# Supplementary material for: Accurate temperature dependence of structure factors of l-alanine and taurine for quantum crystallography
Source: IUCrJ. 2025 Apr 24;12(Pt 3):384–92. doi: 10.1107/S2052252525002647 (PMC12044860; doi:10.1107/S2052252525002647)
Supplement: Supplementary file 1 [file m-12-00384-sup1.cif]

data_lalanine8_40k
_audit_creation_date               2023-09-13
_audit_creation_method
;
Olex2 1.5
(compiled 2021.11.18 svn.ra9532c28 for OlexSys, GUI svn.r6429)
;
_shelx_SHELXL_version_number       '2018/3'
_audit_contact_author_address      ?
_audit_contact_author_email        ?
_audit_contact_author_name         ''
_audit_contact_author_phone        ?
_publ_contact_author_id_orcid      ?
_publ_section_references
;
Dolomanov, O.V., Bourhis, L.J., Gildea, R.J, Howard, J.A.K. & Puschmann, H.
 (2009), J. Appl. Cryst. 42, 339-341.

Sheldrick, G.M. (2015). Acta Cryst. C71, 3-8.
;
_chemical_name_common              ?
_chemical_name_systematic          ?
_chemical_formula_moiety           'C3 H7 N O2'
_chemical_formula_sum              'C3 H7 N O2'
_chemical_formula_weight           86.10
_chemical_absolute_configuration   syn
_chemical_melting_point            ?
loop_
  _atom_type_symbol
  _atom_type_description
  _atom_type_scat_dispersion_real
  _atom_type_scat_dispersion_imag
  _atom_type_scat_source
 'C' 'C' -0.0022 0.0001 'International Tables Vol C Tables 4.2.6.8 and 6.1.1.4'
 'H' 'H' 0.0000 0.0000 'International Tables Vol C Tables 4.2.6.8 and 6.1.1.4'
 'N' 'N' -0.0036 0.0003 'International Tables Vol C Tables 4.2.6.8 and 6.1.1.4'
 'O' 'O' -0.0047 0.0006 'International Tables Vol C Tables 4.2.6.8 and 6.1.1.4'

_shelx_space_group_comment
;
The symmetry employed for this shelxl refinement is uniquely defined
by the following loop, which should always be used as a source of
symmetry information in preference to the above space-group names.
They are only intended as comments.
;
_space_group_crystal_system        'orthorhombic'
_space_group_IT_number             19
_space_group_name_H-M_alt          'P 21 21 21'
_space_group_name_Hall             'P 2ac 2ab'
loop_
  _space_group_symop_operation_xyz
 'x, y, z'
 '-x+1/2, -y, z+1/2'
 '-x, y+1/2, -z+1/2'
 'x+1/2, -y+1/2, -z'

_cell_length_a                     5.79932(16)
_cell_length_b                     5.94057(12)
_cell_length_c                     12.2815(3)
_cell_angle_alpha                  90
_cell_angle_beta                   90
_cell_angle_gamma                  90
_cell_volume                       423.112(17)
_cell_formula_units_Z              4
_cell_measurement_reflns_used   16295
_cell_measurement_temperature      40
_cell_measurement_theta_min     1.1410
_cell_measurement_theta_max     24.3920
_shelx_estimated_absorpt_T_max     ?
_shelx_estimated_absorpt_T_min     ?
_exptl_absorpt_coefficient_mu      0.027
_exptl_absorpt_correction_T_max    ?
_exptl_absorpt_correction_T_min    ?
_exptl_absorpt_correction_type     ?
_exptl_absorpt_process_details     ?
_exptl_absorpt_special_details     ?
_exptl_crystal_colour              colourless
_exptl_crystal_density_diffrn      1.352
_exptl_crystal_density_meas        ?
_exptl_crystal_density_method      ?
_exptl_crystal_description         block
_exptl_crystal_F_000               182
_exptl_crystal_size_max            ?
_exptl_crystal_size_mid            ?
_exptl_crystal_size_min            ?
_exptl_transmission_factor_max     ?
_exptl_transmission_factor_min     ?
_diffrn_reflns_av_R_equivalents 0.0839
_diffrn_reflns_av_unetI/netI       0.0387
_diffrn_reflns_Laue_measured_fraction_full  1.000
_diffrn_reflns_Laue_measured_fraction_max  0.993
_diffrn_reflns_limit_h_min -19
_diffrn_reflns_limit_h_max 18
_diffrn_reflns_limit_k_min -19
_diffrn_reflns_limit_k_max 14
_diffrn_reflns_limit_l_min -39
_diffrn_reflns_limit_l_max 40
_diffrn_reflns_number              15872
_diffrn_reflns_point_group_measured_fraction_full  1.000
_diffrn_reflns_point_group_measured_fraction_max  0.966
_diffrn_reflns_theta_full          8.550
_diffrn_reflns_theta_max           24.399
_diffrn_reflns_theta_min           1.156
_diffrn_ambient_temperature        40
_diffrn_detector_area_resol_mean   ?
_diffrn_measured_fraction_theta_full  1.000
_diffrn_measured_fraction_theta_max  0.993
_diffrn_measurement_device_type   
 'esperanto-CrysAlisPro-abstract goniometer imported esperanto images'
_diffrn_measurement_method         '\w scans'
_diffrn_radiation_type             synchrotron
_diffrn_radiation_wavelength       0.2478
_diffrn_source                     synchrotron
_reflns_Friedel_coverage           0.780
_reflns_Friedel_fraction_full      1.000
_reflns_Friedel_fraction_max       0.933
_reflns_number_gt                  14120
_reflns_number_total               15872
_reflns_special_details
;
 Reflections were merged by SHELXL according to the crystal
 class for the calculation of statistics and refinement.
 
 _reflns_Friedel_fraction is defined as the number of unique
 Friedel pairs measured divided by the number that would be
 possible theoretically, ignoring centric projections and
 systematic absences.
;
_reflns_threshold_expression       'I > 2\s(I)'
_computing_cell_refinement         'CrysAlisPro 1.171.42.89a (Rigaku OD, 2023)'
_computing_data_collection         'CrysAlisPro 1.171.42.89a (Rigaku OD, 2023)'
_computing_data_reduction          'CrysAlisPro 1.171.42.89a (Rigaku OD, 2023)'
_computing_molecular_graphics      'Olex2 1.5 (Dolomanov et al., 2009)'
_computing_publication_material    'Olex2 1.5 (Dolomanov et al., 2009)'
_computing_structure_refinement    'SHELXL 2018/3 (Sheldrick, 2015)'
_computing_structure_solution      ?
_refine_diff_density_max           0.579
_refine_diff_density_min           -0.297
_refine_diff_density_rms           0.062
_refine_ls_abs_structure_details
;
 Flack x determined using 5474 quotients [(I+)-(I-)]/[(I+)+(I-)]
 (Parsons, Flack and Wagner, Acta Cryst. B69 (2013) 249-259).
;
_refine_ls_abs_structure_Flack     0.3(6)
_refine_ls_extinction_coef         .
_refine_ls_extinction_method       none
_refine_ls_goodness_of_fit_ref     1.056
_refine_ls_hydrogen_treatment      constr
_refine_ls_matrix_type             full
_refine_ls_number_parameters       57
_refine_ls_number_reflns           15872
_refine_ls_number_restraints       0
_refine_ls_R_factor_all            0.0327
_refine_ls_R_factor_gt             0.0273
_refine_ls_restrained_S_all        1.056
_refine_ls_shift/su_max            0.003
_refine_ls_shift/su_mean           0.000
_refine_ls_structure_factor_coef   Fsqd
_refine_ls_weighting_details      
 'w=1/[\s^2^(Fo^2^)+(0.0221P)^2^+0.0019P] where P=(Fo^2^+2Fc^2^)/3'
_refine_ls_weighting_scheme        calc
_refine_ls_wR_factor_gt            0.0642
_refine_ls_wR_factor_ref           0.0655
_refine_special_details            ?
_olex2_refinement_description
;
1. Fixed Uiso
 At 1.2 times of:
  All C(H) groups, All N(H,H,H) groups
 At 1.5 times of:
  All C(H,H,H) groups
2.a Ternary CH refined with riding coordinates:
 C005(H005)
2.b Idealised Me refined as rotating group:
 N003(H00A,H00B,H00C), C006(H00D,H00E,H00F)
;
_atom_sites_solution_hydrogens     geom
_atom_sites_solution_primary       ?
_atom_sites_solution_secondary     ?
loop_
  _atom_site_label
  _atom_site_type_symbol
  _atom_site_fract_x
  _atom_site_fract_y
  _atom_site_fract_z
  _atom_site_U_iso_or_equiv
  _atom_site_adp_type
  _atom_site_occupancy
  _atom_site_site_symmetry_order
  _atom_site_calc_flag
  _atom_site_refinement_flags_posn
  _atom_site_refinement_flags_adp
  _atom_site_refinement_flags_occupancy
  _atom_site_disorder_assembly
  _atom_site_disorder_group
 O001 O 0.23883(2) 0.55886(2) 0.68408(2) 0.00821(1) Uani 1 1 d . . . . .
 O002 O 0.37548(2) 0.27299(2) 0.58382(2) 0.00833(1) Uani 1 1 d . . . . .
 N003 N 0.81685(2) 0.35262(2) 0.63753(2) 0.00690(1) Uani 1 1 d . . . . .
 H00A H 0.800617 0.306831 0.568956 0.008 Uiso 1 1 calc R U . . .
 H00B H 0.793368 0.237134 0.682338 0.008 Uiso 1 1 calc R U . . .
 H00C H 0.958764 0.405997 0.647227 0.008 Uiso 1 1 calc R U . . .
 C004 C 0.40004(2) 0.44578(2) 0.64083(2) 0.00591(1) Uani 1 1 d . . . . .
 C005 C 0.64564(2) 0.53336(2) 0.66108(2) 0.00612(1) Uani 1 1 d . . . . .
 H005 H 0.659459 0.576267 0.737853 0.007 Uiso 1 1 calc R U . . .
 C006 C 0.69653(3) 0.73975(3) 0.59071(2) 0.00889(2) Uani 1 1 d . . . . .
 H00D H 0.847884 0.795510 0.607279 0.013 Uiso 1 1 calc R U . . .
 H00E H 0.584488 0.854735 0.605451 0.013 Uiso 1 1 calc R U . . .
 H00F H 0.689171 0.698598 0.515196 0.013 Uiso 1 1 calc R U . . .

loop_
  _atom_site_aniso_label
  _atom_site_aniso_U_11
  _atom_site_aniso_U_22
  _atom_site_aniso_U_33
  _atom_site_aniso_U_23
  _atom_site_aniso_U_13
  _atom_site_aniso_U_12
 O001 0.00530(2) 0.00983(3) 0.00952(3) -0.00224(2) 0.00079(2) 0.00062(2)
 O002 0.00768(3) 0.00866(3) 0.00865(2) -0.00274(2) -0.00059(2) -0.00085(2)
 N003 0.00552(2) 0.00755(3) 0.00763(2) -0.00017(2) 0.00005(2) 0.00045(2)
 C004 0.00496(3) 0.00692(3) 0.00585(2) -0.00026(2) 0.00004(2) -0.00031(2)
 C005 0.00515(3) 0.00689(3) 0.00633(3) -0.00047(2) 0.00006(2) -0.00023(2)
 C006 0.00789(3) 0.00796(3) 0.01082(4) 0.00158(3) 0.00036(3) -0.00066(3)

_geom_special_details
;
 All esds (except the esd in the dihedral angle between two l.s. planes)
 are estimated using the full covariance matrix.  The cell esds are taken
 into account individually in the estimation of esds in distances, angles
 and torsion angles; correlations between esds in cell parameters are only
 used when they are defined by crystal symmetry.  An approximate (isotropic)
 treatment of cell esds is used for estimating esds involving l.s. planes.
;
loop_
  _geom_bond_atom_site_label_1
  _geom_bond_atom_site_label_2
  _geom_bond_distance
  _geom_bond_site_symmetry_2
  _geom_bond_publ_flag
 O001 C004 1.26787(16) . ?
 O002 C004 1.25064(16) . ?
 N003 H00A 0.8900 . ?
 N003 H00B 0.8900 . ?
 N003 H00C 0.8900 . ?
 N003 C005 1.49072(17) . ?
 C004 C005 1.53666(17) . ?
 C005 H005 0.9800 . ?
 C005 C006 1.52884(19) . ?
 C006 H00D 0.9600 . ?
 C006 H00E 0.9600 . ?
 C006 H00F 0.9600 . ?

loop_
  _geom_angle_atom_site_label_1
  _geom_angle_atom_site_label_2
  _geom_angle_atom_site_label_3
  _geom_angle
  _geom_angle_site_symmetry_1
  _geom_angle_site_symmetry_3
  _geom_angle_publ_flag
 H00A N003 H00B 109.5 . . ?
 H00A N003 H00C 109.5 . . ?
 H00B N003 H00C 109.5 . . ?
 C005 N003 H00A 109.5 . . ?
 C005 N003 H00B 109.5 . . ?
 C005 N003 H00C 109.5 . . ?
 O001 C004 C005 115.864(11) . . ?
 O002 C004 O001 125.835(12) . . ?
 O002 C004 C005 118.300(11) . . ?
 N003 C005 C004 110.002(10) . . ?
 N003 C005 H005 108.6 . . ?
 N003 C005 C006 109.837(11) . . ?
 C004 C005 H005 108.6 . . ?
 C006 C005 C004 111.035(11) . . ?
 C006 C005 H005 108.6 . . ?
 C005 C006 H00D 109.5 . . ?
 C005 C006 H00E 109.5 . . ?
 C005 C006 H00F 109.5 . . ?
 H00D C006 H00E 109.5 . . ?
 H00D C006 H00F 109.5 . . ?
 H00E C006 H00F 109.5 . . ?

loop_
  _geom_torsion_atom_site_label_1
  _geom_torsion_atom_site_label_2
  _geom_torsion_atom_site_label_3
  _geom_torsion_atom_site_label_4
  _geom_torsion
  _geom_torsion_site_symmetry_1
  _geom_torsion_site_symmetry_2
  _geom_torsion_site_symmetry_3
  _geom_torsion_site_symmetry_4
  _geom_torsion_publ_flag
 O001 C004 C005 N003 162.140(11) . . . . ?
 O001 C004 C005 C006 -76.064(15) . . . . ?
 O002 C004 C005 N003 -18.178(16) . . . . ?
 O002 C004 C005 C006 103.618(14) . . . . ?

_shelx_res_file
;
TITL exp_23_a.res in P2(1)2(1)2(1)
    lalanine8_40k.res
    created by SHELXL-2018/3 at 11:10:02 on 13-Sep-2023
REM Old TITL exp_23 in P2(1)2(1)2(1)
REM SHELXT solution in P2(1)2(1)2(1): R1 0.105, Rweak 0.043, Alpha 0.006
REM <I/s> 1.288 for 12 systematic absences, Orientation as input
REM Flack x = 0.204 ( 0.723 ) from 298 Parsons' quotients
REM Formula found by SHELXT: C3 N O2
CELL 0.2478 5.799316 5.940568 12.281488 90 90 90
ZERR 4 0.000156 0.000118 0.000266 0 0 0
LATT -1
SYMM 0.5-X,-Y,0.5+Z
SYMM -X,0.5+Y,0.5-Z
SYMM 0.5+X,0.5-Y,-Z
SFAC C H N O
DISP C -0.0022 0.0001 3.7384
DISP H 0 0 0.562
DISP N -0.0036 0.0003 4.6161
DISP O -0.0047 0.0006 5.6815
UNIT 22 20 2 2

L.S. 20
PLAN  5
CONF
BOND
list 4
MORE -1
BOND $H
fmap 2 53
acta
TEMP 40
REM <olex2.extras>
REM <HklSrc "%.\\sortav.hkl">
REM </olex2.extras>

WGHT    0.022100    0.001900
FVAR      12.55865
O001  4    0.238834    0.558856    0.684083    11.00000    0.00530    0.00983 =
         0.00952   -0.00224    0.00079    0.00062
O002  4    0.375478    0.272992    0.583817    11.00000    0.00768    0.00866 =
         0.00865   -0.00274   -0.00059   -0.00085
N003  3    0.816846    0.352623    0.637528    11.00000    0.00552    0.00755 =
         0.00763   -0.00017    0.00005    0.00045
AFIX 137
H00A  2    0.800617    0.306831    0.568956    11.00000   -1.20000
H00B  2    0.793368    0.237134    0.682338    11.00000   -1.20000
H00C  2    0.958764    0.405997    0.647227    11.00000   -1.20000
AFIX   0
C004  1    0.400040    0.445776    0.640827    11.00000    0.00496    0.00692 =
         0.00585   -0.00026    0.00004   -0.00031
C005  1    0.645644    0.533362    0.661081    11.00000    0.00515    0.00689 =
         0.00633   -0.00047    0.00006   -0.00023
AFIX  13
H005  2    0.659459    0.576267    0.737853    11.00000   -1.20000
AFIX   0
C006  1    0.696530    0.739749    0.590705    11.00000    0.00789    0.00796 =
         0.01082    0.00158    0.00036   -0.00066
AFIX 137
H00D  2    0.847884    0.795510    0.607279    11.00000   -1.50000
H00E  2    0.584488    0.854735    0.605451    11.00000   -1.50000
H00F  2    0.689171    0.698598    0.515196    11.00000   -1.50000
AFIX   0
HKLF 4


REM  exp_23_a.res in P2(1)2(1)2(1)
REM wR2 = 0.0655, GooF = S = 1.056, Restrained GooF = 1.056 for all data
REM R1 = 0.0273 for 14120 Fo > 4sig(Fo) and 0.0327 for all 15872 data
REM 57 parameters refined using 0 restraints

END

WGHT      0.0221      0.0019

REM Highest difference peak  0.579,  deepest hole -0.297,  1-sigma level  0.062
Q1    1   0.3139  0.2615  0.5811  11.00000  0.05    0.47
Q2    1   0.4385  0.2613  0.5807  11.00000  0.05    0.44
Q3    1   0.3947  0.3812  0.6140  11.00000  0.05    0.42
Q4    1   0.1791  0.5417  0.6853  11.00000  0.05    0.42
Q5    1   0.6753  0.6252  0.6192  11.00000  0.05    0.41
;
_shelx_res_checksum                90601
_shelx_hkl_file
;
   0   0   226193.20 1140.19   1
   0   0   4817792.030121.90   1
   0   0   613087.20 533.234   1
   0   0   8 6231.65 251.064   1
   0   0  10 119.806 7.09608   1
   0   0  1232671.20 1297.52   1
   0   0  14 8397.32  650.63   1
   0   0  16 3530.72 139.158   1
   0   0  1830149.40 887.924   1
   0   0  20 9.21295  7.2026   1
   0   0  2216320.80 533.261   1
   0   0  24 12.9045 7.59189   1
   0   0  26 652.153 27.6708   1
   0   0  28-8.78496 27.3114   1
   0   0  30 182.217 20.9779   1
   0   0  32 94.7199 12.4866   1
   0   0  34 32.5228 20.0972   1
   0   0  36 1036.07 167.988   1
   0   0  38 114.458 29.1465   1
   0   0  40 892.606 70.5476   1
   0   1   140432.80 1588.56   1
   0   1   2830005.032443.70   1
   0   1   3 9123.39 303.583   1
   0   1   4258695.0 9010.28   1
   0   1   551235.60 1668.56   1
   0   1   6 9390.41 299.597   1
   0   1   7 2743.43 90.2582   1
   0   1   858687.80 1849.39   1
   0   1   9 433.812 15.7699   1
   0   1  10 5965.32 200.519   1
   0   1  1113635.90 459.263   1
   0   1  12 3905.95 123.258   1
   0   1  13 8445.26 247.739   1
   0   1  14 237.232 8.91013   1
   0   1  1512421.90 370.458   1
   0   1  16 3459.62 104.479   1
   0   1  17 4092.78 122.473   1
   0   1  18 94.8369 5.37732   1
   0   1  19 4670.53 148.809   1
   0   1  20 5403.01 165.228   1
   0   1  21 193.182 9.92187   1
   0   1  22 485.814  17.428   1
   0   1  23 781.414 29.0361   1
   0   1  24 1120.11 36.2433   1
   0   1  25 25.4076 5.72351   1
   0   1  26 750.955 25.0878   1
   0   1  27 55.0581 6.90587   1
   0   1  28 0.04079 7.30859   1
   0   1  29  431.95 15.9766   1
   0   1  30 78.6699 10.1224   1
   0   1  31 743.739 30.5987   1
   0   1  32 86.2956 9.72182   1
   0   1  33 679.388 29.6071   1
   0   1  34 104.337 12.1365   1
   0   1  35 561.863 29.8938   1
   0   1  36 208.747 20.3585   1
   0   1  37 255.983 45.2051   1
   0   1  38 465.996 35.8905   1
   0   1  39 38.1777 30.3133   1
   0   1  40 30.9046 22.0382   1
   0   2   0 6469.90  258.98   1
   0   2   1 4601.61 160.895   1
   0   2   2275286.0 9691.69   1
   0   2   3124963.0 4074.71   1
   0   2   4 5765.17 185.512   1
   0   2   513972.80 443.583   1
   0   2   6318119.010357.80   1
   0   2   742711.20 1321.20   1
   0   2   8 66.2567 4.02417   1
   0   2   934130.40 1073.78   1
   0   2  1036585.40 1147.91   1
   0   2  11  316.61  13.176   1
   0   2  12 6173.42 180.605   1
   0   2  1324525.80 721.883   1
   0   2  14 1562.73 55.3717   1
   0   2  15 9959.62 292.484   1
   0   2  16 5022.59 152.084   1
   0   2  17 5040.05 149.587   1
   0   2  18 5790.12 173.277   1
   0   2  19 4939.63 151.734   1
   0   2  20  248.89  12.434   1
   0   2  21 1100.72 35.7365   1
   0   2  22 2081.52 65.6935   1
   0   2  23 1410.09 45.0883   1
   0   2  24 3842.07 115.614   1
   0   2  25 329.346 13.9069   1
   0   2  26 124.047 7.77531   1
   0   2  27 1579.21 50.2077   1
   0   2  28 887.026 33.7942   1
   0   2  29 50.0325 7.27635   1
   0   2  30 303.217  12.912   1
   0   2  31 1516.28 49.6807   1
   0   2  32 36.6104 8.74216   1
   0   2  33 635.236 35.8391   1
   0   2  34 515.502 25.8667   1
   0   2  35 337.626 29.1838   1
   0   2  36 29.8823 15.6622   1
   0   2  37 387.052 29.5815   1
   0   2  38  69.205 19.9765   1
   0   2  39-13.4987 41.9731   1
   0   2  40 11.8395 19.6921   1
   0   3   1 4568.02 185.218   1
   0   3   2  19.395  3.5311   1
   0   3   3 9924.09 353.735   1
   0   3   461424.70 1995.04   1
   0   3   530530.40 971.791   1
   0   3   6 5606.81 171.788   1
   0   3   737686.70 1164.00   1
   0   3   811769.90 373.043   1
   0   3   915694.90 470.033   1
   0   3  10 4296.81 134.322   1
   0   3  1136472.50 1231.29   1
   0   3  12 1334.02 49.8335   1
   0   3  13 429.844 16.9161   1
   0   3  14 448.067 16.2575   1
   0   3  15 3371.59 101.535   1
   0   3  16 6403.33 188.358   1
   0   3  17 5668.39  170.43   1
   0   3  18 257.342 10.8239   1
   0   3  19 290.172 15.5452   1
   0   3  20 3507.22 109.096   1
   0   3  21 3906.26 121.991   1
   0   3  22  476.70  17.478   1
   0   3  23 8.92385 5.61327   1
   0   3  24 1118.00 35.2226   1
   0   3  25 3363.09 103.025   1
   0   3  26 15.6668 6.78158   1
   0   3  27 404.724 15.6227   1
   0   3  28 132.778 11.3067   1
   0   3  29 2506.07 77.0696   1
   0   3  30 382.536 15.3423   1
   0   3  31 6.30873 7.49974   1
   0   3  32 41.8187 16.2699   1
   0   3  33 240.271 18.3043   1
   0   3  34 265.369 25.0871   1
   0   3  35 322.064 24.4966   1
   0   3  36 45.2098 23.5594   1
   0   3  37 169.176 22.5638   1
   0   3  38 2.77508 23.0082   1
   0   3  39 205.888 35.1646   1
   0   3  40 26.1401 21.1661   1
   0   4   066025.50 2443.90   1
   0   4   161302.30 1963.06   1
   0   4   2 5934.80 191.631   1
   0   4   3 243.802  10.041   1
   0   4   4 5382.19 171.424   1
   0   4   5 2351.52 83.0592   1
   0   4   619277.70 658.593   1
   0   4   713057.50 420.768   1
   0   4   820078.10 595.162   1
   0   4   918507.50 561.131   1
   0   4  1010136.10 301.729   1
   0   4  11 1823.67 56.9475   1
   0   4  1235929.10 1218.90   1
   0   4  13 9268.55 277.285   1
   0   4  14 508.327 17.6387   1
   0   4  15 1767.27 56.1973   1
   0   4  1612276.70 352.767   1
   0   4  17 105.402 6.29693   1
   0   4  18 261.717 13.2366   1
   0   4  19 1225.24 41.0483   1
   0   4  20 72.1292 6.49014   1
   0   4  21 865.474 30.0169   1
   0   4  22 6.64012 5.55634   1
   0   4  23 557.304 20.5792   1
   0   4  24 2538.10 80.1711   1
   0   4  25 21.7596 7.15492   1
   0   4  26 545.816 19.1988   1
   0   4  27 1085.91 34.7889   1
   0   4  28 2476.41 75.3897   1
   0   4  29-1.04159 33.3634   1
   0   4  30 511.715 19.9112   1
   0   4  31 432.977 22.5342   1
   0   4  32 336.557 28.1553   1
   0   4  33 349.453 17.9404   1
   0   4  34  32.287  18.541   1
   0   4  35 121.037 36.3548   1
   0   4  36 38.3588 15.0028   1
   0   4  37 283.898 25.7554   1
   0   4  38-4.51042  44.857   1
   0   4  39 349.797 28.8085   1
   0   4  40 31.7313 33.9097   1
   0   5   1 5974.00 216.307   1
   0   5   2 6787.94 245.737   1
   0   5   335444.70 1203.59   1
   0   5   4 9193.10  279.63   1
   0   5   510908.40  322.97   1
   0   5   6 4.49793 3.40164   1
   0   5   7 1721.68 56.3485   1
   0   5   8 2317.00  69.839   1
   0   5   9 3836.90 116.812   1
   0   5  10 5791.04  173.70   1
   0   5  11 5242.43 161.174   1
   0   5  12 227.042 9.22462   1
   0   5  13 1644.46 53.2138   1
   0   5  14 7523.44  230.09   1
   0   5  15 2260.10 72.0206   1
   0   5  16 621.304 21.5058   1
   0   5  17 1488.42 49.6515   1
   0   5  18 803.523 27.2233   1
   0   5  19 3.39094 6.22507   1
   0   5  20 21.4005 5.71508   1
   0   5  21 115.183 7.75818   1
   0   5  22 1056.39 34.4729   1
   0   5  23 6.61254 6.68234   1
   0   5  24 391.155 18.6012   1
   0   5  25 159.339 8.88149   1
   0   5  26 1762.74 53.6955   1
   0   5  27 186.784 9.73459   1
   0   5  28 161.253 9.79874   1
   0   5  29 64.6568 10.5974   1
   0   5  30 199.756 12.8608   1
   0   5  31 1135.63 58.9288   1
   0   5  32-0.53598  30.847   1
   0   5  33 26.8368 10.9331   1
   0   5  34 78.9563  16.557   1
   0   5  35 818.784 46.4007   1
   0   5  36 31.5699 17.5091   1
   0   5  37 91.2406 26.0237   1
   0   5  38 140.769 30.1948   1
   0   5  39 24.6353   22.60   1
   0   6   019553.40 697.985   1
   0   6   1 9902.66 320.846   1
   0   6   2  735.19 23.8429   1
   0   6   3 4471.69 138.938   1
   0   6   4 1368.82 47.5202   1
   0   6   511541.30 352.062   1
   0   6   610495.40 320.084   1
   0   6   712556.20 377.911   1
   0   6   8 8375.21 249.149   1
   0   6   9 29.3409 5.09849   1
   0   6  1012904.30 376.219   1
   0   6  11 9.99868 4.49093   1
   0   6  12 8467.15 251.304   1
   0   6  13 2959.08 91.1212   1
   0   6  14 1227.92 39.9376   1
   0   6  15 3326.86 107.571   1
   0   6  16 938.352 33.4773   1
   0   6  17 1103.09 37.3884   1
   0   6  18 2804.74 87.7072   1
   0   6  19 759.464  24.602   1
   0   6  20 3.35276 5.90128   1
   0   6  21 338.125  13.726   1
   0   6  22 2847.71 92.8261   1
   0   6  23  15.921 6.62564   1
   0   6  24 18.7019 6.28146   1
   0   6  25 19.4527 6.42958   1
   0   6  26 12.9499 7.14993   1
   0   6  27  48.596 7.44588   1
   0   6  28 70.9416 8.73558   1
   0   6  29 566.167 27.0769   1
   0   6  30 1093.22 46.0291   1
   0   6  31 129.247 12.4573   1
   0   6  32 107.124 11.0045   1
   0   6  33 1071.08 42.3426   1
   0   6  34 444.258 29.8595   1
   0   6  35 13.9353 15.6103   1
   0   6  36 46.6054 27.3983   1
   0   6  37 190.979 92.4913   1
   0   6  38 33.9701 20.5786   1
   0   6  39 97.0287 22.5636   1
   0   7   1 17.2556 5.41428   1
   0   7   210346.90 309.648   1
   0   7   3 2050.85 66.4484   1
   0   7   4 685.291 22.7693   1
   0   7   5 7988.86 243.223   1
   0   7   6 3014.85 94.7721   1
   0   7   7 370.408 13.8523   1
   0   7   8 4981.62 153.621   1
   0   7   9 6162.98 188.075   1
   0   7  1013232.40 378.838   1
   0   7  11 4660.53 141.042   1
   0   7  12 3075.13 95.3992   1
   0   7  13 16.2676 7.42024   1
   0   7  14 2372.70 77.5761   1
   0   7  15 2287.17 76.3787   1
   0   7  16  431.20 15.8347   1
   0   7  17 1518.34 49.4864   1
   0   7  18 198.633 9.79191   1
   0   7  19 442.859 17.5145   1
   0   7  20 2674.30 85.6976   1
   0   7  21 2097.88 65.8366   1
   0   7  22 134.363 7.82296   1
   0   7  23 172.319 10.2337   1
   0   7  24  45.549 6.62929   1
   0   7  25 2194.58 72.0843   1
   0   7  26  14.976 8.36486   1
   0   7  27 2.13709 7.97057   1
   0   7  28 1429.54 48.4099   1
   0   7  29 1158.58 47.7198   1
   0   7  30 12.4714 10.6266   1
   0   7  31 217.838 13.4505   1
   0   7  32 839.389 44.3394   1
   0   7  33 26.0265 19.0589   1
   0   7  34 10.2302 15.3379   1
   0   7  35 179.452 26.0784   1
   0   7  36 14.3837 23.1308   1
   0   7  37 130.777 24.3798   1
   0   7  38 3.71956 21.1879   1
   0   8   0 375.474 17.4706   1
   0   8   1  188.64  10.283   1
   0   8   2 6840.13 205.465   1
   0   8   3 37.9977 5.96385   1
   0   8   4 277.603 12.3871   1
   0   8   5 1280.05 40.4651   1
   0   8   618406.30 510.244   1
   0   8   7 2673.77 83.3926   1
   0   8   8 692.747 23.0334   1
   0   8   9 8561.13 256.676   1
   0   8  10 2528.69 85.3416   1
   0   8  11 2857.72 96.7956   1
   0   8  12 1234.56 47.9537   1
   0   8  13 7191.40 221.376   1
   0   8  14 129.517 7.86896   1
   0   8  15 177.557 12.1989   1
   0   8  16 4280.91 132.593   1
   0   8  17 2118.72 68.7477   1
   0   8  18 17.3532 6.36036   1
   0   8  19 1195.14 40.1053   1
   0   8  20 90.8856 7.40932   1
   0   8  21 380.284 14.7779   1
   0   8  22 5.86105 6.59879   1
   0   8  23 3977.94 119.968   1
   0   8  24 1975.06 63.0062   1
   0   8  25 55.8718 9.72384   1
   0   8  26 163.543 10.3971   1
   0   8  27 3007.02 116.423   1
   0   8  28 1200.84 50.5823   1
   0   8  29 26.7498 9.98809   1
   0   8  30 86.6948 11.1623   1
   0   8  31 461.016 20.9571   1
   0   8  32 34.3677 13.9947   1
   0   8  33 112.819 16.9377   1
   0   8  34 13.9856 17.3443   1
   0   8  35 44.3492 17.5323   1
   0   8  36 37.0272 21.3231   1
   0   8  37 63.3053 21.6558   1
   0   9   1 76.1375 6.85257   1
   0   9   2 3044.03 95.9909   1
   0   9   3 6.25229 6.61273   1
   0   9   425240.00 726.613   1
   0   9   5 24.1623 6.86908   1
   0   9   6 872.702 33.9367   1
   0   9   7 960.113 39.7866   1
   0   9   816644.30 507.973   1
   0   9   9 763.323  29.547   1
   0   9  10 2257.20  73.791   1
   0   9  11 3228.17 101.542   1
   0   9  12 770.341 25.8026   1
   0   9  13 726.045 24.0791   1
   0   9  14 4953.50 149.653   1
   0   9  15 4351.82 134.295   1
   0   9  16 16.5802 6.30533   1
   0   9  17  7.4576 6.22438   1
   0   9  18 497.864 19.6702   1
   0   9  19 2728.95 87.2832   1
   0   9  20 318.241 13.6447   1
   0   9  21 879.048   30.21   1
   0   9  22 2111.65 65.8287   1
   0   9  23 428.648 16.3418   1
   0   9  24 422.325 16.6236   1
   0   9  25 1370.09   47.70   1
   0   9  26 2692.48 93.6537   1
   0   9  27 107.908 11.2304   1
   0   9  28  178.03 12.6285   1
   0   9  29 395.383 26.1698   1
   0   9  30  252.11 19.7634   1
   0   9  31 352.197 31.8132   1
   0   9  32 135.031 17.8614   1
   0   9  33 1.71963 17.2699   1
   0   9  34 27.0641 16.9472   1
   0   9  35  105.36 22.5739   1
   0   9  36  78.818 26.1653   1
   0  10   034116.30 1023.09   1
   0  10   1 24.0737 6.05912   1
   0  10   2 1292.88 40.6074   1
   0  10   3  139.09 7.34796   1
   0  10   415057.10 419.313   1
   0  10   5 1670.66 51.6812   1
   0  10   6 2990.39 90.4502   1
   0  10   7 149.971 7.70543   1
   0  10   8 495.414 18.6462   1
   0  10   9 2396.59 73.0732   1
   0  10  10 522.852 18.0366   1
   0  10  11 307.615 15.5938   1
   0  10  12 109.786 7.79303   1
   0  10  13  16.565 6.61663   1
   0  10  14 844.181 28.6478   1
   0  10  15 174.353 10.6116   1
   0  10  16 70.9005 8.45906   1
   0  10  17 2152.91 67.2002   1
   0  10  18 4293.34 125.829   1
   0  10  19 8.90048 6.57271   1
   0  10  20  386.83 16.4179   1
   0  10  21 1720.23 55.0345   1
   0  10  22 3780.54 127.596   1
   0  10  23 131.518 11.8157   1
   0  10  24 490.746 22.0038   1
   0  10  25 13.4127 9.86403   1
   0  10  26 558.132 27.3106   1
   0  10  27  11.817 10.2339   1
   0  10  28 55.3315 13.1625   1
   0  10  29 468.623 29.7071   1
   0  10  30-1.01349 37.3332   1
   0  10  31 46.5387 17.2777   1
   0  10  32  3.0242 23.5331   1
   0  10  33 172.848 20.0406   1
   0  10  34-3.54339  39.611   1
   0  10  35 12.7622 17.8867   1
   0  11   1 114.843 11.0806   1
   0  11   223378.40 619.075   1
   0  11   3 1520.84 47.9114   1
   0  11   4 90.9438 7.69465   1
   0  11   5 52.6907 6.91035   1
   0  11   6 1914.35 65.5139   1
   0  11   7 6997.22 220.704   1
   0  11   8 34.2757 6.73602   1
   0  11   9 177.366 10.1174   1
   0  11  10 1298.00 41.8027   1
   0  11  11 5979.95 176.966   1
   0  11  12 545.919 18.6082   1
   0  11  13 1256.96 39.9623   1
   0  11  14 1219.60 38.8086   1
   0  11  15 353.952 13.5676   1
   0  11  16 3439.02 103.128   1
   0  11  17 635.191  24.455   1
   0  11  18 73.0439 8.67546   1
   0  11  19 373.881  18.182   1
   0  11  20 3511.13 111.668   1
   0  11  21 3.70523 12.0807   1
   0  11  22 16.7047 10.1071   1
   0  11  23 23.9666 10.2387   1
   0  11  24 398.389 19.0869   1
   0  11  25 8.90709 12.4542   1
   0  11  26 56.4931 14.7667   1
   0  11  27 179.724 26.5026   1
   0  11  28 110.397 38.4327   1
   0  11  29 147.826 19.5863   1
   0  11  30 26.2122 20.8252   1
   0  11  31 45.9934 24.9509   1
   0  11  32 19.6677 16.0103   1
   0  11  33 244.093 25.7676   1
   0  11  34 113.205 30.2038   1
   0  12   0 1120.58 47.3962   1
   0  12   1 1629.72  54.839   1
   0  12   2 607.327 20.7153   1
   0  12   3 2827.10 85.1498   1
   0  12   4 226.907  12.599   1
   0  12   5 2171.36 67.1822   1
   0  12   6 2338.94 70.9749   1
   0  12   7 772.643 25.1544   1
   0  12   8 92.4703 8.43148   1
   0  12   9 4051.87  119.57   1
   0  12  10 1336.36 41.6302   1
   0  12  11 1322.87 41.3189   1
   0  12  12 24.6326 6.54594   1
   0  12  13 2104.95 63.9802   1
   0  12  14 344.701 17.8454   1
   0  12  15 3729.34 111.919   1
   0  12  16 54.8314 8.57957   1
   0  12  17  172.99  14.383   1
   0  12  18 7.88795 9.19556   1
   0  12  19 706.803 31.6311   1
   0  12  20 20.4703 10.0259   1
   0  12  21 73.2533 12.3952   1
   0  12  22 227.038 17.3887   1
   0  12  23 10.0377 15.1187   1
   0  12  24 18.3347 16.3869   1
   0  12  25 243.449 25.2612   1
   0  12  26  292.71 24.7924   1
   0  12  27 49.6439 20.6964   1
   0  12  28-1.68359 55.8256   1
   0  12  29 12.7328 16.9747   1
   0  12  30 3.73299 15.8212   1
   0  12  31 275.833 21.5862   1
   0  12  32 34.0522 16.3049   1
   0  13   1 1706.85 53.3646   1
   0  13   2 1369.03 43.2039   1
   0  13   3 482.609 18.3534   1
   0  13   4 2191.39 68.5071   1
   0  13   5 2551.60 79.2024   1
   0  13   6 242.928 10.7693   1
   0  13   7 923.743 29.7528   1
   0  13   8 2163.16  65.771   1
   0  13   9 31.2667 7.67069   1
   0  13  10 52.1284 6.87115   1
   0  13  11 1152.25 36.2772   1
   0  13  12 46.9307 7.77813   1
   0  13  13 2056.84  68.205   1
   0  13  14 91.3431 11.0775   1
   0  13  15 147.061 22.0802   1
   0  13  16 1104.63 46.7519   1
   0  13  17 1590.43 82.2529   1
   0  13  18 57.4409 15.3945   1
   0  13  19 5.36233  14.816   1
   0  13  20 2046.96 86.6471   1
   0  13  21 36.2752 23.1188   1
   0  13  22 158.623 17.4116   1
   0  13  23 75.9835 16.9965   1
   0  13  24 708.488 41.9981   1
   0  13  25-14.4378 38.5198   1
   0  13  26 10.9454 22.2974   1
   0  13  27 71.9055 19.5229   1
   0  13  28-6.50938 38.1842   1
   0  13  29 125.125  19.935   1
   0  13  30 45.8653  19.862   1
   0  14   0 105.373 12.2574   1
   0  14   1 23.7084 7.06097   1
   0  14   2-11.8822 28.4958   1
   0  14   3 42.6739 7.38506   1
   0  14   4 50.5635 8.82081   1
   0  14   5 147.538 11.0755   1
   0  14   6 19.3071 8.98476   1
   0  14   7 146.805 18.3231   1
   0  14   8 55.8592 12.1882   1
   0  14   9 1045.10 59.3237   1
   0  14  10 56.2725 14.4979   1
   0  14  11 41.3743 14.7617   1
   0  14  12 357.303 40.3697   1
   0  14  13 229.683 23.8776   1
   0  14  14 389.543   27.65   1
   0  14  15  198.70 17.8622   1
   0  14  16 795.153 56.5742   1
   0  14  17 214.007 29.2565   1
   0  14  18 783.067  52.664   1
   0  14  19 20.6661 15.1864   1
   0  14  20 343.602 27.0562   1
   0  14  21  218.79 22.2287   1
   0  14  22 466.615 36.9719   1
   0  14  23 5.58918 19.9695   1
   0  14  24 55.6691 17.6875   1
   0  14  25 11.9689 16.2052   1
   0  14  26  35.163 26.7609   1
   0  14  27 120.733 32.9709   1
   0  14  28 394.606 77.6778   1
   0  15   1 630.811 35.1198   1
   0  15   2 420.741 30.7036   1
   0  15   3 194.693 18.2854   1
   0  15   4 626.074 32.2857   1
   0  15   5 77.0694 16.3279   1
   0  15   6  34.823 20.5098   1
   0  15   7 300.109 20.8375   1
   0  15   8 411.484 29.2114   1
   0  15   9 13.6426 14.6759   1
   0  15  10 528.524 40.3417   1
   0  15  11 394.373 24.3139   1
   0  15  12-1.84953 36.4762   1
   0  15  13  5.1695 14.7787   1
   0  15  14 1528.69 67.7473   1
   0  15  15 44.9656 15.4813   1
   0  15  16 14.2385 15.6369   1
   0  15  17 6.63353 17.4776   1
   0  15  18 576.886 55.3237   1
   0  15  19 292.789 38.4505   1
   0  15  20 67.1584  33.918   1
   0  15  21 41.7772  17.912   1
   0  15  22 124.566  29.509   1
   0  15  23 60.7547 21.5291   1
   0  15  24 89.3287 22.3166   1
   0  15  25 25.7474 18.2782   1
   0  15  26 662.544 40.3694   1
   0  16   0 74.2862 27.8961   1
   0  16   1 70.9446 16.3529   1
   0  16   2 24.6634 15.1028   1
   0  16   3 21.0339 19.3212   1
   0  16   4 107.692 16.5179   1
   0  16   5 25.6185 16.5494   1
   0  16   6 38.4624 16.7861   1
   0  16   7 1.73933 14.9583   1
   0  16   8 9.61131 15.2441   1
   0  16   9-6.14032 36.5394   1
   0  16  10 260.313 21.2752   1
   0  16  11 4.07373 15.2791   1
   0  16  12 135.183 18.6386   1
   0  16  13 24.1004 18.4164   1
   0  16  14 220.233 31.4689   1
   0  16  15 20.8456 24.1032   1
   0  16  16 138.008  21.308   1
   0  16  17 25.4146 25.2544   1
   0  16  18 26.7632 20.9023   1
   0  16  19   15.57 23.8356   1
   0  16  20  32.447 20.8552   1
   0  16  21 23.6602 16.4143   1
   0  16  22 162.302 34.9388   1
   0  16  23 8.08173 16.3125   1
   0  16  24  266.57  21.648   1
   0  17   1 202.622 19.7551   1
   0  17   2 122.846 16.9322   1
   0  17   3 40.2336 23.3776   1
   0  17   4 185.658  68.918   1
   0  17  10  172.79 33.0321   1
   0  17  11 40.2784   26.34   1
   0  17  12 352.457 37.7167   1
   0  17  13  62.976 16.3089   1
   0  17  14 53.8161 16.5266   1
   0  17  15 6.69438  16.185   1
   0  17  16 36.2919 16.0252   1
   0  17  17 68.2449 20.3659   1
   0  17  18 19.6799 16.4818   1
   0  17  19 112.232 17.8131   1
   0  17  20 374.347 34.1334   1
   0  17  21 0.33387 23.0279   1
   0  18   0 75.8762 31.4785   1
   0  18   1 48.9052  16.196   1
   0  18   2-3.55751 53.7732   1
   0  18   3 33.1462 16.0564   1
   0  18   4 21.6652 22.3244   1
   0  18   5 55.4776 18.3071   1
   0  18   6 39.4123 19.8434   1
   0  18   7 9.58605 15.9458   1
   0  18   8 67.9094 18.4231   1
   0  18   9 0.79238 16.7053   1
   0  18  10 34.6296 16.1556   1
   0  18  11 13.1335 20.4404   1
   0  18  12 21.1688 16.2802   1
   0  18  13 64.9424 24.6814   1
   0  18  14 21.9986  16.485   1
   0  18  15 4.28729 16.3609   1
   0  18  16 58.7354  17.574   1
   0  18  17  89.487 17.5261   1
   0  19   1-0.44977  40.293   1
   0  19   2 15.7816 17.8274   1
   0  19   3 34.0133 16.4501   1
   0  19   4 118.742 17.8025   1
   0  19   5 38.3954 16.2616   1
   0  19   6 13.5841 17.5909   1
   0  19   7 113.173 17.4252   1
   0  19   8 80.5644 16.9872   1
   0  19   9 0.77457   16.44   1
   0  19  10 79.6757 21.2028   1
   0  19  11 99.1902 17.5013   1
   1   0   1115949.0 4647.90   1
   1   0   216817.80 1159.57   1
   1   0   3104870.0 4868.35   1
   1   0   414579.00 459.819   1
   1   0   5 38.3416 2.58046   1
   1   0   671381.30 2277.43   1
   1   0   7 5328.83 179.005   1
   1   0   8 6449.91 237.156   1
   1   0   9 4595.10 172.021   1
   1   0  1019752.20 636.002   1
   1   0  11 9875.35 372.815   1
   1   0  1210765.40 360.575   1
   1   0  13 2752.55 95.6362   1
   1   0  14 5524.65  166.78   1
   1   0  1512784.60 383.997   1
   1   0  16 64.6646 4.89741   1
   1   0  17 141.405 7.28815   1
   1   0  18 8125.97 237.006   1
   1   0  19 2102.82 66.9759   1
   1   0  20 3554.55 116.914   1
   1   0  21 253.721 10.8705   1
   1   0  22 19.8926 7.16586   1
   1   0  23 218.246 10.1911   1
   1   0  24 10.9531 6.33589   1
   1   0  25 271.674 12.4042   1
   1   0  26 2216.49 69.4243   1
   1   0  27 594.885 20.5869   1
   1   0  28 2826.46 84.7022   1
   1   0  29 14.9844 6.45552   1
   1   0  30 399.693  19.806   1
   1   0  31 51.5328 8.34355   1
   1   0  32 1399.63 51.1214   1
   1   0  33 159.914 12.2182   1
   1   0  34 19.1039 11.9959   1
   1   0  35 66.4265 11.7729   1
   1   0  36 26.3545 32.3825   1
   1   0  37 124.252 18.1577   1
   1   0  38 17.8665 18.3823   1
   1   0  39 65.6476 20.5362   1
   1   0  40 22.0271 23.3803   1
   1   1 -40 42.0204 23.1823   1
   1   1 -39 44.4448 19.9249   1
   1   1 -38 28.8477 22.3616   1
   1   1 -37 142.768 18.4689   1
   1   1 -36 62.9942 20.4818   1
   1   1 -35 71.8338  13.075   1
   1   1 -34 344.366 20.4736   1
   1   1 -33 187.071   13.19   1
   1   1 -32 245.744 13.9617   1
   1   1 -31 529.826 20.6945   1
   1   1 -30 1165.07  40.197   1
   1   1 -29 94.7319 7.33884   1
   1   1 -28 1791.41 54.6781   1
   1   1 -27 2036.00 63.9784   1
   1   1 -26 80.0423 8.21104   1
   1   1 -25 1045.18 34.0836   1
   1   1 -24 2645.45 82.1836   1
   1   1 -23 1139.40 41.1617   1
   1   1 -22 4161.32 140.972   1
   1   1 -21 197.535 9.62632   1
   1   1 -20 779.992 26.2119   1
   1   1 -19 1936.14 61.7164   1
   1   1 -18 3165.92 97.1315   1
   1   1 -17 3501.73 110.503   1
   1   1 -16 8607.94 270.814   1
   1   1 -1512193.20 348.866   1
   1   1 -14 3973.92 144.866   1
   1   1 -1318743.40  543.94   1
   1   1 -12 193.545 8.67394   1
   1   1 -11 2421.41 75.3354   1
   1   1 -1019063.40 576.927   1
   1   1  -934174.00 1035.61   1
   1   1  -834792.10 1219.61   1
   1   1  -750055.90 1566.05   1
   1   1  -6 3045.44 96.9232   1
   1   1  -566981.30 2113.82   1
   1   1  -423734.60 782.849   1
   1   1  -3173408.0 6346.48   1
   1   1  -216674.50 545.283   1
   1   1  -121375.00 746.537   1
   1   1   011791.60 404.379   1
   1   1   120953.80  708.63   1
   1   1   216254.00 542.312   1
   1   1   3176872.0 6879.63   1
   1   1   424108.70 775.256   1
   1   1   568349.70 2149.83   1
   1   1   6 3032.24 107.104   1
   1   1   750258.70 1569.21   1
   1   1   833772.80 1010.76   1
   1   1   933989.00 1017.82   1
   1   1  1019841.10 610.293   1
   1   1  11 2410.57 81.4377   1
   1   1  12 182.114 8.03084   1
   1   1  1318541.30 528.467   1
   1   1  14 4149.06 124.148   1
   1   1  1512198.40  349.18   1
   1   1  16 8412.20 245.425   1
   1   1  17 3512.47 106.241   1
   1   1  18 3224.04 97.5113   1
   1   1  19 1924.21 60.6226   1
   1   1  20 801.129 28.5498   1
   1   1  21 202.771  10.766   1
   1   1  22 4164.55 125.759   1
   1   1  23 1149.44 36.0592   1
   1   1  24 2647.15 84.9077   1
   1   1  25 1016.92 33.7051   1
   1   1  26 89.4877 7.48316   1
   1   1  27 2047.69 64.0702   1
   1   1  28 1730.89 52.8492   1
   1   1  29 95.7919 7.39666   1
   1   1  30 1185.98 39.6139   1
   1   1  31  525.53 21.1341   1
   1   1  32  228.64 12.4308   1
   1   1  33 198.375 13.4801   1
   1   1  34 350.636 18.7609   1
   1   1  35 53.4244 12.6962   1
   1   1  36 88.6369 20.0846   1
   1   1  37 138.788 19.9635   1
   1   1  38 17.5967 18.5199   1
   1   1  39 56.9656 20.7739   1
   1   1  40 35.8837 42.8689   1
   1   2 -40 54.4951 24.3965   1
   1   2 -39 4.46803 23.6226   1
   1   2 -38 15.7604 18.8833   1
   1   2 -37 15.5326 16.5414   1
   1   2 -36 74.2743 48.2994   1
   1   2 -35 142.544 14.3856   1
   1   2 -34 144.035 13.1067   1
   1   2 -33 114.861 13.2443   1
   1   2 -32 152.976 10.4644   1
   1   2 -31 550.312 21.9863   1
   1   2 -30 334.303   15.40   1
   1   2 -29 287.631 11.9311   1
   1   2 -28  259.63 15.2134   1
   1   2 -27 941.349 34.3235   1
   1   2 -26 3374.38 106.274   1
   1   2 -25 2562.51 78.5053   1
   1   2 -24 4558.58 137.901   1
   1   2 -23 371.625  16.171   1
   1   2 -22 3006.29  92.519   1
   1   2 -21 3490.38 106.412   1
   1   2 -20 8974.71 266.898   1
   1   2 -19 3670.82 114.188   1
   1   2 -18 1396.02 43.6458   1
   1   2 -17 1564.78  48.895   1
   1   2 -16 553.149  19.197   1
   1   2 -15 2930.01 92.2535   1
   1   2 -14 6253.41 197.892   1
   1   2 -1311451.30 354.847   1
   1   2 -12 5861.69 183.383   1
   1   2 -11 818.224 28.7776   1
   1   2 -10 1302.09 42.7807   1
   1   2  -940678.40 1266.04   1
   1   2  -8  583.20 18.2213   1
   1   2  -714450.80 511.512   1
   1   2  -6 3301.17 130.642   1
   1   2  -566062.20 2095.42   1
   1   2  -423800.80  724.85   1
   1   2  -382586.10 2688.70   1
   1   2  -242701.80 1336.19   1
   1   2  -111797.30 371.765   1
   1   2   0 202.052 7.50889   1
   1   2   111953.40  377.24   1
   1   2   243105.20 1382.55   1
   1   2   380955.90 2572.52   1
   1   2   423070.20 744.081   1
   1   2   565318.20 2105.24   1
   1   2   6 3507.96 118.115   1
   1   2   714485.60 449.812   1
   1   2   8 584.126 19.8249   1
   1   2   940412.40 1336.40   1
   1   2  10 1252.74 40.2475   1
   1   2  11 816.688 28.4179   1
   1   2  12 5703.61 171.596   1
   1   2  1311588.20 333.507   1
   1   2  14 6300.04 181.088   1
   1   2  15 3036.95 91.9747   1
   1   2  16 570.165 18.5469   1
   1   2  17 1541.74 47.5882   1
   1   2  18 1409.52 43.6521   1
   1   2  19 3680.50 114.748   1
   1   2  20 9291.21 281.956   1
   1   2  21 3531.25 107.659   1
   1   2  22 3064.96 96.7889   1
   1   2  23 352.432  16.872   1
   1   2  24 4549.05 147.951   1
   1   2  25 2695.02 92.4518   1
   1   2  26 3421.71 107.795   1
   1   2  27 967.621 31.1789   1
   1   2  28  254.63 11.3116   1
   1   2  29 292.389  12.131   1
   1   2  30 336.281 16.9007   1
   1   2  31 517.013 21.0858   1
   1   2  32 136.958 10.6775   1
   1   2  33 102.409 11.1996   1
   1   2  34 153.682 13.4013   1
   1   2  35 129.121 14.9837   1
   1   2  36 63.1936 20.3637   1
   1   2  37-1.31219 55.7452   1
   1   2  38 38.2258 18.9446   1
   1   2  39 13.3093  19.674   1
   1   2  40 73.6962 25.2453   1
   1   3 -40 149.221  21.931   1
   1   3 -39  120.47 46.8664   1
   1   3 -38 59.3905  19.095   1
   1   3 -37 46.6654 16.6349   1
   1   3 -36 85.8685 27.6806   1
   1   3 -35 109.127 14.4434   1
   1   3 -34 22.8695 17.7692   1
   1   3 -33 199.757 14.4681   1
   1   3 -32 195.033 12.8886   1
   1   3 -31 1010.69 39.2121   1
   1   3 -30 304.234  15.778   1
   1   3 -29 521.363 24.3019   1
   1   3 -28 1680.48 53.1755   1
   1   3 -27 179.594 10.8404   1
   1   3 -26 2711.58 83.6654   1
   1   3 -25 761.092 25.4065   1
   1   3 -24 3271.46 97.8359   1
   1   3 -23 1740.28 54.9367   1
   1   3 -22 8150.65 238.428   1
   1   3 -21 8033.20 236.923   1
   1   3 -20 543.654 18.3637   1
   1   3 -19 2548.33 88.3262   1
   1   3 -18 7234.19 226.635   1
   1   3 -17 4103.16 132.278   1
   1   3 -16 5236.67 163.083   1
   1   3 -15 196.429 11.0567   1
   1   3 -14 3991.31 128.654   1
   1   3 -1313022.80 389.162   1
   1   3 -12 8290.85 247.816   1
   1   3 -11 7953.79 239.578   1
   1   3 -10 5220.61 168.088   1
   1   3  -958945.70 1762.09   1
   1   3  -8 6126.27 189.329   1
   1   3  -724114.10 804.854   1
   1   3  -6 9801.05 297.956   1
   1   3  -5 3346.29 127.535   1
   1   3  -412049.00 447.974   1
   1   3  -365464.90 2416.90   1
   1   3  -2 8279.13 295.222   1
   1   3  -155362.60 1826.77   1
   1   3   026947.90 873.849   1
   1   3   155240.00 1795.80   1
   1   3   2 8796.49 290.617   1
   1   3   366217.10 2062.49   1
   1   3   411771.00  373.40   1
   1   3   5 3561.25 119.879   1
   1   3   6 9951.62  321.19   1
   1   3   723037.70  770.01   1
   1   3   8 6086.67 199.184   1
   1   3   957070.00 1779.30   1
   1   3  10 5300.04 162.989   1
   1   3  11 7892.69 243.674   1
   1   3  12 8311.19 242.952   1
   1   3  1312772.20 388.447   1
   1   3  14 3987.56 120.223   1
   1   3  15 207.702 7.89526   1
   1   3  16 5174.70 153.697   1
   1   3  17 4182.46 125.072   1
   1   3  18 7434.30 212.226   1
   1   3  19 2578.51 83.9661   1
   1   3  20  541.09  19.088   1
   1   3  21 7986.90 230.198   1
   1   3  22 8167.49 242.553   1
   1   3  23 1802.57 59.0557   1
   1   3  24 3405.81 121.277   1
   1   3  25 767.766 27.2467   1
   1   3  26 2689.81  84.384   1
   1   3  27 177.543 9.74815   1
   1   3  28 1651.08 51.5461   1
   1   3  29 532.261 30.8059   1
   1   3  30 289.655 15.9686   1
   1   3  31 991.632 37.5001   1
   1   3  32 161.511 11.9248   1
   1   3  33 197.932 13.3989   1
   1   3  34-9.78743  40.908   1
   1   3  35 100.702 18.8112   1
   1   3  36 96.2204 18.6662   1
   1   3  37 81.8236 27.0119   1
   1   3  38 4.08051   18.80   1
   1   3  39 88.9171 27.2622   1
   1   3  40 137.634 25.9184   1
   1   4 -40 35.2602 20.2593   1
   1   4 -39 199.318 27.7792   1
   1   4 -38 169.407 39.2114   1
   1   4 -37 94.1174 20.6739   1
   1   4 -36  39.878 16.4711   1
   1   4 -35  253.91 51.3026   1
   1   4 -34 497.564 41.6032   1
   1   4 -33 828.342 49.2548   1
   1   4 -32 238.459 20.7575   1
   1   4 -31 172.274  16.222   1
   1   4 -30 702.925 24.9294   1
   1   4 -29 1232.48 42.0532   1
   1   4 -28 1111.78 36.0691   1
   1   4 -27 874.985 31.1889   1
   1   4 -26 1388.52 43.5739   1
   1   4 -25 612.853  20.953   1
   1   4 -24 2266.70 70.2973   1
   1   4 -23 272.597 13.7405   1
   1   4 -22 2186.88 68.4718   1
   1   4 -21 991.597 33.5969   1
   1   4 -20 4226.65 134.308   1
   1   4 -19 5165.35 159.966   1
   1   4 -18 4294.15 137.321   1
   1   4 -17 2314.89 73.4175   1
   1   4 -16 7352.51 224.083   1
   1   4 -15 6391.94 194.947   1
   1   4 -14 6813.84 207.877   1
   1   4 -13 6429.56  197.31   1
   1   4 -12 9472.45 292.243   1
   1   4 -1138836.80 1204.27   1
   1   4 -10 4992.54 155.339   1
   1   4  -9 562.365 19.0381   1
   1   4  -8 6265.85 199.216   1
   1   4  -736912.30 1133.44   1
   1   4  -6 6268.07 207.059   1
   1   4  -5 8896.66  270.45   1
   1   4  -4 2027.76 70.1737   1
   1   4  -323126.20 712.044   1
   1   4  -2 5329.71 159.617   1
   1   4  -122691.40  676.26   1
   1   4   0 223.913 8.97442   1
   1   4   123001.20 720.059   1
   1   4   2 5340.29 166.932   1
   1   4   323427.30 736.416   1
   1   4   4 2024.40 65.7092   1
   1   4   5 8904.39 289.394   1
   1   4   6 6286.08 223.358   1
   1   4   737307.90 1162.97   1
   1   4   8 6261.21 183.831   1
   1   4   9 551.863 18.4409   1
   1   4  10 4856.37  164.14   1
   1   4  1139144.90 1121.01   1
   1   4  12 9434.46 274.883   1
   1   4  13 6365.17 189.248   1
   1   4  14 6464.26 191.211   1
   1   4  15 6344.61 199.269   1
   1   4  16 7171.51 209.094   1
   1   4  17 2333.18 74.0398   1
   1   4  18 4409.72 138.424   1
   1   4  19 5177.12 160.493   1
   1   4  20 4158.73 124.444   1
   1   4  21 977.918 30.6687   1
   1   4  22 2205.08 75.8337   1
   1   4  23 286.286 15.3832   1
   1   4  24 2347.91 76.8949   1
   1   4  25 596.081 20.7395   1
   1   4  26 1392.94 44.5467   1
   1   4  27 876.034 29.4398   1
   1   4  28 1108.10 38.7025   1
   1   4  29 1213.15 49.6949   1
   1   4  30 721.484 30.3888   1
   1   4  31 181.171 15.4781   1
   1   4  32 234.525 13.1267   1
   1   4  33 841.256 45.0098   1
   1   4  34 374.655 23.2026   1
   1   4  35 172.155 23.3156   1
   1   4  36 36.0861 16.5955   1
   1   4  37 101.016 20.0083   1
   1   4  38 143.861 30.4916   1
   1   4  39 231.734 34.0166   1
   1   4  40  36.028 19.6473   1
   1   5 -39 50.9333  20.609   1
   1   5 -38  58.601 44.5843   1
   1   5 -37  599.74 62.1025   1
   1   5 -36 140.717  22.675   1
   1   5 -35 344.503 106.511   1
   1   5 -34 461.591 26.1143   1
   1   5 -33 222.852 27.3783   1
   1   5 -32  187.51 17.6004   1
   1   5 -31  432.46  25.577   1
   1   5 -30 788.247 32.0245   1
   1   5 -29  835.11 34.4411   1
   1   5 -28 13.0154 7.21856   1
   1   5 -27 43.3058 7.03253   1
   1   5 -26 757.011 25.9993   1
   1   5 -25 3296.38 102.236   1
   1   5 -24 1545.74 50.9031   1
   1   5 -23 212.756 9.85249   1
   1   5 -22  96.102 8.53217   1
   1   5 -21 505.448  17.896   1
   1   5 -20 6612.86 196.974   1
   1   5 -19 7024.98 212.458   1
   1   5 -18 1098.89 37.0879   1
   1   5 -17 533.396 19.1649   1
   1   5 -16 8024.12 238.317   1
   1   5 -1529297.20 776.477   1
   1   5 -14 2133.35 67.1758   1
   1   5 -13 2980.89 93.4618   1
   1   5 -12 3189.10 100.005   1
   1   5 -11 9590.33  290.83   1
   1   5 -10 1895.57 60.5271   1
   1   5  -9 8939.40 271.456   1
   1   5  -8 332.532 12.2032   1
   1   5  -722206.70 656.364   1
   1   5  -610462.20 313.167   1
   1   5  -5 5466.84 181.419   1
   1   5  -4 700.983 23.6555   1
   1   5  -357788.70 1860.75   1
   1   5  -213225.00 404.045   1
   1   5  -120410.20 637.821   1
   1   5   0 941.323 32.5732   1
   1   5   120044.00 773.765   1
   1   5   213120.50 400.769   1
   1   5   357766.20 1827.51   1
   1   5   4 709.805 22.7248   1
   1   5   5 5576.43 169.127   1
   1   5   610743.70 328.004   1
   1   5   722092.40 674.845   1
   1   5   8 331.659 10.9704   1
   1   5   9 8741.03 270.493   1
   1   5  10 1860.51 57.2057   1
   1   5  11 9810.66 286.591   1
   1   5  12 3163.28 96.0963   1
   1   5  13 2935.76 89.8283   1
   1   5  14 2180.86 67.5633   1
   1   5  1529402.00 779.601   1
   1   5  16 8099.05 243.386   1
   1   5  17 542.157 19.1207   1
   1   5  18 1079.19 35.2849   1
   1   5  19 6827.60 198.257   1
   1   5  20 6709.12 202.434   1
   1   5  21 520.699 19.3879   1
   1   5  22 100.158 7.76288   1
   1   5  23 215.698 11.5128   1
   1   5  24 1647.55 50.6155   1
   1   5  25 3326.22 98.7936   1
   1   5  26 742.561 34.0413   1
   1   5  27 43.8389 8.53678   1
   1   5  28 13.0835 7.92122   1
   1   5  29 876.002 36.7104   1
   1   5  30 825.584 47.7751   1
   1   5  31 501.658 24.3853   1
   1   5  32 231.707 18.1714   1
   1   5  33 212.301  18.845   1
   1   5  34 394.621 29.6659   1
   1   5  35 368.969 25.6926   1
   1   5  36 134.433 19.0288   1
   1   5  37 508.351 39.5567   1
   1   5  38 96.9032 45.5198   1
   1   5  39 79.4577 24.0549   1
   1   6 -38 100.347 58.0938   1
   1   6 -37 247.348 30.0942   1
   1   6 -36 187.447 23.7401   1
   1   6 -35 301.022 27.3888   1
   1   6 -34 194.029  20.276   1
   1   6 -33 659.682 47.5697   1
   1   6 -32 508.493 25.9562   1
   1   6 -31 9.96932 11.0321   1
   1   6 -30 324.653 21.0247   1
   1   6 -29 111.422 8.78745   1
   1   6 -28 689.638 29.8934   1
   1   6 -27 795.205 34.8495   1
   1   6 -26 562.251 22.5837   1
   1   6 -25 577.605 19.4907   1
   1   6 -24 538.287 19.6888   1
   1   6 -23 1256.89 42.7861   1
   1   6 -22 2790.73 87.6981   1
   1   6 -21 1029.27 34.1963   1
   1   6 -20 1455.56 49.0773   1
   1   6 -19 2340.00 73.2886   1
   1   6 -18 8046.93 234.355   1
   1   6 -17 9212.90 270.595   1
   1   6 -16 1499.46 50.6693   1
   1   6 -15 2479.86 80.7861   1
   1   6 -14 5172.54 157.503   1
   1   6 -1317069.60 479.278   1
   1   6 -12 1868.32 59.0991   1
   1   6 -11 3802.11 118.042   1
   1   6 -10 164.749 9.29892   1
   1   6  -9 249.315 9.55122   1
   1   6  -8 7913.89 241.452   1
   1   6  -7 9057.98 273.488   1
   1   6  -6 1460.15 46.4009   1
   1   6  -515843.80 468.314   1
   1   6  -412392.70 384.283   1
   1   6  -311096.30 341.226   1
   1   6  -212892.90 442.784   1
   1   6  -117082.40 508.096   1
   1   6   0 5730.94 170.521   1
   1   6   117402.10 550.352   1
   1   6   212257.90 375.775   1
   1   6   310961.10 354.107   1
   1   6   412309.50 357.144   1
   1   6   515662.80 453.463   1
   1   6   6 1464.81 45.8782   1
   1   6   7 9141.31 283.549   1
   1   6   8 8034.08 242.675   1
   1   6   9 242.589 9.25273   1
   1   6  10 160.015 8.35211   1
   1   6  11 3746.66 115.037   1
   1   6  12 1830.08 57.1389   1
   1   6  1317130.50 476.057   1
   1   6  14 5221.40 160.732   1
   1   6  15 2445.60  81.816   1
   1   6  16 1497.88 48.7273   1
   1   6  17 9144.16  263.50   1
   1   6  18 8060.39  240.59   1
   1   6  19 2279.89  72.904   1
   1   6  20 1460.77 47.5144   1
   1   6  21 1048.10 34.2668   1
   1   6  22 2720.49 83.9488   1
   1   6  23 1275.17 39.7917   1
   1   6  24 553.091 19.9276   1
   1   6  25 578.186 20.6627   1
   1   6  26  539.94 18.2671   1
   1   6  27 771.413 29.0766   1
   1   6  28 718.948 26.0288   1
   1   6  29  116.77 10.4698   1
   1   6  30 336.315 20.4699   1
   1   6  31-8.57755 30.5311   1
   1   6  32 497.462 32.9419   1
   1   6  33 614.193 44.5696   1
   1   6  34 193.074 19.6537   1
   1   6  35 245.719 33.8785   1
   1   6  36 172.512 24.6026   1
   1   6  37 215.031 25.4471   1
   1   6  38  95.614 22.7305   1
   1   7 -38 68.3266 22.1784   1
   1   7 -37 67.7029 24.8894   1
   1   7 -36 198.377 28.9979   1
   1   7 -35 262.944 38.5935   1
   1   7 -34 35.6889 18.5546   1
   1   7 -33 110.477 16.1367   1
   1   7 -32 205.373 21.1143   1
   1   7 -31 591.069 40.8663   1
   1   7 -30 349.386 19.5284   1
   1   7 -29 65.1336 10.5945   1
   1   7 -28 697.746 29.1652   1
   1   7 -27 10.5103 7.94183   1
   1   7 -26 916.373 32.1199   1
   1   7 -25 206.324 9.95686   1
   1   7 -24 742.807 24.6793   1
   1   7 -23 1826.87 57.4475   1
   1   7 -22 3781.07 115.233   1
   1   7 -21 3097.21  96.591   1
   1   7 -20 1282.93 41.9691   1
   1   7 -19 3395.43  110.03   1
   1   7 -18 4914.51 151.152   1
   1   7 -17 4587.03 139.739   1
   1   7 -16 2154.95 67.0815   1
   1   7 -15 1569.89 51.0484   1
   1   7 -14 2754.68 93.1879   1
   1   7 -13 4846.02 154.027   1
   1   7 -12 54.5194 5.94063   1
   1   7 -11 2619.08 80.6443   1
   1   7 -10 2950.98 91.9811   1
   1   7  -914013.70 405.454   1
   1   7  -8 101.377 6.20583   1
   1   7  -7 3315.75 103.561   1
   1   7  -6 5738.60 174.676   1
   1   7  -510127.90 301.224   1
   1   7  -410109.00 319.761   1
   1   7  -3 5700.97 182.039   1
   1   7  -2 2453.37 78.9409   1
   1   7  -1 8134.60 257.228   1
   1   7   030998.70 875.742   1
   1   7   1 8370.03  268.57   1
   1   7   2 2435.75 76.0567   1
   1   7   3 5681.22 178.675   1
   1   7   410318.90 307.012   1
   1   7   510148.60 301.596   1
   1   7   6 5851.51 177.634   1
   1   7   7 3284.83 104.228   1
   1   7   8 98.6731 8.75641   1
   1   7   913945.60  399.24   1
   1   7  10 2928.37 90.1126   1
   1   7  11 2584.94 79.6397   1
   1   7  12 51.7837 7.29342   1
   1   7  13 4841.15 157.138   1
   1   7  14 2774.02 88.4692   1
   1   7  15 1598.50 53.0307   1
   1   7  16 2196.20 71.7572   1
   1   7  17 4617.05 140.828   1
   1   7  18 4986.69 150.781   1
   1   7  19 3417.48 106.835   1
   1   7  20 1296.32 41.6892   1
   1   7  21 3039.45 93.4227   1
   1   7  22 3884.75 117.814   1
   1   7  23 1848.75  58.102   1
   1   7  24 746.606 25.1682   1
   1   7  25  186.55 11.3102   1
   1   7  26 922.442 32.2393   1
   1   7  27 21.4353 8.19371   1
   1   7  28  663.48   25.35   1
   1   7  29 75.9613 9.91158   1
   1   7  30  318.98 20.8475   1
   1   7  31 604.271 27.7285   1
   1   7  32 243.106 15.6045   1
   1   7  33 72.7198 20.7948   1
   1   7  34 4.85241 17.1038   1
   1   7  35 290.826 46.8434   1
   1   7  36  195.25 20.8719   1
   1   7  37 71.4186 17.6661   1
   1   7  38 84.1143  22.339   1
   1   8 -37  56.883 21.9629   1
   1   8 -36 14.8793 24.4389   1
   1   8 -35 162.732 33.8536   1
   1   8 -34 68.1965  21.361   1
   1   8 -33 21.6682 18.0765   1
   1   8 -32 7.06983  16.775   1
   1   8 -31 448.764 43.4482   1
   1   8 -30 88.4066 13.8988   1
   1   8 -29  63.919 10.2071   1
   1   8 -28 236.811 15.0433   1
   1   8 -27 408.256 22.8332   1
   1   8 -26 1086.02 39.4821   1
   1   8 -25 325.083 14.7103   1
   1   8 -24 2029.66 65.9883   1
   1   8 -23 1294.72 48.4077   1
   1   8 -22 488.669 17.2953   1
   1   8 -21 1739.12 54.1004   1
   1   8 -20 3784.51 113.544   1
   1   8 -19 4794.96 142.473   1
   1   8 -18 366.859  15.491   1
   1   8 -17 2242.28 72.6905   1
   1   8 -16 1072.00 35.4529   1
   1   8 -15 2432.01  77.527   1
   1   8 -14 550.704 19.5421   1
   1   8 -13 3359.90 106.001   1
   1   8 -12 2578.86 87.4425   1
   1   8 -11 594.394 22.7015   1
   1   8 -10  516.54 18.7081   1
   1   8  -9 8580.63 256.922   1
   1   8  -8 643.105 21.4072   1
   1   8  -7 3125.51 97.0659   1
   1   8  -6 333.004  12.399   1
   1   8  -5 9533.75 296.318   1
   1   8  -4 4608.71 148.895   1
   1   8  -3 99.4214 8.12677   1
   1   8  -213597.70 401.003   1
   1   8  -1 4417.96 138.734   1
   1   8   0 4674.88 144.368   1
   1   8   1 4397.65 143.279   1
   1   8   213355.50 385.599   1
   1   8   3 108.695 6.77981   1
   1   8   4 4550.56 138.353   1
   1   8   5 9605.94 282.073   1
   1   8   6 348.903 14.6659   1
   1   8   7 3123.91 98.6545   1
   1   8   8 631.694 21.5666   1
   1   8   9 8699.99 268.654   1
   1   8  10 517.743  19.277   1
   1   8  11 585.574 20.9047   1
   1   8  12 2659.19 88.2817   1
   1   8  13 3476.71 111.357   1
   1   8  14 538.396   19.30   1
   1   8  15 2491.62 76.6898   1
   1   8  16 1062.10  35.254   1
   1   8  17 2221.71 75.0748   1
   1   8  18 390.022 15.2312   1
   1   8  19 4849.85 143.575   1
   1   8  20 3830.80 115.024   1
   1   8  21 1749.33 55.2815   1
   1   8  22  477.20 22.9544   1
   1   8  23 1299.23 40.5181   1
   1   8  24 2097.77 65.5503   1
   1   8  25 311.623 13.2542   1
   1   8  26 1024.41 36.5714   1
   1   8  27 412.667 21.5849   1
   1   8  28 233.181 13.1484   1
   1   8  29 58.5676 10.6659   1
   1   8  30 88.3304 11.9413   1
   1   8  31 432.407 29.3244   1
   1   8  32 21.3685 14.9376   1
   1   8  33 56.7006 24.1619   1
   1   8  34 63.5025 32.7026   1
   1   8  35 130.788 20.4182   1
   1   8  36 88.4013 23.6867   1
   1   8  37 52.1002 23.3312   1
   1   9 -36 98.1422 22.2141   1
   1   9 -35 32.4102 24.1004   1
   1   9 -34 13.3692 21.1364   1
   1   9 -33 60.6324 24.9344   1
   1   9 -32 147.181  26.097   1
   1   9 -31 383.211 28.8417   1
   1   9 -30 54.8527  12.136   1
   1   9 -29 401.288 23.2839   1
   1   9 -28 271.731 14.7771   1
   1   9 -27 439.971 19.6953   1
   1   9 -26 44.9911 11.3228   1
   1   9 -25 553.387 24.1031   1
   1   9 -24 1223.37  41.755   1
   1   9 -23 684.682 27.3047   1
   1   9 -22 754.358 25.4848   1
   1   9 -21 117.794  8.7435   1
   1   9 -20 110.618 7.54578   1
   1   9 -19 436.789 17.0518   1
   1   9 -18 145.065 8.26937   1
   1   9 -17 2891.26 89.1742   1
   1   9 -16 1042.25 33.9772   1
   1   9 -15 480.041 17.0411   1
   1   9 -14 1587.57  49.768   1
   1   9 -13 7622.92 218.756   1
   1   9 -12 429.379 15.3113   1
   1   9 -11 4350.40 131.259   1
   1   9 -10 589.845 21.6218   1
   1   9  -9 4660.42 150.311   1
   1   9  -8 1839.50 77.2313   1
   1   9  -7 5523.31 240.624   1
   1   9  -6 2431.68  104.65   1
   1   9  -5 1009.42 39.6646   1
   1   9  -4 670.583 26.6028   1
   1   9  -3 1924.04 68.0638   1
   1   9  -2 3520.34 112.107   1
   1   9  -1 1631.53 60.1397   1
   1   9   0 1052.18 35.7136   1
   1   9   1 1580.93 55.3017   1
   1   9   2 3477.73 114.758   1
   1   9   3 1982.90 68.2231   1
   1   9   4 683.609 25.3508   1
   1   9   5 1005.80 36.1372   1
   1   9   6 2444.73 85.9874   1
   1   9   7 5190.62 175.337   1
   1   9   8 1904.95 63.8523   1
   1   9   9 4707.73 146.555   1
   1   9  10 607.216 20.9079   1
   1   9  11 4482.70 139.173   1
   1   9  12 453.965 16.2977   1
   1   9  13 7785.91 228.418   1
   1   9  14 1674.70 55.1304   1
   1   9  15 501.674 19.3159   1
   1   9  16 1086.89 35.8587   1
   1   9  17 2921.95 90.0864   1
   1   9  18 148.432   8.544   1
   1   9  19 441.992 16.3538   1
   1   9  20 121.044 7.76214   1
   1   9  21 146.952 8.51741   1
   1   9  22 752.168 24.6481   1
   1   9  23  665.79  22.798   1
   1   9  24 1257.87 48.6327   1
   1   9  25 584.065 23.8595   1
   1   9  26 34.2807 11.6965   1
   1   9  27 473.023 20.8284   1
   1   9  28  275.72 15.1291   1
   1   9  29 359.378 20.5745   1
   1   9  30 55.3687 14.7309   1
   1   9  31 363.523 34.3046   1
   1   9  32 143.173 24.5774   1
   1   9  33 76.7752 18.3019   1
   1   9  34 7.05599 18.0835   1
   1   9  35 60.3238 17.6129   1
   1   9  36 100.588 21.8671   1
   1  10 -35-2.18685 41.9791   1
   1  10 -34 67.1861  22.611   1
   1  10 -33 38.4166 17.4489   1
   1  10 -32 160.688 27.1261   1
   1  10 -31 1.81575 16.4092   1
   1  10 -30 123.462  27.415   1
   1  10 -29 358.237 20.6557   1
   1  10 -28 284.662 17.4562   1
   1  10 -27  12.266 11.4092   1
   1  10 -26 425.217 19.3522   1
   1  10 -25 351.397 17.0103   1
   1  10 -24 105.826 12.5812   1
   1  10 -23 479.761  20.118   1
   1  10 -22 271.741 13.5105   1
   1  10 -21 66.4073 7.94245   1
   1  10 -20 255.005 15.3843   1
   1  10 -19 519.671 18.2633   1
   1  10 -18 1084.10  35.314   1
   1  10 -17 308.255 13.5322   1
   1  10 -16 250.399 11.8212   1
   1  10 -15 1958.56  61.642   1
   1  10 -14 1023.41 33.4618   1
   1  10 -13 1222.31 40.2527   1
   1  10 -12 1219.76  40.173   1
   1  10 -11 5908.76 174.309   1
   1  10 -10 1387.64 43.8862   1
   1  10  -9 1118.81 36.2523   1
   1  10  -8 234.167 11.9536   1
   1  10  -7 1382.80 44.4494   1
   1  10  -6 5073.29 154.499   1
   1  10  -5 798.184 27.5972   1
   1  10  -4 1758.15 55.2124   1
   1  10  -3 2385.29  76.361   1
   1  10  -2 1576.99 50.5558   1
   1  10  -1 5181.52 160.507   1
   1  10   0 126.725 7.59777   1
   1  10   1 5160.17 159.962   1
   1  10   2 1516.22 48.7204   1
   1  10   3 2386.76 75.2074   1
   1  10   4 1759.32 54.4711   1
   1  10   5 786.028 25.5285   1
   1  10   6 5170.69 152.937   1
   1  10   7 1391.40 43.4983   1
   1  10   8 230.559 10.0021   1
   1  10   9 1106.71   34.89   1
   1  10  10 1411.09 45.3357   1
   1  10  11 5950.65 183.183   1
   1  10  12 1186.09 40.6236   1
   1  10  13 1269.78 41.5283   1
   1  10  14 1043.07  34.034   1
   1  10  15 2086.83 65.4672   1
   1  10  16 242.088 12.1853   1
   1  10  17  280.47 13.0581   1
   1  10  18 1091.01 34.3647   1
   1  10  19  525.42 18.1084   1
   1  10  20 243.317 13.5907   1
   1  10  21 45.8097 8.08332   1
   1  10  22 261.317 16.2106   1
   1  10  23 504.752 20.5208   1
   1  10  24 103.479 13.0155   1
   1  10  25 371.579 17.6967   1
   1  10  26 439.229 20.8138   1
   1  10  27 46.7682 12.4105   1
   1  10  28 301.394 22.7799   1
   1  10  29 382.762 22.6238   1
   1  10  30 111.265 16.9637   1
   1  10  31-16.4177 39.2472   1
   1  10  32  173.67 28.7043   1
   1  10  33 68.5888 16.6546   1
   1  10  34 79.6644 28.0409   1
   1  10  35 17.1414 18.9892   1
   1  11 -33 26.7159 16.2404   1
   1  11 -32 17.4917 17.5768   1
   1  11 -31 74.2967 20.0968   1
   1  11 -30 307.086 26.3585   1
   1  11 -29 94.8122 17.4355   1
   1  11 -28 56.8512 18.1885   1
   1  11 -27 13.3344 28.2301   1
   1  11 -26 185.385 19.0129   1
   1  11 -25 175.633  16.292   1
   1  11 -24 88.1655 11.7255   1
   1  11 -23  112.35 12.8345   1
   1  11 -22 190.519 15.7654   1
   1  11 -21 116.387 18.6784   1
   1  11 -20 120.216 9.66798   1
   1  11 -19 507.761 17.9627   1
   1  11 -18 558.855 20.7375   1
   1  11 -17 1180.33 37.1283   1
   1  11 -16 507.483 17.5741   1
   1  11 -15 512.443 17.7028   1
   1  11 -14 157.783 8.66525   1
   1  11 -13 1516.59 47.6309   1
   1  11 -12 104.633 7.68865   1
   1  11 -11 680.291 24.5423   1
   1  11 -10 853.836 30.0405   1
   1  11  -9  357.61 22.2237   1
   1  11  -8 1743.24 61.3193   1
   1  11  -7 3201.72 109.049   1
   1  11  -6 187.299 10.5526   1
   1  11  -5 3205.37 102.556   1
   1  11  -4 971.167 31.9314   1
   1  11  -3 1162.92 39.9982   1
   1  11  -2  221.71 9.88818   1
   1  11  -1 3826.55 117.603   1
   1  11   0 24.8203 6.43029   1
   1  11   1 3855.13 118.319   1
   1  11   2 204.145  10.678   1
   1  11   3 1151.87 39.5316   1
   1  11   4 965.909 33.6063   1
   1  11   5 3204.70 106.687   1
   1  11   6 182.792 11.4438   1
   1  11   7 3205.46 106.681   1
   1  11   8 1713.50 60.7004   1
   1  11   9 347.277 14.9146   1
   1  11  10  824.50 26.6036   1
   1  11  11 668.862 22.1259   1
   1  11  12  85.137 7.02225   1
   1  11  13 1514.29 46.9754   1
   1  11  14  161.05 9.71235   1
   1  11  15  511.91  17.738   1
   1  11  16 495.789 18.8492   1
   1  11  17 1183.53 37.2352   1
   1  11  18 554.407 20.5011   1
   1  11  19 503.053 20.3451   1
   1  11  20 123.546 9.52883   1
   1  11  21 121.931 10.0851   1
   1  11  22 204.201 18.4384   1
   1  11  23  117.71 12.2468   1
   1  11  24 73.3783 12.4395   1
   1  11  25 172.135 14.5597   1
   1  11  26 178.852 14.8871   1
   1  11  27 21.2656 12.6313   1
   1  11  28 72.7948 19.5408   1
   1  11  29 109.634 19.2873   1
   1  11  30 282.016  23.515   1
   1  11  31 34.0612 15.8004   1
   1  11  32-0.37866 40.3366   1
   1  11  33 3.37812  16.091   1
   1  12 -32 25.4621 16.1398   1
   1  12 -31 103.525 17.2762   1
   1  12 -30 76.9176 18.1439   1
   1  12 -29 74.9453 20.3682   1
   1  12 -28 22.5025 18.6607   1
   1  12 -27  60.755 16.6619   1
   1  12 -26 121.125  19.513   1
   1  12 -25 334.944 25.8065   1
   1  12 -24 186.191 19.0112   1
   1  12 -23 98.5724 16.7071   1
   1  12 -22 73.8846 13.7086   1
   1  12 -21 15.6295 11.5671   1
   1  12 -20 1025.85 40.2757   1
   1  12 -19 24.1542 10.6591   1
   1  12 -18 128.457 10.6613   1
   1  12 -17 1293.83 45.2025   1
   1  12 -16  830.62 27.4269   1
   1  12 -15 287.626 12.0498   1
   1  12 -14  231.63  11.481   1
   1  12 -13 1011.95 32.5973   1
   1  12 -12 668.197  22.865   1
   1  12 -11 897.231 29.6955   1
   1  12 -10 40.0631 7.56004   1
   1  12  -9 1387.93 44.4508   1
   1  12  -8 946.261 31.1097   1
   1  12  -7 2487.53 75.1765   1
   1  12  -6 28.1159 6.86547   1
   1  12  -5 4137.49  130.33   1
   1  12  -4 805.959 26.6073   1
   1  12  -3 2708.24 84.2103   1
   1  12  -2 515.833 18.0264   1
   1  12  -1 531.071 19.2079   1
   1  12   0 1370.29 44.9624   1
   1  12   1  521.72 18.1292   1
   1  12   2 500.382 18.8654   1
   1  12   3 2773.87 84.7034   1
   1  12   4 826.301   31.68   1
   1  12   5 4180.17 123.161   1
   1  12   6  22.159 6.32119   1
   1  12   7 2443.68 73.7856   1
   1  12   8 920.339 35.8435   1
   1  12   9 1371.01 43.3627   1
   1  12  10 39.7778 7.77445   1
   1  12  11 857.964 27.6626   1
   1  12  12 672.476 22.5514   1
   1  12  13 1046.68  33.202   1
   1  12  14 242.626 10.6032   1
   1  12  15 304.095 13.6471   1
   1  12  16 768.788 33.2275   1
   1  12  17 1282.22 43.8222   1
   1  12  18 136.995 12.5077   1
   1  12  19   18.22 9.99008   1
   1  12  20 1008.52 61.6554   1
   1  12  21 2.34949 11.8425   1
   1  12  22 46.8791 19.6779   1
   1  12  23 99.5556 15.4507   1
   1  12  24 218.469 18.4797   1
   1  12  25 341.697 35.4458   1
   1  12  26 164.714 20.8222   1
   1  12  27 32.7158 21.4219   1
   1  12  28 13.3925  22.681   1
   1  12  29 101.106 17.3374   1
   1  12  30 65.0286 16.8217   1
   1  12  31 110.182 17.8131   1
   1  12  32 11.1937 21.2762   1
   1  13 -30 95.9582 17.2708   1
   1  13 -29 110.361 17.2249   1
   1  13 -28 83.1572 28.7047   1
   1  13 -27 10.8835 17.7034   1
   1  13 -26 154.692  19.654   1
   1  13 -25 79.1258 19.5652   1
   1  13 -24 266.031 35.8303   1
   1  13 -23 276.113 22.4693   1
   1  13 -22 341.694 22.5341   1
   1  13 -21 80.0796  15.469   1
   1  13 -20 121.121 16.8718   1
   1  13 -19 161.513 20.5104   1
   1  13 -18 614.062  31.535   1
   1  13 -17 57.5887 14.6694   1
   1  13 -16 394.493 29.1853   1
   1  13 -15 358.923 20.0417   1
   1  13 -14  349.58 21.2389   1
   1  13 -13 738.012 28.1032   1
   1  13 -12 1340.52 43.0345   1
   1  13 -11 968.322 31.9196   1
   1  13 -10 65.3631 7.29836   1
   1  13  -9 743.135  27.664   1
   1  13  -8  890.89 28.6767   1
   1  13  -7 2057.48 62.6211   1
   1  13  -6 163.928 9.56548   1
   1  13  -5 749.498 24.6143   1
   1  13  -4 154.589 8.48368   1
   1  13  -3 673.708 28.6157   1
   1  13  -2 938.764  30.539   1
   1  13  -1 1135.25 37.5403   1
   1  13   0 23.5576 6.87934   1
   1  13   1 1172.32 38.1492   1
   1  13   2 986.952 34.4406   1
   1  13   3 693.687 23.2884   1
   1  13   4  167.08 9.93774   1
   1  13   5 784.853 26.9689   1
   1  13   6 159.937 8.86577   1
   1  13   7 2112.92 64.2425   1
   1  13   8  877.19 29.2161   1
   1  13   9 792.711 26.7143   1
   1  13  10 60.7021 7.56808   1
   1  13  11  982.43 32.3469   1
   1  13  12 1257.97 43.5841   1
   1  13  13 708.059 26.6054   1
   1  13  14 350.403 20.9114   1
   1  13  15 336.232 17.7668   1
   1  13  16 424.946 21.4786   1
   1  13  17 94.2215 14.8898   1
   1  13  18 605.186 34.5863   1
   1  13  19 136.939 16.4274   1
   1  13  20 145.799 25.2384   1
   1  13  21 86.8657 16.2877   1
   1  13  22 388.962 24.4166   1
   1  13  23 336.438 26.2822   1
   1  13  24 237.398 25.5541   1
   1  13  25 101.989 21.1849   1
   1  13  26 167.705 28.2188   1
   1  13  27-3.61697 50.3851   1
   1  13  28 127.872 17.6044   1
   1  13  29 135.247 23.1268   1
   1  13  30 92.9791 21.9184   1
   1  14 -28 143.164 27.2911   1
   1  14 -27 14.9458 16.3501   1
   1  14 -26 81.4103 19.0045   1
   1  14 -25 123.907 19.1144   1
   1  14 -24 202.573 24.7423   1
   1  14 -23 58.4838  28.888   1
   1  14 -22 108.187 31.3158   1
   1  14 -21 33.0187 18.1731   1
   1  14 -20 126.104 18.9255   1
   1  14 -19 107.983 16.4873   1
   1  14 -18   22.35 22.3411   1
   1  14 -17 116.862 16.2861   1
   1  14 -16 327.416 33.2166   1
   1  14 -15  465.91 45.3416   1
   1  14 -14 1028.60  51.169   1
   1  14 -13 2.56015 18.2033   1
   1  14 -12 442.466   27.32   1
   1  14 -11 3174.23 129.598   1
   1  14 -10 2016.44 86.7404   1
   1  14  -9 241.046 20.6248   1
   1  14  -8 335.259 21.4803   1
   1  14  -7 1851.83 82.5989   1
   1  14  -6 798.812 30.9665   1
   1  14  -5 550.234 23.9771   1
   1  14  -4 248.534 15.9567   1
   1  14  -3 28.7105 7.62421   1
   1  14  -2 505.353 18.7747   1
   1  14  -1 685.045 25.3559   1
   1  14   0 217.465 13.3322   1
   1  14   1 659.633 24.8941   1
   1  14   2 517.053 20.6709   1
   1  14   3 37.0965  8.8026   1
   1  14   4 243.601 12.8436   1
   1  14   5 526.828 21.6986   1
   1  14   6 851.087 47.8636   1
   1  14   7 1865.21 67.0522   1
   1  14   8  301.47 15.9213   1
   1  14   9 195.802 16.0576   1
   1  14  10 2022.82 92.2856   1
   1  14  11 3150.59 129.107   1
   1  14  12 466.265 32.7257   1
   1  14  13 58.4801 15.1206   1
   1  14  14 1053.26 59.6271   1
   1  14  15 424.579 31.8001   1
   1  14  16  288.50 24.7463   1
   1  14  17 121.169 16.5424   1
   1  14  18 53.1411 15.4021   1
   1  14  19 128.004 17.4487   1
   1  14  20 153.974 28.8752   1
   1  14  21   72.72 21.1884   1
   1  14  22 82.3151 84.8315   1
   1  14  23 127.831 27.5417   1
   1  14  24 195.775 22.4342   1
   1  14  25  124.34 24.5171   1
   1  14  26 137.996 27.9785   1
   1  14  27 17.0252 18.5971   1
   1  14  28 157.893 18.5296   1
   1  15 -26 67.0139 19.1126   1
   1  15 -25 126.812 31.9131   1
   1  15 -24 98.4605  27.304   1
   1  15 -23 206.677 32.3542   1
   1  15 -22  72.656 18.4659   1
   1  15 -21  7.0042 17.4408   1
   1  15 -20 50.4887 36.8577   1
   1  15 -19 195.646 38.2944   1
   1  15 -18 119.018 29.3071   1
   1  15 -17 49.1773 16.4449   1
   1  15 -16 67.8208 16.8412   1
   1  15 -15  380.77 25.8932   1
   1  15 -14 238.729 30.4701   1
   1  15 -13 558.076 46.9477   1
   1  15 -12 435.605 27.9912   1
   1  15 -11 281.392 22.6581   1
   1  15 -10  330.25 22.0499   1
   1  15  -9 1237.40 77.9552   1
   1  15  -8 598.495 38.5837   1
   1  15  -7 414.998 30.2328   1
   1  15  -6 851.461 40.6021   1
   1  15  -5 685.603 36.0937   1
   1  15  -4 391.998 23.6567   1
   1  15  -3  418.48 25.2729   1
   1  15  -2 327.442 21.5976   1
   1  15  -1  362.25 28.5124   1
   1  15   0  783.10 38.0722   1
   1  15   1 405.303 30.0012   1
   1  15   2 359.125 27.8264   1
   1  15   3 451.439 28.4112   1
   1  15   4  369.62 27.6036   1
   1  15   5 681.399  42.492   1
   1  15   6 806.924 41.7918   1
   1  15   7 381.685 23.5886   1
   1  15   8 610.959 31.8209   1
   1  15   9 1304.62 84.6243   1
   1  15  10 322.841 25.9521   1
   1  15  11  324.35 22.1245   1
   1  15  12 436.799   25.58   1
   1  15  13 547.448 40.0307   1
   1  15  14 272.025 20.4248   1
   1  15  15 370.344 25.6793   1
   1  15  16 66.3531 15.9329   1
   1  15  17 87.2368 19.9794   1
   1  15  18 101.908 21.6239   1
   1  15  19 198.509 51.5124   1
   1  15  20 31.2846 20.2414   1
   1  15  21 1.00847 20.8161   1
   1  15  22  76.849 31.3725   1
   1  15  23 262.298 29.2586   1
   1  15  24  113.11 17.6423   1
   1  15  25 139.059 28.5629   1
   1  15  26 88.6766 17.1206   1
   1  16 -24 28.7897 26.2776   1
   1  16 -23 331.789 23.6798   1
   1  16 -22 111.999 17.3216   1
   1  16 -21 64.3066 26.0864   1
   1  16 -20 24.2543  23.835   1
   1  16 -19 153.459 26.5156   1
   1  16 -18 254.757 38.2182   1
   1  16 -17 369.524 33.1732   1
   1  16 -16 9.44382 23.7083   1
   1  16 -15 19.0069 25.7515   1
   1  16 -14 137.369 30.2303   1
   1  16 -13 512.769 31.1889   1
   1  16 -12 29.7291 16.4924   1
   1  16 -11 79.9622 16.0816   1
   1  16 -10  36.128 15.9711   1
   1  16  -9 203.873 22.5953   1
   1  16  -8 1169.71 66.4472   1
   1  16  -7 119.338  19.259   1
   1  16  -6 31.1582 15.8057   1
   1  16  -5 773.445 38.2408   1
   1  16  -4 1667.84 77.6177   1
   1  16  -3 191.203 18.2638   1
   1  16  -2 460.864 34.5457   1
   1  16  -1 715.712 48.2809   1
   1  16   0 284.934 22.4468   1
   1  16   1 717.079 35.7914   1
   1  16   2 503.246  34.114   1
   1  16   3  242.01 28.3207   1
   1  16   4 1572.42 68.9212   1
   1  16   5 730.441 36.4677   1
   1  16   6 52.0556 15.4824   1
   1  16   7 104.515 18.4653   1
   1  16   8 1161.74 53.4374   1
   1  16   9 180.266 29.3351   1
   1  16  10 9.59403 17.0508   1
   1  16  11 125.621 17.0248   1
   1  16  12 49.6998 16.2391   1
   1  16  13 407.129 41.5908   1
   1  16  14 212.639 45.3051   1
   1  16  16 12.5833 24.7406   1
   1  16  17 440.474  33.279   1
   1  16  18 193.333 21.4653   1
   1  16  19 116.584 17.5623   1
   1  16  20 15.3078 16.3152   1
   1  16  21 101.175 23.5674   1
   1  16  22 157.468 19.8523   1
   1  16  23 327.096 24.8749   1
   1  16  24 31.3389 24.0565   1
   1  17 -20 74.9873 19.0603   1
   1  17 -19 126.954 20.8396   1
   1  17 -18 77.6864 18.0262   1
   1  17 -17 184.992 36.3829   1
   1  17 -16 86.3571  17.219   1
   1  17 -15 152.916 18.5644   1
   1  17 -14  12.606  16.362   1
   1  17 -13  19.008 18.2833   1
   1  17 -12 16.8657 23.7988   1
   1  17 -11 156.676 32.7113   1
   1  17 -10 171.263   32.64   1
   1  17  -6  758.56 100.152   1
   1  17  -5 239.577 27.2761   1
   1  17  -4 592.008  64.383   1
   1  17  -3 77.3967  19.366   1
   1  17  -2  323.28 35.9571   1
   1  17  -1  198.31 26.7704   1
   1  17   0 1186.70 54.6075   1
   1  17   1 209.258 20.1125   1
   1  17   2 317.617 34.6511   1
   1  17   3 119.545 52.3622   1
   1  17   4 504.781 77.4149   1
   1  17  10 216.073 33.9507   1
   1  17  11 120.339 23.9139   1
   1  17  12 6.38616 15.9578   1
   1  17  13 21.4482 15.9253   1
   1  17  14 51.8432 20.5643   1
   1  17  15 165.838 18.6091   1
   1  17  16  88.473 16.9432   1
   1  17  17 167.597 21.7435   1
   1  17  18 76.6303 17.6447   1
   1  17  19 130.603 21.3291   1
   1  17  20 68.6935 19.1139   1
   1  18 -16 51.7919 18.8457   1
   1  18 -15  68.376 21.4187   1
   1  18 -14 25.5147 16.0143   1
   1  18 -13 81.0043 16.6492   1
   1  18 -12-3.62103 40.0358   1
   1  18 -11 5.51006 16.1261   1
   1  18 -10 107.363 17.2612   1
   1  18  -9 131.426 17.6653   1
   1  18  -8 46.6365 16.6696   1
   1  18  -7  47.597 17.6707   1
   1  18  -6 58.5836 16.7389   1
   1  18  -5 269.919 23.6273   1
   1  18  -4 127.358 21.7495   1
   1  18  -3 93.5291  16.968   1
   1  18  -2  911.38 47.8346   1
   1  18  -1 144.912 19.5707   1
   1  18   0 52.1278 18.3915   1
   1  18   1 134.409 22.6785   1
   1  18   2 999.443 56.9386   1
   1  18   3 85.9543 18.8672   1
   1  18   4 141.409 21.6806   1
   1  18   5 262.578 24.6789   1
   1  18   6 65.3387 17.2687   1
   1  18   7  44.778 16.8807   1
   1  18   8 40.2883 16.6227   1
   1  18   9 94.1476 25.3305   1
   1  18  10 26.2628 28.5317   1
   1  18  11  14.208 15.9014   1
   1  18  12 17.8212 16.1744   1
   1  18  13 58.6951 16.4401   1
   1  18  14 32.9081 16.2148   1
   1  18  15 83.4694 17.1434   1
   1  18  16 76.8937 17.0078   1
   1  19 -11 85.9284 17.5196   1
   1  19 -10 22.1625 20.6562   1
   1  19  -9 29.5817 24.5859   1
   1  19  -8 25.2256 16.5438   1
   1  19  -7 117.933  29.015   1
   1  19  -6 108.381 17.7764   1
   1  19  -5 30.5713 16.5356   1
   1  19  -4 28.4801 20.4543   1
   1  19  -3 73.0808 17.2391   1
   1  19  -2 164.927  30.017   1
   1  19  -1-11.8527 39.9392   1
   1  19   0 182.647 20.0345   1
   1  19   1 14.0176 18.0373   1
   1  19   2 221.742 32.7775   1
   1  19   3 83.3373 17.2602   1
   1  19   4 31.2559 16.8034   1
   1  19   5  13.569 16.2383   1
   1  19   6 45.7074 27.7457   1
   1  19   7 116.704 17.5113   1
   1  19   8 19.5825 16.6623   1
   1  19   9 40.5664  31.795   1
   1  19  10  32.196 18.0299   1
   1  19  11 74.7254 21.6401   1
   2   0   0480370.019441.60   1
   2   0   181921.40 2749.02   1
   2   0   226817.20 902.057   1
   2   0   3 8467.00 299.259   1
   2   0   425843.60 964.403   1
   2   0   582326.00 2728.99   1
   2   0   613481.30 452.188   1
   2   0   7 738.846 25.9735   1
   2   0   815664.60 491.573   1
   2   0   9 3158.50 103.829   1
   2   0  10 6427.81 206.655   1
   2   0  1111840.70 368.615   1
   2   0  12 3999.27 121.482   1
   2   0  13 3012.92 91.5226   1
   2   0  14 2942.10  90.319   1
   2   0  1526167.60 747.974   1
   2   0  16  536.65 22.0623   1
   2   0  17 8539.10 262.355   1
   2   0  18 2608.99 79.2876   1
   2   0  1915984.70 450.444   1
   2   0  20 120.251 7.10761   1
   2   0  21 6032.68 182.289   1
   2   0  22 4650.00 136.498   1
   2   0  23 2088.35 65.8108   1
   2   0  24 217.187  14.399   1
   2   0  25 2600.48  79.676   1
   2   0  26 202.609 9.01738   1
   2   0  27 592.502 19.7368   1
   2   0  28 5.48275 6.21322   1
   2   0  29 1089.69 35.4905   1
   2   0  30 90.2479 9.32814   1
   2   0  31 2305.83 77.2743   1
   2   0  32 326.187 18.1686   1
   2   0  33 414.698 21.5884   1
   2   0  34 19.7092 11.3032   1
   2   0  35 1202.99 53.8318   1
   2   0  36 20.2452 13.0509   1
   2   0  37 111.221 22.2318   1
   2   0  38 98.1849 21.5859   1
   2   0  39 128.102 18.2857   1
   2   0  40  97.685 26.9448   1
   2   1 -40 232.801 25.2659   1
   2   1 -39-2.19115 37.8804   1
   2   1 -38 1.98117 19.3385   1
   2   1 -37 278.503 53.4184   1
   2   1 -36 557.444 33.5741   1
   2   1 -35  47.701 13.2894   1
   2   1 -34 200.057 14.8474   1
   2   1 -33 1169.95 44.6707   1
   2   1 -32 187.689 17.1619   1
   2   1 -31 596.145 22.7278   1
   2   1 -30 212.973  10.413   1
   2   1 -29 1228.23 39.6242   1
   2   1 -28  270.50 12.9361   1
   2   1 -27 2650.30 79.7126   1
   2   1 -26 426.877 16.7559   1
   2   1 -25 15.5346 6.71644   1
   2   1 -24 1151.50 44.7677   1
   2   1 -23 5406.59 174.718   1
   2   1 -22 4832.16 172.794   1
   2   1 -21 2822.59 95.0225   1
   2   1 -20 1241.33 58.9276   1
   2   1 -19 5348.89  164.21   1
   2   1 -1814285.90  402.83   1
   2   1 -1711012.50 316.472   1
   2   1 -16 4005.14 129.926   1
   2   1 -15 4372.59  133.81   1
   2   1 -14 7762.10 235.811   1
   2   1 -1315716.30  513.43   1
   2   1 -1216279.30 494.831   1
   2   1 -1116294.80 569.806   1
   2   1 -10 8622.20 274.492   1
   2   1  -9 8628.23 294.214   1
   2   1  -8 1608.96 52.3768   1
   2   1  -723909.20 796.813   1
   2   1  -633081.30 1138.47   1
   2   1  -5 2826.06 91.7209   1
   2   1  -4167665.0 4943.46   1
   2   1  -330385.80 958.401   1
   2   1  -292970.40 2988.89   1
   2   1  -110968.50 349.794   1
   2   1   0542520.016256.20   1
   2   1   111050.90 354.034   1
   2   1   294958.30 3135.74   1
   2   1   329643.70 984.648   1
   2   1   4167101.0 5966.04   1
   2   1   5 2898.73 98.3006   1
   2   1   632028.20 1003.32   1
   2   1   723984.10 703.808   1
   2   1   8 1547.86 49.7282   1
   2   1   9 8977.67 280.435   1
   2   1  10 8617.79  274.70   1
   2   1  1116654.20 492.496   1
   2   1  1216473.50 534.786   1
   2   1  1316402.60 494.687   1
   2   1  14 7988.94 238.823   1
   2   1  15 4422.70 140.635   1
   2   1  16 4014.65 120.261   1
   2   1  1710991.20 319.363   1
   2   1  1814832.50 433.325   1
   2   1  19 5333.72 169.438   1
   2   1  20 1274.78 40.7476   1
   2   1  21 2830.36 80.9436   1
   2   1  22 4759.34  133.42   1
   2   1  23 5492.29 159.089   1
   2   1  24 1146.03 39.2168   1
   2   1  25 20.1381 6.63932   1
   2   1  26  422.92 17.4786   1
   2   1  27 2685.52 80.8102   1
   2   1  28 281.974 11.4146   1
   2   1  29 1250.32 40.2808   1
   2   1  30  200.84 10.1427   1
   2   1  31 586.669 22.4784   1
   2   1  32 204.725 13.1763   1
   2   1  33 1134.33 46.5146   1
   2   1  34 172.165 13.7562   1
   2   1  35 27.1391  12.613   1
   2   1  36 564.064 30.8375   1
   2   1  37  307.39 53.0364   1
   2   1  38 5.36273 19.8185   1
   2   1  39 16.6482 17.8699   1
   2   1  40 194.002 71.1205   1
   2   2 -40 43.0397 23.8087   1
   2   2 -39 24.6352 17.9848   1
   2   2 -38 315.646 24.0681   1
   2   2 -37 359.151  27.886   1
   2   2 -36 96.1626 16.6367   1
   2   2 -35 123.809 15.0045   1
   2   2 -34 403.682 21.3365   1
   2   2 -33 21.2196 9.57662   1
   2   2 -32 194.521 13.8775   1
   2   2 -31 503.392 21.6688   1
   2   2 -30 432.609 17.0701   1
   2   2 -29 1346.67 46.3977   1
   2   2 -28 175.213 12.6417   1
   2   2 -27 257.113 16.7243   1
   2   2 -26 801.593 33.0777   1
   2   2 -25 4817.61 140.988   1
   2   2 -24 1032.03 34.7227   1
   2   2 -23 191.507 11.1165   1
   2   2 -22  451.32 16.7938   1
   2   2 -21 3676.95 109.052   1
   2   2 -20 3913.30 120.459   1
   2   2 -19 181.538 10.4235   1
   2   2 -18 1355.69 42.8865   1
   2   2 -17  26.744 4.42855   1
   2   2 -1610799.90 334.922   1
   2   2 -15 4481.38 133.716   1
   2   2 -14 4756.65 153.149   1
   2   2 -1310354.20  331.77   1
   2   2 -12 8688.93 294.962   1
   2   2 -11 9097.54 283.617   1
   2   2 -10 411.666 13.6987   1
   2   2  -918927.40 602.413   1
   2   2  -820925.10  668.39   1
   2   2  -720991.50 632.714   1
   2   2  -643322.10 1436.06   1
   2   2  -5 1153.54  40.708   1
   2   2  -413671.50 433.147   1
   2   2  -317309.60 533.036   1
   2   2  -2172129.0 4978.83   1
   2   2  -146530.60 1416.83   1
   2   2   0 584.533 18.0993   1
   2   2   147326.30 1442.19   1
   2   2   2170097.0 5008.86   1
   2   2   316782.40 550.366   1
   2   2   413667.80  430.60   1
   2   2   5 1140.80 36.1465   1
   2   2   643577.60 1300.39   1
   2   2   721266.80 638.321   1
   2   2   820496.20 643.295   1
   2   2   918855.10 601.917   1
   2   2  10 411.736 13.4263   1
   2   2  11 9179.61 265.835   1
   2   2  12 8278.85 245.496   1
   2   2  1310466.70 296.417   1
   2   2  14 4634.52 138.182   1
   2   2  15 4521.18 135.481   1
   2   2  1610932.80 315.937   1
   2   2  17 28.0352 4.56328   1
   2   2  18 1351.16 42.9865   1
   2   2  19 181.083 10.6536   1
   2   2  20 3967.15 122.484   1
   2   2  21 3862.60 117.274   1
   2   2  22 458.385 16.6284   1
   2   2  23 188.087 12.8506   1
   2   2  24 1073.87 37.3552   1
   2   2  25 4911.65 147.006   1
   2   2  26 844.312 27.1593   1
   2   2  27 231.282 10.9679   1
   2   2  28 162.495 8.00553   1
   2   2  29 1403.90 44.8382   1
   2   2  30 443.911 19.8833   1
   2   2  31 508.616 20.0184   1
   2   2  32 182.638  12.688   1
   2   2  33 30.0103 9.88605   1
   2   2  34 426.749 21.2132   1
   2   2  35 137.755 14.6057   1
   2   2  36 89.1816 15.9608   1
   2   2  37 375.194 29.1878   1
   2   2  38 399.845 30.7423   1
   2   2  39  39.443 18.7635   1
   2   2  40-21.3157 37.7726   1
   2   3 -40 35.7886 23.2917   1
   2   3 -39 207.209 20.5406   1
   2   3 -38 69.0291 31.5355   1
   2   3 -37 36.6598 18.7132   1
   2   3 -36 31.8561 18.3082   1
   2   3 -35 348.027 22.2241   1
   2   3 -34 536.253 29.2292   1
   2   3 -33 107.474 13.1244   1
   2   3 -32 144.544 13.8911   1
   2   3 -31  73.738 11.0967   1
   2   3 -30 1040.56 36.5367   1
   2   3 -29 181.374 9.30325   1
   2   3 -28 1551.30 48.4135   1
   2   3 -27 1552.53 49.2119   1
   2   3 -26 245.366 10.9626   1
   2   3 -25 496.416 18.4989   1
   2   3 -24 3094.13 96.6345   1
   2   3 -23 1265.74 42.7417   1
   2   3 -22 350.234 13.3383   1
   2   3 -21 91.0227 5.94418   1
   2   3 -20 1466.63 45.0051   1
   2   3 -19 776.761 26.6839   1
   2   3 -18 1186.96 40.6461   1
   2   3 -17 3707.32  122.22   1
   2   3 -16 5080.23 151.853   1
   2   3 -15 1774.46 57.2132   1
   2   3 -14 1008.76 32.1904   1
   2   3 -13 3741.17 115.878   1
   2   3 -1215931.30 474.847   1
   2   3 -11 5440.21 186.352   1
   2   3 -1037367.10 1158.01   1
   2   3  -9 8933.55 294.041   1
   2   3  -813407.40 416.724   1
   2   3  -7 958.164 32.2993   1
   2   3  -695440.80 2968.37   1
   2   3  -548034.40 1635.55   1
   2   3  -4 8932.50 300.947   1
   2   3  -339141.00 1406.59   1
   2   3  -240918.20 1421.79   1
   2   3  -127251.70 1027.09   1
   2   3   0 16.5205 3.06374   1
   2   3   127453.20 859.032   1
   2   3   241432.80 1245.12   1
   2   3   341054.90 1236.19   1
   2   3   4 8775.04 267.097   1
   2   3   547075.20 1373.80   1
   2   3   693982.10 2601.34   1
   2   3   7 979.775 34.9744   1
   2   3   813567.90  421.96   1
   2   3   9 8980.56  267.81   1
   2   3  1037116.80 1125.46   1
   2   3  11 5288.10  160.99   1
   2   3  1214998.10 439.576   1
   2   3  13 3649.41 108.319   1
   2   3  14 970.779 29.6303   1
   2   3  15 1766.78 54.3392   1
   2   3  16 4918.54 145.585   1
   2   3  17 3668.55 107.068   1
   2   3  18 1149.95 36.2767   1
   2   3  19 837.357 28.7362   1
   2   3  20 1563.90 51.6582   1
   2   3  21 90.1897 7.52815   1
   2   3  22 353.124 14.2642   1
   2   3  23 1334.05 49.2695   1
   2   3  24 3184.83 97.6859   1
   2   3  25 507.837 17.4364   1
   2   3  26 255.708 13.6805   1
   2   3  27 1539.12   48.21   1
   2   3  28 1533.40 48.8907   1
   2   3  29 197.188 12.6765   1
   2   3  30 1093.51 38.8203   1
   2   3  31 89.6107 8.68723   1
   2   3  32 114.878 9.40512   1
   2   3  33 104.937  10.725   1
   2   3  34 531.353 26.2886   1
   2   3  35 353.571 22.9956   1
   2   3  36 26.3067 15.5728   1
   2   3  37 25.0427 19.1902   1
   2   3  38 34.4467 18.5795   1
   2   3  39 211.081  22.524   1
   2   3  40 90.5668  28.903   1
   2   4 -39 61.1599 26.8883   1
   2   4 -38 11.6053  16.708   1
   2   4 -37 19.7353 18.7904   1
   2   4 -36 25.0988 27.5114   1
   2   4 -35 167.428 24.9819   1
   2   4 -34 32.7635 18.7944   1
   2   4 -33 97.6855  14.962   1
   2   4 -32 423.241 19.5211   1
   2   4 -31 652.046 26.3225   1
   2   4 -30 71.7281 9.18465   1
   2   4 -29 497.888 24.3556   1
   2   4 -28 711.742 23.6009   1
   2   4 -27 667.687 22.7137   1
   2   4 -26 397.939  14.764   1
   2   4 -25 452.771 16.0346   1
   2   4 -24 198.585 9.02377   1
   2   4 -23 2019.98 78.1036   1
   2   4 -22 1064.23  37.537   1
   2   4 -21 945.018 32.2521   1
   2   4 -20 964.414 32.6816   1
   2   4 -19 1386.50 44.7423   1
   2   4 -18 811.206 29.2345   1
   2   4 -17 2740.02 83.9053   1
   2   4 -16 2445.92 75.3211   1
   2   4 -15 2043.17 63.7116   1
   2   4 -14 2000.81 63.3067   1
   2   4 -13-0.58815 18.0063   1
   2   4 -12 6818.46  212.87   1
   2   4 -11 2660.82 92.9803   1
   2   4 -10 6063.27 189.587   1
   2   4  -9  745.51 25.3739   1
   2   4  -823590.50  757.67   1
   2   4  -726233.40 857.409   1
   2   4  -6 4632.27 153.417   1
   2   4  -521185.80  640.05   1
   2   4  -429857.00 849.914   1
   2   4  -311518.50 344.834   1
   2   4  -2 1579.99 47.9784   1
   2   4  -140920.40 1248.54   1
   2   4   0 1739.93 52.8825   1
   2   4   139653.00 1127.48   1
   2   4   2 1545.46 57.3107   1
   2   4   311548.40 364.488   1
   2   4   429241.60 954.622   1
   2   4   521201.70 690.357   1
   2   4   6 4777.42  157.84   1
   2   4   726339.00  730.93   1
   2   4   824182.60 684.194   1
   2   4   9 741.076 22.6842   1
   2   4  10 5825.83  174.34   1
   2   4  11 2543.01 79.1221   1
   2   4  12 6679.98 198.675   1
   2   4  13 4.10795 3.91992   1
   2   4  14 1938.71 59.0312   1
   2   4  15 2017.51 61.4262   1
   2   4  16 2472.26 74.3319   1
   2   4  17 2715.07 86.9874   1
   2   4  18 828.399 30.2698   1
   2   4  19 1481.42  48.705   1
   2   4  20  969.71 31.2405   1
   2   4  21 924.922  30.492   1
   2   4  22 1078.37 39.0384   1
   2   4  23 2196.12 69.9828   1
   2   4  24 196.095 9.65372   1
   2   4  25 476.042 17.2135   1
   2   4  26 413.574 16.0272   1
   2   4  27 701.791 23.9615   1
   2   4  28 710.634 25.3644   1
   2   4  29 495.127 19.5869   1
   2   4  30 75.1163 12.7177   1
   2   4  31 619.544 37.9672   1
   2   4  32 404.676 20.1997   1
   2   4  33 92.4056 10.9354   1
   2   4  34 22.0985 11.1522   1
   2   4  35 180.931 17.7618   1
   2   4  36 12.7962 21.0265   1
   2   4  37 57.3978 20.8716   1
   2   4  38 33.2318 17.2112   1
   2   4  39 93.2507   21.89   1
   2   5 -39 32.8508   18.84   1
   2   5 -38 4.69926 27.0743   1
   2   5 -37 110.455 55.4224   1
   2   5 -36 139.652 26.2618   1
   2   5 -35 15.3061 49.2493   1
   2   5 -34 55.5763 17.4819   1
   2   5 -33 158.409 18.9042   1
   2   5 -32 34.3868 10.7955   1
   2   5 -31 31.5889 11.5582   1
   2   5 -30 278.855 16.8449   1
   2   5 -29 297.643 15.6599   1
   2   5 -28  634.24 26.5078   1
   2   5 -27 119.991 11.4873   1
   2   5 -26 318.796 16.9336   1
   2   5 -25 1535.80 63.4697   1
   2   5 -24 754.959 28.1954   1
   2   5 -23 686.694 25.6551   1
   2   5 -22 126.892 10.1525   1
   2   5 -21 5056.63 154.584   1
   2   5 -20 269.052 13.9333   1
   2   5 -19 3822.13 115.998   1
   2   5 -18 1419.64 44.2671   1
   2   5 -17 2086.85 69.8867   1
   2   5 -16 8241.06 246.943   1
   2   5 -15 447.463 15.2133   1
   2   5 -14 989.419 31.5148   1
   2   5 -13 50.4557 4.91114   1
   2   5 -1217770.20 502.893   1
   2   5 -11 2246.44 70.1746   1
   2   5 -10 86.6364 5.16598   1
   2   5  -9 5554.25 173.114   1
   2   5  -8 4329.95 140.609   1
   2   5  -7 2032.77 68.4198   1
   2   5  -6 971.681 36.8296   1
   2   5  -5 6429.73 212.659   1
   2   5  -412494.30 375.919   1
   2   5  -337619.90 1192.15   1
   2   5  -2 100.298 4.93984   1
   2   5  -125523.60 771.774   1
   2   5   050569.80 1525.15   1
   2   5   125616.90 765.826   1
   2   5   2 94.5739 4.52522   1
   2   5   338332.20 1194.10   1
   2   5   412585.00 376.779   1
   2   5   5 6297.16 210.435   1
   2   5   6 957.997 32.7719   1
   2   5   7 2067.85 64.8527   1
   2   5   8 4233.77 124.774   1
   2   5   9 5257.44 155.276   1
   2   5  10  88.441  4.9229   1
   2   5  11 2194.07 67.9201   1
   2   5  1217368.30 487.231   1
   2   5  13 39.6717 4.89557   1
   2   5  14  972.08 30.1581   1
   2   5  15 448.308 16.5536   1
   2   5  16 8195.42 257.969   1
   2   5  17 2046.42 66.1788   1
   2   5  18 1349.62 45.1609   1
   2   5  19 3778.85 120.331   1
   2   5  20 273.043  11.311   1
   2   5  21 5199.44 168.565   1
   2   5  22 119.191 10.0956   1
   2   5  23 705.461 22.5523   1
   2   5  24 766.138 23.9319   1
   2   5  25 1663.50 57.9216   1
   2   5  26 334.127 16.9719   1
   2   5  27 117.489 8.61235   1
   2   5  28 632.708 23.3478   1
   2   5  29 291.061 16.5342   1
   2   5  30 293.046 17.8454   1
   2   5  31 29.9445 9.36183   1
   2   5  32 34.7675 10.3236   1
   2   5  33 163.028 13.3181   1
   2   5  34 67.2768 15.1748   1
   2   5  35  17.192 18.9252   1
   2   5  36 115.213 21.7286   1
   2   5  37 105.781  14.815   1
   2   5  38 5.47772 13.8075   1
   2   5  39 40.9165 19.7529   1
   2   6 -38 132.843 26.9607   1
   2   6 -37 18.2174 20.6682   1
   2   6 -36  157.80 23.3402   1
   2   6 -35 91.2898 24.1248   1
   2   6 -34 131.294 58.8918   1
   2   6 -33 27.5724 16.8388   1
   2   6 -32 288.868 20.0778   1
   2   6 -31 55.7808 11.0717   1
   2   6 -30 295.633 21.4134   1
   2   6 -29 245.592 15.1008   1
   2   6 -28 344.441 14.7094   1
   2   6 -27 102.131 9.31098   1
   2   6 -26 599.062 22.8667   1
   2   6 -25 600.814 24.0245   1
   2   6 -24 164.761 12.3345   1
   2   6 -23 1303.72 41.0582   1
   2   6 -22 635.033 20.9217   1
   2   6 -21 1105.32 35.3188   1
   2   6 -20 157.312 9.87811   1
   2   6 -19 797.648 26.5531   1
   2   6 -18 893.442 31.4754   1
   2   6 -17 1834.49  58.481   1
   2   6 -16 1162.88 39.1197   1
   2   6 -15 168.686 9.62796   1
   2   6 -1412674.70  363.06   1
   2   6 -13 1422.70 44.6096   1
   2   6 -12 4242.26 129.163   1
   2   6 -11 440.712 15.2946   1
   2   6 -1015755.20 449.998   1
   2   6  -9 979.665 31.3662   1
   2   6  -8 6548.73 204.641   1
   2   6  -7 2588.64 80.9234   1
   2   6  -6 1417.67 44.8292   1
   2   6  -5 7021.39 217.356   1
   2   6  -4 162.251 8.53005   1
   2   6  -3 457.763 15.5216   1
   2   6  -226604.50 801.729   1
   2   6  -117019.00 491.661   1
   2   6   0 2418.39 74.4454   1
   2   6   116847.70 503.442   1
   2   6   226009.20 906.445   1
   2   6   3 426.353 15.7668   1
   2   6   4 155.502 6.79809   1
   2   6   5 6918.92  225.54   1
   2   6   6 1338.86 41.0868   1
   2   6   7 2540.22 77.3322   1
   2   6   8 6682.82  200.44   1
   2   6   9  929.58 29.4802   1
   2   6  1015376.30 440.543   1
   2   6  11 462.548 16.2468   1
   2   6  12 4228.13 128.221   1
   2   6  13 1408.54 44.7072   1
   2   6  1412945.40 391.163   1
   2   6  15 166.521 8.81115   1
   2   6  16 1109.81 38.3746   1
   2   6  17 1876.10 63.0803   1
   2   6  18 888.187  29.365   1
   2   6  19 790.147  26.839   1
   2   6  20  169.72 10.0465   1
   2   6  21 1106.01 35.3491   1
   2   6  22 652.691 23.0877   1
   2   6  23 1329.93 42.0807   1
   2   6  24  160.21 10.3961   1
   2   6  25  607.34 22.9648   1
   2   6  26 572.166   21.66   1
   2   6  27 104.634 9.09303   1
   2   6  28 361.176 16.4107   1
   2   6  29  252.69 14.8643   1
   2   6  30 312.529  15.326   1
   2   6  31   49.69  10.546   1
   2   6  32  306.24 18.5798   1
   2   6  33 27.0474 23.8598   1
   2   6  34 180.502 18.3338   1
   2   6  35 83.1135 24.7186   1
   2   6  36 169.413  19.254   1
   2   6  37 11.5146 18.3097   1
   2   6  38 179.915 20.3103   1
   2   7 -38 35.4902 24.2578   1
   2   7 -37 85.0995 26.8098   1
   2   7 -36 40.2282 23.1863   1
   2   7 -35 59.9083 20.7523   1
   2   7 -34 718.951 67.6124   1
   2   7 -33 285.508 47.9342   1
   2   7 -32 257.143 21.7281   1
   2   7 -31 24.5523 16.4041   1
   2   7 -30 506.699 44.1323   1
   2   7 -29 178.046 12.6509   1
   2   7 -28  643.33 28.8346   1
   2   7 -27 669.172 24.9947   1
   2   7 -26 19.3781 7.93827   1
   2   7 -25 5.54563 6.62455   1
   2   7 -24 255.574 11.5068   1
   2   7 -23 604.221 22.9994   1
   2   7 -22 890.857 31.9269   1
   2   7 -21 94.5299 8.59519   1
   2   7 -20 138.939 7.97566   1
   2   7 -19  148.49 8.12049   1
   2   7 -18 1282.66 40.6341   1
   2   7 -17 803.237 26.3907   1
   2   7 -16 2002.78 65.4456   1
   2   7 -15 2202.80 70.6364   1
   2   7 -14 905.383 34.4068   1
   2   7 -13 736.756 26.1572   1
   2   7 -12 7856.17 232.971   1
   2   7 -11 1454.32 45.5097   1
   2   7 -1020367.80 554.359   1
   2   7  -9 3357.98 104.511   1
   2   7  -8 2502.22 79.8279   1
   2   7  -7 951.118 32.5143   1
   2   7  -630105.00 793.228   1
   2   7  -5 6972.92 213.078   1
   2   7  -4 1889.73 59.3959   1
   2   7  -3 4071.57 126.981   1
   2   7  -2 5584.94 170.501   1
   2   7  -1 297.228 10.7597   1
   2   7   0 1891.96 59.7472   1
   2   7   1 323.059 12.3717   1
   2   7   2 5544.27 169.536   1
   2   7   3 4139.49 130.852   1
   2   7   4 1861.33 58.3825   1
   2   7   5 6925.98 222.098   1
   2   7   630548.50 808.589   1
   2   7   7  950.45 31.0488   1
   2   7   8 2496.45 77.9849   1
   2   7   9 3367.00 103.159   1
   2   7  1020436.60 554.999   1
   2   7  11 1484.84 48.6986   1
   2   7  12 8044.27  258.76   1
   2   7  13 735.807 28.7618   1
   2   7  14 928.772 32.6794   1
   2   7  15 2228.71 71.6139   1
   2   7  16 1972.06 63.5186   1
   2   7  17 802.984   30.84   1
   2   7  18 1242.83 42.4476   1
   2   7  19 158.146 8.40744   1
   2   7  20 124.855 7.43226   1
   2   7  21 108.205 7.55381   1
   2   7  22 892.943 29.8402   1
   2   7  23 641.536 24.7513   1
   2   7  24 279.624 12.6424   1
   2   7  25 13.9912 7.28805   1
   2   7  26 21.9124 9.60363   1
   2   7  27 701.336 29.8491   1
   2   7  28 638.012 29.5938   1
   2   7  29 204.907 12.5995   1
   2   7  30 518.007 23.2469   1
   2   7  31  16.246 11.9264   1
   2   7  32 238.029  43.789   1
   2   7  33 205.223  24.641   1
   2   7  34 584.619 63.7478   1
   2   7  35 60.1873 16.3711   1
   2   7  36 9.63323 16.2032   1
   2   7  37 72.8164 16.5176   1
   2   7  38 88.1351 17.4039   1
   2   8 -37 53.8626 24.4698   1
   2   8 -36 185.002 34.0096   1
   2   8 -35 27.3135 25.1614   1
   2   8 -34 5.31056 20.8367   1
   2   8 -33 89.3458 24.0417   1
   2   8 -32  698.29 53.0008   1
   2   8 -31 96.6122 20.4099   1
   2   8 -30  241.60 19.3035   1
   2   8 -29 182.334 15.4926   1
   2   8 -28 802.281 38.5807   1
   2   8 -27  216.84 12.8898   1
   2   8 -26 557.127 26.0324   1
   2   8 -25 518.278 19.4517   1
   2   8 -24 203.062 12.1433   1
   2   8 -23 225.126 10.7764   1
   2   8 -22  698.65  23.749   1
   2   8 -21 744.037 28.0708   1
   2   8 -20 1208.76 39.7696   1
   2   8 -19 242.017 11.8055   1
   2   8 -18 494.419 20.4997   1
   2   8 -17 621.192 21.7945   1
   2   8 -16 2622.58 81.7235   1
   2   8 -15  499.30 18.6488   1
   2   8 -14 3262.99  99.758   1
   2   8 -13  353.75 13.7152   1
   2   8 -12 3559.80 116.366   1
   2   8 -11 707.126 31.5155   1
   2   8 -10 3214.47 103.769   1
   2   8  -9 272.905 12.6585   1
   2   8  -824010.60 646.834   1
   2   8  -7 2016.69 65.1401   1
   2   8  -6 6810.30 202.842   1
   2   8  -5 376.569 18.2418   1
   2   8  -418331.10 508.892   1
   2   8  -3 1720.06  54.583   1
   2   8  -2 4340.67 132.091   1
   2   8  -1 333.673 13.1199   1
   2   8   0 34.6017 5.07264   1
   2   8   1 331.906 13.9705   1
   2   8   2 4543.09 137.666   1
   2   8   3 1715.71 55.3003   1
   2   8   418155.10 509.628   1
   2   8   5 367.756 13.8007   1
   2   8   6 6789.15 202.261   1
   2   8   7 2038.87 63.2153   1
   2   8   824230.00 693.516   1
   2   8   9 251.743 11.4985   1
   2   8  10 3293.03 117.464   1
   2   8  11 711.655 27.7465   1
   2   8  12 3637.72 118.783   1
   2   8  13 373.341 15.1375   1
   2   8  14 3261.77 102.693   1
   2   8  15 485.314 17.0386   1
   2   8  16 2620.62 86.1296   1
   2   8  17 624.813 23.7299   1
   2   8  18 495.787 17.8841   1
   2   8  19 276.536 12.2198   1
   2   8  20 1182.78 39.6367   1
   2   8  21 727.121 26.2607   1
   2   8  22 666.213 32.8617   1
   2   8  23 208.235  9.7799   1
   2   8  24 198.825 11.0245   1
   2   8  25 468.625 21.5395   1
   2   8  26 538.433 21.2848   1
   2   8  27 219.718 12.3247   1
   2   8  28 797.134 29.3793   1
   2   8  29  197.02 13.9172   1
   2   8  30 247.599 19.8493   1
   2   8  31 75.4872 27.8756   1
   2   8  32 722.922 43.1142   1
   2   8  33 111.571 22.4346   1
   2   8  34 9.43925 16.2179   1
   2   8  35  18.377 15.9225   1
   2   8  36 147.514 24.5382   1
   2   8  37 11.5194  16.156   1
   2   9 -36 115.761 25.7684   1
   2   9 -35 33.9022 41.5943   1
   2   9 -34 103.785 26.3131   1
   2   9 -33 17.0747 36.4116   1
   2   9 -32 22.5007 18.7525   1
   2   9 -31 401.212 28.4135   1
   2   9 -30 81.8171  15.554   1
   2   9 -29 221.194 16.6219   1
   2   9 -28 421.079 20.2271   1
   2   9 -27 1476.77 53.3333   1
   2   9 -26 462.556 22.5152   1
   2   9 -25 350.512 16.7292   1
   2   9 -24 273.986   15.95   1
   2   9 -23 1821.05 60.3246   1
   2   9 -22 274.751  13.917   1
   2   9 -21 68.9292 7.11797   1
   2   9 -20  325.57 12.8247   1
   2   9 -19 1104.42 35.7926   1
   2   9 -18 1338.72 43.7868   1
   2   9 -17 507.326 18.6733   1
   2   9 -16 2037.28 64.0943   1
   2   9 -15 1182.44 37.7513   1
   2   9 -14 1376.95 44.0867   1
   2   9 -13 4258.67 127.907   1
   2   9 -12 2435.66 76.4772   1
   2   9 -11 2038.49 64.6356   1
   2   9 -10 1076.19 35.7486   1
   2   9  -9 7808.94 243.838   1
   2   9  -8 860.084 34.2876   1
   2   9  -7 1578.23 65.3702   1
   2   9  -6 1380.30 51.0072   1
   2   9  -5 4166.19 146.195   1
   2   9  -412158.80 383.291   1
   2   9  -3 357.812 14.6221   1
   2   9  -2 630.858 25.5641   1
   2   9  -1 242.874 11.8773   1
   2   9   015505.40 450.745   1
   2   9   1 241.166 10.8996   1
   2   9   2 646.107 23.4368   1
   2   9   3 384.081 17.7084   1
   2   9   412606.70 395.857   1
   2   9   5 4289.23 155.257   1
   2   9   6 1428.90 45.9006   1
   2   9   7 1573.96 55.3731   1
   2   9   8 854.668 29.4659   1
   2   9   9 7915.72 242.048   1
   2   9  10 1085.48 37.4526   1
   2   9  11 2066.53  68.701   1
   2   9  12 2416.64 81.7583   1
   2   9  13 4000.65 131.505   1
   2   9  14 1278.15 44.6256   1
   2   9  15 1152.75 40.4976   1
   2   9  16 2085.80 66.5578   1
   2   9  17 508.991 22.4122   1
   2   9  18 1411.85 43.8064   1
   2   9  19 1072.50 33.9503   1
   2   9  20  325.05  14.362   1
   2   9  21  50.214 7.67242   1
   2   9  22 261.181  12.684   1
   2   9  23 1887.14 60.1849   1
   2   9  24 246.551 12.3675   1
   2   9  25 360.592 16.5707   1
   2   9  26 470.278 19.2574   1
   2   9  27 1539.34 56.0181   1
   2   9  28 434.478 23.7827   1
   2   9  29 212.595  19.486   1
   2   9  30 91.1111 18.8777   1
   2   9  31 428.819 34.2511   1
   2   9  32 20.1034 19.7897   1
   2   9  33 26.2962 16.0251   1
   2   9  34 75.6477 18.6994   1
   2   9  35  12.905 16.1086   1
   2   9  36 168.304 20.1252   1
   2  10 -35 174.234 24.2203   1
   2  10 -34 37.2365 24.8778   1
   2  10 -33  66.982 26.7294   1
   2  10 -32  65.381 21.2198   1
   2  10 -31 108.792 25.4604   1
   2  10 -30 163.845 20.6483   1
   2  10 -29 585.547 33.3106   1
   2  10 -28 61.1438 17.4326   1
   2  10 -27 173.652 14.3006   1
   2  10 -26 1115.93 45.3334   1
   2  10 -25 1112.09  50.043   1
   2  10 -24 170.789   12.26   1
   2  10 -23 358.112 21.7352   1
   2  10 -22 1593.60  54.736   1
   2  10 -21 1454.86 47.2122   1
   2  10 -20 72.7875 9.22172   1
   2  10 -19 1016.19 33.7784   1
   2  10 -18 853.561 28.8959   1
   2  10 -17 1017.04 33.2332   1
   2  10 -16 406.909 15.1865   1
   2  10 -15 3739.81 112.379   1
   2  10 -14 4071.03 125.727   1
   2  10 -13  92.869 8.09105   1
   2  10 -12 175.808 8.92414   1
   2  10 -11 5450.46 161.063   1
   2  10 -10 4087.64 123.101   1
   2  10  -9 294.603 14.7424   1
   2  10  -8 924.978 32.5428   1
   2  10  -7 4570.67 137.374   1
   2  10  -6 324.413 12.9124   1
   2  10  -5 807.589 26.3869   1
   2  10  -4 2127.04  65.063   1
   2  10  -3 1779.15 56.5796   1
   2  10  -2 6443.17 190.915   1
   2  10  -1 495.266 17.1075   1
   2  10   0 6861.31 202.681   1
   2  10   1 515.546 18.1158   1
   2  10   2 6448.80 193.584   1
   2  10   3 1724.08 57.0138   1
   2  10   4 2114.58 70.7186   1
   2  10   5 768.572 25.6877   1
   2  10   6 332.026 12.4882   1
   2  10   7 4574.05 139.276   1
   2  10   8 963.624 31.6405   1
   2  10   9 285.512 12.0632   1
   2  10  10 3907.39 128.983   1
   2  10  11 5204.92 172.183   1
   2  10  12 160.087 9.36623   1
   2  10  13 94.6807 7.36312   1
   2  10  14 4227.68 123.831   1
   2  10  15 3738.56 110.976   1
   2  10  16 421.226 16.2064   1
   2  10  17 1032.64 33.2784   1
   2  10  18 870.738 28.0592   1
   2  10  19 984.799 31.4373   1
   2  10  20  40.727 7.01584   1
   2  10  21 1510.15 50.9001   1
   2  10  22 1638.40 55.0017   1
   2  10  23 368.896 16.3658   1
   2  10  24 162.411 15.9319   1
   2  10  25 1151.56 45.0337   1
   2  10  26 1180.70 49.2454   1
   2  10  27 151.374 14.1477   1
   2  10  28 104.563 17.5758   1
   2  10  29 559.756 31.6487   1
   2  10  30 179.262 22.4183   1
   2  10  31  144.15 19.4144   1
   2  10  32 74.2092 17.3241   1
   2  10  33 75.1751 17.0112   1
   2  10  34 43.9686 18.4949   1
   2  10  35 171.451 50.2766   1
   2  11 -33  464.25 39.0148   1
   2  11 -32-21.6041 41.5291   1
   2  11 -31 89.8002 18.3976   1
   2  11 -30 41.9919 15.6692   1
   2  11 -29 254.018 21.3257   1
   2  11 -28 174.914 20.3247   1
   2  11 -27 173.979 20.5084   1
   2  11 -26 436.927 22.9589   1
   2  11 -25 176.109 17.5631   1
   2  11 -24  364.25 20.5616   1
   2  11 -23  476.30 22.8991   1
   2  11 -22 1642.06 59.4594   1
   2  11 -21 1380.96 49.3755   1
   2  11 -20  579.30 28.3116   1
   2  11 -19 1354.30 44.9599   1
   2  11 -18 1678.21 53.0754   1
   2  11 -17 2277.42  69.869   1
   2  11 -16 66.6706 7.26536   1
   2  11 -15 1245.81 40.1784   1
   2  11 -14 305.796  12.451   1
   2  11 -13 1613.09 51.2426   1
   2  11 -12 790.792 29.3774   1
   2  11 -11 2299.37 74.6583   1
   2  11 -10 372.515 18.2532   1
   2  11  -9 257.494 13.2943   1
   2  11  -8 1089.39 37.6599   1
   2  11  -7 2246.86 76.0471   1
   2  11  -6 234.336 10.9748   1
   2  11  -5 133.014 12.2233   1
   2  11  -4 1314.23 43.0317   1
   2  11  -3 2594.64 83.7184   1
   2  11  -2 2116.66 67.6724   1
   2  11  -1 1088.30 36.0554   1
   2  11   0 1029.18  34.888   1
   2  11   1 1066.06 36.0788   1
   2  11   2 2119.53 70.6428   1
   2  11   3 2496.57 82.2729   1
   2  11   4 1347.62 49.5331   1
   2  11   5 120.721 8.52457   1
   2  11   6 216.051 15.7073   1
   2  11   7 2325.96 80.4212   1
   2  11   8 1054.24 34.9388   1
   2  11   9 253.877 14.3998   1
   2  11  10 397.545 14.2729   1
   2  11  11 2326.56 70.6524   1
   2  11  12 780.668 26.9414   1
   2  11  13 1600.84 50.1007   1
   2  11  14 311.846 12.1401   1
   2  11  15 1287.33 40.1624   1
   2  11  16 66.1639  7.0098   1
   2  11  17 2339.30 70.5825   1
   2  11  18 1656.37 53.2854   1
   2  11  19 1316.58 49.7484   1
   2  11  20 600.905 22.6803   1
   2  11  21 1462.84 51.8887   1
   2  11  22 1666.19 72.0762   1
   2  11  23 443.208 20.9971   1
   2  11  24 330.908 25.4578   1
   2  11  25 155.602 16.0173   1
   2  11  26 461.461 25.0288   1
   2  11  27 200.062 23.4727   1
   2  11  28 128.825 18.8732   1
   2  11  29 266.656 23.0842   1
   2  11  30 72.7905 16.8628   1
   2  11  31 102.193 25.3356   1
   2  11  32 27.6736 19.9252   1
   2  11  33 513.925 36.2918   1
   2  12 -32 123.903 32.3903   1
   2  12 -31 266.288 35.9262   1
   2  12 -30  117.42 19.2171   1
   2  12 -29 144.412  19.581   1
   2  12 -28 29.8711 15.7387   1
   2  12 -27 71.3707 20.2222   1
   2  12 -26 170.265 19.5018   1
   2  12 -25 161.734 19.6515   1
   2  12 -24 786.388 35.9948   1
   2  12 -23  168.75 16.2696   1
   2  12 -22  102.77 17.8634   1
   2  12 -21 332.243 26.4472   1
   2  12 -20 3471.23 126.138   1
   2  12 -19 501.573  34.684   1
   2  12 -18 24.9131 9.20951   1
   2  12 -17  207.74  12.841   1
   2  12 -16 3460.27 106.372   1
   2  12 -15 698.164 26.0464   1
   2  12 -14 74.6111 7.32673   1
   2  12 -13 1065.94 34.2552   1
   2  12 -12  398.43 14.5997   1
   2  12 -11 39.4597 7.33764   1
   2  12 -10 27.5922 6.72966   1
   2  12  -9 2583.11 78.9495   1
   2  12  -8 706.099 23.2257   1
   2  12  -7 526.762  19.213   1
   2  12  -6 1771.11 55.1219   1
   2  12  -5 841.753 28.9244   1
   2  12  -4 1033.32 32.8627   1
   2  12  -3 136.388 9.26356   1
   2  12  -2 5519.38 160.233   1
   2  12  -1 536.928  21.176   1
   2  12   0 78.5801 7.22196   1
   2  12   1 535.737 18.3119   1
   2  12   2 5567.52 163.828   1
   2  12   3  144.61 8.51779   1
   2  12   4 1086.78 42.9955   1
   2  12   5  873.42 30.7892   1
   2  12   6 1809.21 57.1041   1
   2  12   7 505.055 20.4219   1
   2  12   8 691.893 23.2628   1
   2  12   9 2541.95 76.7328   1
   2  12  10 15.2742 6.44793   1
   2  12  11 36.7161 6.65676   1
   2  12  12 420.111 15.7126   1
   2  12  13 1065.85 34.8285   1
   2  12  14 68.1844 7.44297   1
   2  12  15 695.127 25.5813   1
   2  12  16 3434.78 109.688   1
   2  12  17 196.674 11.7445   1
   2  12  18 46.4339 10.3125   1
   2  12  19  519.84 30.4389   1
   2  12  20 3370.81 118.964   1
   2  12  21 348.713 19.3127   1
   2  12  22 110.246 12.8783   1
   2  12  23 187.027 14.9458   1
   2  12  24  765.64  35.965   1
   2  12  25 183.622 30.6835   1
   2  12  26 128.354  28.928   1
   2  12  27 75.8642 20.1228   1
   2  12  28 27.7922  16.288   1
   2  12  29 148.277 25.6366   1
   2  12  30  157.54 20.7516   1
   2  12  31 229.868 40.5009   1
   2  12  32 134.689 20.8703   1
   2  13 -30 43.0447 17.7346   1
   2  13 -29 52.5708  17.902   1
   2  13 -28 302.327 24.6332   1
   2  13 -27 365.994 32.2781   1
   2  13 -26 44.4121 17.8804   1
   2  13 -25 122.236 18.0808   1
   2  13 -24  373.28  31.554   1
   2  13 -23 148.053 18.8076   1
   2  13 -22 249.812 24.7248   1
   2  13 -21 91.2982 16.1298   1
   2  13 -20 384.997 23.9012   1
   2  13 -19 250.793 20.5705   1
   2  13 -18 862.694 38.5869   1
   2  13 -17 256.919 16.3802   1
   2  13 -16 445.722 21.9494   1
   2  13 -15 622.585 26.6648   1
   2  13 -14 1098.28  42.802   1
   2  13 -13 341.326 15.4537   1
   2  13 -12 280.944 12.6225   1
   2  13 -11 784.044 29.0669   1
   2  13 -10 541.465 18.9842   1
   2  13  -9 263.232 12.1701   1
   2  13  -8 265.626 11.1314   1
   2  13  -7 24.3983 6.82259   1
   2  13  -6 406.004 15.1087   1
   2  13  -5 1535.29 48.2285   1
   2  13  -4 541.934 18.5707   1
   2  13  -3  866.31 28.4481   1
   2  13  -2 679.513 23.3004   1
   2  13  -1 1249.35 40.9282   1
   2  13   0  714.40 23.5632   1
   2  13   1 1259.65 40.1499   1
   2  13   2 708.141 24.2992   1
   2  13   3 856.719 29.0381   1
   2  13   4 526.983 23.5327   1
   2  13   5 1500.29 47.9721   1
   2  13   6  426.45 15.9234   1
   2  13   7 36.2578 6.75013   1
   2  13   8 257.496 12.1281   1
   2  13   9 267.179 13.0942   1
   2  13  10 529.838  18.381   1
   2  13  11 793.402 28.7232   1
   2  13  12 331.269 19.9793   1
   2  13  13 362.538 17.3351   1
   2  13  14 1073.28 39.3073   1
   2  13  15 661.607 28.3967   1
   2  13  16 439.151 20.7685   1
   2  13  17 282.687 17.9955   1
   2  13  18 957.014 42.0338   1
   2  13  19 197.199  15.189   1
   2  13  20 339.437 22.9806   1
   2  13  21 93.6044 16.0238   1
   2  13  22 202.956 18.8933   1
   2  13  23 123.692 25.4431   1
   2  13  24 326.056 109.353   1
   2  13  25 122.493 22.4065   1
   2  13  26-7.94686 39.7303   1
   2  13  27 301.951 40.3081   1
   2  13  28 410.041 68.5599   1
   2  13  29 24.5589 18.7014   1
   2  13  30  39.507 17.9836   1
   2  14 -28  110.74 21.0921   1
   2  14 -27 28.9957  22.403   1
   2  14 -26 410.034 43.5283   1
   2  14 -25 131.331 28.5934   1
   2  14 -24 39.6608 17.8668   1
   2  14 -23  236.52 23.9954   1
   2  14 -22 338.548 25.2034   1
   2  14 -21 38.3914 16.6327   1
   2  14 -20 115.478 18.1908   1
   2  14 -19 21.3338 14.9799   1
   2  14 -18 94.7972  24.771   1
   2  14 -17 560.698 30.0042   1
   2  14 -16 271.101 22.1128   1
   2  14 -15 229.597 24.0212   1
   2  14 -14 693.122 44.3873   1
   2  14 -13 865.482 42.3074   1
   2  14 -12 280.233 20.8332   1
   2  14 -11 30.0003 14.3727   1
   2  14 -10 701.989 55.5871   1
   2  14  -9  259.19 23.4984   1
   2  14  -8 998.416 46.3491   1
   2  14  -7 651.606  30.799   1
   2  14  -6 283.237 19.2993   1
   2  14  -5 707.109 29.4715   1
   2  14  -4 811.886 30.8062   1
   2  14  -3 1226.27 44.5143   1
   2  14  -2 281.836  12.527   1
   2  14  -1 1671.47 56.1831   1
   2  14   0 99.1846 11.2625   1
   2  14   1 1672.70 56.0649   1
   2  14   2 314.106 17.4554   1
   2  14   3 1289.46 46.5185   1
   2  14   4  845.39  39.476   1
   2  14   5 722.001 26.4663   1
   2  14   6 280.339 14.5893   1
   2  14   7 615.255 28.1884   1
   2  14   8 1010.03 51.9988   1
   2  14   9  274.95   15.07   1
   2  14  10  715.67  29.897   1
   2  14  11  11.639 12.7766   1
   2  14  12 302.548 19.1474   1
   2  14  13  886.30 45.4277   1
   2  14  14 636.758 32.5762   1
   2  14  15 221.054 18.7498   1
   2  14  16 252.455 19.5336   1
   2  14  17 553.383 30.1201   1
   2  14  18 81.9534 15.9393   1
   2  14  19 26.4857 15.2483   1
   2  14  20 145.028 25.2378   1
   2  14  21 48.7509 24.5501   1
   2  14  22 367.652 37.3643   1
   2  14  23  235.69 22.4249   1
   2  14  24 21.9245 21.2331   1
   2  14  25 109.005 22.3292   1
   2  14  26 373.534 24.8072   1
   2  14  27 58.3911 16.6413   1
   2  14  28 97.9851 24.9588   1
   2  15 -26 100.691 22.1089   1
   2  15 -25 79.5682 18.4391   1
   2  15 -24 97.4973 26.3817   1
   2  15 -23 33.5093 17.7539   1
   2  15 -22 12.3284 23.1199   1
   2  15 -21  374.98 31.2011   1
   2  15 -20 155.729 31.5249   1
   2  15 -19 150.124 24.7907   1
   2  15 -18 209.549 20.3419   1
   2  15 -17 157.648 19.0337   1
   2  15 -16 71.9892 18.7403   1
   2  15 -15 128.175 16.7826   1
   2  15 -14 221.552 22.7041   1
   2  15 -13 31.2069 22.3174   1
   2  15 -12 102.711 16.5713   1
   2  15 -11 159.924 16.8999   1
   2  15 -10 45.6365 14.7112   1
   2  15  -9 507.966 35.4281   1
   2  15  -8 89.5476 16.2961   1
   2  15  -7 235.261 19.3854   1
   2  15  -6 170.186 32.7498   1
   2  15  -5 816.917 48.3214   1
   2  15  -4 264.051 26.6857   1
   2  15  -3 724.247 38.2036   1
   2  15  -2 34.4028 15.4201   1
   2  15  -1 760.881 48.2735   1
   2  15   0  26.091 15.2277   1
   2  15   1 779.294 40.5788   1
   2  15   2 51.0876 15.6688   1
   2  15   3 712.225 50.7621   1
   2  15   4 295.681 25.3832   1
   2  15   5 700.064 37.1882   1
   2  15   6 144.745 16.5884   1
   2  15   7 250.493 19.4251   1
   2  15   8 126.244  28.466   1
   2  15   9 499.752 29.1913   1
   2  15  10 12.1357 19.0195   1
   2  15  11 159.856 19.5759   1
   2  15  12 81.8475 15.6622   1
   2  15  13 34.5694 18.8603   1
   2  15  14  232.80 30.1713   1
   2  15  15 117.948 16.7488   1
   2  15  16 67.5586 15.6235   1
   2  15  17 150.838 25.6602   1
   2  15  18 204.855 54.3211   1
   2  15  19 168.924 25.0406   1
   2  15  20 135.926 22.6673   1
   2  15  21 425.483 43.0888   1
   2  15  22 1.93307 16.3975   1
   2  15  23 12.2624 16.4772   1
   2  15  24 88.3322 17.5012   1
   2  15  25 113.917 17.4403   1
   2  15  26 68.8811 17.1148   1
   2  16 -23 101.268 18.1672   1
   2  16 -22 21.7866 18.1292   1
   2  16 -21 44.2079 21.0463   1
   2  16 -20 150.525 40.2722   1
   2  16 -19 424.117 41.2112   1
   2  16 -18 67.4923 21.2886   1
   2  16 -17 94.3248 17.9906   1
   2  16 -16  143.85  29.843   1
   2  16 -15 103.512 20.1119   1
   2  16 -14 576.604  84.694   1
   2  16 -13 17.1525 16.6209   1
   2  16 -12 74.0948 17.4591   1
   2  16 -11 117.639 16.7082   1
   2  16 -10 517.833 28.8905   1
   2  16  -9 138.254 19.3616   1
   2  16  -8 431.997 27.5073   1
   2  16  -7 501.982 27.9501   1
   2  16  -6 2.53223 15.0304   1
   2  16  -5 317.744 21.9789   1
   2  16  -4 125.308 18.1031   1
   2  16  -3 320.986 29.2032   1
   2  16  -2 422.329 38.9471   1
   2  16  -1 362.582 31.0385   1
   2  16   0 8.42273 16.0726   1
   2  16   1 331.845 22.2148   1
   2  16   2 387.092 23.9048   1
   2  16   3 357.431  25.086   1
   2  16   4 129.092 21.7579   1
   2  16   5 352.052 23.0007   1
   2  16   6  41.176 15.0885   1
   2  16   7 476.641 35.4501   1
   2  16   8 411.439 24.9489   1
   2  16   9 171.071 23.3243   1
   2  16  10 467.558 31.5281   1
   2  16  11 133.752 16.9903   1
   2  16  12 46.5122 21.1747   1
   2  16  15 121.414 35.7863   1
   2  16  16 131.924 30.9817   1
   2  16  17 94.0442 17.2268   1
   2  16  18  94.167 16.7569   1
   2  16  19 364.398 25.5008   1
   2  16  20 115.144 23.4725   1
   2  16  21 47.0453 16.5346   1
   2  16  22 42.7511 16.3379   1
   2  16  23 110.012 17.2924   1
   2  17 -20 30.0806 16.6334   1
   2  17 -19 4.87091 16.2397   1
   2  17 -18 93.7063 19.8087   1
   2  17 -17 54.8815 24.3491   1
   2  17 -16 72.4082 16.8133   1
   2  17 -15 138.264 17.7254   1
   2  17 -14 96.1246 31.9626   1
   2  17 -13 89.3129 26.5083   1
   2  17 -12 514.316 54.7799   1
   2  17 -11 155.984  46.432   1
   2  17 -10 258.559  55.738   1
   2  17  -9 21.8349 45.1567   1
   2  17  -7 60.0004 49.0823   1
   2  17  -6 210.122 47.4964   1
   2  17  -5 103.684 23.3508   1
   2  17  -4 114.256  23.712   1
   2  17  -3   33.00 27.6864   1
   2  17  -2 46.5194 28.7277   1
   2  17  -1 88.9609 22.8711   1
   2  17   0 275.904 36.6869   1
   2  17   1  142.28 31.2175   1
   2  17   2-3.31402 100.257   1
   2  17   3 17.0481 47.8844   1
   2  17   4 55.5247  50.002   1
   2  17   5 136.999 51.3065   1
   2  17   9 15.5664  19.812   1
   2  17  10 293.007 23.6801   1
   2  17  11 149.666 19.3674   1
   2  17  12 501.189 41.9633   1
   2  17  13 60.6428 23.7071   1
   2  17  14 125.276 29.9037   1
   2  17  15 115.893 24.3021   1
   2  17  16 72.9034 23.5375   1
   2  17  17 79.9015 17.0034   1
   2  17  18 73.5846 16.9234   1
   2  17  19 7.93568 16.5589   1
   2  17  20 25.0723 16.2872   1
   2  18 -16 69.6596 18.6777   1
   2  18 -15 21.8365 16.2239   1
   2  18 -14   76.38  19.131   1
   2  18 -13  259.93 23.9417   1
   2  18 -12  126.19 24.0677   1
   2  18 -11 44.1596 16.3563   1
   2  18 -10 131.407 17.9223   1
   2  18  -9 25.0469 19.6775   1
   2  18  -8 421.733 29.1837   1
   2  18  -7 1.13467 21.9557   1
   2  18  -6 34.0182 19.9395   1
   2  18  -5 76.0503 17.7642   1
   2  18  -4 254.461 31.7624   1
   2  18  -3 154.525 30.1508   1
   2  18  -2 48.2236 16.7402   1
   2  18  -1 338.381 32.6708   1
   2  18   0 9.18849 16.0502   1
   2  18   1 317.735 22.7894   1
   2  18   2  45.704 19.3621   1
   2  18   3 192.644 21.1235   1
   2  18   4 252.827 26.1396   1
   2  18   5 74.5792 18.6506   1
   2  18   6 14.4576 17.6617   1
   2  18   7 56.5138 25.8158   1
   2  18   8 454.001 27.5771   1
   2  18   9 30.9077 18.1826   1
   2  18  10 113.857 18.1388   1
   2  18  11 9.42842 16.4563   1
   2  18  12 138.209 18.3666   1
   2  18  13 178.682 25.9046   1
   2  18  14 77.6596 18.3747   1
   2  18  15 15.9555 16.5847   1
   2  18  16 77.5281 17.0181   1
   2  19 -10 58.4935 22.4309   1
   2  19  -9 96.7685 18.5847   1
   2  19  -8 48.1918 24.2832   1
   2  19  -7 19.6176 17.0974   1
   2  19  -6 137.581 19.3655   1
   2  19  -5 166.914 20.1748   1
   2  19  -4 91.0083 31.5057   1
   2  19  -3 101.056 17.2637   1
   2  19  -2 44.2003 16.4282   1
   2  19  -1 127.567  17.765   1
   2  19   0 7.45195 16.3128   1
   2  19   1 108.694 16.8772   1
   2  19   2 36.6813 20.0994   1
   2  19   3  76.409 18.4666   1
   2  19   4 75.8622 36.4072   1
   2  19   5 148.238 18.3575   1
   2  19   6  173.92 19.1448   1
   2  19   7  24.707 16.5898   1
   2  19   8 77.8303 17.2915   1
   2  19   9 91.3799 33.6695   1
   2  19  10 60.7079 16.6783   1
   3   0   113092.60 403.339   1
   3   0   223892.10 739.964   1
   3   0   331653.90 1035.83   1
   3   0   4109956.0 3165.50   1
   3   0   511545.80 374.217   1
   3   0   640449.10 1235.07   1
   3   0   7 3183.32 109.471   1
   3   0   8 8662.91 282.224   1
   3   0   921078.70 608.846   1
   3   0  10 5693.86 182.658   1
   3   0  11 9473.26 328.905   1
   3   0  1217152.90 511.812   1
   3   0  1321366.00 616.817   1
   3   0  14 3855.09 118.932   1
   3   0  1512619.90 363.888   1
   3   0  1621589.40 587.564   1
   3   0  17 6765.93 222.676   1
   3   0  18 3613.35 117.353   1
   3   0  19 397.044 15.4179   1
   3   0  20 5690.76 168.003   1
   3   0  21 107.172 6.44015   1
   3   0  22 65.4057 7.18447   1
   3   0  23 3243.68 100.354   1
   3   0  24 1507.37 47.4531   1
   3   0  25 685.496 23.1857   1
   3   0  26 205.483 8.87193   1
   3   0  27 3807.65 113.562   1
   3   0  28 400.503 14.4784   1
   3   0  29 343.475 13.3265   1
   3   0  30 683.991 24.9347   1
   3   0  31 698.948 35.0335   1
   3   0  32 60.7278 11.0346   1
   3   0  33-9.40203 30.1752   1
   3   0  34 1280.45 53.8124   1
   3   0  35-11.4924 32.2938   1
   3   0  36 386.689 33.0812   1
   3   0  37 32.9114 23.1272   1
   3   0  38 227.611 30.6393   1
   3   0  39 34.5304 25.1255   1
   3   0  40 94.8264 23.1239   1
   3   1 -40 38.4234 17.3258   1
   3   1 -39 147.309 20.4195   1
   3   1 -38  212.37 20.5674   1
   3   1 -37 72.4876 19.9616   1
   3   1 -36 340.861 30.8554   1
   3   1 -35  143.67 17.4728   1
   3   1 -34 73.3481 11.0804   1
   3   1 -33 153.681 12.4585   1
   3   1 -32 1368.65 51.9496   1
   3   1 -31 185.945 13.1682   1
   3   1 -30 269.368 17.5912   1
   3   1 -29 724.949 24.9734   1
   3   1 -28 1387.21 42.8524   1
   3   1 -27  158.68 8.34514   1
   3   1 -26 741.804 24.0626   1
   3   1 -25 1806.68 55.6049   1
   3   1 -24 960.386 37.3322   1
   3   1 -23 345.674 16.0219   1
   3   1 -22 897.402 32.7858   1
   3   1 -21 2992.09  108.88   1
   3   1 -20 999.951 35.3291   1
   3   1 -19 3392.60 117.601   1
   3   1 -18 3716.14 148.316   1
   3   1 -17 3459.80 107.072   1
   3   1 -16 1316.52 45.3607   1
   3   1 -15 4842.68 146.599   1
   3   1 -1415923.40  537.15   1
   3   1 -13 4880.30 147.031   1
   3   1 -12 4555.92 141.048   1
   3   1 -11 2126.37 82.6023   1
   3   1 -1011453.00 395.887   1
   3   1  -9 4144.21 134.065   1
   3   1  -839592.80 1176.46   1
   3   1  -7 686.291 26.1656   1
   3   1  -620081.40 654.347   1
   3   1  -5 3700.85 122.478   1
   3   1  -414348.70 478.033   1
   3   1  -313721.50 421.679   1
   3   1  -235177.90 1057.60   1
   3   1  -147841.20 1448.62   1
   3   1   0 4919.67 154.899   1
   3   1   148508.40 1524.18   1
   3   1   234240.40 1060.99   1
   3   1   314208.50 486.646   1
   3   1   414426.60 471.689   1
   3   1   5 3566.32 114.429   1
   3   1   620625.60 592.142   1
   3   1   7 693.398 22.3953   1
   3   1   838166.20 1115.89   1
   3   1   9 4161.56 122.253   1
   3   1  1011526.50 341.146   1
   3   1  11 2268.12 71.7977   1
   3   1  12 4707.98 142.706   1
   3   1  13 5011.94 156.838   1
   3   1  1417059.80 475.081   1
   3   1  15 4807.85 145.626   1
   3   1  16 1375.43 42.5687   1
   3   1  17 3398.15 107.271   1
   3   1  18 3856.28  125.62   1
   3   1  19 3616.04 104.754   1
   3   1  20 1032.81 30.5268   1
   3   1  21 3084.30 90.3831   1
   3   1  22 919.468 32.3167   1
   3   1  23 341.861 13.2475   1
   3   1  24 946.458 30.6517   1
   3   1  25 1833.09 58.6641   1
   3   1  26 766.966 25.0234   1
   3   1  27 167.752 8.55702   1
   3   1  28 1379.39 43.0095   1
   3   1  29  716.34 24.6578   1
   3   1  30 281.717 13.7412   1
   3   1  31  178.27 11.8841   1
   3   1  32 1394.32 52.9332   1
   3   1  33 166.252 12.5003   1
   3   1  34 58.1626 13.0525   1
   3   1  35 127.391 14.7328   1
   3   1  36 310.687 53.8706   1
   3   1  37 38.2899 20.7817   1
   3   1  38 196.697 21.1329   1
   3   1  39 146.165 20.9006   1
   3   1  40  26.404 17.4896   1
   3   2 -40 200.951  21.003   1
   3   2 -39 39.0832 17.2093   1
   3   2 -38  26.404 18.6523   1
   3   2 -37 133.956  18.531   1
   3   2 -36 156.671 23.8693   1
   3   2 -35 204.856 21.7355   1
   3   2 -34 289.005 22.1802   1
   3   2 -33 325.883 17.6988   1
   3   2 -32 202.813 16.5574   1
   3   2 -31  795.99  30.981   1
   3   2 -30 1269.82 56.6732   1
   3   2 -29 241.525 12.4701   1
   3   2 -28 873.519 32.1999   1
   3   2 -27 623.537  25.274   1
   3   2 -26 1448.35 49.5894   1
   3   2 -25 1398.18 63.4778   1
   3   2 -24  4.1895   5.942   1
   3   2 -23 476.999 16.0858   1
   3   2 -22 1086.39 36.2578   1
   3   2 -21 5267.85 158.884   1
   3   2 -20 1029.32 36.0224   1
   3   2 -19 4870.30 149.158   1
   3   2 -18 349.279 13.8504   1
   3   2 -17 1518.40 47.5014   1
   3   2 -16 330.382 13.9536   1
   3   2 -15 2330.14 81.3243   1
   3   2 -14 6953.54 231.815   1
   3   2 -13 6314.10 221.865   1
   3   2 -1212318.90  384.74   1
   3   2 -11 1826.45 60.9236   1
   3   2 -1036556.00 1203.70   1
   3   2  -943208.40 1413.98   1
   3   2  -818007.40 545.179   1
   3   2  -716185.30  487.42   1
   3   2  -613278.20 399.357   1
   3   2  -538149.90 1194.39   1
   3   2  -4 9672.58 297.794   1
   3   2  -369656.40 2097.24   1
   3   2  -257820.10 1692.30   1
   3   2  -121313.60 646.012   1
   3   2   020893.50 666.726   1
   3   2   121669.90 671.152   1
   3   2   259333.50 1726.74   1
   3   2   370789.60 2084.60   1
   3   2   4 9687.65  294.20   1
   3   2   538105.50 1118.96   1
   3   2   613178.30 401.626   1
   3   2   716227.20 546.907   1
   3   2   817597.00 519.011   1
   3   2   942680.80 1231.28   1
   3   2  1036230.40 1091.26   1
   3   2  11 1786.72  55.901   1
   3   2  1212016.90 354.434   1
   3   2  13 6219.01 176.535   1
   3   2  14 6838.76  217.71   1
   3   2  15 2343.06 72.8911   1
   3   2  16 307.859 11.6114   1
   3   2  17 1541.69 56.1368   1
   3   2  18 369.024 13.8646   1
   3   2  19 5131.01 154.508   1
   3   2  20 1090.63 34.9071   1
   3   2  21 5505.94 169.057   1
   3   2  22 1134.25 37.5863   1
   3   2  23 470.065 16.9597   1
   3   2  24 2.60182 5.60565   1
   3   2  25 1441.43  45.767   1
   3   2  26 1420.39 42.1919   1
   3   2  27 625.196 19.7479   1
   3   2  28 864.769 26.3522   1
   3   2  29 278.338 12.2908   1
   3   2  30 1337.67 45.1979   1
   3   2  31 819.072 31.6553   1
   3   2  32 189.234 17.9686   1
   3   2  33 281.427 18.6284   1
   3   2  34 279.573 17.0349   1
   3   2  35 251.847 21.6915   1
   3   2  36 150.943 23.5947   1
   3   2  37 131.208 18.9181   1
   3   2  38 30.3532 16.9249   1
   3   2  39 54.7668  17.365   1
   3   2  40 189.374 27.8331   1
   3   3 -39 65.3765 17.7051   1
   3   3 -38 162.797  19.441   1
   3   3 -37 176.891 19.5921   1
   3   3 -36 131.683  40.517   1
   3   3 -35-17.5335 38.6713   1
   3   3 -34 178.192 19.6365   1
   3   3 -33  462.60 22.9867   1
   3   3 -32 159.531 15.6974   1
   3   3 -31 262.996 18.7302   1
   3   3 -30 74.8895 13.3622   1
   3   3 -29 603.648 24.1401   1
   3   3 -28 228.586 10.4162   1
   3   3 -27 1513.71 49.2508   1
   3   3 -26 774.191 25.3224   1
   3   3 -25 491.846 20.5463   1
   3   3 -24 781.894 35.9872   1
   3   3 -23 4666.51 161.181   1
   3   3 -22  776.44 30.7618   1
   3   3 -21 222.511 12.4669   1
   3   3 -20 850.484 31.4618   1
   3   3 -19 1256.33 46.9236   1
   3   3 -18 40.3419 6.80196   1
   3   3 -17 1168.02 39.3239   1
   3   3 -16 214.565 8.97021   1
   3   3 -15 1527.53 50.4139   1
   3   3 -14 1350.32 42.5495   1
   3   3 -13 1611.15 52.2154   1
   3   3 -12 5980.72 195.247   1
   3   3 -1111770.60 373.952   1
   3   3 -10 1754.10  56.742   1
   3   3  -9 3746.56 119.607   1
   3   3  -8 6178.98 206.755   1
   3   3  -738145.20 1240.28   1
   3   3  -6 512.803 16.6254   1
   3   3  -531167.60 1055.07   1
   3   3  -4 1870.10 60.4427   1
   3   3  -325007.20  854.66   1
   3   3  -2 2488.33  80.263   1
   3   3  -138164.20 1229.56   1
   3   3   027861.00 858.377   1
   3   3   138037.30 1136.53   1
   3   3   2 2537.51  79.504   1
   3   3   326149.50 770.781   1
   3   3   4 1940.18 60.0008   1
   3   3   530545.80 1008.19   1
   3   3   6 527.354 17.3259   1
   3   3   737827.60 1162.35   1
   3   3   8 6189.02 187.303   1
   3   3   9 3807.73 113.054   1
   3   3  10 1697.86 51.9358   1
   3   3  1111154.20 371.682   1
   3   3  12 5575.58 164.109   1
   3   3  13 1628.53 49.7969   1
   3   3  14 1322.19 41.7793   1
   3   3  15 1573.75 48.8386   1
   3   3  16 201.512 9.23817   1
   3   3  17 1174.51 36.0342   1
   3   3  18 48.7819 4.86499   1
   3   3  19 1349.71 46.1766   1
   3   3  20 853.907 28.5477   1
   3   3  21 239.964 10.0005   1
   3   3  22 801.731 27.0874   1
   3   3  23 4762.41 140.378   1
   3   3  24 855.142 27.9275   1
   3   3  25 495.437 23.0398   1
   3   3  26 778.609 26.4417   1
   3   3  27 1540.65 47.7298   1
   3   3  28 257.172 11.4098   1
   3   3  29 614.415 22.9262   1
   3   3  30 89.3508 8.70146   1
   3   3  31 231.144 11.7503   1
   3   3  32 151.627 10.8497   1
   3   3  33 453.551 21.0464   1
   3   3  34 170.375 13.9788   1
   3   3  35 8.26931 17.1696   1
   3   3  36 106.323 23.8622   1
   3   3  37 125.152 18.4461   1
   3   3  38 184.927 20.2763   1
   3   3  39 66.7917 17.3924   1
   3   4 -39 188.611 20.5694   1
   3   4 -38  55.801 17.4257   1
   3   4 -37 127.647 19.9799   1
   3   4 -36 102.402 46.5939   1
   3   4 -35 181.486 45.6428   1
   3   4 -34 44.7011 26.6425   1
   3   4 -33 58.4678 14.0922   1
   3   4 -32 417.289 22.3036   1
   3   4 -31 13.4624 11.6735   1
   3   4 -30  32.502 16.1672   1
   3   4 -29  272.61 13.0827   1
   3   4 -28  991.74 33.3049   1
   3   4 -27 562.796 20.4559   1
   3   4 -26 1059.88 33.3245   1
   3   4 -25 3514.70 103.625   1
   3   4 -24 1723.82 55.9324   1
   3   4 -23 124.549 10.7583   1
   3   4 -22 3262.26 99.6938   1
   3   4 -21 4126.49 128.059   1
   3   4 -20 1613.06 53.1903   1
   3   4 -19 4118.80 133.011   1
   3   4 -18 2758.97 86.3271   1
   3   4 -17 161.762 8.08077   1
   3   4 -16 3607.62  113.13   1
   3   4 -1510163.50 303.368   1
   3   4 -14 3303.23 103.814   1
   3   4 -13 1750.96 56.3582   1
   3   4 -12 6162.43 189.412   1
   3   4 -11 4530.57 143.929   1
   3   4 -10 2589.47 82.4689   1
   3   4  -9 4485.71  142.41   1
   3   4  -813567.30 410.719   1
   3   4  -7 8363.27 252.633   1
   3   4  -6 733.614 23.3619   1
   3   4  -516361.30 479.929   1
   3   4  -414413.20  432.77   1
   3   4  -368496.60 1984.86   1
   3   4  -2 5665.21 172.711   1
   3   4  -133589.70  942.11   1
   3   4   0 719.875 22.7189   1
   3   4   133508.10 1057.70   1
   3   4   2 5680.26 179.649   1
   3   4   368316.60 2094.39   1
   3   4   414421.90 426.583   1
   3   4   516501.20 489.293   1
   3   4   6 705.605 21.8132   1
   3   4   7 8304.26 246.123   1
   3   4   812851.30 391.961   1
   3   4   9 4405.37  130.11   1
   3   4  10 2434.76 74.2312   1
   3   4  11 4308.79 135.709   1
   3   4  12 5970.94 178.221   1
   3   4  13 1697.31 52.6075   1
   3   4  14 3290.94  100.09   1
   3   4  1510309.60 300.128   1
   3   4  16 3674.46 112.931   1
   3   4  17 148.819 8.01679   1
   3   4  18 2758.02 85.3929   1
   3   4  19 4041.73 122.893   1
   3   4  20 1577.17 47.2335   1
   3   4  21 4175.05 124.356   1
   3   4  22 3365.37 105.323   1
   3   4  23 124.451 7.35947   1
   3   4  24 1783.74 56.5431   1
   3   4  25 3562.75 108.617   1
   3   4  26 1094.16 37.8411   1
   3   4  27 567.204 21.8939   1
   3   4  28 1079.72 37.4879   1
   3   4  29 269.459 13.3189   1
   3   4  30 16.2256 9.75347   1
   3   4  31 22.6371  10.401   1
   3   4  32  423.87 19.4629   1
   3   4  33 49.5731 12.7185   1
   3   4  34 69.7842 13.6688   1
   3   4  35 149.049 29.3453   1
   3   4  36 83.3745 32.8649   1
   3   4  37 160.087 20.4232   1
   3   4  38 67.7194 17.5595   1
   3   4  39 165.922 19.8835   1
   3   5 -39 125.297 21.6141   1
   3   5 -38 135.189  38.524   1
   3   5 -37 55.3592 27.5933   1
   3   5 -36 25.4475 27.5341   1
   3   5 -35 13.5706 40.5956   1
   3   5 -34 405.702 30.4893   1
   3   5 -33 56.1862 16.5738   1
   3   5 -32 76.2224 12.2076   1
   3   5 -31 87.6709 11.5388   1
   3   5 -30 1388.34 50.7806   1
   3   5 -29 741.369  32.843   1
   3   5 -28 25.0429 7.22587   1
   3   5 -27 76.4933 7.03224   1
   3   5 -26 1353.39 42.5379   1
   3   5 -25 818.334 29.6315   1
   3   5 -24 1826.86 58.1953   1
   3   5 -23 1074.23  42.464   1
   3   5 -22 508.924 19.3695   1
   3   5 -21 951.311 31.7237   1
   3   5 -20 6963.27 203.801   1
   3   5 -19 498.076 17.1357   1
   3   5 -18 3024.33 108.762   1
   3   5 -17 3005.00 96.8938   1
   3   5 -16 6799.65 215.225   1
   3   5 -15 513.789 17.1554   1
   3   5 -14 6523.64 192.061   1
   3   5 -13 2706.61 84.7495   1
   3   5 -12 4004.55 126.051   1
   3   5 -11 3963.23 122.997   1
   3   5 -10 6650.50 203.809   1
   3   5  -9 1299.33 42.5648   1
   3   5  -8 2567.69 82.6673   1
   3   5  -7 9637.77  304.24   1
   3   5  -6 5286.20 179.607   1
   3   5  -510033.90 332.557   1
   3   5  -4 179.184 7.32768   1
   3   5  -3 1404.94 47.8043   1
   3   5  -2 3592.78 118.767   1
   3   5  -128397.10 1251.47   1
   3   5   0 4545.25 137.445   1
   3   5   129713.80 905.957   1
   3   5   2 3606.26 107.334   1
   3   5   3 1351.96 41.8207   1
   3   5   4 181.237 8.76073   1
   3   5   510136.80 303.789   1
   3   5   6 5053.56 170.552   1
   3   5   7 9209.63 286.339   1
   3   5   8 2469.22 74.8934   1
   3   5   9 1251.27 38.4755   1
   3   5  10 6425.53 213.183   1
   3   5  11 3949.84  131.46   1
   3   5  12 4016.26 122.112   1
   3   5  13 2668.31 84.0041   1
   3   5  14 6426.00 186.998   1
   3   5  15 496.382 17.6342   1
   3   5  16 6869.07 226.108   1
   3   5  17 2974.68 93.1819   1
   3   5  18 3046.10 93.1776   1
   3   5  19 524.443 18.0666   1
   3   5  20 7006.06 214.077   1
   3   5  21 973.787 33.7283   1
   3   5  22 510.098 17.4197   1
   3   5  23 1059.81 33.4837   1
   3   5  24 1848.08 56.1288   1
   3   5  25 825.536 26.7816   1
   3   5  26 1307.60 40.8164   1
   3   5  27  73.236 9.08332   1
   3   5  28 20.7606 8.67984   1
   3   5  29 792.457 29.8222   1
   3   5  30 1365.22 64.6546   1
   3   5  31 85.4667 15.5445   1
   3   5  32 41.1295 13.5006   1
   3   5  33 44.5571 14.4611   1
   3   5  34 443.189   31.83   1
   3   5  35 52.8538 21.8408   1
   3   5  36 31.7744  17.174   1
   3   5  37  66.541 14.6793   1
   3   5  38 83.7745 14.5993   1
   3   5  39 120.366 18.6921   1
   3   6 -38 41.8449 23.6492   1
   3   6 -37 253.447 26.1345   1
   3   6 -36 186.442 24.0003   1
   3   6 -35 46.8754 33.6975   1
   3   6 -34 144.525 25.2085   1
   3   6 -33 172.832 31.9694   1
   3   6 -32 498.147 35.7534   1
   3   6 -31 121.499 12.0456   1
   3   6 -30  103.61 10.6392   1
   3   6 -29 57.8032  9.9884   1
   3   6 -28 842.265 50.1659   1
   3   6 -27 515.753 20.6894   1
   3   6 -26 813.319 28.2658   1
   3   6 -25 727.056 28.5824   1
   3   6 -24 338.671 13.2684   1
   3   6 -23 1097.54  34.528   1
   3   6 -22 3418.94 102.936   1
   3   6 -21 2542.10 78.6222   1
   3   6 -20 452.233 16.6566   1
   3   6 -19 5738.55 169.552   1
   3   6 -18 8590.89 247.503   1
   3   6 -17 1612.85  51.327   1
   3   6 -16 3882.51 121.807   1
   3   6 -15 3994.30 161.703   1
   3   6 -14 6106.56 191.401   1
   3   6 -13 550.833 18.3277   1
   3   6 -12 3135.99 98.5613   1
   3   6 -11 818.294  26.324   1
   3   6 -10 127.966 6.33683   1
   3   6  -9 3779.34 116.093   1
   3   6  -8 3404.55 104.956   1
   3   6  -7 8439.34 256.516   1
   3   6  -6 3399.73 105.316   1
   3   6  -5 691.899 24.3157   1
   3   6  -4 9198.62  274.58   1
   3   6  -329776.30 811.694   1
   3   6  -2 2597.21 84.0055   1
   3   6  -114038.80 414.155   1
   3   6   0 1540.93 51.7627   1
   3   6   113907.70 421.719   1
   3   6   2 2572.81 86.1917   1
   3   6   329665.00 890.918   1
   3   6   4 9033.29 264.038   1
   3   6   5 642.582  21.967   1
   3   6   6 3368.47 101.054   1
   3   6   7 8071.15 242.633   1
   3   6   8 3387.42 100.938   1
   3   6   9 3821.86 118.789   1
   3   6  10 121.547 6.36041   1
   3   6  11 852.196 27.0474   1
   3   6  12 3067.08 93.9752   1
   3   6  13 586.958 20.5536   1
   3   6  14 6267.60 204.426   1
   3   6  15 4212.58 137.032   1
   3   6  16 3855.23 117.389   1
   3   6  17 1597.09 50.4507   1
   3   6  18 8819.92 250.939   1
   3   6  19 5815.44 182.559   1
   3   6  20  436.40 20.1377   1
   3   6  21 2543.75 79.1614   1
   3   6  22 3434.56 105.017   1
   3   6  23 1065.70 34.1877   1
   3   6  24 330.518 16.1332   1
   3   6  25 770.422 27.7283   1
   3   6  26  848.86 27.4199   1
   3   6  27 508.648  21.805   1
   3   6  28 841.261 31.7034   1
   3   6  29 67.1693 11.3668   1
   3   6  30 122.165 11.5625   1
   3   6  31 145.047 18.2991   1
   3   6  32 467.863 26.2139   1
   3   6  33 166.106 20.4271   1
   3   6  34  172.73 37.8459   1
   3   6  35 22.6515 16.3161   1
   3   6  36 141.906 19.1317   1
   3   6  37  245.24  20.789   1
   3   6  38  48.372 18.5103   1
   3   7 -37 108.504 27.5463   1
   3   7 -36 227.765 25.4272   1
   3   7 -35 215.775 24.0693   1
   3   7 -34 44.0676 22.5414   1
   3   7 -33  188.81  26.504   1
   3   7 -32 349.397 28.3129   1
   3   7 -31 104.807 17.9842   1
   3   7 -30 83.5799 12.3381   1
   3   7 -29 61.4154 13.1081   1
   3   7 -28 66.5714 9.51671   1
   3   7 -27 198.378 11.8101   1
   3   7 -26 491.193 19.5452   1
   3   7 -25 208.343 11.2351   1
   3   7 -24 1089.36 37.1278   1
   3   7 -23 1793.13  56.609   1
   3   7 -22 313.606 12.2886   1
   3   7 -21 1112.32 34.7051   1
   3   7 -20 1457.04 45.7575   1
   3   7 -19 2721.71 83.3365   1
   3   7 -18 1040.73  33.857   1
   3   7 -17 4131.83 124.711   1
   3   7 -16 3187.46 97.3398   1
   3   7 -15 1932.99 60.3623   1
   3   7 -14 5522.37 172.773   1
   3   7 -13 2692.22 93.3838   1
   3   7 -12 1941.99 65.1206   1
   3   7 -11 868.493 27.8526   1
   3   7 -10 804.841 25.9436   1
   3   7  -9 871.893 28.0844   1
   3   7  -8 5427.58 163.791   1
   3   7  -7 1634.86 51.8512   1
   3   7  -6 5916.41 178.128   1
   3   7  -514748.00 427.358   1
   3   7  -4 3838.81 117.621   1
   3   7  -3 2486.59 77.2968   1
   3   7  -2 4381.00 134.224   1
   3   7  -117316.80 493.688   1
   3   7   0 617.787 20.3784   1
   3   7   117211.80 490.602   1
   3   7   2 4336.19 132.593   1
   3   7   3 2492.71  77.291   1
   3   7   4 3755.88 115.255   1
   3   7   514610.30 429.032   1
   3   7   6 5812.73 175.012   1
   3   7   7 1625.98   51.66   1
   3   7   8 5436.52 163.811   1
   3   7   9 896.958 29.6793   1
   3   7  10 820.595 27.2257   1
   3   7  11 882.943 31.1979   1
   3   7  12 1942.40  64.123   1
   3   7  13 2848.96 90.7028   1
   3   7  14 5589.04 167.186   1
   3   7  15 1934.30 62.4428   1
   3   7  16 3190.08 98.9292   1
   3   7  17 4141.94  131.08   1
   3   7  18 1061.26 36.6551   1
   3   7  19 2767.32 98.5422   1
   3   7  20 1456.86  47.423   1
   3   7  21 1115.82 35.6253   1
   3   7  22 309.395 12.0203   1
   3   7  23 1806.11  55.262   1
   3   7  24 1102.93 34.8138   1
   3   7  25 202.698  11.788   1
   3   7  26 477.101 30.1524   1
   3   7  27 195.935 11.5031   1
   3   7  28 90.8147  16.705   1
   3   7  29  49.766 10.4043   1
   3   7  30 95.1295 16.9417   1
   3   7  31 142.716  16.027   1
   3   7  32 323.029 25.9979   1
   3   7  33 170.398 27.8332   1
   3   7  34 63.3832 17.6775   1
   3   7  35 187.409 25.7362   1
   3   7  36 279.328 26.5513   1
   3   7  37 97.3655 17.2862   1
   3   8 -36 231.574 30.2717   1
   3   8 -35 99.9008 28.5988   1
   3   8 -34 328.214 28.3449   1
   3   8 -33 36.5757 33.2667   1
   3   8 -32 242.873 33.4009   1
   3   8 -31 532.184 35.7515   1
   3   8 -30 464.982 36.8638   1
   3   8 -29 120.709 17.5694   1
   3   8 -28 338.244 16.8099   1
   3   8 -27 215.286 13.4114   1
   3   8 -26 69.0081 8.88386   1
   3   8 -25  466.83 18.2723   1
   3   8 -24 540.423  19.896   1
   3   8 -23 132.511 8.11329   1
   3   8 -22 101.089 7.89176   1
   3   8 -21 553.815   20.00   1
   3   8 -20 568.104 23.4387   1
   3   8 -19 171.052 8.85119   1
   3   8 -18 556.654 19.6245   1
   3   8 -17 338.285 14.3318   1
   3   8 -16 1409.60 45.0024   1
   3   8 -15 87.2034 7.01816   1
   3   8 -14 1846.68 57.5432   1
   3   8 -13 4379.76 134.198   1
   3   8 -12 8176.88 253.197   1
   3   8 -11 1294.92 42.5417   1
   3   8 -10 8978.23 283.309   1
   3   8  -9 7758.32 248.818   1
   3   8  -8 2864.74 90.1176   1
   3   8  -7 4525.16 137.987   1
   3   8  -6 4720.27 142.227   1
   3   8  -5 2922.75  90.573   1
   3   8  -4 5971.63 178.503   1
   3   8  -3 5046.16 151.967   1
   3   8  -2 1865.69 58.1404   1
   3   8  -1 335.871 12.0464   1
   3   8   011451.50 331.391   1
   3   8   1 341.237 15.0007   1
   3   8   2 1911.06 59.5233   1
   3   8   3 5129.72 154.497   1
   3   8   4 5939.17 177.667   1
   3   8   5 2986.05 93.5176   1
   3   8   6 4781.78 147.821   1
   3   8   7 4683.48 156.077   1
   3   8   8 2913.82 96.5099   1
   3   8   9 8024.76 262.472   1
   3   8  10 9266.65 273.263   1
   3   8  11 1345.83 42.8053   1
   3   8  12 8159.35 234.893   1
   3   8  13 4366.94 131.755   1
   3   8  14 1865.80 59.2321   1
   3   8  15 98.7534 7.43059   1
   3   8  16 1397.25 56.6299   1
   3   8  17 316.424 13.0257   1
   3   8  18 560.484 19.6297   1
   3   8  19 161.819 8.24527   1
   3   8  20 562.604 19.3458   1
   3   8  21 525.403 18.3786   1
   3   8  22 107.048  7.9948   1
   3   8  23 109.834 10.5401   1
   3   8  24 541.532 20.7332   1
   3   8  25 452.981 18.4772   1
   3   8  26 52.6617 10.1637   1
   3   8  27  249.05 17.0255   1
   3   8  28  340.18 18.5736   1
   3   8  29 101.494   13.82   1
   3   8  30 505.362 27.6746   1
   3   8  31 468.328  31.511   1
   3   8  32 176.126  26.564   1
   3   8  33 29.7384 17.5644   1
   3   8  34  332.09 23.1635   1
   3   8  35 99.2598 17.1475   1
   3   8  36 163.348  25.232   1
   3   9 -35 127.108 34.8213   1
   3   9 -34 30.3806 20.8496   1
   3   9 -33 -1.3893 41.9151   1
   3   9 -32  430.93 44.4589   1
   3   9 -31 87.0962  24.061   1
   3   9 -30  514.41 28.4752   1
   3   9 -29  121.92 18.0051   1
   3   9 -28 485.262 43.4164   1
   3   9 -27 59.6623 12.6502   1
   3   9 -26 511.251 25.9237   1
   3   9 -25  21.975 9.02228   1
   3   9 -24 367.322 16.7568   1
   3   9 -23 809.127 28.7782   1
   3   9 -22 62.8451 8.31863   1
   3   9 -21  231.64 10.2156   1
   3   9 -20 722.378 24.0176   1
   3   9 -19 1521.91 47.6857   1
   3   9 -18 297.101 11.9941   1
   3   9 -17 570.818 20.7446   1
   3   9 -16 216.545 10.3942   1
   3   9 -15 301.495 16.7963   1
   3   9 -14 3756.10 116.578   1
   3   9 -13 512.942 18.9592   1
   3   9 -12 5297.62 161.829   1
   3   9 -11 1966.88 64.2555   1
   3   9 -10 6148.21 187.122   1
   3   9  -9 1024.97 35.6278   1
   3   9  -810798.50 331.447   1
   3   9  -7 2134.01 71.1545   1
   3   9  -6 3546.88 116.076   1
   3   9  -5 2881.68 106.205   1
   3   9  -4 1129.54 43.7301   1
   3   9  -3 39.3547 7.69481   1
   3   9  -2 9982.46  328.46   1
   3   9  -1 2804.77 92.9645   1
   3   9   0 2500.71 81.5732   1
   3   9   1 2879.31 95.1156   1
   3   9   210315.30 316.459   1
   3   9   3 41.4144 6.57801   1
   3   9   4 1120.29 37.0396   1
   3   9   5 2919.87 94.7214   1
   3   9   6 3498.90 110.596   1
   3   9   7 2174.16 71.0341   1
   3   9   810600.50 310.777   1
   3   9   9 1044.22 35.4641   1
   3   9  10 6292.03 188.505   1
   3   9  11 1913.17 61.6564   1
   3   9  12 5210.14 162.011   1
   3   9  13 507.633 20.1715   1
   3   9  14 3639.58 123.021   1
   3   9  15 286.131 14.0766   1
   3   9  16 217.996 10.6941   1
   3   9  17 565.549 19.7988   1
   3   9  18 282.617 11.5646   1
   3   9  19 1485.57 46.1416   1
   3   9  20 719.172 23.6626   1
   3   9  21 240.802 10.6759   1
   3   9  22 63.2269 8.09668   1
   3   9  23 784.513 32.5675   1
   3   9  24 361.416 21.8283   1
   3   9  25 19.0551 9.35206   1
   3   9  26 499.655 26.5007   1
   3   9  27 42.4105 13.8019   1
   3   9  28  439.72 23.1613   1
   3   9  29 133.908 17.0653   1
   3   9  30 583.517  50.904   1
   3   9  31 92.5425 32.7709   1
   3   9  32 481.189 28.0987   1
   3   9  33 11.5247 16.1551   1
   3   9  34 17.9406 16.0587   1
   3   9  35 83.3401  27.315   1
   3  10 -34 254.587 38.6167   1
   3  10 -33 51.6495 25.9516   1
   3  10 -32 55.2772 21.4542   1
   3  10 -31 153.426 25.8683   1
   3  10 -30 238.805  24.465   1
   3  10 -29 163.604 18.6969   1
   3  10 -28 392.458 23.9449   1
   3  10 -27 364.863 22.2117   1
   3  10 -26 47.2171 15.5522   1
   3  10 -25 732.274  48.626   1
   3  10 -24 574.833 38.2527   1
   3  10 -23 162.077 11.1761   1
   3  10 -22 149.076 10.7206   1
   3  10 -21 561.146 22.4303   1
   3  10 -20 613.151 21.3666   1
   3  10 -19 76.3612 7.37328   1
   3  10 -18 1260.96 39.4225   1
   3  10 -17 1960.57 60.4691   1
   3  10 -16 1989.35  61.538   1
   3  10 -15 453.469 19.4236   1
   3  10 -14 249.697 11.7264   1
   3  10 -13 3109.93 97.0484   1
   3  10 -12 2404.96 72.8661   1
   3  10 -11 186.534 9.70021   1
   3  10 -10 2925.74 89.0746   1
   3  10  -9 1284.42 40.6778   1
   3  10  -8 32.7311 5.89889   1
   3  10  -7 277.967 11.0647   1
   3  10  -6 7078.35  204.85   1
   3  10  -5 921.109 29.9088   1
   3  10  -4 1955.11 60.1228   1
   3  10  -3 584.021 19.8598   1
   3  10  -2 1997.93 62.1362   1
   3  10  -1 74.0544 7.37343   1
   3  10   0 1201.81  38.367   1
   3  10   1 78.9479 6.77517   1
   3  10   2 1958.15 61.9953   1
   3  10   3  564.79 19.6792   1
   3  10   4 1974.36 62.4951   1
   3  10   5 906.615 31.0944   1
   3  10   6 6910.41  208.26   1
   3  10   7 291.748 11.4079   1
   3  10   8 28.7139 6.51884   1
   3  10   9 1247.82 43.6672   1
   3  10  10 2927.64 95.6209   1
   3  10  11 177.589 11.1961   1
   3  10  12 2400.43 73.7801   1
   3  10  13 3198.50 95.8376   1
   3  10  14 249.043 11.4369   1
   3  10  15 434.134 15.4763   1
   3  10  16 2042.28 63.9907   1
   3  10  17 2022.67  61.614   1
   3  10  18 1338.61 41.7182   1
   3  10  19 71.8477 7.03755   1
   3  10  20  584.99 21.1035   1
   3  10  21 530.787  23.256   1
   3  10  22 132.512 12.0044   1
   3  10  23 152.953 13.5915   1
   3  10  24 556.824 26.1949   1
   3  10  25  791.40 36.3033   1
   3  10  26 38.7115 11.3673   1
   3  10  27 394.829 29.7353   1
   3  10  28 373.142 29.9194   1
   3  10  29 190.047 47.3567   1
   3  10  30 285.362 23.5184   1
   3  10  31 208.329 19.6507   1
   3  10  32 52.6917 16.9417   1
   3  10  33 48.0724  29.817   1
   3  10  34 285.351 30.1291   1
   3  11 -33 65.1208 35.5972   1
   3  11 -32 248.778 30.7655   1
   3  11 -31  15.847 25.4218   1
   3  11 -30 55.4992 17.5814   1
   3  11 -29 467.654  51.056   1
   3  11 -28 56.3629 16.9105   1
   3  11 -27 324.751 30.1054   1
   3  11 -26 146.007 13.7353   1
   3  11 -25 586.616 29.5873   1
   3  11 -24  386.72 31.5768   1
   3  11 -23 870.843 44.8716   1
   3  11 -22 518.792  26.483   1
   3  11 -21 367.888 17.6664   1
   3  11 -20 766.505 31.2457   1
   3  11 -19 189.333 13.1433   1
   3  11 -18 1502.50 48.7359   1
   3  11 -17 1374.39 43.5325   1
   3  11 -16 1295.00 41.0022   1
   3  11 -15 1312.69 42.1476   1
   3  11 -14 2217.24 70.3454   1
   3  11 -13 1786.17 58.2999   1
   3  11 -12 101.212 7.84898   1
   3  11 -11 2010.35 66.6759   1
   3  11 -10 466.825 18.3062   1
   3  11  -9 291.898 14.6724   1
   3  11  -8 1859.35 60.7656   1
   3  11  -7 1443.43 46.9686   1
   3  11  -6 2047.19 65.4929   1
   3  11  -5 1946.14 63.6365   1
   3  11  -4 3428.62 107.058   1
   3  11  -3 88.6059 8.34733   1
   3  11  -2 1107.45 37.5784   1
   3  11  -1 2305.63 74.5778   1
   3  11   0 1949.20 63.6759   1
   3  11   1 2264.22 73.5799   1
   3  11   2 1064.66 38.7158   1
   3  11   3  86.463 7.46851   1
   3  11   4 3359.92 108.872   1
   3  11   5 1969.50 65.5272   1
   3  11   6 2001.62 65.1815   1
   3  11   7 1471.98 46.3272   1
   3  11   8 1797.28 58.5289   1
   3  11   9 308.944 12.1979   1
   3  11  10 449.616 15.8218   1
   3  11  11 2089.51 63.6725   1
   3  11  12 107.557  7.4344   1
   3  11  13 1772.10 54.3871   1
   3  11  14 2275.58 68.3229   1
   3  11  15 1319.39 41.1707   1
   3  11  16 1258.95 40.5041   1
   3  11  17 1365.18 44.5269   1
   3  11  18 1507.78 60.0582   1
   3  11  19 180.159 11.2311   1
   3  11  20  832.70 32.3033   1
   3  11  21 389.714 26.2508   1
   3  11  22  522.58 23.3093   1
   3  11  23 900.624 37.5886   1
   3  11  24  330.54 18.4926   1
   3  11  25 665.212 31.1637   1
   3  11  26  201.45 17.1688   1
   3  11  27 305.755 25.8243   1
   3  11  28 29.7365 31.0228   1
   3  11  29 458.111 27.3673   1
   3  11  30 82.0232 22.7442   1
   3  11  31 33.2095 21.3282   1
   3  11  32 251.095 50.6392   1
   3  11  33 29.2399 16.3973   1
   3  12 -31 240.663 29.5278   1
   3  12 -30 343.038 34.3671   1
   3  12 -29  11.106 17.6187   1
   3  12 -28 76.9788 19.4239   1
   3  12 -27 133.419 54.1946   1
   3  12 -26 240.203 39.5595   1
   3  12 -25 321.558 31.3817   1
   3  12 -24  152.81 22.2674   1
   3  12 -23 355.487  19.435   1
   3  12 -22 243.982 22.0335   1
   3  12 -21 624.875 32.7888   1
   3  12 -20 26.2416 10.7348   1
   3  12 -19 1596.09 87.4995   1
   3  12 -18  279.48 16.8569   1
   3  12 -17 120.011  15.168   1
   3  12 -16 367.189  21.791   1
   3  12 -15 706.861 24.7393   1
   3  12 -14 261.422 13.3391   1
   3  12 -13 120.316 9.70706   1
   3  12 -12 1585.97 49.1545   1
   3  12 -11 737.682  24.467   1
   3  12 -10 278.589 12.6594   1
   3  12  -9 746.654 25.0347   1
   3  12  -8 1162.42 36.6386   1
   3  12  -7 625.924 21.2384   1
   3  12  -6 126.751 9.07798   1
   3  12  -5  781.43 25.7454   1
   3  12  -4 130.622 8.66875   1
   3  12  -3 2223.02 68.5207   1
   3  12  -2 52.9975  6.6036   1
   3  12  -1 1772.25 55.2516   1
   3  12   0 30.5243  6.3477   1
   3  12   1 1752.79 53.9617   1
   3  12   2 52.9227 6.59432   1
   3  12   3 2137.99 65.1532   1
   3  12   4 118.793 7.98427   1
   3  12   5 746.181 24.9244   1
   3  12   6  128.05 10.0003   1
   3  12   7 604.005 20.3142   1
   3  12   8 1167.53 37.7281   1
   3  12   9  757.75 24.7898   1
   3  12  10 306.723  12.138   1
   3  12  11 770.759 25.1987   1
   3  12  12 1582.21 48.8127   1
   3  12  13 104.887 7.64431   1
   3  12  14 282.775 12.4922   1
   3  12  15 719.152 25.6362   1
   3  12  16 373.702 17.5963   1
   3  12  17 120.115 11.1436   1
   3  12  18 300.846  16.018   1
   3  12  19 1518.31  57.442   1
   3  12  20 48.5176  11.542   1
   3  12  21 668.835 29.3758   1
   3  12  22 225.186 18.2931   1
   3  12  23 390.972 29.1698   1
   3  12  24 138.015 16.6701   1
   3  12  25 291.953 48.5137   1
   3  12  26 246.045 35.8164   1
   3  12  27  227.92 20.0589   1
   3  12  28 102.793 19.0978   1
   3  12  29-19.4421 42.0423   1
   3  12  30 305.876 24.8259   1
   3  12  31 251.103 41.7026   1
   3  13 -30 31.2712 22.1012   1
   3  13 -29 306.806 24.3881   1
   3  13 -28 179.608 35.2753   1
   3  13 -27 65.5537 19.2351   1
   3  13 -26 46.8618 16.7746   1
   3  13 -25 88.3742 17.3811   1
   3  13 -24 160.925 30.4656   1
   3  13 -23 647.892  73.741   1
   3  13 -22 53.9676 15.7806   1
   3  13 -21 393.853 24.4555   1
   3  13 -20-5.62731 35.3384   1
   3  13 -19 418.638 25.2901   1
   3  13 -18 218.793  15.599   1
   3  13 -17 836.755 38.8159   1
   3  13 -16 307.665 25.0209   1
   3  13 -15 76.8746 12.3423   1
   3  13 -14 486.091 21.9943   1
   3  13 -13 33.6055 9.88162   1
   3  13 -12  556.13 31.2812   1
   3  13 -11 1816.72 59.1871   1
   3  13 -10 750.244 27.3504   1
   3  13  -9 529.192 18.2679   1
   3  13  -8 160.484 9.49058   1
   3  13  -7 3589.75 107.234   1
   3  13  -6 448.072 18.5564   1
   3  13  -5 1319.34  41.211   1
   3  13  -4 429.571 16.7918   1
   3  13  -3 1788.15 54.8491   1
   3  13  -2 653.057 23.3428   1
   3  13  -1 2045.38 62.3329   1
   3  13   0 1229.17 38.5418   1
   3  13   1 2035.97 62.1587   1
   3  13   2 597.459 26.4093   1
   3  13   3 1834.47 56.1787   1
   3  13   4 413.626 15.0401   1
   3  13   5 1268.05 45.5538   1
   3  13   6 433.631 16.5873   1
   3  13   7 3450.23 103.663   1
   3  13   8 144.195 8.83577   1
   3  13   9 532.126 18.7157   1
   3  13  10 754.753 27.4108   1
   3  13  11 1777.02 66.9137   1
   3  13  12 543.454 22.4725   1
   3  13  13 32.6486  10.795   1
   3  13  14 455.114 19.4675   1
   3  13  15 119.271  16.393   1
   3  13  16 316.189 19.4663   1
   3  13  17 854.334 50.3602   1
   3  13  18 228.608 23.3878   1
   3  13  19 429.595 27.7887   1
   3  13  20-4.42618 33.6168   1
   3  13  21 370.007 31.7575   1
   3  13  22 33.9861 14.6214   1
   3  13  23 509.417 44.7651   1
   3  13  24 217.375 23.3415   1
   3  13  25 70.5191 20.6834   1
   3  13  26 44.2401  20.546   1
   3  13  27 85.7408  21.663   1
   3  13  28 220.113  19.852   1
   3  13  29 338.213 41.6941   1
   3  13  30 41.6824 16.5633   1
   3  14 -28 22.7964 16.1697   1
   3  14 -27  104.60   18.29   1
   3  14 -26 79.5632 19.7953   1
   3  14 -25 363.284 26.4196   1
   3  14 -24 85.8296 18.7761   1
   3  14 -23 67.2896 34.9314   1
   3  14 -22 31.3128 17.1698   1
   3  14 -21 275.008 27.8605   1
   3  14 -20 65.5577   20.54   1
   3  14 -19 163.064 22.0024   1
   3  14 -18 38.0788 15.1774   1
   3  14 -17 101.908 21.3673   1
   3  14 -16  194.21 31.5228   1
   3  14 -15 238.992 19.2341   1
   3  14 -14 33.1985 14.6739   1
   3  14 -13 130.911 16.4447   1
   3  14 -12 416.763 30.5358   1
   3  14 -11 121.473 18.2373   1
   3  14 -10 127.165 16.0847   1
   3  14  -9 511.223 39.9072   1
   3  14  -8 134.072 18.4953   1
   3  14  -7 292.203 19.4483   1
   3  14  -6 301.856 22.1267   1
   3  14  -5 1689.89 75.3272   1
   3  14  -4 252.916 14.4703   1
   3  14  -3 1040.58 65.8747   1
   3  14  -2 134.836 9.82676   1
   3  14  -1 1242.43 41.8606   1
   3  14   0 447.879 18.5406   1
   3  14   1 1233.38 41.6461   1
   3  14   2 121.695 15.3371   1
   3  14   3 1034.41 37.4272   1
   3  14   4 251.952 13.1575   1
   3  14   5 1647.57  56.653   1
   3  14   6 316.408 22.6207   1
   3  14   7 264.034 15.3597   1
   3  14   8 122.997 13.9659   1
   3  14   9  561.80 29.3659   1
   3  14  10 118.517  15.522   1
   3  14  11 142.665 13.6845   1
   3  14  12 402.686 29.6241   1
   3  14  13  133.32 14.6021   1
   3  14  14 4.84181  14.623   1
   3  14  15 249.747 21.3896   1
   3  14  16  182.43 21.6634   1
   3  14  17 75.8738 19.3404   1
   3  14  18 18.3795  16.362   1
   3  14  19 161.898 19.2184   1
   3  14  20 69.7526 24.2053   1
   3  14  21 324.459  50.399   1
   3  14  22 52.2841  21.476   1
   3  14  23  74.834 21.2098   1
   3  14  24 126.099 22.8347   1
   3  14  25 354.903 24.0158   1
   3  14  26  62.654 16.9145   1
   3  14  27 77.6493 17.0262   1
   3  14  28  47.754 20.0467   1
   3  15 -25  101.43 17.3809   1
   3  15 -24 93.7566 23.7037   1
   3  15 -23 258.163 27.7093   1
   3  15 -22 218.982 34.3458   1
   3  15 -21-4.55499 39.4246   1
   3  15 -20 131.865 32.0856   1
   3  15 -19 42.5393 18.8545   1
   3  15 -18 140.075 29.9959   1
   3  15 -17 201.483 34.5291   1
   3  15 -16 76.9756 17.3733   1
   3  15 -15 341.832 33.9947   1
   3  15 -14 441.847 26.6593   1
   3  15 -13 408.442 24.8579   1
   3  15 -12 449.784 26.1616   1
   3  15 -11 305.398 26.2238   1
   3  15 -10 1012.90 49.7853   1
   3  15  -9 195.667 17.8829   1
   3  15  -8 945.106 49.0763   1
   3  15  -7 205.423 19.6294   1
   3  15  -6 552.034 35.6608   1
   3  15  -5  441.21 37.1861   1
   3  15  -4 491.223 27.0551   1
   3  15  -3 587.263 38.8076   1
   3  15  -2 127.822 16.1223   1
   3  15  -1 943.592 46.6921   1
   3  15   0 276.316 23.8133   1
   3  15   1 957.813 45.0379   1
   3  15   2 124.642 19.2829   1
   3  15   3  557.57 29.7019   1
   3  15   4 508.369 45.8906   1
   3  15   5 528.403 38.5143   1
   3  15   6 479.133 32.6619   1
   3  15   7 230.477  20.614   1
   3  15   8  997.52 50.1392   1
   3  15   9 173.344 22.2732   1
   3  15  10 1086.04 54.2473   1
   3  15  11 321.853 24.0894   1
   3  15  12 450.758 26.2362   1
   3  15  13 399.969 37.2714   1
   3  15  14 429.015 27.5765   1
   3  15  15 306.202 23.3347   1
   3  15  16 80.4738 22.0291   1
   3  15  17 212.937 45.7881   1
   3  15  18  138.04 44.2905   1
   3  15  19 72.4199 32.9914   1
   3  15  20 125.418 19.6826   1
   3  15  21  17.196 16.5232   1
   3  15  22  278.19 21.6902   1
   3  15  23 270.683 21.4599   1
   3  15  24 108.909 17.7115   1
   3  15  25  96.063 16.8298   1
   3  16 -23 172.199 34.4734   1
   3  16 -22 121.005   30.68   1
   3  16 -21 53.6209 21.9168   1
   3  16 -20   77.26 18.6595   1
   3  16 -19 136.178 21.5196   1
   3  16 -18 272.598 31.0938   1
   3  16 -17 127.834   23.75   1
   3  16 -16 35.5937 31.5563   1
   3  16 -15 36.4605 18.6687   1
   3  16 -14 195.223 40.6772   1
   3  16 -13 219.416 35.0473   1
   3  16 -12 217.331 26.1084   1
   3  16 -11 199.592 24.6888   1
   3  16 -10 245.027 20.4035   1
   3  16  -9 181.007 20.3247   1
   3  16  -8 155.578 17.3778   1
   3  16  -7 214.914 19.6469   1
   3  16  -6 202.916 24.5634   1
   3  16  -5 7.59505 15.3922   1
   3  16  -4 120.913 16.7637   1
   3  16  -3 89.9747 19.3946   1
   3  16  -2 11.7972 15.1752   1
   3  16  -1 69.8136  15.445   1
   3  16   0 173.292 20.1634   1
   3  16   1 92.0079 22.0806   1
   3  16   2 14.2034 15.6369   1
   3  16   3 119.314 17.7746   1
   3  16   4 142.635 16.9657   1
   3  16   5 13.1479 16.9796   1
   3  16   6 219.363 24.2339   1
   3  16   7 220.294 31.9951   1
   3  16   8  149.67 17.3751   1
   3  16   9 154.535 17.6063   1
   3  16  10  248.92 20.2807   1
   3  16  11 233.568 56.5567   1
   3  16  12 222.124 56.2153   1
   3  16  14 106.737  30.401   1
   3  16  15 41.6107 34.0368   1
   3  16  16 61.0311  22.653   1
   3  16  17 101.995 18.9107   1
   3  16  18 402.007 30.8666   1
   3  16  19 138.787 24.0087   1
   3  16  20 76.3503 17.5591   1
   3  16  21 62.9021 30.8271   1
   3  16  22 134.506 17.7782   1
   3  16  23 226.676 24.0837   1
   3  17 -20 83.8273 49.2297   1
   3  17 -19 202.756 19.8884   1
   3  17 -18 49.0579 16.4848   1
   3  17 -17 280.298 33.8537   1
   3  17 -16 342.093 36.8281   1
   3  17 -15 193.346 21.4463   1
   3  17 -14 208.801 24.7418   1
   3  17 -13 31.4774 24.8392   1
   3  17 -12 84.0397 29.5603   1
   3  17 -11 47.3275 28.6295   1
   3  17 -10 64.4215 29.7409   1
   3  17  -9 153.287 49.5594   1
   3  17  -8 178.976 50.2071   1
   3  17  -7 12.7494 29.5268   1
   3  17  -6 78.7885 51.1079   1
   3  17  -5 455.284 45.9404   1
   3  17  -4 326.548 77.3702   1
   3  17  -3 135.441 32.4348   1
   3  17  -2 124.602 38.3072   1
   3  17  -1 279.407 37.2304   1
   3  17   0 148.407 32.3759   1
   3  17   1 312.894  39.467   1
   3  17   2 144.517 51.1002   1
   3  17   3 131.982   50.75   1
   3  17   4 324.259 62.4079   1
   3  17   5 487.634 73.4754   1
   3  17   7 7.74565 37.3574   1
   3  17   8 197.009 25.1032   1
   3  17   9 210.501 21.1187   1
   3  17  10 45.6066  19.671   1
   3  17  11 26.0201 18.4997   1
   3  17  12 76.7831 18.2207   1
   3  17  13 8.77646 17.2613   1
   3  17  14 156.393 25.0189   1
   3  17  15  199.83 19.4998   1
   3  17  16  340.48 28.8338   1
   3  17  17 234.624 30.0649   1
   3  17  18  37.443 17.9805   1
   3  17  19 219.747 19.9846   1
   3  17  20 94.8375 25.4835   1
   3  18 -15 37.8357 16.2553   1
   3  18 -14 87.5334 17.0937   1
   3  18 -13 95.2083 27.6663   1
   3  18 -12 182.939 19.3422   1
   3  18 -11  49.848 16.5566   1
   3  18 -10 85.0362 17.7454   1
   3  18  -9 0.39465 15.7943   1
   3  18  -8 24.8074 19.7309   1
   3  18  -7 85.7301 16.6101   1
   3  18  -6 150.885 17.8867   1
   3  18  -5 13.7346 16.3433   1
   3  18  -4 121.578 17.6747   1
   3  18  -3 72.6803 16.6635   1
   3  18  -2 72.8878 16.8434   1
   3  18  -1-12.4791 39.4924   1
   3  18   0 95.4157 21.7151   1
   3  18   1 10.3628 15.9977   1
   3  18   2 88.1545 19.3611   1
   3  18   3 88.4091 16.7821   1
   3  18   4 105.769 19.2617   1
   3  18   5 14.5524 16.4924   1
   3  18   6 224.241 29.9129   1
   3  18   7 85.6037 18.3399   1
   3  18   8  49.759 17.8642   1
   3  18   9 19.3084 17.5792   1
   3  18  10 58.9833 18.7199   1
   3  18  11 75.6149 18.2122   1
   3  18  12 207.188 21.4595   1
   3  18  13  127.39 22.7576   1
   3  18  14 100.093 22.5702   1
   3  18  15 0.15858 18.9464   1
   3  19  -9 76.5263 16.7867   1
   3  19  -8 77.5225 16.6359   1
   3  19  -7  20.329 16.1443   1
   3  19  -6 109.022 17.4961   1
   3  19  -5 45.3441 16.5091   1
   3  19  -4 21.1279 16.4942   1
   3  19  -3 59.0562 16.7813   1
   3  19  -2 328.451 23.5585   1
   3  19  -1 86.4197 23.0154   1
   3  19   0-2.88675 39.8302   1
   3  19   1 76.5951 16.8251   1
   3  19   2 360.106 29.5405   1
   3  19   3 48.1311 16.4966   1
   3  19   4 49.7472 16.5243   1
   3  19   5   52.88 16.6343   1
   3  19   6 137.703 27.4462   1
   3  19   7   16.63 24.1907   1
   3  19   8 111.498 19.3369   1
   3  19   9 95.3552 18.4695   1
   4   0   031520.00 1101.91   1
   4   0   1 5779.44 172.959   1
   4   0   213758.20 414.104   1
   4   0   3 1197.37 36.5531   1
   4   0   433782.70 1047.98   1
   4   0   5 68.5483 3.66771   1
   4   0   610354.70 321.596   1
   4   0   7 3941.28 133.381   1
   4   0   8 9470.65 296.385   1
   4   0   9 1058.55 40.9582   1
   4   0  1012887.50 389.319   1
   4   0  1113692.70 412.243   1
   4   0  12 5452.50 174.562   1
   4   0  13 1591.47 52.2759   1
   4   0  1419700.60  561.85   1
   4   0  15 6710.20 213.466   1
   4   0  1612876.80 372.408   1
   4   0  17 703.009 26.3087   1
   4   0  18 1339.30 43.3569   1
   4   0  19 541.683 18.6975   1
   4   0  20  209.69 10.5777   1
   4   0  21 57.5207 7.79821   1
   4   0  22 407.246 14.5609   1
   4   0  23 7.83645 5.16828   1
   4   0  24 3006.85 89.9972   1
   4   0  25 265.801 11.2095   1
   4   0  26 13.2355 8.13594   1
   4   0  27  17.369 6.24038   1
   4   0  28 504.344 17.3349   1
   4   0  29 652.658 24.6474   1
   4   0  30  132.80 11.3372   1
   4   0  31 6.67023 9.85926   1
   4   0  32 732.951 38.5135   1
   4   0  33  296.69 18.1605   1
   4   0  34 12.3133 12.2273   1
   4   0  35-1.23116 31.2162   1
   4   0  36 877.311 50.2886   1
   4   0  37 22.3901  18.276   1
   4   0  38 3.39742 17.0214   1
   4   0  39 11.1712 17.1007   1
   4   0  40 85.6422  17.884   1
   4   1 -39 17.2955 26.5544   1
   4   1 -38 163.703 23.6506   1
   4   1 -37 72.2531 19.3018   1
   4   1 -36 36.8274  23.549   1
   4   1 -35 176.389 20.0091   1
   4   1 -34 503.065 26.2348   1
   4   1 -33 44.2402 12.0486   1
   4   1 -32 297.483  17.913   1
   4   1 -31 549.798 23.9542   1
   4   1 -30 92.8859 10.7748   1
   4   1 -29 255.624 12.9089   1
   4   1 -28 576.227 21.0818   1
   4   1 -27 145.291  9.2067   1
   4   1 -26 1571.32 49.6676   1
   4   1 -25 81.2749  6.8095   1
   4   1 -24 265.414  14.875   1
   4   1 -23 1711.42 57.3087   1
   4   1 -22 2544.48 85.7894   1
   4   1 -21 1375.39 48.8659   1
   4   1 -20 1124.85 42.0546   1
   4   1 -19 4828.34 211.831   1
   4   1 -18 7415.73 250.721   1
   4   1 -17 3513.13 132.919   1
   4   1 -16 2907.77 116.307   1
   4   1 -15 286.555 11.6276   1
   4   1 -14 5879.28 189.316   1
   4   1 -13 3623.03 117.819   1
   4   1 -1219955.50 708.253   1
   4   1 -11 8322.33 351.225   1
   4   1 -10 3014.67  128.04   1
   4   1  -9 293.447 14.2891   1
   4   1  -8 6769.79 225.235   1
   4   1  -712050.70 379.386   1
   4   1  -619594.50 644.552   1
   4   1  -512456.40 396.423   1
   4   1  -416719.60 538.987   1
   4   1  -3 3486.83 114.629   1
   4   1  -2 4249.36 144.393   1
   4   1  -139163.50 1378.74   1
   4   1   053090.60 1572.17   1
   4   1   140653.40 1208.25   1
   4   1   2 4326.02  137.24   1
   4   1   3 3325.83 99.2604   1
   4   1   416265.00 472.751   1
   4   1   512175.90 361.747   1
   4   1   619393.40 579.368   1
   4   1   712555.30 370.217   1
   4   1   8 6621.88  195.98   1
   4   1   9 310.946 11.7141   1
   4   1  10 3084.27 93.9601   1
   4   1  11 9016.42 278.019   1
   4   1  1221088.40  595.66   1
   4   1  13 3660.61 112.999   1
   4   1  14 6002.79 189.782   1
   4   1  15 333.997 11.8045   1
   4   1  16 2937.61 84.4897   1
   4   1  17 3562.62  102.32   1
   4   1  18 7491.78 217.525   1
   4   1  19 5079.75 146.943   1
   4   1  20 1156.64  34.956   1
   4   1  21 1419.63 41.7761   1
   4   1  22 2523.68 74.7324   1
   4   1  23 1750.46 51.0671   1
   4   1  24  258.98 10.6457   1
   4   1  25 102.655 7.32228   1
   4   1  26 1522.22 49.4648   1
   4   1  27 141.868 10.2449   1
   4   1  28 548.855 18.5971   1
   4   1  29 223.445 11.7697   1
   4   1  30 91.2521 10.7431   1
   4   1  31  509.82 23.6135   1
   4   1  32 322.867 23.4209   1
   4   1  33 22.9077 11.2479   1
   4   1  34  485.83 24.6867   1
   4   1  35  178.33 17.0529   1
   4   1  36 39.3178 28.4725   1
   4   1  37 70.8248 19.1963   1
   4   1  38 164.776 23.6732   1
   4   1  39 19.3277 17.2639   1
   4   2 -39 9.28419 17.0921   1
   4   2 -38 93.5953 18.0099   1
   4   2 -37 104.006  18.293   1
   4   2 -36 70.9245 22.3431   1
   4   2 -35-2.40137  30.413   1
   4   2 -34 200.001 15.8843   1
   4   2 -33 377.024 22.3456   1
   4   2 -32  88.565 18.8473   1
   4   2 -31 15.1342 10.2642   1
   4   2 -30 1549.18 58.0287   1
   4   2 -29 939.086 40.1693   1
   4   2 -28  163.84 11.4823   1
   4   2 -27 511.283 19.6816   1
   4   2 -26 369.378 15.7256   1
   4   2 -25 227.931 11.4952   1
   4   2 -24 520.924 25.2662   1
   4   2 -23 2446.30 90.2754   1
   4   2 -22 2139.27 69.7469   1
   4   2 -21 2359.81 73.3202   1
   4   2 -20 3009.70 105.631   1
   4   2 -19 1077.88 41.1116   1
   4   2 -18 3315.02 124.683   1
   4   2 -17 5069.19 176.652   1
   4   2 -16 3405.93  114.65   1
   4   2 -15 1634.87 74.0993   1
   4   2 -14 1745.41 58.3503   1
   4   2 -13 81.1473 5.84677   1
   4   2 -12 1771.50 58.6165   1
   4   2 -11 7582.05 252.089   1
   4   2 -1020884.40 669.481   1
   4   2  -9 6931.82 230.926   1
   4   2  -816856.30 509.731   1
   4   2  -715200.80 477.323   1
   4   2  -616179.80 510.403   1
   4   2  -5 9285.36 299.498   1
   4   2  -4 1878.79 61.5088   1
   4   2  -320340.30 603.514   1
   4   2  -219642.80 590.177   1
   4   2  -115832.60 471.209   1
   4   2   0 8301.07 256.242   1
   4   2   115751.50 480.984   1
   4   2   219752.60 586.678   1
   4   2   320545.80 595.726   1
   4   2   4 1853.82 57.3236   1
   4   2   5 9174.67 274.602   1
   4   2   616915.80 495.004   1
   4   2   714851.20 441.651   1
   4   2   816366.00 477.982   1
   4   2   9 6763.83  197.59   1
   4   2  1020677.20 605.109   1
   4   2  11 7448.70 211.411   1
   4   2  12 1779.01 51.8992   1
   4   2  13  75.498 4.39399   1
   4   2  14 1743.88 51.9479   1
   4   2  15 1762.41 55.3454   1
   4   2  16 3406.97  102.09   1
   4   2  17 5320.32 159.589   1
   4   2  18 3524.11 117.368   1
   4   2  19 1114.95 38.4079   1
   4   2  20 3210.41 98.1152   1
   4   2  21 2451.32  76.926   1
   4   2  22 2197.72 70.3994   1
   4   2  23 2411.77 72.6277   1
   4   2  24 542.542 18.9798   1
   4   2  25 241.994 10.2591   1
   4   2  26 384.085 13.6835   1
   4   2  27 483.465  15.634   1
   4   2  28 166.644 10.3895   1
   4   2  29 959.599 37.6269   1
   4   2  30 1551.17 58.0709   1
   4   2  31 26.1407 10.1241   1
   4   2  32 93.7634 12.0376   1
   4   2  33 379.689 24.3924   1
   4   2  34 194.659 17.3096   1
   4   2  35 20.9584 13.5987   1
   4   2  36 58.2122 29.3996   1
   4   2  37  129.13 26.0404   1
   4   2  38 108.001 21.9707   1
   4   2  39 31.2747 17.0961   1
   4   3 -39 74.6647 17.4848   1
   4   3 -38 136.495 19.1197   1
   4   3 -37 71.6459 17.4514   1
   4   3 -36 20.9483 18.1335   1
   4   3 -35 284.312 21.6836   1
   4   3 -34 135.514 14.8992   1
   4   3 -33 16.7825 12.7414   1
   4   3 -32 256.326 18.7629   1
   4   3 -31 471.489 27.0193   1
   4   3 -30 39.5683 17.0118   1
   4   3 -29 843.189 36.6394   1
   4   3 -28 406.963 16.9251   1
   4   3 -27 1875.43  66.585   1
   4   3 -26 259.067  10.471   1
   4   3 -25 5319.08 183.417   1
   4   3 -24  112.61 6.78075   1
   4   3 -23 1149.93 52.1185   1
   4   3 -22 805.915 26.9273   1
   4   3 -21 2950.45 95.7759   1
   4   3 -20 2556.47 87.8852   1
   4   3 -19 2184.43 82.3077   1
   4   3 -18 3219.92  105.55   1
   4   3 -17 4096.39 130.156   1
   4   3 -16 2164.32 70.7529   1
   4   3 -15 5204.44 165.918   1
   4   3 -14 1439.12 50.6016   1
   4   3 -1314497.70 440.122   1
   4   3 -12 4116.28 132.385   1
   4   3 -11 4568.29 144.846   1
   4   3 -10 3115.74 100.627   1
   4   3  -9 9779.76 311.706   1
   4   3  -8 7974.25 253.566   1
   4   3  -7 8461.94 297.898   1
   4   3  -611911.30 407.137   1
   4   3  -540271.70 1298.63   1
   4   3  -4 3573.98 116.893   1
   4   3  -312061.80 361.575   1
   4   3  -2 4420.33 134.606   1
   4   3  -117318.70 530.933   1
   4   3   0 1687.21 52.5369   1
   4   3   117447.20 536.846   1
   4   3   2 4359.42 139.721   1
   4   3   311840.40 373.701   1
   4   3   4 3621.94 114.286   1
   4   3   540154.50 1117.45   1
   4   3   612148.50 358.864   1
   4   3   7 8527.38 259.493   1
   4   3   8 7816.18 230.522   1
   4   3   9 9568.58 284.402   1
   4   3  10 3042.79 91.3431   1
   4   3  11 4362.36 136.433   1
   4   3  12 4092.14 117.945   1
   4   3  1314024.70 391.981   1
   4   3  14 1418.47 42.7406   1
   4   3  15 5131.79 146.897   1
   4   3  16 2149.30 64.1104   1
   4   3  17 4182.36 127.689   1
   4   3  18 3248.57 103.068   1
   4   3  19 2262.35 72.4528   1
   4   3  20 2658.57 80.8524   1
   4   3  21 2929.98 92.6741   1
   4   3  22 850.702 27.6544   1
   4   3  23 1186.38 39.8698   1
   4   3  24 114.522 7.76768   1
   4   3  25 5461.65 160.058   1
   4   3  26 263.727 12.4922   1
   4   3  27 1903.46 58.7733   1
   4   3  28 423.863 25.7463   1
   4   3  29 822.181 28.0707   1
   4   3  30  30.229   8.467   1
   4   3  31 465.869 18.8418   1
   4   3  32 218.442 15.9695   1
   4   3  33 7.34546 12.3043   1
   4   3  34 160.358 19.6108   1
   4   3  35 264.506 38.9473   1
   4   3  36 -0.6197  36.126   1
   4   3  37 80.4299 17.5862   1
   4   3  38 150.667 19.4877   1
   4   3  39 116.151 18.3282   1
   4   4 -39 74.9275 20.6296   1
   4   4 -38   68.21 17.1817   1
   4   4 -37 76.6546 17.7096   1
   4   4 -36 183.252 31.7166   1
   4   4 -35 107.575 40.2852   1
   4   4 -34 264.054 32.6005   1
   4   4 -33 86.4056 16.5152   1
   4   4 -32 15.8233 16.3105   1
   4   4 -31 48.6208 11.3677   1
   4   4 -30 454.281 22.3346   1
   4   4 -29 717.259  28.165   1
   4   4 -28 538.065 27.0636   1
   4   4 -27 2440.01 72.3467   1
   4   4 -26 392.616 14.0364   1
   4   4 -25 1019.15 37.5291   1
   4   4 -24 2255.44 95.4404   1
   4   4 -23 7279.75 228.025   1
   4   4 -22 231.918 15.7997   1
   4   4 -21 2243.20 71.1883   1
   4   4 -20 2985.47 95.2712   1
   4   4 -19 1177.74 41.1782   1
   4   4 -18 244.626 11.9329   1
   4   4 -17 7892.40 256.923   1
   4   4 -16 7637.70 233.911   1
   4   4 -15 5546.27 166.676   1
   4   4 -14 1143.84 38.3853   1
   4   4 -13 3724.84  113.82   1
   4   4 -12 9861.19 295.257   1
   4   4 -11 3297.34 103.093   1
   4   4 -10 5006.43 155.467   1
   4   4  -9 334.776  13.385   1
   4   4  -8 1172.05 38.0173   1
   4   4  -7 6230.58  192.20   1
   4   4  -6 8194.29 242.892   1
   4   4  -512705.20  372.76   1
   4   4  -4 5139.77 155.723   1
   4   4  -314329.10 462.656   1
   4   4  -2 5398.40 173.863   1
   4   4  -118447.40 539.231   1
   4   4   011122.10 360.589   1
   4   4   118730.60  602.81   1
   4   4   2 5522.47 174.547   1
   4   4   314579.70 452.551   1
   4   4   4 4993.47  160.14   1
   4   4   512590.60 398.868   1
   4   4   6 8246.99 241.206   1
   4   4   7 6059.00 184.617   1
   4   4   8 1116.14 33.5536   1
   4   4   9 341.908 11.5162   1
   4   4  10 4879.71 142.241   1
   4   4  11 3155.91 92.7327   1
   4   4  12 9402.63 305.311   1
   4   4  13 3473.48 112.851   1
   4   4  14 1098.49 36.1712   1
   4   4  15 5637.14 167.401   1
   4   4  16 7659.70 229.946   1
   4   4  17 8046.99 236.699   1
   4   4  18  235.29 9.55608   1
   4   4  19 1149.68 35.8665   1
   4   4  20 2971.94 87.7312   1
   4   4  21 2227.10 67.3235   1
   4   4  22 235.049 10.5755   1
   4   4  23 7366.68 212.146   1
   4   4  24 2366.90 71.5972   1
   4   4  25 1042.07 33.6065   1
   4   4  26 381.577  14.121   1
   4   4  27 2430.00 76.8068   1
   4   4  28 590.302 28.5731   1
   4   4  29 756.588 39.8294   1
   4   4  30 467.087 22.6348   1
   4   4  31 50.7741 16.1462   1
   4   4  32 45.4374 10.9162   1
   4   4  33 75.6719 11.4358   1
   4   4  34 288.208 18.2661   1
   4   4  35 112.943 16.8293   1
   4   4  36 163.215 31.5469   1
   4   4  37 80.3331 23.2099   1
   4   4  38 92.7204 33.0517   1
   4   4  39 48.9571 20.0607   1
   4   5 -38 3.76124 27.1546   1
   4   5 -37 22.0081 27.5395   1
   4   5 -36 323.773 37.7893   1
   4   5 -35 170.068  43.031   1
   4   5 -34-29.3844   57.79   1
   4   5 -33  176.89 16.7964   1
   4   5 -32 982.772 69.8365   1
   4   5 -31 901.342 43.6413   1
   4   5 -30 222.249 20.7733   1
   4   5 -29 110.745 14.1853   1
   4   5 -28 1631.92 57.1463   1
   4   5 -27 752.384 25.5733   1
   4   5 -26 777.127 31.0573   1
   4   5 -25 1630.17 50.1829   1
   4   5 -24 839.698 32.8967   1
   4   5 -23 1183.22 40.1148   1
   4   5 -22 1612.35 54.0946   1
   4   5 -21 5266.57 165.397   1
   4   5 -20  43.814 5.64184   1
   4   5 -19 9149.65 258.201   1
   4   5 -18 3211.37 98.1287   1
   4   5 -17 1241.66 40.6692   1
   4   5 -16 2699.43 93.5766   1
   4   5 -15 2660.42 88.0545   1
   4   5 -1411394.70 328.559   1
   4   5 -13 510.989 17.3194   1
   4   5 -1211520.30 335.535   1
   4   5 -11 4651.95 143.051   1
   4   5 -1016629.40 482.091   1
   4   5  -9 299.667 12.0526   1
   4   5  -813173.50 401.305   1
   4   5  -7 4344.26 138.071   1
   4   5  -6 4201.09 133.698   1
   4   5  -5 1095.42  35.468   1
   4   5  -4 2508.69 83.2215   1
   4   5  -3 4463.63 137.399   1
   4   5  -2 6145.29 185.725   1
   4   5  -110434.30 321.655   1
   4   5   0 11.5159 3.34999   1
   4   5   110329.40  318.68   1
   4   5   2 6147.95 186.166   1
   4   5   3 4397.44 133.136   1
   4   5   4 2426.59 71.4716   1
   4   5   5 1037.39 32.3192   1
   4   5   6 4164.17 124.401   1
   4   5   7 4124.95 125.871   1
   4   5   812727.30 356.531   1
   4   5   9  284.23 9.98308   1
   4   5  1016346.30 457.906   1
   4   5  11 4640.52  135.28   1
   4   5  1211661.70 329.383   1
   4   5  13  494.07 17.2259   1
   4   5  1411586.20 370.342   1
   4   5  15 2664.52 83.8613   1
   4   5  16 2756.63 83.1289   1
   4   5  17 1259.95 42.2147   1
   4   5  18 3156.99  96.038   1
   4   5  19 9128.32 269.402   1
   4   5  20 34.0718 7.67801   1
   4   5  21 5233.79 151.475   1
   4   5  22 1678.39 51.7265   1
   4   5  23 1128.38 34.7407   1
   4   5  24 865.056  30.527   1
   4   5  25 1679.31 51.6576   1
   4   5  26 773.537  26.388   1
   4   5  27  819.27 31.9168   1
   4   5  28 1653.99 56.5319   1
   4   5  29 108.982  19.436   1
   4   5  30 257.817 27.3567   1
   4   5  31 765.227 42.3089   1
   4   5  32 1039.12 49.8526   1
   4   5  33 127.343 21.6872   1
   4   5  34 11.4359 24.4679   1
   4   5  35 195.186 31.4562   1
   4   5  36  285.40 19.9676   1
   4   5  37 9.72128 13.4731   1
   4   5  38 12.3894 20.3886   1
   4   6 -38 39.3639 36.4522   1
   4   6 -37  78.359 21.5456   1
   4   6 -36 140.562  25.685   1
   4   6 -35 85.8337 32.7646   1
   4   6 -34 329.166  31.687   1
   4   6 -33 426.729 43.5402   1
   4   6 -32 158.577 22.8347   1
   4   6 -31 70.8119 18.9417   1
   4   6 -30 667.331  34.398   1
   4   6 -29 1282.88 48.6536   1
   4   6 -28 315.924 16.8455   1
   4   6 -27 128.116 9.60812   1
   4   6 -26 675.943 25.8805   1
   4   6 -25 1072.40  39.075   1
   4   6 -24 881.416 34.6471   1
   4   6 -23 3025.51   90.30   1
   4   6 -22 285.024 14.7277   1
   4   6 -21 6399.32 190.745   1
   4   6 -20 1450.60 46.2839   1
   4   6 -19 3955.38 118.754   1
   4   6 -18 1337.63 41.6316   1
   4   6 -1710231.70 297.434   1
   4   6 -16 3735.75 116.834   1
   4   6 -15 566.346 19.3855   1
   4   6 -14 5200.49  170.87   1
   4   6 -13 563.031 21.3782   1
   4   6 -12 3768.13  114.11   1
   4   6 -11 331.542  11.846   1
   4   6 -10 6893.59 205.212   1
   4   6  -9 5521.02 168.216   1
   4   6  -8 2486.39 76.9095   1
   4   6  -7 777.539 25.3989   1
   4   6  -6 9807.07 290.241   1
   4   6  -5 5576.11 169.786   1
   4   6  -4 288.972 10.9189   1
   4   6  -3 8008.25 238.429   1
   4   6  -2 2878.22 88.4265   1
   4   6  -113917.10 403.004   1
   4   6   0 84.6186 4.92382   1
   4   6   113800.80 398.699   1
   4   6   2 2825.21 94.2398   1
   4   6   3 7999.75 241.598   1
   4   6   4 299.269 10.6386   1
   4   6   5 5365.00 169.148   1
   4   6   6 9515.04 273.165   1
   4   6   7  750.55  27.729   1
   4   6   8 2515.71 75.1255   1
   4   6   9 5457.99 162.833   1
   4   6  10 6742.88 196.656   1
   4   6  11 324.573 14.4728   1
   4   6  12 3858.42 122.335   1
   4   6  13 554.717 20.2928   1
   4   6  14 5334.28 162.969   1
   4   6  15 593.985 20.0213   1
   4   6  16 3887.35 117.898   1
   4   6  1710474.10  296.28   1
   4   6  18 1275.66  45.858   1
   4   6  19 3938.74 132.814   1
   4   6  20 1392.02 48.2802   1
   4   6  21 6626.94 194.502   1
   4   6  22 288.881 11.6862   1
   4   6  23 3081.66 93.2431   1
   4   6  24 885.253 29.2504   1
   4   6  25 1032.77 31.5837   1
   4   6  26 672.641 23.0941   1
   4   6  27 153.013 11.5441   1
   4   6  28 300.975 26.3687   1
   4   6  29 1260.26 55.8542   1
   4   6  30 659.732 33.0603   1
   4   6  31 83.4237 17.8223   1
   4   6  32 142.255 16.5908   1
   4   6  33 403.737 62.3072   1
   4   6  34 345.487 25.9032   1
   4   6  35 47.7407 17.3174   1
   4   6  36  154.58 17.9997   1
   4   6  37 26.2227 17.8993   1
   4   6  38 42.2683 16.6129   1
   4   7 -37 48.7457 21.2484   1
   4   7 -36 10.3745 20.4558   1
   4   7 -35 73.8411 25.0782   1
   4   7 -34 532.194 40.4618   1
   4   7 -33 87.2149 45.4179   1
   4   7 -32 25.2624 27.7949   1
   4   7 -31 283.442 20.5653   1
   4   7 -30 138.954 17.6035   1
   4   7 -29 343.507 24.4713   1
   4   7 -28 13.0039 11.4955   1
   4   7 -27 1393.94 50.8655   1
   4   7 -26 514.532 21.5122   1
   4   7 -25 1798.19 58.5087   1
   4   7 -24 67.6296 7.34907   1
   4   7 -23 1724.90 53.5539   1
   4   7 -22 1032.19 32.6549   1
   4   7 -21 2403.84 73.5912   1
   4   7 -20  375.50 14.1005   1
   4   7 -19 3171.67 97.3317   1
   4   7 -18 1695.37 52.7947   1
   4   7 -17 2735.70 84.9731   1
   4   7 -16 4229.87 130.871   1
   4   7 -15 4963.27 148.359   1
   4   7 -14 1380.32 43.7361   1
   4   7 -13 5276.33 160.601   1
   4   7 -12 3650.92  119.57   1
   4   7 -11 1895.06 62.4564   1
   4   7 -10 1551.51 50.3735   1
   4   7  -9 2477.11 77.1404   1
   4   7  -8 1294.21 40.5476   1
   4   7  -7 697.801 23.0621   1
   4   7  -6 6638.90 198.142   1
   4   7  -5 7371.29 219.206   1
   4   7  -4 7807.23 231.982   1
   4   7  -3 3557.75  108.83   1
   4   7  -2 1769.78 55.1672   1
   4   7  -1 9231.28 272.417   1
   4   7   0 255.667 9.59488   1
   4   7   1 9301.29 274.289   1
   4   7   2 1768.37 55.1267   1
   4   7   3 3579.04 109.446   1
   4   7   4 7811.82 231.929   1
   4   7   5 7369.21 218.889   1
   4   7   6 6574.88  196.44   1
   4   7   7 669.706 22.5762   1
   4   7   8 1272.75   40.18   1
   4   7   9 2408.71 79.1731   1
   4   7  10 1571.16 53.3668   1
   4   7  11 1918.77 60.0402   1
   4   7  12 3686.87 112.611   1
   4   7  13 5290.92 166.349   1
   4   7  14 1418.37 44.7438   1
   4   7  15 5052.63 153.536   1
   4   7  16 4157.40 129.242   1
   4   7  17 2715.50 89.2242   1
   4   7  18 1684.30 55.3358   1
   4   7  19 3210.45 102.094   1
   4   7  20 373.943 15.1371   1
   4   7  21 2418.52 74.1236   1
   4   7  22 1038.35 32.8901   1
   4   7  23 1727.80 53.0328   1
   4   7  24 70.0395 7.45021   1
   4   7  25 1896.60 61.7612   1
   4   7  26 506.786  22.107   1
   4   7  27 1413.83 50.3664   1
   4   7  28 36.1552 11.9741   1
   4   7  29 435.919 31.6665   1
   4   7  30 112.351  14.894   1
   4   7  31 301.298 30.3866   1
   4   7  32 12.8818 25.5726   1
   4   7  33  73.743 18.0631   1
   4   7  34 483.907 28.0347   1
   4   7  35 52.4017  16.187   1
   4   7  36 43.2234 17.8888   1
   4   7  37 49.5039 21.9581   1
   4   8 -36 129.191 26.2928   1
   4   8 -35 30.0814 20.8989   1
   4   8 -34 23.7814 20.4338   1
   4   8 -33 64.7165 23.4961   1
   4   8 -32 385.434 33.5458   1
   4   8 -31 88.2051 41.6891   1
   4   8 -30 300.633 23.0295   1
   4   8 -29 297.879 32.8898   1
   4   8 -28 146.046 15.1228   1
   4   8 -27 1147.09 46.1328   1
   4   8 -26 80.9791 9.51283   1
   4   8 -25 730.707 29.7635   1
   4   8 -24 24.8865 8.56059   1
   4   8 -23 1747.50 56.0571   1
   4   8 -22  346.72 14.0543   1
   4   8 -21 196.081 16.2518   1
   4   8 -20 526.809 18.6812   1
   4   8 -19 458.352 16.3141   1
   4   8 -18 39.4526  6.2009   1
   4   8 -17 880.643 29.5302   1
   4   8 -16 804.103 27.1798   1
   4   8 -15 4511.64 134.795   1
   4   8 -14 3153.97 95.9321   1
   4   8 -13 3073.88 95.3508   1
   4   8 -12 1955.16 62.2004   1
   4   8 -11 7300.31 213.871   1
   4   8 -10 3895.77 119.937   1
   4   8  -9 3014.03  99.499   1
   4   8  -8 8447.93 268.927   1
   4   8  -7 5168.91 160.784   1
   4   8  -6 840.918 27.8862   1
   4   8  -5 1388.67 43.5073   1
   4   8  -4 3267.76 99.1934   1
   4   8  -3 6056.37 180.237   1
   4   8  -2 2142.46 66.1684   1
   4   8  -1 1800.48  55.919   1
   4   8   0 717.853 23.4632   1
   4   8   1 1775.48 56.2464   1
   4   8   2 2161.20  66.742   1
   4   8   3 6236.51 185.205   1
   4   8   4 3340.72 104.505   1
   4   8   5 1393.90 46.6933   1
   4   8   6 872.652 30.6799   1
   4   8   7 5307.00  170.57   1
   4   8   8 8810.25 264.798   1
   4   8   9 3109.44 96.8296   1
   4   8  10 3871.39 119.465   1
   4   8  11 7296.46 219.033   1
   4   8  12 1975.68 60.7433   1
   4   8  13 3125.29 98.0275   1
   4   8  14 3147.20 102.726   1
   4   8  15 4571.38 149.154   1
   4   8  16 784.106 29.9648   1
   4   8  17  837.30 32.1881   1
   4   8  18 49.2245  6.5907   1
   4   8  19 463.556 16.9131   1
   4   8  20 525.831 21.4347   1
   4   8  21  199.47 9.32152   1
   4   8  22 325.181 12.5568   1
   4   8  23 1801.40 58.7063   1
   4   8  24  6.8717 8.17643   1
   4   8  25 761.728 30.0784   1
   4   8  26 77.7295 12.6542   1
   4   8  27 1199.28 46.4976   1
   4   8  28 152.911 14.8083   1
   4   8  29 311.776 24.5803   1
   4   8  30 335.772 22.1373   1
   4   8  31 143.523 20.4132   1
   4   8  32 363.194 25.7552   1
   4   8  33 86.6137 16.6962   1
   4   8  34 39.2911 16.2255   1
   4   8  35 19.6882 20.9752   1
   4   8  36 108.779 19.6063   1
   4   9 -35 116.001 22.8272   1
   4   9 -34 53.4035 20.7853   1
   4   9 -33 34.0256 22.1255   1
   4   9 -32 209.045 34.0668   1
   4   9 -31 19.4756 22.5022   1
   4   9 -30 194.558 23.5296   1
   4   9 -29 73.2749 39.3084   1
   4   9 -28 719.993  36.331   1
   4   9 -27  26.733 12.4061   1
   4   9 -26  260.87 18.5191   1
   4   9 -25 273.813  16.467   1
   4   9 -24 24.5787 10.1319   1
   4   9 -23 133.154 9.53389   1
   4   9 -22 850.161 29.3757   1
   4   9 -21 790.713   26.03   1
   4   9 -20 861.985 28.1137   1
   4   9 -19 454.155 16.4585   1
   4   9 -18 1794.33 56.5662   1
   4   9 -17 467.477 19.5403   1
   4   9 -16  540.40 19.7303   1
   4   9 -15 625.024 24.8484   1
   4   9 -14 553.035 20.0056   1
   4   9 -13 203.141 14.1338   1
   4   9 -12 4335.10 133.764   1
   4   9 -11 52.6258 7.41477   1
   4   9 -10 5606.87 174.259   1
   4   9  -9 2495.92 84.0964   1
   4   9  -8 4170.85  134.53   1
   4   9  -7 1902.04 63.8349   1
   4   9  -6 3712.90 116.565   1
   4   9  -5 2339.93 77.5572   1
   4   9  -4 5404.31 180.659   1
   4   9  -3 1801.13 67.9232   1
   4   9  -2 372.586 16.3762   1
   4   9  -1 101.008 9.71244   1
   4   9   0 8893.16 301.397   1
   4   9   1 96.1119 11.1699   1
   4   9   2 347.909 13.9449   1
   4   9   3 1827.56 58.1181   1
   4   9   4 5302.35 159.281   1
   4   9   5 2316.18 73.0024   1
   4   9   6 3731.98 115.065   1
   4   9   7 1882.23 63.1016   1
   4   9   8 4204.11 130.935   1
   4   9   9 2456.85 75.7524   1
   4   9  10 5667.12 170.517   1
   4   9  11   51.50 7.92278   1
   4   9  12 4243.32 138.844   1
   4   9  13  180.64 11.8131   1
   4   9  14  515.31 18.5416   1
   4   9  15 651.354 27.2501   1
   4   9  16 547.896 18.9216   1
   4   9  17 485.833 18.0449   1
   4   9  18 1807.39 57.0428   1
   4   9  19 429.362 16.0137   1
   4   9  20 854.382 28.9612   1
   4   9  21 791.995 27.7076   1
   4   9  22 846.028 30.1144   1
   4   9  23 125.716 9.69032   1
   4   9  24 19.2978 11.0574   1
   4   9  25 291.041 15.8914   1
   4   9  26 290.977  20.916   1
   4   9  27 17.2079 12.1819   1
   4   9  28 770.919 35.5177   1
   4   9  29 75.5627 24.2655   1
   4   9  30 204.474  28.607   1
   4   9  31  52.778 16.7064   1
   4   9  32 228.434 38.6404   1
   4   9  33 8.17855  18.086   1
   4   9  34 56.9281 23.4151   1
   4   9  35 67.6021 16.7086   1
   4  10 -34 39.2389 25.2339   1
   4  10 -33  214.90 25.6766   1
   4  10 -32 126.928 22.5148   1
   4  10 -31 29.4043 22.3371   1
   4  10 -30 125.535 24.2351   1
   4  10 -29 191.201 35.1079   1
   4  10 -28 27.7253  18.466   1
   4  10 -27 175.305 17.1065   1
   4  10 -26 248.303 18.8391   1
   4  10 -25 138.208 17.0473   1
   4  10 -24 99.2836 16.8979   1
   4  10 -23 37.4879 10.8531   1
   4  10 -22 9.22196 9.54929   1
   4  10 -21 509.045 20.1421   1
   4  10 -20 330.262 15.8437   1
   4  10 -19  609.13 23.6787   1
   4  10 -18 292.199 13.2086   1
   4  10 -17 570.529 19.9109   1
   4  10 -16 1281.73 40.4594   1
   4  10 -15 2092.56   66.46   1
   4  10 -14 2354.57 73.2801   1
   4  10 -13 97.5705 9.75867   1
   4  10 -12 135.004 7.74212   1
   4  10 -11 2499.11 75.9038   1
   4  10 -10 2711.40 82.8192   1
   4  10  -9 1823.09  57.616   1
   4  10  -8 2594.74 78.5185   1
   4  10  -7 4859.40 144.741   1
   4  10  -6 547.555 18.4531   1
   4  10  -5 4298.78 127.745   1
   4  10  -4 1692.41 53.0481   1
   4  10  -3 2257.37 69.8091   1
   4  10  -2 1901.96 60.0397   1
   4  10  -1 1074.87 35.0621   1
   4  10   0 381.635 14.3373   1
   4  10   1 1075.55 34.4789   1
   4  10   2 1876.66 59.3546   1
   4  10   3 2223.33 69.8586   1
   4  10   4 1736.69 55.2984   1
   4  10   5 4247.00 129.452   1
   4  10   6 530.466 24.1156   1
   4  10   7 4529.18 147.657   1
   4  10   8 2476.67 83.5124   1
   4  10   9 1727.28 58.0621   1
   4  10  10 2593.10 79.4326   1
   4  10  11 2403.17 73.9819   1
   4  10  12 108.326 7.65776   1
   4  10  13 85.9815 11.3716   1
   4  10  14 2356.19  71.441   1
   4  10  15 2146.50 65.2887   1
   4  10  16 1320.52 41.1991   1
   4  10  17 572.358 19.4004   1
   4  10  18 296.602 11.9933   1
   4  10  19 617.238  22.683   1
   4  10  20  312.28 15.7372   1
   4  10  21 523.853 27.2184   1
   4  10  22 27.6109 9.26728   1
   4  10  23 42.4039 9.48354   1
   4  10  24 65.4685 10.5969   1
   4  10  25 169.003 18.4797   1
   4  10  26  256.89 17.3574   1
   4  10  27 200.072 16.4986   1
   4  10  28  60.768 49.3527   1
   4  10  29 160.702 52.6097   1
   4  10  30  119.17 17.2292   1
   4  10  31 11.7194 17.8306   1
   4  10  32  77.182 26.0414   1
   4  10  33 223.997 33.3234   1
   4  10  34 10.7466 16.3795   1
   4  11 -32 18.8819  24.937   1
   4  11 -31 58.9868 20.8206   1
   4  11 -30 24.5467 22.9491   1
   4  11 -29-4.64637  39.422   1
   4  11 -28 18.6577  16.541   1
   4  11 -27 99.5572 22.5194   1
   4  11 -26 429.836 34.2423   1
   4  11 -25 133.371 23.7541   1
   4  11 -24   25.96 11.2526   1
   4  11 -23 36.6875 10.6803   1
   4  11 -22 818.968 32.9462   1
   4  11 -21 241.323 13.8377   1
   4  11 -20 51.0969 9.48431   1
   4  11 -19 46.1032 9.89737   1
   4  11 -18 764.684 27.3844   1
   4  11 -17 134.935 8.98972   1
   4  11 -16 1020.29 33.3823   1
   4  11 -15 313.989 13.4143   1
   4  11 -14 1573.51 50.8713   1
   4  11 -13  705.32 24.3754   1
   4  11 -12 1689.90 54.3248   1
   4  11 -11 423.258 16.9462   1
   4  11 -10 419.389 18.1592   1
   4  11  -9 1422.76 47.9714   1
   4  11  -8 142.014 9.50585   1
   4  11  -7 698.475 24.5684   1
   4  11  -6 1795.86 57.7473   1
   4  11  -5 369.706 14.5984   1
   4  11  -4 820.951 28.3149   1
   4  11  -3 4083.17 128.439   1
   4  11  -2 3170.15  100.82   1
   4  11  -1 1620.58  63.897   1
   4  11   0 841.278 28.9111   1
   4  11   1 1590.77 55.7785   1
   4  11   2 3092.42  100.75   1
   4  11   3 4197.79 131.734   1
   4  11   4 835.036 27.7014   1
   4  11   5 369.759  13.774   1
   4  11   6 1769.28 55.7854   1
   4  11   7 661.016 24.0368   1
   4  11   8 129.123 8.24586   1
   4  11   9 1424.87 44.3499   1
   4  11  10 416.175 16.1758   1
   4  11  11 421.571 20.8448   1
   4  11  12 1716.51  54.334   1
   4  11  13 696.095 23.2695   1
   4  11  14 1593.56 49.3329   1
   4  11  15 317.208 14.0813   1
   4  11  16 1032.44  33.773   1
   4  11  17  122.11 9.12077   1
   4  11  18 744.096 27.7751   1
   4  11  19 58.3213 9.65232   1
   4  11  20 70.1527 11.3619   1
   4  11  21 225.047 19.6355   1
   4  11  22 852.161 34.7031   1
   4  11  23 44.1589 10.4992   1
   4  11  24 14.5635 11.0895   1
   4  11  25  165.71 14.4407   1
   4  11  26  463.63   31.83   1
   4  11  27  99.215 61.1623   1
   4  11  28 10.7383 15.7097   1
   4  11  29 11.4685  18.079   1
   4  11  30 26.5493 20.4562   1
   4  11  31 48.5971 16.5428   1
   4  11  32-15.4355 40.7076   1
   4  12 -31 57.3254 21.3902   1
   4  12 -30 13.0007 24.8582   1
   4  12 -29 86.0749 35.9606   1
   4  12 -28 44.0725 18.9064   1
   4  12 -27 63.2953 22.2864   1
   4  12 -26 9.83073 16.3235   1
   4  12 -25 44.9665 21.1936   1
   4  12 -24 404.539 32.0876   1
   4  12 -23 152.369 16.7106   1
   4  12 -22 73.0267 18.4609   1
   4  12 -21  723.91 31.5907   1
   4  12 -20 593.896 40.2345   1
   4  12 -19 401.237 19.7339   1
   4  12 -18 46.9602 10.0685   1
   4  12 -17 352.397 16.2738   1
   4  12 -16 507.826 22.0102   1
   4  12 -15 522.109 20.6361   1
   4  12 -14 379.808 16.1994   1
   4  12 -13 465.066 16.5127   1
   4  12 -12 361.763 15.3517   1
   4  12 -11 1126.87 38.1069   1
   4  12 -10 806.456 26.9169   1
   4  12  -9 1029.71 33.1279   1
   4  12  -8 185.695  9.1541   1
   4  12  -7 986.143  31.982   1
   4  12  -6 372.599 14.3632   1
   4  12  -5 1350.58 41.9845   1
   4  12  -4 890.511 29.3035   1
   4  12  -3 1887.69 58.5198   1
   4  12  -2 842.231 27.6229   1
   4  12  -1 4951.18 145.921   1
   4  12   0 1233.76 39.8192   1
   4  12   1 4965.10 146.413   1
   4  12   2 859.215 28.1306   1
   4  12   3 1837.63 56.4472   1
   4  12   4 921.192 29.5485   1
   4  12   5 1314.57 41.8558   1
   4  12   6 383.811  14.116   1
   4  12   7 1001.92  34.526   1
   4  12   8  209.78 10.5059   1
   4  12   9 999.348 31.9436   1
   4  12  10 783.416 25.4807   1
   4  12  11 1126.23 35.5289   1
   4  12  12  334.84 15.2961   1
   4  12  13  459.50  20.031   1
   4  12  14  370.08 18.8071   1
   4  12  15 481.932 26.2097   1
   4  12  16 519.262 23.4866   1
   4  12  17 341.643 21.1961   1
   4  12  18 52.5875 9.91048   1
   4  12  19 365.799  19.949   1
   4  12  20 662.795  39.609   1
   4  12  21 717.913 37.1503   1
   4  12  22 74.4999  11.728   1
   4  12  23 162.138 14.3131   1
   4  12  24 353.511   26.43   1
   4  12  25 29.1813 17.6761   1
   4  12  26  19.769 16.4387   1
   4  12  27 15.1787 20.5978   1
   4  12  28 38.4403 25.4925   1
   4  12  29 92.8196 17.3785   1
   4  12  30 1.69927 16.5793   1
   4  12  31 51.8859 16.5339   1
   4  13 -29-7.12329 49.5395   1
   4  13 -28  61.854 31.2152   1
   4  13 -27 203.248 21.1515   1
   4  13 -26 47.0485 18.8316   1
   4  13 -25 53.8046 17.1389   1
   4  13 -24  43.846 16.7549   1
   4  13 -23 45.9793 16.4426   1
   4  13 -22 46.7887  22.544   1
   4  13 -21 79.8237 14.5942   1
   4  13 -20 462.961 50.6786   1
   4  13 -19 478.481 30.7588   1
   4  13 -18 12.9584 11.6903   1
   4  13 -17 55.7264 14.7577   1
   4  13 -16 704.372 34.1675   1
   4  13 -15 182.126 13.5317   1
   4  13 -14 26.9415 10.4195   1
   4  13 -13 623.298 24.9968   1
   4  13 -12 200.934 13.6126   1
   4  13 -11 111.752 9.93764   1
   4  13 -10 2.72437 8.21971   1
   4  13  -9 2009.49 66.1435   1
   4  13  -8 1501.73 47.1306   1
   4  13  -7 274.637 12.7039   1
   4  13  -6 134.184 8.26005   1
   4  13  -5 1605.62 49.4508   1
   4  13  -4 1347.05 42.0561   1
   4  13  -3 1967.17 59.9967   1
   4  13  -2 69.7788 7.00919   1
   4  13  -1 1405.48 43.7353   1
   4  13   0 139.304  8.9679   1
   4  13   1 1359.41  42.328   1
   4  13   2 66.7136 7.28235   1
   4  13   3 1951.17 59.6883   1
   4  13   4 1300.45 41.0796   1
   4  13   5 1620.37 49.9349   1
   4  13   6 133.465 9.89788   1
   4  13   7 272.022 11.9089   1
   4  13   8 1509.94 51.0061   1
   4  13   9 2030.31 66.9357   1
   4  13  10 17.9023 8.42112   1
   4  13  11 87.5005 11.4953   1
   4  13  12 222.978 13.5008   1
   4  13  13  630.75  25.007   1
   4  13  14 14.3365 9.60836   1
   4  13  15 178.018 17.4487   1
   4  13  16 723.588 30.1988   1
   4  13  17 71.2497 11.5685   1
   4  13  18 19.4904 10.9552   1
   4  13  19 491.947 41.9367   1
   4  13  20 513.972 29.9741   1
   4  13  21 87.7047 17.2782   1
   4  13  22 34.6531 17.1662   1
   4  13  23 13.2897 23.7605   1
   4  13  24 53.8777 25.5428   1
   4  13  25 59.5752 20.8163   1
   4  13  26 4.96221 17.7289   1
   4  13  27 211.319 30.2121   1
   4  13  28  76.666 16.8329   1
   4  13  29 9.06769 16.0291   1
   4  14 -27 175.135 20.4256   1
   4  14 -26 33.3728 16.2469   1
   4  14 -25 168.211 20.7331   1
   4  14 -24  90.617 25.6757   1
   4  14 -23 280.274 22.8706   1
   4  14 -22 19.1007  15.868   1
   4  14 -21  100.26 18.0044   1
   4  14 -20 191.503 31.1497   1
   4  14 -19 41.6577 16.3307   1
   4  14 -18 413.915 34.2453   1
   4  14 -17 263.016 43.7336   1
   4  14 -16 299.082  24.957   1
   4  14 -15 387.553 36.8793   1
   4  14 -14 301.047 22.9575   1
   4  14 -13 373.776 23.3797   1
   4  14 -12 326.365 24.4123   1
   4  14 -11 72.3157 20.6455   1
   4  14 -10 137.372 17.4804   1
   4  14  -9 460.342 29.1555   1
   4  14  -8 63.0611 12.1272   1
   4  14  -7 1091.07  66.265   1
   4  14  -6 1458.82 55.3972   1
   4  14  -5 1359.26 51.7019   1
   4  14  -4 46.7365 11.0276   1
   4  14  -3 1075.36 50.8135   1
   4  14  -2 1128.18 44.5233   1
   4  14  -1 973.134 51.8697   1
   4  14   0 111.301 11.2429   1
   4  14   1 1062.29 38.9206   1
   4  14   2 1119.99 46.7096   1
   4  14   3 1084.68 38.7435   1
   4  14   4 56.9045   11.41   1
   4  14   5 1408.40 52.0483   1
   4  14   6 1551.69 61.8966   1
   4  14   7 1111.30  41.861   1
   4  14   8 70.4435 12.0675   1
   4  14   9 438.052 19.7973   1
   4  14  10 148.496 11.9827   1
   4  14  11 58.8043 12.7292   1
   4  14  12 260.886 20.9727   1
   4  14  13 367.699 26.2819   1
   4  14  14 378.096 21.7618   1
   4  14  15  400.05 24.4628   1
   4  14  16 301.786 21.3185   1
   4  14  17 358.764 23.1847   1
   4  14  18 398.117 24.7977   1
   4  14  19 9.74953  21.013   1
   4  14  21  120.05 31.3484   1
   4  14  22 58.0102 21.1235   1
   4  14  23 284.354   21.78   1
   4  14  24 87.9527 21.2602   1
   4  14  25 174.785 18.6732   1
   4  14  26 23.8601 16.9338   1
   4  14  27 207.383 19.5017   1
   4  15 -25 189.825 19.5314   1
   4  15 -24 41.5718 17.4689   1
   4  15 -23 17.5595 25.2563   1
   4  15 -22 152.483 18.4527   1
   4  15 -21 166.494 22.0546   1
   4  15 -20-6.08006 38.0039   1
   4  15 -19 19.6492 16.1968   1
   4  15 -18  185.03 24.6662   1
   4  15 -17 49.5995 18.6739   1
   4  15 -16 83.6229 17.7783   1
   4  15 -15 122.096 19.8095   1
   4  15 -14 766.236 40.7117   1
   4  15 -13  196.37 23.4076   1
   4  15 -12 365.868 34.6048   1
   4  15 -11  40.118  16.384   1
   4  15 -10 1428.34 63.7914   1
   4  15  -9 54.9787 15.2998   1
   4  15  -8 424.788  32.548   1
   4  15  -7 232.373 22.8627   1
   4  15  -6  267.31 23.4391   1
   4  15  -5 186.033 17.7033   1
   4  15  -4 462.374 26.3806   1
   4  15  -3 551.175 37.8786   1
   4  15  -2 730.224 36.1502   1
   4  15  -1 121.102 18.9762   1
   4  15   0 278.941 19.9673   1
   4  15   1 129.301  26.297   1
   4  15   2 657.503 42.7942   1
   4  15   3 530.591 28.8406   1
   4  15   4  463.03 37.2003   1
   4  15   5 188.914 22.5329   1
   4  15   6 369.759 23.2342   1
   4  15   7  244.10 21.8436   1
   4  15   8 461.066 79.2849   1
   4  15   9 47.1608 23.3279   1
   4  15  10 1398.00 72.8485   1
   4  15  11 63.1078 16.7711   1
   4  15  12 289.515 23.1649   1
   4  15  13 231.248 24.6262   1
   4  15  14 891.488   53.51   1
   4  15  15 159.685 24.1227   1
   4  15  16 89.5506 50.6655   1
   4  15  18  225.77 28.4025   1
   4  15  19-0.43354 39.3427   1
   4  15  20-2.77852 43.9374   1
   4  15  21 229.421 22.0512   1
   4  15  22  151.33 19.7445   1
   4  15  23 43.2738 21.2717   1
   4  15  24 7.62891 16.1722   1
   4  15  25 221.528 28.2573   1
   4  16 -22 1.89397 21.4763   1
   4  16 -21 245.385 39.4892   1
   4  16 -20 113.903 21.2175   1
   4  16 -19 290.221 39.3096   1
   4  16 -18 40.0182 17.4125   1
   4  16 -17 168.721 39.2615   1
   4  16 -16 94.6572 26.6152   1
   4  16 -15 202.785  38.822   1
   4  16 -14 169.869  24.908   1
   4  16 -13 42.2194 20.0488   1
   4  16 -12 755.359   40.58   1
   4  16 -11 43.2229 19.5375   1
   4  16 -10 292.826 35.9574   1
   4  16  -9 148.623 17.2761   1
   4  16  -8 701.132 35.6439   1
   4  16  -7 113.117 16.5972   1
   4  16  -6 204.759  18.733   1
   4  16  -5 80.6106 15.8551   1
   4  16  -4 149.928 22.3967   1
   4  16  -3 272.968 31.8324   1
   4  16  -2 137.563 17.2029   1
   4  16  -1 344.773 29.9026   1
   4  16   0 730.195 38.8162   1
   4  16   1 396.166 31.9799   1
   4  16   2  86.858 17.8875   1
   4  16   3 286.438 22.6546   1
   4  16   4 112.005 21.2783   1
   4  16   5 99.4497 15.9981   1
   4  16   6 174.343 24.3622   1
   4  16   7 77.3495 19.6017   1
   4  16   8 787.421 64.0716   1
   4  16   9 203.609 28.2854   1
   4  16  10 329.376 63.2862   1
   4  16  11-8.49693 45.8376   1
   4  16  12  756.58 97.5248   1
   4  16  13 11.1136 19.6781   1
   4  16  14 206.634 20.9586   1
   4  16  15 182.433 24.0343   1
   4  16  16 126.876  18.793   1
   4  16  17 133.762 17.7585   1
   4  16  18-1.57757 40.2954   1
   4  16  19 290.732 22.0217   1
   4  16  20 92.7662 17.2507   1
   4  16  21 253.721 25.1093   1
   4  16  22 -0.8933 39.2614   1
   4  17 -19 223.564 20.5778   1
   4  17 -18 49.7283 16.3879   1
   4  17 -17 227.471 20.7589   1
   4  17 -16 133.284 20.9158   1
   4  17 -15 124.044 19.4585   1
   4  17 -14 27.0855 23.8402   1
   4  17 -13 111.831 44.3255   1
   4  17 -12 58.3284 28.6395   1
   4  17 -11 19.3416 28.1505   1
   4  17 -10 122.221 30.4854   1
   4  17  -9  26.359 46.0094   1
   4  17  -8 130.624 26.0029   1
   4  17  -7 130.195 25.9902   1
   4  17  -6 146.507 33.0084   1
   4  17  -5 179.336 34.1605   1
   4  17  -4 314.761 38.9839   1
   4  17  -3 327.208 39.4339   1
   4  17  -2  47.643 30.1726   1
   4  17  -1 339.978 40.4741   1
   4  17   0 46.2286 30.4901   1
   4  17   1  356.14   65.24   1
   4  17   2 63.7117 49.6689   1
   4  17   3 29.7863 49.9919   1
   4  17   4 251.583 58.1562   1
   4  17   5 126.709 29.6517   1
   4  17   6 123.211 27.3155   1
   4  17   7 152.754 19.1017   1
   4  17   8 121.734 25.1399   1
   4  17   9 40.0203  17.138   1
   4  17  10 170.665 19.5954   1
   4  17  11  17.669 17.9354   1
   4  17  12 65.7282 16.6265   1
   4  17  13 86.0928 16.9569   1
   4  17  14 21.0122 16.1557   1
   4  17  15 112.896  17.584   1
   4  17  16  175.57  26.792   1
   4  17  17 251.889  26.223   1
   4  17  18 53.1487 21.2655   1
   4  17  19 254.471 21.4972   1
   4  18 -14 184.431 19.2682   1
   4  18 -13 123.644 17.5919   1
   4  18 -12 59.9304 16.4294   1
   4  18 -11 170.399 19.0054   1
   4  18 -10 58.4694 16.6199   1
   4  18  -9 79.7932 32.7418   1
   4  18  -8 151.379  30.484   1
   4  18  -7  63.885 16.2863   1
   4  18  -6 256.744  21.202   1
   4  18  -5-0.42279 39.4887   1
   4  18  -4 92.2551 17.2776   1
   4  18  -3 66.9292 16.5844   1
   4  18  -2 128.813  18.087   1
   4  18  -1 80.1515 20.6102   1
   4  18   0-15.1737 38.7615   1
   4  18   1 73.9377 18.4449   1
   4  18   2 143.794 18.5642   1
   4  18   3 71.9135 16.7335   1
   4  18   4 87.5359 16.9168   1
   4  18   5 11.6302 16.2726   1
   4  18   6 240.592 26.1412   1
   4  18   7 85.2784 16.7331   1
   4  18   8 165.843 23.3366   1
   4  18   9 50.0172 16.3701   1
   4  18  10 64.3604  18.445   1
   4  18  11 145.198 20.8771   1
   4  18  12  55.529 22.5843   1
   4  18  13 119.475 19.3387   1
   4  18  14 164.104 21.4031   1
   4  19  -7 37.1151 22.9676   1
   4  19  -6 56.8317 24.0006   1
   4  19  -5 -14.952  43.953   1
   4  19  -4 120.695 17.8277   1
   4  19  -3 114.658 17.7367   1
   4  19  -2 26.1612 16.1084   1
   4  19  -1 113.419 17.7015   1
   4  19   0 123.071 21.8946   1
   4  19   1 104.342 18.1455   1
   4  19   2 6.18331  20.345   1
   4  19   3 132.055 21.7199   1
   4  19   4 138.535 19.5537   1
   4  19   5 16.6719 16.1347   1
   4  19   6 32.6483 16.2133   1
   4  19   7 25.9158 16.3492   1
   5   0   135498.40 1233.44   1
   5   0   220004.40 597.245   1
   5   0   3 7473.64 244.461   1
   5   0   456824.10 1876.12   1
   5   0   525852.40 802.332   1
   5   0   6 123.922 5.11026   1
   5   0   7 985.807 31.7951   1
   5   0   821553.20 628.703   1
   5   0   910693.00 377.849   1
   5   0  10 1251.08 39.8041   1
   5   0  11 3067.04 106.505   1
   5   0  12 174.747 7.32105   1
   5   0  1310935.60 328.405   1
   5   0  14 353.491 15.5105   1
   5   0  15 1845.47 58.7611   1
   5   0  16 1826.80 66.8009   1
   5   0  17 9866.05 302.749   1
   5   0  18  307.59 15.1784   1
   5   0  19 1905.69 62.1475   1
   5   0  20 33.9117 5.60321   1
   5   0  21 2616.94  83.203   1
   5   0  22 588.056 20.5389   1
   5   0  23 1736.48 54.3584   1
   5   0  24 25.8411  5.6804   1
   5   0  25 40.8074 6.21569   1
   5   0  26 434.144  15.851   1
   5   0  27 945.336 31.8414   1
   5   0  28 44.9751  8.8029   1
   5   0  29 813.704  34.068   1
   5   0  30 107.525 9.99593   1
   5   0  31 663.005 39.0428   1
   5   0  32  329.34 19.4127   1
   5   0  33 482.563 29.6653   1
   5   0  34  209.54 21.3212   1
   5   0  35 501.743 46.6138   1
   5   0  36 328.542 29.9681   1
   5   0  37 117.908 20.1665   1
   5   0  38 78.8998 24.3077   1
   5   0  39 212.568 46.5917   1
   5   1 -39 105.162 35.9638   1
   5   1 -38 329.593 27.8127   1
   5   1 -37 91.1811 20.2171   1
   5   1 -36 -12.225 53.4596   1
   5   1 -35 105.783 31.3433   1
   5   1 -34 512.073 37.5281   1
   5   1 -33 201.546 16.2349   1
   5   1 -32 276.587 17.6414   1
   5   1 -31  570.08 35.0616   1
   5   1 -30 13.1554  9.3438   1
   5   1 -29 578.089 26.4673   1
   5   1 -28 95.5754 9.15223   1
   5   1 -27 972.693 33.3863   1
   5   1 -26 253.397 12.9678   1
   5   1 -25 1804.94 57.8548   1
   5   1 -24 2045.67 65.3377   1
   5   1 -23 414.218 18.1126   1
   5   1 -22 168.096  10.927   1
   5   1 -21 3099.95 105.291   1
   5   1 -20 8504.92 282.886   1
   5   1 -19 2301.92  79.652   1
   5   1 -18 925.994 36.5963   1
   5   1 -17 1312.29 117.792   1
   5   1 -16 9848.85 383.884   1
   5   1 -15 4102.37 152.484   1
   5   1 -14 5199.96 221.831   1
   5   1 -13 6206.97 246.816   1
   5   1 -12 3591.36 146.288   1
   5   1 -11 5075.63 189.189   1
   5   1 -10 1301.20 76.8012   1
   5   1  -912281.80 730.207   1
   5   1  -810127.60 419.779   1
   5   1  -710635.00 449.956   1
   5   1  -632946.90 1206.07   1
   5   1  -5 1250.30 40.8041   1
   5   1  -416437.70 485.339   1
   5   1  -326228.60 791.894   1
   5   1  -272110.20 2284.76   1
   5   1  -118158.10 544.021   1
   5   1   043022.20 1251.91   1
   5   1   118087.50 543.634   1
   5   1   273193.80 2492.41   1
   5   1   327251.40 790.844   1
   5   1   416270.00  471.65   1
   5   1   5 1231.99 37.3406   1
   5   1   633494.80 904.104   1
   5   1   710825.00 329.161   1
   5   1   810167.10 299.043   1
   5   1   913267.60 372.887   1
   5   1  10 1354.15 40.1778   1
   5   1  11 5247.67 155.053   1
   5   1  12 3563.65 104.488   1
   5   1  13 6301.76 186.077   1
   5   1  14 5368.00 155.025   1
   5   1  15 4151.82 119.996   1
   5   1  1610012.40 295.887   1
   5   1  17 1482.43 52.8401   1
   5   1  18 967.768 29.8837   1
   5   1  19 2256.63 67.0339   1
   5   1  20 8329.23 227.552   1
   5   1  21 3132.31 91.6646   1
   5   1  22 156.749 8.33865   1
   5   1  23  402.52 13.8668   1
   5   1  24 2068.24 63.3083   1
   5   1  25 1688.62 62.7884   1
   5   1  26 262.149 13.5396   1
   5   1  27 936.183 31.4218   1
   5   1  28 71.2697 9.37055   1
   5   1  29 582.128 23.0389   1
   5   1  30  15.116 10.0295   1
   5   1  31 631.704 36.0904   1
   5   1  32 297.715 18.2908   1
   5   1  33 180.285 28.5192   1
   5   1  34 579.357 41.8831   1
   5   1  35 135.559   22.37   1
   5   1  36 33.3883 16.7455   1
   5   1  37 103.543 19.4038   1
   5   1  38 394.167 45.4713   1
   5   1  39 124.134 26.0066   1
   5   2 -39 38.7263 24.6482   1
   5   2 -38 115.651 43.9681   1
   5   2 -37 36.8343 17.7759   1
   5   2 -36 475.573 36.4093   1
   5   2 -35 144.823 21.0518   1
   5   2 -34 17.3979 19.5508   1
   5   2 -33 121.687 13.8829   1
   5   2 -32 574.668 27.7822   1
   5   2 -31-6.66511 33.5392   1
   5   2 -30 487.377 26.8242   1
   5   2 -29 547.337 21.9864   1
   5   2 -28 917.009 39.8225   1
   5   2 -27 678.842 29.8557   1
   5   2 -26 1056.44 37.9683   1
   5   2 -25 226.216 12.3199   1
   5   2 -24 284.936 14.5619   1
   5   2 -23 1932.39   79.54   1
   5   2 -22 2344.09 99.0626   1
   5   2 -21 117.332 8.59746   1
   5   2 -20 173.109 9.47438   1
   5   2 -19 1204.25  43.297   1
   5   2 -18 5665.12 199.465   1
   5   2 -17 650.409 30.3247   1
   5   2 -16 141.783 8.74602   1
   5   2 -15 1558.64 49.2338   1
   5   2 -1412743.50 453.742   1
   5   2 -13 184.727 7.51621   1
   5   2 -12 2126.10 70.5357   1
   5   2 -11 8685.77 286.755   1
   5   2 -1020015.50 604.123   1
   5   2  -9 3717.54  120.79   1
   5   2  -8 9143.46 304.661   1
   5   2  -7 2161.93 71.2669   1
   5   2  -6 1795.83 54.4729   1
   5   2  -5 9127.76 311.609   1
   5   2  -422291.80 677.886   1
   5   2  -3 4789.05 142.796   1
   5   2  -224661.30  737.95   1
   5   2  -1 5267.45 158.117   1
   5   2   022432.80 652.078   1
   5   2   1 5196.20 158.075   1
   5   2   224992.20 789.874   1
   5   2   3 4777.68 145.302   1
   5   2   422362.50 630.179   1
   5   2   5 8948.27 268.392   1
   5   2   6 1783.65   54.18   1
   5   2   7 2172.57 63.2963   1
   5   2   8 8974.12 260.289   1
   5   2   9 3709.68 107.615   1
   5   2  1020126.30  549.28   1
   5   2  11 8345.14 244.017   1
   5   2  12 2105.12 60.1853   1
   5   2  13 166.495 6.39852   1
   5   2  1413057.10 355.503   1
   5   2  15 1633.41 50.7478   1
   5   2  16  157.32 7.79787   1
   5   2  17  703.97 26.2206   1
   5   2  18 6007.74 186.076   1
   5   2  19 1278.28  40.103   1
   5   2  20  181.88 10.8396   1
   5   2  21 128.336 6.87961   1
   5   2  22 2464.78 75.8925   1
   5   2  23 1959.66 58.4695   1
   5   2  24  304.48  11.391   1
   5   2  25 213.715 9.19056   1
   5   2  26 1079.09 32.1841   1
   5   2  27 692.682 22.2048   1
   5   2  28 934.664 30.8482   1
   5   2  29 514.395 21.0182   1
   5   2  30 485.684 23.5115   1
   5   2  31 12.1566 13.3532   1
   5   2  32 611.066 33.7779   1
   5   2  33 148.574 26.7938   1
   5   2  34 35.0856 19.9802   1
   5   2  35 142.033 20.5818   1
   5   2  36 484.387 30.1587   1
   5   2  37 15.8979 18.3357   1
   5   2  38 75.4802 20.6775   1
   5   2  39   33.91  24.718   1
   5   3 -39 28.8347 19.6544   1
   5   3 -38 180.137 52.6551   1
   5   3 -37 185.784 20.0701   1
   5   3 -36 21.9175 18.5536   1
   5   3 -35 32.6323 16.6385   1
   5   3 -34 290.888 27.7786   1
   5   3 -33 471.178 31.4744   1
   5   3 -32 487.641 44.4537   1
   5   3 -31  65.785 15.9781   1
   5   3 -30 975.863 51.6611   1
   5   3 -29 38.2472  11.084   1
   5   3 -28 977.454 41.4654   1
   5   3 -27 58.0865 9.30835   1
   5   3 -26 2434.98 99.9583   1
   5   3 -25 594.642 23.9957   1
   5   3 -24 283.318  10.999   1
   5   3 -23 306.482 12.7667   1
   5   3 -22 1884.79 58.5294   1
   5   3 -21 406.358 18.8466   1
   5   3 -20 182.512 9.03645   1
   5   3 -19 1453.67 69.0167   1
   5   3 -18 711.276 25.2861   1
   5   3 -17  361.16 14.7463   1
   5   3 -16 1321.69 47.7248   1
   5   3 -15 5717.75 186.663   1
   5   3 -14 9378.79 295.464   1
   5   3 -13 1297.51 44.6032   1
   5   3 -1217974.30 529.108   1
   5   3 -11  920.42 30.9641   1
   5   3 -1019106.10 613.286   1
   5   3  -9 209.068 12.3875   1
   5   3  -828236.00 843.073   1
   5   3  -718422.00 585.195   1
   5   3  -6 6334.97  200.02   1
   5   3  -510738.30 345.747   1
   5   3  -410283.50 299.996   1
   5   3  -310427.50 306.943   1
   5   3  -2 5297.26 164.974   1
   5   3  -1 6466.38 195.541   1
   5   3   0 7812.08 238.969   1
   5   3   1 6422.16 195.649   1
   5   3   2 5309.06 160.708   1
   5   3   310381.90 311.618   1
   5   3   4 9985.65  297.03   1
   5   3   510319.00  304.47   1
   5   3   6 6143.69  183.82   1
   5   3   717416.10 528.661   1
   5   3   827615.90 742.121   1
   5   3   9  212.05 8.92804   1
   5   3  1018793.90 526.556   1
   5   3  11 863.609 30.8314   1
   5   3  1216904.70 488.808   1
   5   3  13 1262.53 37.7397   1
   5   3  14 9118.25 250.518   1
   5   3  15 5756.76 166.514   1
   5   3  16 1334.42 40.9387   1
   5   3  17 359.104 12.4095   1
   5   3  18 740.446 23.4115   1
   5   3  19 1574.52 49.3758   1
   5   3  20 196.576 9.67961   1
   5   3  21 422.882 16.3269   1
   5   3  22 1946.60 65.0898   1
   5   3  23 334.155 13.8775   1
   5   3  24 294.615 12.6225   1
   5   3  25 618.586 20.7567   1
   5   3  26 2485.97  75.008   1
   5   3  27 63.3988 7.32559   1
   5   3  28 981.799 33.0875   1
   5   3  29 58.6928  8.5792   1
   5   3  30 1018.56 41.1343   1
   5   3  31 86.6195  13.905   1
   5   3  32 504.938  22.496   1
   5   3  33 493.718 29.7741   1
   5   3  34 253.879  38.702   1
   5   3  35  16.622 16.8979   1
   5   3  36 12.4345 19.8975   1
   5   3  37 196.967 23.2523   1
   5   3  38 90.3739 29.2058   1
   5   3  39  21.906 24.0266   1
   5   4 -38 87.6613  49.529   1
   5   4 -37 97.4441 21.2579   1
   5   4 -36 66.4618 17.4658   1
   5   4 -35 272.256 49.9113   1
   5   4 -34 66.4889 46.1662   1
   5   4 -33  10.496 23.9833   1
   5   4 -32 258.711 21.6493   1
   5   4 -31 208.489  20.801   1
   5   4 -30 269.811 34.8833   1
   5   4 -29 183.367 25.2107   1
   5   4 -28 261.084 13.5196   1
   5   4 -27 569.127 21.7715   1
   5   4 -26  125.02 7.66519   1
   5   4 -25 439.974 26.4835   1
   5   4 -24 1288.08 44.5279   1
   5   4 -23 1048.69  34.468   1
   5   4 -22 113.497 10.5996   1
   5   4 -21 194.588   9.697   1
   5   4 -20 3545.40 111.998   1
   5   4 -19  694.30 26.1591   1
   5   4 -18 204.377 9.22373   1
   5   4 -17 1216.85 40.5742   1
   5   4 -16 2573.89  85.213   1
   5   4 -15  296.91 14.5588   1
   5   4 -14 1186.93  37.824   1
   5   4 -13 844.659  27.313   1
   5   4 -12 2764.79 86.2701   1
   5   4 -11 1186.27 38.5247   1
   5   4 -10 3483.18  108.06   1
   5   4  -9 6738.79 209.756   1
   5   4  -8 6684.33 202.835   1
   5   4  -7 5199.91 155.302   1
   5   4  -6 2001.81 61.8891   1
   5   4  -512488.00 371.665   1
   5   4  -4 4313.25 139.775   1
   5   4  -324478.00  779.45   1
   5   4  -2 815.187 27.2939   1
   5   4  -1 3213.87 102.454   1
   5   4   0 4155.85 129.039   1
   5   4   1 3296.24 100.572   1
   5   4   2 806.259 25.0258   1
   5   4   324042.50 675.706   1
   5   4   4 4286.23 126.909   1
   5   4   512098.30 371.393   1
   5   4   6 1866.47 58.5372   1
   5   4   7 5074.19 158.129   1
   5   4   8 6532.61 193.848   1
   5   4   9 6298.60 185.494   1
   5   4  10 3412.93 100.243   1
   5   4  11 1137.56 35.3418   1
   5   4  12 2613.95 83.6995   1
   5   4  13 808.321 25.0776   1
   5   4  14 1145.13 36.8018   1
   5   4  15 306.903 11.8429   1
   5   4  16 2658.58  79.933   1
   5   4  17 1218.48 36.1279   1
   5   4  18 237.732  8.9886   1
   5   4  19 668.369 21.3172   1
   5   4  20 3593.30 108.476   1
   5   4  21 182.753 9.87186   1
   5   4  22 125.635 7.56377   1
   5   4  23 1064.38 34.7693   1
   5   4  24 1349.99 42.2088   1
   5   4  25 469.733 19.1432   1
   5   4  26 131.619 8.87946   1
   5   4  27 554.371 26.3663   1
   5   4  28  262.79 14.8152   1
   5   4  29 233.199  20.729   1
   5   4  30 327.329 19.8036   1
   5   4  31 238.642   20.11   1
   5   4  32 290.728 16.0657   1
   5   4  33 58.2278 15.2071   1
   5   4  34 127.777 19.3255   1
   5   4  35 269.616 18.2444   1
   5   4  36 75.5945 19.2542   1
   5   4  37 68.5507 22.3775   1
   5   4  38 128.416 28.9215   1
   5   5 -38  63.031 43.7837   1
   5   5 -37 34.0795 27.5171   1
   5   5 -36 167.408 31.5669   1
   5   5 -35 103.865 39.6533   1
   5   5 -34 181.175 46.2451   1
   5   5 -33 52.0061 33.5827   1
   5   5 -32 324.928 20.9834   1
   5   5 -31 168.812 23.6406   1
   5   5 -30  235.47 28.9575   1
   5   5 -29 45.1549 12.8544   1
   5   5 -28 179.303 12.5953   1
   5   5 -27 169.365 11.0109   1
   5   5 -26 262.718  11.701   1
   5   5 -25 356.495 17.6508   1
   5   5 -24 113.615 8.18563   1
   5   5 -23 135.609 8.52567   1
   5   5 -22 875.966 30.3875   1
   5   5 -21 1148.09 38.9252   1
   5   5 -20 1538.49 50.6362   1
   5   5 -19  347.69 15.0339   1
   5   5 -18 3582.37 110.031   1
   5   5 -17 337.793 13.2512   1
   5   5 -16 2252.25 71.8713   1
   5   5 -15 204.253  8.7129   1
   5   5 -14 5490.01 179.492   1
   5   5 -13 2389.73 79.6512   1
   5   5 -12 56.0837 5.25577   1
   5   5 -11 2693.87 86.6051   1
   5   5 -10 2678.49 84.9063   1
   5   5  -9 1617.95 52.9994   1
   5   5  -8 7564.13 232.215   1
   5   5  -7 4935.15  152.28   1
   5   5  -6 2836.01 89.1438   1
   5   5  -5 9146.08 276.214   1
   5   5  -410656.00 316.731   1
   5   5  -3 2250.01   68.73   1
   5   5  -2 4475.53 133.204   1
   5   5  -128358.60 821.663   1
   5   5   0 1035.80 32.0888   1
   5   5   126735.20 922.151   1
   5   5   2 4480.81 132.192   1
   5   5   3 2184.75 68.8928   1
   5   5   410028.20 290.331   1
   5   5   5 8563.10 243.296   1
   5   5   6 2656.58 81.1264   1
   5   5   7 4739.77  142.80   1
   5   5   8 7157.61 226.849   1
   5   5   9 1534.90 50.5144   1
   5   5  10 2629.67 78.9225   1
   5   5  11 2614.99 79.5936   1
   5   5  12 56.2356 6.36476   1
   5   5  13 2347.59 73.4447   1
   5   5  14 5359.43 156.676   1
   5   5  15 200.407 9.23839   1
   5   5  16 2281.10 68.9694   1
   5   5  17 340.515 14.9246   1
   5   5  18 3635.90 111.674   1
   5   5  19 377.381 15.0075   1
   5   5  20 1541.22  47.108   1
   5   5  21 1146.38 36.9666   1
   5   5  22 871.899 27.5147   1
   5   5  23 142.553 8.08669   1
   5   5  24 124.962 8.19796   1
   5   5  25 341.408 16.2895   1
   5   5  26 262.132  12.168   1
   5   5  27 174.041 11.5484   1
   5   5  28 174.282  22.837   1
   5   5  29 60.2468 12.2248   1
   5   5  30 247.321 17.6813   1
   5   5  31 161.337 20.2089   1
   5   5  32 304.284 22.7668   1
   5   5  33 32.8728  23.588   1
   5   5  34 145.276 15.2319   1
   5   5  35 88.6113 17.8167   1
   5   5  36 237.693 18.8477   1
   5   5  37  24.549 18.9532   1
   5   5  38 22.8989 19.9017   1
   5   6 -37 260.714 35.5456   1
   5   6 -36 50.4563 26.8619   1
   5   6 -35-1.30816  36.971   1
   5   6 -34 194.181 36.5524   1
   5   6 -33 82.2439  26.557   1
   5   6 -32 183.938 17.2648   1
   5   6 -31  53.413 14.0556   1
   5   6 -30 106.634 13.5156   1
   5   6 -29 523.606 36.1209   1
   5   6 -28 54.6567 17.0719   1
   5   6 -27 89.5371 15.4797   1
   5   6 -26 538.613 22.0256   1
   5   6 -25 339.439 14.8582   1
   5   6 -24 106.584 7.99463   1
   5   6 -23 211.678 13.8883   1
   5   6 -22 292.084 13.5691   1
   5   6 -21 17.7206 6.41742   1
   5   6 -20 24.3878 8.79268   1
   5   6 -19 697.542 23.6807   1
   5   6 -18 2181.98 66.3155   1
   5   6 -17 181.016 10.0165   1
   5   6 -16 1958.01 60.1429   1
   5   6 -15 276.784 10.8652   1
   5   6 -14 2741.74 85.4761   1
   5   6 -13 1173.01 37.9243   1
   5   6 -12 3000.90 96.9359   1
   5   6 -11 2753.31 86.6445   1
   5   6 -10 269.151 10.7401   1
   5   6  -9 4641.52 141.994   1
   5   6  -8 19.0082 4.43364   1
   5   6  -7 1564.91  48.785   1
   5   6  -6 5808.78  174.65   1
   5   6  -5 592.523 19.3202   1
   5   6  -4 2565.93 78.4436   1
   5   6  -315508.20 438.949   1
   5   6  -2 2671.31 81.7797   1
   5   6  -1 9625.45 281.262   1
   5   6   0 2240.77 68.5907   1
   5   6   1 9405.88 271.975   1
   5   6   2 2618.97 79.3388   1
   5   6   315209.30 442.419   1
   5   6   4 2539.31 82.5837   1
   5   6   5 596.295  19.941   1
   5   6   6 5882.11  177.04   1
   5   6   7 1528.09 46.1916   1
   5   6   8 30.8555 4.46663   1
   5   6   9 4707.77 141.708   1
   5   6  10 259.313 10.0346   1
   5   6  11 2661.88 100.279   1
   5   6  12 3048.06 100.347   1
   5   6  13 1170.64 36.7978   1
   5   6  14 2672.77 81.3507   1
   5   6  15 262.053  12.076   1
   5   6  16 2017.45 62.0353   1
   5   6  17 201.231 10.2382   1
   5   6  18 2149.19 71.3448   1
   5   6  19 729.608 24.1726   1
   5   6  20 24.0874 5.90494   1
   5   6  21  12.246 6.19597   1
   5   6  22 305.733  12.158   1
   5   6  23 195.806  9.4188   1
   5   6  24 119.489 7.89065   1
   5   6  25 362.365 15.9636   1
   5   6  26 516.712 19.8755   1
   5   6  27 67.0052 13.0148   1
   5   6  28 65.4038 12.9274   1
   5   6  29  632.36 30.2756   1
   5   6  30 138.703 17.5607   1
   5   6  31  64.476 15.6307   1
   5   6  32 211.912 28.4347   1
   5   6  33 97.8199 18.0217   1
   5   6  34 257.458 24.2324   1
   5   6  35 46.0056 16.5235   1
   5   6  36 72.6795 21.5535   1
   5   6  37 301.158 24.3603   1
   5   7 -36 177.111 27.3306   1
   5   7 -35 33.2753  30.557   1
   5   7 -34 70.4458 28.0063   1
   5   7 -33  342.16 32.1633   1
   5   7 -32 275.139 24.7832   1
   5   7 -31 194.536 17.3674   1
   5   7 -30 601.773 41.3868   1
   5   7 -29 121.852 13.7595   1
   5   7 -28 251.057 18.4712   1
   5   7 -27 419.112 21.7441   1
   5   7 -26 733.991 31.2795   1
   5   7 -25 252.876 14.1039   1
   5   7 -24 650.941 22.6678   1
   5   7 -23 167.738 8.60265   1
   5   7 -22 243.939 10.3459   1
   5   7 -21 514.626 19.5401   1
   5   7 -20 58.0941 6.72425   1
   5   7 -19 549.572 18.7211   1
   5   7 -18 793.607 26.3942   1
   5   7 -17 472.546  16.526   1
   5   7 -16 1502.67 47.2767   1
   5   7 -15 331.257  12.297   1
   5   7 -14 6531.70 192.482   1
   5   7 -13 629.354  21.319   1
   5   7 -12 3981.08 122.407   1
   5   7 -11 1716.70 55.3207   1
   5   7 -10 5578.31  174.41   1
   5   7  -9 699.081 27.7632   1
   5   7  -8 8320.22 247.613   1
   5   7  -7 6354.44 188.207   1
   5   7  -6 3521.84  106.89   1
   5   7  -5 4323.72 130.301   1
   5   7  -4 4404.67 133.063   1
   5   7  -3 1150.92 36.1619   1
   5   7  -2 2894.95 88.7595   1
   5   7  -1 3163.35 96.7323   1
   5   7   0 444.744 15.0836   1
   5   7   1 3127.91 95.6605   1
   5   7   2 2935.18 89.7915   1
   5   7   3 1091.89 34.6155   1
   5   7   4 4379.44 132.286   1
   5   7   5 4358.30 131.247   1
   5   7   6 3471.81 108.383   1
   5   7   7 6343.75 192.835   1
   5   7   8 8322.80 252.417   1
   5   7   9 722.499 25.6453   1
   5   7  10 5755.68 174.817   1
   5   7  11 1712.87 53.8651   1
   5   7  12 4032.27 122.397   1
   5   7  13 608.531 22.1384   1
   5   7  14 6505.93 191.487   1
   5   7  15 327.474 16.1058   1
   5   7  16 1547.06 53.3996   1
   5   7  17 467.268 18.1613   1
   5   7  18 817.161 27.6041   1
   5   7  19 561.325 19.6872   1
   5   7  20 57.7431 6.71557   1
   5   7  21 502.792  17.683   1
   5   7  22 251.802  11.148   1
   5   7  23 178.263 9.61329   1
   5   7  24 682.487 24.4003   1
   5   7  25 236.439 13.3617   1
   5   7  26 739.136 39.1201   1
   5   7  27 436.825 20.6713   1
   5   7  28 201.232 15.3787   1
   5   7  29 135.594 22.7787   1
   5   7  30 566.877 37.9509   1
   5   7  31 227.594 29.1976   1
   5   7  32 309.897 26.4186   1
   5   7  33 345.933 23.6892   1
   5   7  34  136.63 19.7578   1
   5   7  35  99.302 22.1972   1
   5   7  36 201.321 25.9874   1
   5   8 -35 161.329 26.8644   1
   5   8 -34 117.904  25.754   1
   5   8 -33 42.5955 22.5736   1
   5   8 -32 234.622 35.1376   1
   5   8 -31 505.962  46.489   1
   5   8 -30 435.615 53.5773   1
   5   8 -29 126.075 23.7673   1
   5   8 -28 766.936  36.863   1
   5   8 -27 177.626 14.8156   1
   5   8 -26 566.137 31.4996   1
   5   8 -25 216.333 24.1601   1
   5   8 -24 788.897 30.1703   1
   5   8 -23 1460.17  49.092   1
   5   8 -22  197.36  9.4272   1
   5   8 -21 459.372 17.3542   1
   5   8 -20 470.756 16.8958   1
   5   8 -19 2704.59 82.2129   1
   5   8 -18 372.588 13.8461   1
   5   8 -17 624.121 21.3291   1
   5   8 -16 1102.48 35.1353   1
   5   8 -15 1504.29  47.223   1
   5   8 -14 844.494  27.494   1
   5   8 -13 98.4666 7.18202   1
   5   8 -12 6731.55 193.902   1
   5   8 -11 92.7128 7.09103   1
   5   8 -10 6318.45 184.874   1
   5   8  -9 1845.30 59.2455   1
   5   8  -8 4715.71 146.187   1
   5   8  -7 1081.69 36.4053   1
   5   8  -6 6058.18 185.969   1
   5   8  -5 4667.54 143.242   1
   5   8  -4 2060.23 65.3366   1
   5   8  -3 1963.91 60.5571   1
   5   8  -2 2274.82  69.848   1
   5   8  -1 2785.54 84.7154   1
   5   8   0 72.0833 5.60478   1
   5   8   1 2762.19 85.3578   1
   5   8   2 2268.50 71.7745   1
   5   8   3 1986.33 63.0316   1
   5   8   4 2141.21 68.9237   1
   5   8   5 4727.04 147.436   1
   5   8   6 6068.40 186.438   1
   5   8   7 1102.76 35.8974   1
   5   8   8 4756.88 141.361   1
   5   8   9 1817.83 61.0363   1
   5   8  10 6384.69 194.098   1
   5   8  11 90.9303  7.5052   1
   5   8  12 6952.30 205.748   1
   5   8  13 104.545 8.13191   1
   5   8  14 775.682 28.6129   1
   5   8  15 1519.28 49.2385   1
   5   8  16 1136.74 36.8363   1
   5   8  17 600.977 21.0258   1
   5   8  18  374.24 14.3412   1
   5   8  19 2686.23 82.0786   1
   5   8  20 473.282  16.614   1
   5   8  21 453.187 18.0492   1
   5   8  22 203.249 10.6672   1
   5   8  23 1490.61 51.0203   1
   5   8  24 794.903 30.3309   1
   5   8  25 236.342 16.4969   1
   5   8  26 598.772 27.6742   1
   5   8  27 196.941 15.1838   1
   5   8  28 757.146 32.9514   1
   5   8  29 109.625 13.8143   1
   5   8  30 401.977 31.3159   1
   5   8  31 444.151 31.0867   1
   5   8  32 215.576 19.2918   1
   5   8  33  10.619 20.4995   1
   5   8  34 119.972 29.2641   1
   5   8  35 195.211 19.4345   1
   5   9 -34 46.5443 25.6012   1
   5   9 -33 114.505 32.4859   1
   5   9 -32 35.0753 23.0265   1
   5   9 -31 80.9102 34.3999   1
   5   9 -30 235.466 34.9692   1
   5   9 -29 582.685 44.5824   1
   5   9 -28 133.637 28.1081   1
   5   9 -27 593.934 30.4648   1
   5   9 -26 70.1933 15.4377   1
   5   9 -25 1304.28 51.4086   1
   5   9 -24 951.796 42.9199   1
   5   9 -23 564.847 23.2092   1
   5   9 -22 489.139 18.8768   1
   5   9 -21 1870.82 64.3665   1
   5   9 -20 1846.85 58.8609   1
   5   9 -19 192.156 9.89085   1
   5   9 -18 907.042 31.0904   1
   5   9 -17 1778.12 56.9758   1
   5   9 -16 1042.03 33.9075   1
   5   9 -15 1128.99 37.9895   1
   5   9 -14 264.945 13.6741   1
   5   9 -13 1118.86 37.5507   1
   5   9 -12 1286.26 42.5118   1
   5   9 -11 2584.55 83.0732   1
   5   9 -10 341.074 13.3536   1
   5   9  -9 210.251 10.8093   1
   5   9  -8 2455.80 79.3391   1
   5   9  -7 4618.42 144.784   1
   5   9  -6 2100.09 67.3133   1
   5   9  -5 100.929 7.57771   1
   5   9  -4 1731.63 58.0604   1
   5   9  -3 5315.49 169.343   1
   5   9  -2 5415.09 172.429   1
   5   9  -1 1739.39 57.7333   1
   5   9   0 8748.97 268.559   1
   5   9   1 1784.49 59.8705   1
   5   9   2 5650.36 178.646   1
   5   9   3 5300.09 165.623   1
   5   9   4 1785.25 57.2254   1
   5   9   5 96.0813 8.07712   1
   5   9   6 2161.40 69.0167   1
   5   9   7 4647.47 141.259   1
   5   9   8 2444.14 75.3624   1
   5   9   9 197.578 11.9004   1
   5   9  10 317.934 14.2779   1
   5   9  11 2490.10  86.131   1
   5   9  12 1296.69 43.2203   1
   5   9  13 1168.48 36.7396   1
   5   9  14 265.577 11.2614   1
   5   9  15 1073.74 37.4338   1
   5   9  16 1032.11 34.4027   1
   5   9  17 1744.85 55.9853   1
   5   9  18 936.925 30.4338   1
   5   9  19 207.899 9.90238   1
   5   9  20 1901.19 61.7797   1
   5   9  21 1882.74 63.9113   1
   5   9  22 530.842 21.8581   1
   5   9  23 602.825 27.1411   1
   5   9  24 983.062 38.8197   1
   5   9  25 1351.61 49.8912   1
   5   9  26 65.2841 14.6131   1
   5   9  27 575.025 31.9413   1
   5   9  28 138.074 14.1384   1
   5   9  29 563.378 41.0576   1
   5   9  30  181.57 32.3044   1
   5   9  31 57.3895 18.3208   1
   5   9  32 10.1153 20.7738   1
   5   9  33 93.4751 18.8348   1
   5   9  34 13.8982 17.0378   1
   5  10 -33 99.9498 25.4405   1
   5  10 -32 34.1392 22.3599   1
   5  10 -31 219.668 27.3599   1
   5  10 -30 108.506 21.8981   1
   5  10 -29 266.509 29.8935   1
   5  10 -28 107.447 22.8689   1
   5  10 -27 610.897 34.3279   1
   5  10 -26 69.0514 17.0594   1
   5  10 -25 915.855 42.4534   1
   5  10 -24 270.582 16.3098   1
   5  10 -23 802.107 47.4021   1
   5  10 -22 311.185  22.231   1
   5  10 -21 543.817 21.7816   1
   5  10 -20 374.488 16.5164   1
   5  10 -19 732.096 25.2601   1
   5  10 -18 737.463  24.532   1
   5  10 -17 2222.05  67.044   1
   5  10 -16  183.08 10.6099   1
   5  10 -15 521.766 18.7397   1
   5  10 -14 31.2941 7.96464   1
   5  10 -13 5170.00  151.81   1
   5  10 -12 1270.49 39.5807   1
   5  10 -11 271.431 11.3455   1
   5  10 -10 1500.81 47.0302   1
   5  10  -9 5059.43 150.069   1
   5  10  -8 1414.08 46.8388   1
   5  10  -7 275.874 16.4185   1
   5  10  -6 2235.46 67.9873   1
   5  10  -5 6878.95 197.807   1
   5  10  -4 2694.30  83.707   1
   5  10  -3 205.137 12.6613   1
   5  10  -2 4004.75 122.145   1
   5  10  -1 3976.75 121.361   1
   5  10   0 2032.67 63.8896   1
   5  10   1 4032.54 122.875   1
   5  10   2 3976.96 119.898   1
   5  10   3 208.582 9.99208   1
   5  10   4 2640.26 84.9017   1
   5  10   5 6657.63 206.288   1
   5  10   6 2217.99 74.9487   1
   5  10   7  273.67 12.3625   1
   5  10   8 1380.32 45.9255   1
   5  10   9 4878.59 154.074   1
   5  10  10 1430.47  51.049   1
   5  10  11 274.729 16.7341   1
   5  10  12 1264.07 40.0613   1
   5  10  13 5062.69 147.199   1
   5  10  14 42.3907  6.6262   1
   5  10  15  541.01  18.482   1
   5  10  16 180.865 9.79542   1
   5  10  17 2280.01 70.7678   1
   5  10  18 714.855 24.3927   1
   5  10  19  785.12 28.1562   1
   5  10  20  387.00 17.7245   1
   5  10  21 491.089 26.5098   1
   5  10  22 351.162 23.6933   1
   5  10  23  927.58  40.401   1
   5  10  24 294.352 20.6296   1
   5  10  25 954.522 42.0657   1
   5  10  26 89.9465 13.0186   1
   5  10  27 631.167 38.1729   1
   5  10  28 80.5169 21.5959   1
   5  10  29 234.735 22.0137   1
   5  10  30  133.24  22.976   1
   5  10  31 207.573 29.5072   1
   5  10  32 31.8263 16.3044   1
   5  10  33 108.028 17.4118   1
   5  11 -32 105.568 45.9176   1
   5  11 -31 206.059 27.4097   1
   5  11 -30 41.8877 22.7369   1
   5  11 -29 131.424 34.5444   1
   5  11 -28 140.033 25.5305   1
   5  11 -27 73.6764 23.9937   1
   5  11 -26 23.8014 14.9819   1
   5  11 -25 155.208 15.3412   1
   5  11 -24 578.735 28.0836   1
   5  11 -23 478.854 33.2914   1
   5  11 -22 121.712 11.1073   1
   5  11 -21  502.96 25.4598   1
   5  11 -20 697.469 34.5045   1
   5  11 -19 778.531 39.9176   1
   5  11 -18 481.406 27.1705   1
   5  11 -17 616.992 24.9651   1
   5  11 -16  927.64 31.1862   1
   5  11 -15 1861.84 60.1002   1
   5  11 -14 173.455  9.5612   1
   5  11 -13  635.14 25.4077   1
   5  11 -12 472.835 17.7814   1
   5  11 -11 1349.55 45.7421   1
   5  11 -10 828.491 30.1895   1
   5  11  -9 1230.34 49.8823   1
   5  11  -8 19.7308 8.74003   1
   5  11  -7 1295.38 42.4169   1
   5  11  -6 5268.07 168.662   1
   5  11  -5 436.633 18.3305   1
   5  11  -4 240.086 10.9891   1
   5  11  -3 2570.97 82.5961   1
   5  11  -2 4145.17 129.553   1
   5  11  -1 1623.99 53.2614   1
   5  11   0  876.07  30.052   1
   5  11   1 1606.81 51.9203   1
   5  11   2 4138.38 125.297   1
   5  11   3 2581.68 79.0396   1
   5  11   4 248.454 11.3348   1
   5  11   5 426.937 15.1078   1
   5  11   6 5352.50 157.332   1
   5  11   7 1264.43 40.0327   1
   5  11   8 18.2047 6.23594   1
   5  11   9 1260.86 40.5553   1
   5  11  10 815.323 29.3038   1
   5  11  11 1382.37 42.9412   1
   5  11  12 480.732 18.6867   1
   5  11  13 628.364  21.032   1
   5  11  14 189.921 9.29156   1
   5  11  15 1828.61 58.6365   1
   5  11  16 906.214 32.9195   1
   5  11  17  653.23  24.885   1
   5  11  18 506.511  20.407   1
   5  11  19 760.842 29.1991   1
   5  11  20 749.285 28.7219   1
   5  11  21 550.311 22.5481   1
   5  11  22 134.888  11.796   1
   5  11  23 488.736 29.7309   1
   5  11  24 574.349 28.3459   1
   5  11  25 156.621 18.3194   1
   5  11  26 1.73538 17.1765   1
   5  11  27 66.3431 22.0956   1
   5  11  28 144.098 32.4079   1
   5  11  29 187.537  23.137   1
   5  11  30 50.3259 24.0759   1
   5  11  31 196.157 19.7434   1
   5  11  32 55.1352 21.1956   1
   5  12 -30 104.697 27.4016   1
   5  12 -29 138.561 23.3957   1
   5  12 -28 0.58738 23.1602   1
   5  12 -27 162.819 23.5865   1
   5  12 -26 132.698 21.5197   1
   5  12 -25 22.5941 16.5832   1
   5  12 -24  90.844 15.8105   1
   5  12 -23 147.737 17.0726   1
   5  12 -22 792.774 37.7769   1
   5  12 -21 145.565 14.8639   1
   5  12 -20 109.508 11.9116   1
   5  12 -19 706.506 30.3946   1
   5  12 -18 2112.16 83.7349   1
   5  12 -17 57.1621  10.064   1
   5  12 -16 448.302 27.4976   1
   5  12 -15 198.015 11.5604   1
   5  12 -14 2096.91 70.4737   1
   5  12 -13 213.213 10.7708   1
   5  12 -12 89.2438 8.35966   1
   5  12 -11 2041.00 65.0517   1
   5  12 -10 324.932 15.6501   1
   5  12  -9 42.3245 7.70913   1
   5  12  -8 1175.49 38.3388   1
   5  12  -7 2010.78 61.3233   1
   5  12  -6 315.078 13.6603   1
   5  12  -5 97.0988 8.39871   1
   5  12  -4 4810.40  141.77   1
   5  12  -3 521.894 19.7554   1
   5  12  -2 472.069 20.1973   1
   5  12  -1 747.642 24.7185   1
   5  12   0 5869.43  169.15   1
   5  12   1 741.859 24.6143   1
   5  12   2 488.815 17.2434   1
   5  12   3 557.929 19.0593   1
   5  12   4 4770.27 138.826   1
   5  12   5 82.3771 9.01851   1
   5  12   6 320.131 13.6822   1
   5  12   7 1971.60 70.4281   1
   5  12   8 1170.61 36.9085   1
   5  12   9 55.4426  7.1167   1
   5  12  10 308.048 15.2314   1
   5  12  11 2153.67  74.851   1
   5  12  12 81.6911 10.3725   1
   5  12  13  196.34 13.9314   1
   5  12  14 2161.72 71.2778   1
   5  12  15  172.50 11.8369   1
   5  12  16  464.61 20.4981   1
   5  12  17 68.3887   12.78   1
   5  12  18 2150.05 78.4137   1
   5  12  19 780.311 29.9584   1
   5  12  20 117.795 11.6537   1
   5  12  21 135.852 16.9858   1
   5  12  22 824.229 38.2193   1
   5  12  23 131.668 16.1122   1
   5  12  24 70.8082 20.9206   1
   5  12  25 23.1782 28.9856   1
   5  12  26 153.244 31.3269   1
   5  12  27 95.4966 17.1294   1
   5  12  28 4.90581 16.1491   1
   5  12  29 149.634  18.198   1
   5  12  30 107.137 17.3693   1
   5  13 -29  158.65 47.5094   1
   5  13 -28 292.752 38.9377   1
   5  13 -27 9.29383 21.3389   1
   5  13 -26 186.656 26.4174   1
   5  13 -25 81.3177 27.4969   1
   5  13 -24 181.404 27.9251   1
   5  13 -23 85.9993   17.48   1
   5  13 -22 129.757 15.2743   1
   5  13 -21 120.261 16.9485   1
   5  13 -20 52.0394 12.1437   1
   5  13 -19 200.639  17.473   1
   5  13 -18 29.4659 11.7892   1
   5  13 -17 311.175 25.7732   1
   5  13 -16 1240.68 58.6186   1
   5  13 -15 373.522 18.6898   1
   5  13 -14 124.227 12.3363   1
   5  13 -13 132.273 10.9469   1
   5  13 -12 2228.55 74.2646   1
   5  13 -11 116.205 14.6954   1
   5  13 -10 463.823 25.8604   1
   5  13  -9 770.959 27.6674   1
   5  13  -8 1002.77 39.0186   1
   5  13  -7 224.839 11.6868   1
   5  13  -6 585.578 19.9184   1
   5  13  -5 125.705 8.78196   1
   5  13  -4  163.68 10.4384   1
   5  13  -3   85.48 7.32523   1
   5  13  -2 316.333 14.0342   1
   5  13  -1 129.703 8.10978   1
   5  13   0 468.433 16.5957   1
   5  13   1  140.56 10.1814   1
   5  13   2 314.537 13.3835   1
   5  13   3 93.7225 7.72922   1
   5  13   4  166.23 9.31076   1
   5  13   5 150.769 9.19643   1
   5  13   6 606.209 21.6334   1
   5  13   7 216.097  25.754   1
   5  13   8 1045.71  36.398   1
   5  13   9 790.089 29.1311   1
   5  13  10 469.247 20.7193   1
   5  13  11 133.777 10.4687   1
   5  13  12 2380.97 81.4659   1
   5  13  13 133.926 10.9878   1
   5  13  14 126.387 17.5512   1
   5  13  15 406.039 21.9071   1
   5  13  16 1235.18 49.7072   1
   5  13  17 328.452  23.395   1
   5  13  18 11.0753 10.9458   1
   5  13  19 192.306 17.7491   1
   5  13  20 73.1806  13.009   1
   5  13  21 162.305 24.8545   1
   5  13  22 120.283 26.6275   1
   5  13  23 107.486 40.1535   1
   5  13  24 167.984 29.3381   1
   5  13  25 105.111 18.9694   1
   5  13  26 165.076 25.1201   1
   5  13  27 24.5555 16.1415   1
   5  13  28 216.856 25.2474   1
   5  13  29  144.74 25.4148   1
   5  14 -26 239.953 25.9984   1
   5  14 -25 129.134 19.5707   1
   5  14 -24 347.654 44.0927   1
   5  14 -23 106.002  17.883   1
   5  14 -22 112.564 17.8481   1
   5  14 -21 182.092 19.5332   1
   5  14 -20  240.60 25.6604   1
   5  14 -19 190.568 22.3471   1
   5  14 -18 236.424 23.7269   1
   5  14 -17 344.695  27.054   1
   5  14 -16  60.895 15.4495   1
   5  14 -15 209.955 28.1073   1
   5  14 -14 574.664 30.5996   1
   5  14 -13 400.407  43.684   1
   5  14 -12  584.87 31.0937   1
   5  14 -11 33.8464 20.3927   1
   5  14 -10 973.398 45.4328   1
   5  14  -9 27.9055  11.989   1
   5  14  -8 391.448 24.7126   1
   5  14  -7 186.628  13.516   1
   5  14  -6 693.649 33.2647   1
   5  14  -5 593.137 25.7099   1
   5  14  -4 74.8357 11.3145   1
   5  14  -3 700.638  31.585   1
   5  14  -2 159.185 12.3024   1
   5  14  -1  441.51 33.7426   1
   5  14   0 398.642 19.4477   1
   5  14   1 476.926 21.9818   1
   5  14   2 162.753 13.2823   1
   5  14   3 697.474 28.2251   1
   5  14   4 53.4799  10.522   1
   5  14   5 574.207 25.5295   1
   5  14   6 691.207 28.9639   1
   5  14   7 164.446 13.4084   1
   5  14   8 370.273 18.7834   1
   5  14   9 47.4403 14.2639   1
   5  14  10 954.234 39.7426   1
   5  14  11 20.8117  11.021   1
   5  14  12 588.772 27.2586   1
   5  14  13 420.756 21.6759   1
   5  14  14  600.79 37.6007   1
   5  14  15 240.665   22.07   1
   5  14  16 91.0128 17.5076   1
   5  14  17 283.014 27.5436   1
   5  14  18 223.678 54.6457   1
   5  14  19 187.625 52.3592   1
   5  14  20 280.567 30.9285   1
   5  14  21 187.335 20.2992   1
   5  14  22 124.535  18.011   1
   5  14  23 89.7087 17.0147   1
   5  14  24 347.745 24.1971   1
   5  14  25 153.324 19.9394   1
   5  14  26 201.677 19.4473   1
   5  15 -24 40.1937 17.7536   1
   5  15 -23 140.834 18.9915   1
   5  15 -22 348.628 28.6686   1
   5  15 -21 85.2359 20.1493   1
   5  15 -20 25.6462  21.824   1
   5  15 -19 66.5803 16.7067   1
   5  15 -18 347.197 30.9674   1
   5  15 -17 12.4445 17.1927   1
   5  15 -16 127.466  24.848   1
   5  15 -15 72.2394 16.2936   1
   5  15 -14 65.6966 16.1197   1
   5  15 -13 46.9756 15.6296   1
   5  15 -12-4.49078  37.397   1
   5  15 -11 64.6633 15.6581   1
   5  15 -10 314.141 36.0231   1
   5  15  -9 45.4761 15.3715   1
   5  15  -8 41.7922 19.2013   1
   5  15  -7 104.173 21.7231   1
   5  15  -6  225.30 26.3025   1
   5  15  -5 261.019 32.2568   1
   5  15  -4 16.1591 19.0728   1
   5  15  -3 145.762 17.5953   1
   5  15  -2 45.0484 16.5529   1
   5  15  -1 201.083 28.6869   1
   5  15   0 42.5595 14.9561   1
   5  15   1 182.797 25.5788   1
   5  15   2  15.272 14.5979   1
   5  15   3 128.624 22.2662   1
   5  15   4 12.4619 18.4427   1
   5  15   5 288.131 20.4501   1
   5  15   6 210.162 25.4695   1
   5  15   7 107.961 16.0806   1
   5  15   8 40.8424 15.5434   1
   5  15   9 15.1798 15.1672   1
   5  15  10 281.066 32.0829   1
   5  15  11 80.2691 16.4157   1
   5  15  12 14.8108 15.1463   1
   5  15  13 8.81415 15.3828   1
   5  15  14  46.206 48.3689   1
   5  15  15 38.1333 47.0611   1
   5  15  16 76.8621 48.5717   1
   5  15  17  33.682 22.1999   1
   5  15  18 445.402 42.2763   1
   5  15  19 51.8661 16.4205   1
   5  15  20 48.4041 16.9699   1
   5  15  21 70.1408 16.6118   1
   5  15  22 429.908 32.1904   1
   5  15  23 134.648 18.1527   1
   5  15  24 41.6142 16.6427   1
   5  16 -21 22.3409 28.6151   1
   5  16 -20 148.628  28.476   1
   5  16 -19  46.491 17.8263   1
   5  16 -18 212.969 21.2155   1
   5  16 -17 92.7843  20.957   1
   5  16 -16 170.296 21.6312   1
   5  16 -15  70.527 18.2661   1
   5  16 -14 52.7149 23.4459   1
   5  16 -13 13.8585 17.1784   1
   5  16 -12  358.19 25.7599   1
   5  16 -11 37.9913 19.4329   1
   5  16 -10 188.107  30.687   1
   5  16  -9  56.264  15.813   1
   5  16  -8 278.387 21.0676   1
   5  16  -7 120.702 20.1779   1
   5  16  -6 403.588 35.0077   1
   5  16  -5 57.0299 15.4754   1
   5  16  -4 101.808 18.1043   1
   5  16  -3 277.216 23.4304   1
   5  16  -2 63.7269  16.374   1
   5  16  -1 204.104 18.2417   1
   5  16   0 189.172 18.8785   1
   5  16   1 196.359 22.5191   1
   5  16   2 84.4748 16.7677   1
   5  16   3 329.896 23.1724   1
   5  16   4 142.471  17.085   1
   5  16   5 44.5109 17.8039   1
   5  16   6 377.193 29.5272   1
   5  16   7 106.852  21.347   1
   5  16   8 358.009 40.7668   1
   5  16   9 67.2342 51.1357   1
   5  16  10 181.748 51.0556   1
   5  16  11 33.5872 22.0357   1
   5  16  12 409.226 25.5599   1
   5  16  13 41.9178 17.1265   1
   5  16  14 48.0308 17.4257   1
   5  16  15 68.8042 20.2169   1
   5  16  16 204.919 19.6764   1
   5  16  17  81.021 17.3153   1
   5  16  18 185.928 22.0872   1
   5  16  19 29.0265 16.1926   1
   5  16  20 192.531 19.6905   1
   5  16  21 67.6548 16.7489   1
   5  17 -18 22.6098 16.6251   1
   5  17 -17 9.75461 16.4754   1
   5  17 -16 242.714 29.7897   1
   5  17 -15 50.8522 20.6821   1
   5  17 -14 58.5845 40.6851   1
   5  17 -13 21.9876 27.9855   1
   5  17 -12 113.991 41.6025   1
   5  17 -11 13.1985 28.3793   1
   5  17 -10 112.052 29.7616   1
   5  17  -9 26.9387 24.3519   1
   5  17  -8 50.8862  24.825   1
   5  17  -7 1.62231 24.3993   1
   5  17  -6 77.4766 41.4766   1
   5  17  -5 36.3351 33.5158   1
   5  17  -4 146.512 29.3718   1
   5  17  -3 73.1685 31.4187   1
   5  17  -2 41.8372 31.0434   1
   5  17  -1 114.284 50.0307   1
   5  17   0 143.944 51.5145   1
   5  17   1 67.8034 49.4529   1
   5  17   2 134.372 45.9547   1
   5  17   3 44.8404 29.9228   1
   5  17   4 132.663 26.3102   1
   5  17   5 17.8967 17.7324   1
   5  17   6-5.63653  37.406   1
   5  17   7 5.87027 17.0138   1
   5  17   8 112.159 18.3522   1
   5  17   9 36.1077 23.7086   1
   5  17  10 131.808 24.7984   1
   5  17  11 56.7389 18.5486   1
   5  17  12 81.3561 16.9816   1
   5  17  13 20.4591 18.0083   1
   5  17  14 96.6354 21.1008   1
   5  17  15 43.2801 18.4421   1
   5  17  16 235.379 20.8671   1
   5  17  17 33.9903 16.5998   1
   5  17  18 10.4346 16.5291   1
   5  18 -13 -0.0023  40.962   1
   5  18 -12  211.06 26.2913   1
   5  18 -11 48.0449 16.6567   1
   5  18 -10 92.0875 19.9188   1
   5  18  -9 63.0647 16.4489   1
   5  18  -8 77.6879 16.5716   1
   5  18  -7 1.29818 16.4526   1
   5  18  -6 209.526 19.4805   1
   5  18  -5 16.9357 25.1463   1
   5  18  -4 73.1976 23.5184   1
   5  18  -3  47.586 16.5984   1
   5  18  -2 115.805 17.2236   1
   5  18  -1 60.9704 24.8281   1
   5  18   0 12.7261 16.2382   1
   5  18   1 104.394 25.8825   1
   5  18   2 153.839  18.694   1
   5  18   3 89.6172 21.4219   1
   5  18   4 63.3553 16.6521   1
   5  18   5 12.9628 16.2712   1
   5  18   6 205.628 24.9302   1
   5  18   7  21.186 21.5204   1
   5  18   8 68.2325 17.5862   1
   5  18   9 23.6926 16.1573   1
   5  18  10  187.87 27.7606   1
   5  18  11 12.5878   16.26   1
   5  18  12 227.438 20.2485   1
   5  18  13 23.2369 17.4608   1
   5  19  -4 10.9657 16.3077   1
   5  19  -3 100.737 23.5436   1
   5  19  -2 16.5298 16.0653   1
   5  19  -1 103.211 17.2648   1
   5  19   0 15.7826 16.3314   1
   5  19   1 58.3479 17.8851   1
   5  19   2 6.78896 16.1926   1
   5  19   3 86.0129 17.0685   1
   5  19   4 27.0902 16.2775   1
   6   0   0 104.489 7.44624   1
   6   0   114451.90 439.149   1
   6   0   2 2317.78 72.4051   1
   6   0   3 156.404 5.62364   1
   6   0   4 2450.35 75.0252   1
   6   0   512224.00 373.693   1
   6   0   6 1761.56 55.1858   1
   6   0   720277.70 577.408   1
   6   0   8 4349.79  140.29   1
   6   0   9 1840.24 60.0581   1
   6   0  10 2194.35 70.2038   1
   6   0  1116647.70 506.898   1
   6   0  12 924.011 36.7079   1
   6   0  13 572.948 19.4462   1
   6   0  14 1361.03 50.4098   1
   6   0  15 6.08752 6.62455   1
   6   0  16 5629.49 178.743   1
   6   0  17 3764.80 116.771   1
   6   0  18 950.245 40.9563   1
   6   0  19 5379.62 171.514   1
   6   0  20 149.493 8.22833   1
   6   0  21 2728.47 90.1641   1
   6   0  22 1200.24 40.0615   1
   6   0  23 2039.53 64.8519   1
   6   0  24 2393.13 75.4769   1
   6   0  25 69.2915 8.31935   1
   6   0  26 147.729 9.70433   1
   6   0  27 145.922 9.61094   1
   6   0  28 1309.62 54.6412   1
   6   0  29 477.924 25.8407   1
   6   0  30 779.721 31.9279   1
   6   0  31 874.837 62.9084   1
   6   0  32 41.5827 19.3713   1
   6   0  33  329.10 26.7486   1
   6   0  34 148.289  22.483   1
   6   0  35 314.062 27.1849   1
   6   0  36 58.1987 19.5979   1
   6   0  37 6.81007 30.0105   1
   6   0  38 10.6353 19.8885   1
   6   1 -38 32.0683 30.8113   1
   6   1 -37 38.2406 60.1812   1
   6   1 -36  140.28 23.6539   1
   6   1 -35 51.7967 19.7418   1
   6   1 -34 39.2526 19.8225   1
   6   1 -33 273.927 27.2537   1
   6   1 -32 511.514 43.4737   1
   6   1 -31 39.0378  15.856   1
   6   1 -30 485.271 21.8244   1
   6   1 -29 713.486 32.7825   1
   6   1 -28 381.537 19.7767   1
   6   1 -27 288.623 13.0823   1
   6   1 -26 2906.64 95.7762   1
   6   1 -25 559.643 21.9051   1
   6   1 -24 1370.61 45.4803   1
   6   1 -23 1336.05 50.3258   1
   6   1 -22 1227.45 46.3359   1
   6   1 -21 1122.06 46.2927   1
   6   1 -20 4056.50 146.796   1
   6   1 -19 1410.41   56.36   1
   6   1 -18 1654.45 68.4433   1
   6   1 -17 2662.49 101.521   1
   6   1 -16  413.96  18.506   1
   6   1 -15 1609.66 66.1518   1
   6   1 -14 3783.05 146.606   1
   6   1 -13 1008.64  38.982   1
   6   1 -12 3909.02  150.87   1
   6   1 -11 1529.95 59.2022   1
   6   1 -10  326.05 16.8939   1
   6   1  -9 1599.94 65.9954   1
   6   1  -8 1363.67 50.7118   1
   6   1  -7 1058.65 36.9383   1
   6   1  -6 3124.97 128.641   1
   6   1  -5 1829.58 60.1532   1
   6   1  -4 2359.04 73.9891   1
   6   1  -3 1909.09 60.2623   1
   6   1  -2 1134.42 34.8939   1
   6   1  -1 78.0447 3.99916   1
   6   1   0 88.7984 5.20196   1
   6   1   1 81.8369 4.17334   1
   6   1   2 1136.31 34.8899   1
   6   1   3 1900.66 57.0612   1
   6   1   4 2422.63 71.8712   1
   6   1   5 1855.20   54.13   1
   6   1   6 3095.18 87.9182   1
   6   1   7 1038.31 33.0325   1
   6   1   8 1380.11 41.0746   1
   6   1   9 1581.32 48.6274   1
   6   1  10  355.58 10.8408   1
   6   1  11 1514.41 48.5975   1
   6   1  12 4005.55 116.349   1
   6   1  13 1024.01 31.6065   1
   6   1  14 3765.61 111.522   1
   6   1  15 1567.24 51.0123   1
   6   1  16 431.939 18.9674   1
   6   1  17 2763.32 81.7168   1
   6   1  18 1681.13 59.6591   1
   6   1  19 1332.49 39.6695   1
   6   1  20 4190.08 124.152   1
   6   1  21 1094.22 35.0464   1
   6   1  22 1203.70 37.8112   1
   6   1  23 1382.39 44.9444   1
   6   1  24 1384.65 45.2551   1
   6   1  25 558.715 18.4838   1
   6   1  26 2808.47 92.7625   1
   6   1  27 287.196 17.3899   1
   6   1  28 413.874 18.9866   1
   6   1  29 703.862 30.3045   1
   6   1  30 501.502 34.8491   1
   6   1  31 39.0433 15.5213   1
   6   1  32 491.996 41.1972   1
   6   1  33  205.35 35.7888   1
   6   1  34 57.6609 25.4435   1
   6   1  35 54.2403 19.3948   1
   6   1  36 127.498 28.3632   1
   6   1  37 11.1257 29.2403   1
   6   1  38 45.6363 20.1843   1
   6   2 -38 37.0378 19.7991   1
   6   2 -37 77.4933 25.0471   1
   6   2 -36 16.0016 38.2922   1
   6   2 -35 10.9675 19.1662   1
   6   2 -34 101.882 22.1811   1
   6   2 -33 66.2433 18.4461   1
   6   2 -32 68.2939 18.9527   1
   6   2 -31 63.8102 18.8938   1
   6   2 -30 155.227 13.5989   1
   6   2 -29 1297.09 49.3546   1
   6   2 -28 823.277 37.7938   1
   6   2 -27 1102.20 46.3256   1
   6   2 -26  529.21 22.4151   1
   6   2 -25 3063.50 106.345   1
   6   2 -24 2004.36 67.3104   1
   6   2 -23 1829.89 74.1283   1
   6   2 -22 5275.41 131.441   1
   6   2 -21 1714.68 42.2909   1
   6   2 -20 457.474  22.282   1
   6   2 -19 184.803 10.1057   1
   6   2 -18 6080.46 245.626   1
   6   2 -17 5762.58 205.759   1
   6   2 -16 1922.27 59.6989   1
   6   2 -15 7452.13 280.142   1
   6   2 -14 1363.55  64.819   1
   6   2 -13 7590.52 472.628   1
   6   2 -12 1155.40 37.5355   1
   6   2 -1114335.80 515.405   1
   6   2 -10 1492.37 55.9733   1
   6   2  -9 515.951  18.948   1
   6   2  -8  32.178 3.81103   1
   6   2  -711081.50 358.841   1
   6   2  -6 48.4733 4.20506   1
   6   2  -514536.50 447.174   1
   6   2  -4 3351.58 107.022   1
   6   2  -3  325.16 11.2004   1
   6   2  -2 338.806 11.6365   1
   6   2  -113222.10 388.536   1
   6   2   011234.30 338.281   1
   6   2   113541.30 393.245   1
   6   2   2 321.435 10.4295   1
   6   2   3 313.573 10.3751   1
   6   2   4 3210.54 93.9938   1
   6   2   514040.20 388.026   1
   6   2   6 48.1156 3.32941   1
   6   2   711007.00 321.448   1
   6   2   8 22.1198 3.23121   1
   6   2   9 518.965 15.7221   1
   6   2  10 1513.29  42.311   1
   6   2  1114614.80 419.944   1
   6   2  12 1124.29 32.9884   1
   6   2  13 7763.03 243.278   1
   6   2  14 1473.06 49.3207   1
   6   2  15 7900.32 246.849   1
   6   2  16 1956.52  61.274   1
   6   2  17 6097.75 184.678   1
   6   2  18 6446.47 198.008   1
   6   2  19 211.494 11.3887   1
   6   2  20 482.013 22.4589   1
   6   2  21 1722.10 49.1446   1
   6   2  22 5478.10  148.27   1
   6   2  23 1918.33 61.9423   1
   6   2  24 2042.88 62.1824   1
   6   2  25 3227.52 97.5098   1
   6   2  26 557.151  21.071   1
   6   2  27 1135.37 36.7016   1
   6   2  28 865.253 36.1446   1
   6   2  29 1350.97 53.5095   1
   6   2  30 157.669 12.3796   1
   6   2  31 71.6807 16.1542   1
   6   2  32 63.0012 18.7375   1
   6   2  33 52.6242 18.2593   1
   6   2  34 91.0168 34.5858   1
   6   2  35  48.671 19.6332   1
   6   2  36 10.5635 18.8506   1
   6   2  37 39.8236 30.3477   1
   6   2  38 7.64953 19.0937   1
   6   3 -38 62.3954 23.0571   1
   6   3 -37 5.64349 23.7645   1
   6   3 -36 2.05759 29.4524   1
   6   3 -35 68.9207 36.5685   1
   6   3 -34 125.306 19.3711   1
   6   3 -33 227.596 24.8836   1
   6   3 -32 48.4287 34.3157   1
   6   3 -31 169.391 48.6505   1
   6   3 -30 806.718 43.9051   1
   6   3 -29 248.516 16.2384   1
   6   3 -28 66.9931 10.7345   1
   6   3 -27 1616.22 65.4698   1
   6   3 -26 1402.78 55.0026   1
   6   3 -25 284.134 18.7688   1
   6   3 -24 1975.06 65.3262   1
   6   3 -23 2882.15 98.2905   1
   6   3 -22 688.262 23.2883   1
   6   3 -21 567.244  18.154   1
   6   3 -20 6826.88 430.714   1
   6   3 -19 2556.86 79.2507   1
   6   3 -18 1286.54 43.8271   1
   6   3 -17 3007.69 112.348   1
   6   3 -16 5276.20 177.088   1
   6   3 -15 903.103  31.321   1
   6   3 -14 3287.16 110.073   1
   6   3 -13 7998.15 249.988   1
   6   3 -12 411.288 15.2034   1
   6   3 -11 9774.96 314.375   1
   6   3 -10 3435.55 112.893   1
   6   3  -9 4584.56 146.158   1
   6   3  -8 2828.19 88.6605   1
   6   3  -7 5770.85 178.075   1
   6   3  -6 2801.87  90.266   1
   6   3  -5 3061.16 92.5105   1
   6   3  -4 1458.66 44.4796   1
   6   3  -3 683.406  21.763   1
   6   3  -2 6248.95 204.548   1
   6   3  -1 513.317  16.912   1
   6   3   0 41.2017 3.20169   1
   6   3   1 505.165 16.2019   1
   6   3   2 6226.11 198.531   1
   6   3   3 649.059 20.3755   1
   6   3   4 1470.93 46.4155   1
   6   3   5 3053.29 90.2187   1
   6   3   6 2718.32 80.1911   1
   6   3   7 5543.57 166.159   1
   6   3   8 2708.82 89.7664   1
   6   3   9 4410.51 129.008   1
   6   3  10 3253.29 97.8326   1
   6   3  11 9473.44 263.034   1
   6   3  12 389.792 12.3401   1
   6   3  13 7724.53 223.359   1
   6   3  14 3311.02  97.092   1
   6   3  15 902.645 27.1297   1
   6   3  16 5490.54 152.446   1
   6   3  17 3086.58 87.9088   1
   6   3  18 1299.64 39.9256   1
   6   3  19 2574.54  80.479   1
   6   3  20 7708.02 222.605   1
   6   3  21 569.347 22.3267   1
   6   3  22 695.342 23.0671   1
   6   3  23 2886.75 88.8128   1
   6   3  24 2074.13  64.015   1
   6   3  25 298.718 11.4384   1
   6   3  26 1446.64 45.4273   1
   6   3  27 1578.58 51.9304   1
   6   3  28 71.5018   9.947   1
   6   3  29 277.396 13.9095   1
   6   3  30 874.179 35.6026   1
   6   3  31 169.604 16.3617   1
   6   3  32 86.6509 20.6269   1
   6   3  33 201.175 38.8378   1
   6   3  34 117.506 22.3134   1
   6   3  35 61.8841 24.7601   1
   6   3  36 21.7009 29.8881   1
   6   3  37 63.8446 30.8689   1
   6   3  38 119.409 23.7424   1
   6   4 -38 53.5149 19.9042   1
   6   4 -37 191.587 30.5302   1
   6   4 -36 52.4151 23.9126   1
   6   4 -34 72.3822 29.2817   1
   6   4 -33  62.191 25.8879   1
   6   4 -32 400.121 39.0916   1
   6   4 -31  926.78 69.1841   1
   6   4 -30 42.4242 15.9218   1
   6   4 -29  186.50 18.0931   1
   6   4 -28 1112.68 43.3412   1
   6   4 -27 246.786 13.5621   1
   6   4 -26 165.871 11.5013   1
   6   4 -25 370.338  16.466   1
   6   4 -24 538.159 18.4282   1
   6   4 -23 2024.21 78.0247   1
   6   4 -22 1217.13 47.0466   1
   6   4 -21 2724.38 91.0553   1
   6   4 -20 109.584 7.29356   1
   6   4 -19 4276.10 155.226   1
   6   4 -18 3167.99 102.272   1
   6   4 -17 5048.04 156.586   1
   6   4 -16 2261.81 72.7888   1
   6   4 -15 6979.67 215.636   1
   6   4 -14 1654.97 53.2507   1
   6   4 -13 6675.36 204.769   1
   6   4 -12 8329.12 243.429   1
   6   4 -11 4831.34  149.75   1
   6   4 -10 3851.67 120.347   1
   6   4  -920036.80 560.687   1
   6   4  -8 7911.19 235.111   1
   6   4  -7 5934.78 178.939   1
   6   4  -6 6145.10 187.962   1
   6   4  -520007.10 566.676   1
   6   4  -4 1732.19 60.0193   1
   6   4  -3 3959.67 125.471   1
   6   4  -2 2230.08 71.1383   1
   6   4  -112848.70 376.909   1
   6   4   0 51.0994 4.46205   1
   6   4   112573.50 394.033   1
   6   4   2 2175.85 64.1505   1
   6   4   3 3808.72 111.151   1
   6   4   4 1673.58 50.6111   1
   6   4   519563.70 600.244   1
   6   4   6 5939.76 174.051   1
   6   4   7 5676.63 163.067   1
   6   4   8 7449.23 224.593   1
   6   4   919054.50 524.323   1
   6   4  10 3749.39 109.941   1
   6   4  11 4690.16 155.995   1
   6   4  12 8184.34 234.869   1
   6   4  13 6431.43 201.346   1
   6   4  14 1700.44 54.2931   1
   6   4  15 6964.62 199.445   1
   6   4  16 2316.23 70.7893   1
   6   4  17 5273.95 149.087   1
   6   4  18 3241.28 97.4417   1
   6   4  19 4422.29 130.335   1
   6   4  20 106.429 6.45734   1
   6   4  21 2743.37 82.7341   1
   6   4  22 1285.19 42.0986   1
   6   4  23 2060.79  62.825   1
   6   4  24 531.979 18.2279   1
   6   4  25 385.723 20.3452   1
   6   4  26 153.073 10.9694   1
   6   4  27 249.123 15.8814   1
   6   4  28 1098.48 62.1248   1
   6   4  29 218.543 16.7013   1
   6   4  30 16.5616 11.9836   1
   6   4  31 936.133 41.8353   1
   6   4  32 494.341 27.8805   1
   6   4  33  95.827 35.1944   1
   6   4  34 77.4052 15.4478   1
   6   4  35 449.799 50.8061   1
   6   4  36 69.8598 30.8457   1
   6   4  37 191.717 23.4444   1
   6   4  38  86.129 20.9735   1
   6   5 -37 80.2237 45.0251   1
   6   5 -36 449.087 69.1783   1
   6   5 -34  35.482 26.7697   1
   6   5 -33 693.127  56.653   1
   6   5 -32 340.802 36.8899   1
   6   5 -31 48.8655 22.5044   1
   6   5 -30 26.6291 15.5211   1
   6   5 -29 654.665 58.7762   1
   6   5 -28 31.0797 11.8195   1
   6   5 -27 739.668 35.0625   1
   6   5 -26 14.4202 9.01984   1
   6   5 -25 126.839 10.6514   1
   6   5 -24 225.262   17.71   1
   6   5 -23 206.044 10.5955   1
   6   5 -22 6.40891 6.74065   1
   6   5 -21 1083.45 50.5622   1
   6   5 -20 15.7239 6.74866   1
   6   5 -19 614.817 22.5464   1
   6   5 -18 1031.90 35.1432   1
   6   5 -17 6641.49 198.806   1
   6   5 -16 663.753 23.0534   1
   6   5 -15 1698.51 54.7646   1
   6   5 -14 7130.95  215.39   1
   6   5 -13 8726.93  269.12   1
   6   5 -12  44.734 6.35369   1
   6   5 -1110881.50 328.111   1
   6   5 -10 9223.11 274.175   1
   6   5  -9 3022.05 94.7979   1
   6   5  -8 3164.27 98.0624   1
   6   5  -715074.00 429.105   1
   6   5  -6 1896.64 58.8935   1
   6   5  -511323.10 333.042   1
   6   5  -4 7670.13 228.286   1
   6   5  -3 8058.60 237.349   1
   6   5  -2 1837.41 55.8472   1
   6   5  -1 6770.56 196.681   1
   6   5   0 6972.45 200.808   1
   6   5   1 6841.17 196.867   1
   6   5   2 1826.86 55.1095   1
   6   5   3 7918.49 233.066   1
   6   5   4 7405.52 210.552   1
   6   5   511319.10 356.911   1
   6   5   6 1837.78 54.4745   1
   6   5   714442.20 417.265   1
   6   5   8 3127.77 90.2462   1
   6   5   9 2916.65 84.8078   1
   6   5  10 8919.49 267.187   1
   6   5  1110338.00 320.139   1
   6   5  12 39.2424 4.93031   1
   6   5  13 8465.52 300.404   1
   6   5  14 7097.70 203.615   1
   6   5  15 1696.30 51.1063   1
   6   5  16 631.996   19.92   1
   6   5  17 6568.69 197.889   1
   6   5  18 1002.24 32.7719   1
   6   5  19 622.875 19.6665   1
   6   5  20 14.4994 5.13165   1
   6   5  21 1083.93 32.9629   1
   6   5  22 10.1081 5.79837   1
   6   5  23  215.27  9.9717   1
   6   5  24 244.921  13.573   1
   6   5  25 165.228 10.0364   1
   6   5  26 19.8557 10.7584   1
   6   5  27 765.366 34.6542   1
   6   5  28 5.67522 11.8618   1
   6   5  29 762.575 40.3509   1
   6   5  30 94.5982 22.9796   1
   6   5  31 26.5306  15.239   1
   6   5  32 409.244 52.0492   1
   6   5  33 695.953 48.0382   1
   6   5  34 47.1739 15.3209   1
   6   5  35 225.862 22.7748   1
   6   5  36 380.771 48.6795   1
   6   5  37 120.769 19.6926   1
   6   6 -36 44.4447 44.1948   1
   6   6 -35  263.40 55.1285   1
   6   6 -34 302.029 37.5261   1
   6   6 -33 60.4858 24.1889   1
   6   6 -32 172.174 25.8512   1
   6   6 -31 478.032 92.6173   1
   6   6 -30 74.4772 18.7314   1
   6   6 -29 156.138 22.0419   1
   6   6 -28 355.825 29.6122   1
   6   6 -27 275.263 28.0229   1
   6   6 -26 338.048 17.8888   1
   6   6 -25 346.035 19.5832   1
   6   6 -24 356.745 17.2093   1
   6   6 -23 1185.01 44.5348   1
   6   6 -22  835.94 29.6306   1
   6   6 -21 1163.12 42.1747   1
   6   6 -20 151.617 10.0427   1
   6   6 -19 1564.30 48.1253   1
   6   6 -18 968.427 31.2076   1
   6   6 -17 2774.42  84.793   1
   6   6 -16 3104.91 92.8878   1
   6   6 -15 5081.65 153.543   1
   6   6 -14 1717.36  53.554   1
   6   6 -13 4426.16 135.146   1
   6   6 -12 5173.51 154.904   1
   6   6 -11 4285.33 135.405   1
   6   6 -10 1878.28 60.6646   1
   6   6  -910363.50 303.662   1
   6   6  -8 1754.83 53.5698   1
   6   6  -7 874.507 27.7512   1
   6   6  -6 9653.17 287.809   1
   6   6  -511138.30 320.222   1
   6   6  -4 2723.12 81.2484   1
   6   6  -3 8076.74 235.033   1
   6   6  -210012.60 288.114   1
   6   6  -113862.10 389.522   1
   6   6   0 7255.44 227.438   1
   6   6   113988.50 392.678   1
   6   6   210124.30 297.797   1
   6   6   3 7904.33 228.027   1
   6   6   4 2656.29 79.5793   1
   6   6   510810.40 335.712   1
   6   6   6 9687.27 276.506   1
   6   6   7 862.434 28.7047   1
   6   6   8 1662.62  62.908   1
   6   6   910064.80 288.283   1
   6   6  10 1919.64 59.4542   1
   6   6  11 4348.71 132.851   1
   6   6  12 5079.45  148.72   1
   6   6  13 4402.32 129.905   1
   6   6  14 1678.31 51.2249   1
   6   6  15 5153.48 155.404   1
   6   6  16 3069.86 96.6143   1
   6   6  17 2839.58 84.6117   1
   6   6  18 956.198 32.2837   1
   6   6  19 1601.97 50.0184   1
   6   6  20 149.065 8.09695   1
   6   6  21 1121.58 34.5052   1
   6   6  22 894.087 28.5981   1
   6   6  23 1201.90 37.7909   1
   6   6  24 345.497 13.4548   1
   6   6  25 321.576 17.7298   1
   6   6  26 292.246 18.8874   1
   6   6  27 298.591 18.5164   1
   6   6  28  388.24 24.5818   1
   6   6  29 157.184 18.6393   1
   6   6  30  66.365 15.7408   1
   6   6  31 573.267 39.5525   1
   6   6  32 125.124 27.2663   1
   6   6  33 30.7595 15.9404   1
   6   6  34 363.521 29.8744   1
   6   6  35 251.191 23.0403   1
   6   6  36 65.1531 15.4528   1
   6   7 -36  104.64 34.1481   1
   6   7 -35 103.265 45.6326   1
   6   7 -34 103.891 29.0937   1
   6   7 -33 309.958  102.48   1
   6   7 -32 45.0869 37.6447   1
   6   7 -31-9.10372 40.1606   1
   6   7 -30 437.866 45.9693   1
   6   7 -29 196.678 22.4274   1
   6   7 -28 34.5609  17.399   1
   6   7 -27 71.5236 15.3035   1
   6   7 -26 980.871 44.4452   1
   6   7 -25 275.268  19.534   1
   6   7 -24 936.161 41.8746   1
   6   7 -23 324.386 15.3831   1
   6   7 -22 429.162 15.4494   1
   6   7 -21 2470.09 76.1619   1
   6   7 -20 2697.48 80.9305   1
   6   7 -19 2284.45 71.0809   1
   6   7 -18 878.312 28.8281   1
   6   7 -17 1885.40 57.4723   1
   6   7 -16 2313.94   71.09   1
   6   7 -15 2308.28 70.0963   1
   6   7 -14 1133.42 35.5039   1
   6   7 -13 1612.17 51.8429   1
   6   7 -12 915.162   29.59   1
   6   7 -11 3061.65 96.4075   1
   6   7 -10 1067.51 34.5878   1
   6   7  -9 1271.87 40.8737   1
   6   7  -8 3884.32 118.229   1
   6   7  -7 4363.74 134.004   1
   6   7  -6 1825.88 62.0145   1
   6   7  -5  907.20 28.9097   1
   6   7  -4 7282.55 213.242   1
   6   7  -3 7727.27  225.93   1
   6   7  -2 9829.54 282.647   1
   6   7  -1 8250.75 243.841   1
   6   7   0 1908.27 59.0323   1
   6   7   1 8365.02 243.531   1
   6   7   210065.00 289.112   1
   6   7   3 7750.37 226.555   1
   6   7   4 7199.43  216.48   1
   6   7   5 906.593 29.8649   1
   6   7   6 1839.98 59.3901   1
   6   7   7 4311.95 130.617   1
   6   7   8 3873.22 119.181   1
   6   7   9 1250.29 39.5072   1
   6   7  10 1054.72 35.1194   1
   6   7  11 3092.06 96.0768   1
   6   7  12 942.086 30.9744   1
   6   7  13 1555.43 50.5331   1
   6   7  14 1092.34 37.7113   1
   6   7  15 2307.86 73.4152   1
   6   7  16 2347.18 72.2469   1
   6   7  17 1892.87 59.6935   1
   6   7  18 878.741 28.3118   1
   6   7  19 2286.70 70.3182   1
   6   7  20 2711.92 82.6483   1
   6   7  21 2592.62 80.1261   1
   6   7  22 433.621 16.8867   1
   6   7  23  326.35  16.163   1
   6   7  24 921.603 33.9005   1
   6   7  25 285.958 24.6089   1
   6   7  26 908.107 40.5343   1
   6   7  27 68.8794 12.0448   1
   6   7  28 67.0732 13.2485   1
   6   7  29 258.701 20.0855   1
   6   7  30 503.427 33.6698   1
   6   7  31 15.0482 19.8695   1
   6   7  32-1.51584 38.4267   1
   6   7  33 303.616 27.5825   1
   6   7  34 91.7985 18.9557   1
   6   7  35 79.6751 17.1041   1
   6   7  36 33.8157 16.5507   1
   6   8 -35 10.8238 59.7211   1
   6   8 -34 104.775 71.6653   1
   6   8 -33 46.6199 26.5128   1
   6   8 -32 69.1988 39.9863   1
   6   8 -31 84.2907 50.2175   1
   6   8 -30 169.964 27.8961   1
   6   8 -29 372.954 33.5979   1
   6   8 -28 427.678 26.8823   1
   6   8 -27 501.955 29.5573   1
   6   8 -26 191.422 16.5422   1
   6   8 -25 483.886 32.0784   1
   6   8 -24 773.831 34.1912   1
   6   8 -23 599.992  23.488   1
   6   8 -22 2171.14 68.4552   1
   6   8 -21 465.609 16.3065   1
   6   8 -20 1498.73 46.8473   1
   6   8 -19 614.056  21.137   1
   6   8 -18 2412.97 73.7214   1
   6   8 -17 2119.49 65.0525   1
   6   8 -16 2009.13 62.8213   1
   6   8 -15 1716.82 53.3212   1
   6   8 -14 348.125 14.5106   1
   6   8 -13 1051.69 34.6695   1
   6   8 -12 15.2115 6.66727   1
   6   8 -11 3591.58 109.984   1
   6   8 -10 21.7792 5.83521   1
   6   8  -9  637.90 26.8754   1
   6   8  -8 1572.72 49.8824   1
   6   8  -7 4021.22 124.614   1
   6   8  -6 1878.66 61.5209   1
   6   8  -5 2737.70 84.0191   1
   6   8  -4 4727.65 141.896   1
   6   8  -3 1581.11 51.4284   1
   6   8  -2 1139.83 36.7209   1
   6   8  -1 231.345 12.5733   1
   6   8   010772.90  311.31   1
   6   8   1 244.289 10.0556   1
   6   8   2 1134.74 36.3023   1
   6   8   3 1597.67 50.1741   1
   6   8   4 4690.84  145.16   1
   6   8   5 2782.01 86.7012   1
   6   8   6 1902.59 59.8891   1
   6   8   7 3911.47  116.32   1
   6   8   8 1602.13 49.3707   1
   6   8   9 650.423 21.9167   1
   6   8  10 2.89359 6.27369   1
   6   8  11 3614.19 116.716   1
   6   8  12 6.68114  6.7768   1
   6   8  13 1032.87 33.7452   1
   6   8  14 351.833 14.1856   1
   6   8  15 1708.06 53.4943   1
   6   8  16 2066.84 64.8882   1
   6   8  17 2084.93 64.2938   1
   6   8  18 2419.97  72.771   1
   6   8  19 636.181 21.7076   1
   6   8  20 1526.30 51.9698   1
   6   8  21 473.713 20.5321   1
   6   8  22 2244.13 73.6589   1
   6   8  23 623.779  27.472   1
   6   8  24 818.054 31.9955   1
   6   8  25 466.668 21.7939   1
   6   8  26 180.987 13.7008   1
   6   8  27 467.008 23.0008   1
   6   8  28 429.448 31.2062   1
   6   8  29 344.887 31.9944   1
   6   8  30 142.361 23.4899   1
   6   8  31 73.2666 24.6053   1
   6   8  32 92.6405 21.4992   1
   6   8  33 94.0649 16.8087   1
   6   8  34 90.8274 17.1156   1
   6   8  35-1.09509 39.2402   1
   6   9 -34-7.41888 42.2869   1
   6   9 -33 34.3405  26.487   1
   6   9 -32 80.8686 26.2405   1
   6   9 -31  26.196 29.7072   1
   6   9 -30  79.605 29.7177   1
   6   9 -29 156.641 21.9439   1
   6   9 -28 232.701 25.9937   1
   6   9 -27 600.139 35.3078   1
   6   9 -26 481.669 28.6162   1
   6   9 -25 577.674 36.3196   1
   6   9 -24 352.109 18.7789   1
   6   9 -23 552.861 25.1546   1
   6   9 -22 640.246 26.4727   1
   6   9 -21 541.801 21.6568   1
   6   9 -20 1152.39 42.7013   1
   6   9 -19 550.494 19.8772   1
   6   9 -18 971.502 32.3804   1
   6   9 -17 62.2175  7.3509   1
   6   9 -16 244.242 10.8466   1
   6   9 -15 4057.21 124.565   1
   6   9 -14 346.181 16.9157   1
   6   9 -13 979.366 33.7598   1
   6   9 -12 987.386 32.8611   1
   6   9 -11 2618.59 83.9371   1
   6   9 -10 668.136 22.9885   1
   6   9  -9 2665.41 85.2983   1
   6   9  -8  412.68  15.697   1
   6   9  -7 2012.91 65.3521   1
   6   9  -6 1093.12 36.0501   1
   6   9  -5 1404.15  44.776   1
   6   9  -4 1118.40 35.8005   1
   6   9  -3 3779.45 115.893   1
   6   9  -2 2062.20 72.8135   1
   6   9  -1 339.497 14.1338   1
   6   9   0 47.0146 6.23911   1
   6   9   1 341.385 13.1934   1
   6   9   2 2061.50 68.2624   1
   6   9   3 3721.48 117.464   1
   6   9   4 1149.14 39.9597   1
   6   9   5 1370.51 46.2524   1
   6   9   6 1104.47 38.2168   1
   6   9   7 1972.51 65.4873   1
   6   9   8 400.262 16.4123   1
   6   9   9 2657.37 87.7413   1
   6   9  10  627.10 25.5386   1
   6   9  11 2624.49 87.4894   1
   6   9  12 947.747 33.9082   1
   6   9  13 982.806 31.6262   1
   6   9  14 339.358 12.8713   1
   6   9  15 4050.98 120.501   1
   6   9  16 239.768 10.5652   1
   6   9  17 57.3165 7.24034   1
   6   9  18 962.565 31.1543   1
   6   9  19 506.903 24.0248   1
   6   9  20 1118.06 39.6276   1
   6   9  21 571.915 23.0426   1
   6   9  22 685.573 28.3813   1
   6   9  23 576.868  25.289   1
   6   9  24 379.969 22.0401   1
   6   9  25 630.406  27.183   1
   6   9  26 492.665 25.8184   1
   6   9  27 614.789 30.0619   1
   6   9  28 190.493 44.3477   1
   6   9  29 199.125 43.2568   1
   6   9  30 45.7678 22.6697   1
   6   9  31  49.082 23.6077   1
   6   9  32 89.1573 20.7335   1
   6   9  33 58.3232 16.4667   1
   6   9  34-3.68396  57.063   1
   6  10 -32  30.551 32.8253   1
   6  10 -31 49.4994 27.4702   1
   6  10 -30 132.851 25.8361   1
   6  10 -29 37.6634  23.934   1
   6  10 -28  245.27 35.7112   1
   6  10 -27 98.4388  20.284   1
   6  10 -26 302.319 22.8859   1
   6  10 -25 125.614 21.7941   1
   6  10 -24 399.967 21.4264   1
   6  10 -23 113.733 14.4279   1
   6  10 -22  474.62 29.6786   1
   6  10 -21 569.338 34.4822   1
   6  10 -20 4.87135 8.49896   1
   6  10 -19 232.027 12.0917   1
   6  10 -18 108.489 10.0606   1
   6  10 -17 317.818 14.4307   1
   6  10 -16 571.084 19.9201   1
   6  10 -15 162.675 9.52609   1
   6  10 -14 1003.91 32.8446   1
   6  10 -13 1139.65 36.2556   1
   6  10 -12 20.8219 6.20286   1
   6  10 -11 1476.32 46.2882   1
   6  10 -10 1693.08  52.611   1
   6  10  -9 777.669 25.4524   1
   6  10  -8 726.417 23.9956   1
   6  10  -7 1510.42 47.0516   1
   6  10  -6 382.422 15.8688   1
   6  10  -5 417.413 14.9615   1
   6  10  -4 228.159 10.1163   1
   6  10  -3  22.627 6.31441   1
   6  10  -2 1392.16 47.8049   1
   6  10  -1 1107.47 35.9304   1
   6  10   0  28.927 6.40988   1
   6  10   1 1081.03 36.4968   1
   6  10   2 1367.62 44.4499   1
   6  10   3   35.47 7.43824   1
   6  10   4  243.02  13.911   1
   6  10   5 395.734 16.3976   1
   6  10   6  396.50 17.2693   1
   6  10   7 1492.99 49.0303   1
   6  10   8 736.712 26.1109   1
   6  10   9 762.262 25.1796   1
   6  10  10 1690.70 52.6805   1
   6  10  11 1425.38 46.2628   1
   6  10  12  18.385 6.64455   1
   6  10  13 1129.17 35.7478   1
   6  10  14 1010.53 32.9795   1
   6  10  15 159.069 8.46139   1
   6  10  16 586.731 19.8421   1
   6  10  17 312.508 18.3544   1
   6  10  18 96.4866 9.63305   1
   6  10  19 248.244 12.3669   1
   6  10  20 24.4016 9.25707   1
   6  10  21 557.845   23.76   1
   6  10  22 464.485 22.8102   1
   6  10  23 115.816 14.1999   1
   6  10  24 438.589 25.8668   1
   6  10  25 163.889 15.2041   1
   6  10  26 280.344 21.9779   1
   6  10  27  47.874 18.3083   1
   6  10  28 202.712 66.1216   1
   6  10  29 40.9382 25.2584   1
   6  10  30 183.265 20.7349   1
   6  10  31 65.0376 21.8696   1
   6  10  32 35.6973 24.6094   1
   6  11 -31  88.335 32.7805   1
   6  11 -30 37.3676 65.4365   1
   6  11 -29  89.292 25.2154   1
   6  11 -28 60.0619 26.4983   1
   6  11 -27 53.0778 23.7353   1
   6  11 -26 254.209 28.1528   1
   6  11 -25 79.8498 20.0757   1
   6  11 -24 20.7458 19.6124   1
   6  11 -23 71.2807 13.6317   1
   6  11 -22 121.859 14.0852   1
   6  11 -21  725.61 30.1629   1
   6  11 -20 179.065 12.9781   1
   6  11 -19 638.121 30.8809   1
   6  11 -18 112.722 10.6441   1
   6  11 -17 732.218 30.0948   1
   6  11 -16 46.7765 9.34376   1
   6  11 -15 493.523 22.4172   1
   6  11 -14 360.843 14.3658   1
   6  11 -13 499.922 21.8938   1
   6  11 -12 693.524 25.7432   1
   6  11 -11 78.3412 8.84669   1
   6  11 -10 13.2791 6.95996   1
   6  11  -9 3067.39  97.409   1
   6  11  -8 173.689  9.4172   1
   6  11  -7 924.217  30.879   1
   6  11  -6 300.305 12.6121   1
   6  11  -5 1686.45 54.2632   1
   6  11  -4 737.037 25.2221   1
   6  11  -3 3104.39 95.3158   1
   6  11  -2 61.2625 6.91995   1
   6  11  -1 569.443 19.8098   1
   6  11   0 2146.31 66.1422   1
   6  11   1 571.309 19.5619   1
   6  11   2  55.431 10.7419   1
   6  11   3 3133.59 94.8002   1
   6  11   4 773.525 25.1052   1
   6  11   5 1675.36 51.5979   1
   6  11   6 310.383 13.9498   1
   6  11   7 925.321 29.8902   1
   6  11   8 170.365 11.2391   1
   6  11   9 3107.24 93.8428   1
   6  11  10 15.4136 6.44811   1
   6  11  11  60.909 7.01367   1
   6  11  12 661.926 25.8106   1
   6  11  13  489.78 17.8414   1
   6  11  14 368.802  15.177   1
   6  11  15 504.777 19.6905   1
   6  11  16 62.0099 8.63266   1
   6  11  17 768.672 27.8093   1
   6  11  18 138.893  12.577   1
   6  11  19 628.143 24.9177   1
   6  11  20 203.468 15.1909   1
   6  11  21 765.196 32.1685   1
   6  11  22 133.624 12.7144   1
   6  11  23 77.0441 13.0225   1
   6  11  24 33.9593 17.7451   1
   6  11  25 62.3333 21.9612   1
   6  11  26 260.719 59.6721   1
   6  11  27  84.601 23.7779   1
   6  11  28 82.1845 22.3338   1
   6  11  29 116.155  22.438   1
   6  11  30 16.0094 16.1679   1
   6  11  31 87.1482  16.912   1
   6  12 -29 32.8797 24.7709   1
   6  12 -28 105.795 24.2906   1
   6  12 -27 172.449 23.5396   1
   6  12 -26 74.0134 21.2093   1
   6  12 -25  52.936 24.0889   1
   6  12 -24 121.885 24.8275   1
   6  12 -23 78.3892 16.9041   1
   6  12 -22  279.50 18.5392   1
   6  12 -21 86.5143 12.5805   1
   6  12 -20  62.045 13.9698   1
   6  12 -19 426.841 22.1966   1
   6  12 -18  402.48  17.839   1
   6  12 -17 67.9628 9.59229   1
   6  12 -16 365.806 16.7304   1
   6  12 -15 1123.40 39.5188   1
   6  12 -14 84.4658 9.23926   1
   6  12 -13 119.951 10.6953   1
   6  12 -12 225.774  12.939   1
   6  12 -11  277.18 17.3295   1
   6  12 -10 98.9248 7.83716   1
   6  12  -9 22.1283 6.84957   1
   6  12  -8 494.862 17.2873   1
   6  12  -7 730.054 24.2779   1
   6  12  -6  69.372 7.37181   1
   6  12  -5 746.464 24.7777   1
   6  12  -4 889.726 28.9397   1
   6  12  -3 96.3338 7.41479   1
   6  12  -2  124.87 7.87264   1
   6  12  -1 962.997 30.8758   1
   6  12   0 125.918 8.07956   1
   6  12   1 908.197 29.4236   1
   6  12   2 112.422  9.8254   1
   6  12   3 107.837 7.62052   1
   6  12   4 886.259 28.4243   1
   6  12   5 762.922 26.5057   1
   6  12   6 66.5785 6.92801   1
   6  12   7 761.621 24.8549   1
   6  12   8  478.23 16.7828   1
   6  12   9 19.1269 7.21286   1
   6  12  10 89.1233 8.64286   1
   6  12  11 303.039  13.838   1
   6  12  12 197.953 12.0714   1
   6  12  13 133.407 11.0507   1
   6  12  14  98.275  9.1862   1
   6  12  15 1146.48 41.6353   1
   6  12  16 354.478 18.7829   1
   6  12  17 79.5647 10.1891   1
   6  12  18 431.685 18.9459   1
   6  12  19 435.554 19.1242   1
   6  12  20 74.0748 11.3121   1
   6  12  21 98.7927 13.1095   1
   6  12  22 295.957 22.5473   1
   6  12  23  51.496 35.0395   1
   6  12  24 162.776 28.8905   1
   6  12  25 40.1407 17.9816   1
   6  12  26 58.6126 17.7195   1
   6  12  27 176.052 23.1272   1
   6  12  28 64.1042 20.7172   1
   6  12  29 19.4824 25.7934   1
   6  13 -28 20.0423 32.1703   1
   6  13 -27 283.477 30.4314   1
   6  13 -26 60.0314 23.4487   1
   6  13 -25 130.684 22.3643   1
   6  13 -24 126.492  26.703   1
   6  13 -23 225.064 20.9171   1
   6  13 -22 71.3951  17.338   1
   6  13 -21 56.8006 15.8289   1
   6  13 -20 452.444 24.3255   1
   6  13 -19 91.3231  18.004   1
   6  13 -18  141.70 14.3175   1
   6  13 -17 299.227 27.7982   1
   6  13 -16 523.068 41.1638   1
   6  13 -15 549.072  34.175   1
   6  13 -14 474.061 31.4321   1
   6  13 -13 1471.59 54.6747   1
   6  13 -12 88.3553 9.66748   1
   6  13 -11 1110.05 54.4006   1
   6  13 -10 397.554  28.383   1
   6  13  -9 1519.92 60.3305   1
   6  13  -8  97.517 11.7384   1
   6  13  -7 212.107 15.2718   1
   6  13  -6 800.668 30.8988   1
   6  13  -5 349.192 13.9753   1
   6  13  -4 161.687 10.9132   1
   6  13  -3 1040.36 38.7488   1
   6  13  -2  343.25 13.2712   1
   6  13  -1 462.713 20.4311   1
   6  13   0  64.761 8.09498   1
   6  13   1 436.368 16.1452   1
   6  13   2 334.392  15.316   1
   6  13   3 1113.78 36.4063   1
   6  13   4 176.133 10.0559   1
   6  13   5  341.58 21.2705   1
   6  13   6  831.49 29.1591   1
   6  13   7 177.899 12.7616   1
   6  13   8 85.8592 13.8507   1
   6  13   9 1533.74 51.7442   1
   6  13  10 445.461 18.5994   1
   6  13  11 1128.19 43.2085   1
   6  13  12 92.6026 11.0175   1
   6  13  13 1469.15 52.3097   1
   6  13  14 442.831 19.3072   1
   6  13  15 533.272 22.1593   1
   6  13  16 595.584 26.9509   1
   6  13  17 325.217 20.4496   1
   6  13  18 183.667 16.5411   1
   6  13  19 87.9257  12.605   1
   6  13  20 359.561 30.1181   1
   6  13  21 86.3385 53.4764   1
   6  13  22  71.715 27.1647   1
   6  13  23 244.307  21.987   1
   6  13  24 145.019 18.2517   1
   6  13  25 103.326 18.3591   1
   6  13  26 54.6517 16.5907   1
   6  13  27 349.306 24.0804   1
   6  13  28 29.9349 27.8302   1
   6  14 -26 88.7684  62.385   1
   6  14 -25 201.322 39.2095   1
   6  14 -24 55.6562 23.5903   1
   6  14 -23 11.3233 16.7511   1
   6  14 -22 138.436 17.6611   1
   6  14 -21 225.219 19.7154   1
   6  14 -20 22.2254 22.1679   1
   6  14 -19 69.9909 17.3275   1
   6  14 -18 308.254 22.2415   1
   6  14 -17 9.11931 16.1718   1
   6  14 -16 139.922 23.4667   1
   6  14 -15 268.168 23.0394   1
   6  14 -14 336.304 26.9823   1
   6  14 -13  714.66  35.803   1
   6  14 -12 696.972 52.0769   1
   6  14 -11 128.895 25.6087   1
   6  14 -10  479.47 38.6442   1
   6  14  -9 1417.16 64.1154   1
   6  14  -8 544.948 32.9323   1
   6  14  -7 202.754 16.3847   1
   6  14  -6 345.443 18.1338   1
   6  14  -5 263.627  23.201   1
   6  14  -4 25.2054 11.0175   1
   6  14  -3 79.3357 12.2705   1
   6  14  -2 44.8828 16.8325   1
   6  14  -1-6.45568 32.3985   1
   6  14   0 73.8927 11.5229   1
   6  14   1 37.5343 15.1393   1
   6  14   2 48.6884 11.1664   1
   6  14   3 103.538 17.7231   1
   6  14   4-6.08669 32.6598   1
   6  14   5 254.932 15.4854   1
   6  14   6 333.305 22.1808   1
   6  14   7  232.43 16.0383   1
   6  14   8 488.116 23.7572   1
   6  14   9 1424.04 55.9711   1
   6  14  10 447.862 24.5409   1
   6  14  11 123.472  16.784   1
   6  14  12 652.856 33.8792   1
   6  14  13 719.007 31.6296   1
   6  14  14 328.531 20.2543   1
   6  14  15  264.95 31.4432   1
   6  14  16 139.475 35.2289   1
   6  14  17 67.0381 49.5237   1
   6  14  18 279.354 57.8198   1
   6  14  19 79.7697 18.0177   1
   6  14  20 2.78173 18.5575   1
   6  14  21 270.471 35.1431   1
   6  14  22 128.345 17.9055   1
   6  14  23 10.6492 15.9739   1
   6  14  24 49.4131 16.6914   1
   6  14  25 206.482 19.7056   1
   6  14  26 72.1751 17.4366   1
   6  15 -23 56.7495 16.7102   1
   6  15 -22 24.0063 18.2657   1
   6  15 -21  233.65 23.7546   1
   6  15 -20 34.4196 19.0057   1
   6  15 -19 198.739 30.0916   1
   6  15 -18 14.3071 15.7068   1
   6  15 -17 259.691 41.9991   1
   6  15 -16 55.3375 17.4209   1
   6  15 -15 246.515 21.8273   1
   6  15 -14 212.783 19.1866   1
   6  15 -13 241.505 22.2473   1
   6  15 -12 326.552 32.2051   1
   6  15 -11 558.069 30.9487   1
   6  15 -10 668.415 46.0969   1
   6  15  -9  440.04 25.7395   1
   6  15  -8  632.74 44.8649   1
   6  15  -7 1112.72 51.8809   1
   6  15  -6 358.929 23.1939   1
   6  15  -5  832.98 40.6898   1
   6  15  -4 333.088 28.7107   1
   6  15  -3 625.675 32.9701   1
   6  15  -2 491.042 27.5091   1
   6  15  -1 267.592 20.1405   1
   6  15   0 23.3392 14.8632   1
   6  15   1 239.653 19.1894   1
   6  15   2 469.344 37.9806   1
   6  15   3 603.312 31.7829   1
   6  15   4 376.039 27.0977   1
   6  15   5 822.369 40.0641   1
   6  15   6 361.549 30.2236   1
   6  15   7 1127.56 53.0141   1
   6  15   8  598.38 31.6736   1
   6  15   9 449.553 26.3335   1
   6  15  10 703.814 36.0731   1
   6  15  11 473.678 37.5058   1
   6  15  12 288.222 30.9341   1
   6  15  13 271.349 58.2893   1
   6  15  14 256.771 56.8342   1
   6  15  15  303.01 34.9356   1
   6  15  16 35.2298 30.1307   1
   6  15  17 331.016 24.7453   1
   6  15  18 30.3837 16.9362   1
   6  15  19 202.762 21.2325   1
   6  15  20 32.9114 17.7383   1
   6  15  21 220.553 20.1112   1
   6  15  22 32.6932 16.4594   1
   6  15  23 56.1772 17.5524   1
   6  16 -20 51.8058  21.695   1
   6  16 -19 60.9637  18.168   1
   6  16 -18  30.371 17.0756   1
   6  16 -17 58.1578 19.3779   1
   6  16 -16 89.1193 20.6692   1
   6  16 -15 159.986 21.7919   1
   6  16 -14 17.6836 17.6553   1
   6  16 -13 104.834 17.2241   1
   6  16 -12 66.1346  20.166   1
   6  16 -11 56.5072 17.7777   1
   6  16 -10 129.381 22.1325   1
   6  16  -9 227.965 24.1531   1
   6  16  -8 61.3028 19.6216   1
   6  16  -7 431.982 26.0213   1
   6  16  -6 660.628 48.5854   1
   6  16  -5 246.208 20.5052   1
   6  16  -4 301.769  21.802   1
   6  16  -3 693.737 35.6437   1
   6  16  -2 325.886 22.3465   1
   6  16  -1  205.98 19.2214   1
   6  16   0  872.43 69.3056   1
   6  16   1 236.518 19.6867   1
   6  16   2 348.008 23.0766   1
   6  16   3 666.947 44.2551   1
   6  16   4 274.086 39.1795   1
   6  16   5  222.65 46.4855   1
   6  16   6 724.028 59.9777   1
   6  16   7 508.223 48.7691   1
   6  16   8 104.583 49.1008   1
   6  16   9 279.697 43.2495   1
   6  16  10 113.037 21.8967   1
   6  16  11 96.4156 17.1993   1
   6  16  12 139.018  22.584   1
   6  16  13 107.401 24.4077   1
   6  16  14 11.4221 16.9855   1
   6  16  15 184.583 20.9606   1
   6  16  16 116.363 23.0705   1
   6  16  17 12.9134 16.6683   1
   6  16  18 51.5059 16.4053   1
   6  16  19 90.9965 18.9184   1
   6  16  20 54.2007 27.6035   1
   6  17 -16 78.4919 19.5464   1
   6  17 -15  126.78 23.1271   1
   6  17 -14 21.2276 21.0805   1
   6  17 -13 11.0284 22.5919   1
   6  17 -12 153.479 34.2409   1
   6  17 -11 76.8314 58.2645   1
   6  17 -10 3.85367 28.3614   1
   6  17  -9 24.7662 31.1241   1
   6  17  -8 302.335 32.2424   1
   6  17  -7 115.075 24.0225   1
   6  17  -6 103.862  38.092   1
   6  17  -5 213.198 50.7104   1
   6  17  -4 455.915 38.5087   1
   6  17  -3 307.485 32.3626   1
   6  17  -2 609.969 70.0332   1
   6  17  -1 582.832 34.5656   1
   6  17   0 251.978 24.2235   1
   6  17   1 630.272 36.2252   1
   6  17   2 683.502 43.8907   1
   6  17   3 312.274 24.6633   1
   6  17   4 483.427 34.0911   1
   6  17   5 206.775 19.3524   1
   6  17   6 143.694 19.8343   1
   6  17   7 47.7296 20.0847   1
   6  17   8 353.212 48.6715   1
   6  17   9 30.0385 16.8398   1
   6  17  10-16.4435 39.3444   1
   6  17  11  66.138 16.4146   1
   6  17  12 173.128  24.195   1
   6  17  13 49.1838 24.3228   1
   6  17  14 42.0074 16.3263   1
   6  17  15 105.561 17.8041   1
   6  17  16 104.195 17.8864   1
   6  18 -11 5.92756 16.2805   1
   6  18 -10 62.5728 23.3163   1
   6  18  -9 40.9227 16.6929   1
   6  18  -8 31.0807 16.8776   1
   6  18  -7 81.4733 17.1777   1
   6  18  -6 161.126 18.7939   1
   6  18  -5 34.0484 16.4296   1
   6  18  -4 194.567  19.695   1
   6  18  -3 170.958  22.338   1
   6  18  -2 46.6868 16.5793   1
   6  18  -1 143.277 26.0539   1
   6  18   0 467.981 28.0057   1
   6  18   1 151.431 23.1168   1
   6  18   2 45.6367 18.4294   1
   6  18   3 227.961 23.6571   1
   6  18   4 158.534 18.5077   1
   6  18   5 16.4185 16.5499   1
   6  18   6 176.233 22.6329   1
   6  18   7 64.0113 17.5551   1
   6  18   8 8.66795 16.1585   1
   6  18   9 50.9714 16.5878   1
   6  18  10  69.863 19.8464   1
   6  18  11 1.49732 16.2418   1
   7   0   1 8690.85 313.962   1
   7   0   279902.70 2592.86   1
   7   0   3 8.58304 3.04774   1
   7   0   4 1759.33  53.199   1
   7   0   5 3370.57 159.105   1
   7   0   6 6059.05 205.784   1
   7   0   7 6575.01 225.159   1
   7   0   8  237.20 10.2748   1
   7   0   9 562.223 18.9183   1
   7   0  10 1319.26 43.2744   1
   7   0  11 4076.76 140.207   1
   7   0  12 712.864  46.611   1
   7   0  13 1818.72 59.9393   1
   7   0  14 131.751  8.2753   1
   7   0  15  27.307 6.41285   1
   7   0  1611060.20 319.263   1
   7   0  17 81.7803 7.52072   1
   7   0  18 175.963 11.3779   1
   7   0  19 606.413 21.2442   1
   7   0  2016692.70 459.088   1
   7   0  21 49.5575 6.52016   1
   7   0  22 102.855 7.55148   1
   7   0  23 1060.40 36.3569   1
   7   0  24 3804.28 116.446   1
   7   0  25 10.0859  6.9953   1
   7   0  26 534.343 24.6973   1
   7   0  27 703.776 26.8428   1
   7   0  28 5.20887 12.1227   1
   7   0  29 4.17474  11.971   1
   7   0  30 289.011 19.2308   1
   7   0  31 81.5262 19.2612   1
   7   0  32 103.078 22.7765   1
   7   0  33 69.7438  26.465   1
   7   0  34 277.504 46.3682   1
   7   0  35 118.258 25.6019   1
   7   0  36 18.1898 35.8369   1
   7   0  37  62.413 23.8962   1
   7   0  38  365.48 29.7769   1
   7   1 -38  34.346 20.1362   1
   7   1 -37  182.86 26.3764   1
   7   1 -36 149.101 53.9939   1
   7   1 -35  360.07 47.7863   1
   7   1 -34 55.0065 21.0836   1
   7   1 -33 264.123 28.4181   1
   7   1 -32 278.095 39.7076   1
   7   1 -31 552.125 52.0132   1
   7   1 -30 58.7094 14.9867   1
   7   1 -29 278.821 22.2164   1
   7   1 -28 752.518 35.9477   1
   7   1 -27 132.089 10.3016   1
   7   1 -26 672.511 30.2962   1
   7   1 -25 479.687 19.8729   1
   7   1 -24 1523.77 49.1612   1
   7   1 -23 20.5939 6.78537   1
   7   1 -22 4018.90  136.48   1
   7   1 -21 1160.08 65.0757   1
   7   1 -20 1709.73 61.4366   1
   7   1 -19 821.205 45.3176   1
   7   1 -18 5599.24 194.309   1
   7   1 -17 2437.46 89.3535   1
   7   1 -16 3026.02 114.216   1
   7   1 -15 4220.85 182.622   1
   7   1 -14 3422.70 133.978   1
   7   1 -13 5541.17 191.723   1
   7   1 -12 334.669 16.3749   1
   7   1 -11 2912.76 103.126   1
   7   1 -10 2314.59 123.359   1
   7   1  -9 8573.22 668.055   1
   7   1  -8 8172.52 429.691   1
   7   1  -7 1358.90 92.7589   1
   7   1  -6 8878.44 286.213   1
   7   1  -5 3989.22 162.066   1
   7   1  -420441.90 640.058   1
   7   1  -311661.80 346.588   1
   7   1  -2 8965.31  268.35   1
   7   1  -1 3844.94 121.428   1
   7   1   037327.70 1112.04   1
   7   1   1 3919.01  113.83   1
   7   1   2 8660.96 244.768   1
   7   1   311819.10 365.867   1
   7   1   420685.70 563.033   1
   7   1   5 4187.26 122.209   1
   7   1   6 8916.49  248.26   1
   7   1   7 1426.06 45.6142   1
   7   1   8 8147.51 245.987   1
   7   1   9 9818.81 274.281   1
   7   1  10 2518.05 73.7887   1
   7   1  11 2843.27 97.6667   1
   7   1  12 338.669 12.6503   1
   7   1  13 5695.95 167.519   1
   7   1  14 3489.48 106.239   1
   7   1  15 4349.79 129.716   1
   7   1  16 3091.61 89.9418   1
   7   1  17 2512.75 74.9483   1
   7   1  18 5635.38 166.504   1
   7   1  19 874.269 27.6229   1
   7   1  20 1758.14 53.0378   1
   7   1  21 1057.81 37.6693   1
   7   1  22 4046.08 126.651   1
   7   1  23 25.1007 6.77195   1
   7   1  24 1566.98 50.3118   1
   7   1  25 480.268  18.587   1
   7   1  26 661.154 29.4345   1
   7   1  27 132.646 10.3103   1
   7   1  28  753.76 33.9016   1
   7   1  29 280.645 17.6986   1
   7   1  30 57.1966 16.5331   1
   7   1  31  540.87 68.1377   1
   7   1  32 192.585  41.702   1
   7   1  33 277.282 28.9385   1
   7   1  34 50.1423 21.6808   1
   7   1  35 392.991 35.1769   1
   7   1  36  155.48 30.9669   1
   7   1  37 224.389  34.015   1
   7   1  38 21.1363 19.6874   1
   7   2 -37 120.955 21.3758   1
   7   2 -36 22.3021 21.7417   1
   7   2 -35 259.596 45.5528   1
   7   2 -34 40.1011 25.4981   1
   7   2 -33 981.032 73.7097   1
   7   2 -32 73.3288 21.7612   1
   7   2 -31 127.435 19.8845   1
   7   2 -30 145.485 23.1681   1
   7   2 -29 1155.38 51.7068   1
   7   2 -28 0.62616 11.8356   1
   7   2 -27 164.987 22.0376   1
   7   2 -26 1770.11 67.8054   1
   7   2 -25 425.365 19.5825   1
   7   2 -24 62.9731 10.3521   1
   7   2 -23  309.53 15.1107   1
   7   2 -22 1306.05 49.0516   1
   7   2 -21 1380.49 53.3134   1
   7   2 -20 39.0846 7.56591   1
   7   2 -19 757.041 35.6394   1
   7   2 -18 1121.56 42.8455   1
   7   2 -17 6292.71 223.938   1
   7   2 -16 556.476 22.0529   1
   7   2 -15 4260.97 172.348   1
   7   2 -14 3436.79 632.365   1
   7   2 -13 4836.22 718.066   1
   7   2 -12 193.167 13.8653   1
   7   2 -1113181.00 554.845   1
   7   2 -10 1191.45 43.9906   1
   7   2  -9 589.287  33.795   1
   7   2  -811587.00 355.185   1
   7   2  -712248.00 361.612   1
   7   2  -6 4297.81 136.773   1
   7   2  -510218.50 308.106   1
   7   2  -419375.80 550.199   1
   7   2  -3 1930.66 111.378   1
   7   2  -2 1863.84  68.746   1
   7   2  -1 6405.24 207.988   1
   7   2   0 1006.08 30.7684   1
   7   2   1 6581.61 192.511   1
   7   2   2 1732.60 52.7124   1
   7   2   3 2028.61 83.9239   1
   7   2   418643.30 520.904   1
   7   2   5 9955.77 274.913   1
   7   2   6 4056.31 117.835   1
   7   2   711951.90 332.466   1
   7   2   810922.00 326.012   1
   7   2   9 602.068  19.173   1
   7   2  10 1153.79  36.299   1
   7   2  1113051.00 359.781   1
   7   2  12 183.561 8.19176   1
   7   2  13 6125.63 227.688   1
   7   2  14 4987.03  143.38   1
   7   2  15 4338.87 134.662   1
   7   2  16 543.734 17.9008   1
   7   2  17 6248.88 176.631   1
   7   2  18 1112.18 35.4222   1
   7   2  19 782.922 25.1458   1
   7   2  20 40.0574 5.43717   1
   7   2  21 1424.52  43.424   1
   7   2  22 1341.85   40.39   1
   7   2  23 301.156 11.2102   1
   7   2  24 89.8246 6.66126   1
   7   2  25 438.765 15.6094   1
   7   2  26 1838.30 58.7166   1
   7   2  27 174.921 11.8314   1
   7   2  28-1.05026 31.5924   1
   7   2  29 1161.57 49.2046   1
   7   2  30 122.391 21.0594   1
   7   2  31 150.044  36.527   1
   7   2  32 47.6131  22.029   1
   7   2  33 969.716 62.0895   1
   7   2  34 11.4334 22.2513   1
   7   2  35 281.586 56.9602   1
   7   2  36 15.8236 21.6909   1
   7   2  37 102.933 24.0165   1
   7   3 -37 162.233 41.8232   1
   7   3 -36 53.3019 22.5291   1
   7   3 -35 100.761 24.4902   1
   7   3 -34-16.9796 40.3859   1
   7   3 -33 28.6028 20.8242   1
   7   3 -32 209.282 26.2576   1
   7   3 -31  871.64  65.784   1
   7   3 -30 184.309  28.732   1
   7   3 -29 283.373 26.5862   1
   7   3 -28 113.364 16.1881   1
   7   3 -27 916.066 44.4155   1
   7   3 -26 460.229   21.48   1
   7   3 -25  386.65 19.1816   1
   7   3 -24 442.065 20.3753   1
   7   3 -23 745.113 30.7695   1
   7   3 -22 279.032 13.9336   1
   7   3 -21 617.896 24.7276   1
   7   3 -20 1180.52 36.5362   1
   7   3 -19 2541.22 93.9588   1
   7   3 -18 887.062 50.1314   1
   7   3 -17 345.952 25.0559   1
   7   3 -16 308.139 24.1878   1
   7   3 -15 4723.35 179.915   1
   7   3 -14 6285.04 233.107   1
   7   3 -13 4872.68 156.287   1
   7   3 -12 337.968 13.0642   1
   7   3 -11 883.392 30.9991   1
   7   3 -10 7017.92  222.55   1
   7   3  -914950.10 498.676   1
   7   3  -8 1910.25  63.846   1
   7   3  -7 5173.37 168.492   1
   7   3  -6 1740.52 55.1919   1
   7   3  -5 4710.96 141.141   1
   7   3  -4 1540.26 49.0685   1
   7   3  -3 4460.76 135.487   1
   7   3  -221648.60 594.527   1
   7   3  -1 66.5845 3.94214   1
   7   3   0 760.497 22.9677   1
   7   3   1 59.7218 3.98953   1
   7   3   221259.10 615.399   1
   7   3   3 4505.31 131.059   1
   7   3   4 1521.56 45.2407   1
   7   3   5 4492.70 140.369   1
   7   3   6 1705.83 49.4858   1
   7   3   7 4952.23 155.506   1
   7   3   8 1838.68 52.9735   1
   7   3   914489.40 391.645   1
   7   3  10 6518.80 185.336   1
   7   3  11 861.752 27.7512   1
   7   3  12  345.10 11.5092   1
   7   3  13 4853.64 139.584   1
   7   3  14 6244.88 172.789   1
   7   3  15 4716.92 136.602   1
   7   3  16 349.101 12.7114   1
   7   3  17 356.279 17.1774   1
   7   3  18  916.23 31.1667   1
   7   3  19 2655.77 79.8686   1
   7   3  20 1173.06 37.8375   1
   7   3  21 585.101 20.6922   1
   7   3  22 266.398 14.9112   1
   7   3  23 762.397  22.757   1
   7   3  24 456.523 18.3574   1
   7   3  25 382.686 14.3921   1
   7   3  26 444.441 17.2318   1
   7   3  27 976.948 35.0066   1
   7   3  28 91.5897 13.4251   1
   7   3  29 236.016 18.2915   1
   7   3  30  217.45 34.5832   1
   7   3  31 905.173 51.1281   1
   7   3  32 240.579 43.9609   1
   7   3  33 78.3923 21.6229   1
   7   3  34 1.46803 24.2973   1
   7   3  35 159.732 26.6575   1
   7   3  36 78.2338 33.6747   1
   7   3  37 168.469 34.9145   1
   7   4 -37  74.696 20.3132   1
   7   4 -36 46.9424 22.0083   1
   7   4 -35  232.34 45.3406   1
   7   4 -34 38.0953  44.512   1
   7   4 -33 45.7279 45.5027   1
   7   4 -32 159.031 47.1552   1
   7   4 -31-3.99472 41.0889   1
   7   4 -30 285.008 39.0488   1
   7   4 -29 242.859 24.4183   1
   7   4 -28 421.016 34.1169   1
   7   4 -27 597.882 31.3465   1
   7   4 -26  604.75 27.7113   1
   7   4 -25 30.4534 7.94015   1
   7   4 -24 112.849 8.77029   1
   7   4 -23 1013.85 36.7769   1
   7   4 -22 285.104 15.9919   1
   7   4 -21 49.5276 5.65181   1
   7   4 -20 146.939 8.32154   1
   7   4 -19 1536.75 58.3396   1
   7   4 -18 728.495 26.2339   1
   7   4 -17 1236.93 44.2593   1
   7   4 -16 392.973  19.849   1
   7   4 -15 190.247 11.1453   1
   7   4 -14 4005.97 129.749   1
   7   4 -13 1429.85 47.5872   1
   7   4 -12 5037.70 152.952   1
   7   4 -11 6731.83 205.015   1
   7   4 -10 5835.52 183.214   1
   7   4  -9 910.786 30.2103   1
   7   4  -8 7413.71 223.977   1
   7   4  -7 3698.85  115.44   1
   7   4  -6 2854.29 86.3432   1
   7   4  -5 2281.79  71.496   1
   7   4  -4 9034.35 294.314   1
   7   4  -3 1642.65 54.3682   1
   7   4  -2 1856.04 62.9625   1
   7   4  -1 1416.20 44.9031   1
   7   4   019955.30 593.123   1
   7   4   1 1442.62 44.1867   1
   7   4   2 1800.05 52.7139   1
   7   4   3 1560.68 47.3748   1
   7   4   4 8903.25 270.284   1
   7   4   5 2204.39 71.7338   1
   7   4   6 2756.00 80.6177   1
   7   4   7 3591.11 104.576   1
   7   4   8 6969.76 198.055   1
   7   4   9 841.128 25.6855   1
   7   4  10 5720.54 171.488   1
   7   4  11 6524.69 209.156   1
   7   4  12 4887.69  152.14   1
   7   4  13 1401.52 42.1282   1
   7   4  14 3959.00  113.10   1
   7   4  15 194.119 7.85569   1
   7   4  16 373.967 12.5736   1
   7   4  17 1228.10 37.7864   1
   7   4  18 771.108 23.8507   1
   7   4  19 1573.45 46.4657   1
   7   4  20 156.598 8.70112   1
   7   4  21 48.8335 6.55999   1
   7   4  22 306.759  13.892   1
   7   4  23 1025.13 32.0926   1
   7   4  24 117.386 8.64458   1
   7   4  25 21.0421 9.04097   1
   7   4  26 575.799 25.0852   1
   7   4  27 672.645 34.6265   1
   7   4  28 421.978 22.2348   1
   7   4  29  258.41  15.198   1
   7   4  30 249.887 17.0487   1
   7   4  31 21.5036 20.4072   1
   7   4  32 207.631 23.8905   1
   7   4  33 40.1135 26.4725   1
   7   4  34 29.7299 18.5725   1
   7   4  35  204.48 23.6865   1
   7   4  36 43.7668 23.2414   1
   7   4  37  42.104 19.9048   1
   7   5 -36 207.143 52.6204   1
   7   5 -34 12.8472  42.095   1
   7   5 -33  320.11 59.0162   1
   7   5 -32 148.971 48.0706   1
   7   5 -31 30.2117 24.8601   1
   7   5 -30 3.97598 41.2354   1
   7   5 -29 85.0688 18.6818   1
   7   5 -28 169.093   17.76   1
   7   5 -27 115.904 11.1769   1
   7   5 -26 333.012 17.8554   1
   7   5 -25 408.015 18.9474   1
   7   5 -24 494.242 25.2345   1
   7   5 -23 680.081 26.7332   1
   7   5 -22 153.155 11.1374   1
   7   5 -21 453.423 16.9201   1
   7   5 -20 614.522 22.6326   1
   7   5 -19 28.6699 6.57409   1
   7   5 -18 297.124 13.8787   1
   7   5 -17  495.40 23.8431   1
   7   5 -16 973.041 33.3102   1
   7   5 -15 2195.63 69.4216   1
   7   5 -14  646.82 22.3708   1
   7   5 -13 1758.09 56.9634   1
   7   5 -12 1867.03 59.9641   1
   7   5 -11 544.052 18.9925   1
   7   5 -10 291.615 11.0717   1
   7   5  -9 1427.52 45.5845   1
   7   5  -813694.90 385.396   1
   7   5  -7 1256.86 40.2461   1
   7   5  -6 2610.85 78.8957   1
   7   5  -5 1401.93 43.5508   1
   7   5  -415370.60  428.60   1
   7   5  -3 604.534 19.5507   1
   7   5  -2 2388.50 71.5316   1
   7   5  -1 4156.10  121.30   1
   7   5   0 168.214  6.6488   1
   7   5   1 4114.89 124.469   1
   7   5   2 2362.91 70.5782   1
   7   5   3 581.286 18.2486   1
   7   5   414735.90 402.646   1
   7   5   5 1383.64 41.9278   1
   7   5   6 2524.29 73.4002   1
   7   5   7 1214.96  43.457   1
   7   5   813267.20 383.028   1
   7   5   9 1380.50 40.4876   1
   7   5  10  282.39 11.3835   1
   7   5  11 554.155 17.3393   1
   7   5  12 1847.29 54.2785   1
   7   5  13 1736.63 53.5888   1
   7   5  14 646.518   21.16   1
   7   5  15 2172.19 66.4145   1
   7   5  16 964.495 30.8109   1
   7   5  17 488.667 15.5677   1
   7   5  18 290.434 11.6055   1
   7   5  19 39.8805 5.40943   1
   7   5  20 619.037 21.0087   1
   7   5  21 458.742 17.5104   1
   7   5  22  161.42 9.82302   1
   7   5  23 668.304 21.9607   1
   7   5  24 549.805 21.7685   1
   7   5  25 399.936 26.7221   1
   7   5  26  363.48 19.2786   1
   7   5  27 100.175 13.9661   1
   7   5  28 158.852 23.7926   1
   7   5  29 115.928   14.88   1
   7   5  30 30.7992 17.7405   1
   7   5  31 11.9872 16.7799   1
   7   5  32 189.324 21.1724   1
   7   5  33 329.316  27.839   1
   7   5  34 19.2274 18.6782   1
   7   5  35 5.06161 14.9288   1
   7   5  36 183.844 18.9936   1
   7   6 -36 44.4759 46.4378   1
   7   6 -35 237.348  55.356   1
   7   6 -33 59.7998 45.1568   1
   7   6 -32  408.07 60.2413   1
   7   6 -31 263.367 32.1038   1
   7   6 -30 157.812 24.8746   1
   7   6 -29 124.365 35.4509   1
   7   6 -28 269.128 41.4246   1
   7   6 -27 23.9449 11.0286   1
   7   6 -26 26.3844 12.6067   1
   7   6 -25 158.948 13.8866   1
   7   6 -24 274.004 14.7142   1
   7   6 -23 3.54578 8.73071   1
   7   6 -22 239.352 14.9115   1
   7   6 -21 224.586 10.2759   1
   7   6 -20 882.019 29.7676   1
   7   6 -19 172.924 8.50645   1
   7   6 -18 815.646 26.4055   1
   7   6 -17 1211.84 37.5313   1
   7   6 -16 8.87446 5.54286   1
   7   6 -15 366.615 13.6904   1
   7   6 -14 1581.98  50.249   1
   7   6 -13 2048.98  64.086   1
   7   6 -12 2096.28 64.6972   1
   7   6 -11 736.258 23.5028   1
   7   6 -10 7385.87 218.578   1
   7   6  -9 702.034 22.8099   1
   7   6  -8 2414.41 74.3266   1
   7   6  -7 184.627 8.14849   1
   7   6  -613135.10 374.288   1
   7   6  -5 2802.12 85.0375   1
   7   6  -4 1031.54 34.8382   1
   7   6  -3 1629.89 56.6827   1
   7   6  -2 6573.36 193.784   1
   7   6  -1 284.423 11.9032   1
   7   6   0 2305.07 69.6127   1
   7   6   1 277.611 9.97065   1
   7   6   2 6727.02 195.652   1
   7   6   3 1632.08 49.3129   1
   7   6   4 1028.90 35.3956   1
   7   6   5 2699.76 82.3729   1
   7   6   612791.50 357.187   1
   7   6   7 176.366 8.68746   1
   7   6   8 2441.94 73.9533   1
   7   6   9 721.396 25.1506   1
   7   6  10 7346.11 210.264   1
   7   6  11 705.994 22.5307   1
   7   6  12 2027.00 61.3891   1
   7   6  13 2008.94 62.4957   1
   7   6  14 1504.26 49.3831   1
   7   6  15  371.86 18.7533   1
   7   6  16 9.13308 5.38438   1
   7   6  17 1227.06 37.8288   1
   7   6  18 814.274  26.177   1
   7   6  19 184.713 9.05082   1
   7   6  20  898.08 27.6169   1
   7   6  21 235.913 9.59873   1
   7   6  22  223.57 11.0883   1
   7   6  23 19.5403  8.2572   1
   7   6  24 301.337 14.9557   1
   7   6  25 176.865 12.4154   1
   7   6  26-1.83728 33.8932   1
   7   6  27 21.6894 13.0067   1
   7   6  28 322.589 20.1766   1
   7   6  29 157.796 15.9504   1
   7   6  30 192.357 22.3138   1
   7   6  31 208.542 35.6433   1
   7   6  32 362.959 62.0867   1
   7   6  33 96.8296 26.9047   1
   7   6  34 171.979 17.4245   1
   7   6  35 173.282 19.2402   1
   7   6  36 31.4889 14.9277   1
   7   7 -35-17.7774 44.2964   1
   7   7 -34 61.5011 45.1413   1
   7   7 -33  97.328 52.9571   1
   7   7 -32 27.4268 31.1218   1
   7   7 -31 214.972 51.3606   1
   7   7 -30 858.906 55.8862   1
   7   7 -29 92.8941 27.6436   1
   7   7 -28 6.84765 28.8352   1
   7   7 -27 476.839 30.2411   1
   7   7 -26  543.09 31.4004   1
   7   7 -25 114.211 12.8124   1
   7   7 -24 15.5733  11.508   1
   7   7 -23 317.389 22.3015   1
   7   7 -22  300.41  16.556   1
   7   7 -21 34.4966 6.21891   1
   7   7 -20 153.953 9.55736   1
   7   7 -19 714.605 23.9036   1
   7   7 -18 1035.79 32.9276   1
   7   7 -17  87.846 6.76056   1
   7   7 -16 13.3866 6.11441   1
   7   7 -15 827.622 26.7997   1
   7   7 -14 3412.60 101.842   1
   7   7 -13 974.462 31.7861   1
   7   7 -12 2708.36 82.6541   1
   7   7 -11 1633.81 50.9384   1
   7   7 -10 4339.34 130.166   1
   7   7  -9 2369.29 72.9994   1
   7   7  -8 4148.57 123.597   1
   7   7  -7 2659.93 81.4573   1
   7   7  -6 392.784 13.8013   1
   7   7  -5 618.877 22.3979   1
   7   7  -4 458.821 15.9512   1
   7   7  -3 1131.63 36.3862   1
   7   7  -2 9084.91 259.506   1
   7   7  -1 123.397 7.41555   1
   7   7   0 4031.46 120.228   1
   7   7   1 115.934 9.00441   1
   7   7   2 8876.96  258.03   1
   7   7   3 1143.08 36.8092   1
   7   7   4 473.676  16.282   1
   7   7   5 639.059 21.1235   1
   7   7   6 392.526 14.1709   1
   7   7   7 2751.24 84.3604   1
   7   7   8 4247.96 127.793   1
   7   7   9 2481.89 76.2342   1
   7   7  10 4425.99 130.994   1
   7   7  11 1654.61  52.574   1
   7   7  12 2682.52 86.3183   1
   7   7  13 1018.83 35.0121   1
   7   7  14 3479.67 110.149   1
   7   7  15  816.65 26.6258   1
   7   7  16 2.49364 5.88051   1
   7   7  17 93.1359 7.31925   1
   7   7  18 1015.23 32.5656   1
   7   7  19 717.901 23.4698   1
   7   7  20 151.059 8.53749   1
   7   7  21 33.6539 8.02914   1
   7   7  22  285.68 13.2661   1
   7   7  23 324.193  14.989   1
   7   7  24  2.8839 10.1089   1
   7   7  25  131.99  13.703   1
   7   7  26 630.431 38.0308   1
   7   7  27 515.963 26.4655   1
   7   7  28 8.59037 13.4501   1
   7   7  29 110.803  31.284   1
   7   7  30 940.813 48.1855   1
   7   7  31 249.504 35.9432   1
   7   7  32-4.91354 41.1415   1
   7   7  33 105.191 20.4692   1
   7   7  34 97.4626 17.4941   1
   7   7  35 12.9712 16.0863   1
   7   8 -34 8.89587 43.7104   1
   7   8 -33 101.161 46.1993   1
   7   8 -32   16.91 49.0467   1
   7   8 -31 61.8482 27.0615   1
   7   8 -30 154.689 25.2687   1
   7   8 -29 601.966 43.3597   1
   7   8 -28 435.992 61.8286   1
   7   8 -27 75.8572 27.6362   1
   7   8 -26 1120.07 63.4188   1
   7   8 -25  970.93 44.3014   1
   7   8 -24 502.436 29.7911   1
   7   8 -23  72.588 14.7917   1
   7   8 -22 311.698 43.4287   1
   7   8 -21 555.322 27.5509   1
   7   8 -20  63.542 7.24827   1
   7   8 -19 92.3128  7.1075   1
   7   8 -18 707.368  23.091   1
   7   8 -17 157.367 8.80745   1
   7   8 -16 1547.05 48.8137   1
   7   8 -15 1057.92 34.6566   1
   7   8 -14 1345.70 42.8364   1
   7   8 -13 829.171 26.8275   1
   7   8 -12 4011.67 118.277   1
   7   8 -11 3630.51 108.903   1
   7   8 -10 11.9681 5.67735   1
   7   8  -9 1159.79 36.2611   1
   7   8  -8 3734.47 112.079   1
   7   8  -7 4507.18 136.371   1
   7   8  -6 332.938 15.0382   1
   7   8  -5 209.482  9.3947   1
   7   8  -4 7234.40  213.65   1
   7   8  -3 1409.07 45.6485   1
   7   8  -2 162.705 8.36166   1
   7   8  -1 603.243 21.2635   1
   7   8   0 7160.29 214.257   1
   7   8   1 609.203 21.0403   1
   7   8   2 145.241 7.97049   1
   7   8   3 1408.58 45.8375   1
   7   8   4 7235.80 213.573   1
   7   8   5 219.847 9.56223   1
   7   8   6 332.556 12.3967   1
   7   8   7 4493.64  131.62   1
   7   8   8 3703.76 115.068   1
   7   8   9 1191.52 39.8469   1
   7   8  10 28.9493 6.30976   1
   7   8  11 3599.71 110.006   1
   7   8  12 3932.23 119.634   1
   7   8  13 813.386 33.0895   1
   7   8  14 1352.43 43.9622   1
   7   8  15 1050.41 34.1543   1
   7   8  16 1481.26 47.9993   1
   7   8  17 170.527 9.80804   1
   7   8  18  682.06  24.061   1
   7   8  19 113.486 7.99594   1
   7   8  20 77.3525 8.20496   1
   7   8  21 570.226 25.6692   1
   7   8  22 380.465 19.7048   1
   7   8  23 64.2163 11.1162   1
   7   8  24 525.885  32.515   1
   7   8  25 1074.22 46.1843   1
   7   8  26 1171.41 53.2958   1
   7   8  27 45.6998 13.9763   1
   7   8  28 473.743 32.3064   1
   7   8  29  538.16 36.1747   1
   7   8  30  155.54 26.5582   1
   7   8  31 51.2117 16.4741   1
   7   8  32 64.4966 18.2737   1
   7   8  33 103.719 17.0449   1
   7   8  34 11.7354 15.9918   1
   7   9 -33 4.45776 43.4989   1
   7   9 -32 70.5759 44.0211   1
   7   9 -31 100.318 30.8057   1
   7   9 -30 40.7132 28.8664   1
   7   9 -29 17.5837 27.0403   1
   7   9 -28 558.084  59.262   1
   7   9 -27 174.496  25.602   1
   7   9 -26 240.572 20.5406   1
   7   9 -25 101.094 18.4868   1
   7   9 -24 1992.15 89.3062   1
   7   9 -23 286.467 24.1744   1
   7   9 -22 666.638 34.2215   1
   7   9 -21 356.446  21.881   1
   7   9 -20 1020.76 37.0186   1
   7   9 -19 111.916 11.1866   1
   7   9 -18 345.434 14.0801   1
   7   9 -17 1048.05 35.8918   1
   7   9 -16 1612.49 51.0244   1
   7   9 -15 172.617 13.5557   1
   7   9 -14 112.637 8.50832   1
   7   9 -13 1187.44 39.4219   1
   7   9 -12 2029.29 65.7532   1
   7   9 -11 151.707 10.0179   1
   7   9 -10 1569.92 50.5485   1
   7   9  -9 1442.59  46.553   1
   7   9  -8 2531.69 78.6167   1
   7   9  -7 115.323  7.7923   1
   7   9  -6 7578.24 216.769   1
   7   9  -5 2176.49 66.0159   1
   7   9  -4 2557.43 77.1285   1
   7   9  -3 627.196 20.6637   1
   7   9  -2 2656.84 82.4378   1
   7   9  -1 630.808 21.3501   1
   7   9   0 2405.55 76.2032   1
   7   9   1 624.483 21.6413   1
   7   9   2 2616.95 81.0507   1
   7   9   3 612.237 20.8066   1
   7   9   4 2488.56 79.7014   1
   7   9   5 2137.59 73.5471   1
   7   9   6 7260.75 226.179   1
   7   9   7 120.375 8.46519   1
   7   9   8 2421.43 82.2658   1
   7   9   9 1402.87 46.5378   1
   7   9  10 1550.05 51.0724   1
   7   9  11 146.181 11.2774   1
   7   9  12 2022.19 67.9964   1
   7   9  13 1136.66 38.1089   1
   7   9  14 106.994 7.79011   1
   7   9  15  178.72  9.0431   1
   7   9  16 1587.46 49.0429   1
   7   9  17 1017.68 33.9795   1
   7   9  18 350.795 22.2401   1
   7   9  19 127.856 10.0035   1
   7   9  20 1127.27 38.9199   1
   7   9  21  372.20 23.1758   1
   7   9  22 686.219 31.0124   1
   7   9  23  310.36 16.9669   1
   7   9  24 2034.27 77.9478   1
   7   9  25 101.929 14.0941   1
   7   9  26 245.038 29.9811   1
   7   9  27 194.917 29.9254   1
   7   9  28 626.728 45.7927   1
   7   9  29 16.6719 23.2892   1
   7   9  30 53.4851 16.5432   1
   7   9  31  120.51 20.6528   1
   7   9  32 143.173 19.2519   1
   7   9  33 52.2745 16.6235   1
   7  10 -32  26.545 32.1329   1
   7  10 -31 120.404 32.3998   1
   7  10 -30 197.146 41.2571   1
   7  10 -29 54.0325 34.9583   1
   7  10 -28 79.1678 23.8253   1
   7  10 -27 50.4016 24.1069   1
   7  10 -26  313.11 31.0093   1
   7  10 -25 23.1524 16.0142   1
   7  10 -24 1126.84 54.4741   1
   7  10 -23 161.722 16.6239   1
   7  10 -22 1087.68 53.6474   1
   7  10 -21 13.9379 10.8309   1
   7  10 -20 2843.71 95.2807   1
   7  10 -19 573.602 21.4212   1
   7  10 -18 1114.35  38.125   1
   7  10 -17 33.8017  7.8953   1
   7  10 -16 1540.23 51.5039   1
   7  10 -15 161.565 9.78672   1
   7  10 -14 113.944 7.72592   1
   7  10 -13  50.498 8.60524   1
   7  10 -12 296.366 11.6922   1
   7  10 -11 587.896 19.6871   1
   7  10 -10 1297.56 40.9217   1
   7  10  -9 72.0563 6.70063   1
   7  10  -8 569.259 19.3683   1
   7  10  -7 1248.79 40.8687   1
   7  10  -6 4358.80 134.514   1
   7  10  -5 536.128 22.3171   1
   7  10  -4 1018.84 33.2302   1
   7  10  -3 356.962 14.1492   1
   7  10  -210273.90 295.839   1
   7  10  -1  528.88 19.3598   1
   7  10   0 365.305 16.5064   1
   7  10   1 519.418  19.019   1
   7  10   210309.00 292.428   1
   7  10   3  345.28 13.2971   1
   7  10   4 1030.30 34.7353   1
   7  10   5 516.933 20.1763   1
   7  10   6 4332.59 134.391   1
   7  10   7 1254.03 41.1099   1
   7  10   8 561.956 19.6005   1
   7  10   9 80.3281 7.35422   1
   7  10  10 1287.13 41.4276   1
   7  10  11 624.413  21.531   1
   7  10  12 278.286 14.8774   1
   7  10  13 57.5053  7.4055   1
   7  10  14 113.426 8.62982   1
   7  10  15  168.30 10.9509   1
   7  10  16 1629.42  53.552   1
   7  10  17 41.2439 8.44235   1
   7  10  18 1114.39 45.4752   1
   7  10  19 550.279 22.0795   1
   7  10  20 2975.13 104.252   1
   7  10  21 1.84904 10.1372   1
   7  10  22 1105.03 44.6134   1
   7  10  23 159.784 13.5873   1
   7  10  24 1081.23  46.957   1
   7  10  25 19.0382 19.0813   1
   7  10  26 190.319 53.8735   1
   7  10  27 64.1062 27.4068   1
   7  10  28 88.2081 18.0425   1
   7  10  29 21.8165 16.0429   1
   7  10  30 196.713 29.4522   1
   7  10  31 84.3322 16.7492   1
   7  10  32 46.0553 18.1459   1
   7  11 -30 148.707 48.3024   1
   7  11 -29 125.255 26.1193   1
   7  11 -28 106.153 25.5103   1
   7  11 -27 40.5091 28.9237   1
   7  11 -26 249.603 29.1483   1
   7  11 -25 201.118 29.1275   1
   7  11 -24 1.46544  19.408   1
   7  11 -23 52.1755 16.5952   1
   7  11 -22 1046.72 51.5472   1
   7  11 -21 52.7128 15.0051   1
   7  11 -20 113.163 12.7403   1
   7  11 -19  191.93 17.3019   1
   7  11 -18 2597.10 119.351   1
   7  11 -17 57.0392 12.6257   1
   7  11 -16 52.8369 13.2383   1
   7  11 -15 622.439  26.988   1
   7  11 -14 1393.24 49.2345   1
   7  11 -13 1687.26 56.2587   1
   7  11 -12 88.9245 8.43195   1
   7  11 -11 352.249 21.3379   1
   7  11 -10  48.136  7.1239   1
   7  11  -9 3287.69 101.554   1
   7  11  -8 22.0813  7.0731   1
   7  11  -7 232.838 11.9946   1
   7  11  -6 209.173 11.4337   1
   7  11  -5 853.959 28.1369   1
   7  11  -4 3181.83 95.7601   1
   7  11  -3 609.463 20.6284   1
   7  11  -2 357.728  13.468   1
   7  11  -1 364.566 13.7021   1
   7  11   0 7972.33 223.705   1
   7  11   1 379.731  17.337   1
   7  11   2 404.106 16.6199   1
   7  11   3 628.773 22.1541   1
   7  11   4 3107.76  96.077   1
   7  11   5  853.89 27.4781   1
   7  11   6 199.854 14.3512   1
   7  11   7 222.302 13.0937   1
   7  11   8 40.7172  6.6451   1
   7  11   9 3315.15 98.4896   1
   7  11  10 47.7737 8.47246   1
   7  11  11 381.746 20.6252   1
   7  11  12 99.1486  10.877   1
   7  11  13 1715.75 57.1358   1
   7  11  14 1367.14 57.0477   1
   7  11  15 605.199 22.6628   1
   7  11  16 44.2827 8.64947   1
   7  11  17 56.3076 8.93475   1
   7  11  18 2787.36 95.5095   1
   7  11  19 185.861 13.0103   1
   7  11  20 138.844 14.9323   1
   7  11  21 68.8152 12.0321   1
   7  11  22 1104.35 43.4351   1
   7  11  23 20.0875 21.6885   1
   7  11  24-96.7583 52.1259   1
   7  11  25 90.9143 32.1402   1
   7  11  26 227.756  21.646   1
   7  11  27 76.4903 16.4272   1
   7  11  28 74.2754 16.7685   1
   7  11  29  133.64 17.8887   1
   7  11  30 143.209 18.1832   1
   7  12 -29 109.364 55.4527   1
   7  12 -28 278.467 35.8071   1
   7  12 -27 135.291 37.3493   1
   7  12 -26 60.2081 24.3938   1
   7  12 -25 50.4276 29.3444   1
   7  12 -24 413.399 32.5917   1
   7  12 -23 186.269 35.5707   1
   7  12 -22 18.7499 14.8835   1
   7  12 -21 150.956 16.8046   1
   7  12 -20 15.7758 15.3909   1
   7  12 -19 82.4232  10.602   1
   7  12 -18 96.5116  10.107   1
   7  12 -17 1148.16 50.4454   1
   7  12 -16 757.079 30.7212   1
   7  12 -15 686.663 25.8409   1
   7  12 -14 214.523 13.4587   1
   7  12 -13 1417.16 48.9099   1
   7  12 -12  840.30 29.8788   1
   7  12 -11 2144.41 71.0031   1
   7  12 -10 35.8055 7.63105   1
   7  12  -9 252.991 12.0722   1
   7  12  -8 260.714  14.269   1
   7  12  -7 1392.86 46.3364   1
   7  12  -6 502.063 17.6551   1
   7  12  -5 1431.78 45.0543   1
   7  12  -4 692.039  23.181   1
   7  12  -3  461.20 17.5063   1
   7  12  -2 263.618 11.1805   1
   7  12  -1 1281.43 40.3766   1
   7  12   0 808.736 26.6101   1
   7  12   1 1276.26 40.4153   1
   7  12   2 241.702 10.6081   1
   7  12   3 458.892 16.4653   1
   7  12   4 670.967 22.2376   1
   7  12   5 1426.95 48.8737   1
   7  12   6 515.113 20.0892   1
   7  12   7 1374.18 46.8836   1
   7  12   8 280.553 13.0042   1
   7  12   9 243.359 13.8327   1
   7  12  10 42.5285 8.58455   1
   7  12  11 2205.29 72.4219   1
   7  12  12 815.578 29.3527   1
   7  12  13 1387.93 56.3452   1
   7  12  14 230.724 15.3096   1
   7  12  15  764.28  29.436   1
   7  12  16 744.034 37.9972   1
   7  12  17 1177.26 50.9012   1
   7  12  18 81.8691 10.5372   1
   7  12  19 100.982 12.1912   1
   7  12  20 17.3969 11.6298   1
   7  12  21 115.429 22.0952   1
   7  12  22 8.40204 47.3405   1
   7  12  23 190.724 21.7213   1
   7  12  24 390.573 29.7163   1
   7  12  25 25.7562 19.1571   1
   7  12  26 66.4381  20.305   1
   7  12  27 173.633 18.8813   1
   7  12  28 273.933 30.9859   1
   7  13 -27  77.399 29.4238   1
   7  13 -26 64.4153 27.8224   1
   7  13 -25 40.3014 44.9109   1
   7  13 -24 102.584 34.4422   1
   7  13 -23 92.0469 24.9671   1
   7  13 -22 363.037 31.7435   1
   7  13 -21 65.9364 18.9486   1
   7  13 -20 201.624 23.7205   1
   7  13 -19 475.161 34.5198   1
   7  13 -18 380.042 26.2687   1
   7  13 -17 47.7858 11.1082   1
   7  13 -16 37.7697  13.955   1
   7  13 -15 1083.45 57.6128   1
   7  13 -14  156.35 13.6563   1
   7  13 -13 526.588 26.0236   1
   7  13 -12 290.746  21.896   1
   7  13 -11 131.404 12.9648   1
   7  13 -10 39.2796 10.5536   1
   7  13  -9 1024.81 38.7872   1
   7  13  -8 17.4254 8.68088   1
   7  13  -7 662.442 33.3214   1
   7  13  -6 226.915 12.0616   1
   7  13  -5 361.328 14.6318   1
   7  13  -4  626.70 24.2063   1
   7  13  -3 1082.41 39.4703   1
   7  13  -2 127.397 8.73163   1
   7  13  -1 179.208 9.50465   1
   7  13   0 1227.18 43.9252   1
   7  13   1 186.904 9.98036   1
   7  13   2  122.72 9.01153   1
   7  13   3 1115.33 37.7824   1
   7  13   4 599.195 22.5065   1
   7  13   5 321.088 16.2628   1
   7  13   6 259.612 16.6256   1
   7  13   7 701.472 28.7918   1
   7  13   8 33.8131 9.46941   1
   7  13   9 1033.51 37.0348   1
   7  13  10 16.4564 9.05036   1
   7  13  11 155.021 12.3057   1
   7  13  12 281.007 14.7355   1
   7  13  13  544.34 27.6239   1
   7  13  14 154.384 13.1198   1
   7  13  15 1123.01  41.877   1
   7  13  16 30.1896 10.6586   1
   7  13  17 49.2703 11.6445   1
   7  13  18 335.321 32.7567   1
   7  13  19 530.139 53.7842   1
   7  13  20 175.255 37.5532   1
   7  13  21 68.9907 16.3793   1
   7  13  22 375.702 25.9628   1
   7  13  23 95.5892 21.6167   1
   7  13  24 167.857 20.3359   1
   7  13  25 58.6173 16.6958   1
   7  13  26 130.258 17.7536   1
   7  13  27  64.666 16.7003   1
   7  14 -24 -3.5589 64.5812   1
   7  14 -23 103.477 25.4301   1
   7  14 -22 264.639  27.042   1
   7  14 -21 177.146 18.4201   1
   7  14 -20 123.159 21.4324   1
   7  14 -19 176.737 22.2029   1
   7  14 -18 507.891 43.2753   1
   7  14 -17 210.109 25.7133   1
   7  14 -16 176.386 19.3105   1
   7  14 -15 17.6999  15.025   1
   7  14 -14 94.5371 16.9789   1
   7  14 -13  107.16 16.3959   1
   7  14 -12 250.266 23.9614   1
   7  14 -11 489.374 25.4379   1
   7  14 -10 164.159 17.3246   1
   7  14  -9 189.015   20.91   1
   7  14  -8 204.995 19.4955   1
   7  14  -7 495.484 32.4172   1
   7  14  -6 162.358 13.2778   1
   7  14  -5 310.739   23.28   1
   7  14  -4 362.376 18.7151   1
   7  14  -3 103.324 13.0578   1
   7  14  -2 364.426 19.8609   1
   7  14  -1 23.9471 12.0602   1
   7  14   0 861.244 34.4022   1
   7  14   1 25.8937 13.3874   1
   7  14   2 355.221 18.4626   1
   7  14   3 125.744 12.6402   1
   7  14   4  377.12 26.1437   1
   7  14   5 304.695 17.0543   1
   7  14   6 176.425  16.946   1
   7  14   7 495.682 24.1929   1
   7  14   8 214.669 15.8589   1
   7  14   9 209.269 15.4495   1
   7  14  10 126.938 13.3872   1
   7  14  11 529.812 30.8139   1
   7  14  12 241.645  18.772   1
   7  14  13 89.7448   20.73   1
   7  14  14 118.649 18.4091   1
   7  14  15-3.22278 42.5149   1
   7  14  16 249.501   58.68   1
   7  14  17  248.68 24.1438   1
   7  14  18 452.853 31.5219   1
   7  14  19 150.547 18.2847   1
   7  14  20 190.891 20.1906   1
   7  14  21 166.714 21.6871   1
   7  14  22 223.552 23.0098   1
   7  14  23 62.7618 18.1759   1
   7  14  24 28.3738 18.1155   1
   7  15 -22-2.62018 44.9377   1
   7  15 -21 80.1042 19.5351   1
   7  15 -20 61.4186 23.2046   1
   7  15 -19 63.8013 18.1022   1
   7  15 -18  35.104 16.1744   1
   7  15 -17 163.399 18.4068   1
   7  15 -16 306.276 24.0225   1
   7  15 -15 37.8741 17.4835   1
   7  15 -14 12.4156 23.6575   1
   7  15 -13 159.802 17.8867   1
   7  15 -12 183.689 19.3962   1
   7  15 -11 15.0263 15.6828   1
   7  15 -10  157.43 22.2923   1
   7  15  -9 243.336 19.9771   1
   7  15  -8 13.3045 15.3742   1
   7  15  -7 103.071 19.9772   1
   7  15  -6 584.826 36.1673   1
   7  15  -5 10.2724 14.8741   1
   7  15  -4 10.0025 15.5681   1
   7  15  -3 191.005 18.1644   1
   7  15  -2 343.883 23.5606   1
   7  15  -1 259.248 20.0068   1
   7  15   0-6.62713 36.5072   1
   7  15   1 294.095 27.2043   1
   7  15   2 370.923 34.3578   1
   7  15   3 178.545 21.9011   1
   7  15   4 24.3705 15.3777   1
   7  15   5-0.32958 37.5645   1
   7  15   6 591.932 41.0004   1
   7  15   7 100.482 16.3719   1
   7  15   8 19.5781  15.508   1
   7  15   9 254.961 40.5956   1
   7  15  10 133.801 36.0127   1
   7  15  11 15.0976 24.1851   1
   7  15  12  189.48 33.4288   1
   7  15  13 183.589 28.3135   1
   7  15  14  25.409 25.4001   1
   7  15  15 43.7862 16.1233   1
   7  15  16 296.421 22.2617   1
   7  15  17  172.22 29.3673   1
   7  15  18 26.2456 16.7521   1
   7  15  19   65.65 16.8871   1
   7  15  20 81.6477  16.945   1
   7  15  21 112.723 21.6612   1
   7  15  22 44.9608 16.4262   1
   7  16 -19 33.5201 19.6155   1
   7  16 -18 6.41539 16.9067   1
   7  16 -17 33.5662 19.3461   1
   7  16 -16  50.602 18.9755   1
   7  16 -15 190.695 26.5088   1
   7  16 -14 2.79464 17.9391   1
   7  16 -13 65.8631 18.3103   1
   7  16 -12 175.673 20.2943   1
   7  16 -11 122.057 24.4046   1
   7  16 -10 122.068 30.6108   1
   7  16  -9 7.15024 19.5007   1
   7  16  -8-44.4105 40.0625   1
   7  16  -7 4.14992 17.1621   1
   7  16  -6 297.116 23.5366   1
   7  16  -5 71.1003 16.4736   1
   7  16  -4 112.062 17.2211   1
   7  16  -3 222.814 19.3673   1
   7  16  -2 103.335 17.2507   1
   7  16  -1 177.415  18.365   1
   7  16   0 41.2032 17.3808   1
   7  16   1 244.172 25.4293   1
   7  16   2 26.7397  26.981   1
   7  16   3 187.664 48.8303   1
   7  16   4 177.812 42.4636   1
   7  16   5 77.9872 31.3782   1
   7  16   6 285.802  30.369   1
   7  16   7 33.0218 28.9141   1
   7  16   8 3.37384 19.0955   1
   7  16   9 20.0453 17.6557   1
   7  16  10 122.741 17.7071   1
   7  16  11 156.264 29.8554   1
   7  16  12 184.746  19.844   1
   7  16  13 56.2693 17.1721   1
   7  16  14 11.9145 23.4876   1
   7  16  15  293.43 22.0145   1
   7  16  16 97.4786 17.1305   1
   7  16  17 33.2019 16.4894   1
   7  16  18 30.8277  16.287   1
   7  16  19 23.2194 16.4586   1
   7  17 -14 36.6369 35.3759   1
   7  17 -13 87.1757  23.975   1
   7  17 -12 66.0569 36.3352   1
   7  17 -11 62.7319 33.6536   1
   7  17 -10 109.553 23.9664   1
   7  17  -9 21.6437 20.8866   1
   7  17  -8 194.223 23.7263   1
   7  17  -7 155.421 22.8215   1
   7  17  -6 42.7726 31.6695   1
   7  17  -5-5.08023 45.4112   1
   7  17  -4 78.7038 18.1124   1
   7  17  -3 169.693 20.1262   1
   7  17  -2 -6.6542 39.5917   1
   7  17  -1 105.721 24.6956   1
   7  17   0  146.79 19.4974   1
   7  17   1 103.684 24.6694   1
   7  17   2-9.96458 39.1958   1
   7  17   3 156.978 19.4961   1
   7  17   4 91.9561  17.342   1
   7  17   5 21.0667 16.4065   1
   7  17   6 40.4849 16.9358   1
   7  17   7  91.769 20.2011   1
   7  17   8 159.828 30.1426   1
   7  17   9 38.2299 22.0925   1
   7  17  10 134.659  18.213   1
   7  17  11 65.3438 26.3918   1
   7  17  12 91.4507 17.2312   1
   7  17  13 111.465 17.7839   1
   7  17  14 49.2616 21.3813   1
   7  18  -8 1.92243 16.5675   1
   7  18  -7 84.3802 19.1743   1
   7  18  -6 59.2457 17.0959   1
   7  18  -5 98.4348 17.4679   1
   7  18  -4 44.4827 22.5401   1
   7  18  -3 55.6719 20.8941   1
   7  18  -2 55.6684 18.7828   1
   7  18  -1 46.1057  16.595   1
   7  18   0 64.4159 20.3895   1
   7  18   1  52.508 17.8813   1
   7  18   2  61.198 22.3991   1
   7  18   3 97.5332 17.5218   1
   7  18   4 73.6866 17.0855   1
   7  18   5 89.3347 26.3351   1
   7  18   6 48.7368 16.4827   1
   7  18   7 101.025 17.6282   1
   7  18   8 8.65863 16.1635   1
   8   0   0 2778.42 401.146   1
   8   0   1 451.949 14.8721   1
   8   0   2 1411.99 45.2207   1
   8   0   3 2564.32 79.4691   1
   8   0   4 287.473 10.1212   1
   8   0   5 15.8752 2.95039   1
   8   0   6 1505.94 52.1971   1
   8   0   7 8318.20 248.341   1
   8   0   812148.40 353.835   1
   8   0   9 1620.47 60.6673   1
   8   0  10 733.096 29.6368   1
   8   0  11 5647.13 173.805   1
   8   0  12 5122.15 171.351   1
   8   0  13 4271.16 147.515   1
   8   0  14 1464.81  56.847   1
   8   0  15 9.32987 5.68949   1
   8   0  16 69.9376 5.88218   1
   8   0  17 927.039 33.9455   1
   8   0  18 40.0914 6.62615   1
   8   0  19 1257.03 40.7784   1
   8   0  20 659.282 22.2458   1
   8   0  21 224.762 11.0375   1
   8   0  22 159.678 9.45275   1
   8   0  23 264.239 11.4668   1
   8   0  24 80.0517 7.88007   1
   8   0  25 228.131 12.2128   1
   8   0  26 1493.73 56.4103   1
   8   0  27 39.8844 12.6863   1
   8   0  28 95.7606 15.6646   1
   8   0  29 95.0905 15.3731   1
   8   0  30  992.21 45.8556   1
   8   0  31 10.9803 18.6222   1
   8   0  32 54.0966 22.1077   1
   8   0  33 268.134 34.6544   1
   8   0  34 -1.7921 41.3734   1
   8   0  35 9.09267 19.3972   1
   8   0  36 25.0919 23.6711   1
   8   0  37 78.4474 30.7025   1
   8   1 -37 112.562 24.6667   1
   8   1 -36  85.216 20.7846   1
   8   1 -35 255.622 25.2638   1
   8   1 -34 91.7562 31.3106   1
   8   1 -33 141.546 68.8423   1
   8   1 -32 41.7579 22.3843   1
   8   1 -31 295.871 29.3912   1
   8   1 -30 157.683 16.1854   1
   8   1 -29 881.499 41.7432   1
   8   1 -28  421.64 23.9918   1
   8   1 -27  136.04 15.0033   1
   8   1 -26 36.5739 10.2547   1
   8   1 -25 1238.64 44.0625   1
   8   1 -24 158.277 9.32142   1
   8   1 -23 763.663 26.8376   1
   8   1 -22 396.136 18.4238   1
   8   1 -21 625.715  24.572   1
   8   1 -20 9.72084  6.6753   1
   8   1 -19 225.666 11.1383   1
   8   1 -18 526.281 22.9307   1
   8   1 -17 3422.35 144.932   1
   8   1 -16 625.247 29.8013   1
   8   1 -15 5530.43 231.806   1
   8   1 -14 223.696 11.3486   1
   8   1 -13 3367.03 170.092   1
   8   1 -12 1656.24 74.7032   1
   8   1 -1112606.50 536.712   1
   8   1 -10 5512.46 207.395   1
   8   1  -9 6782.53 253.415   1
   8   1  -8 479.093 19.4875   1
   8   1  -713320.60 440.325   1
   8   1  -6 2197.60 90.0013   1
   8   1  -514010.40  416.60   1
   8   1  -4 4553.12 144.938   1
   8   1  -3 4390.98  132.52   1
   8   1  -2 2747.06 84.1703   1
   8   1  -1 5013.53 152.605   1
   8   1   0 1419.79 43.3424   1
   8   1   1 4651.64 146.316   1
   8   1   2 2744.75 83.5988   1
   8   1   3 4461.33 130.419   1
   8   1   4 4601.77 132.538   1
   8   1   514496.70 392.619   1
   8   1   6 2153.41 61.9249   1
   8   1   713098.70 359.591   1
   8   1   8 489.174 16.4074   1
   8   1   9 6973.81 199.227   1
   8   1  10 5454.71 159.333   1
   8   1  1112702.20 343.139   1
   8   1  12 1626.12 68.8027   1
   8   1  13 3687.63 115.849   1
   8   1  14 240.547 9.58096   1
   8   1  15 5509.85 170.646   1
   8   1  16 666.438 25.2795   1
   8   1  17 3481.46 111.842   1
   8   1  18 534.025 18.5506   1
   8   1  19 234.036 10.9819   1
   8   1  20 19.0396 5.30945   1
   8   1  21 624.005 22.5678   1
   8   1  22 389.144 15.9744   1
   8   1  23 804.027 27.4106   1
   8   1  24 185.732 9.99902   1
   8   1  25 1155.80 44.6249   1
   8   1  26 54.2442 10.9843   1
   8   1  27 124.373 17.5829   1
   8   1  28 477.035  28.803   1
   8   1  29 943.567 51.8696   1
   8   1  30 123.538  15.307   1
   8   1  31  259.53  23.345   1
   8   1  32 72.5758 30.4319   1
   8   1  33 182.244 59.1483   1
   8   1  34 129.571 32.8591   1
   8   1  35 234.301 28.2386   1
   8   1  36 75.9862  20.129   1
   8   1  37 104.107 30.4379   1
   8   2 -37 76.3207 20.4583   1
   8   2 -36 59.5939 23.2768   1
   8   2 -35 61.1616 26.5172   1
   8   2 -34 125.618 31.0791   1
   8   2 -33  162.74 46.4117   1
   8   2 -32 207.323 25.3515   1
   8   2 -31 109.061  33.309   1
   8   2 -30 234.115 20.7692   1
   8   2 -29 36.3855 13.9141   1
   8   2 -28 42.1582 15.0315   1
   8   2 -27  640.68 29.9255   1
   8   2 -26 679.291 36.2787   1
   8   2 -25 22.9324 12.2869   1
   8   2 -24 1158.66 51.8952   1
   8   2 -23 917.637 46.9096   1
   8   2 -22 455.407 19.4404   1
   8   2 -21 301.521 16.9127   1
   8   2 -20 1268.10 65.2908   1
   8   2 -19 696.296 32.3103   1
   8   2 -18 179.507 9.78024   1
   8   2 -17 2855.27 122.856   1
   8   2 -16 297.753 16.5054   1
   8   2 -15 837.038 36.2118   1
   8   2 -14 874.036 83.7102   1
   8   2 -13 4291.64 152.413   1
   8   2 -12 46.8415  5.1924   1
   8   2 -11 1226.82 63.0994   1
   8   2 -10 157.382 8.88336   1
   8   2  -9 1527.82 53.9315   1
   8   2  -8 22.3103 4.28386   1
   8   2  -7 6012.29 220.572   1
   8   2  -6 6650.17 262.211   1
   8   2  -5 7700.32 321.826   1
   8   2  -4 2349.55 77.4936   1
   8   2  -3 3814.91 117.123   1
   8   2  -2 3461.86 106.077   1
   8   2  -1 8221.44 245.098   1
   8   2   0 7670.19 307.045   1
   8   2   1 8086.25 230.249   1
   8   2   2 3479.24  102.97   1
   8   2   3 3885.94 111.452   1
   8   2   4 2311.26 68.0375   1
   8   2   5 7738.29 314.805   1
   8   2   6 6798.23 191.441   1
   8   2   7 5981.92 167.434   1
   8   2   8 15.9277 3.50754   1
   8   2   9 1538.38 45.3305   1
   8   2  10 164.107 6.48804   1
   8   2  11 1232.33 35.8753   1
   8   2  12 56.3937 5.19175   1
   8   2  13 4593.76 120.827   1
   8   2  14 999.239 30.9274   1
   8   2  15 846.695 31.5141   1
   8   2  16 313.491  11.837   1
   8   2  17 2884.66  87.882   1
   8   2  18 194.033 8.40415   1
   8   2  19 673.805 22.8021   1
   8   2  20 1238.45 40.9793   1
   8   2  21 297.296 11.6357   1
   8   2  22 487.114 16.5906   1
   8   2  23  882.63 27.1932   1
   8   2  24 1125.56 35.8527   1
   8   2  25 21.1277 8.61209   1
   8   2  26 635.312 28.8552   1
   8   2  27 634.898 29.7804   1
   8   2  28 28.8091 13.1339   1
   8   2  29 41.5512 13.8699   1
   8   2  30 246.214 23.7093   1
   8   2  31 53.8452 23.2692   1
   8   2  32 252.227 36.4391   1
   8   2  33 236.639 34.8409   1
   8   2  34 72.4804  23.382   1
   8   2  35  69.482 23.9409   1
   8   2  36 66.1046 24.6678   1
   8   2  37 64.7342 23.3059   1
   8   3 -36 34.5171 22.6218   1
   8   3 -35 82.1677 20.8989   1
   8   3 -34 48.0643 23.9816   1
   8   3 -33 147.956 48.4401   1
   8   3 -32 333.939 56.9884   1
   8   3 -31 151.732 26.0802   1
   8   3 -30 57.6015 40.8106   1
   8   3 -29 639.052 82.5552   1
   8   3 -28 1026.82 61.8904   1
   8   3 -27-6.18998 28.3296   1
   8   3 -26 308.908 30.7272   1
   8   3 -25 117.461 20.3542   1
   8   3 -24 1442.83 58.5999   1
   8   3 -23 1287.39 55.9127   1
   8   3 -22 1389.40 51.9241   1
   8   3 -21 694.948 42.3205   1
   8   3 -20 687.654 28.5113   1
   8   3 -19 2450.67 99.9457   1
   8   3 -18 1076.53 42.5245   1
   8   3 -17 1258.69 49.5691   1
   8   3 -16 2168.74 60.0302   1
   8   3 -15 2284.02 74.5722   1
   8   3 -14 540.746  24.246   1
   8   3 -13 874.274 30.5614   1
   8   3 -12 2119.94 74.1751   1
   8   3 -1113287.40 437.968   1
   8   3 -10 688.153 24.9611   1
   8   3  -9 2856.28 114.192   1
   8   3  -8 4612.83 157.571   1
   8   3  -7 4028.35 131.177   1
   8   3  -6 3771.13 126.449   1
   8   3  -5 5385.36 164.429   1
   8   3  -4 5536.90 215.979   1
   8   3  -3 6376.50 192.068   1
   8   3  -2 8184.04  230.51   1
   8   3  -115769.00  453.96   1
   8   3   0 303.296 9.98932   1
   8   3   115402.70 425.301   1
   8   3   2 7956.36 291.875   1
   8   3   3 6274.65 192.393   1
   8   3   4 5427.69 151.666   1
   8   3   5 5251.09 144.282   1
   8   3   6 3539.54 98.5412   1
   8   3   7 3931.03  109.70   1
   8   3   8 4566.94 127.901   1
   8   3   9 2899.69 83.9431   1
   8   3  10 700.346 22.9233   1
   8   3  1112477.60 332.303   1
   8   3  12 2104.36 61.7729   1
   8   3  13 894.785 26.3832   1
   8   3  14 550.066 16.7857   1
   8   3  15 2211.39 64.7546   1
   8   3  16 2099.17 60.7171   1
   8   3  17 1239.51  42.061   1
   8   3  18 1086.77 32.7004   1
   8   3  19 2482.25 71.5158   1
   8   3  20 666.725  21.779   1
   8   3  21 731.229 27.3624   1
   8   3  22 1427.88 43.5269   1
   8   3  23 1303.29 39.0941   1
   8   3  24 1493.47 47.4924   1
   8   3  25 107.152  9.7224   1
   8   3  26 315.554 17.8023   1
   8   3  27 10.6672 10.8566   1
   8   3  28 1065.34 42.1466   1
   8   3  29 685.716 29.2977   1
   8   3  30 89.6151 13.1731   1
   8   3  31 86.1139 22.6233   1
   8   3  32 251.575 39.7919   1
   8   3  33 115.285 36.8835   1
   8   3  34   29.45 22.7641   1
   8   3  35 69.6622 23.7737   1
   8   3  36 51.9345 27.7404   1
   8   4 -36  229.71 33.3669   1
   8   4 -35-11.3178 38.6228   1
   8   4 -34 80.4789 45.3795   1
   8   4 -33 74.8703 42.0204   1
   8   4 -32 183.599 48.8417   1
   8   4 -31 471.424 69.9248   1
   8   4 -30 433.535 65.5841   1
   8   4 -29  134.90   62.60   1
   8   4 -28 39.8259 27.9097   1
   8   4 -27 750.406  41.777   1
   8   4 -26 1344.95 68.5489   1
   8   4 -25 76.9651 17.3499   1
   8   4 -24 1052.80 53.8937   1
   8   4 -23 212.902 12.0187   1
   8   4 -22 627.435 22.5003   1
   8   4 -21 431.335 14.4182   1
   8   4 -20 3213.84 97.8792   1
   8   4 -19 182.015  20.355   1
   8   4 -18 1735.32 102.173   1
   8   4 -17 7.59029 7.53956   1
   8   4 -16 1377.50 46.0618   1
   8   4 -15 228.783  10.844   1
   8   4 -14 4208.66 134.434   1
   8   4 -13 6745.42 209.199   1
   8   4 -12 56.5036 6.06723   1
   8   4 -11 1256.65 45.2973   1
   8   4 -10 2547.16 87.4319   1
   8   4  -912406.50 372.768   1
   8   4  -8 515.294 17.6671   1
   8   4  -7 4706.67 144.755   1
   8   4  -6 1424.77 44.7429   1
   8   4  -5 644.141 21.0395   1
   8   4  -4 3802.35 124.739   1
   8   4  -3 1660.26 51.9373   1
   8   4  -2 1975.46  61.744   1
   8   4  -1 2632.46 78.4967   1
   8   4   0 5731.77 169.503   1
   8   4   1 2565.93  75.706   1
   8   4   2 1934.37 56.8029   1
   8   4   3 1615.20 47.6093   1
   8   4   4 3792.36 108.497   1
   8   4   5 619.011 18.9412   1
   8   4   6 1385.45 45.2293   1
   8   4   7 4506.93 132.734   1
   8   4   8  510.91 16.1021   1
   8   4   912138.00  352.22   1
   8   4  10 2475.38 70.4466   1
   8   4  11 1217.75 36.9713   1
   8   4  12 57.0306 4.64578   1
   8   4  13 6601.68 187.585   1
   8   4  14 4183.50 122.211   1
   8   4  15  232.67 10.7595   1
   8   4  16 1346.04 43.4708   1
   8   4  17  4.9666 4.50136   1
   8   4  18 1867.65 53.1824   1
   8   4  19  207.93 10.7486   1
   8   4  20 3258.17 105.204   1
   8   4  21 433.413 17.7147   1
   8   4  22 634.173 24.5646   1
   8   4  23 199.495 12.5862   1
   8   4  24 1116.87 44.5697   1
   8   4  25 85.3034 11.6508   1
   8   4  26 1401.54 51.9428   1
   8   4  27 793.885 38.4043   1
   8   4  28-2.37023 40.5765   1
   8   4  29 88.9699 12.2935   1
   8   4  30 447.195 26.0296   1
   8   4  31 542.208 32.1293   1
   8   4  32 220.729 27.9839   1
   8   4  33 117.711 22.2064   1
   8   4  34 76.1782 23.7648   1
   8   4  35 4.48403  22.917   1
   8   4  36 264.811 50.8087   1
   8   5 -34 150.015 49.0822   1
   8   5 -33 172.848 48.7299   1
   8   5 -32 190.536 49.5941   1
   8   5 -31 117.831 45.3459   1
   8   5 -30 35.8185 41.8518   1
   8   5 -29 120.648 44.6314   1
   8   5 -28 769.597 58.9189   1
   8   5 -27 493.323 34.6911   1
   8   5 -26 566.245 32.8162   1
   8   5 -25 111.745 13.8407   1
   8   5 -24 1017.44 49.2997   1
   8   5 -23 1673.82 59.6372   1
   8   5 -22 3545.10 120.442   1
   8   5 -21 1272.87  47.212   1
   8   5 -20 14.2021 6.49569   1
   8   5 -19 1160.11 52.2661   1
   8   5 -18 3916.85  148.51   1
   8   5 -17 6418.79 260.841   1
   8   5 -16 1243.70 44.6412   1
   8   5 -15 997.302 38.7001   1
   8   5 -14 1041.04 36.8453   1
   8   5 -13 3997.26 120.157   1
   8   5 -12 1109.87 34.6983   1
   8   5 -11 1486.78 46.4431   1
   8   5 -10 250.625 9.57828   1
   8   5  -9 3273.10 99.6074   1
   8   5  -8  349.34 12.2769   1
   8   5  -7 725.131 23.4462   1
   8   5  -6 63.3741 5.77881   1
   8   5  -519169.80  551.87   1
   8   5  -4 2640.75 80.0385   1
   8   5  -3 89.6821 5.51605   1
   8   5  -2 413.348 13.6484   1
   8   5  -1 6341.72 182.709   1
   8   5   0 4810.76 153.634   1
   8   5   1 6362.09 183.366   1
   8   5   2 404.962 13.3555   1
   8   5   3  78.799 6.67484   1
   8   5   4 2610.22 89.0369   1
   8   5   518442.60 535.726   1
   8   5   6 58.9562 4.89711   1
   8   5   7 697.125 21.3254   1
   8   5   8 341.617 11.2873   1
   8   5   9 3100.01 90.1701   1
   8   5  10 244.376 9.41943   1
   8   5  11 1443.69 43.9251   1
   8   5  12 1038.93 32.8452   1
   8   5  13 3922.22 117.393   1
   8   5  14 1021.17  30.993   1
   8   5  15 997.881 31.1026   1
   8   5  16 1265.90 38.0257   1
   8   5  17 6764.33 189.512   1
   8   5  18 4047.96 117.257   1
   8   5  19 1240.78 38.2027   1
   8   5  20 8.34426 6.06192   1
   8   5  21 1225.23 37.2106   1
   8   5  22 3637.25 111.842   1
   8   5  23 1787.93 69.5316   1
   8   5  24 1211.08 54.4342   1
   8   5  25 115.109 12.1952   1
   8   5  26  587.64 32.9617   1
   8   5  27 527.249 31.6789   1
   8   5  28 795.691 37.7467   1
   8   5  29 194.436 18.3016   1
   8   5  30 72.6422 24.7901   1
   8   5  31 158.784 22.7786   1
   8   5  32 133.663 33.9278   1
   8   5  33 112.716 15.9829   1
   8   5  34 117.938 16.3668   1
   8   5  35 458.799 27.7864   1
   8   6 -35 88.0337 45.2072   1
   8   6 -33 509.112 73.1093   1
   8   6 -32 151.523 48.2514   1
   8   6 -31 219.167 49.3692   1
   8   6 -30 399.651   42.56   1
   8   6 -29 105.084 30.5981   1
   8   6 -28 233.261 30.4087   1
   8   6 -27 71.4698 15.6284   1
   8   6 -26 1011.29 48.8053   1
   8   6 -25 469.177 27.4205   1
   8   6 -24 1025.37 49.7831   1
   8   6 -23 44.2937 11.8716   1
   8   6 -22 1360.80  53.612   1
   8   6 -21 1096.90  40.528   1
   8   6 -20 3241.09 116.831   1
   8   6 -19 1205.74 44.6188   1
   8   6 -18 1779.89 62.9054   1
   8   6 -17 1234.27 40.4286   1
   8   6 -16 2469.29 74.1875   1
   8   6 -15 4707.20 142.901   1
   8   6 -14 1907.12 59.1335   1
   8   6 -13 1256.22 38.5624   1
   8   6 -12 179.348 7.97693   1
   8   6 -11 2260.02 69.2844   1
   8   6 -10 874.842 27.7073   1
   8   6  -9 357.396 13.7898   1
   8   6  -8  45.096 5.08728   1
   8   6  -7 6565.29 190.525   1
   8   6  -6 1508.82 46.6271   1
   8   6  -5 439.556 15.8853   1
   8   6  -4 1134.48 36.4729   1
   8   6  -3 6581.69  191.81   1
   8   6  -2 1658.38  54.189   1
   8   6  -1 130.208 7.39052   1
   8   6   0 3555.52 110.056   1
   8   6   1 133.305 7.91403   1
   8   6   2 1688.39   56.48   1
   8   6   3 6596.35 195.624   1
   8   6   4 1122.65 37.8958   1
   8   6   5 436.644 14.4702   1
   8   6   6 1493.74 45.6072   1
   8   6   7 6492.49 186.934   1
   8   6   8 45.4883  5.7934   1
   8   6   9 357.832  14.197   1
   8   6  10 838.873 27.6129   1
   8   6  11 2284.57 74.7441   1
   8   6  12  186.54 9.02067   1
   8   6  13 1214.65 41.6835   1
   8   6  14 1824.57 55.8712   1
   8   6  15 4670.86 138.429   1
   8   6  16 2442.44 75.9716   1
   8   6  17 1182.75 37.6973   1
   8   6  18 1831.01 54.7073   1
   8   6  19 1217.52  37.587   1
   8   6  20 3257.71 94.5295   1
   8   6  21 1023.05 40.2896   1
   8   6  22 1313.50 46.3572   1
   8   6  23 44.4168 9.02337   1
   8   6  24 961.815 37.0647   1
   8   6  25 499.871 35.9691   1
   8   6  26 1027.65 44.9974   1
   8   6  27 76.5196 13.8969   1
   8   6  28  233.30 27.6719   1
   8   6  29 135.136 30.2921   1
   8   6  30 482.998 113.816   1
   8   6  31 212.053 34.3439   1
   8   6  32 172.053 18.0161   1
   8   6  33  398.38 23.7589   1
   8   6  34  47.546 16.2902   1
   8   6  35 90.5543 28.5307   1
   8   7 -34 189.216 49.4086   1
   8   7 -33 92.9194  54.248   1
   8   7 -32 104.589 63.2194   1
   8   7 -31 175.276 51.2299   1
   8   7 -30 196.858 34.3321   1
   8   7 -29 412.929 65.9254   1
   8   7 -28 622.435 53.4654   1
   8   7 -27 195.921  30.214   1
   8   7 -26 226.821 22.3797   1
   8   7 -25 77.0736 15.0323   1
   8   7 -24 1100.75 48.9314   1
   8   7 -23 295.838 24.2158   1
   8   7 -22 747.407 41.8736   1
   8   7 -21 215.368 16.6877   1
   8   7 -20 2794.85 113.784   1
   8   7 -19 419.463 17.9286   1
   8   7 -18 1576.76 49.0272   1
   8   7 -17 736.997 27.2238   1
   8   7 -16 3338.76 98.6653   1
   8   7 -15 1219.62 38.3368   1
   8   7 -14  306.86 12.4802   1
   8   7 -13 2515.98 76.3353   1
   8   7 -12 1977.43 60.0177   1
   8   7 -11 3367.43 101.506   1
   8   7 -10 197.267 8.58201   1
   8   7  -9 2997.64 90.7678   1
   8   7  -8 474.138 16.1374   1
   8   7  -7 1110.52 35.2915   1
   8   7  -6 466.262 15.9362   1
   8   7  -5 1170.28 36.9837   1
   8   7  -4 791.722 25.1373   1
   8   7  -3 2183.59 67.2977   1
   8   7  -2 8797.00 252.778   1
   8   7  -1 4097.95 127.813   1
   8   7   0 133.029 7.80284   1
   8   7   1 4008.44 119.277   1
   8   7   2 8823.19 248.397   1
   8   7   3 2124.01 67.2935   1
   8   7   4 781.975 28.5498   1
   8   7   5 1139.68 36.2032   1
   8   7   6  476.08 16.3997   1
   8   7   7 1144.46 36.4675   1
   8   7   8 483.715 20.3659   1
   8   7   9 3006.39 92.5803   1
   8   7  10 187.539 10.5267   1
   8   7  11 3396.86 102.706   1
   8   7  12 1946.27  63.179   1
   8   7  13 2571.79 79.6535   1
   8   7  14 300.205 14.2559   1
   8   7  15 1212.73 39.7085   1
   8   7  16 3387.67 103.074   1
   8   7  17 732.331 25.7253   1
   8   7  18 1638.88 50.9782   1
   8   7  19 432.937 15.9316   1
   8   7  20 2930.31 93.9589   1
   8   7  21 219.178 11.7313   1
   8   7  22 738.067 28.4838   1
   8   7  23  320.64 16.5756   1
   8   7  24 1249.38 66.5141   1
   8   7  25 74.8255 13.7182   1
   8   7  26 239.006 17.3171   1
   8   7  27 224.599 22.7382   1
   8   7  28  638.43 35.4778   1
   8   7  29 281.628 69.9587   1
   8   7  30 234.553 35.9267   1
   8   7  31 199.678 20.5855   1
   8   7  32 133.908 18.5883   1
   8   7  33 70.5408 16.6809   1
   8   7  34 129.484 17.7987   1
   8   8 -33   59.12 47.2305   1
   8   8 -32 50.6063 51.5773   1
   8   8 -31-16.5727 50.7485   1
   8   8 -30 78.1882 104.833   1
   8   8 -29 107.578 32.2583   1
   8   8 -28 141.162 37.4945   1
   8   8 -27 219.121 32.8562   1
   8   8 -26 301.267 24.8733   1
   8   8 -25 266.757 28.5539   1
   8   8 -24 454.323 45.6422   1
   8   8 -23-3.36855 29.7714   1
   8   8 -22 789.862 34.1581   1
   8   8 -21 957.449 38.9301   1
   8   8 -20 442.795 21.7406   1
   8   8 -19 690.762 28.0027   1
   8   8 -18 648.716 25.1077   1
   8   8 -17 1548.11 53.8253   1
   8   8 -16 474.083 19.1255   1
   8   8 -15 2046.50  65.728   1
   8   8 -14 1036.15 33.0944   1
   8   8 -13 762.378 24.4313   1
   8   8 -12 66.6967 6.28101   1
   8   8 -11 2497.48 84.8618   1
   8   8 -10 477.963 17.3983   1
   8   8  -9 384.272 15.6978   1
   8   8  -8 388.703 13.8386   1
   8   8  -7 1582.71 49.9587   1
   8   8  -6 1065.99 34.8936   1
   8   8  -5 1861.59 61.2733   1
   8   8  -4 1447.63 48.4222   1
   8   8  -3 4502.27 137.717   1
   8   8  -2 1272.45 40.8055   1
   8   8  -1 5410.29 163.761   1
   8   8   0 5469.71 163.458   1
   8   8   1 5457.35 165.285   1
   8   8   2 1237.32 41.1213   1
   8   8   3 4499.97 139.794   1
   8   8   4 1397.63  45.277   1
   8   8   5 1833.89 57.1208   1
   8   8   6 1079.10 34.8333   1
   8   8   7 1551.62  49.121   1
   8   8   8 409.511 16.7382   1
   8   8   9 388.081 14.5696   1
   8   8  10 501.537 18.3515   1
   8   8  11 2471.61 75.5245   1
   8   8  12 71.4833 6.55397   1
   8   8  13  786.23 26.0463   1
   8   8  14 1039.84  32.855   1
   8   8  15 2076.93 67.0581   1
   8   8  16 476.735 17.8129   1
   8   8  17 1580.65 50.9775   1
   8   8  18 620.568 22.4004   1
   8   8  19 708.572 31.4746   1
   8   8  20 432.016 25.1359   1
   8   8  21 994.581 36.5947   1
   8   8  22  828.79 37.3421   1
   8   8  23 2.84651 11.9655   1
   8   8  24 497.065 24.3294   1
   8   8  25 269.904 21.1554   1
   8   8  26 353.502 27.5818   1
   8   8  27 189.624 19.4122   1
   8   8  28  160.56 41.0452   1
   8   8  29 131.945  21.104   1
   8   8  30 91.3286 33.1686   1
   8   8  31-5.88443 41.5524   1
   8   8  32 36.3567  16.153   1
   8   8  33 27.1087 16.1999   1
   8   9 -32 45.5163 32.9739   1
   8   9 -31 92.1458 32.2801   1
   8   9 -30 124.598 55.2818   1
   8   9 -29 188.621 62.0924   1
   8   9 -28  26.997 29.9438   1
   8   9 -27 20.5689  22.144   1
   8   9 -26 228.243 32.2237   1
   8   9 -25 10.3791 18.4548   1
   8   9 -24 49.2067 17.8739   1
   8   9 -23 107.335 25.9032   1
   8   9 -22 544.874 30.2597   1
   8   9 -21 90.7105  17.918   1
   8   9 -20 18.8202 9.12075   1
   8   9 -19 374.143  21.796   1
   8   9 -18 317.955 18.0531   1
   8   9 -17 39.0888 12.5165   1
   8   9 -16 771.652 29.5932   1
   8   9 -15 1941.96 61.6517   1
   8   9 -14 249.105 11.0763   1
   8   9 -13 467.575   17.07   1
   8   9 -12 881.951 29.9112   1
   8   9 -11 3028.30 101.669   1
   8   9 -10 1011.59 32.4757   1
   8   9  -9 1591.37 50.2372   1
   8   9  -8 453.781 16.7226   1
   8   9  -7 3350.98 100.489   1
   8   9  -6 2027.98 61.5644   1
   8   9  -5 898.183 28.5929   1
   8   9  -4 2668.92 80.2753   1
   8   9  -3 1628.06 50.5085   1
   8   9  -2 378.295  13.746   1
   8   9  -1 284.687 15.4164   1
   8   9   0 515.106 18.0963   1
   8   9   1 301.978 14.0253   1
   8   9   2 369.434 13.7724   1
   8   9   3 1580.56 50.9497   1
   8   9   4 2669.65 82.2771   1
   8   9   5 898.865 29.5278   1
   8   9   6 2073.68 65.7387   1
   8   9   7 3303.27 106.134   1
   8   9   8 453.598 18.7278   1
   8   9   9 1608.41  52.823   1
   8   9  10 963.356 32.6502   1
   8   9  11 3131.18 95.5337   1
   8   9  12 912.315 32.9498   1
   8   9  13  454.63 18.4681   1
   8   9  14 245.261 12.2558   1
   8   9  15 1898.26 60.4769   1
   8   9  16 775.771 27.1364   1
   8   9  17 34.8704 7.72587   1
   8   9  18 328.136 14.5168   1
   8   9  19 398.182 28.0652   1
   8   9  20 11.8248 10.2935   1
   8   9  21 86.7048 13.0865   1
   8   9  22 527.204 25.7868   1
   8   9  23 149.247 15.6341   1
   8   9  24 39.4124 13.6742   1
   8   9  25 38.7522 16.3023   1
   8   9  26 319.181 139.216   1
   8   9  27 5.49992  31.251   1
   8   9  28 25.1783 17.1978   1
   8   9  29 174.231 21.9816   1
   8   9  30 44.3259 16.6583   1
   8   9  31 105.482  22.975   1
   8   9  32 10.7311 16.6789   1
   8  10 -30 137.579 51.5811   1
   8  10 -29 175.438 55.1202   1
   8  10 -28 -8.2162 51.0322   1
   8  10 -27 48.1553 23.0405   1
   8  10 -26 175.434 25.9274   1
   8  10 -25 32.2247 23.5841   1
   8  10 -24 23.3196  21.822   1
   8  10 -23 53.3732   24.17   1
   8  10 -22 65.9281 22.9277   1
   8  10 -21 823.849 36.5267   1
   8  10 -20 54.2359 11.2642   1
   8  10 -19 249.884 14.0624   1
   8  10 -18 186.152 13.3257   1
   8  10 -17 577.248 25.6558   1
   8  10 -16 120.809 13.1304   1
   8  10 -15 182.588 10.8603   1
   8  10 -14 811.852 27.5781   1
   8  10 -13 1362.28 45.5052   1
   8  10 -12 238.775  11.041   1
   8  10 -11 954.268 33.0479   1
   8  10 -10 204.072 11.4967   1
   8  10  -9 3100.85 93.1909   1
   8  10  -8 2393.54 73.7932   1
   8  10  -7 1296.98 41.5059   1
   8  10  -6 751.813 25.5796   1
   8  10  -5 826.374 28.3794   1
   8  10  -4 1641.18 54.6074   1
   8  10  -3 1334.09 44.9882   1
   8  10  -2 1264.01 42.7792   1
   8  10  -1 474.852 18.3218   1
   8  10   0 44.4494  7.5123   1
   8  10   1  458.15 21.4761   1
   8  10   2 1218.75 39.7904   1
   8  10   3 1353.64 44.7829   1
   8  10   4 1675.76 52.8391   1
   8  10   5 823.831 27.8496   1
   8  10   6 796.009 26.6106   1
   8  10   7 1274.92  40.934   1
   8  10   8 2416.00 74.9065   1
   8  10   9 3096.35 95.0491   1
   8  10  10 196.753 10.1708   1
   8  10  11 949.134 32.4771   1
   8  10  12 230.874 16.3173   1
   8  10  13 1409.15 45.7087   1
   8  10  14 805.364 28.1506   1
   8  10  15 198.964 11.6581   1
   8  10  16 132.733 12.1363   1
   8  10  17 603.473 22.6677   1
   8  10  18 183.604 11.6485   1
   8  10  19 225.603 13.9014   1
   8  10  20 68.1152 11.7343   1
   8  10  21 851.438 39.0345   1
   8  10  22 44.5039 13.6808   1
   8  10  23 30.1432 14.0637   1
   8  10  24 48.9593  35.947   1
   8  10  25 79.6497 29.7103   1
   8  10  26 174.771  19.938   1
   8  10  27 101.813  18.746   1
   8  10  28 16.1244 16.7179   1
   8  10  29 154.528 20.4355   1
   8  10  30 98.3625 17.3345   1
   8  10  31 128.685 18.0033   1
   8  11 -29 26.1959 31.8435   1
   8  11 -28 172.697 95.4097   1
   8  11 -27 157.938 32.4112   1
   8  11 -26 59.9054 48.0775   1
   8  11 -25 128.444 24.9506   1
   8  11 -24  108.00 30.8934   1
   8  11 -23 44.0489 24.5132   1
   8  11 -22 43.0404  17.546   1
   8  11 -21 75.5668 14.4757   1
   8  11 -20  20.536 13.6995   1
   8  11 -19 608.843 33.2489   1
   8  11 -18 27.9065 12.8579   1
   8  11 -17 234.542 13.8419   1
   8  11 -16 86.2188 12.2772   1
   8  11 -15 936.934 37.9701   1
   8  11 -14 235.838 19.4151   1
   8  11 -13 332.022 16.5432   1
   8  11 -12  437.74 27.4952   1
   8  11 -11 452.343 17.6279   1
   8  11 -10 1260.08 43.0634   1
   8  11  -9 922.535 29.9523   1
   8  11  -8  148.54 9.23735   1
   8  11  -7  146.12 8.81467   1
   8  11  -6 829.779 28.2479   1
   8  11  -5 913.876 30.3937   1
   8  11  -4 653.807 23.6055   1
   8  11  -3 311.132 14.9178   1
   8  11  -2 422.547 23.9315   1
   8  11  -1 125.307 7.88335   1
   8  11   0 1985.93 61.9474   1
   8  11   1 113.486 8.21955   1
   8  11   2 443.943  15.699   1
   8  11   3 339.336 12.8526   1
   8  11   4 641.701 21.9184   1
   8  11   5 929.078 29.6838   1
   8  11   6 843.143 27.6515   1
   8  11   7 154.137 9.18445   1
   8  11   8 140.426 9.52674   1
   8  11   9  935.50 36.5694   1
   8  11  10 1225.55 39.6166   1
   8  11  11 462.367 18.3056   1
   8  11  12 501.125 19.0864   1
   8  11  13 331.342 14.7213   1
   8  11  14 229.425 12.1107   1
   8  11  15 975.783 42.3508   1
   8  11  16  107.82 10.0434   1
   8  11  17 264.347 18.0482   1
   8  11  18 21.2938 10.2866   1
   8  11  19 616.906 32.7699   1
   8  11  20 24.6362 14.2781   1
   8  11  21 59.3487 15.7948   1
   8  11  22 19.8935 22.3815   1
   8  11  23 39.3552 48.7682   1
   8  11  24 99.7731 22.7164   1
   8  11  25 154.928 18.3833   1
   8  11  26 52.8089 17.4676   1
   8  11  27 184.481  18.687   1
   8  11  28 250.587 22.8595   1
   8  11  29 52.7314  18.265   1
   8  12 -27 316.773  65.888   1
   8  12 -26 23.9046 24.0061   1
   8  12 -25 77.9477 83.1722   1
   8  12 -24 44.0124 30.1579   1
   8  12 -23  480.46   59.07   1
   8  12 -22 35.1362 23.2058   1
   8  12 -21-13.3645 38.3499   1
   8  12 -20 70.8727 23.9036   1
   8  12 -19 140.983 13.6252   1
   8  12 -18 117.958 13.8393   1
   8  12 -17 336.457  22.681   1
   8  12 -16 49.3961 9.35066   1
   8  12 -15 1052.43 40.0783   1
   8  12 -14 119.388 11.4586   1
   8  12 -13 836.318 30.6595   1
   8  12 -12 142.048 15.4466   1
   8  12 -11 305.988 15.5071   1
   8  12 -10  207.90 15.8121   1
   8  12  -9 944.357 33.0505   1
   8  12  -8 258.724 16.0786   1
   8  12  -7 1080.13 35.8021   1
   8  12  -6 33.9878 7.32121   1
   8  12  -5 1087.40 36.1814   1
   8  12  -4 728.929 24.6595   1
   8  12  -3 1223.30 38.9733   1
   8  12  -2 1208.97 48.2541   1
   8  12  -1 328.592 12.9026   1
   8  12   0 1263.18 39.9209   1
   8  12   1 300.724 12.4409   1
   8  12   2 1233.75 39.0878   1
   8  12   3 1200.88 38.8808   1
   8  12   4 716.549 24.7071   1
   8  12   5 1059.00  34.685   1
   8  12   6 41.6581 7.48165   1
   8  12   7 1064.41 35.7795   1
   8  12   8 260.587 13.0248   1
   8  12   9 944.642 33.1998   1
   8  12  10 186.012 11.2566   1
   8  12  11 304.135 18.4405   1
   8  12  12 161.964 12.0284   1
   8  12  13 826.143 29.6792   1
   8  12  14 129.066  16.386   1
   8  12  15 1090.40  59.437   1
   8  12  16 43.3334 10.4135   1
   8  12  17 372.452 18.1643   1
   8  12  18 124.296 14.7883   1
   8  12  19 130.551  22.023   1
   8  12  20  87.944 19.2393   1
   8  12  21-20.4211 37.3322   1
   8  12  22 36.3354 19.5005   1
   8  12  23 412.194 25.8185   1
   8  12  24 30.2056 17.0292   1
   8  12  25 89.4389 16.9506   1
   8  12  26 40.7531 18.7446   1
   8  12  27 366.649 27.4183   1
   8  13 -25 168.345 27.7274   1
   8  13 -24 83.4887 39.3522   1
   8  13 -23 23.0733 24.1597   1
   8  13 -22  123.82 31.3461   1
   8  13 -21 264.571 36.1091   1
   8  13 -20 13.5317 16.4899   1
   8  13 -19 81.6332 15.7672   1
   8  13 -18 45.9749  15.266   1
   8  13 -17 94.0885 20.5911   1
   8  13 -16 48.8536 11.8659   1
   8  13 -15 116.315 12.3066   1
   8  13 -14 83.0337 15.4877   1
   8  13 -13 237.328 25.7078   1
   8  13 -12 233.283 14.5827   1
   8  13 -11 307.745 20.0768   1
   8  13 -10 464.519 21.6196   1
   8  13  -9 82.3877 9.53432   1
   8  13  -8  511.26 20.4965   1
   8  13  -7 23.3685 8.91518   1
   8  13  -6 959.575 42.8759   1
   8  13  -5 416.538 27.1419   1
   8  13  -4  479.19 19.4657   1
   8  13  -3 431.821 18.2523   1
   8  13  -2 498.103 25.3539   1
   8  13  -1 502.284 20.3734   1
   8  13   0 585.052 22.7806   1
   8  13   1 474.221 18.8232   1
   8  13   2 487.315 22.8988   1
   8  13   3 413.828 17.5615   1
   8  13   4 488.835 20.2202   1
   8  13   5 434.582  22.047   1
   8  13   6 1003.91 45.7003   1
   8  13   7 33.2125 8.96328   1
   8  13   8 530.427 22.2153   1
   8  13   9   76.82 10.9318   1
   8  13  10 480.015 25.1011   1
   8  13  11 291.265 18.4122   1
   8  13  12 245.113 15.7913   1
   8  13  13 256.784 14.1898   1
   8  13  14 91.5207 10.6187   1
   8  13  15 103.196 11.4609   1
   8  13  16 44.0183 13.4165   1
   8  13  17 84.6201 22.4285   1
   8  13  18 83.3592 20.3545   1
   8  13  19  103.92 24.3222   1
   8  13  20-15.7432 38.5383   1
   8  13  21 277.511 21.3841   1
   8  13  22 106.247 17.9677   1
   8  13  23  16.292 16.0796   1
   8  13  24 37.3724 16.1428   1
   8  13  25  201.95 19.8407   1
   8  14 -23 23.6747   24.41   1
   8  14 -22  30.799 24.5031   1
   8  14 -21 196.955 56.3839   1
   8  14 -20 78.5826 44.6066   1
   8  14 -19 38.4475 17.2453   1
   8  14 -18-8.84206 37.8318   1
   8  14 -17 40.3996 15.6097   1
   8  14 -16 36.4472 16.9158   1
   8  14 -15 47.1326  19.959   1
   8  14 -14 186.253 24.1024   1
   8  14 -13  701.48 49.0125   1
   8  14 -12  257.66 21.1817   1
   8  14 -11 16.4419 17.9148   1
   8  14 -10 540.647  34.468   1
   8  14  -9 1584.19 72.1748   1
   8  14  -8 778.841 36.0845   1
   8  14  -7 121.884  12.495   1
   8  14  -6  481.46  22.517   1
   8  14  -5 273.017 17.5944   1
   8  14  -4 494.886   25.88   1
   8  14  -3 444.755 29.7868   1
   8  14  -2 352.759 19.5378   1
   8  14  -1  225.64 18.8716   1
   8  14   0 10.6029   12.04   1
   8  14   1  224.98 20.5333   1
   8  14   2 371.834 23.9871   1
   8  14   3 416.639 20.5015   1
   8  14   4 501.835 27.3753   1
   8  14   5 245.916 40.1302   1
   8  14   6 471.432 34.4201   1
   8  14   7 164.135 14.4474   1
   8  14   8 692.718 31.2445   1
   8  14   9 1687.53  65.863   1
   8  14  10 490.964 24.5705   1
   8  14  11 3.03029 16.6079   1
   8  14  12 270.028 20.8071   1
   8  14  13 660.375 40.2923   1
   8  14  14 145.161 41.7048   1
   8  14  15 32.2891 20.9831   1
   8  14  16  30.306 23.0563   1
   8  14  17 18.1453 17.4618   1
   8  14  18 24.6601 16.2757   1
   8  14  19 64.9357 21.5802   1
   8  14  20 104.642 21.1256   1
   8  14  21 180.303 19.1544   1
   8  14  22   39.58 21.3149   1
   8  14  23 5.38128 16.3395   1
   8  15 -20 55.4368  48.076   1
   8  15 -19 81.0115 16.7615   1
   8  15 -18 142.892 22.7883   1
   8  15 -17 92.9151 16.7174   1
   8  15 -16 54.6806 16.4079   1
   8  15 -15 45.4477  17.305   1
   8  15 -14 101.494 19.8807   1
   8  15 -13 71.0859 20.2047   1
   8  15 -12 118.705 18.1784   1
   8  15 -11  467.17 27.1688   1
   8  15 -10  20.542 14.9882   1
   8  15  -9 69.6137 19.4665   1
   8  15  -8 26.0169 15.5105   1
   8  15  -7 666.268 34.4054   1
   8  15  -6 148.217 17.6305   1
   8  15  -5  245.10 24.6763   1
   8  15  -4 202.298 59.5505   1
   8  15  -3 108.534 17.3144   1
   8  15  -2 58.3908 17.1994   1
   8  15  -1 157.504 17.7773   1
   8  15   0 523.597 36.6093   1
   8  15   1 114.318 18.9548   1
   8  15   2 60.7276 15.5906   1
   8  15   3 128.014 24.1101   1
   8  15   4 241.194 20.8909   1
   8  15   5 219.319 19.3829   1
   8  15   6 105.838  25.468   1
   8  15   7  717.20 43.4383   1
   8  15   8 23.2248  19.991   1
   8  15   9 61.2618 31.9768   1
   8  15  10 44.6752  21.402   1
   8  15  11 480.463 38.0407   1
   8  15  12 77.9309 20.1341   1
   8  15  13 75.3298 26.1483   1
   8  15  14 130.551 24.2167   1
   8  15  15  25.804   16.26   1
   8  15  16 54.7575 28.1881   1
   8  15  17 75.4157 17.6907   1
   8  15  18 178.224 19.0543   1
   8  15  19 76.5569 16.6659   1
   8  15  20 23.2882  16.101   1
   8  16 -17 83.1576 17.9416   1
   8  16 -16 257.428 42.0612   1
   8  16 -15 321.964 38.2916   1
   8  16 -14 13.2289 18.3307   1
   8  16 -13-11.4973 57.5176   1
   8  16 -12  191.14 23.5297   1
   8  16 -11  126.67 19.6802   1
   8  16 -10 21.7876 16.2354   1
   8  16  -9 85.8876 22.7248   1
   8  16  -8 16.8234 17.0867   1
   8  16  -7 204.254 29.8113   1
   8  16  -6 315.135 35.6457   1
   8  16  -5 106.238 18.4914   1
   8  16  -4   20.44 24.6846   1
   8  16  -3 445.639 42.8673   1
   8  16  -2 276.104 57.1814   1
   8  16  -1  132.41 37.8549   1
   8  16   0-38.4394 44.6243   1
   8  16   1 162.385 51.1872   1
   8  16   2 226.011 42.7529   1
   8  16   3 479.878  57.893   1
   8  16   4  16.174  19.389   1
   8  16   5 108.451 23.5076   1
   8  16   6  276.07 36.5964   1
   8  16   7 210.156 23.6058   1
   8  16   8 37.7328  21.771   1
   8  16   9 78.5385 20.6783   1
   8  16  10 20.3762 16.2754   1
   8  16  11 126.491 17.7988   1
   8  16  12  198.68 22.5329   1
   8  16  13 17.8282 16.9959   1
   8  16  14 23.6084 20.2346   1
   8  16  15 334.102 23.6959   1
   8  16  16 218.896 42.2709   1
   8  16  17 113.875 17.7943   1
   8  17 -12  16.556 18.7192   1
   8  17 -11 7.80668 18.4498   1
   8  17 -10 15.9744 18.6936   1
   8  17  -9 139.215 19.5458   1
   8  17  -8 36.5092 17.9494   1
   8  17  -7 84.8287 18.3087   1
   8  17  -6 23.9768 20.6605   1
   8  17  -5  4.5087 17.1693   1
   8  17  -4  15.103 16.9926   1
   8  17  -3 22.4055 19.2895   1
   8  17  -2 173.363  20.592   1
   8  17  -1 46.6668 17.8207   1
   8  17   0-1.20557 40.1616   1
   8  17   1 19.8197 17.6161   1
   8  17   2 178.903  27.585   1
   8  17   3 7.42407 16.1023   1
   8  17   4 38.1668 18.8604   1
   8  17   5 19.7879 16.2229   1
   8  17   6 15.2755  17.059   1
   8  17   7 83.4698 17.9222   1
   8  17   8   35.55 17.2785   1
   8  17   9 135.784 26.6749   1
   8  17  10-3.05574 40.1641   1
   8  17  11 21.0742 16.8037   1
   8  17  12 54.2005 16.6156   1
   8  18  -2 38.7246 25.6277   1
   8  18  -1 88.3056 17.7553   1
   8  18   0 309.132 22.9778   1
   8  18   1 64.4681 19.8031   1
   8  18   2 63.6991 25.4141   1
   9   0   1 870.397 33.4764   1
   9   0   2 6691.01 200.413   1
   9   0   3 8516.96 244.458   1
   9   0   4 2888.19 87.1881   1
   9   0   5 202.117 9.93295   1
   9   0   6 158.199 13.6431   1
   9   0   7 6311.86 195.871   1
   9   0   810232.20 305.831   1
   9   0   9 2359.88 75.2472   1
   9   0  10 1745.08 60.5409   1
   9   0  11 224.254 9.02632   1
   9   0  12 4647.00 144.033   1
   9   0  13 3995.62 140.186   1
   9   0  14 107.826 7.73612   1
   9   0  15 5824.58 198.786   1
   9   0  16 1692.62 60.9638   1
   9   0  17 1925.39 68.6361   1
   9   0  18 1021.94 35.5981   1
   9   0  19 2907.94 98.3422   1
   9   0  20 8535.32 246.396   1
   9   0  21 850.879 38.0466   1
   9   0  22 33.4469 8.59522   1
   9   0  23 352.569 17.3744   1
   9   0  24 1991.70 87.8118   1
   9   0  25 244.601 16.3034   1
   9   0  26 50.2895 12.0273   1
   9   0  27 191.631 16.5797   1
   9   0  28 82.5341 20.4326   1
   9   0  29 40.6095 14.1861   1
   9   0  30 15.0285 15.0728   1
   9   0  31 323.772 41.4758   1
   9   0  32 329.096 32.6921   1
   9   0  33 458.773 37.3163   1
   9   0  34 7.98019 19.5829   1
   9   0  35 99.8665 25.8174   1
   9   0  36 11.8673 20.2698   1
   9   1 -36 26.3546 20.2096   1
   9   1 -35 265.961 43.6498   1
   9   1 -34 166.063  23.072   1
   9   1 -33 186.264 34.6085   1
   9   1 -32-12.5846 40.6617   1
   9   1 -31 198.768  118.18   1
   9   1 -30 257.681 26.7925   1
   9   1 -29 367.995 22.8329   1
   9   1 -28 238.487 19.5828   1
   9   1 -27 25.1551 13.5984   1
   9   1 -26  15.399 12.1082   1
   9   1 -25 339.609  21.529   1
   9   1 -24 590.779 28.7357   1
   9   1 -23 287.284 16.5784   1
   9   1 -22 1848.68 60.6756   1
   9   1 -21 697.205 25.5335   1
   9   1 -20 1959.11 66.2406   1
   9   1 -19 205.068 11.4258   1
   9   1 -18 1374.98 51.2247   1
   9   1 -17 2138.78 82.3383   1
   9   1 -16 5285.36 140.878   1
   9   1 -15 2738.38 113.124   1
   9   1 -14 899.602 41.7621   1
   9   1 -13 1889.52 146.325   1
   9   1 -12 1069.78 52.2948   1
   9   1 -11 5837.42 239.858   1
   9   1 -10 4033.93 167.296   1
   9   1  -9 2706.49 105.177   1
   9   1  -8 1088.73 60.3784   1
   9   1  -7 1932.71 66.3337   1
   9   1  -6 1196.73 45.3161   1
   9   1  -5 3804.48 120.522   1
   9   1  -4 499.129  16.364   1
   9   1  -3 165.217 6.22364   1
   9   1  -2 6603.87 197.569   1
   9   1  -1 451.102 14.5565   1
   9   1   0 26.4821 3.62149   1
   9   1   1 437.101 16.0925   1
   9   1   2 6687.27 197.454   1
   9   1   3 163.181 6.53845   1
   9   1   4 515.032 16.1586   1
   9   1   5 3819.94 110.729   1
   9   1   6 1163.87 38.2565   1
   9   1   7 1912.09 61.2981   1
   9   1   8 1044.83 31.9722   1
   9   1   9 2631.03 75.9781   1
   9   1  10 4060.55 116.279   1
   9   1  11 5854.72 166.702   1
   9   1  12 1087.30 33.5426   1
   9   1  13 2116.83 67.3944   1
   9   1  14 901.265 35.7212   1
   9   1  15 2728.76 81.0914   1
   9   1  16 5290.78 163.048   1
   9   1  17 2146.47 72.0523   1
   9   1  18 1373.17 42.2664   1
   9   1  19 211.706 10.4232   1
   9   1  20 1990.44 62.7913   1
   9   1  21  675.20 24.1734   1
   9   1  22 1848.14 68.5577   1
   9   1  23 297.964 15.9142   1
   9   1  24 596.325 26.4946   1
   9   1  25 342.233 19.4861   1
   9   1  26 32.9038  12.959   1
   9   1  27 28.4494 13.4547   1
   9   1  28 231.463 19.3305   1
   9   1  29 376.065 22.6119   1
   9   1  30 256.043 23.6243   1
   9   1  31 191.732 24.7543   1
   9   1  32 34.0744 23.7744   1
   9   1  33 201.936 30.9308   1
   9   1  34 188.117 23.2724   1
   9   1  35 368.236 36.7554   1
   9   1  36 57.2667  20.456   1
   9   2 -35 10.7583 19.5987   1
   9   2 -34 217.381 39.7895   1
   9   2 -33 204.792 35.6686   1
   9   2 -32 90.2458 22.9593   1
   9   2 -31 191.045 33.7115   1
   9   2 -30 52.8865 22.2577   1
   9   2 -29 54.9491 14.3356   1
   9   2 -28 262.408 22.0679   1
   9   2 -27 658.155 41.5998   1
   9   2 -26 1269.15 53.0718   1
   9   2 -25 199.075 36.8671   1
   9   2 -24 229.907 21.1606   1
   9   2 -23 248.475 18.1837   1
   9   2 -22 1247.43 51.1715   1
   9   2 -21 578.161 26.8161   1
   9   2 -20 185.396 12.3071   1
   9   2 -19 118.897 10.1408   1
   9   2 -18 4152.35 233.606   1
   9   2 -17 447.314 21.0969   1
   9   2 -16 1832.49 90.3252   1
   9   2 -15 66.2533 7.92196   1
   9   2 -14 8129.13 343.935   1
   9   2 -13 4084.40 164.971   1
   9   2 -12 2083.49 122.452   1
   9   2 -11 1759.34 123.293   1
   9   2 -10 1568.32 67.5769   1
   9   2  -9 4774.15 207.215   1
   9   2  -8 252.395 10.2939   1
   9   2  -7 1437.28 68.6411   1
   9   2  -6 6658.91  253.61   1
   9   2  -5 1414.40 51.0662   1
   9   2  -4 6462.74 211.711   1
   9   2  -3 631.984 20.7772   1
   9   2  -215040.80 435.757   1
   9   2  -1 2152.19 66.0517   1
   9   2   010142.90 296.331   1
   9   2   1 2059.64 83.1946   1
   9   2   214920.50 399.091   1
   9   2   3 608.266 18.4459   1
   9   2   4 6513.57  184.34   1
   9   2   5 1459.63 43.9456   1
   9   2   6 6743.49 192.387   1
   9   2   7 1429.06 42.3617   1
   9   2   8 246.078 8.31923   1
   9   2   9 4895.45 134.476   1
   9   2  10 1585.41 44.6548   1
   9   2  11 2012.45 61.4093   1
   9   2  12 2198.65 63.6941   1
   9   2  13 4012.30 127.107   1
   9   2  14 8676.72 250.102   1
   9   2  15 50.4829 6.41646   1
   9   2  16 1951.81  63.474   1
   9   2  17 428.925 21.6992   1
   9   2  18 4364.14 124.442   1
   9   2  19 119.942  7.2094   1
   9   2  20 173.534 8.33712   1
   9   2  21 595.926 19.9111   1
   9   2  22 1317.56 51.5093   1
   9   2  23 260.256  14.964   1
   9   2  24 218.801  12.287   1
   9   2  25 233.348 15.8775   1
   9   2  26 1276.08 56.0632   1
   9   2  27 763.629   41.58   1
   9   2  28 287.772 19.6869   1
   9   2  29 41.4968 13.8452   1
   9   2  30 60.8125 16.7228   1
   9   2  31 225.477 23.3958   1
   9   2  32 115.961 38.5588   1
   9   2  33 171.087 27.8426   1
   9   2  34 178.809 22.7248   1
   9   2  35 7.71284 20.4329   1
   9   3 -35 8.58192 37.8562   1
   9   3 -34 25.5498  38.012   1
   9   3 -33 148.261 23.8137   1
   9   3 -32 132.124 24.3552   1
   9   3 -31 14.2782 42.0978   1
   9   3 -30 160.841 108.954   1
   9   3 -29 719.982 54.3244   1
   9   3 -28 132.144 25.9003   1
   9   3 -27 53.4195 29.2874   1
   9   3 -26 888.941 68.0852   1
   9   3 -25 316.498  22.932   1
   9   3 -24 591.877 77.7613   1
   9   3 -23 605.048 31.4204   1
   9   3 -22 655.533 27.6524   1
   9   3 -21 804.178 36.3274   1
   9   3 -20 285.581 22.6664   1
   9   3 -19  256.41 16.2736   1
   9   3 -18 495.291 21.2656   1
   9   3 -17 2537.72  102.51   1
   9   3 -16 1101.04 108.413   1
   9   3 -15 596.725 58.9098   1
   9   3 -14 3202.97 255.913   1
   9   3 -13 193.738 10.0426   1
   9   3 -12 561.288 25.1752   1
   9   3 -11  473.09 26.8188   1
   9   3 -10 3689.30 140.117   1
   9   3  -9 863.917 35.9611   1
   9   3  -8 5773.75  341.59   1
   9   3  -7 1073.70  37.202   1
   9   3  -6 1122.24 37.2212   1
   9   3  -5 14.9255 4.34449   1
   9   3  -412989.30 490.831   1
   9   3  -3 1807.18 56.8913   1
   9   3  -2 2711.36 84.4522   1
   9   3  -1 1532.43 61.4658   1
   9   3   0 9663.15 269.147   1
   9   3   1 1560.13 45.7205   1
   9   3   2 2809.41 82.0445   1
   9   3   3 1794.40 54.2469   1
   9   3   413644.90 381.033   1
   9   3   5 15.2768 4.44717   1
   9   3   6 1112.08 34.2672   1
   9   3   7 1089.22 32.9066   1
   9   3   8 5906.49 164.343   1
   9   3   9 851.294  25.191   1
   9   3  10 3723.74 108.316   1
   9   3  11 482.168  15.512   1
   9   3  12 556.323 17.6877   1
   9   3  13 194.012 8.24885   1
   9   3  14 3458.63 88.0924   1
   9   3  15 735.542 28.4828   1
   9   3  16 1197.38 38.4652   1
   9   3  17 2510.43 74.0309   1
   9   3  18 495.575 17.2373   1
   9   3  19 256.806  11.969   1
   9   3  20 280.362 11.6222   1
   9   3  21 794.297 24.9958   1
   9   3  22 657.077 25.2369   1
   9   3  23 615.448 24.1164   1
   9   3  24 622.381  23.865   1
   9   3  25 318.245 21.6839   1
   9   3  26 882.897  34.394   1
   9   3  27 37.0352 11.5288   1
   9   3  28 131.003 13.0099   1
   9   3  29 726.999 35.7856   1
   9   3  30 244.629 26.9223   1
   9   3  31  33.769 19.0769   1
   9   3  32 129.617 37.5705   1
   9   3  33 95.5616  27.584   1
   9   3  34 41.0221 24.3735   1
   9   3  35 12.0049 19.8597   1
   9   4 -35 83.2822 23.6401   1
   9   4 -34 32.4257 32.2178   1
   9   4 -33 62.4589 41.4889   1
   9   4 -32  367.39 60.2044   1
   9   4 -31 431.443 65.1502   1
   9   4 -30  136.68 46.8482   1
   9   4 -29 142.002 25.4554   1
   9   4 -28 324.254 42.0087   1
   9   4 -27 643.783  42.302   1
   9   4 -26 183.456 31.8589   1
   9   4 -25 1319.30 75.8937   1
   9   4 -24 545.227 32.2719   1
   9   4 -23 257.097 19.5524   1
   9   4 -22 236.552 14.1355   1
   9   4 -21 2108.62  90.663   1
   9   4 -20 738.869 33.6375   1
   9   4 -19 4119.43 138.323   1
   9   4 -18 98.6806 11.7529   1
   9   4 -17 55.5826 7.35495   1
   9   4 -16 141.402 9.67459   1
   9   4 -15 3271.96  109.72   1
   9   4 -14 1143.42 37.0202   1
   9   4 -13 1048.96 38.1233   1
   9   4 -12 3051.41 106.223   1
   9   4 -11 25.1468 6.13462   1
   9   4 -10 2230.73  72.502   1
   9   4  -9 1947.70 67.1179   1
   9   4  -810856.70 323.149   1
   9   4  -7 642.674 22.3492   1
   9   4  -6 5172.42 167.218   1
   9   4  -5 1831.96 57.3913   1
   9   4  -4 7373.27 213.243   1
   9   4  -3 3159.05 94.5696   1
   9   4  -2 1678.30 51.9932   1
   9   4  -1 1719.30 53.1626   1
   9   4   0 2647.05 77.6057   1
   9   4   1 1664.86 51.5983   1
   9   4   2 1672.52 52.7966   1
   9   4   3 3137.28 89.9389   1
   9   4   4 7316.62 213.422   1
   9   4   5 1832.70 61.5234   1
   9   4   6 4928.77 144.566   1
   9   4   7 654.831 18.9904   1
   9   4   810428.30 286.414   1
   9   4   9 1890.09 54.4052   1
   9   4  10 2240.65 63.9815   1
   9   4  11 33.5654  4.2631   1
   9   4  12 3001.93 84.8006   1
   9   4  13 1029.32 31.2983   1
   9   4  14 1093.67 32.4694   1
   9   4  15 3212.78 92.8285   1
   9   4  16 156.975 9.24706   1
   9   4  17 61.9842 7.25569   1
   9   4  18 105.885 8.04406   1
   9   4  19 4222.35 128.707   1
   9   4  20 706.437 24.8778   1
   9   4  21 2204.03 70.7589   1
   9   4  22 233.483 14.4511   1
   9   4  23 263.165 14.3714   1
   9   4  24 539.039  22.588   1
   9   4  25 1360.54 50.2397   1
   9   4  26 190.118 16.8451   1
   9   4  27  637.24 27.5716   1
   9   4  28 366.129 18.9196   1
   9   4  29 125.295 14.6179   1
   9   4  30 97.7076 20.8321   1
   9   4  31 428.884 28.5484   1
   9   4  32 307.927 23.7227   1
   9   4  33 63.1451 31.7695   1
   9   4  34 43.5226 20.1215   1
   9   4  35 38.8954 19.9073   1
   9   5 -33 12.6604 41.9531   1
   9   5 -32 116.042 43.6131   1
   9   5 -31 113.831 43.4577   1
   9   5 -30 15.9331 42.3435   1
   9   5 -29 264.797  50.635   1
   9   5 -28 229.849 29.6146   1
   9   5 -27 1178.12 69.0554   1
   9   5 -26 0.10138  16.439   1
   9   5 -25 49.6163 14.7064   1
   9   5 -24 72.4907 13.3355   1
   9   5 -23 4232.58 157.546   1
   9   5 -22 148.835 18.7933   1
   9   5 -21 1373.09 55.7989   1
   9   5 -20 376.936 26.6709   1
   9   5 -19 2143.09 81.0683   1
   9   5 -18 798.289 32.8072   1
   9   5 -17 3742.84  139.94   1
   9   5 -16 152.921 9.28876   1
   9   5 -15 215.458 12.1646   1
   9   5 -14 808.507 28.3413   1
   9   5 -13 1092.80  36.472   1
   9   5 -12 126.634 7.04149   1
   9   5 -11 1793.04 55.2115   1
   9   5 -10 2595.05 79.7754   1
   9   5  -9 94.6146  6.2289   1
   9   5  -8 81.4807  5.4562   1
   9   5  -7 1144.04 35.0803   1
   9   5  -6 3566.03 107.119   1
   9   5  -5 2039.92 66.8498   1
   9   5  -4 657.364 22.5021   1
   9   5  -3  867.85 27.2757   1
   9   5  -2 4711.78 137.521   1
   9   5  -1 4081.29 119.683   1
   9   5   0 30.9982 5.54154   1
   9   5   1 4003.38 116.698   1
   9   5   2 4653.28 138.971   1
   9   5   3 872.761 28.8211   1
   9   5   4 663.559 23.8706   1
   9   5   5 2012.21 59.3014   1
   9   5   6 3519.24 104.603   1
   9   5   7 1154.38 35.0398   1
   9   5   8 85.8222 5.60399   1
   9   5   9 98.2433 5.56376   1
   9   5  10 2565.27 75.2886   1
   9   5  11 1767.91  55.457   1
   9   5  12 108.626 5.88972   1
   9   5  13 1040.94 30.6315   1
   9   5  14 803.571 24.3746   1
   9   5  15 232.064 11.0676   1
   9   5  16 151.058 8.02235   1
   9   5  17 3703.66 111.594   1
   9   5  18 820.877 28.6817   1
   9   5  19 2122.50 63.2184   1
   9   5  20 422.737 17.3325   1
   9   5  21 1387.65 49.5553   1
   9   5  22 172.985  16.487   1
   9   5  23 4219.07 141.348   1
   9   5  24 47.5257 11.1218   1
   9   5  25 52.0318 12.2741   1
   9   5  26 12.2552 11.3612   1
   9   5  27 1260.09 48.8334   1
   9   5  28 247.219 25.0614   1
   9   5  29 218.579 24.5877   1
   9   5  30 51.7998 20.4001   1
   9   5  31 96.2837 16.4717   1
   9   5  32 154.623 19.6261   1
   9   5  33 66.5997 15.2573   1
   9   5  34 52.5686 20.2075   1
   9   6 -33 25.7153 42.9501   1
   9   6 -32 42.1664 43.4892   1
   9   6 -31  136.72 45.8901   1
   9   6 -30 471.515 69.2302   1
   9   6 -29 274.893 54.2569   1
   9   6 -28 174.969 65.5097   1
   9   6 -27 351.555 33.9141   1
   9   6 -26 376.879 26.9418   1
   9   6 -25 1849.14 83.5457   1
   9   6 -24-24.9392 43.2606   1
   9   6 -23 122.676 14.3403   1
   9   6 -22 247.514 16.9816   1
   9   6 -21 2188.03   90.66   1
   9   6 -20 55.1394 10.2352   1
   9   6 -19 1808.63 69.1972   1
   9   6 -18 364.572 21.4149   1
   9   6 -17 78.9602 6.60357   1
   9   6 -16 479.866 16.9252   1
   9   6 -15 3066.74 107.276   1
   9   6 -14 1996.86 61.6816   1
   9   6 -13 1709.22 52.5424   1
   9   6 -12 4053.91 121.533   1
   9   6 -11 703.427 23.1253   1
   9   6 -10 5010.51 147.733   1
   9   6  -9 628.351 20.2828   1
   9   6  -8 3312.84 99.8879   1
   9   6  -7 791.295 25.7727   1
   9   6  -6 1472.66 46.3449   1
   9   6  -5  304.97 11.1702   1
   9   6  -4 1185.88  36.827   1
   9   6  -3 1583.98 49.8654   1
   9   6  -2 1321.39 41.9174   1
   9   6  -1 143.936 6.97259   1
   9   6   0 4696.81 141.815   1
   9   6   1 131.513  10.546   1
   9   6   2 1326.69  40.559   1
   9   6   3 1529.57 46.2281   1
   9   6   4 1167.83 35.5825   1
   9   6   5 295.858 10.6527   1
   9   6   6 1432.68 50.0129   1
   9   6   7 797.249 25.0921   1
   9   6   8 3327.98 99.5225   1
   9   6   9 613.734 23.5614   1
   9   6  10 4940.97 150.346   1
   9   6  11 658.576 21.2972   1
   9   6  12 4055.09 120.996   1
   9   6  13 1663.08  50.942   1
   9   6  14 2015.14 60.5415   1
   9   6  15 3143.50 96.1506   1
   9   6  16 504.119 16.9694   1
   9   6  17 94.1784 6.85603   1
   9   6  18 356.243 13.9805   1
   9   6  19 1771.28 53.9562   1
   9   6  20 73.7827 9.91224   1
   9   6  21 2152.31 74.1608   1
   9   6  22 206.687 12.6097   1
   9   6  23  144.27 11.9953   1
   9   6  24 16.0532 11.1883   1
   9   6  25 1911.73 77.7627   1
   9   6  26  390.09 30.2554   1
   9   6  27 334.634 20.6452   1
   9   6  28 205.989 26.8225   1
   9   6  29  267.81 26.2354   1
   9   6  30 434.796  28.312   1
   9   6  31 69.3092 15.9076   1
   9   6  32  120.53 16.1827   1
   9   6  33 37.7203   15.09   1
   9   6  34 110.552 17.7751   1
   9   7 -32 145.798 48.9728   1
   9   7 -31 5.73632 32.0032   1
   9   7 -30 396.171 45.0319   1
   9   7 -29  289.27 64.2021   1
   9   7 -28 202.164 34.0928   1
   9   7 -27 78.4947 29.6867   1
   9   7 -26 458.423 45.1036   1
   9   7 -25 367.486 31.1831   1
   9   7 -24 210.637 23.0765   1
   9   7 -23 414.523 26.7828   1
   9   7 -22  177.44 18.0983   1
   9   7 -21 271.539 18.1208   1
   9   7 -20 264.925 21.6473   1
   9   7 -19 87.0572 9.91846   1
   9   7 -18 29.1587 7.74507   1
   9   7 -17 2126.48 65.4753   1
   9   7 -16  37.591 5.90608   1
   9   7 -15 526.335 17.6641   1
   9   7 -14 1972.38 59.3893   1
   9   7 -13 1581.15 48.8055   1
   9   7 -12 3340.85 104.802   1
   9   7 -11 777.848 26.4265   1
   9   7 -10 3683.77 108.659   1
   9   7  -9 66.1216 5.87396   1
   9   7  -8 7034.04 202.365   1
   9   7  -7 324.753 13.6154   1
   9   7  -6 1205.89 37.8405   1
   9   7  -5 1414.61 44.0293   1
   9   7  -4 2466.94 76.5211   1
   9   7  -3 852.016 28.2208   1
   9   7  -2 1308.83 41.6619   1
   9   7  -1 483.243  16.192   1
   9   7   0 467.347 17.2496   1
   9   7   1 470.453 16.0781   1
   9   7   2 1240.00  38.817   1
   9   7   3  798.94 25.5128   1
   9   7   4 2441.92  73.786   1
   9   7   5 1363.51 42.1437   1
   9   7   6 1222.73 39.1549   1
   9   7   7 339.913 12.7524   1
   9   7   8 7060.25 200.971   1
   9   7   9 59.7528 6.04381   1
   9   7  10 3701.21 111.018   1
   9   7  11 740.116  25.011   1
   9   7  12 3347.33 103.121   1
   9   7  13 1640.57 53.8487   1
   9   7  14 1986.92 61.2859   1
   9   7  15 558.629 18.7662   1
   9   7  16 28.2073 6.23322   1
   9   7  17 2173.35 73.4989   1
   9   7  18 33.8556 8.39075   1
   9   7  19  84.451 8.46937   1
   9   7  20 328.813 16.9655   1
   9   7  21 285.505 14.7315   1
   9   7  22 162.369  12.929   1
   9   7  23 411.802 24.8573   1
   9   7  24 219.968 15.8686   1
   9   7  25 423.596 22.1151   1
   9   7  26 497.674 25.9322   1
   9   7  27 66.2281  28.014   1
   9   7  28 179.026 23.5936   1
   9   7  29 334.796 35.7242   1
   9   7  30 434.512 32.5103   1
   9   7  31 28.1873 16.3794   1
   9   7  32 166.106 24.8104   1
   9   7  33 112.309 17.3761   1
   9   8 -32 63.1035 52.8638   1
   9   8 -31 264.361 61.7682   1
   9   8 -30 109.242 34.5803   1
   9   8 -29 40.9201 29.8674   1
   9   8 -28 201.971 70.7509   1
   9   8 -27 147.612 48.1917   1
   9   8 -26 285.669 40.0357   1
   9   8 -25 27.6954 29.1347   1
   9   8 -24 417.243 38.9873   1
   9   8 -23-11.1692 47.1488   1
   9   8 -22 33.5954 20.2372   1
   9   8 -21 246.554 33.9109   1
   9   8 -20 329.917   22.57   1
   9   8 -19 312.167 20.2415   1
   9   8 -18 1047.06 41.2084   1
   9   8 -17 15.2364 7.82308   1
   9   8 -16 1006.48 34.3938   1
   9   8 -15 365.461 15.4466   1
   9   8 -14 890.811 28.4328   1
   9   8 -13 1074.65 33.6002   1
   9   8 -12 1456.53 44.7328   1
   9   8 -11 508.801 17.4658   1
   9   8 -10 1353.72 42.2656   1
   9   8  -9 1897.56   58.21   1
   9   8  -8 698.529 23.3078   1
   9   8  -7 2555.32 79.6456   1
   9   8  -6 4992.74 148.641   1
   9   8  -5  72.427 7.22325   1
   9   8  -4 2214.90 69.7214   1
   9   8  -3 1909.05 62.1595   1
   9   8  -2 2273.73 71.1163   1
   9   8  -1 653.067 22.0534   1
   9   8   0 827.512  27.116   1
   9   8   1  663.70 23.0284   1
   9   8   2 2210.65 69.8981   1
   9   8   3 1966.67 62.8072   1
   9   8   4 2201.80 70.8408   1
   9   8   5 80.1861 8.07079   1
   9   8   6 4880.60 145.244   1
   9   8   7 2464.98  81.036   1
   9   8   8 688.416 24.9804   1
   9   8   9 1904.01 60.5882   1
   9   8  10 1356.01 42.9154   1
   9   8  11 482.312 17.7019   1
   9   8  12 1445.28 45.2247   1
   9   8  13 1125.80 35.2633   1
   9   8  14 887.747 28.3805   1
   9   8  15 361.018 14.5657   1
   9   8  16 1052.91 35.6029   1
   9   8  17 33.2427 10.8574   1
   9   8  18 1018.04 37.2253   1
   9   8  19 334.202 18.7965   1
   9   8  20 350.854 22.5785   1
   9   8  21 258.954 17.3595   1
   9   8  22 47.5221  11.332   1
   9   8  23-1.85243 34.5126   1
   9   8  24 377.892 20.4783   1
   9   8  25 12.5457 16.5241   1
   9   8  26 298.251 73.3033   1
   9   8  27 207.268 19.1917   1
   9   8  28  207.43 20.7153   1
   9   8  29 77.7384 17.7136   1
   9   8  30 119.097 17.5753   1
   9   8  31 218.824 22.7595   1
   9   8  32 7.04055 16.3078   1
   9   9 -31 21.8248 31.1507   1
   9   9 -30 41.3956 51.5136   1
   9   9 -29 303.387 39.3643   1
   9   9 -28 106.305 31.8021   1
   9   9 -27 40.0188 84.1724   1
   9   9 -26 31.4159 76.7986   1
   9   9 -25 228.374 61.8419   1
   9   9 -24 401.329 33.2876   1
   9   9 -23 118.813 31.2298   1
   9   9 -22 7.21988 53.3026   1
   9   9 -21 104.221 14.0886   1
   9   9 -20 142.689  13.277   1
   9   9 -19 153.178 12.6245   1
   9   9 -18 126.235 10.2154   1
   9   9 -17 103.463 13.4953   1
   9   9 -16 1726.51 56.7423   1
   9   9 -15 413.861 17.6634   1
   9   9 -14 820.201 28.2206   1
   9   9 -13 121.021 8.08896   1
   9   9 -12 1059.65 34.8753   1
   9   9 -11 4044.84 121.164   1
   9   9 -10 60.5323 6.40238   1
   9   9  -9 1424.90 44.5523   1
   9   9  -8 296.291 11.7006   1
   9   9  -7 3390.44 100.294   1
   9   9  -6 1888.48 57.1128   1
   9   9  -5 2710.89 81.1848   1
   9   9  -4 737.259  24.217   1
   9   9  -3 62.2104 6.47957   1
   9   9  -2 1857.94 58.1793   1
   9   9  -1 1325.90 46.1067   1
   9   9   0 487.938 17.6334   1
   9   9   1 1303.03 42.2857   1
   9   9   2 1854.41 56.4925   1
   9   9   3 61.4329 6.44336   1
   9   9   4  731.72  24.105   1
   9   9   5 2675.67 82.2882   1
   9   9   6 1974.33 62.8588   1
   9   9   7 3303.49 103.886   1
   9   9   8  306.45 12.2326   1
   9   9   9 1329.60 43.1038   1
   9   9  10 64.4818 7.66406   1
   9   9  11 3922.33 121.588   1
   9   9  12 1046.81 34.8805   1
   9   9  13 113.152 9.21012   1
   9   9  14 802.294 28.5225   1
   9   9  15 435.878 17.8846   1
   9   9  16 1790.68 62.0718   1
   9   9  17 113.541  9.7931   1
   9   9  18 157.501 13.0787   1
   9   9  19 158.918  13.211   1
   9   9  20 123.596 12.5255   1
   9   9  21 94.8122 12.7318   1
   9   9  22 38.0276 12.4469   1
   9   9  23 75.0346 14.2521   1
   9   9  24  467.93 43.6406   1
   9   9  25 298.544 50.5079   1
   9   9  26   39.17 17.3097   1
   9   9  27 30.4228 19.8756   1
   9   9  28 128.204 18.5901   1
   9   9  29 335.938 31.2693   1
   9   9  30 37.0716 16.3946   1
   9   9  31 35.4636 16.3328   1
   9  10 -29 45.8242 49.7694   1
   9  10 -28 32.7426 49.2487   1
   9  10 -27 198.298 106.038   1
   9  10 -26 77.8374 31.7748   1
   9  10 -25 203.768 35.2169   1
   9  10 -24 632.323 44.6839   1
   9  10 -23 201.151 25.9056   1
   9  10 -22 73.8898 33.8417   1
   9  10 -21 72.7282 22.1357   1
   9  10 -20 879.019 70.6131   1
   9  10 -19 513.208 35.5949   1
   9  10 -18 117.043 15.0513   1
   9  10 -17 126.296 13.0024   1
   9  10 -16  191.76 11.1245   1
   9  10 -15 723.879 26.6271   1
   9  10 -14  267.29 14.5184   1
   9  10 -13 1128.83 37.1131   1
   9  10 -12 926.523 33.1215   1
   9  10 -11 154.624 8.66891   1
   9  10 -10 26.1489 6.32693   1
   9  10  -9 2244.56 69.5947   1
   9  10  -8 550.281 19.6586   1
   9  10  -7  790.43 27.3562   1
   9  10  -6 242.369 15.5232   1
   9  10  -5  574.49 21.0938   1
   9  10  -4 116.378 8.32063   1
   9  10  -3 2189.66  71.779   1
   9  10  -2 818.276 27.5067   1
   9  10  -1 886.924 29.7205   1
   9  10   0 260.996  11.293   1
   9  10   1 898.063 30.0684   1
   9  10   2 833.935 28.0892   1
   9  10   3 2159.77 68.3562   1
   9  10   4 120.999 11.6364   1
   9  10   5 603.588 20.7292   1
   9  10   6  260.23 11.1023   1
   9  10   7 827.434 27.8986   1
   9  10   8 527.829 18.3458   1
   9  10   9 2200.77  68.419   1
   9  10  10 18.5716 7.66535   1
   9  10  11 147.069 10.5274   1
   9  10  12 922.376 32.3124   1
   9  10  13 1120.47 37.7935   1
   9  10  14 256.236 12.5595   1
   9  10  15 704.396 32.4308   1
   9  10  16 189.184 12.2467   1
   9  10  17 121.148 11.3559   1
   9  10  18 102.856 11.8934   1
   9  10  19 569.706 27.3728   1
   9  10  20  855.20 49.0331   1
   9  10  21 60.9043 14.1429   1
   9  10  22 54.2944 32.0812   1
   9  10  23 156.852 89.0111   1
   9  10  24 586.295 31.6716   1
   9  10  25 146.796 19.7346   1
   9  10  26 68.3342 18.5237   1
   9  10  27 159.675 19.8052   1
   9  10  28 116.471 17.9509   1
   9  10  29 37.4496 16.4729   1
   9  11 -28 33.7109 41.4555   1
   9  11 -27 70.3154 50.4654   1
   9  11 -26 105.763  52.349   1
   9  11 -25 16.8985  29.851   1
   9  11 -24  239.56 36.6758   1
   9  11 -23 140.858 34.8252   1
   9  11 -22  578.05 78.3233   1
   9  11 -21 142.835 48.8882   1
   9  11 -20 433.655 35.1249   1
   9  11 -19 210.807 33.0599   1
   9  11 -18 862.308 47.4925   1
   9  11 -17 688.076 31.6673   1
   9  11 -16 137.072  12.542   1
   9  11 -15 281.843 14.6177   1
   9  11 -14 81.1522 11.3663   1
   9  11 -13 1292.12  45.928   1
   9  11 -12 63.7432 11.8002   1
   9  11 -11 451.625 17.3865   1
   9  11 -10 963.275 32.3197   1
   9  11  -9 693.481 25.0378   1
   9  11  -8  217.63 10.4384   1
   9  11  -7 382.383 14.2562   1
   9  11  -6 1062.01 33.4351   1
   9  11  -5 1328.92 41.2807   1
   9  11  -4 270.286 15.1277   1
   9  11  -3 157.652 9.21594   1
   9  11  -2 573.047 19.6257   1
   9  11  -1 1717.63 53.3373   1
   9  11   0 765.635 28.5186   1
   9  11   1 1715.38 52.5685   1
   9  11   2 579.784 19.6388   1
   9  11   3 140.703 8.21101   1
   9  11   4 242.527 12.7027   1
   9  11   5 1295.31 40.2844   1
   9  11   6 1069.35 34.7435   1
   9  11   7  392.67 17.7303   1
   9  11   8 221.929 10.6734   1
   9  11   9 706.979 25.3892   1
   9  11  10 988.785  35.458   1
   9  11  11 453.659 17.6896   1
   9  11  12  60.939 8.75987   1
   9  11  13 1337.14 45.6871   1
   9  11  14 96.1824 9.43273   1
   9  11  15 261.017  17.003   1
   9  11  16 163.031 13.5724   1
   9  11  17 792.917 61.0846   1
   9  11  18  894.30 42.8965   1
   9  11  19 254.003  27.484   1
   9  11  20 515.977 65.1281   1
   9  11  21 150.833 34.0502   1
   9  11  22 648.294 36.7949   1
   9  11  23 167.201 36.7553   1
   9  11  24  247.34 23.6072   1
   9  11  25  1.1986 16.6155   1
   9  11  26 122.411 21.5935   1
   9  11  27 28.6722 16.4258   1
   9  11  28 25.1798  16.152   1
   9  12 -26 61.8621 32.7418   1
   9  12 -25 70.2227 51.7245   1
   9  12 -24 89.4644 53.8118   1
   9  12 -23 60.6687 24.1857   1
   9  12 -22 510.847  62.854   1
   9  12 -21 38.1903 34.1972   1
   9  12 -20  18.713 22.1573   1
   9  12 -19 30.3198 31.2937   1
   9  12 -18 921.419 43.0095   1
   9  12 -17 187.474 20.1929   1
   9  12 -16 73.4622 13.2193   1
   9  12 -15 211.161 15.2989   1
   9  12 -14 552.152 26.0853   1
   9  12 -13 165.349 14.0875   1
   9  12 -12 62.8815 9.04335   1
   9  12 -11 362.144 22.0221   1
   9  12 -10 27.1165 8.04657   1
   9  12  -9 379.614 19.8924   1
   9  12  -8 159.429 9.62444   1
   9  12  -7 60.5619 8.16688   1
   9  12  -6  346.43 15.7531   1
   9  12  -5 526.164 22.5224   1
   9  12  -4 773.825 26.5879   1
   9  12  -3  421.32 16.1302   1
   9  12  -2 656.423 22.2015   1
   9  12  -1 15.1184 6.76412   1
   9  12   0 1887.99 59.3123   1
   9  12   1 41.3207  7.3836   1
   9  12   2 664.536 23.3049   1
   9  12   3 413.148 18.8438   1
   9  12   4  805.58 27.5872   1
   9  12   5  522.08 19.2016   1
   9  12   6 346.795 14.9109   1
   9  12   7 52.2617 8.24433   1
   9  12   8 158.231 13.5492   1
   9  12   9  385.91 16.2585   1
   9  12  10  28.314 8.61884   1
   9  12  11 360.955 16.3052   1
   9  12  12 56.8665 8.86388   1
   9  12  13 200.678 13.4756   1
   9  12  14 577.173 25.7846   1
   9  12  15 216.697  16.717   1
   9  12  16 42.0553 11.4893   1
   9  12  17 168.458 19.3436   1
   9  12  18 947.209 52.5658   1
   9  12  19 51.3111 19.4769   1
   9  12  20 52.4515  26.503   1
   9  12  21 19.8271 17.1608   1
   9  12  22 488.915  33.109   1
   9  12  23 37.4657 16.2371   1
   9  12  24 64.4513 21.6955   1
   9  12  25 35.2543 16.3491   1
   9  12  26 39.4822 17.5759   1
   9  13 -24 155.901 76.6884   1
   9  13 -23 95.6441 24.6916   1
   9  13 -22 154.187 38.8228   1
   9  13 -21 27.5318 29.0275   1
   9  13 -20 261.267 29.4316   1
   9  13 -19 26.1875 28.9725   1
   9  13 -18 190.286 26.7588   1
   9  13 -17 126.543 17.8873   1
   9  13 -16 450.206 32.2804   1
   9  13 -15  153.61  18.359   1
   9  13 -14 156.394 15.9888   1
   9  13 -13  145.02 21.4202   1
   9  13 -12 469.527 27.4682   1
   9  13 -11 43.7169 8.98676   1
   9  13 -10 44.1926 9.61886   1
   9  13  -9 24.9759 9.38265   1
   9  13  -8 94.4163 10.2312   1
   9  13  -7  639.81 33.6257   1
   9  13  -6 62.6098 10.5368   1
   9  13  -5 476.583 23.6461   1
   9  13  -4 1298.49 67.7457   1
   9  13  -3 326.727 27.0166   1
   9  13  -2 668.864 27.5886   1
   9  13  -1 483.334 23.8714   1
   9  13   0 2362.61 113.549   1
   9  13   1 437.201 18.4492   1
   9  13   2 599.408 41.4179   1
   9  13   3 351.293 22.4865   1
   9  13   4 1295.06  47.829   1
   9  13   5 472.664 23.1488   1
   9  13   6 72.5914 9.60102   1
   9  13   7 606.065 23.6591   1
   9  13   8 87.0212 13.2852   1
   9  13   9 19.6072 9.09617   1
   9  13  10  61.467 9.55256   1
   9  13  11 74.3031 10.2325   1
   9  13  12 430.269 25.7942   1
   9  13  13 135.365 14.3616   1
   9  13  14 180.591  18.877   1
   9  13  15 161.424 18.6639   1
   9  13  16 474.004 33.0719   1
   9  13  17 152.184 22.3592   1
   9  13  18 216.434 24.3674   1
   9  13  19 29.7498 17.4288   1
   9  13  20 239.144 23.2327   1
   9  13  21 41.9084 16.9728   1
   9  13  22 140.138 19.1103   1
   9  13  23 73.4627 17.2414   1
   9  13  24 138.126 18.2291   1
   9  14 -21 77.3423 24.7789   1
   9  14 -20 3.99931 23.3637   1
   9  14 -19 148.628 32.6657   1
   9  14 -18 53.0969 21.6079   1
   9  14 -17 16.6112 19.3724   1
   9  14 -16 96.5785 17.6404   1
   9  14 -15 174.016  21.623   1
   9  14 -14 15.2851 15.2632   1
   9  14 -13 71.1316 18.0334   1
   9  14 -12 207.652 18.5739   1
   9  14 -11 83.8717 15.9936   1
   9  14 -10 67.5286  15.457   1
   9  14  -9 113.928 18.1539   1
   9  14  -8 390.354  25.578   1
   9  14  -7 96.1608 12.2032   1
   9  14  -6 307.031 20.3613   1
   9  14  -5 107.266  13.359   1
   9  14  -4 281.143 17.4942   1
   9  14  -3 574.862 37.7589   1
   9  14  -2 703.803 31.9587   1
   9  14  -1  327.05 18.9263   1
   9  14   0 35.6609 20.0798   1
   9  14   1  243.46 26.3964   1
   9  14   2 648.745  38.509   1
   9  14   3 531.938 35.9882   1
   9  14   4 305.276 25.9792   1
   9  14   5 105.563 12.4361   1
   9  14   6 311.616 18.4522   1
   9  14   7 107.099 18.5062   1
   9  14   8 365.826 20.2771   1
   9  14   9 100.155 21.7994   1
   9  14  10 94.1323 15.4459   1
   9  14  11 62.2575 15.2324   1
   9  14  12 205.856 26.9522   1
   9  14  13 92.2734 30.0706   1
   9  14  14 38.9666 19.6532   1
   9  14  15 169.904 24.8343   1
   9  14  16 79.3498  18.376   1
   9  14  17 42.2827 18.8054   1
   9  14  18 46.6723 19.0324   1
   9  14  19 149.903 22.4041   1
   9  14  20 16.0591 17.2573   1
   9  14  21 62.1844   21.91   1
   9  15 -18 145.221 26.0021   1
   9  15 -17 173.064 32.8118   1
   9  15 -16 56.7959  17.589   1
   9  15 -15 63.8136 16.3781   1
   9  15 -14 53.3027 17.5608   1
   9  15 -13 12.9749 17.1723   1
   9  15 -12  38.687 17.1176   1
   9  15 -11 245.593 25.0356   1
   9  15 -10 111.351 20.9768   1
   9  15  -9 22.6779 15.8093   1
   9  15  -8 58.2459 15.7454   1
   9  15  -7 220.582 28.9035   1
   9  15  -6 744.973 47.3491   1
   9  15  -5 143.273 19.3096   1
   9  15  -4 110.563 21.6621   1
   9  15  -3 261.589 20.3191   1
   9  15  -2 252.288 29.0145   1
   9  15  -1 535.201 30.4338   1
   9  15   0 36.8522 15.6964   1
   9  15   1 575.313  32.041   1
   9  15   2 217.458 18.9902   1
   9  15   3 247.411 25.0407   1
   9  15   4 131.324   35.56   1
   9  15   5 174.283 23.1355   1
   9  15   6 703.889 89.6332   1
   9  15   7 258.051 41.9291   1
   9  15   8 62.0916 18.1371   1
   9  15   9 39.6475 22.7336   1
   9  15  10 155.288 21.8522   1
   9  15  11  244.75 24.7242   1
   9  15  12 29.7187 20.3418   1
   9  15  13 37.7486 16.3583   1
   9  15  14 78.8864 17.0091   1
   9  15  15 74.5033 17.1218   1
   9  15  16 44.1483 20.6024   1
   9  15  17 193.294 20.5578   1
   9  15  18 165.331 21.7146   1
   9  16 -14 43.0655 29.6158   1
   9  16 -13 23.3749  21.788   1
   9  16 -12 199.156 37.1279   1
   9  16 -11 18.1712 20.1091   1
   9  16 -10 150.695 27.7258   1
   9  16  -9 68.6201 20.7819   1
   9  16  -8 31.3043 20.7989   1
   9  16  -7 13.8475  34.626   1
   9  16  -6 135.069 34.4116   1
   9  16  -5 16.1557 31.4189   1
   9  16  -4 193.526 35.8902   1
   9  16  -3  111.07  32.958   1
   9  16  -2 22.1885 37.1117   1
   9  16  -1 68.5321 24.7672   1
   9  16   0 43.7281 40.8397   1
   9  16   1 51.5218  27.129   1
   9  16   2 7.92974  19.781   1
   9  16   3 93.5904 18.7539   1
   9  16   4 149.357 39.1011   1
   9  16   5 45.3459 17.8235   1
   9  16   6 45.0151 17.8877   1
   9  16   7 30.1979 16.2869   1
   9  16   8 26.6336  16.994   1
   9  16   9 74.1705 16.8388   1
   9  16  10 132.669 17.9426   1
   9  16  11 23.5454 20.1491   1
   9  16  12 195.461 20.9009   1
   9  16  13  1.5264 16.7449   1
   9  16  14  40.038 16.7737   1
   9  17  -8  280.01 32.2594   1
   9  17  -7-0.87506  39.405   1
   9  17  -6 22.4502 17.7689   1
   9  17  -5 50.5522 17.7857   1
   9  17  -4 13.5811  17.454   1
   9  17  -3 45.4395 26.0202   1
   9  17  -2 38.6267 21.7328   1
   9  17  -1 82.0359   22.50   1
   9  17   0 119.076 17.9515   1
   9  17   1 44.9659 17.0651   1
   9  17   2 31.9197 24.2019   1
   9  17   3 57.8509 18.5549   1
   9  17   4 2.46834  16.312   1
   9  17   5 44.0185 16.6268   1
   9  17   6 23.6819 21.7568   1
   9  17   7-8.69874 41.2338   1
   9  17   8 288.683 27.3527   1
  10   0   0 654.581 29.3926   1
  10   0   1 9.74026 4.70661   1
  10   0   2 2756.79 83.2586   1
  10   0   3 6520.38 191.012   1
  10   0   4 3770.90 114.496   1
  10   0   5 4185.37 126.871   1
  10   0   6 5248.77 169.499   1
  10   0   7 7074.21 256.313   1
  10   0   8 7515.30 227.079   1
  10   0   9 875.279 27.3944   1
  10   0  10 206.434 9.48785   1
  10   0  11 2168.80  73.074   1
  10   0  12 1569.53 49.8609   1
  10   0  13 1323.02 51.2162   1
  10   0  14 5795.20 182.258   1
  10   0  15 614.247  22.698   1
  10   0  16 235.502  14.217   1
  10   0  17 1040.97 37.7712   1
  10   0  18 4543.20 157.174   1
  10   0  19 60.5585 8.17275   1
  10   0  20 328.785 15.4736   1
  10   0  21 315.634 21.8202   1
  10   0  22 2052.44 82.2638   1
  10   0  23 87.9009 12.6085   1
  10   0  24 95.8739 13.3508   1
  10   0  25 1240.73 49.7995   1
  10   0  26  982.16 45.0699   1
  10   0  27 61.2314 22.9919   1
  10   0  28 404.392  29.625   1
  10   0  29 415.602 42.4876   1
  10   0  30  74.099 24.3983   1
  10   0  31 70.6908 20.7195   1
  10   0  32 562.363  41.835   1
  10   0  33 39.2281 31.5098   1
  10   0  34 127.336 33.2521   1
  10   0  35 99.1094 21.7623   1
  10   1 -34 358.977 29.5391   1
  10   1 -33 92.1862 24.1259   1
  10   1 -32 15.6313 21.7671   1
  10   1 -31 16.9241 20.6982   1
  10   1 -30 1102.16 106.389   1
  10   1 -29 101.325 30.1947   1
  10   1 -28 406.713 30.3054   1
  10   1 -27 269.043 23.1692   1
  10   1 -26 649.009 39.1451   1
  10   1 -25 120.416 13.3678   1
  10   1 -24 1044.88 50.2174   1
  10   1 -23 426.494  20.843   1
  10   1 -22 157.061 13.0347   1
  10   1 -21 177.224 14.5223   1
  10   1 -20 1402.74 51.2584   1
  10   1 -19 238.411 12.0936   1
  10   1 -18 102.157 8.70295   1
  10   1 -17 404.494 18.4662   1
  10   1 -16 3850.86 163.874   1
  10   1 -15 1311.18 53.6198   1
  10   1 -14 982.784  41.771   1
  10   1 -13 13.8054 5.21502   1
  10   1 -12 6012.53  247.07   1
  10   1 -11 1994.47 78.4563   1
  10   1 -10 7908.88 316.809   1
  10   1  -9 968.904 36.4468   1
  10   1  -8 3023.08 103.762   1
  10   1  -7 4298.39  142.44   1
  10   1  -6 5154.67 277.865   1
  10   1  -5 3748.81 213.508   1
  10   1  -4 2888.54 100.458   1
  10   1  -3 2373.60 83.7824   1
  10   1  -2 290.767 11.8957   1
  10   1  -1 3204.75 105.198   1
  10   1   0 308.905 11.1286   1
  10   1   1 3240.96 86.1005   1
  10   1   2 266.774 11.5481   1
  10   1   3 2432.21 71.1423   1
  10   1   4 2971.89 84.5265   1
  10   1   5 4302.62 123.844   1
  10   1   6 5054.57 149.392   1
  10   1   7 4310.90 126.598   1
  10   1   8 3052.98 91.8988   1
  10   1   9 919.338 27.9659   1
  10   1  10 7699.39  214.05   1
  10   1  11 1979.88 60.2111   1
  10   1  12 6036.02 171.176   1
  10   1  13 13.6757 4.84728   1
  10   1  14 946.325 32.7155   1
  10   1  15 1314.93  47.583   1
  10   1  16 3743.88 121.504   1
  10   1  17 381.314 18.1402   1
  10   1  18 105.824 8.65415   1
  10   1  19 238.264 11.9023   1
  10   1  20 1408.19  56.914   1
  10   1  21 193.741 12.5692   1
  10   1  22 164.177 14.7085   1
  10   1  23 390.597 31.1539   1
  10   1  24 1055.31 43.4985   1
  10   1  25 125.925 12.4403   1
  10   1  26 697.183 34.1477   1
  10   1  27 258.786 25.8555   1
  10   1  28 379.138  54.645   1
  10   1  29 136.193 54.1068   1
  10   1  30 1044.55 137.573   1
  10   1  31 30.3033 20.1233   1
  10   1  32  20.054 21.4622   1
  10   1  33 114.222 21.5576   1
  10   1  34 331.583 28.6686   1
  10   2 -34 163.863 23.3127   1
  10   2 -33 61.9295 20.5753   1
  10   2 -32 419.174 49.3076   1
  10   2 -31 80.6334 20.3624   1
  10   2 -30 69.2887  19.896   1
  10   2 -29 419.773  43.366   1
  10   2 -28 845.919 57.1642   1
  10   2 -27 187.005 25.0295   1
  10   2 -26 93.9248 14.7518   1
  10   2 -25 244.901 24.3613   1
  10   2 -24  404.40  30.271   1
  10   2 -23  941.27 50.1636   1
  10   2 -22  84.268 16.8485   1
  10   2 -21 216.287 21.8984   1
  10   2 -20 109.777 12.1672   1
  10   2 -19 921.783 44.2259   1
  10   2 -18 283.404 17.5032   1
  10   2 -17  913.19  29.716   1
  10   2 -16 1209.00 56.6807   1
  10   2 -15 372.788 19.4993   1
  10   2 -14 1967.78  76.169   1
  10   2 -13 808.515 44.3231   1
  10   2 -12 5830.29 259.659   1
  10   2 -11 5361.58 204.156   1
  10   2 -10 4079.32 181.595   1
  10   2  -9 1553.04   76.33   1
  10   2  -8 3813.32 184.824   1
  10   2  -7 3248.83 118.628   1
  10   2  -6 1929.46  96.831   1
  10   2  -5 6081.91 204.583   1
  10   2  -4 591.223 18.9369   1
  10   2  -3 886.577 29.3765   1
  10   2  -2  302.69 10.8188   1
  10   2  -1 9036.07 259.392   1
  10   2   0 6482.39 192.402   1
  10   2   1 8843.29 275.267   1
  10   2   2 296.771 9.86997   1
  10   2   3 863.377 25.5836   1
  10   2   4 556.807 17.5881   1
  10   2   5 6164.90 180.733   1
  10   2   6 2144.16 63.7215   1
  10   2   7 3390.75 98.6996   1
  10   2   8 3964.87 116.065   1
  10   2   9 1596.21 47.0857   1
  10   2  10 4029.16 114.996   1
  10   2  11 5152.91 155.868   1
  10   2  12 5766.10 165.936   1
  10   2  13 840.856 27.3591   1
  10   2  14 2055.44 64.1346   1
  10   2  15 332.154 12.6861   1
  10   2  16 1167.13 36.3794   1
  10   2  17 865.662 29.1518   1
  10   2  18 270.422  11.813   1
  10   2  19 917.756 30.6867   1
  10   2  20 117.728 8.77125   1
  10   2  21 183.405 10.7721   1
  10   2  22 90.0165 10.1315   1
  10   2  23 926.248  40.485   1
  10   2  24 400.785 20.1182   1
  10   2  25 219.943 15.0118   1
  10   2  26 83.4378 14.8237   1
  10   2  27 197.722 39.9583   1
  10   2  28 949.906 53.8874   1
  10   2  29 387.243 41.7158   1
  10   2  30 103.616 25.3659   1
  10   2  31  103.90 20.8438   1
  10   2  32 482.125 38.0886   1
  10   2  33 54.6756 20.2593   1
  10   2  34  119.18  28.512   1
  10   3 -34 7.64676 22.0415   1
  10   3 -33-1.15777 48.5394   1
  10   3 -32 140.915 24.4177   1
  10   3 -31 183.171 31.1709   1
  10   3 -30 156.507 22.0368   1
  10   3 -29 41.2958 29.1269   1
  10   3 -28 47.0407 17.3162   1
  10   3 -27 406.187 31.4266   1
  10   3 -26 116.669 24.5927   1
  10   3 -25 406.471 26.5136   1
  10   3 -24  439.33 33.3216   1
  10   3 -23 442.758 30.0926   1
  10   3 -22  53.731 34.9348   1
  10   3 -21 1351.15 68.8837   1
  10   3 -20 41.1264 17.0227   1
  10   3 -19 575.731 28.1738   1
  10   3 -18 788.654 36.4688   1
  10   3 -17 793.262   43.58   1
  10   3 -16 526.414 53.7743   1
  10   3 -15 31.3597 5.30788   1
  10   3 -14 2086.71 76.7465   1
  10   3 -13 2422.38 106.496   1
  10   3 -12 83.6509 9.08489   1
  10   3 -11  552.17 22.2001   1
  10   3 -10  925.20 49.3168   1
  10   3  -9 4101.65 189.402   1
  10   3  -8 836.353 89.0431   1
  10   3  -7 1317.78 47.1049   1
  10   3  -6 2802.17 91.9455   1
  10   3  -5  874.99 31.3227   1
  10   3  -4 1672.20 54.3718   1
  10   3  -310447.10 305.304   1
  10   3  -2 3611.71  110.26   1
  10   3  -1 7155.53 215.651   1
  10   3   0 108.947 5.98328   1
  10   3   1 7094.05 197.015   1
  10   3   2 3692.54  106.83   1
  10   3   310474.90 294.577   1
  10   3   4 1727.27 54.6604   1
  10   3   5 892.096 28.0256   1
  10   3   6 2769.02 81.2376   1
  10   3   7 1338.58 40.6857   1
  10   3   8 984.747 28.9495   1
  10   3   9 4221.85 117.247   1
  10   3  10 963.287 29.0548   1
  10   3  11 569.538 17.5531   1
  10   3  12  76.718 5.68352   1
  10   3  13 2437.47 69.4137   1
  10   3  14 2048.09 63.1472   1
  10   3  15 29.5548 5.07769   1
  10   3  16 578.303 20.0509   1
  10   3  17 812.439  30.859   1
  10   3  18 834.625 26.8446   1
  10   3  19 553.231 20.1758   1
  10   3  20 59.6098 7.78075   1
  10   3  21 1326.68 46.2676   1
  10   3  22 74.9756 10.7194   1
  10   3  23 407.589 27.7281   1
  10   3  24  409.33 17.5766   1
  10   3  25 431.711 19.2155   1
  10   3  26 135.878 20.6384   1
  10   3  27  410.21 23.2515   1
  10   3  28 53.4071 47.0688   1
  10   3  29 0.83042 56.9423   1
  10   3  30 137.135 23.1326   1
  10   3  31 158.882 22.5097   1
  10   3  32 172.379 24.7187   1
  10   3  33  22.815 20.2706   1
  10   3  34 42.7487 20.7631   1
  10   4 -34 99.7228 39.1513   1
  10   4 -33 17.9877 19.9471   1
  10   4 -32-20.4097 45.3951   1
  10   4 -31 151.764 47.6244   1
  10   4 -30 78.0477 42.4383   1
  10   4 -29 38.0782 40.5538   1
  10   4 -28 63.6407 17.8678   1
  10   4 -27 27.7947 27.9855   1
  10   4 -26 314.493 39.0798   1
  10   4 -25 52.4075 17.0463   1
  10   4 -24 178.396 17.5746   1
  10   4 -23 963.609 57.5912   1
  10   4 -22 465.429 28.7745   1
  10   4 -21 348.236 23.4828   1
  10   4 -20 113.579 13.6389   1
  10   4 -19 1429.44 72.8793   1
  10   4 -18 466.284 27.9741   1
  10   4 -17 1417.15 46.1899   1
  10   4 -16 203.307  22.428   1
  10   4 -15 421.919 20.6141   1
  10   4 -14 551.978 20.5344   1
  10   4 -13 1129.93 38.1503   1
  10   4 -12 142.681 12.9447   1
  10   4 -11 796.317 29.2651   1
  10   4 -10 1745.15 62.3281   1
  10   4  -9 182.849 8.21096   1
  10   4  -8 1740.09 55.5687   1
  10   4  -7 2076.10  67.264   1
  10   4  -6 3764.93 122.089   1
  10   4  -5 7544.17 237.296   1
  10   4  -4 3789.32 121.734   1
  10   4  -3 532.834 23.4298   1
  10   4  -2 1858.73 59.4342   1
  10   4  -110199.50  321.93   1
  10   4   0 25.1695 4.33755   1
  10   4   110434.00 287.801   1
  10   4   2 1869.86 56.0578   1
  10   4   3 550.247 17.5788   1
  10   4   4 3820.24 108.745   1
  10   4   5 7275.97  218.16   1
  10   4   6 3563.51 110.298   1
  10   4   7 1988.68 59.7374   1
  10   4   8 1736.53 49.3715   1
  10   4   9 186.053 8.11115   1
  10   4  10 1708.92 51.5972   1
  10   4  11  812.13 25.4122   1
  10   4  12 165.964 6.97728   1
  10   4  13 1134.91 43.0713   1
  10   4  14 508.708 23.0836   1
  10   4  15 403.469 17.1814   1
  10   4  16 209.356 10.4854   1
  10   4  17 1350.37 47.5302   1
  10   4  18 485.051 19.7239   1
  10   4  19 1375.70  45.346   1
  10   4  20 135.218 11.3439   1
  10   4  21  389.96   17.96   1
  10   4  22 477.436 20.4292   1
  10   4  23 1035.33 37.1207   1
  10   4  24 193.755 12.3106   1
  10   4  25 57.0804 13.6828   1
  10   4  26 319.166 20.2514   1
  10   4  27 55.4935 13.9558   1
  10   4  28 68.0741 24.1784   1
  10   4  29 36.3389 15.8981   1
  10   4  30  53.177  14.698   1
  10   4  31 121.083  17.477   1
  10   4  32 23.4381  21.053   1
  10   4  33 35.6743 20.4406   1
  10   4  34 128.829 26.5774   1
  10   5 -33 92.9558 46.6258   1
  10   5 -32 29.0522 43.6667   1
  10   5 -31-4.06867 42.7978   1
  10   5 -30  55.761 41.9406   1
  10   5 -29 89.5956   42.99   1
  10   5 -28 32.9409 23.7419   1
  10   5 -27 278.133 25.0847   1
  10   5 -26  90.086 20.7283   1
  10   5 -25 18.3486 16.8272   1
  10   5 -24 40.2399 17.8611   1
  10   5 -23 225.393   29.38   1
  10   5 -22 1009.74 77.8842   1
  10   5 -21  460.90 28.9793   1
  10   5 -20 376.337 25.1077   1
  10   5 -19 50.0493 14.3969   1
  10   5 -18 1534.22 56.7635   1
  10   5 -17 443.096 18.9581   1
  10   5 -16 97.0269 7.56212   1
  10   5 -15 221.657 12.3783   1
  10   5 -14 272.864 13.3568   1
  10   5 -13 128.196 7.62204   1
  10   5 -12 588.695 21.8361   1
  10   5 -11 124.413 7.70309   1
  10   5 -10 78.0428 5.97547   1
  10   5  -9 4110.33 125.599   1
  10   5  -8 747.686 25.0702   1
  10   5  -7 2179.64 65.6901   1
  10   5  -6 726.358 24.9821   1
  10   5  -5 3936.97 117.644   1
  10   5  -4 3086.10 93.4398   1
  10   5  -3 6309.22 183.787   1
  10   5  -2 324.379 16.9349   1
  10   5  -1 666.156 22.0489   1
  10   5   0 9750.10 280.849   1
  10   5   1 670.648 23.1138   1
  10   5   2 334.275 13.1424   1
  10   5   3 6212.96  173.51   1
  10   5   4 3100.93 92.4348   1
  10   5   5 3893.86 120.174   1
  10   5   6 741.694 24.1189   1
  10   5   7 2131.60 66.9742   1
  10   5   8  739.50 25.7001   1
  10   5   9 3885.66 125.911   1
  10   5  10 71.9862  5.1942   1
  10   5  11 124.424 6.82259   1
  10   5  12 580.906 18.1847   1
  10   5  13 96.3521 6.68349   1
  10   5  14 282.884 11.1536   1
  10   5  15 221.886 9.10212   1
  10   5  16 104.768 8.19066   1
  10   5  17 439.244 16.0069   1
  10   5  18 1608.97 52.8665   1
  10   5  19 60.3706 8.49127   1
  10   5  20 368.731  19.793   1
  10   5  21 437.453 20.5399   1
  10   5  22 1050.18 39.6606   1
  10   5  23 253.031  13.921   1
  10   5  24 86.9217  12.337   1
  10   5  25 24.4673 17.6212   1
  10   5  26 78.8598 14.3816   1
  10   5  27 319.793 30.8041   1
  10   5  28 22.8017 34.8649   1
  10   5  29 82.8514 15.5874   1
  10   5  30   59.08 16.0999   1
  10   5  31 20.9306 15.3702   1
  10   5  32  67.084 16.9996   1
  10   5  33 54.6921 16.5827   1
  10   6 -32 16.8869 42.4493   1
  10   6 -31-29.0458 42.3332   1
  10   6 -30 44.7804 44.0653   1
  10   6 -29    3.99  41.211   1
  10   6 -28 144.475 45.9997   1
  10   6 -27 124.745  36.071   1
  10   6 -26 8.47399 33.0263   1
  10   6 -25 153.932 28.8099   1
  10   6 -24 194.136 39.7718   1
  10   6 -23 243.377 24.8538   1
  10   6 -22 94.8392 16.5732   1
  10   6 -21 204.683 21.7925   1
  10   6 -20 1089.35 63.6731   1
  10   6 -19  144.38 14.8813   1
  10   6 -18 175.406 12.4211   1
  10   6 -17 1191.75 45.1104   1
  10   6 -16 1863.62 70.6964   1
  10   6 -15 108.343 8.29876   1
  10   6 -14 262.836  12.736   1
  10   6 -13 842.447 30.4283   1
  10   6 -12 564.957 18.6839   1
  10   6 -11 890.129 29.5693   1
  10   6 -10 737.362 24.2302   1
  10   6  -9 477.732 20.9763   1
  10   6  -8 108.211 6.56706   1
  10   6  -7 2656.23 81.4432   1
  10   6  -6 937.522 29.7648   1
  10   6  -5 6045.94 175.337   1
  10   6  -4  698.40 21.9705   1
  10   6  -3  183.43 7.84592   1
  10   6  -2 5477.70 160.247   1
  10   6  -1 4910.56 144.524   1
  10   6   0  466.99 16.0567   1
  10   6   1 4811.55 143.448   1
  10   6   2 5522.15 159.515   1
  10   6   3 181.508 7.71946   1
  10   6   4 696.629 22.0551   1
  10   6   5 5868.29 169.041   1
  10   6   6 931.383 31.1958   1
  10   6   7 2628.43 78.7209   1
  10   6   8  101.09 6.07104   1
  10   6   9 476.107 15.9136   1
  10   6  10 700.623 26.3723   1
  10   6  11 878.764 28.1148   1
  10   6  12 559.946 18.8044   1
  10   6  13 881.628 27.2266   1
  10   6  14 252.577 10.3079   1
  10   6  15 119.835 7.12042   1
  10   6  16 1894.21 59.0242   1
  10   6  17 1161.00  38.269   1
  10   6  18 137.142 12.3304   1
  10   6  19 158.371 11.7994   1
  10   6  20 1072.81 43.1554   1
  10   6  21 179.022 11.9481   1
  10   6  22  90.459 11.0044   1
  10   6  23 287.255 21.8595   1
  10   6  24 181.355 24.7577   1
  10   6  25 170.678 17.4286   1
  10   6  26-13.6294 42.1181   1
  10   6  27 129.154 44.2614   1
  10   6  28  140.34 16.2299   1
  10   6  29 18.2256 15.9684   1
  10   6  30 29.9937 27.6627   1
  10   6  31 13.1632 15.5554   1
  10   6  32 10.5955 16.6159   1
  10   7 -31 160.828 46.6476   1
  10   7 -30-16.6464 41.4783   1
  10   7 -29-8.17721 40.1791   1
  10   7 -28-4.01236 41.0116   1
  10   7 -27 62.9174 43.4478   1
  10   7 -26 113.006 79.7613   1
  10   7 -25 195.786  49.273   1
  10   7 -24 119.862 30.9303   1
  10   7 -23 23.9278 21.2833   1
  10   7 -22 35.4531 19.0553   1
  10   7 -21 621.158 36.8366   1
  10   7 -20  45.978 13.8856   1
  10   7 -19 513.852 33.9656   1
  10   7 -18 636.643 36.0693   1
  10   7 -17 839.679 33.0917   1
  10   7 -16 277.716 15.5381   1
  10   7 -15 1920.93 64.3495   1
  10   7 -14 629.809 22.5879   1
  10   7 -13 1051.08 33.6229   1
  10   7 -12  577.31 19.9028   1
  10   7 -11 315.107 14.1838   1
  10   7 -10 103.757 9.05503   1
  10   7  -9 733.801 23.9143   1
  10   7  -8 207.763 8.87782   1
  10   7  -7 2233.36 71.4165   1
  10   7  -6 1160.22 36.3377   1
  10   7  -5 29.3236 5.95135   1
  10   7  -4  749.79 24.2809   1
  10   7  -3 7683.60 218.444   1
  10   7  -2  325.96 11.7157   1
  10   7  -1 3658.47 106.628   1
  10   7   0  37.157 5.78148   1
  10   7   1 3640.48 107.376   1
  10   7   2 319.191 11.8954   1
  10   7   3 7502.87  233.94   1
  10   7   4 740.763 25.2383   1
  10   7   5 32.2209 6.01602   1
  10   7   6 1115.65 37.5566   1
  10   7   7 2279.09 68.6406   1
  10   7   8 189.692 9.99846   1
  10   7   9 767.582 25.4242   1
  10   7  10 103.857 6.93755   1
  10   7  11 332.171  14.374   1
  10   7  12 595.981 20.5451   1
  10   7  13 1027.51 36.0142   1
  10   7  14 632.449 21.1815   1
  10   7  15 1939.83 60.9617   1
  10   7  16 277.648 12.6288   1
  10   7  17 889.762 32.0537   1
  10   7  18 589.127 23.1527   1
  10   7  19 477.689 21.8103   1
  10   7  20 51.5334  9.9786   1
  10   7  21 563.792 23.8606   1
  10   7  22 27.9225 11.3502   1
  10   7  23 36.8217 12.0793   1
  10   7  24 86.5368 14.2183   1
  10   7  25 199.828  36.795   1
  10   7  26 41.1549 29.6201   1
  10   7  27 42.8875  16.326   1
  10   7  28 3.27315 24.2524   1
  10   7  29 0.17606 17.4972   1
  10   7  30 22.8795 17.2865   1
  10   7  31 89.9284 17.2359   1
  10   8 -30  123.31 47.2017   1
  10   8 -29 200.926 48.5042   1
  10   8 -28 115.307 45.8512   1
  10   8 -27 56.6653 41.5049   1
  10   8 -26 15.8949 38.8068   1
  10   8 -25 3.89893 40.6017   1
  10   8 -24 174.367 46.6608   1
  10   8 -23 71.2089 20.3939   1
  10   8 -22 260.127  30.147   1
  10   8 -21 69.7685  23.077   1
  10   8 -20  743.00 42.0987   1
  10   8 -19 301.098 34.3404   1
  10   8 -18-0.23077 29.4219   1
  10   8 -17 8.78871 10.7392   1
  10   8 -16 1135.87 43.2639   1
  10   8 -15 771.945 27.1117   1
  10   8 -14 1163.64 40.5411   1
  10   8 -13 27.9892 6.24095   1
  10   8 -12 1035.31 32.8773   1
  10   8 -11 2327.18 73.9736   1
  10   8 -10 1658.40 52.8848   1
  10   8  -9 398.672 15.2436   1
  10   8  -8 1782.84 54.9528   1
  10   8  -7 715.851 23.5505   1
  10   8  -6 655.733 21.6531   1
  10   8  -5 2239.66 69.0742   1
  10   8  -4 745.124 25.0737   1
  10   8  -3 807.363 27.5111   1
  10   8  -2 1305.41  42.815   1
  10   8  -1 3215.50 97.5926   1
  10   8   0 922.773 32.4324   1
  10   8   1 3234.09 102.792   1
  10   8   2 1373.31   45.97   1
  10   8   3 823.551 26.2874   1
  10   8   4 711.287 23.0333   1
  10   8   5 2306.94 71.4812   1
  10   8   6 674.019 22.9747   1
  10   8   7 709.021 25.0659   1
  10   8   8 1687.84 60.4512   1
  10   8   9 414.236 15.7917   1
  10   8  10 1650.79 51.9626   1
  10   8  11 2309.94  70.566   1
  10   8  12 1018.21 32.0872   1
  10   8  13 23.7459 6.95925   1
  10   8  14 1144.86 36.9181   1
  10   8  15 775.548 29.9448   1
  10   8  16 1163.32 46.6403   1
  10   8  17 24.0148 10.8211   1
  10   8  18 33.3941 10.1471   1
  10   8  19 320.471 20.9918   1
  10   8  20 782.825 33.8272   1
  10   8  21 56.5988 11.6782   1
  10   8  22 247.327 18.5396   1
  10   8  23  61.055 21.2876   1
  10   8  24  138.26 28.4076   1
  10   8  25 70.8625 27.9141   1
  10   8  26 37.5906 18.1093   1
  10   8  27 26.3573 19.4988   1
  10   8  28 74.5628 19.9467   1
  10   8  29 206.525  21.225   1
  10   8  30 130.696 20.9036   1
  10   9 -29 34.2595 44.1827   1
  10   9 -28 249.162 53.3451   1
  10   9 -27 87.3818 42.9987   1
  10   9 -26  151.55  47.402   1
  10   9 -25 112.863 44.5589   1
  10   9 -24 110.917 43.4733   1
  10   9 -23 77.8613 60.5495   1
  10   9 -22 167.472 30.6048   1
  10   9 -21 682.178 68.2765   1
  10   9 -20 56.3044 23.6939   1
  10   9 -19 184.831 18.8672   1
  10   9 -18 240.364 24.3541   1
  10   9 -17 431.696 21.9545   1
  10   9 -16 710.622 47.8279   1
  10   9 -15  135.32 11.0238   1
  10   9 -14 270.989  12.784   1
  10   9 -13 446.791 17.8958   1
  10   9 -12 1910.15 60.5454   1
  10   9 -11  769.64 25.6264   1
  10   9 -10 1961.82 59.3643   1
  10   9  -9 1205.95 38.0409   1
  10   9  -8 715.406 25.4708   1
  10   9  -7 1204.69 37.4553   1
  10   9  -6 1424.85 43.9138   1
  10   9  -5 232.373 11.8506   1
  10   9  -4 272.875 16.1552   1
  10   9  -3 1540.85 49.3005   1
  10   9  -2 17.0669 6.33826   1
  10   9  -1 1842.15  56.599   1
  10   9   0 226.999 14.5432   1
  10   9   1 1858.31 57.8441   1
  10   9   2 10.8594 6.31691   1
  10   9   3 1471.55 45.9108   1
  10   9   4 281.358 12.6649   1
  10   9   5  224.91 9.81874   1
  10   9   6 1408.86   45.51   1
  10   9   7 1266.87 41.2615   1
  10   9   8 727.587 24.3814   1
  10   9   9 1198.69 38.0385   1
[truncated: 1,874,078 more chars]
