# Supplementary material for: Accurate temperature dependence of structure factors of l-alanine and taurine for quantum crystallography
Source: IUCrJ. 2025 Apr 24;12(Pt 3):384–92. doi: 10.1107/S2052252525002647 (PMC12044860; doi:10.1107/S2052252525002647)
Supplement: Supplementary file 3 [file m-12-00384-sup3.txt]

   0   0  -2 27969.9 2655.34   5
   0   0   2 25213.4 2655.32   4
   0   0  -2 29350.7 2655.21   6
   0   0   2 25549.9 2655.14   6
   0   0   2 25185.1 2655.14   3
   0   0  -2 29626.2 2655.24   3
   0   0  -2 25481.4 2655.36   4
   0   0  -2 22030.3 2655.26   2
   0   0  -2 24470.2 2655.32   1
   0   0   2 29011.5 2655.43   1
   0   0  -3-4.32149 12.5341   4
   0   0  -3-3.49256 8.95200   6
   0   0   3-7.30243 7.85542   6
   0   0  -3 5.06389 6.34081   3
   0   0   3 8.72131 5.74028   3
   0   0  -3 2.10835 10.4094   5
   0   0  -3 5.72246 7.92173   1
   0   0  -3 8.06040 7.22262   2
   0   0   3 5.49623 6.39779   2
   0   0  -4 693904. 82935.2   2
   0   0   4 881303. 82935.3   2
   0   0  -4 848016. 82934.9   6
   0   0  -4 878799. 82935.0   3
   0   0   4 861169. 82935.0   3
   0   0  -4 786926. 82935.2   4
   0   0  -4 853334. 82935.3   1
   0   0   4 772686. 82935.0   5
   0   0  -4 818259. 82935.3   5
   0   0   5-1.21783 8.28584   2
   0   0  -5-0.60889 8.17632   2
   0   0  -5 27.1209 14.7427   4
   0   0  -5-3.16050 9.58740   6
   0   0   5 13.1088 6.99758   3
   0   0  -5 0.46820 6.40696   3
   0   0  -5 1.35715 9.42718   1
   0   0  -5 13.6040 12.8161   5
   0   0   5 4.43792 12.0209   5
   0   0   6 11647.5 1353.01   2
   0   0  -6 14100.5 1353.22   2
   0   0  -6 15098.6 1352.87   3
   0   0   6 13851.3 1352.79   3
   0   0  -6 13175.4 1353.29   4
   0   0   6 12429.0 1352.59   6
   0   0  -6 14936.3 1352.85   6
   0   0  -6 13252.9 1353.14   5
   0   0   6 11837.5 1352.93   5
   0   0  -7-8.40170 15.4608   4
   0   0   7 14.2571 10.0992   6
   0   0  -7 9.55079 10.9389   6
   0   0   7-2.61583 7.63926   3
   0   0  -7 6.54102 7.93159   3
   0   0   7-1.69779 9.41973   2
   0   0   7-2.28838 12.4712   5
   0   0  -7 10.8538 13.7839   5
   0   0  -8 6443.89 647.486   5
   0   0   8 5939.62 647.089   5
   0   0  -8 6248.94 647.737   4
   0   0   8 5679.50 647.303   4
   0   0  -8 7364.95 647.126   3
   0   0   8 6254.52 646.921   3
   0   0  -8 6664.80 647.516   2
   0   0  -8 4623.99 647.340   1
   0   0   8 6602.19 646.790   6
   0   0  -8 7716.74 647.223   6
   0   0  -9 20.5302 15.2184   5
   0   0   9-4.80869 14.5327   5
   0   0  -9-11.9325 10.9229   2
   0   0   9 1.08507 10.7100   2
   0   0   9-6.70671 8.83621   3
   0   0  -9-8.43168 12.2857   1
   0   0   9 25.3069 11.3718   1
   0   0   9 3.76795 11.1094   6
   0   0  -9 4.12095 12.0884   6
   0   0   9 1.05997 16.1248   4
   0   0  -9-3.62188 17.7432   4
   0   0  10 123.725 20.7161   5
   0   0 -10 116.780 22.4220   5
   0   0  10 75.5719 22.1869   4
   0   0 -10 140.539 19.2556   2
   0   0  10 123.760 18.7059   2
   0   0  10 119.762 18.5583   6
   0   0 -10 147.876 19.8673   6
   0   0 -10 106.555 19.5186   1
   0   0  10 114.607 19.6645   1
   0   0  11-9.20166 16.0865   5
   0   0  11-5.26648 12.4413   2
   0   0 -11 5.26474 12.9486   2
   0   0  11 20.1927 18.5593   4
   0   0 -11 14.8166 20.6916   4
   0   0 -11-8.16780 10.7167   3
   0   0 -11 2.91480 13.6999   1
   0   0  11 36.4558 14.5050   1
   0   0  11 8.17049 12.9580   6
   0   0 -11 19.2534 14.9223   6
   0   0  12 29912.2 3299.83   1
   0   0 -12 39632.7 3299.47   6
   0   0  12 31768.7 3298.66   6
   0   0  12 30243.2 3298.81   3
   0   0 -12 36874.0 3300.45   1
   0   0 -12 31911.4 3299.71   5
   0   0 -12 32597.0 3300.12   4
   0   0  12 26339.7 3299.12   4
   0   0 -12 36328.3 3299.24   3
   0   0  12 30894.9 3299.14   5
   0   0  12 33709.3 3299.81   2
   0   0 -12 32622.4 3299.72   2
   0   0 -13 23.1254 14.6704   2
   0   0  13 15.9256 18.5573   5
   0   0 -13-4.72431 20.1763   5
   0   0  13 3.08457 14.2778   2
   0   0 -13-12.0092 12.6496   3
   0   0  13 18.0149 12.7505   3
   0   0 -13-1.70175 15.8720   1
   0   0  13-5.10865 14.3610   1
   0   0 -13 13.2394 16.5643   6
   0   0  13 19.0266 15.5332   6
   0   0 -13 26.3132 24.1038   4
   0   0  14 8318.76 860.196   1
   0   0  14 9357.40 860.252   2
   0   0  14 9152.77 859.291   3
   0   0  14 7934.33 858.613   6
   0   0  14 7116.06 859.024   5
   0   0  15 11.6142 16.0553   1
   0   0  15 6.88835 13.1961   3
   0   0  15-29.1294 21.4214   5
   0   0  15 38.7351 16.8625   2
   0   0  15-20.2379 24.8505   4
   0   0  15-5.27979 15.7671   2
   0   0  15-8.27076 13.1719   3
   0   0  15-5.80990 16.7186   1
   0   0  15 33.5900 16.4811   6
   0   0  16 3088.94 356.468   6
   0   0  16 3797.00 357.301   3
   0   0  16 3210.03 357.706   2
   0   0  16 3956.15 357.819   6
   0   0  16 3914.84 357.414   3
   0   0  16 3777.31 358.770   5
   0   0  16 3366.46 357.852   2
   0   0  16 3895.57 359.763   4
   0   0  16 3401.79 358.485   1
   0   0  16 2672.94 357.563   1
   0   0  17-12.0228 18.4987   6
   0   0  17-15.5291 14.4351   3
   0   0  17 7.88297 15.6473   2
   0   0  17-1.58569 19.6116   6
   0   0  17-4.65575 14.4259   3
   0   0  17-8.25796 23.2209   5
   0   0  17-9.85841 16.9679   2
   0   0  17 13.7326 26.5384   4
   0   0  17 8.63642 18.6359   1
   0   0  17 10.7898 17.1335   1
   0   0  18 27867.3 3029.79   6
   0   0  18 31767.9 3030.73   3
   0   0  18 29843.1 3031.57   2
   0   0  18 29573.2 3030.51   3
   0   0  18 31454.2 3032.01   5
   0   0  18 29081.4 3031.41   2
   0   0  18 30578.3 3032.37   4
   0   0  18 32574.4 3030.97   6
   0   0  18 29235.9 3031.87   1
   0   0  18 28622.9 3031.70   1
   0   0  19-12.0526 15.3511   3
   0   0  19-9.22275 25.7147   5
   0   0  19-15.2112 18.4312   2
   0   0  19 15.2840 28.8079   4
   0   0  19 24.8861 21.9623   6
   0   0  19-19.5392 18.6385   2
   0   0  19-18.9483 21.5139   1
   0   0  19-1.72299 16.9801   3
   0   0  20 14.4422 16.3285   3
   0   0  20 29.0980 27.3363   5
   0   0  20-4.54089 19.3262   2
   0   0  20 10.6952 31.0159   4
   0   0  20-11.2375 22.7099   6
   0   0  20-4.53653 19.0714   2
   0   0  20 14.7907 19.8648   1
   0   0  20 23.4856 17.3647   3
   0   0  21-79.3547 20.4281   3
   0   0  21-2.54221 28.3818   5
   0   0  21-7.09366 21.4128   2
   0   0  21-27.9788 31.8754   4
   0   0  21-43.4377 17.8741   3
   0   0  21-3.93630 23.2265   6
   0   0  21 20.4876 20.7365   1
   0   0  21 2.56258 22.4256   1
   0   0  22 17557.4 1659.33   3
   0   0  22 16435.8 1660.77   5
   0   0  22 15295.2 1660.40   1
   0   0  22 16319.1 1661.35   4
   0   0  22 18365.4 1659.90   6
   0   0  22 16589.1 1659.18   3
   0   0  22 14076.2 1659.83   1
   0   0  23 16.4036 18.6176   3
   0   0  23-27.9657 20.6740   2
   0   0  23-8.19811 17.8474   3
   0   0  23-16.6397 31.4098   5
   0   0  23-35.6141 23.1586   2
   0   0  23 21.2707 32.4683   4
   0   0  23-2.73919 23.0050   1
   0   0  23 19.4252 25.5948   6
   0   0  23 19.1873 23.7986   1
   0   0  24 51.1250 20.6565   3
   0   0  24 13.1362 20.8490   2
   0   0  24 19.1631 18.5032   3
   0   0  24-20.2036 31.3535   5
   0   0  24 23.6710 23.4838   2
   0   0  24 2.25335 24.9521   6
   0   0  24 2.82485 24.1457   1
   0   0  24 11.2855 22.0648   1
   0   0  25-8.82993 21.0876   3
   0   0  25 2.70945 21.4372   2
   0   0  25-2.20565 18.8687   3
   0   0  25 14.9876 33.6565   5
   0   0  25-21.6893 25.4568   2
   0   0  25 3.26819 35.9829   4
   0   0  25 4.69454 26.6309   6
   0   0  25 28.9981 24.2010   1
   0   0  25 14.5094 25.4878   1
   0   0  26 629.882 71.9638   3
   0   0  26 580.450 75.4304   1
   0   0  26 666.874 75.1368   2
   0   0  26 675.669 79.8892   4
   0   0  26 722.549 75.5258   6
   0   0  26 551.840 73.2220   2
   0   0  26 735.488 73.2580   3
   0   0  26 591.591 74.3906   1
   0   0  27-6.08396 24.4059   1
   0   0  27-28.9225 33.9384   5
   0   0  27 37.2579 25.6726   2
   0   0  27-34.8526 37.0244   4
   0   0  27 20.2682 28.6466   6
   0   0  27 14.3132 22.3296   2
   0   0  27 3.04425 27.0434   1
   0   0  27 2.35804 22.2536   3
   0   0  28-26.5399 34.9033   5
   0   0  28-14.6804 24.8228   2
   0   0  28-3.58746 39.3609   4
   0   0  28 21.7387 24.4080   1
   0   0  28-18.3899 29.9167   6
   0   0  28-15.5395 29.0447   1
   0   0  28-2.93410 22.3093   2
   0   0  29 57.0086 24.9104   2
   0   0  29 12.5077 21.8784   3
   0   0  29 13.6764 35.9124   5
   0   0  29-24.0328 26.4876   2
   0   0  29 3.68629 39.7085   4
   0   0  29-8.15420 29.6770   6
   0   0  29 31.6769 27.7682   1
   0   0  29 6.32670 25.3190   1
   0   0  30 235.676 43.7417   5
   0   0  30 128.551 45.2390   4
   0   0  30 200.547 30.2430   3
   0   0  30 104.178 26.0570   2
   0   0  30 218.657 33.0643   3
   0   0  30 219.186 36.1874   6
   0   0  31 28.9151 36.9520   5
   0   0  31 18.7576 27.7825   2
   0   0  31-3.87204 41.3805   4
   0   0  31 10.5566 21.4053   3
   0   0  31-6.24474 24.3672   2
   0   0  31-18.4836 24.2432   3
   0   0  31 43.4902 31.8746   6
   0   0  32 59.3246 41.2046   5
   0   0  32 89.0467 30.0824   2
   0   0  32 83.1345 45.5380   4
   0   0  32 121.747 25.5536   3
   0   0  32 60.3484 27.3365   2
   0   0  32 161.365 34.9820   6
   0   0  32 105.569 27.7458   3
   0   0  33 53.1607 39.3201   5
   0   0  33 8.31480 25.5802   3
   0   0  33 66.4573 22.9073   3
   0   0  33 20.2018 42.7513   4
   0   0  34 73.7702 39.3502   5
   0   0  34 14.1549 22.0748   3
   0   0  34-5.66718 24.6681   3
   0   0  34 49.4064 44.2381   4
   0   0  35 95.1961 41.1676   5
   0   0  35 29.2557 30.6758   6
   0   0  35 20.9396 45.0079   4
   0   0  36 1185.09 126.352   5
   0   0  36 1017.54 121.551   6
   0   0  37-4.11840 38.0839   5
   0   0  37 4.31575 45.0315   4
   0   0  38 125.671 42.2220   5
   0   0  38 104.899 47.2433   4
   0   0  39 53.0549 45.2189   4
   0   0  40 962.476 107.322   5
   0   0  40 834.920 109.090   4
   0  -1   0-7.96502 6.02074   3
   0   1   0 1.13800 5.46229   3
   0   1   0 10.2728 8.00316   5
   0  -1   0 1.62790 8.60739   5
   0  -1   0-0.84800 5.90867   1
   0   1   0 1.97890 5.66277   1
   0   1   0-0.26207 8.25203   4
   0  -1   0-2.42950 9.46193   4
   0   1   0 2.55725 5.34996   2
   0  -1   0 5.96621 5.77469   2
   0  -1   0 5.43321 8.02207   6
   0   1   0-1.84619 7.39032   6
   0  -1   1 30418.1 3966.39   1
   0   1  -1 31115.2 3966.38   1
   0  -1  -1 46797.7 3966.62   6
   0  -1  -1 47272.7 3966.62   3
   0  -1   1 40545.5 3966.50   2
   0   1  -1 39153.2 3966.50   2
   0   1  -1 44399.7 3966.50   6
   0  -1  -1 44217.2 3966.56   5
   0  -1  -1 34674.5 3966.42   2
   0  -1  -1 37805.0 3966.46   4
   0  -1   1 37939.7 3966.48   4
   0   1   1 39096.0 3966.51   1
   0  -1  -1 42694.8 3966.54   1
   0   1  -1 41637.0 3966.50   3
   0  -1   2 682399. 83359.0   1
   0   1  -2 649041. 83359.0   1
   0  -1  -2 872592. 83359.0   6
   0  -1  -2 798577. 83359.0   3
   0   1   2 843305. 83359.0   3
   0   1  -2 784373. 83359.0   2
   0  -1   2 948059. 83359.1   6
   0  -1  -2 826396. 83359.1   5
   0  -1  -2 761393. 83359.0   2
   0  -1  -2 906654. 83359.2   4
   0  -1   2 805430. 83359.1   4
   0  -1  -2 811950. 83359.1   1
   0   1  -2 999999. 83359.2   3
   0  -1   2 977610. 83359.2   3
   0  -1  -3 9129.22 920.158   1
   0   1  -3 8860.75 920.093   1
   0  -1   3 8238.47 920.037   1
   0  -1  -3 9703.45 919.928   6
   0  -1  -3 10313.9 920.028   3
   0   1   3 10429.8 920.011   3
   0  -1   3 8644.81 920.068   2
   0   1  -3 8355.29 919.948   2
   0  -1   3 10361.3 919.954   6
   0  -1  -3 8593.63 920.018   5
   0   1  -3 8633.93 919.959   5
   0  -1   3 8311.73 919.988   5
   0  -1  -3 8498.67 920.063   4
   0  -1   3 8163.56 920.026   4
   0   1  -3 8929.31 920.039   4
   0  -1  -3 9964.38 920.128   2
   0   1   3 7394.96 919.861   2
   0   1  -3 9686.10 919.913   3
   0  -1   3 10700.6 919.994   3
   0  -1  -4 253571. 25482.4   1
   0  -1   4 227020. 25482.2   1
   0   1  -4 213231. 25482.3   1
   0  -1  -4 309663. 25482.2   6
   0   1   4 166465. 25481.6   6
   0  -1  -4 311915. 25482.3   3
   0   1   4 303120. 25482.2   3
   0  -1   4 248205. 25482.2   2
   0   1  -4 268457. 25482.3   2
   0  -1   4 277512. 25482.1   6
   0  -1  -4 298308. 25482.4   5
   0   1   4 242583. 25482.1   5
   0  -1   4 241038. 25482.2   5
   0   1  -4 249594. 25482.2   5
   0  -1  -4 272400. 25482.4   4
   0  -1   4 239838. 25482.3   4
   0   1  -4 249151. 25482.2   4
   0   1   4 271872. 25482.3   2
   0  -1  -4 241357. 25482.2   2
   0  -1   4 252446. 25482.1   3
   0   1  -4 257020. 25482.1   3
   0  -1  -5 52445.8 5214.92   1
   0   1  -5 47945.7 5214.80   1
   0  -1  -5 52052.1 5214.48   6
   0   1   5 49883.2 5214.31   6
   0   1   5 54247.3 5214.65   3
   0  -1  -5 50686.3 5214.60   3
   0  -1   5 45865.3 5214.57   2
   0   1  -5 51228.4 5214.72   2
   0  -1   5 54810.0 5214.47   6
   0   1  -5 57160.2 5214.44   6
   0   1   5 45921.5 5214.48   5
   0  -1  -5 58740.5 5214.88   5
   0   1  -5 45113.1 5214.48   5
   0  -1   5 49051.2 5214.65   5
   0  -1  -5 53378.7 5214.89   4
   0   1  -5 45441.0 5214.54   4
   0   1   5 56675.9 5214.87   2
   0  -1  -5 49343.8 5214.68   2
   0  -1   5 56529.9 5214.58   3
   0   1  -5 59964.1 5214.65   3
   0   1  -6 7184.02 968.201   1
   0   1   6 8771.02 967.832   6
   0  -1  -6 10485.4 968.134   6
   0  -1  -6 10897.4 968.212   3
   0   1   6 10875.3 968.190   3
   0  -1   6 9881.15 968.412   2
   0   1  -6 10245.4 968.511   2
   0  -1   6 10897.7 968.133   6
   0   1  -6 10907.7 968.072   6
   0   1   6 8460.20 968.055   5
   0  -1  -6 10201.9 968.474   5
   0   1  -6 8818.90 968.145   5
   0  -1   6 9206.99 968.316   5
   0  -1  -6 9413.58 968.586   4
   0   1   6 7729.78 968.163   4
   0   1  -6 8268.96 968.166   4
   0  -1  -6 9374.61 968.316   2
   0   1   6 8847.94 968.218   2
   0   1  -6 10497.6 968.147   3
   0  -1   6 9721.42 968.073   3
   0  -1  -7 2678.78 290.393   1
   0   1   7 2729.22 289.595   6
   0  -1  -7 3186.65 289.972   6
   0   1   7 3207.63 289.904   3
   0  -1  -7 2595.15 289.661   3
   0   1  -7 2807.08 290.167   2
   0  -1   7 2994.68 289.890   6
   0   1  -7 3212.73 289.849   6
   0   1   7 2532.85 289.919   5
   0  -1  -7 2858.34 290.359   5
   0  -1   7 2567.43 290.199   5
   0   1  -7 2498.80 290.021   5
   0  -1  -7 2851.69 290.661   4
   0   1   7 2350.47 290.065   4
   0   1  -7 2534.16 290.190   4
   0   1   7 2480.09 289.911   2
   0   1  -7 3285.15 289.905   3
   0  -1   7 3253.58 289.931   3
   0   1   8 51611.7 5953.74   1
   0  -1  -8 60540.1 5954.12   1
   0   1  -8 61700.9 5954.16   1
   0   1   8 54544.7 5953.05   6
   0  -1  -8 66221.1 5953.49   6
   0   1   8 61304.5 5953.40   3
   0  -1   8 50809.3 5953.59   2
   0  -1   8 64356.6 5953.52   6
   0   1  -8 63873.1 5953.28   6
   0  -1  -8 67963.9 5954.08   5
   0   1   8 53010.4 5953.37   5
   0   1  -8 55769.2 5953.50   5
   0  -1   8 65926.5 5954.04   5
   0   1   8 46441.2 5953.34   4
   0  -1  -8 63564.4 5954.29   4
   0   1  -8 54516.2 5953.59   4
   0  -1  -8 56663.1 5953.65   2
   0  -1   8 62633.4 5953.43   3
   0   1  -8 64650.3 5953.44   3
   0  -1  -9 398.779 48.5244   1
   0   1   9 459.197 48.7528   1
   0  -1  -9 600.380 48.7650   6
   0   1   9 432.302 47.7453   6
   0  -1   9 431.700 47.5619   6
   0   1   9 409.394 47.2464   3
   0  -1   9 421.167 48.0266   2
   0  -1   9 363.422 48.5285   5
   0  -1   9 490.501 48.1735   6
   0  -1  -9 503.563 49.9159   5
   0   1   9 364.023 48.6228   5
   0  -1   9 414.829 49.2861   5
   0  -1  -9 455.912 50.6430   4
   0   1   9 356.863 49.2208   4
   0  -1   9 459.361 47.4154   3
   0   1   9 416.020 48.3471   2
   0  -1  -9 453.762 48.2046   2
   0  -1   9 457.427 48.2507   2
   0   1  10 6450.88 609.501   1
   0  -1 -10 5886.64 609.266   1
   0  -1  10 6129.92 609.381   1
   0   1  10 5890.45 608.194   6
   0  -1  10 5615.48 608.093   6
   0  -1 -10 6648.60 608.701   6
   0  -1 -10 6426.80 608.592   3
   0  -1  10 5606.69 608.923   2
   0  -1  10 5915.46 609.351   1
   0  -1  10 6758.60 608.753   6
   0  -1  10 5045.01 608.459   5
   0   1  10 5274.01 608.491   5
   0  -1 -10 6175.15 609.210   5
   0  -1  10 4826.00 608.620   4
   0  -1  10 5814.12 609.129   5
   0   1  10 5063.65 608.795   4
   0   1  10 6620.38 609.303   2
   0  -1 -10 5986.39 608.982   2
   0  -1  10 6389.07 609.213   2
   0  -1  10 6387.68 608.548   3
   0  -1 -11 12809.8 1382.60   1
   0   1  11 13993.1 1382.86   1
   0  -1  11 13966.2 1382.94   1
   0  -1  11 12291.5 1382.48   1
   0  -1  11 13060.2 1381.51   6
   0  -1 -11 15805.4 1382.22   6
   0   1  11 14149.4 1381.72   6
   0  -1 -11 15647.9 1382.19   3
   0  -1  11 11363.0 1382.11   2
   0  -1  11 16165.4 1382.32   6
   0  -1  11 12387.1 1381.95   5
   0   1  11 12103.5 1381.89   5
   0  -1  11 10703.3 1381.92   4
   0   1  11 11578.0 1382.09   4
   0  -1 -11 13095.2 1382.79   4
   0  -1  11 13287.3 1382.88   4
   0   1  11 15398.6 1382.83   2
   0  -1 -11 14195.1 1382.63   2
   0  -1  11 15905.0 1382.22   3
   0  -1  11 13810.9 1382.57   2
   0  -1  12 3501.25 402.989   1
   0   1  12 3673.60 403.073   1
   0  -1 -12 3867.51 403.223   1
   0  -1  12 3167.37 402.635   1
   0   1  12 3749.30 401.916   6
   0  -1  12 3668.74 401.901   6
   0  -1 -12 4599.91 402.737   6
   0  -1 -12 4032.43 402.285   3
   0   1  12 4301.97 402.451   3
   0  -1  12 4429.10 402.493   3
   0  -1  12 3396.35 402.581   2
   0  -1  12 4779.03 402.875   6
   0   1  12 3560.56 402.456   5
   0  -1  12 3499.02 402.419   5
   0  -1 -12 4374.40 403.547   5
   0  -1  12 3689.44 403.090   5
   0  -1  12 3166.38 402.607   4
   0  -1 -12 3910.37 403.599   4
   0   1  12 3366.46 402.664   4
   0  -1  12 3933.41 403.709   4
   0   1  12 4438.96 403.325   2
   0  -1 -12 3969.73 402.927   2
   0  -1  12 4540.80 403.430   2
   0  -1  12 4268.16 402.423   3
   0  -1 -13 8075.62 857.594   1
   0   1  13 7885.46 857.542   1
   0  -1  13 7626.13 857.360   1
   0  -1  13 7272.68 857.262   1
   0  -1 -13 9735.95 857.057   6
   0  -1  13 8002.36 856.138   6
   0   1  13 8410.50 856.262   6
   0   1  13 8651.51 856.689   3
   0  -1 -13 9199.46 856.852   3
   0  -1  13 8060.58 856.461   3
   0  -1  13 8264.06 857.299   2
   0  -1  13 9556.53 857.061   6
   0  -1 -13 8207.29 857.407   5
   0  -1  13 7752.53 856.677   5
   0   1  13 7390.68 856.610   5
   0  -1  13 8693.97 857.614   5
   0  -1 -13 9132.16 858.282   4
   0  -1  13 8918.71 858.235   4
   0  -1  13 8593.50 857.397   2
   0   1  13 8559.29 857.360   2
   0  -1 -13 8929.81 857.526   2
   0  -1  13 9063.00 856.781   3
   0  -1  14 198.835 31.5063   1
   0  -1  14 273.406 31.0354   6
   0   1  14 209.130 30.5619   6
   0   1  14 287.094 30.6030   3
   0  -1 -14 227.541 29.6287   3
   0  -1  14 236.690 30.1059   3
   0  -1  14 288.806 31.9954   2
   0  -1  14 274.672 29.9733   3
   0  -1  14 203.376 32.9036   5
   0   1  14 227.612 33.5417   5
   0  -1 -14 296.523 35.0137   5
   0  -1  14 259.317 35.0026   5
   0  -1 -14 215.398 35.7064   4
   0  -1  14 178.025 35.6298   4
   0  -1  14 243.646 31.2777   2
   0   1  14 223.293 30.9374   2
   0  -1 -14 201.611 30.9362   2
   0  -1 -14 245.760 32.0870   1
   0  -1  14 232.162 32.3369   1
   0   1  14 211.062 32.2812   1
   0  -1  15 11041.9 1191.50   6
   0   1  15 6922.33 1190.62   6
   0   1  15 13528.3 1192.58   3
   0  -1 -15 12059.1 1192.15   3
   0  -1  15 13454.0 1192.53   3
   0  -1  15 12022.6 1193.04   2
   0  -1  15 11875.1 1192.11   3
   0  -1 -15 13938.5 1193.83   5
   0  -1  15 12866.1 1193.55   5
   0  -1 -15 13545.5 1194.27   4
   0  -1 -15 13209.1 1193.33   2
   0   1  15 12276.6 1193.07   2
   0  -1  15 11926.4 1193.04   2
   0  -1  15 11641.3 1193.73   4
   0   1  15 11122.8 1193.10   1
   0  -1 -15 12055.6 1193.45   1
   0  -1  15 10555.8 1193.07   1
   0  -1  15 10038.4 1192.75   1
   0  -1  16 3115.94 355.334   1
   0  -1  16 3300.19 353.978   6
   0   1  16 3509.19 354.200   6
   0  -1 -16 3534.29 354.861   6
   0  -1 -16 3420.96 354.375   3
   0   1  16 3853.19 354.887   3
   0  -1  16 3841.52 354.788   3
   0  -1  16 3462.35 355.439   2
   0  -1  16 3578.58 354.933   6
   0  -1 -16 3549.04 356.192   5
   0  -1 -16 3430.11 356.446   4
   0  -1  16 3284.85 355.700   5
   0  -1  16 3491.64 355.544   2
   0   1  16 3505.45 355.512   2
   0  -1 -16 3650.30 355.623   2
   0  -1  16 3054.59 356.163   4
   0   1  16 3174.41 355.698   1
   0  -1  16 3302.82 355.753   1
   0  -1 -16 3649.95 356.038   1
   0  -1  16 3496.88 354.521   3
   0  -1  17 3701.01 419.360   1
   0  -1  17 3671.45 417.627   6
   0   1  17 3896.35 417.840   6
   0  -1 -17 4636.48 419.012   6
   0   1  17 4755.02 418.865   3
   0  -1  17 4306.76 418.471   3
   0  -1  17 3861.16 419.097   2
   0  -1  17 4658.43 419.155   6
   0  -1 -17 3873.96 419.717   5
   0  -1 -17 3873.65 420.180   4
   0  -1  17 4217.45 419.985   5
   0  -1 -17 4181.70 419.341   2
   0   1  17 4106.42 419.444   2
   0  -1  17 4229.37 419.541   2
   0  -1  17 4050.41 420.401   4
   0  -1 -17 4296.55 418.514   3
   0   1  17 3801.79 419.610   1
   0  -1 -17 4028.45 419.703   1
   0  -1  17 3610.94 419.397   1
   0  -1  17 4025.95 418.249   3
   0   1  18 72.7935 23.8261   1
   0  -1 -18 104.594 22.8902   1
   0  -1  18 70.7117 22.8003   1
   0  -1  18 104.868 22.4861   1
   0  -1  18 91.9677 22.1999   6
   0  -1 -18 102.700 23.9638   6
   0   1  18 103.686 22.2703   6
   0   1  18 108.147 20.6268   3
   0  -1  18 82.7963 20.7835   3
   0  -1 -18 64.9038 19.6612   3
   0  -1  18 48.1449 20.0394   2
   0  -1  18 57.8426 23.2444   6
   0  -1 -18 103.272 28.3878   5
   0  -1  18 103.904 28.2008   5
   0  -1 -18 97.2330 31.3377   4
   0  -1  18 99.9675 31.0048   4
   0  -1  18 121.517 22.8917   2
   0   1  18 120.761 22.2213   2
   0  -1 -18 102.010 22.6450   2
   0  -1  18 112.527 19.6987   3
   0  -1  19 5215.45 463.703   6
   0  -1 -19 4720.15 464.625   5
   0  -1 -19 4768.50 464.029   2
   0  -1  19 4966.03 463.116   3
   0  -1 -19 5088.20 465.867   4
   0  -1  19 4934.29 465.161   5
   0   1  19 4576.85 464.037   2
   0  -1  19 4607.38 463.908   2
   0  -1 -19 4582.45 462.864   3
   0  -1  19 4499.97 465.316   4
   0  -1  19 4311.70 463.663   2
   0  -1  19 3005.02 461.706   3
   0   1  19 5596.59 463.639   3
   0  -1  19 4142.55 463.968   1
   0   1  19 4122.39 464.174   1
   0  -1 -19 4561.76 463.233   6
   0  -1 -20 6032.48 550.650   5
   0  -1  20 6441.98 549.446   6
   0  -1  20 5637.91 548.425   3
   0  -1 -20 5488.23 549.445   2
   0  -1  20 5689.59 550.377   5
   0  -1 -20 4935.56 550.357   4
   0   1  20 5213.37 549.351   2
   0  -1  20 5417.07 549.361   2
   0  -1  20 5142.15 550.526   4
   0  -1 -20 5515.60 548.393   3
   0  -1  20 4801.37 548.902   2
   0  -1 -20 5098.06 549.606   1
   0  -1  20 5434.33 548.415   3
   0   1  20 5215.89 548.321   3
   0  -1  20 4415.03 548.979   1
   0  -1 -20 6042.92 549.123   6
   0  -1  21 182.852 30.6234   1
   0  -1 -21 207.947 31.6765   1
   0   1  21 161.896 31.0963   1
   0  -1  21 154.349 30.0706   1
   0  -1 -21 203.513 32.4988   6
   0  -1  21 104.688 25.4629   3
   0  -1  21 178.653 31.2588   6
   0  -1 -21 232.148 37.8209   5
   0  -1  21 202.558 35.9358   5
   0  -1 -21 232.994 39.4603   4
   0  -1 -21 173.951 27.2925   3
   0  -1  21 185.717 38.1906   4
   0  -1  21 188.177 29.5985   2
   0   1  21 199.152 30.2107   2
   0  -1  21 247.340 26.2591   3
   0  -1 -22 593.407 60.2706   6
   0  -1  22 567.611 58.9368   6
   0  -1 -22 461.416 61.9052   5
   0  -1 -22 468.553 63.7336   4
   0  -1  22 562.593 62.0605   5
   0  -1  22 402.215 57.6355   1
   0  -1  22 437.304 62.5598   4
   0  -1 -22 537.780 56.8636   3
   0  -1 -22 444.007 58.9684   1
   0  -1  22 424.942 57.4549   2
   0  -1  22 420.358 55.3283   3
   0  -1  22 509.097 59.2271   1
   0   1  22 478.818 58.7661   1
   0   1  22 483.874 56.4432   3
   0  -1  22 500.059 56.4402   3
   0  -1  23 936.736 86.5315   6
   0  -1  23 913.170 88.7676   5
   0   1  23 746.785 85.5269   2
   0  -1  23 811.222 85.8767   2
   0  -1  23 809.077 84.3420   3
   0   1  23 617.076 83.0430   3
   0  -1  23 690.528 84.9554   2
   0   1  23 900.355 84.2122   3
   0  -1  23 793.997 83.8408   3
   0   1  23 725.173 86.3052   1
   0  -1  23 657.710 85.8521   1
   0  -1  23 665.167 84.9159   1
   0   1  24 1285.57 120.816   6
   0  -1  24 1423.47 121.069   6
   0   1  24 1234.91 118.702   3
   0  -1  24 1149.35 118.257   3
   0   1  24 1090.22 122.219   5
   0  -1  24 1147.63 122.160   5
   0  -1  24 1189.61 119.870   2
   0   1  24 1092.99 119.877   2
   0   1  24 1203.26 118.546   3
   0  -1  24 1201.28 118.740   3
   0   1  24 968.148 118.709   2
   0  -1  24 982.333 118.836   2
   0  -1  24 838.082 118.576   1
   0   1  24 867.766 118.837   1
   0  -1  24 1025.67 120.215   1
   0   1  24 1091.83 120.452   1
   0   1  25 52.1058 28.3649   6
   0  -1  25 47.1962 28.6076   6
   0  -1  25 13.3009 19.6765   3
   0   1  25 15.5685 18.5439   3
   0   1  25 33.0278 31.8630   5
   0  -1  25 15.0770 33.9438   5
   0  -1  25 2.72431 24.9190   2
   0   1  25-8.14469 22.6439   2
   0   1  25 6.54888 34.3217   4
   0  -1  25 42.6513 35.4754   4
   0   1  25 46.7447 22.4957   3
   0  -1  25 6.65603 21.2814   3
   0  -1  25 40.8386 23.5547   2
   0   1  25 24.4186 21.7524   2
   0   1  25 20.3458 26.0753   1
   0  -1  25 55.3134 27.0307   1
   0   1  25 46.4716 24.2841   1
   0  -1  25-2.90755 23.8452   1
   0   1  26 747.386 81.8827   3
   0  -1  26 758.820 81.9517   3
   0  -1  26 542.608 82.5858   1
   0   1  26 654.935 83.7142   1
   0  -1  26 708.831 84.3008   2
   0   1  26 670.442 83.4465   2
   0  -1  26 742.392 89.2214   4
   0   1  26 751.259 88.9194   4
   0  -1  26 736.251 82.2693   3
   0   1  26 816.769 82.8104   3
   0   1  26 692.341 82.8570   2
   0  -1  26 719.569 83.2160   2
   0   1  26 964.888 85.4509   6
   0  -1  26 946.808 85.6272   6
   0  -1  26 701.134 84.4760   1
   0   1  26 735.852 84.6795   1
   0  -1  27 97.6583 28.6868   1
   0   1  27 76.1989 30.0470   1
   0   1  27 57.9163 35.7267   5
   0  -1  27 32.2923 35.0754   5
   0  -1  27 54.6681 26.2193   2
   0   1  27 48.7694 26.6267   2
   0   1  27 27.9236 38.9633   4
   0  -1  27 66.4242 38.8166   4
   0   1  27 80.7104 24.4322   3
   0  -1  27 21.3093 22.6377   3
   0   1  27 74.5012 26.6648   2
   0  -1  27 37.3605 23.0869   2
   0   1  27 35.7617 29.7459   6
   0  -1  27 53.4637 30.2700   6
   0   1  27 36.5272 25.9980   1
   0  -1  27 64.0034 26.9567   1
   0   1  28-16.6050 34.0149   5
   0  -1  28-23.3333 36.0258   5
   0  -1  28 44.2073 27.1829   2
   0   1  28 20.5741 26.3975   2
   0  -1  28 28.7820 39.5383   4
   0   1  28-10.7775 38.7536   4
   0   1  28-15.5559 28.6213   1
   0  -1  28-49.8358 29.0983   1
   0   1  28 11.7426 22.8960   2
   0  -1  28-20.6054 23.6142   2
   0  -1  28 3.11053 23.0890   1
   0   1  28 18.6528 23.8925   1
   0   1  28-7.93827 29.3966   6
   0  -1  28 18.4636 28.8813   6
   0  -1  29 447.587 56.9004   6
   0   1  29 500.969 58.2659   6
   0   1  29 447.805 52.2834   3
   0  -1  29 429.205 52.0841   3
   0  -1  29 463.610 62.3778   5
   0   1  29 386.706 59.9395   5
   0  -1  29 494.232 56.0490   2
   0   1  29 468.956 56.0266   2
   0  -1  29 465.811 63.2550   4
   0   1  29 424.536 63.9147   4
   0   1  29 378.313 53.6796   2
   0  -1  29 343.134 53.0551   2
   0  -1  29 443.725 55.6274   1
   0   1  29 364.085 54.8826   1
   0   1  29 348.733 56.1092   1
   0  -1  29 412.351 56.0026   1
   0   1  30 63.4011 37.9819   5
   0  -1  30 116.549 39.1478   5
   0   1  30 116.608 28.9235   2
   0  -1  30 58.4366 27.1265   2
   0  -1  30 98.5644 43.7521   4
   0   1  30 56.7950 41.4750   4
   0  -1  30 45.1114 32.4448   6
   0   1  30 149.868 35.0877   6
   0  -1  30 12.2872 24.2614   2
   0   1  30 61.2971 24.7202   2
   0  -1  30 72.1844 25.2152   3
   0   1  30 116.308 26.0196   3
   0   1  30 46.5655 25.6414   3
   0  -1  30 116.115 27.9400   3
   0   1  31 716.106 90.2187   5
   0  -1  31 830.781 91.4221   5
   0  -1  31 670.707 85.3710   2
   0   1  31 600.518 85.0019   2
   0   1  31 767.332 93.0460   4
   0  -1  31 795.693 92.0926   4
   0  -1  31 823.456 86.9624   6
   0   1  31 936.550 87.7098   6
   0   1  31 556.037 83.7549   2
   0  -1  31 532.139 83.2461   2
   0   1  31 888.416 84.8004   3
   0  -1  31 846.564 84.0426   3
   0  -1  31 709.644 83.8926   3
   0   1  31 838.791 84.9636   3
   0  -1  32 74.4097 41.5224   5
   0   1  32 66.7946 38.2182   5
   0  -1  32 76.4731 30.7402   2
   0   1  32 44.5507 29.5927   2
   0   1  32 71.3197 46.0230   4
   0  -1  32 122.949 47.8388   4
   0   1  32 130.448 27.0992   3
   0  -1  32 29.8248 22.8896   3
   0   1  32 57.2075 27.6924   2
   0  -1  32 124.836 28.4109   3
   0   1  32 92.4854 27.5392   3
   0   1  32 114.237 35.2130   6
   0  -1  32 152.909 36.3991   6
   0   1  33 800.813 80.0086   3
   0  -1  33 724.422 79.3146   3
   0   1  33 622.619 88.8872   4
   0  -1  33 679.819 88.5099   4
   0   1  33 726.407 80.2812   3
   0  -1  33 613.718 79.0874   3
   0   1  33 752.177 86.9098   5
   0  -1  33 605.653 85.9931   5
   0   1  34 133.625 26.1331   3
   0  -1  34 79.4388 25.1868   3
   0  -1  34 147.965 42.0270   5
   0   1  34 128.214 41.8607   5
   0   1  34 102.987 46.7080   4
   0  -1  34 115.448 47.3053   4
   0   1  34 48.3577 27.4750   3
   0  -1  34 85.1912 27.9479   3
   0  -1  35 505.071 75.7843   5
   0   1  35 507.861 76.6715   5
   0   1  35 686.001 74.1452   6
   0  -1  35 645.029 73.1500   6
   0   1  35 628.749 80.3065   4
   0  -1  35 536.958 79.6082   4
   0  -1  36 227.317 42.7067   6
   0   1  36 231.170 43.4636   6
   0  -1  36 186.435 48.7753   5
   0   1  36 246.783 50.5949   5
   0   1  37 276.084 52.6227   5
   0  -1  37 202.239 50.9476   5
   0   1  37 202.903 53.5230   4
   0  -1  37 367.348 57.1363   4
   0  -1  38 554.032 68.7872   5
   0   1  38 423.313 66.6772   5
   0  -1  38 485.766 74.1981   4
   0   1  38 415.532 71.6307   4
   0  -1  39 26.5571 45.9670   4
   0   1  39 48.6427 44.9763   4
   0  -1  40-4.32275 41.2230   5
   0   1  40 34.5309 40.0502   5
   0   1  40 84.8871 45.2025   4
   0  -1  40 13.4078 43.9338   4
   0  -2   0 6674.22 658.169   6
   0   2   0 6922.17 658.020   6
   0  -2   0 6959.90 658.152   3
   0   2   0 7668.94 658.195   3
   0   2   0 6094.39 657.840   5
   0  -2   0 5446.53 657.881   5
   0  -2   0 6714.18 658.065   4
   0  -2   0 5950.96 657.902   1
   0   2   0 6682.59 657.996   2
   0  -2   0 6247.76 657.979   2
   0  -2  -1 4862.59 459.617   1
   0   2  -1 3898.36 459.357   1
   0  -2   1 3727.46 459.452   1
   0  -2  -1 4988.31 459.676   6
   0  -2  -1 5361.91 459.795   3
   0   2  -1 3990.44 459.363   2
   0  -2   1 3902.45 459.409   2
   0   2  -1 5178.29 459.669   6
   0  -2  -1 4635.36 459.598   5
   0   2  -1 4351.40 459.475   5
   0  -2   1 5217.13 459.696   5
   0  -2  -1 4911.26 459.695   4
   0  -2   1 4398.37 459.704   4
   0  -2  -1 4896.57 459.635   2
   0   2  -1 4657.68 459.617   3
   0  -2  -2 278869. 27883.6   1
   0   2  -2 273378. 27883.6   1
   0  -2   2 236418. 27883.6   1
   0  -2  -2 287478. 27883.6   6
   0   2   2 289855. 27883.5   6
   0  -2  -2 268489. 27883.5   3
   0   2   2 254229. 27883.5   3
   0   2  -2 284452. 27883.6   2
   0  -2   2 321498. 27883.7   6
   0   2  -2 325237. 27883.6   6
   0   2   2 242344. 27883.3   5
   0  -2  -2 290525. 27883.6   5
   0   2  -2 263827. 27883.4   5
   0  -2  -2 271528. 27883.5   4
   0   2  -2 263718. 27883.4   4
   0  -2   2 273764. 27883.5   4
   0   2   2 246861. 27883.4   2
   0  -2  -2 253194. 27883.4   2
   0  -2   2 319477. 27883.7   3
   0   2  -2 321858. 27883.7   3
   0  -2  -3 89404.0 12602.3   1
   0   2  -3 126672. 12602.6   1
   0  -2   3 125247. 12602.6   1
   0  -2  -3 139074. 12602.5   6
   0   2   3 128033. 12602.3   6
   0  -2  -3 121212. 12602.4   3
   0   2   3 121470. 12602.4   3
   0  -2   3 132468. 12602.6   2
   0   2  -3 123179. 12602.5   2
   0   2  -3 135355. 12602.4   6
   0  -2   3 141230. 12602.6   6
   0   2   3 121102. 12602.3   5
   0  -2  -3 136475. 12602.6   5
   0   2  -3 124023. 12602.4   5
   0  -2   3 108334. 12602.3   5
   0  -2  -3 115316. 12602.5   4
   0  -2   3 115390. 12602.4   4
   0   2  -3 106524. 12602.2   4
   0   2   3 130987. 12602.6   2
   0  -2  -3 138605. 12602.6   2
   0   2  -3 141102. 12602.6   3
   0  -2   3 147378. 12602.6   3
   0  -2  -4 4697.55 588.320   1
   0   2  -4 5624.47 588.396   1
   0  -2   4 5724.67 588.429   1
   0   2   4 5797.35 588.145   6
   0  -2  -4 6480.44 588.425   6
   0   2   4 6582.41 588.425   3
   0  -2  -4 6533.34 588.400   3
   0   2  -4 5809.59 588.425   2
   0  -2   4 4703.54 588.234   2
   0  -2   4 6111.87 588.319   6
   0   2  -4 6457.41 588.262   6
   0  -2  -4 5962.09 588.458   5
   0   2   4 5451.38 588.214   5
   0  -2   4 5497.97 588.338   5
   0   2  -4 5140.05 588.137   5
   0   2   4 4324.56 588.103   4
   0  -2  -4 5873.48 588.545   4
   0  -2   4 5585.64 588.529   4
   0   2  -4 4712.94 588.151   4
   0   2   4 6119.32 588.483   2
   0  -2  -4 6353.85 588.479   2
   0   2  -4 6723.00 588.454   3
   0  -2   4 6991.52 588.492   3
   0   2   5 14011.4 1431.78   1
   0   2  -5 12411.7 1431.76   1
   0   2   5 13033.7 1431.30   6
   0  -2  -5 17467.0 1431.86   6
   0  -2  -5 15148.9 1431.61   3
   0   2   5 14459.5 1431.56   3
   0   2  -5 14398.8 1431.76   2
   0   2  -5 14616.8 1431.40   6
   0  -2   5 15255.6 1431.70   6
   0   2   5 12722.8 1431.38   5
   0  -2  -5 13663.8 1431.70   5
   0   2  -5 12651.0 1431.44   5
   0  -2   5 14285.3 1431.77   5
   0   2   5 11176.0 1431.33   4
   0  -2  -5 15192.7 1431.98   4
   0  -2   5 14451.8 1432.01   4
   0   2  -5 12543.3 1431.49   4
   0   2   5 13610.5 1431.65   2
   0  -2   5 16246.2 1431.72   3
   0   2  -5 16520.1 1431.78   3
   0  -2  -6 308791. 32556.1   1
   0  -2   6 273713. 32556.0   1
   0  -2  -6 356873. 32556.0   6
   0   2   6 291332. 32555.6   6
   0   2   6 329943. 32555.9   3
   0   2  -6 354723. 32555.8   6
   0  -2   6 369944. 32556.1   6
   0  -2  -6 368811. 32556.4   5
   0   2   6 294734. 32555.7   5
   0   2  -6 286336. 32555.7   5
   0  -2   6 328187. 32556.1   5
   0   2   6 284655. 32555.8   4
   0  -2  -6 307428. 32556.1   4
   0   2  -6 283967. 32555.8   4
   0   2   6 358994. 32556.3   2
   0   2  -6 374367. 32556.1   3
   0  -2   6 352246. 32556.0   3
   0  -2  -7 42970.0 4363.57   1
   0   2   7 44229.9 4363.66   1
   0   2  -7 37693.2 4363.41   1
   0   2   7 43918.4 4362.94   6
   0  -2  -7 44399.9 4363.15   6
   0   2   7 43070.1 4363.15   3
   0  -2   7 42300.8 4363.41   2
   0   2  -7 46084.5 4363.06   6
   0  -2   7 49607.4 4363.33   6
   0  -2  -7 43066.3 4363.44   5
   0   2   7 41295.9 4363.14   5
   0   2  -7 41234.0 4363.16   5
   0  -2   7 43206.4 4363.57   5
   0  -2  -7 45149.5 4363.69   4
   0   2   7 36104.7 4363.02   4
   0   2  -7 37332.0 4363.13   4
   0  -2  -7 45703.1 4363.59   2
   0   2  -7 51985.3 4363.47   3
   0   2  -8 61.8802 14.5871   1
   0   2   8 63.8541 14.3715   6
   0  -2  -8 106.850 16.0884   6
   0   2  -8 51.8521 14.4922   2
   0  -2   8 54.0709 13.4016   2
   0   2  -8 101.974 15.7110   6
   0  -2   8 86.9225 15.6052   6
   0   2   8 49.7250 16.3152   5
   0  -2  -8 59.2810 17.5740   5
   0   2  -8 51.8029 17.3697   5
   0  -2   8 58.4770 17.5791   5
   0   2   8 75.9651 18.3259   4
   0  -2  -8 67.2600 19.5380   4
   0   2  -8 66.1611 19.1337   4
   0  -2  -8 61.6633 13.5961   2
   0   2   8 87.0149 14.4753   2
   0  -2  -8 41.9508 13.7747   1
   0   2   8 64.7387 14.7111   1
   0   2   9 35067.4 3459.03   1
   0  -2  -9 31524.7 3458.83   1
   0   2  -9 29329.5 3458.72   1
   0   2   9 31448.1 3457.94   6
   0  -2  -9 40109.5 3458.64   6
   0  -2  -9 35253.6 3458.43   3
   0   2  -9 36789.4 3458.98   2
   0  -2   9 31406.7 3458.57   2
   0  -2   9 36537.5 3458.37   6
   0   2  -9 36285.8 3458.15   6
   0  -2  -9 39693.4 3459.20   5
   0   2   9 32434.2 3458.29   5
   0   2  -9 32426.8 3458.37   5
   0  -2   9 34697.3 3458.84   5
   0   2   9 27748.0 3458.22   4
   0   2  -9 30724.1 3458.42   4
   0  -2  -9 36933.9 3458.90   2
   0   2   9 35823.0 3458.86   2
   0  -2   9 38071.3 3458.46   3
   0   2  10 33658.2 3701.01   1
   0  -2 -10 39578.0 3701.38   1
   0   2 -10 36285.1 3701.09   1
   0   2  10 35914.0 3700.05   6
   0  -2 -10 42024.2 3700.72   6
   0  -2 -10 36428.2 3700.40   3
   0   2  10 37086.4 3700.44   3
   0  -2  10 35172.8 3700.77   2
   0   2 -10 40618.0 3701.22   2
   0  -2  10 41003.8 3700.69   6
   0   2 -10 36481.3 3700.07   6
   0   2  10 32912.9 3700.31   5
   0   2 -10 33668.7 3700.36   5
   0  -2 -10 33710.3 3700.90   4
   0   2  10 33007.4 3700.42   4
   0   2 -10 32108.4 3700.43   4
   0   2  10 38741.0 3701.17   2
   0  -2 -10 38808.9 3700.98   2
   0  -2  10 40020.2 3700.55   3
   0  -2 -11 378.155 39.2968   1
   0   2  11 250.191 37.9426   1
   0   2 -11 367.901 39.4405   1
   0  -2 -11 369.590 39.3230   6
   0   2  11 305.176 37.9939   6
   0  -2 -11 385.771 37.5701   3
   0   2  11 346.066 37.3783   3
   0   2 -11 339.080 38.5604   2
   0  -2  11 258.367 37.7649   2
   0  -2  11 357.633 38.7507   6
   0   2 -11 318.019 38.1168   6
   0   2  11 227.709 38.9214   5
   0   2 -11 332.512 39.8222   5
   0  -2  11 259.434 40.1122   5
   0  -2 -11 307.444 41.9417   4
   0   2  11 304.333 40.1515   4
   0   2 -11 258.584 40.5912   4
   0  -2 -11 281.939 37.8029   2
   0   2  11 341.270 38.3929   2
   0   2 -11 405.437 37.9979   3
   0  -2  11 303.523 36.9557   3
   0   2  12 5607.83 632.908   1
   0  -2 -12 6083.60 633.247   1
   0   2 -12 6198.61 633.356   1
   0  -2  12 5297.46 632.864   1
   0  -2 -12 7230.67 632.857   6
   0   2  12 6142.71 632.035   6
   0   2  12 7090.36 632.670   3
   0  -2 -12 6153.57 632.284   3
   0  -2  12 5717.62 632.688   2
   0   2 -12 6063.19 632.915   2
   0  -2  12 6741.29 632.750   6
   0   2 -12 6903.58 632.287   6
   0  -2 -12 7033.49 633.539   5
   0   2  12 5177.50 632.170   5
   0  -2  12 6408.54 633.394   5
   0   2 -12 5464.39 632.359   5
   0  -2 -12 6347.45 633.591   4
   0   2  12 5283.96 632.492   4
   0  -2  12 5919.77 633.459   4
   0   2 -12 5160.95 632.491   4
   0  -2 -12 6083.78 632.955   2
   0   2  12 5998.28 632.905   2
   0   2 -12 7491.18 632.840   3
   0  -2  12 6762.84 632.509   3
   0  -2 -13 23985.1 2448.54   1
   0   2  13 23349.1 2448.46   1
   0  -2  13 23001.0 2448.43   1
   0   2 -13 24388.7 2448.66   1
   0   2  13 23241.4 2447.15   6
   0  -2 -13 24952.0 2447.66   3
   0   2  13 24625.5 2447.61   3
   0  -2  13 20389.0 2447.72   2
   0   2 -13 25527.7 2448.44   2
   0   2 -13 25482.7 2447.36   6
   0   2  13 21066.3 2447.45   5
   0  -2 -13 27105.4 2448.76   5
   0  -2  13 23345.8 2448.45   5
   0   2 -13 21633.3 2447.54   5
   0  -2 -13 25546.9 2448.98   4
   0  -2  13 23968.4 2448.75   4
   0   2  13 25143.4 2448.38   2
   0  -2 -13 26378.5 2448.53   2
   0   2 -13 25505.6 2447.68   3
   0  -2  13 26509.2 2447.77   3
   0  -2  14 1507.44 161.674   1
   0  -2  14 1440.60 160.135   6
   0   2  14 1474.59 160.334   6
   0   2  14 1759.39 160.810   3
   0  -2 -14 1529.99 160.468   3
   0  -2  14 1654.82 162.211   1
   0  -2  14 1308.94 160.741   2
   0  -2  14 1566.68 161.298   2
   0  -2  14 1560.07 160.461   3
   0  -2 -14 1731.28 162.411   5
   0  -2  14 1340.13 161.799   5
   0  -2 -14 1326.64 162.166   4
   0  -2  14 1463.88 162.691   4
   0  -2  14 1658.55 160.682   3
   0  -2 -14 1441.48 161.419   2
   0   2  14 1727.76 161.803   2
   0   2  14 1705.02 162.192   1
   0  -2 -14 1575.78 161.958   1
   0   2  15 10217.2 1006.98   1
   0  -2 -15 9753.14 1006.74   1
   0  -2  15 8682.23 1006.25   1
   0  -2  15 9379.36 1005.06   6
   0   2  15 9219.74 1005.12   6
   0  -2 -15 10892.7 1006.08   6
   0  -2 -15 9743.18 1005.73   3
   0   2  15 11154.6 1006.11   3
   0  -2  15 9773.84 1006.73   1
   0  -2  15 8401.77 1005.81   2
   0  -2  15 11460.1 1006.27   6
   0  -2 -15 9549.34 1006.52   5
   0  -2  15 9891.35 1006.83   5
   0  -2 -15 10493.4 1007.40   4
   0  -2  15 9134.62 1006.84   4
   0  -2  15 9544.81 1005.48   3
   0  -2 -15 10321.2 1006.64   2
   0   2  15 10129.0 1006.58   2
   0  -2  15 10636.7 1005.89   3
   0  -2  15 10506.5 1006.66   2
   0  -2  16 4357.19 505.956   1
   0  -2 -16 5019.70 506.502   1
   0   2  16 4582.58 506.287   1
   0  -2  16 4261.94 505.883   1
   0  -2 -16 5901.47 506.041   6
   0   2  16 4903.71 504.818   6
   0  -2  16 4561.97 504.554   6
   0   2  16 4010.46 504.545   3
   0  -2 -16 5158.75 505.349   3
   0  -2  16 4732.79 505.819   2
   0  -2  16 6334.18 506.276   6
   0  -2 -16 5360.17 506.851   5
   0  -2  16 5333.19 506.825   5
   0  -2 -16 5645.72 507.669   4
   0  -2  16 5303.12 505.330   3
   0  -2  16 5061.21 507.180   4
   0  -2 -16 4744.91 505.855   2
   0   2  16 5380.24 506.415   2
   0  -2  16 4701.67 505.902   2
   0  -2  16 5092.94 505.267   3
   0  -2  17 4087.97 500.862   1
   0   2  17 4755.44 501.411   1
   0  -2 -17 5091.01 501.548   1
   0  -2  17 4387.75 500.940   1
   0  -2  17 3155.43 498.566   6
   0   2  17 4538.57 499.477   6
   0  -2 -17 5877.87 501.054   6
   0   2  17 5060.45 500.202   3
   0  -2 -17 5432.86 500.485   3
   0  -2  17 4820.94 500.862   2
   0  -2  17 5522.80 500.810   6
   0  -2 -17 5791.42 502.233   5
   0  -2  17 4757.57 501.363   5
   0  -2 -17 5403.79 502.577   4
   0  -2  17 4831.52 499.990   3
   0  -2  17 5436.04 502.622   4
   0  -2 -17 4773.12 500.855   2
   0   2  17 4666.21 500.834   2
   0  -2  17 4778.08 500.946   2
   0  -2  17 5359.49 500.291   3
   0  -2  18 5468.63 581.370   1
   0  -2 -18 5287.67 581.322   1
   0   2  18 4994.45 581.105   1
   0  -2  18 4908.96 580.940   1
   0  -2 -18 6118.91 580.723   6
   0  -2  18 5894.10 580.309   3
   0   2  18 6118.22 580.543   3
   0  -2 -18 5493.00 580.215   3
   0  -2  18 5288.47 580.752   2
   0  -2  18 6724.36 581.031   6
   0  -2 -18 6154.06 582.100   5
   0  -2  18 5493.52 581.962   5
   0  -2 -18 6265.13 582.785   4
   0  -2  18 6185.66 582.661   4
   0   2  18 5372.17 580.927   2
   0  -2 -18 5627.99 581.038   2
   0  -2  18 5790.70 581.251   2
   0  -2  18 6159.13 580.481   3
   0   2  19 4956.91 499.048   1
   0  -2  19 4724.80 498.882   1
   0  -2 -19 4686.89 497.901   6
   0  -2  19 4367.18 497.244   3
   0  -2 -19 4985.25 497.713   3
   0   2  19 5098.13 497.899   3
   0  -2  19 4181.50 497.953   2
   0  -2  19 5168.05 498.144   6
   0  -2 -19 5269.94 499.557   5
   0  -2  19 4713.35 499.212   5
   0  -2 -19 5391.43 500.523   4
   0  -2  19 5039.91 500.098   4
   0   2  19 5144.76 498.825   2
   0  -2 -19 4637.10 498.364   2
   0  -2  19 4956.03 498.702   2
   0  -2  19 5345.16 497.901   3
   0  -2 -20 187.637 36.0150   1
   0  -2  20 248.633 35.9722   1
   0  -2 -20 340.612 38.2369   6
   0   2  20 205.899 33.0303   3
   0  -2 -20 260.652 34.1293   3
   0  -2  20 196.799 33.6851   3
   0  -2  20 235.272 33.9618   2
   0  -2  20 329.656 37.6327   6
   0  -2 -20 249.867 41.4600   5
   0  -2  20 242.529 39.8884   5
   0  -2 -20 282.877 44.1943   4
   0  -2  20 262.453 44.1635   4
   0   2  20 295.496 36.4280   2
   0  -2  20 167.884 34.2934   2
   0  -2 -20 191.629 34.8813   2
   0  -2  20 295.915 33.7194   3
   0  -2  21 1072.47 113.125   1
   0  -2 -21 1022.19 112.685   6
   0  -2 -21 1097.59 111.330   3
   0   2  21 586.231 109.110   3
   0  -2  21 1157.91 111.668   3
   0  -2  21 1153.57 112.823   6
   0  -2 -21 1066.50 115.369   5
   0  -2  21 1223.23 115.516   5
   0  -2 -21 1127.89 116.102   4
   0  -2  21 1033.97 112.700   2
   0   2  21 1158.96 113.247   2
   0  -2  21 1007.64 115.595   4
   0  -2  21 1052.85 113.906   1
   0   2  21 887.620 112.330   1
   0  -2 -21 1122.69 113.341   1
   0  -2  21 1157.41 111.308   3
   0  -2  22 1861.73 215.068   1
   0  -2 -22 2354.82 215.487   6
   0  -2 -22 2153.17 214.194   3
   0   2  22 2103.57 214.273   3
   0  -2  22 2065.06 213.970   3
   0  -2  22 1637.10 214.040   2
   0  -2  22 2457.39 215.451   6
   0  -2 -22 2061.42 217.331   5
   0  -2  22 2192.29 217.035   5
   0  -2 -22 1846.81 217.335   4
   0  -2 -22 1867.72 214.979   2
   0  -2  22 2113.83 217.788   4
   0  -2  22 2117.12 215.921   1
   0   2  22 2047.30 215.632   1
   0  -2 -22 1979.20 215.433   1
   0  -2  22 2282.55 214.292   3
   0  -2  23 1248.35 147.272   1
   0  -2 -23 1514.24 148.259   6
   0   2  23 1431.53 146.593   3
   0  -2  23 1320.77 146.211   3
   0  -2  23 1290.40 147.336   2
   0  -2  23 1539.51 148.171   6
   0  -2 -23 1370.17 150.089   5
   0  -2  23 1461.44 150.168   5
   0  -2  23 1348.23 147.776   2
   0  -2 -23 1379.19 147.697   2
   0   2  23 1538.94 148.370   2
   0  -2 -23 1279.21 146.285   3
   0  -2  23 1333.19 148.002   1
   0   2  23 1328.49 147.882   1
   0  -2 -23 1518.66 148.795   1
   0  -2  23 1479.66 146.502   3
   0  -2 -24 4329.51 388.523   6
   0   2  24 4119.21 387.605   3
   0  -2  24 3645.94 387.005   3
   0  -2  24 3448.96 387.762   2
   0  -2  24 4920.36 389.438   6
   0  -2 -24 4294.66 390.384   5
   0  -2  24 4100.72 387.557   3
   0  -2 -24 3617.26 387.976   2
   0  -2  24 4194.07 390.229   5
   0   2  24 3555.26 388.432   1
   0  -2 -24 3548.58 388.459   1
   0  -2  24 3593.44 388.575   1
   0  -2  24 3435.51 389.895   4
   0  -2 -24 3602.61 387.030   3
   0  -2  24 2965.78 387.487   1
   0   2  24 4026.83 388.782   2
   0  -2  24 3477.89 387.830   2
   0  -2  25 213.873 43.6807   1
   0  -2 -25 329.967 47.7902   6
   0  -2 -25 383.725 43.7595   3
   0  -2  25 329.492 43.3897   3
   0   2  25 433.552 45.2344   3
   0  -2  25 288.860 44.0443   2
   0  -2  25 365.938 46.8154   6
   0  -2 -25 354.784 52.4928   5
   0  -2  25 300.206 44.9300   2
   0  -2 -25 292.639 44.7146   2
   0   2  25 391.344 46.3938   2
   0  -2 -25 264.025 55.1863   4
   0  -2  25 321.305 54.3895   4
   0   2  25 380.228 48.0889   1
   0  -2  25 272.665 46.0992   1
   0  -2 -25 300.924 45.4871   1
   0  -2  25 344.996 42.7500   3
   0  -2 -26 113.277 34.6908   6
   0  -2  26 151.411 27.7979   3
   0   2  26 128.873 28.0591   3
   0  -2  26 90.4545 27.8052   2
   0  -2  26 92.4462 31.8519   6
   0  -2  26 116.413 25.9644   3
   0  -2 -26 123.678 30.6648   2
   0  -2  26 135.840 30.5522   2
   0   2  26 163.134 31.1326   2
   0  -2 -26 95.4264 41.0995   4
   0  -2  26 153.886 41.7239   4
   0  -2 -26 152.357 27.4122   3
   0  -2  26 126.165 30.9950   1
   0  -2 -26 65.8293 28.4322   1
   0   2  26 98.8562 29.6830   1
   0  -2  26 138.001 30.3789   1
   0  -2 -27 1700.74 165.825   6
   0   2  27 1733.97 164.200   3
   0  -2  27 1551.94 163.346   3
   0  -2 -27 1514.31 165.181   1
   0  -2  27 1390.88 164.103   2
   0  -2 -27 1482.22 168.940   4
   0  -2  27 1489.21 167.263   5
   0  -2  27 1624.63 165.157   2
   0   2  27 1624.10 165.074   2
   0  -2  27 1726.21 169.367   4
   0  -2 -27 1473.88 164.605   2
   0  -2 -27 1479.49 166.934   5
   0  -2  27 1765.31 165.572   6
   0  -2  27 1327.65 164.163   1
   0  -2  27 1543.45 165.621   1
   0   2  27 1488.51 165.388   1
   0  -2  28 824.568 95.8812   2
   0  -2  28 936.411 95.0524   3
   0  -2  28 1067.27 101.791   5
   0  -2  28 822.595 95.8616   2
   0   2  28 901.036 96.8305   2
   0  -2  28 876.913 102.651   4
   0  -2  28 982.945 97.8737   6
   0  -2  28 826.181 97.0120   1
   0   2  28 752.921 97.2228   1
   0  -2  28 694.209 95.6322   1
   0   2  29 11.1371 29.9997   6
   0  -2  29 30.4487 29.8864   6
   0  -2  29 38.1337 36.5192   5
   0   2  29 58.5482 37.4197   5
   0  -2  29 90.9963 28.2088   2
   0   2  29 18.1221 27.0725   2
   0  -2  29 44.6335 42.9232   4
   0   2  29 70.4794 40.1026   4
   0  -2  29 63.4905 22.7385   3
   0   2  29 30.6197 22.0091   3
   0  -2  29 48.4976 23.6597   2
   0   2  29 84.4667 26.2885   2
   0   2  29 66.4030 26.6902   3
   0   2  29 57.2436 30.4988   1
   0  -2  29 28.6807 28.1187   1
   0   2  30 261.983 41.1618   3
   0  -2  30 315.307 41.9670   3
   0  -2  30 272.284 44.4806   2
   0   2  30 335.873 45.5493   2
   0  -2  30 327.932 54.9838   4
   0   2  30 243.363 55.3992   4
   0  -2  30 302.803 50.3045   5
   0   2  30 301.023 52.4908   5
   0  -2  30 305.938 43.1058   2
   0   2  30 332.382 43.5982   2
   0  -2  30 262.811 46.9939   6
   0   2  30 353.340 46.6788   6
   0   2  30 333.024 43.4001   3
   0  -2  30 323.420 43.2510   3
   0  -2  31 1510.09 160.102   3
   0   2  31 1476.28 159.827   3
   0   2  31 1371.81 161.098   2
   0  -2  31 1562.35 162.399   2
   0  -2  31 1607.44 166.226   4
   0   2  31 1517.66 166.880   4
   0   2  31 1588.79 165.170   5
   0  -2  31 1689.34 165.683   5
   0   2  31 1464.15 161.078   2
   0  -2  31 1353.49 160.532   2
   0   2  31 1652.33 162.711   6
   0  -2  31 1849.67 163.498   6
   0  -2  31 1355.78 159.666   3
   0   2  31 1488.40 159.900   3
   0  -2  32 49.2665 22.3540   3
   0   2  32 35.7255 23.3863   3
   0  -2  32 55.7885 44.5097   4
   0   2  32 15.9075 42.0008   4
   0  -2  32 67.2642 28.3050   2
   0   2  32 51.0507 29.5951   2
   0  -2  32 41.0769 25.2138   3
   0   2  32 11.0027 24.7240   3
   0  -2  32 18.1937 31.3518   6
   0  -2  32 44.9524 37.4143   5
   0   2  32 11.1854 36.2400   5
   0  -2  33 627.176 74.2163   3
   0   2  33 680.514 75.1795   3
   0   2  33 618.073 73.6418   3
   0  -2  33 693.732 74.4552   3
   0  -2  33 724.665 83.3009   5
   0   2  33 454.016 77.3410   5
   0  -2  33 577.042 85.0534   4
   0   2  33 754.473 86.8038   4
   0   2  34 522.662 73.3023   5
   0  -2  34 458.449 69.7204   5
   0   2  34 605.969 66.0295   3
   0   2  34 579.678 69.3603   6
   0  -2  34 438.697 75.5077   4
   0   2  34 528.836 77.8983   4
   0   2  34 571.205 64.5159   3
   0  -2  35 363.727 57.2288   5
   0   2  35 402.153 56.9052   5
   0  -2  35 266.298 50.5547   6
   0   2  35 284.165 51.5859   6
   0  -2  35 357.763 61.2595   4
   0   2  35 378.227 61.8280   4
   0   2  36 36.5273 37.3805   5
   0  -2  36 20.3712 40.6136   5
   0  -2  36 30.3490 32.9109   6
   0   2  36 40.6613 33.3734   6
   0  -2  37 331.641 58.8918   5
   0   2  37 384.332 61.6026   5
   0  -2  37 433.277 66.9614   4
   0   2  37 402.478 64.0091   4
   0   2  38 84.0099 41.7672   5
   0  -2  38 63.1816 39.7724   5
   0  -2  38 65.7882 45.1840   4
   0   2  38 65.7233 46.1600   4
   0  -2  39-4.43443 46.1023   4
   0   2  39-22.1543 42.6511   4
   0   2  40-8.65112 39.6041   5
   0  -2  40 39.0096 40.1002   5
   0   2  40-8.94548 44.9537   4
   0  -2  40 26.8571 43.8953   4
   0   3   0-9.29675 9.31705   2
   0  -3   0 1.65350 14.7052   4
   0  -3   0-0.83194 12.7843   6
   0   3   0-3.04164 12.8798   6
   0   3   0-8.46235 9.64496   3
   0  -3   0 0.83090 13.6217   5
   0  -3  -1 3873.36 473.925   5
   0   3  -1 4046.49 473.820   5
   0  -3   1 4920.34 474.217   5
   0  -3  -1 4365.68 474.028   4
   0  -3   1 4355.78 474.156   4
   0   3  -1 5169.13 474.087   6
   0   3  -1 4713.94 474.067   2
   0  -3  -1 5587.56 474.416   6
   0   3  -1 5034.39 474.172   3
   0  -3  -2 11.1192 13.2260   6
   0   3  -2 38.0513 10.7956   2
   0  -3  -2 33.4927 14.5516   5
   0   3   2 0.78259 13.6174   5
   0   3  -2 15.8717 13.8246   5
   0  -3  -2 13.8458 15.6518   4
   0  -3   2 34.9359 15.8585   4
   0   3  -2 9.30462 12.5378   6
   0  -3   2 28.0374 12.6337   6
   0   3   2 28.0745 13.2508   6
   0   3   2 18.3189 9.89633   2
   0   3   2 7.82047 8.88282   3
   0   3  -2 19.8615 9.66569   3
   0  -3  -3 11711.6 1039.73   6
   0   3   3 9828.58 1039.21   6
   0   3   3 10753.1 1039.52   3
   0   3  -3 10889.7 1039.36   6
   0  -3   3 12179.7 1039.77   6
   0   3   3 9320.45 1039.16   5
   0  -3  -3 9937.37 1039.45   5
   0   3  -3 9398.85 1039.25   5
   0  -3  -3 9411.52 1039.45   4
   0   3   3 8237.55 1039.06   4
   0  -3   3 10891.6 1039.67   4
   0   3   3 10952.0 1039.60   2
   0   3  -3 10368.0 1039.48   3
   0  -3  -4 72815.6 6253.34   6
   0   3   4 61531.4 6252.82   6
   0  -3   4 58840.7 6253.01   2
   0   3  -4 70152.0 6253.09   6
   0  -3   4 69427.1 6253.27   6
   0  -3  -4 65948.8 6253.23   5
   0   3   4 55607.3 6252.72   5
   0   3  -4 60253.8 6252.90   5
   0  -3   4 57758.1 6253.04   5
   0  -3  -4 66683.4 6253.36   4
   0   3   4 57319.5 6252.77   4
   0  -3   4 62113.7 6253.14   4
   0   3  -4 53984.4 6252.74   4
   0  -3   4 61724.0 6253.12   1
   0  -3  -4 61443.8 6253.17   1
   0  -3   5 29900.5 3105.97   1
   0   3   5 32277.8 3105.68   6
   0  -3  -5 36666.3 3106.21   6
   0  -3  -5 31310.3 3105.81   3
   0  -3   5 25645.8 3105.56   2
   0   3  -5 32750.3 3105.68   6
   0  -3   5 33446.6 3105.95   6
   0   3   5 28651.3 3105.52   5
   0  -3  -5 35858.1 3106.29   5
   0   3  -5 28112.1 3105.56   5
   0  -3   5 30182.8 3105.95   5
   0  -3  -5 33303.5 3106.26   4
   0   3   5 26676.9 3105.52   4
   0  -3   5 32212.7 3106.14   4
   0   3  -5 28261.4 3105.60   4
   0  -3  -5 30593.7 3106.00   2
   0  -3  -5 30969.9 3106.03   1
   0   3   6 5982.74 569.897   1
   0  -3  -6 5107.76 569.499   1
   0  -3   6 5167.35 569.497   1
   0   3  -6 5523.64 569.698   1
   0   3   6 5433.56 569.213   6
   0  -3  -6 6502.99 569.796   6
   0  -3  -6 6285.76 569.684   3
   0  -3   6 5081.76 569.458   2
   0   3  -6 5993.86 569.883   2
   0  -3   6 6717.21 569.827   6
   0   3  -6 5940.49 569.284   6
   0   3   6 4987.69 569.182   5
   0  -3  -6 5506.96 569.727   5
   0  -3   6 5930.32 569.862   5
   0   3  -6 5386.30 569.377   5
   0   3   6 5042.40 569.363   4
   0  -3  -6 5403.43 569.791   4
   0   3  -6 5094.89 569.354   4
   0  -3   6 5068.47 569.636   4
   0   3   6 5746.65 569.741   2
   0  -3  -6 5494.49 569.530   2
   0  -3   6 6006.40 569.550   3
   0  -3  -7 36887.0 3769.34   1
   0   3   7 38499.1 3769.46   1
   0   3  -7 39566.3 3769.56   1
   0  -3   7 36604.9 3769.34   1
   0  -3  -7 45447.0 3769.54   6
   0   3   7 36929.6 3768.78   6
   0  -3  -7 42422.3 3769.36   3
   0  -3   7 37343.7 3769.32   2
   0   3  -7 41070.3 3769.54   2
   0  -3   7 42632.2 3769.31   6
   0   3  -7 37704.0 3768.77   6
   0   3   7 32464.4 3768.70   5
   0  -3  -7 39412.2 3769.51   5
   0   3  -7 32052.8 3768.73   5
   0  -3   7 38299.3 3769.42   5
   0   3   7 32415.5 3768.79   4
   0  -3  -7 36827.0 3769.40   4
   0   3  -7 31393.9 3768.78   4
   0  -3  -7 34962.6 3769.08   2
   0   3   7 37572.3 3769.28   2
   0  -3   7 37752.7 3769.03   3
   0  -3  -8 12316.1 1191.17   1
   0   3   8 11886.9 1191.11   1
   0  -3   8 11193.8 1190.93   1
   0   3  -8 11021.2 1190.94   1
   0  -3  -8 14598.5 1191.23   6
   0   3   8 11654.3 1190.37   6
   0   3   8 13416.9 1190.93   3
   0  -3  -8 13179.2 1190.91   3
   0   3  -8 10076.7 1190.75   2
   0  -3   8 9680.60 1190.51   2
   0  -3   8 14349.7 1191.16   6
   0   3  -8 12697.0 1190.46   6
   0   3   8 10765.4 1190.38   5
   0   3  -8 9965.24 1190.28   5
   0   3   8 9901.09 1190.34   4
   0   3  -8 10999.4 1190.66   4
   0   3   8 10848.2 1190.64   2
   0  -3  -8 11413.9 1190.88   2
   0  -3   8 12287.5 1190.69   3
   0   3  -8 13572.6 1190.94   3
   0   3   9 16871.5 1594.20   1
   0  -3  -9 15628.4 1593.86   1
   0   3  -9 16543.9 1594.16   1
   0  -3  -9 17217.1 1593.70   6
   0   3   9 14836.0 1593.01   6
   0  -3  -9 16183.2 1593.44   3
   0   3   9 16939.2 1593.61   3
   0  -3   9 14349.1 1593.55   2
   0   3  -9 15117.8 1593.79   2
   0   3  -9 16714.4 1593.23   6
   0  -3   9 17813.7 1593.79   6
   0   3   9 14452.2 1593.20   5
   0   3  -9 14269.1 1593.21   5
   0   3   9 13626.9 1593.20   4
   0  -3  -9 16522.4 1594.23   4
   0   3  -9 13417.1 1593.26   4
   0   3   9 15126.5 1593.62   2
   0  -3  -9 16345.0 1593.79   2
   0  -3   9 15963.6 1593.44   3
   0   3  -9 16975.8 1593.56   3
   0  -3 -10 4430.93 440.710   1
   0   3  10 4099.95 440.675   1
   0   3 -10 3976.64 440.450   1
   0   3  10 4112.15 439.656   6
   0   3  10 4359.28 439.980   3
   0  -3 -10 4368.23 440.037   3
   0   3 -10 4541.63 440.721   2
   0  -3  10 3867.33 440.188   2
   0   3 -10 4553.72 439.800   6
   0  -3  10 5228.51 440.597   6
   0   3  10 3589.33 439.729   5
   0  -3 -10 4852.60 441.005   5
   0   3 -10 3907.05 439.943   5
   0  -3  10 4501.93 440.865   5
   0  -3 -10 4606.26 441.236   4
   0   3  10 3716.60 439.972   4
   0   3 -10 3526.33 439.946   4
   0  -3 -10 4649.18 440.599   2
   0   3  10 4590.79 440.552   2
   0  -3  10 4283.67 439.976   3
   0   3 -10 4506.65 440.051   3
   0   3  11 35374.8 3654.72   1
   0  -3 -11 38525.0 3654.95   1
   0   3 -11 33239.3 3654.54   1
   0   3  11 34970.0 3653.64   6
   0  -3 -11 39942.0 3654.30   3
   0   3  11 42799.1 3654.57   3
   0   3 -11 36978.3 3654.67   2
   0  -3  11 30159.8 3654.10   2
   0   3 -11 36711.5 3653.65   6
   0   3  11 31420.5 3653.64   5
   0  -3 -11 34505.4 3654.40   5
   0  -3  11 38128.3 3654.90   5
   0   3 -11 33073.7 3653.89   5
   0  -3 -11 40604.8 3655.29   4
   0   3  11 30802.0 3653.82   4
   0   3 -11 31657.2 3653.94   4
   0   3  11 40638.2 3654.88   2
   0  -3 -11 38499.0 3654.67   2
   0  -3  11 37327.1 3654.09   3
   0   3 -11 40868.0 3654.34   3
   0  -3 -12 1120.29 141.756   1
   0   3  12 1231.15 141.721   1
   0   3  12 1323.26 141.119   6
   0  -3 -12 1389.97 141.167   3
   0   3  12 1557.39 141.570   3
   0   3 -12 1422.71 142.463   1
   0   3 -12 1279.41 140.815   6
   0  -3 -12 1317.88 142.335   5
   0   3  12 1133.24 141.380   5
   0   3 -12 1135.90 141.483   5
   0  -3  12 1439.00 142.846   5
   0  -3 -12 1245.36 142.890   4
   0   3 -12 1500.44 142.229   2
   0  -3  12 1249.17 141.412   2
   0   3  12 1158.73 141.411   2
   0  -3 -12 1482.22 142.203   2
   0  -3  12 1353.89 141.098   3
   0   3 -12 1752.47 141.912   3
   0   3  13 362.574 50.1945   1
   0  -3 -13 523.971 51.2515   1
   0   3 -13 432.115 50.9765   1
   0  -3  13 397.950 50.1976   1
   0  -3 -13 452.530 50.6980   6
   0   3  13 364.796 49.4769   6
   0   3  13 510.899 49.5480   3
   0  -3 -13 364.445 48.6616   3
   0  -3  13 440.808 49.8899   2
   0   3 -13 399.235 50.0229   2
   0   3 -13 381.926 49.6113   6
   0  -3  13 473.659 50.9431   6
   0  -3 -13 403.337 51.9898   5
   0  -3  13 430.460 52.1429   5
   0  -3 -13 520.119 53.9714   4
   0   3  13 420.281 50.1068   2
   0  -3 -13 394.374 49.7773   2
   0  -3  13 424.388 48.9457   3
   0   3 -13 566.451 50.0066   3
   0   3  14 467.202 52.3275   1
   0  -3 -14 402.300 51.8508   1
   0  -3  14 392.273 51.3527   1
   0   3 -14 410.482 51.8673   1
   0   3  14 357.324 50.4934   6
   0  -3 -14 487.758 53.0199   6
   0  -3 -14 476.238 50.4113   3
   0   3  14 494.759 50.7012   3
   0   3 -14 417.307 51.3831   2
   0  -3  14 390.974 51.2517   2
   0   3 -14 453.932 51.3177   6
   0  -3  14 471.410 52.0547   6
   0  -3 -14 606.507 55.4332   5
   0  -3  14 395.017 53.2643   5
   0  -3 -14 534.353 55.6296   4
   0  -3  14 548.463 55.8718   4
   0  -3 -14 441.608 51.6556   2
   0   3  14 389.302 51.0422   2
   0   3 -14 485.437 50.9764   3
   0  -3  14 418.338 49.9941   3
   0   3  15 3099.90 343.953   1
   0  -3 -15 3353.55 344.331   1
   0   3 -15 3370.11 344.411   1
   0  -3  15 2964.73 343.856   1
   0   3  15 2920.42 342.599   6
   0  -3 -15 3592.03 343.729   6
   0  -3 -15 3131.37 343.061   3
   0   3  15 3580.93 343.449   3
   0   3 -15 3124.91 343.757   2
   0  -3  15 2958.02 343.408   2
   0  -3  15 3745.85 343.833   6
   0   3 -15 3449.08 342.939   6
   0  -3 -15 3305.64 344.441   5
   0  -3  15 3552.35 344.757   5
   0  -3 -15 3660.06 345.397   4
   0  -3  15 3521.44 345.326   4
   0   3  15 3372.54 343.925   2
   0  -3 -15 3134.75 343.597   2
   0   3 -15 4048.52 343.852   3
   0  -3  15 3529.17 343.307   3
   0   3  16 5994.71 651.114   1
   0  -3 -16 6592.04 651.476   1
   0   3 -16 5920.97 651.064   1
   0  -3  16 5995.53 651.084   1
   0   3  16 5616.42 649.470   6
   0  -3 -16 6889.76 650.726   6
   0  -3 -16 6330.95 650.201   3
   0   3  16 6415.91 650.270   3
   0   3 -16 6532.93 651.217   2
   0  -3  16 5661.47 650.516   2
   0   3 -16 6318.44 649.687   6
   0  -3  16 7244.05 650.973   6
   0  -3 -16 7414.21 652.119   5
   0  -3  16 5948.41 651.144   5
   0  -3 -16 5610.66 651.265   4
   0  -3  16 6281.94 651.891   4
   0  -3 -16 6537.76 651.062   2
   0   3  16 6681.04 651.178   2
   0  -3  16 6610.27 650.301   3
   0   3 -16 7337.14 650.661   3
   0   3  17 5401.69 571.440   1
   0  -3 -17 5170.51 571.376   1
   0   3 -17 5574.78 571.752   1
   0  -3  17 4466.01 570.640   1
   0  -3 -17 6012.21 571.001   6
   0   3  17 5609.57 570.395   3
   0  -3 -17 5564.69 570.397   3
   0   3 -17 5804.48 571.409   2
   0  -3  17 4811.19 570.641   2
   0  -3  17 6151.02 570.989   6
   0  -3 -17 5995.25 572.039   5
   0  -3  17 5380.10 571.537   5
   0  -3 -17 6125.65 572.807   4
   0  -3  17 5061.86 571.787   4
   0   3  17 5741.10 571.299   2
   0  -3 -17 5650.26 571.181   2
   0   3 -17 6590.57 570.977   3
   0  -3  17 5948.47 570.494   3
   0  -3  18 242.940 36.4276   1
   0   3  18 189.165 35.8857   1
   0  -3 -18 277.728 38.4806   6
   0  -3 -18 256.377 33.6285   3
   0   3  18 282.058 34.4345   3
   0  -3  18 194.989 34.0478   2
   0  -3  18 281.638 37.2575   6
   0  -3 -18 220.473 40.8159   5
   0  -3  18 287.898 41.4104   5
   0  -3 -18 310.159 42.4804   4
   0  -3  18 289.690 42.7748   4
   0  -3  18 219.150 33.1495   3
   0   3  18 273.122 36.3043   2
   0  -3 -18 270.791 36.2075   2
   0  -3  18 210.699 35.1888   2
   0  -3  18 311.289 33.5081   3
   0  -3  19 239.873 38.4647   1
   0  -3 -19 342.019 41.8540   6
   0   3  19 293.424 37.2645   3
   0  -3 -19 240.038 37.1118   3
   0  -3  19 255.929 38.2852   2
   0  -3  19 341.533 41.0024   6
   0  -3 -19 376.981 45.9447   5
   0  -3  19 373.079 45.3237   5
   0  -3 -19 306.157 46.3077   4
   0  -3  19 198.565 44.5778   4
   0  -3  19 284.630 37.4477   3
   0  -3  19 203.097 37.9313   2
   0   3  19 384.530 40.3173   2
   0  -3 -19 316.226 39.1082   2
   0  -3  19 271.229 36.6769   3
   0   3  20 3332.47 358.600   1
   0  -3  20 3212.40 358.433   1
   0  -3 -20 3535.59 358.991   1
   0  -3  20 3147.29 358.222   1
   0  -3 -20 3740.81 358.205   6
   0  -3 -20 3416.89 357.333   3
   0   3  20 3760.60 357.840   3
   0  -3  20 3783.48 358.338   6
   0  -3 -20 3455.43 359.154   5
   0  -3  20 4031.72 360.113   5
   0  -3 -20 3209.06 359.772   4
   0  -3  20 3210.46 359.527   4
   0  -3  20 3475.13 357.409   3
   0   3  20 3522.84 358.468   2
   0  -3  20 3508.74 358.406   2
   0  -3  20 3581.29 357.391   3
   0  -3  21 3675.65 397.169   1
   0  -3 -21 4414.07 397.368   6
   0  -3 -21 4055.13 396.441   3
   0   3  21 3829.93 395.896   3
   0  -3  21 3478.06 396.554   2
   0  -3  21 4533.05 397.359   6
   0  -3 -21 3955.97 398.275   5
   0  -3  21 4046.37 398.440   5
   0  -3 -21 4060.27 399.639   4
   0  -3  21 3769.71 398.579   4
   0  -3  21 3745.39 395.961   3
   0  -3 -21 4076.80 397.910   1
   0  -3  21 3661.33 397.307   1
   0   3  21 3529.24 397.255   1
   0  -3  21 3721.35 395.823   3
   0   3  22 375.785 57.5279   1
   0  -3 -22 538.616 58.3820   1
   0  -3  22 443.284 58.4686   1
   0  -3  22 434.781 57.2015   1
   0  -3 -22 578.002 59.8321   6
   0  -3  22 378.984 54.6137   3
   0   3  22 522.899 56.1748   3
   0  -3 -22 497.324 55.5669   3
   0  -3  22 445.790 56.6637   2
   0  -3  22 529.177 58.2529   6
   0  -3 -22 486.157 61.8640   5
   0  -3  22 568.257 62.0910   5
   0  -3 -22 406.737 63.6700   4
   0  -3  22 391.161 63.2124   4
   0  -3 -22 532.005 58.0601   2
   0  -3  22 453.753 57.0559   2
   0  -3  22 471.237 55.1540   3
   0  -3  23-14.0714 24.0901   1
   0  -3 -23-11.6845 28.1989   6
   0  -3 -23 17.5868 19.8183   3
   0   3  23-15.3848 20.5520   3
   0  -3  23 17.4222 20.0546   3
   0  -3  23 2.64184 21.6430   2
   0  -3  23 34.6673 26.7244   6
   0  -3 -23 5.74050 33.3465   5
   0  -3  23 11.6257 31.6019   5
   0   3  23 23.5546 23.8415   2
   0  -3  23 7.93429 22.9789   2
   0  -3 -23-7.84670 23.8900   2
   0  -3 -23 33.6104 23.1685   1
   0  -3  23-5.63249 25.2403   1
   0   3  23 19.6268 24.0007   1
   0  -3  23 21.7595 18.7464   3
   0  -3  24 944.821 119.857   1
   0  -3 -24 1202.89 120.957   6
   0  -3 -24 1200.58 119.012   3
   0  -3  24 1102.05 118.433   3
   0   3  24 1062.27 118.248   3
   0  -3  24 1047.30 119.117   2
   0  -3  24 1290.28 120.770   6
   0  -3 -24 1330.75 123.691   5
   0  -3  24 1069.35 122.242   5
   0  -3 -24 990.309 123.442   4
   0  -3 -24 1018.55 119.825   2
   0   3  24 1032.67 119.567   2
   0  -3  24 1029.42 119.243   2
   0  -3  24 1197.50 123.717   4
   0   3  24 1039.64 120.095   1
   0  -3  24 1084.88 120.261   1
   0  -3 -24 1099.52 120.192   1
   0  -3  24 1251.67 118.600   3
   0  -3 -25 3653.62 340.569   6
   0  -3  25 3306.25 339.162   3
   0   3  25 3383.30 339.404   3
   0  -3 -25 3034.32 338.720   3
   0  -3  25 3127.88 340.017   2
   0  -3  25 4029.42 341.001   6
   0  -3  25 3641.81 339.581   3
   0  -3 -25 3464.22 342.961   4
   0  -3 -25 3292.60 340.337   2
   0   3  25 3440.00 340.463   2
   0  -3  25 3090.77 340.006   2
   0  -3  25 3175.96 342.325   4
   0  -3  25 3138.75 340.204   1
   0   3  25 3244.90 340.701   1
   0  -3 -25 2948.00 339.993   1
   0  -3  25 3127.98 340.757   1
   0  -3 -26 7.80180 30.0934   6
   0   3  26-14.4508 22.8340   3
   0  -3  26-2.39006 23.2634   3
   0  -3  26 20.0713 22.4961   2
   0  -3  26 28.3079 28.5284   6
   0  -3 -26 6.03652 26.0183   1
   0  -3  26 39.4124 26.4422   1
   0   3  26-18.1301 27.7678   1
   0  -3  26-3.21964 34.1686   5
   0  -3 -26 13.7942 38.7498   4
   0  -3  26 27.7241 38.4615   4
   0  -3  26 34.4309 25.6033   2
   0  -3 -26 54.0406 26.9483   2
   0   3  26 5.69221 26.4309   2
   0  -3  26 30.2946 24.5989   1
   0  -3  27 327.634 50.9944   1
   0  -3 -27 507.945 56.8078   6
   0  -3 -27 408.798 51.3827   3
   0  -3  27 375.663 51.1520   2
   0  -3  27 399.044 53.8049   6
   0  -3 -27 417.724 60.2372   5
   0  -3  27 458.151 58.6361   5
   0  -3 -27 323.038 61.6945   4
   0  -3  27 424.373 60.6225   4
   0   3  27 443.099 53.2468   2
   0  -3  27 373.177 52.8586   2
   0  -3 -27 448.863 52.6422   2
   0  -3 -27 348.307 52.1994   1
   0  -3  27 371.406 53.4062   1
   0   3  27 357.969 54.0413   1
   0  -3  28 116.663 31.7736   1
   0  -3 -28 150.777 32.2195   1
   0   3  28 154.100 32.5873   1
   0  -3  28 113.422 29.9084   1
   0  -3 -28 127.626 40.9472   6
   0   3  28 193.324 30.5878   3
   0  -3 -28 117.053 30.8751   3
   0  -3  28 164.956 29.9100   2
   0  -3  28 104.393 34.8070   6
   0  -3 -28 118.588 43.1511   5
   0  -3  28 153.842 43.6207   5
   0  -3 -28 237.148 47.4140   4
   0  -3  28 84.2446 42.1144   4
   0   3  28 101.352 31.1779   2
   0  -3  28 57.0546 31.6809   2
   0  -3 -28 163.974 31.6181   2
   0  -3  28 90.8524 26.5996   3
   0  -3  29 3114.92 258.311   6
   0  -3 -29 2802.18 260.353   5
   0  -3  29 2633.55 255.606   3
   0  -3 -29 2325.01 256.361   2
   0  -3 -29 2474.61 260.406   4
   0  -3  29 2702.57 260.044   5
   0   3  29 2414.20 256.518   2
   0  -3  29 2374.05 256.495   2
   0  -3  29 2701.38 260.584   4
   0  -3 -29 2432.76 255.524   3
   0  -3  29 2173.41 255.718   2
   0   3  29 2414.70 255.442   3
   0  -3  29 2032.05 254.498   3
   0  -3  29 2274.14 256.859   1
   0   3  29 2488.13 257.450   1
   0  -3 -29 2684.20 257.615   6
   0  -3 -30 456.867 56.5958   6
   0   3  30 393.014 50.0268   3
   0  -3  30 385.023 50.1068   3
   0  -3  30 352.259 50.4059   2
   0  -3  30 397.154 54.3810   6
   0  -3 -30 476.178 63.1112   5
   0  -3  30 436.557 59.4468   5
   0  -3 -30 387.228 62.3065   4
   0  -3 -30 361.049 50.6597   3
   0  -3  30 350.026 61.1654   4
   0  -3  30 415.128 52.5994   2
   0  -3 -30 353.597 52.1641   2
   0   3  30 341.424 51.5664   2
   0  -3  30 331.609 47.9360   3
   0  -3  31 12.0257 31.4392   6
   0  -3 -31 69.7896 40.0758   5
   0  -3  31 14.7927 35.8388   5
   0  -3 -31 11.7613 42.2153   4
   0  -3  31 12.6968 27.8850   2
   0  -3 -31 9.46838 27.5675   2
   0   3  31-28.4248 27.5866   2
   0  -3 -31-21.8985 26.2802   3
   0  -3  31-15.7294 41.1185   4
   0  -3  31-3.17016 24.0974   2
   0   3  31 35.5707 24.5823   3
   0  -3  31 5.43926 24.7648   3
   0  -3  31-2.71710 22.2487   3
   0  -3 -31 3.03363 35.7515   6
   0  -3  32 52.1833 43.4600   4
   0   3  32 9.62810 27.4193   2
   0  -3  32 72.3179 26.5763   3
   0   3  32 95.1182 27.9870   3
   0  -3  32-3.78715 38.0738   5
   0  -3  32 30.5674 22.3022   3
   0  -3  33 198.757 37.6952   3
   0   3  33 294.211 39.1820   3
   0  -3  33 310.892 52.3750   4
   0   3  33 232.555 55.2688   4
   0  -3  33 204.327 36.3896   3
   0   3  33 239.712 36.3052   3
   0   3  33 196.138 43.1353   5
   0  -3  33 282.600 52.4352   5
   0   3  34 360.921 45.0923   6
   0  -3  34 241.107 43.2174   6
   0   3  34 216.011 48.7820   5
   0   3  34 282.403 53.3462   4
   0  -3  34 278.906 56.3687   4
   0  -3  35 350.628 57.9656   5
   0   3  35 316.526 58.5397   5
   0   3  35 383.342 53.0086   6
   0  -3  35 323.999 52.0091   6
   0  -3  36 12.3101 40.6257   5
   0   3  36 65.3048 40.9544   5
   0  -3  36 106.044 35.0266   6
   0   3  36 13.7709 33.5771   6
   0  -3  37 147.913 52.1128   4
   0   3  37 164.964 49.3933   4
   0  -3  37 158.541 46.0716   5
   0   3  37 211.838 47.5245   5
   0   3  38-8.79052 44.6388   4
   0  -3  38 8.80263 44.7003   4
   0   3  38 8.43954 38.9215   5
   0  -3  39 244.629 55.3878   4
   0   3  39 213.146 52.9006   4
   0  -3  39 154.770 47.0091   5
   0  -3  40-4.48751 45.4552   4
   0   3  40 67.2457 46.8504   4
   0   3  40 47.7564 41.5528   5
   0  -3  40-4.35391 40.8613   5
   0   4   0 62593.7 6728.14   6
   0  -4   0 75433.4 6728.81   6
   0  -4   0 64777.4 6728.41   5
   0  -4   0 60743.2 6728.23   1
   0  -4   0 66817.7 6728.48   4
   0  -4   0 62521.6 6728.40   2
   0  -4   0 69775.9 6728.58   3
   0   4   0 74412.2 6728.76   3
   0  -4  -1 61131.8 6040.64   1
   0   4   1 60562.3 6040.61   1
   0  -4   1 55415.5 6040.46   1
   0  -4  -1 63167.7 6040.82   6
   0  -4  -1 59155.9 6040.63   3
   0   4  -1 63423.1 6040.77   2
   0  -4   1 61835.8 6040.70   2
   0   4  -1 58801.0 6040.32   6
   0  -4  -1 66496.0 6040.92   5
   0   4  -1 52518.6 6040.10   5
   0  -4   1 64410.7 6040.81   5
   0  -4  -1 60974.2 6040.67   4
   0   4   1 46799.5 6039.93   4
   0  -4   1 61987.9 6040.75   4
   0  -4  -1 61452.1 6040.69   2
   0   4  -1 68265.0 6041.03   3
   0  -4  -2 5341.65 602.880   1
   0   4   2 4839.01 602.619   1
   0  -4   2 5659.88 603.055   1
   0  -4  -2 7301.91 603.692   6
   0  -4  -2 7072.44 603.521   3
   0   4  -2 4931.86 602.682   2
   0  -4   2 6087.89 603.219   6
   0   4   2 5890.22 602.846   6
   0   4  -2 6134.45 602.911   6
   0   4   2 5135.56 602.615   5
   0  -4  -2 6943.97 603.594   5
   0   4  -2 5587.02 602.735   5
   0   4   2 5305.49 602.654   4
   0  -4  -2 5995.27 603.281   4
   0  -4   2 6217.22 603.384   4
   0  -4  -2 6356.05 603.222   2
   0   4   2 6356.31 603.217   2
   0  -4   2 5731.44 602.956   3
   0   4   2 6995.90 603.571   3
   0   4  -2 6124.02 603.155   3
   0   4   3 238.627 29.4552   1
   0  -4  -3 267.893 29.5852   1
   0  -4   3 339.244 30.4443   1
   0  -4  -3 256.680 31.0223   6
   0   4   3 268.472 30.5778   6
   0  -4  -3 219.715 29.4148   3
   0   4   3 264.863 29.5365   3
   0   4  -3 195.071 29.3692   2
   0  -4   3 229.557 30.8177   6
   0   4  -3 277.943 30.5708   6
   0   4   3 188.883 30.1791   5
   0  -4  -3 306.207 32.0476   5
   0   4  -3 267.732 31.3737   5
   0   4   3 249.715 31.7825   4
   0  -4  -3 221.106 31.7121   4
   0  -4   3 294.583 32.5227   4
   0  -4  -3 215.330 29.2272   2
   0   4   3 201.404 28.9723   2
   0   4  -3 252.779 29.5474   3
   0  -4   3 222.817 29.2671   3
   0   4   4 5370.42 547.650   1
   0  -4  -4 4190.84 547.132   1
   0  -4   4 4649.69 547.483   1
   0   4   4 5268.77 547.242   6
   0  -4  -4 5969.73 547.875   6
   0  -4  -4 5423.46 547.524   3
   0   4   4 5714.10 547.648   3
   0   4  -4 5875.31 547.802   2
   0  -4   4 5278.95 547.607   2
   0  -4   4 6267.74 547.956   6
   0   4  -4 5474.77 547.362   6
   0   4   4 4784.09 547.063   5
   0  -4  -4 6316.66 548.119   5
   0  -4   4 5540.31 547.835   5
   0   4  -4 4736.14 547.038   5
   0   4   4 4910.27 547.223   4
   0  -4  -4 4893.87 547.572   4
   0  -4   4 5967.27 548.154   4
   0   4   4 5769.71 547.702   2
   0  -4  -4 6148.34 547.884   2
   0  -4   4 4831.89 547.521   3
   0   4  -4 5894.15 547.734   3
   0  -4  -5 2433.78 242.314   1
   0   4   5 2341.27 242.340   1
   0   4  -5 2492.64 242.518   1
   0  -4   5 2609.52 242.511   1
   0  -4  -5 2504.13 242.528   6
   0   4   5 2251.52 241.849   6
   0  -4  -5 2039.95 241.999   3
   0   4   5 2397.25 242.154   3
   0   4  -5 2166.24 242.187   2
   0  -4   5 1979.55 241.841   2
   0  -4   5 2801.73 242.698   6
   0   4  -5 2461.54 242.035   6
   0   4   5 2031.69 241.820   5
   0  -4  -5 2328.80 242.585   5
   0   4  -5 2228.63 241.963   5
   0   4   5 1806.31 241.676   4
   0   4   5 2499.57 242.342   2
   0  -4  -5 2542.27 242.274   2
   0  -4   5 2535.64 242.278   3
   0   4  -5 2703.46 242.541   3
   0   4   6 18837.1 1929.16   1
   0  -4  -6 16373.7 1928.85   1
   0   4  -6 20373.0 1929.41   1
   0  -4   6 19548.2 1929.30   1
   0   4   6 16392.3 1928.46   6
   0  -4  -6 21520.5 1929.33   3
   0   4   6 22408.9 1929.40   3
   0   4  -6 19114.8 1929.20   2
   0  -4   6 18251.1 1928.98   2
   0   4  -6 21076.4 1928.90   6
   0  -4   6 21237.7 1929.37   6
   0   4   6 16745.4 1928.50   5
   0   4  -6 17148.5 1928.57   5
   0   4   6 17191.6 1928.61   4
   0   4  -6 16037.7 1928.49   4
   0  -4  -6 19842.0 1929.24   2
   0   4   6 21521.7 1929.44   2
   0   4  -6 20565.3 1929.16   3
   0  -4   6 19698.9 1929.05   3
   0   4   7 12104.0 1308.37   1
   0  -4  -7 13437.4 1308.61   1
   0  -4   7 13015.1 1308.54   1
   0   4  -7 13664.1 1308.65   1
   0   4   7 13130.6 1307.89   6
   0  -4  -7 12840.6 1308.27   3
   0   4   7 13076.2 1308.30   3
   0   4  -7 13656.8 1308.55   2
   0  -4   7 11744.7 1308.12   2
   0   4  -7 12860.5 1307.81   6
   0   4   7 12382.7 1307.84   5
   0   4  -7 11878.8 1307.87   5
   0  -4  -7 11954.3 1308.30   4
   0   4   7 11286.0 1307.79   4
   0   4  -7 10701.4 1307.70   4
   0  -4   7 12993.5 1308.62   4
   0   4   7 14375.4 1308.62   2
   0  -4  -7 14509.0 1308.73   2
   0   4  -7 14793.3 1308.52   3
   0  -4   7 13749.2 1308.34   3
   0  -4  -8 20966.1 2010.61   1
   0   4   8 20282.6 2010.52   1
   0   4  -8 19473.9 2010.48   1
   0  -4   8 18585.7 2010.31   1
   0   4   8 19787.4 2009.78   6
   0   4   8 21016.4 2010.32   3
   0  -4  -8 22427.5 2010.46   3
   0   4  -8 19834.9 2010.41   2
   0  -4   8 18086.5 2010.07   2
   0   4  -8 21499.2 2009.91   6
   0   4   8 17062.6 2009.57   5
   0  -4  -8 22218.8 2010.73   5
   0   4  -8 18578.1 2009.82   5
   0  -4   8 19228.5 2010.52   5
   0  -4  -8 20049.1 2010.58   4
   0   4   8 17902.4 2009.79   4
   0  -4   8 17810.7 2010.25   4
   0   4  -8 17054.9 2009.70   4
   0   4   8 22126.3 2010.62   2
   0  -4  -8 19534.5 2010.24   2
   0  -4   8 21060.5 2010.23   3
   0   4  -8 23092.2 2010.50   3
   0  -4  -9 18304.8 1858.05   1
   0   4   9 16679.5 1857.70   1
   0  -4   9 16808.3 1857.83   1
   0   4  -9 16218.8 1857.70   1
   0   4   9 18516.6 1857.22   6
   0   4   9 21478.2 1858.12   3
   0  -4  -9 20996.2 1858.00   3
   0  -4   9 16539.6 1857.57   2
   0   4  -9 19722.2 1858.25   2
   0   4  -9 19473.4 1857.32   6
   0   4   9 16301.3 1857.17   5
   0  -4  -9 21432.8 1858.50   5
   0  -4   9 20215.8 1858.43   5
   0   4  -9 16163.6 1857.16   5
   0  -4  -9 17945.0 1858.04   4
   0   4   9 15481.4 1857.12   4
   0   4  -9 16417.2 1857.33   4
   0  -4   9 17183.3 1857.95   4
   0  -4  -9 20100.2 1858.13   2
   0   4   9 18056.4 1857.97   2
   0   4  -9 21381.6 1858.01   3
   0  -4   9 19432.4 1857.66   3
   0   4  10 9864.98 1031.09   1
   0  -4 -10 9034.30 1030.78   1
   0  -4 -10 11709.7 1031.14   6
   0   4  10 9795.05 1030.16   6
   0   4  10 11988.4 1031.19   3
   0  -4 -10 10105.1 1030.68   3
   0   4 -10 9518.98 1031.04   1
   0   4 -10 10108.1 1030.17   6
   0  -4  10 10743.2 1030.95   6
   0   4  10 8641.67 1030.06   5
   0  -4 -10 11108.9 1031.36   5
   0   4 -10 8822.04 1030.19   5
   0  -4  10 10849.3 1031.48   5
   0  -4 -10 11092.3 1031.66   4
   0   4 -10 10196.8 1030.97   2
   0  -4  10 9649.20 1030.79   2
   0   4  10 9996.41 1030.85   2
   0  -4 -10 9219.54 1030.58   2
   0   4 -10 11190.7 1031.00   3
   0  -4  10 10432.6 1030.61   3
   0   4  11 1589.86 189.230   1
   0  -4 -11 1806.82 189.620   1
   0  -4 -11 2107.81 189.721   6
   0   4  11 1789.94 188.733   6
   0  -4 -11 1763.50 188.836   3
   0   4  11 1976.56 189.121   3
   0   4 -11 1482.76 189.172   1
   0   4 -11 1777.60 188.599   6
   0  -4  11 2206.47 189.846   6
   0   4  11 1652.74 188.870   5
   0  -4 -11 2059.45 190.383   5
   0  -4  11 1748.29 189.769   5
   0  -4 -11 1995.10 190.716   4
   0   4 -11 1881.47 189.466   2
   0  -4  11 1554.10 188.811   2
   0  -4 -11 1835.38 189.238   2
   0   4  11 1745.29 189.014   2
   0   4 -11 2075.55 189.273   3
   0  -4  11 1895.73 188.804   3
   0   4  12 37122.8 3592.76   1
   0  -4 -12 34463.0 3592.46   1
   0   4  12 30893.4 3591.18   6
   0  -4 -12 36627.9 3592.16   6
   0   4  12 39111.6 3592.27   3
   0  -4 -12 38745.7 3592.27   3
   0   4 -12 36521.7 3592.79   1
   0  -4  12 41931.5 3592.61   6
   0   4 -12 34535.9 3591.40   6
   0  -4 -12 39050.9 3592.85   5
   0  -4  12 28416.2 3591.82   5
   0  -4 -12 32029.0 3592.37   4
   0   4 -12 31547.2 3592.09   2
   0  -4  12 30592.7 3591.88   2
   0   4  12 38446.6 3592.62   2
   0  -4 -12 37638.2 3592.59   2
   0   4 -12 39091.1 3592.22   3
   0  -4  12 36961.7 3592.02   3
   0   4  13 9015.93 940.792   1
   0  -4 -13 8516.52 940.602   1
   0   4  13 8165.81 939.385   6
   0  -4 -13 9949.93 940.574   6
   0   4  13 9805.66 940.336   3
   0  -4 -13 9296.08 940.121   3
   0   4 -13 9279.15 941.001   1
   0  -4  13 9958.97 940.526   6
   0   4 -13 9115.04 939.609   6
   0  -4 -13 10402.7 941.356   5
   0  -4  13 8478.76 940.636   5
   0  -4 -13 9782.09 941.471   4
   0   4 -13 8245.44 940.252   2
   0  -4  13 8828.40 940.498   2
   0  -4 -13 9561.21 940.768   2
   0   4  13 9864.40 940.881   2
   0  -4  13 9034.19 939.966   3
   0   4 -13 10092.9 940.409   3
   0   4  14 450.824 57.8472   1
   0  -4 -14 487.704 58.3078   1
   0  -4 -14 463.995 58.3014   6
   0   4  14 553.714 56.8110   3
   0  -4 -14 485.863 56.3953   3
   0   4 -14 489.331 58.3292   1
   0  -4  14 637.110 58.5505   6
   0   4 -14 564.514 57.5683   6
   0  -4 -14 533.781 59.7000   5
   0  -4  14 526.027 60.3536   5
   0  -4 -14 583.955 61.2523   4
   0   4 -14 384.239 56.6409   2
   0  -4  14 387.886 56.3602   2
   0  -4 -14 441.359 57.1182   2
   0   4  14 549.571 57.8089   2
   0  -4  14 532.351 56.3951   3
   0   4 -14 561.383 56.7015   3
   0  -4 -15 1681.31 182.507   1
   0   4  15 1632.93 182.471   1
   0   4 -15 1680.73 182.579   1
   0  -4  15 1604.80 182.360   1
   0  -4 -15 1903.89 182.657   6
   0   4  15 1779.42 181.659   3
   0  -4 -15 1800.09 181.867   3
   0   4 -15 1620.74 182.335   2
   0  -4  15 1493.85 181.706   2
   0  -4  15 2146.88 182.952   6
   0  -4 -15 1787.77 183.383   5
   0  -4  15 1818.55 183.306   5
   0  -4 -15 1469.87 183.395   4
   0  -4 -15 1931.06 182.724   2
   0   4  15 1792.74 182.508   2
   0  -4  15 1762.68 181.467   3
   0   4 -15 1905.41 181.985   3
   0  -4 -16 10761.6 1229.17   1
   0   4  16 11825.6 1229.60   1
   0  -4  16 9961.88 1228.77   1
   0   4 -16 12363.4 1229.83   1
   0  -4 -16 12948.7 1229.22   6
   0   4  16 13646.6 1229.22   3
   0  -4 -16 12072.8 1228.70   3
   0   4 -16 11737.0 1229.26   2
   0  -4  16 10975.5 1228.90   2
   0  -4  16 13768.1 1229.36   6
   0  -4 -16 13393.1 1230.15   5
   0  -4  16 11486.7 1229.84   5
   0  -4 -16 13392.5 1230.60   4
   0  -4  16 11423.8 1229.91   4
   0   4  16 11108.2 1229.05   2
   0  -4 -16 11854.0 1229.20   2
   0   4 -16 14012.7 1229.27   3
   0  -4  16 12528.5 1228.76   3
   0   4  17 72.8244 24.5648   1
   0  -4 -17 82.1488 24.4977   1
   0   4 -17 123.298 26.4468   1
   0  -4 -17 94.6438 27.1447   6
   0   4  17 130.513 21.9500   3
   0  -4 -17 81.3159 22.5485   3
   0  -4  17 86.7974 22.6614   2
   0   4 -17 104.737 24.4491   2
   0  -4  17 102.954 26.5219   6
   0  -4 -17 125.445 31.5360   5
   0  -4  17 116.229 28.8327   5
   0  -4 -17 141.275 33.8347   4
   0  -4  17 101.996 32.6190   4
   0  -4 -17 89.6167 23.9798   2
   0   4  17 122.472 24.3830   2
   0  -4  17 91.4382 20.8943   3
   0   4 -17 119.589 22.2348   3
   0  -4 -18 397.845 40.6347   6
   0   4  18 231.115 34.8358   3
   0  -4 -18 293.830 35.7009   3
   0   4 -18 277.566 37.4159   2
   0  -4  18 258.715 36.4032   2
   0  -4  18 244.537 37.7631   6
   0  -4 -18 259.735 42.0217   5
   0  -4  18 208.038 40.9125   5
   0  -4 -18 287.480 44.8140   4
   0  -4  18 263.757 43.7349   4
   0  -4 -18 249.796 36.6192   2
   0   4  18 170.413 35.3969   2
   0   4 -18 313.563 36.1362   3
   0  -4  18 257.076 34.8606   3
   0  -4 -19 1022.86 130.550   1
   0  -4  19 939.326 130.015   1
   0   4 -19 1123.94 131.114   1
   0  -4 -19 1337.83 131.555   6
   0   4  19 1300.94 130.018   3
   0  -4 -19 1209.50 129.828   3
   0   4 -19 1274.85 131.549   2
   0  -4  19 1436.42 131.432   6
   0  -4 -19 1370.16 133.370   5
   0  -4  19 1306.20 133.079   5
   0  -4 -19 1199.66 133.643   4
   0  -4  19 925.017 132.208   4
   0   4  19 1173.16 130.568   2
   0  -4  19 1274.29 129.661   3
   0   4 -19 1484.46 130.533   3
   0   4 -20 81.6097 26.2329   1
   0  -4  20 55.2439 23.4515   1
   0  -4 -20 99.5290 29.1492   6
   0  -4 -20 29.3205 21.2111   3
   0   4  20 77.5051 21.4866   3
   0  -4  20 91.6020 22.8582   2
   0  -4  20 76.3071 26.0434   6
   0  -4 -20 102.879 32.3033   5
   0  -4  20 64.4526 31.7765   5
   0  -4 -20 77.3395 33.8457   4
   0  -4  20 60.6927 34.7244   4
   0  -4 -20 73.1158 24.7944   1
   0   4  20 52.2509 23.4334   1
   0   4 -20 53.8641 21.1868   3
   0  -4  20 78.5808 20.7929   3
   0  -4 -21 840.350 94.1768   1
   0   4  21 781.883 93.5961   1
   0  -4  21 680.711 92.7468   1
   0  -4 -21 729.279 93.9908   6
   0  -4 -21 855.987 92.7970   3
   0   4  21 910.200 92.6775   3
   0  -4  21 773.999 92.7512   2
   0  -4  21 976.923 94.5479   6
   0  -4 -21 959.835 97.2418   5
   0  -4  21 1043.42 97.8855   5
   0  -4 -21 949.348 99.2197   4
   0  -4  21 864.412 97.7043   4
   0  -4 -21 841.163 93.9536   2
   0  -4  21 843.646 91.8162   3
   0  -4  22 11.1632 22.2388   1
   0  -4 -22 26.1331 28.3948   6
   0  -4 -22-26.7491 20.4044   3
   0   4  22 17.8360 21.5059   3
   0  -4  22 34.2195 21.0488   2
   0  -4  22 11.7172 26.4989   6
   0  -4 -22-28.4639 32.2954   5
   0  -4  22 34.7166 31.6808   5
   0  -4 -22 25.9816 23.4028   2
   0  -4  22-5.27038 22.2038   2
   0   4  22-10.3943 22.2326   2
   0  -4  22-28.6565 20.6501   3
   0  -4  22 27.9273 25.0177   1
   0   4  22 5.55197 24.3850   1
   0  -4 -22 8.31931 22.8520   1
   0  -4  22-8.80980 18.2104   3
   0  -4  23 467.087 64.6409   1
   0  -4 -23 587.671 67.1508   6
   0   4  23 636.087 64.1466   3
   0  -4 -23 624.496 64.3968   3
   0  -4  23 422.440 64.2040   2
   0  -4  23 572.605 66.4024   6
   0  -4 -23 678.444 71.5705   5
   0  -4  23 542.176 69.5850   5
   0   4  23 590.302 67.0909   1
   0  -4  23 484.623 65.5438   1
   0  -4 -23 566.884 66.3444   1
   0  -4  23 547.074 71.3846   4
   0  -4  23 468.057 62.8102   3
   0  -4  23 510.780 62.8162   3
   0  -4  23 593.713 65.7922   2
   0  -4 -23 601.632 65.6775   2
   0   4  23 505.695 65.4489   2
   0  -4 -24 2386.57 258.043   6
   0   4  24 2567.88 257.261   3
   0  -4  24 2330.12 257.375   2
   0  -4  24 3098.35 259.097   6
   0  -4  24 2324.47 257.609   2
   0  -4  24 2561.49 256.851   3
   0  -4 -24 2345.20 257.765   2
   0   4  24 2697.54 258.458   2
   0  -4 -24 2250.75 260.065   4
   0  -4  24 2416.40 256.707   3
   0  -4  24 2745.06 261.352   4
   0   4  24 2433.26 258.250   1
   0  -4 -24 2421.84 258.234   1
   0  -4  24 2378.03 258.068   1
   0  -4  24 2480.67 258.226   1
   0  -4  25 28.5103 30.1209   6
   0  -4  25 45.0673 25.7036   1
   0  -4 -25-8.46524 23.7844   2
   0   4  25 31.0358 23.7079   2
   0  -4  25 22.8264 25.3558   2
   0  -4 -25 17.0183 38.6682   4
   0  -4  25 44.5381 36.0219   4
   0  -4  25-2.85138 22.4120   2
   0  -4  25 28.8541 22.4990   3
   0  -4 -25 5.97916 24.3135   1
   0  -4  25 42.0940 25.9539   1
   0   4  25 20.9504 27.7513   1
   0  -4 -25-5.24972 31.3377   6
   0  -4  26 512.836 65.8404   1
   0  -4 -26 562.065 65.3172   1
   0   4  26 516.538 66.1746   1
   0  -4  26 530.553 65.2100   1
   0  -4 -26 609.437 67.9665   6
   0  -4 -26 531.020 63.8443   3
   0  -4  26 458.137 63.0658   2
   0  -4  26 612.680 67.2592   6
   0  -4 -26 530.292 71.4418   5
   0  -4  26 530.433 70.1853   5
   0  -4 -26 634.407 73.6670   4
   0  -4  26 356.073 69.2359   4
   0  -4 -26 520.217 65.0310   2
   0   4  26 558.163 64.5613   2
   0  -4  26 543.415 65.5148   2
   0  -4  26 537.926 62.7423   3
   0   4  27 1028.42 117.316   1
   0  -4 -27 981.110 116.849   1
   0  -4  27 985.983 117.764   1
   0  -4  27 1006.52 116.930   1
   0  -4 -27 1099.88 118.461   6
   0  -4 -27 882.552 114.900   3
   0   4  27 1288.95 117.059   3
   0  -4  27 1014.12 116.118   2
   0  -4  27 1177.81 118.232   6
   0  -4 -27 1142.38 121.215   5
   0  -4  27 1166.69 120.820   5
   0  -4 -27 1347.43 123.450   4
   0  -4  27 927.247 121.079   4
   0  -4 -27 1022.65 116.353   2
   0   4  27 1044.05 116.546   2
   0  -4  27 1023.78 116.804   2
   0  -4  27 1159.52 115.689   3
   0  -4 -28 2716.55 255.262   6
   0  -4 -28 2583.21 253.475   3
   0   4  28 2449.91 253.160   3
   0  -4  28 2012.88 252.043   3
   0  -4  28 2307.12 253.579   2
   0  -4  28 2926.64 255.555   6
   0  -4 -28 2857.58 257.797   5
   0  -4  28 2788.67 257.007   5
   0  -4 -28 2310.68 256.791   4
   0   4  28 2316.70 253.656   2
   0  -4  28 2488.44 254.379   2
   0  -4 -28 2423.77 254.136   2
   0  -4  28 2325.98 257.323   4
   0  -4  28 2289.45 254.185   1
   0   4  28 2253.22 254.105   1
   0  -4 -28 2326.63 254.017   1
   0  -4  28 2494.64 252.825   3
   0  -4 -29 35.4973 34.4135   6
   0  -4 -29 13.4077 24.0216   3
   0  -4  29-2.65928 23.4264   3
   0   4  29-16.0912 24.2216   3
   0  -4  29-15.5000 25.6272   2
   0  -4  29 52.6479 30.9513   6
   0  -4 -29 24.7824 40.8492   5
   0  -4  29-7.15715 36.6556   5
   0  -4 -29-30.3002 41.7777   4
   0  -4  29 19.0287 40.5081   4
   0  -4  29-24.8313 27.1082   2
   0  -4 -29 18.4693 26.6497   2
   0   4  29-95.4115 30.8575   2
   0  -4  29-2.65786 20.8834   3
   0  -4 -30 644.652 68.4649   6
   0  -4 -30 567.582 63.3150   3
   0   4  30 539.997 62.7041   3
   0  -4  30 473.293 61.8950   3
   0  -4  30 476.136 62.2511   2
   0  -4  30 462.193 68.9330   5
   0  -4 -30 666.565 76.0351   4
   0  -4  30 529.243 73.2123   4
   0  -4 -30 559.287 72.4655   5
   0  -4  30 544.385 66.8748   6
   0  -4  30 437.698 60.3390   3
   0  -4 -30 466.866 63.8806   2
   0   4  30 498.275 63.5102   2
   0  -4  30 429.384 62.4870   2
   0  -4 -31 420.339 65.8916   5
   0  -4 -31 431.468 68.0158   4
   0  -4  31 484.788 66.2001   4
   0  -4  31 503.098 63.5030   5
   0  -4  31 591.500 56.3316   3
   0  -4  31 389.149 54.9760   3
   0   4  31 448.238 55.9420   3
   0  -4 -31 378.163 55.0360   3
   0   4  31 363.288 56.5627   2
   0  -4  31 381.580 56.9415   2
   0  -4  32 264.864 54.3718   5
   0  -4 -32 419.985 60.8067   4
   0  -4  32 372.770 61.2442   4
   0  -4 -32 449.241 61.2946   5
   0  -4  32 357.094 45.1395   3
   0  -4 -32 277.216 46.0182   3
   0   4  32 328.687 46.1763   3
   0  -4  32 269.495 45.8988   3
   0  -4  33 432.312 53.9841   6
   0  -4  33 368.387 59.2693   5
   0  -4 -33 324.873 62.1338   4
   0  -4  33 305.344 60.1263   4
   0  -4 -33 369.521 62.9849   5
   0  -4  33 283.620 48.5411   3
   0   4  33 381.695 49.6744   3
   0  -4  33 396.112 48.3688   3
   0  -4 -33 394.179 57.6108   6
   0  -4  34-55.9570 44.3637   5
   0  -4  34 20.9772 43.9848   4
   0  -4  34 69.9584 32.6676   6
   0  -4 -34 46.0057 45.4032   4
   0  -4 -34 74.0404 37.3960   6
   0  -4 -34 31.7591 45.3087   5
   0  -4  35 150.623 43.5626   5
   0  -4  35 105.724 35.7631   6
   0  -4  36 31.3946 32.5791   6
   0   4  36 10.5539 32.5184   6
   0  -4  36 24.8441 38.6878   5
   0   4  36 65.8214 43.2777   5
   0   4  36 38.7652 47.4991   4
   0  -4  36 64.7840 47.7993   4
   0  -4  37 231.425 52.6932   5
   0   4  37 297.012 52.9892   5
   0   4  37 314.135 58.2552   4
   0  -4  37 292.902 56.1357   4
   0   4  38 17.6469 44.4240   4
   0  -4  38-26.5312 44.3321   4
   0  -4  39 393.900 60.3567   5
   0   4  39 335.976 58.4394   5
   0  -4  39 365.950 63.6227   4
   0   4  39 311.975 60.9621   4
   0  -4  40 113.889 41.3644   5
   0   4  40 39.2556 39.2080   5
   0  -4  40 13.4993 44.7360   4
   0   4  40-31.4619 44.1836   4
   0   5   0-2.41053 16.6350   6
   0   5   0-8.39460 17.9481   4
   0   5   0-1.37804 13.7580   1
   0  -5   0 2.75457 12.9035   1
   0  -5   0-6.92030 12.5701   2
   0   5   0 12.4760 13.8396   3
   0  -5   0 16.6245 13.0442   3
   0   5  -1 6590.19 595.480   6
   0   5  -1 7156.34 596.114   3
   0   5  -1 5705.10 595.084   5
   0   5   1 5219.42 594.886   5
   0  -5  -1 6217.32 595.634   2
   0   5   1 4970.37 594.760   4
   0   5  -1 4711.94 594.805   4
   0  -5   1 5737.50 595.514   2
   0   5  -1 5816.04 595.478   2
   0  -5  -1 6530.69 595.822   3
   0   5  -1 6159.44 595.541   1
   0  -5   1 5931.59 595.459   1
   0   5   1 5392.66 595.272   1
   0  -5  -1 5537.57 595.398   1
   0  -5  -2 6433.94 692.391   1
   0  -5  -2 6978.41 692.437   3
   0   5  -2 7784.02 692.809   2
   0   5   2 6431.16 692.289   2
   0  -5   2 6128.19 692.153   1
   0   5   2 5993.92 692.068   1
   0   5  -2 7223.60 692.201   6
   0   5   2 6910.98 692.073   6
   0   5   2 6100.23 691.810   5
   0   5  -2 6244.62 691.853   5
   0   5   2 5691.77 691.663   4
   0  -5  -2 7173.83 692.538   2
   0   5  -2 8662.52 693.211   3
   0   5   2 6802.56 692.406   3
   0  -5   2 7960.73 692.849   3
   0   5   3 35740.4 3540.75   1
   0  -5  -3 36384.8 3540.79   1
   0  -5   3 32999.1 3540.64   1
   0   5   3 37326.3 3540.90   3
   0  -5  -3 35089.3 3540.74   3
   0   5  -3 34492.4 3540.83   2
   0   5  -3 36001.9 3540.35   6
   0   5   3 33865.0 3540.26   6
   0   5   3 32210.4 3540.10   5
   0   5  -3 31739.3 3540.13   5
   0  -5  -3 36751.3 3540.95   4
   0   5   3 31162.0 3540.05   4
   0  -5   3 30592.6 3540.40   4
   0   5   3 38799.3 3541.04   2
   0  -5  -3 38637.4 3541.05   2
   0  -5   3 35318.9 3540.71   3
   0   5  -3 41843.6 3541.26   3
   0   5   4 9553.98 934.159   1
   0  -5  -4 9018.86 933.913   1
   0  -5   4 8121.82 933.692   1
   0  -5  -4 9447.46 934.157   6
   0   5   4 8926.35 933.477   6
   0   5   4 9790.84 934.139   3
   0  -5  -4 10278.7 934.329   3
   0  -5   4 8251.12 933.693   2
   0   5  -4 8732.20 933.875   2
   0   5  -4 9187.40 933.574   6
   0  -5   4 9552.37 934.217   6
   0   5   4 8208.58 933.338   5
   0  -5  -4 10035.0 934.361   5
   0  -5   4 10047.4 934.483   5
   0   5  -4 8036.34 933.308   5
   0  -5  -4 9634.30 934.340   4
   0   5   4 7470.63 933.171   4
   0  -5   4 8509.50 933.924   4
   0   5   4 9329.67 934.026   2
   0  -5  -4 9323.37 934.034   2
   0   5  -4 10764.0 934.430   3
   0  -5   4 10909.7 934.528   3
   0   5   5 10630.9 1105.77   1
   0  -5  -5 11652.5 1105.95   1
   0  -5   5 10717.3 1105.72   1
   0  -5  -5 12316.5 1106.18   6
   0   5   5 10603.4 1105.24   6
   0  -5  -5 10073.7 1105.61   3
   0   5   5 11069.5 1105.76   3
   0  -5   5 9826.26 1105.40   2
   0   5  -5 11526.5 1106.01   2
   0  -5   5 12535.5 1106.33   6
   0   5  -5 11093.3 1105.32   6
   0  -5  -5 11118.3 1105.89   5
   0   5   5 9446.25 1105.04   5
   0   5  -5 9414.58 1105.01   5
   0  -5   5 11866.1 1106.23   5
   0  -5  -5 11274.0 1106.07   4
   0   5   5 9349.87 1104.99   4
   0  -5   5 10341.8 1105.78   4
   0   5   5 10604.4 1105.68   2
   0  -5  -5 10680.7 1105.67   2
   0   5  -5 13088.7 1106.29   3
   0  -5   5 11623.6 1105.85   3
   0   5   6 29.8070 14.2550   1
   0  -5  -6 1.56786 14.0551   1
   0  -5   6-6.34698 14.6848   1
   0  -5  -6 10.6478 17.0590   6
   0   5   6-5.16041 17.2258   6
   0   5   6-5.97535 13.9327   3
   0  -5  -6-1.49359 12.7895   3
   0   5  -6 9.38210 14.6567   2
   0  -5   6 12.4996 13.3377   2
   0  -5   6-15.0499 18.8617   6
   0   5  -6-5.11576 17.6989   6
   0   5   6 1.31936 18.3414   5
   0  -5  -6 18.7591 19.5913   5
   0  -5   6 3.19603 19.4274   5
   0   5  -6-26.8862 19.6236   5
   0  -5  -6-3.20714 21.1137   4
   0   5   6 8.08725 19.5121   4
   0  -5   6 27.6266 21.6403   4
   0  -5  -6 26.0364 14.6413   2
   0   5   6 12.2552 13.2737   2
   0   5  -6 1.47993 13.6626   3
   0  -5   6 4.43598 13.0370   3
   0   5   7 1845.90 180.251   1
   0  -5  -7 1660.46 179.887   1
   0  -5   7 1432.85 179.455   1
   0   5  -7 1502.87 179.743   1
   0  -5  -7 2071.96 180.646   6
   0   5   7 1707.65 179.576   6
   0  -5  -7 1938.40 180.100   3
   0   5   7 1922.41 180.109   3
   0  -5   7 1589.00 179.631   2
   0   5  -7 1821.91 180.245   2
   0   5  -7 1688.11 179.486   6
   0  -5   7 2192.57 180.939   6
   0   5   7 1619.29 179.568   5
   0  -5  -7 1938.83 180.901   5
   0  -5   7 1514.05 180.075   5
   0   5  -7 1425.76 179.505   5
   0   5   7 1405.89 179.584   4
   0  -5  -7 1848.91 181.148   4
   0  -5   7 1566.08 180.461   4
   0  -5  -7 1502.69 179.546   2
   0   5   7 1617.04 179.668   2
   0   5  -7 2141.57 180.476   3
   0  -5   7 1864.43 180.000   3
   0  -5  -8 2427.28 238.266   1
   0   5   8 2081.61 237.749   1
   0  -5   8 1959.86 237.792   1
   0   5  -8 2002.74 237.804   1
   0  -5  -8 2574.24 238.633   6
   0   5   8 2220.12 237.404   6
   0  -5  -8 2501.16 238.108   3
   0   5   8 2466.95 238.082   3
   0  -5   8 1951.04 237.540   2
   0   5  -8 2396.42 238.136   2
   0   5  -8 2171.15 237.251   6
   0  -5   8 2745.82 238.713   6
   0   5   8 2002.43 237.455   5
   0  -5  -8 2564.47 238.907   5
   0  -5   8 2425.28 238.652   5
   0   5  -8 1925.05 237.437   5
   0  -5  -8 2496.82 239.166   4
   0  -5   8 2272.01 238.648   4
   0  -5  -8 2378.03 238.006   2
   0   5   8 2261.04 237.996   2
   0   5  -8 2579.83 238.136   3
   0  -5   8 2519.65 238.029   3
   0  -5  -9 3357.94 390.775   1
   0   5   9 3936.35 391.225   1
   0  -5   9 3596.66 390.934   1
   0   5  -9 3873.21 391.207   1
   0  -5  -9 4461.01 391.607   6
   0   5   9 3445.01 390.103   6
   0   5   9 4201.52 391.166   3
   0  -5  -9 4238.54 391.106   3
   0   5  -9 3908.59 391.289   2
   0  -5   9 3456.73 390.698   2
   0   5  -9 3705.75 390.266   6
   0  -5   9 4512.78 391.608   6
   0  -5  -9 4297.35 391.787   5
   0  -5   9 3574.45 391.163   5
   0  -5  -9 3509.62 391.277   4
   0  -5   9 3543.30 391.339   4
   0  -5  -9 3578.45 390.726   2
   0   5   9 3579.16 390.741   2
   0  -5   9 3865.00 390.734   3
   0   5  -9 4113.64 390.994   3
   0  -5 -10 5127.21 586.687   1
   0   5  10 5859.83 587.180   1
   0  -5  10 5258.73 586.664   1
   0   5 -10 5571.48 586.950   1
   0   5  10 5460.57 586.012   6
   0  -5 -10 6971.22 587.549   6
   0   5  10 6005.41 586.794   3
   0  -5 -10 5746.26 586.679   3
   0   5 -10 5601.18 586.834   2
   0  -5  10 5302.04 586.617   2
   0  -5  10 6067.40 587.024   6
   0   5 -10 5732.52 586.135   6
   0  -5 -10 6055.19 587.383   5
   0  -5  10 5322.35 587.038   5
   0  -5 -10 5749.78 587.479   4
   0  -5  10 5828.07 587.554   4
   0  -5 -10 6037.41 587.091   2
   0   5  10 5998.10 587.025   2
   0   5 -10 6186.71 586.840   3
   0  -5  10 5946.98 586.615   3
   0  -5 -11 4397.59 528.879   1
   0   5  11 4459.18 528.977   1
   0  -5  11 4707.94 529.129   1
   0   5 -11 5126.15 529.508   1
   0  -5 -11 5480.33 529.404   6
   0  -5 -11 5416.45 529.064   3
   0   5  11 5846.90 529.431   3
   0  -5  11 4661.98 528.880   2
   0   5 -11 5389.25 529.469   2
   0  -5  11 5613.29 529.490   6
   0  -5 -11 5771.22 530.096   5
   0  -5  11 5199.31 529.736   5
   0  -5 -11 4336.81 529.280   4
   0  -5  11 5105.31 529.935   4
   0  -5 -11 4934.39 529.024   2
   0   5  11 5535.53 529.497   2
   0   5 -11 6219.76 529.631   3
   0  -5  11 5475.45 529.023   3
   0  -5 -12 209.949 31.6617   1
   0   5  12 238.392 32.9807   1
   0  -5 -12 229.157 33.8686   6
   0  -5 -12 202.221 30.9144   3
   0   5  12 272.653 31.0512   3
   0   5 -12 178.028 31.8653   1
   0  -5  12 270.509 33.9534   6
   0  -5 -12 177.830 34.9521   5
   0  -5  12 182.514 35.1072   5
   0  -5 -12 224.955 37.0346   4
   0  -5  12 229.097 31.2728   2
   0   5 -12 207.808 31.5327   2
   0  -5 -12 220.064 31.6978   2
   0   5  12 218.270 31.7823   2
   0   5 -12 274.350 31.5748   3
   0  -5  12 277.503 31.2835   3
   0  -5 -13 1619.88 169.849   1
   0   5  13 1553.78 170.047   1
   0  -5 -13 1813.11 170.383   6
   0  -5 -13 1509.83 169.031   3
   0   5  13 1526.14 169.095   3
   0   5 -13 1585.96 170.156   1
   0  -5  13 2157.88 171.084   6
   0  -5 -13 1556.22 170.875   5
   0  -5  13 1714.31 171.124   5
   0  -5 -13 1432.07 170.919   4
   0  -5  13 1438.15 169.050   2
   0   5 -13 1580.29 169.746   2
   0  -5 -13 1622.63 169.698   2
   0   5  13 1533.99 169.539   2
   0  -5  13 1714.05 169.219   3
   0   5 -13 1878.95 169.900   3
   0  -5 -14 6589.13 758.095   1
   0   5  14 7781.32 758.751   1
   0  -5 -14 7879.75 758.404   6
   0   5  14 7173.63 757.826   3
   0  -5 -14 7689.38 758.009   3
   0   5 -14 6768.83 758.281   1
   0  -5  14 8297.40 758.569   6
   0  -5 -14 8200.48 759.226   5
   0  -5  14 7254.16 758.731   5
   0  -5 -14 7310.51 759.077   4
   0  -5  14 6644.74 757.834   2
   0   5 -14 7123.85 758.204   2
   0  -5 -14 7655.45 758.566   2
   0   5  14 7750.70 758.480   2
   0  -5  14 7379.04 757.750   3
   0   5 -14 8487.46 758.401   3
   0   5  15 2117.35 231.911   1
   0  -5 -15 2206.54 232.157   1
   0  -5 -15 2448.53 232.351   6
   0   5  15 2355.08 231.443   3
   0  -5 -15 2171.46 231.164   3
   0   5 -15 2130.27 232.114   1
   0  -5  15 2700.05 232.649   6
   0  -5 -15 2072.55 233.066   5
   0  -5  15 2160.80 232.670   5
   0  -5 -15 2330.65 233.513   4
   0  -5  15 1754.92 230.897   2
   0   5 -15 2063.29 231.683   2
   0  -5 -15 2298.43 231.963   2
   0   5  15 2177.60 231.625   2
   0  -5  15 2289.82 231.254   3
   0   5 -15 2699.64 232.157   3
   0   5  16 625.838 70.6138   1
   0   5 -16 596.947 70.6203   1
   0  -5  16 672.043 71.4697   6
   0  -5 -16 612.419 72.5768   5
   0  -5  16 636.711 73.0559   5
   0  -5 -16 634.832 74.1301   4
   0   5 -16 558.081 70.4210   2
   0  -5  16 491.660 69.0064   2
   0  -5 -16 661.706 71.7282   6
   0   5  16 680.570 69.9202   3
   0  -5 -16 617.112 69.2726   3
   0   5  16 677.270 70.4693   2
   0  -5 -16 561.701 70.0027   2
   0  -5  16 614.556 68.8083   3
   0   5 -16 695.492 69.8569   3
   0  -5  17 1306.21 157.507   1
   0  -5 -17 1755.74 158.775   6
   0  -5 -17 1518.90 156.923   3
   0   5  17 1581.69 157.007   3
   0  -5  17 1389.75 157.176   2
   0   5 -17 1362.85 157.526   2
   0  -5  17 1584.92 158.020   6
   0  -5 -17 1402.77 158.724   5
   0  -5  17 1455.17 158.987   5
   0  -5 -17 1595.83 160.229   4
   0   5  17 1556.28 157.657   2
   0  -5 -17 1218.14 156.617   2
   0  -5  17 1602.70 156.928   3
   0   5 -17 1689.62 157.303   3
   0  -5 -18 869.147 89.2765   1
   0  -5  18 591.884 87.3121   1
   0   5 -18 763.341 88.8701   1
   0  -5 -18 960.853 89.8552   6
   0   5  18 774.537 87.2573   3
   0  -5 -18 749.071 87.1418   3
   0   5 -18 724.264 87.7397   2
   0  -5  18 976.707 89.8332   6
   0  -5 -18 895.480 91.4639   5
   0  -5  18 910.039 90.6655   5
   0  -5 -18 749.060 91.3875   4
   0  -5  18 696.278 91.1139   4
   0   5  18 729.688 87.6972   2
   0   5 -18 846.122 87.7435   3
   0  -5  18 838.719 87.1814   3
   0  -5  19 2.63067 22.5759   1
   0   5 -19-21.0708 23.9817   1
   0  -5 -19 22.9757 27.2917   6
   0   5  19 4.32970 18.9657   3
   0  -5 -19 64.9739 20.1370   3
   0  -5  19 4.99228 20.7049   2
   0  -5  19 33.9506 25.3288   6
   0  -5 -19 29.2181 30.6502   5
   0  -5  19-10.8500 29.7594   5
   0  -5 -19-5.72180 34.0342   4
   0  -5  19 2.89166 32.5842   4
   0   5  19-15.6624 22.4690   1
   0  -5 -19-10.4315 21.9748   1
   0  -5  19 12.8187 17.8929   3
   0   5 -19-40.6529 21.1715   3
   0   5  20-29.5796 25.3373   1
   0  -5 -20 18.8062 23.6913   1
   0   5 -20 27.1177 24.7114   1
   0  -5  20 18.9586 22.1978   1
   0  -5 -20 73.5392 28.0777   6
   0  -5 -20 22.2679 20.8590   3
   0   5  20 40.0771 21.1683   3
   0   5 -20 36.0400 23.7158   2
   0  -5  20 23.1346 21.0093   2
   0  -5  20 18.6996 27.3179   6
   0  -5 -20 24.7947 32.0661   5
   0  -5  20 28.1077 29.2865   5
   0  -5 -20 2.96732 34.0177   4
   0  -5  20 20.9825 34.4199   4
   0  -5 -20 12.6436 22.1204   2
   0   5 -20 13.2071 19.9906   3
   0  -5  20 13.1870 19.1437   3
   0  -5  21 94.6679 26.9651   1
   0   5 -21 97.5776 29.5388   1
   0  -5 -21 159.126 33.4344   6
   0  -5 -21 132.732 27.0687   3
   0   5  21 173.899 27.1081   3
   0   5 -21 79.4031 28.3300   2
   0  -5  21 87.2537 25.8594   2
   0  -5  21 164.070 32.9322   6
   0  -5 -21 159.768 37.1628   5
   0  -5  21 162.854 36.1492   5
   0   5  21 91.1161 26.3464   2
   0  -5 -21 114.526 28.4150   2
   0   5  21 94.0420 28.9362   1
   0  -5 -21 74.6103 28.3847   1
   0   5 -21 101.826 25.1706   3
   0  -5  21 90.3707 23.4734   3
   0  -5  22 862.717 113.119   1
   0   5 -22 998.300 114.407   1
   0  -5 -22 1113.50 114.708   6
   0   5  22 1123.50 112.884   3
   0  -5  22 1015.30 113.149   2
   0   5 -22 1090.29 114.162   2
   0  -5  22 1080.36 114.304   6
   0  -5 -22 1112.61 117.012   5
   0  -5  22 1070.08 116.313   5
   0   5  22 1022.27 114.329   1
   0  -5 -22 1035.38 113.767   1
   0  -5  22 939.297 117.032   4
   0   5 -22 1164.43 112.999   3
   0  -5  22 1062.80 112.132   3
   0  -5 -22 1005.98 113.285   2
   0   5  22 1001.04 113.542   2
   0  -5 -23 46.8515 30.8226   6
   0   5  23 2.41137 23.1533   3
   0   5 -23-30.6810 24.3646   2
   0  -5  23 5.56821 22.6472   2
   0  -5  23 10.2629 27.8415   6
   0   5 -23 9.54484 22.5809   3
   0   5  23-10.9899 25.5453   2
   0  -5 -23 21.9707 23.6417   2
   0  -5 -23-13.1195 38.1591   4
   0  -5  23 13.2286 36.0841   4
   0   5  23-20.3631 25.7026   1
   0  -5 -23 11.6309 24.4272   1
   0  -5  23 38.0280 22.7407   1
   0   5 -23 8.78761 26.6725   1
   0  -5 -24 412.787 53.9321   6
   0  -5 -24 355.994 48.6831   3
   0  -5  24 342.083 48.0458   2
   0  -5  24 407.218 53.0187   6
   0  -5  24 319.657 50.0075   2
   0   5  24 414.125 51.3628   2
   0  -5 -24 385.692 51.2450   2
   0  -5 -24 385.368 58.5941   4
   0  -5  24 398.666 59.4273   4
   0  -5  24 392.352 51.8679   1
   0   5  24 425.592 50.8800   1
   0  -5 -24 246.887 47.8250   1
   0  -5  24 469.611 51.7605   1
   0  -5  25 210.918 36.3992   1
   0  -5 -25 139.718 31.9784   1
   0   5  25 145.958 34.9865   1
   0  -5  25 125.234 31.8568   1
   0  -5 -25 157.260 38.8010   6
   0  -5 -25 172.166 31.7564   3
   0  -5  25 160.367 30.9606   2
   0  -5  25 204.089 37.4561   6
   0  -5 -25 230.141 42.9790   5
   0  -5  25 131.718 39.5433   5
   0  -5 -25 146.098 44.2205   4
   0  -5  25 154.172 44.4405   4
   0  -5 -25 135.460 32.7193   2
   0   5  25 141.283 31.9363   2
   0  -5  25 105.094 32.1192   2
   0  -5  25 185.328 29.3175   3
   0  -5  26 1548.52 180.825   1
   0  -5 -26 1641.64 180.739   1
   0   5  26 1627.08 180.760   1
   0  -5  26 1692.66 180.920   1
   0  -5 -26 1912.80 182.167   6
   0   5  26 2040.10 180.527   3
   0  -5 -26 1705.37 179.529   3
   0  -5  26 1542.87 179.795   2
   0  -5  26 1990.82 182.160   6
   0  -5 -26 1911.96 184.554   5
   0  -5  26 1855.03 183.610   5
   0  -5 -26 1693.98 185.298   4
   0  -5  26 1139.24 177.446   3
   0  -5  26 1752.66 184.641   4
   0  -5 -26 1874.11 181.262   2
   0   5  26 1729.54 180.922   2
   0  -5  26 1642.30 180.489   2
   0  -5  26 1779.02 179.554   3
   0  -5  27 187.030 38.0075   1
   0  -5 -27 163.934 34.4537   1
   0   5  27 183.063 35.9784   1
   0  -5  27 177.275 35.7502   1
   0  -5 -27 177.898 40.9257   6
   0   5  27 193.543 34.6013   3
   0  -5 -27 137.841 33.6435   3
   0  -5  27 99.7558 32.1163   3
   0  -5  27 200.398 34.3819   2
   0  -5  27 181.331 37.9854   6
   0  -5 -27 216.043 46.1678   5
   0  -5  27 194.704 42.9659   5
   0  -5 -27 245.724 47.0975   4
   0  -5  27 169.804 46.2026   4
   0   5  27 144.375 34.9009   2
   0  -5 -27 207.504 34.5522   2
   0  -5  27 249.290 36.9254   2
   0  -5  27 175.717 31.8584   3
   0   5  28 121.854 35.0422   1
   0  -5 -28 95.8505 39.2489   6
   0  -5 -28 176.077 32.2005   3
   0  -5  28 174.434 32.5679   3
   0   5  28 203.201 33.1453   3
   0  -5  28 170.124 32.5563   2
   0  -5 -28 161.936 44.4617   5
   0  -5  28 196.136 44.1441   5
   0  -5 -28 240.450 48.6190   4
   0  -5  28 109.614 45.5456   4
   0  -5  28 159.686 38.6368   6
   0  -5 -28 140.967 33.8935   2
   0   5  28 153.333 35.1129   2
   0  -5  28 167.150 35.9041   2
   0  -5  28 158.246 30.4405   3
   0  -5  29 32.8924 25.5091   3
   0  -5 -29 60.8519 28.4638   3
   0   5  29 63.6280 27.6261   3
   0  -5  29 75.4726 26.3468   2
   0  -5  29 124.444 35.0770   6
   0  -5 -29 39.6992 41.9676   5
   0  -5 -29 103.789 44.1936   4
   0  -5  29 19.3270 41.9950   4
   0  -5  29 29.2310 36.9967   5
   0  -5  29 71.1976 24.7625   3
   0  -5 -29 21.8390 28.8808   2
   0  -5  29 129.097 31.1629   2
   0   5  29 81.1298 28.5866   2
   0  -5 -30 192.189 45.2499   5
   0  -5  30 198.150 45.5353   5
   0  -5 -30 282.681 53.1922   4
   0  -5  30 272.306 50.8613   4
   0  -5 -30 234.233 37.2389   3
   0   5  30 214.418 36.0829   3
   0  -5  30 184.559 34.2407   3
   0   5  30 158.563 36.7756   2
   0  -5 -30 161.708 35.4834   2
   0  -5  30 166.223 37.3455   2
   0  -5  30 184.457 33.8236   3
   0  -5  31 1054.14 123.680   3
   0  -5  31 1183.00 131.465   4
   0  -5 -31 1159.68 128.711   6
   0  -5 -31 1288.39 125.634   3
   0  -5  31 886.916 123.462   3
   0   5  31 1245.42 125.723   3
   0  -5 -31 1209.94 131.025   5
   0  -5  31 1069.67 128.973   5
   0  -5 -31 1366.15 132.997   4
   0  -5 -32 15.4515 45.4452   5
   0  -5  32 3.90103 38.5023   5
   0  -5 -32-40.8211 43.6161   4
   0  -5  32 8.19583 43.3602   4
   0  -5 -32-13.2317 36.1537   6
   0  -5  32-8.71514 25.2947   3
   0   5  32 8.78681 25.2793   3
   0  -5 -32-35.1429 26.8711   3
   0  -5  32 13.0759 32.4822   6
   0  -5  32 37.7448 22.8895   3
   0  -5 -33-7.88280 45.0178   5
   0  -5  33 39.7702 42.1598   5
   0  -5 -33 37.3688 45.2854   4
   0  -5  33 70.8582 46.3769   4
   0   5  33 32.7718 26.0683   3
   0  -5  33 8.87174 26.1001   3
   0  -5 -33 3.38377 38.2777   6
   0  -5  33 46.8392 32.1383   6
   0  -5  33 14.7718 22.8509   3
   0  -5  34 56.7095 38.0210   5
   0  -5 -34 100.363 41.5195   6
   0  -5 -34 33.7460 48.5159   4
   0  -5 -34 100.442 45.8174   5
   0  -5  34 123.209 35.9156   6
   0  -5 -35 781.454 101.655   6
   0  -5  35 920.185 100.657   6
   0  -5 -35 891.661 107.027   5
   0  -5  35 882.106 104.008   5
   0  -5  36 50.2532 41.5567   5
   0  -5 -36 8.67392 46.0078   4
   0  -5 -36 49.9054 47.1348   5
   0  -5  36 50.0271 35.2629   6
   0  -5  36 4.34878 45.3121   4
   0  -5  37 48.3948 45.7943   4
   0  -5 -37 100.940 51.7832   4
   0  -5 -37 122.473 47.8826   5
   0  -5  38 124.430 47.4395   4
   0  -5  38 159.337 44.7575   5
   0   5  39-8.94962 43.9510   4
   0  -5  39 17.9367 44.9391   4
   0  -5  39 87.2163 40.1071   5
   0   5  39 13.0130 40.3089   5
   0  -6   0 19598.7 1972.12   6
   0  -6   0 19520.8 1972.02   3
   0   6   0 20729.3 1971.64   6
   0  -6   0 21053.6 1972.38   5
   0  -6   0 21092.2 1972.20   2
   0  -6   0 19696.7 1972.09   4
   0   6   0 15654.2 1970.93   4
   0  -6   0 19225.0 1971.86   1
   0   6   0 18279.8 1971.68   1
   0   6   0 20721.9 1972.15   3
   0  -6  -1 8688.22 986.679   1
   0   6  -1 9381.30 986.847   1
   0   6   1 9170.77 986.771   1
   0  -6   1 10037.9 987.091   1
   0  -6  -1 12051.7 988.049   6
   0  -6  -1 11324.2 987.608   3
   0  -6   1 10236.8 987.172   2
   0   6  -1 10038.0 987.138   2
   0   6   1 9405.38 986.956   2
   0   6  -1 9616.22 986.534   6
   0  -6  -1 10160.4 987.426   5
   0   6  -1 8626.79 986.226   5
   0   6   1 8446.51 986.178   5
   0  -6   1 10624.5 987.602   5
   0  -6  -1 9365.52 987.009   4
   0  -6   1 10861.3 987.573   4
   0   6   1 7626.66 985.906   4
   0   6  -1 8036.36 986.100   4
   0  -6  -1 10440.0 987.255   2
   0   6  -1 10735.5 987.368   3
   0  -6  -2 692.602 79.8053   1
   0   6  -2 636.403 79.7754   1
   0  -6   2 723.775 80.1174   1
   0   6   2 726.050 80.0064   1
   0  -6  -2 920.145 81.7435   6
   0  -6  -2 933.028 80.8032   3
   0   6   2 658.854 79.7498   2
   0  -6   2 787.689 80.3776   2
   0   6  -2 758.340 80.2410   2
   0   6   2 704.135 79.9666   6
   0   6  -2 722.120 80.2986   6
   0  -6   2 840.874 81.6169   6
   0  -6  -2 744.772 81.4858   5
   0   6  -2 647.126 80.2121   5
   0  -6   2 740.102 81.5862   5
   0   6   2 661.844 80.2879   5
   0  -6  -2 786.426 81.9157   4
   0   6   2 585.079 80.3437   4
   0   6  -2 569.042 80.3794   4
   0  -6   2 825.940 82.2818   4
   0   6   2 875.709 80.7059   3
   0   6  -2 731.331 80.0933   3
   0  -6   2 714.221 80.0177   3
   0  -6  -2 706.503 79.8220   2
   0  -6   3 4012.93 459.700   1
   0   6   3 4243.96 459.863   1
   0  -6  -3 4662.65 460.404   6
   0  -6  -3 4632.68 460.162   3
   0   6  -3 4746.44 460.175   2
   0   6   3 4394.54 459.971   2
   0   6  -3 4317.25 459.496   6
   0   6   3 4458.54 459.585   6
   0  -6   3 5049.48 460.691   6
   0   6   3 4148.60 459.429   5
   0  -6  -3 4244.76 460.103   5
   0  -6  -3 4351.68 459.942   2
   0  -6  -3 4803.35 460.630   4
   0   6   3 3803.13 459.264   4
   0  -6   3 4616.45 460.541   4
   0   6  -3 3471.48 459.108   4
   0  -6  -3 4770.95 460.183   1
   0   6   3 4817.66 460.331   3
   0   6  -3 5257.28 460.618   3
   0  -6   3 4906.00 460.276   3
   0  -6  -4 1240.83 142.866   1
   0   6   4 1173.13 142.556   1
   0  -6   4 1188.96 142.844   1
   0  -6  -4 1538.92 144.160   6
   0   6   4 1715.97 143.850   3
   0  -6  -4 1645.86 143.657   3
   0  -6   4 1106.26 142.411   2
   0   6  -4 1429.35 143.283   2
   0   6  -4 1322.32 142.742   6
   0  -6   4 1437.86 143.777   6
   0  -6  -4 1228.07 143.484   5
   0  -6   4 1183.73 143.350   5
   0  -6  -4 1366.80 144.040   4
   0  -6   4 1357.66 144.141   4
   0  -6  -4 1371.10 142.924   2
   0   6   4 1453.15 143.304   2
   0  -6   4 1326.32 142.851   3
   0   6  -4 1642.59 143.697   3
   0   6   5 10760.2 1151.35   1
   0  -6  -5 10831.4 1151.29   1
   0  -6   5 11534.1 1151.50   1
   0  -6  -5 12132.2 1151.89   6
   0   6   5 11828.8 1151.61   3
   0  -6  -5 11977.2 1151.74   3
   0  -6   5 10794.1 1151.36   2
   0   6  -5 11163.6 1151.55   2
   0  -6   5 13567.9 1152.28   6
   0  -6  -5 10092.3 1151.32   5
   0  -6   5 12531.3 1152.13   5
   0  -6  -5 11781.1 1151.86   4
   0  -6   5 12109.3 1152.06   4
   0  -6  -5 9605.88 1151.19   2
   0   6   5 11446.3 1151.52   2
   0  -6   5 10426.0 1151.12   3
   0   6  -5 12152.0 1151.64   3
   0  -6  -6 10310.9 1046.63   1
   0   6   6 9065.20 1046.30   1
   0  -6   6 10413.4 1046.58   1
   0  -6  -6 12006.2 1047.21   6
   0  -6  -6 10300.1 1046.56   3
   0   6   6 10531.2 1046.61   3
   0   6  -6 9282.42 1046.20   2
   0  -6   6 9293.49 1046.16   2
   0  -6   6 12582.9 1047.40   6
   0  -6  -6 10782.3 1047.02   5
   0  -6   6 9991.74 1046.72   5
   0  -6  -6 11280.8 1047.16   4
   0  -6   6 9471.36 1046.51   4
   0  -6  -6 10595.5 1046.62   2
   0   6   6 10711.1 1046.71   2
   0   6  -6 12146.2 1047.07   3
   0  -6   6 8642.12 1045.83   3
   0   6   7 12990.1 1254.61   1
   0  -6  -7 11917.4 1254.35   1
   0  -6   7 10544.8 1253.84   1
   0  -6  -7 12295.1 1254.41   6
   0   6   7 12575.0 1254.36   3
   0  -6  -7 12831.4 1254.36   3
   0   6  -7 11608.1 1254.29   2
   0  -6   7 11336.6 1254.03   2
   0  -6   7 14078.7 1255.01   6
   0  -6  -7 13861.3 1255.06   5
   0  -6   7 11440.1 1254.32   5
   0  -6  -7 13564.5 1255.10   4
   0  -6   7 12922.8 1254.91   4
   0   6   7 12424.5 1254.36   2
   0  -6  -7 12591.7 1254.37   2
   0   6  -7 13000.4 1254.60   3
   0  -6   7 12199.1 1254.15   3
   0   6   8 6971.58 789.950   1
   0  -6  -8 8079.57 790.441   1
   0  -6   8 6999.63 789.950   1
   0   6  -8 7577.94 790.249   1
   0  -6  -8 9366.57 791.204   6
   0  -6  -8 9271.37 790.861   3
   0   6   8 9157.61 790.721   3
   0   6  -8 7168.97 790.046   2
   0  -6   8 9089.16 790.978   6
   0  -6  -8 8898.95 791.091   5
   0  -6   8 8076.85 790.741   5
   0  -6  -8 8136.18 790.884   4
   0  -6   8 8310.13 791.077   4
   0   6   8 8158.29 790.384   2
   0  -6  -8 8219.97 790.414   2
   0   6  -8 9452.64 790.935   3
   0  -6   8 8639.83 790.490   3
   0  -6  -9 51.0409 17.8960   1
   0   6   9 19.6383 17.1259   1
   0  -6   9 23.8463 18.4436   1
   0   6  -9-9.94450 17.8834   1
   0  -6  -9 51.3632 22.1233   6
   0  -6  -9 42.1169 17.4583   3
   0   6   9 18.3207 16.8633   3
   0   6  -9 38.9002 18.3359   2
   0  -6   9 23.3252 16.7082   2
   0  -6   9 35.7109 21.2481   6
   0  -6  -9 15.8841 23.7071   5
   0  -6   9 12.1982 22.7958   5
   0  -6  -9 67.8493 26.9965   4
   0  -6   9 62.5410 25.4842   4
   0   6   9 7.61414 16.9001   2
   0  -6  -9 45.6736 17.4079   2
   0  -6   9 23.5490 14.9405   3
   0   6  -9 3.62566 16.2513   3
   0  -6 -10 10667.8 1284.64   1
   0   6  10 12631.4 1285.33   1
   0  -6  10 10490.6 1284.69   1
   0   6 -10 11318.8 1284.88   1
   0  -6 -10 13768.4 1285.61   6
   0   6  10 13349.6 1285.20   3
   0  -6 -10 13603.3 1285.35   3
   0  -6  10 10530.6 1284.46   2
   0   6 -10 12133.0 1285.19   2
   0  -6  10 14697.1 1285.83   6
   0  -6 -10 14058.6 1285.89   5
   0  -6  10 13178.4 1285.71   5
   0  -6 -10 12027.2 1285.38   4
   0  -6  10 13303.1 1286.01   4
   0  -6 -10 13243.6 1285.34   2
   0   6  10 13086.9 1285.27   2
   0  -6  10 13193.9 1285.09   3
   0   6 -10 15234.0 1285.74   3
   0   6  11 4.20432 18.6990   1
   0  -6 -11 12.6081 18.2171   1
   0   6 -11 29.8057 20.0638   1
   0  -6  11-8.50794 18.4928   1
   0  -6 -11 21.9670 22.0089   6
   0  -6 -11 30.5970 17.4363   3
   0   6  11 28.6977 17.5824   3
   0   6 -11 12.4003 18.5882   2
   0  -6  11 10.3222 17.0928   2
   0  -6  11-1.97029 21.8330   6
   0  -6 -11 10.6169 25.4338   5
   0  -6  11-6.53042 24.2465   5
   0  -6 -11 22.2045 26.5540   4
   0  -6  11 6.75650 24.8157   4
   0   6  11 14.1459 17.3147   2
   0  -6 -11-4.03922 17.8161   2
   0   6 -11 7.56591 16.6894   3
   0  -6  11-13.2246 15.5970   3
   0   6  12 7332.96 851.302   1
   0  -6 -12 8253.20 851.524   1
   0   6 -12 7156.30 851.104   1
   0  -6  12 6819.89 851.051   1
   0  -6 -12 10054.6 852.340   6
   0   6  12 8818.91 851.531   3
   0  -6 -12 8706.65 851.269   3
   0   6 -12 9099.01 852.008   2
   0  -6  12 8243.37 851.398   2
   0  -6  12 9713.17 852.167   6
   0  -6 -12 8321.81 851.820   5
   0  -6  12 8307.41 852.130   5
   0  -6 -12 7727.98 851.677   4
   0  -6  12 7580.10 851.785   4
   0   6  12 8586.78 851.523   2
   0  -6 -12 7928.64 851.206   2
   0   6 -12 10183.4 852.061   3
   0  -6  12 8678.65 851.216   3
   0  -6 -13 2582.07 300.971   1
   0   6  13 2796.89 301.342   1
   0   6 -13 2665.65 301.205   1
   0  -6  13 2797.24 301.183   1
   0  -6 -13 3158.00 301.881   6
   0  -6 -13 3132.25 301.290   3
   0   6  13 3016.18 301.059   3
   0   6 -13 2751.80 301.143   2
   0  -6  13 2800.84 301.118   2
   0  -6  13 3297.63 302.074   6
   0  -6 -13 3010.34 302.313   5
   0  -6  13 2844.16 301.937   5
   0  -6 -13 3010.44 302.388   4
   0  -6  13 2563.27 301.800   4
   0  -6 -13 3086.61 301.455   2
   0   6  13 3000.41 301.364   2
   0  -6  13 2965.20 300.740   3
   0   6 -13 3319.56 301.433   3
   0   6  14 1123.51 129.389   1
   0  -6 -14 895.167 128.534   1
   0  -6 -14 1409.71 130.532   6
   0  -6 -14 1229.20 128.953   3
   0   6  14 1322.08 129.073   3
   0   6 -14 1130.20 129.616   1
   0  -6  14 1365.78 130.454   6
   0  -6 -14 1311.61 131.388   5
   0  -6  14 1155.87 130.734   5
   0  -6 -14 1137.75 131.463   4
   0  -6  14 1242.37 129.314   2
   0   6 -14 1268.84 129.739   2
   0  -6 -14 1156.22 129.092   2
   0   6  14 1274.42 129.493   2
   0   6 -14 1330.66 129.286   3
   0  -6  14 1189.12 128.540   3
   0   6  15 2883.67 341.587   1
   0  -6  15 3770.40 342.562   6
   0  -6 -15 3037.28 342.172   5
   0  -6  15 3485.26 343.109   5
   0  -6 -15 3685.02 343.680   4
   0   6 -15 3107.17 341.700   2
   0  -6  15 3173.12 341.570   2
   0  -6 -15 3908.96 342.669   6
   0   6  15 3324.89 341.462   3
   0  -6 -15 3362.71 341.482   3
   0   6  15 3158.35 341.583   2
   0  -6 -15 3112.94 341.489   2
   0  -6  15 3393.65 341.238   3
   0   6 -15 3573.61 341.677   3
   0  -6 -16 926.580 102.923   1
   0  -6 -16 916.144 104.039   6
   0   6  16 965.171 102.379   3
   0  -6 -16 1003.85 102.468   3
   0  -6  16 958.530 103.582   6
   0  -6 -16 991.850 105.025   5
   0  -6  16 922.459 104.714   5
   0  -6 -16 978.927 106.448   4
   0   6 -16 973.719 102.961   2
   0   6  16 800.479 102.135   2
   0   6 -16 1090.00 103.034   3
   0  -6  16 886.585 101.780   3
   0  -6 -17 957.308 118.847   1
   0   6  17 1027.21 118.981   1
   0  -6 -17 1209.42 120.447   6
   0   6  17 1150.38 118.701   3
   0  -6 -17 1149.96 118.587   3
   0   6 -17 973.568 119.176   1
   0  -6  17 1302.46 120.411   6
   0  -6 -17 1094.37 121.366   5
   0  -6  17 1149.75 121.107   5
   0  -6 -17 920.083 121.251   4
   0  -6  17 1079.34 118.771   2
   0   6  17 1095.33 118.894   2
   0   6 -17 1310.95 119.187   3
   0  -6  17 1075.99 118.109   3
   0  -6 -18 2662.02 286.839   1
   0   6  18 2614.64 286.862   1
   0   6 -18 2496.58 286.624   1
   0  -6  18 2423.17 286.479   1
   0  -6 -18 2825.16 287.427   6
   0   6  18 3030.55 286.604   3
   0  -6 -18 2706.20 285.974   3
   0   6 -18 2805.07 287.006   2
   0  -6  18 2668.55 286.569   2
   0  -6  18 3658.58 288.409   6
   0  -6 -18 2870.45 288.228   5
   0  -6  18 2855.42 288.214   5
   0  -6 -18 2887.52 288.668   4
   0  -6 -18 2666.13 286.725   2
   0   6 -18 2721.45 285.941   3
   0  -6  18 2818.89 286.071   3
   0  -6 -19 769.830 84.1379   1
   0   6  19 703.008 84.0973   1
   0   6 -19 693.065 84.7741   1
   0  -6  19 689.819 83.8082   1
   0  -6 -19 695.156 85.0007   6
   0   6  19 787.030 83.4324   3
   0  -6 -19 715.551 82.9127   3
   0   6 -19 725.979 83.8598   2
   0  -6  19 680.588 83.1901   2
   0  -6  19 965.833 86.1910   6
   0  -6 -19 889.787 88.6661   5
   0  -6  19 852.332 87.7306   5
   0  -6 -19 812.490 89.2343   4
   0  -6  19 643.462 87.8480   4
   0  -6 -19 717.092 83.6533   2
   0   6  19 694.508 83.5600   2
   0   6 -19 789.383 82.9636   3
   0  -6  19 726.779 82.2642   3
   0   6 -20-8.40032 24.9462   1
   0  -6  20 22.3722 21.8950   1
   0  -6 -20-2.55145 27.1603   6
   0   6  20 35.5614 23.5621   3
   0  -6  20-10.0524 27.2676   6
   0  -6 -20 2.88990 32.5075   5
   0  -6  20-11.8041 31.5345   5
   0  -6 -20 7.88934 22.4323   2
   0   6  20-15.7894 23.3147   2
   0  -6  20 16.0499 21.7564   2
   0   6 -20 2.67955 23.6729   2
   0   6  20-11.1044 25.0734   1
   0  -6 -20 2.77324 23.2216   1
   0   6 -20-9.37502 22.7150   3
   0  -6  20 32.7497 19.8342   3
   0   6 -21 278.275 45.6482   1
   0  -6  21 275.037 44.8195   1
   0  -6 -21 346.052 48.7940   6
   0  -6  21 348.122 44.5632   2
   0   6 -21 376.113 46.2394   2
   0  -6  21 449.345 49.3093   6
   0  -6 -21 348.803 51.6031   5
   0  -6  21 346.791 51.9054   5
   0   6  21 313.014 45.7499   1
   0  -6 -21 329.739 45.9216   1
   0  -6  21 308.877 53.8962   4
   0   6 -21 333.315 44.1642   3
   0  -6 -21 253.521 44.2853   2
   0   6  21 356.169 45.6498   2
   0  -6  22 3552.75 287.969   6
   0   6  22 2361.57 285.880   1
   0  -6 -22 2565.55 285.780   1
   0   6  22 2707.03 286.051   2
   0  -6 -22 2746.59 285.929   2
   0  -6 -22 3220.09 289.616   4
   0  -6  22 2396.09 287.648   4
   0   6 -22 2869.47 286.345   2
   0  -6  22 2629.23 285.594   2
   0  -6 -22 2795.42 285.457   3
   0  -6  22 2602.06 285.974   1
   0   6 -22 2593.82 286.145   1
   0  -6 -22 3228.80 287.482   6
   0  -6  23 8.98054 23.8941   1
   0   6 -23 32.9740 26.6669   1
   0  -6 -23 35.9357 32.7085   6
   0  -6 -23-10.1410 22.3146   3
   0   6 -23 31.6126 25.3549   2
   0  -6  23 31.5544 22.6620   2
   0  -6  23 29.9656 28.2313   6
   0  -6  23 30.0671 21.4826   3
   0  -6  23-6.44641 35.1931   5
   0  -6 -23 10.1352 37.9604   4
   0  -6  23 23.8660 36.3172   4
   0   6  23-19.8095 23.8846   2
   0  -6 -23 5.65733 25.2384   2
   0   6  23 2.97612 26.4023   1
   0  -6 -23 20.8121 24.3001   1
   0   6  24 39.4801 28.2242   1
   0  -6 -24 15.1676 24.5803   1
   0  -6  24 9.15933 24.9859   1
   0   6 -24 36.6887 28.8453   1
   0  -6 -24 22.6932 31.9657   6
   0   6  24 31.0972 24.5319   3
   0  -6 -24 31.1022 25.0729   3
   0   6 -24 44.0014 27.3366   2
   0  -6  24-8.79040 22.5211   2
   0  -6  24 16.7838 29.3717   6
   0  -6 -24-3.25441 37.0366   5
   0  -6  24-6.62526 34.7601   5
   0  -6 -24 10.4199 40.8444   4
   0  -6  24 17.5162 39.3141   4
   0  -6 -24 31.8027 25.6846   2
   0   6  24 5.78341 25.6894   2
   0  -6  24 35.8400 22.4415   3
   0   6 -24 2.56439 23.7951   3
   0   6  25 24.7499 27.7031   1
   0  -6 -25 46.3800 27.6114   1
   0  -6  25 37.3021 25.5196   1
   0   6 -25 37.3555 30.7869   1
   0  -6 -25 23.2775 34.2330   6
   0  -6 -25 15.8747 24.7951   3
   0   6  25 52.9295 25.2945   3
   0  -6  25 50.8124 24.6243   2
   0   6 -25-2.99240 27.6697   2
   0  -6  25 17.2129 30.5375   6
   0  -6 -25 6.68710 37.9832   5
   0  -6  25 6.80269 35.4729   5
   0  -6 -25-7.13125 39.5898   4
   0  -6  25 14.3772 37.4792   4
   0   6  25-35.4379 27.5889   2
   0  -6 -25 50.1680 27.1484   2
   0  -6  25-18.3052 21.8423   3
   0   6 -25 18.3371 24.4275   3
   0  -6 -26 12.5841 24.6676   1
   0   6  26-18.8870 27.2870   1
   0  -6  26-18.9688 27.1627   1
   0  -6 -26 23.8716 34.8542   6
   0  -6  26 17.6570 30.9257   6
   0  -6 -26 3.43299 39.2396   5
   0  -6  26 13.9535 35.9827   5
   0  -6 -26-21.9327 40.4903   4
   0  -6  26 22.0982 40.2792   4
   0   6  26 18.8984 24.6839   3
   0  -6 -26 21.6024 25.7090   3
   0  -6  26 73.0590 25.6050   2
   0   6  26 21.0722 26.3270   2
   0  -6 -26 36.1171 25.7857   2
   0  -6  26-2.67067 21.8359   3
   0  -6  27 38.5740 28.6403   1
   0   6  27 54.3645 31.7158   1
   0  -6 -27 74.3600 26.0480   3
   0   6  27 55.0699 28.0207   3
   0  -6  27 21.6792 24.4580   2
   0  -6 -27 52.7950 40.2879   5
   0  -6  27 28.5858 36.2215   5
   0  -6 -27 48.6655 42.8144   4
   0  -6  27 101.781 42.2290   4
   0  -6  27 38.1664 25.0849   3
   0  -6  27 48.2574 33.0120   6
   0  -6 -27 30.6471 26.1051   2
   0  -6  27 24.8078 26.8019   2
   0   6  27 55.2044 29.1960   2
   0  -6  27 59.9162 23.4432   3
   0  -6  28 66.6409 24.5118   3
   0  -6  28 32.9194 36.7103   5
   0  -6 -28 61.2384 45.2271   4
   0  -6  28 92.4595 43.8322   4
   0  -6 -28 97.3640 40.5428   5
   0  -6  28 47.2118 26.7207   2
   0  -6 -28 44.8941 26.8335   3
   0   6  28 89.8076 27.6041   3
   0  -6  28 80.5698 27.2203   3
   0   6  28 49.9004 27.0550   2
   0  -6 -28 96.6121 29.0960   2
   0  -6  28 85.0906 30.5712   2
   0  -6 -29 597.669 77.1746   5
   0  -6  29 594.638 74.8732   5
   0   6  29 576.779 69.3179   2
   0  -6  29 438.100 67.1511   2
   0  -6 -29 541.525 69.6512   2
   0  -6 -29 644.909 78.4603   4
   0  -6  29 503.327 76.6696   4
   0  -6  29 433.306 66.2329   3
   0   6  29 671.788 68.3504   3
   0  -6 -29 543.035 67.2841   3
   0  -6  29 667.699 67.3512   3
   0  -6 -30 1318.16 121.439   6
   0  -6 -30 1026.59 116.277   3
   0   6  30 1172.22 116.840   3
   0  -6 -30 946.802 121.764   5
   0  -6  30 1050.26 120.572   5
   0  -6 -30 1323.78 125.368   4
   0  -6  30 1022.37 123.047   4
   0  -6  30 1106.75 118.663   6
   0   6  30 1102.81 117.498   2
   0  -6  30 1195.08 116.200   3
   0  -6  31 168.869 38.8275   6
   0  -6  31 175.351 44.2260   5
   0  -6 -31 125.889 48.9951   4
   0  -6  31 110.206 46.3862   4
   0  -6 -31 181.056 45.7388   5
   0  -6  31 67.4732 29.7640   3
   0  -6 -31 109.472 30.6072   3
   0   6  31 112.401 31.1624   3
   0  -6  31 108.435 28.3050   3
   0  -6 -31 194.392 43.3262   6
   0  -6  32 138.702 36.8099   6
   0  -6  32 99.2755 41.1699   5
   0  -6 -32 119.807 47.9401   4
   0  -6  32 70.5573 46.1372   4
   0  -6 -32 137.525 47.0462   5
   0  -6 -32 105.248 29.4865   3
   0  -6  32 125.268 30.2683   3
   0   6  32 162.337 31.8190   3
   0  -6  32 56.6122 26.9583   3
   0  -6 -32 89.0461 40.2280   6
   0  -6  33 1051.27 119.814   5
   0  -6 -33 986.584 121.538   4
   0  -6 -33 1279.92 119.647   6
   0   6  33 1126.82 114.232   3
   0  -6  33 1032.93 121.127   4
   0  -6  33 1243.99 117.344   6
   0  -6  33 956.307 112.633   3
   0  -6 -33 1224.94 122.613   5
   0  -6 -34 514.086 68.3189   6
   0  -6  34 514.952 63.9453   6
   0  -6 -34 480.649 71.2647   5
   0  -6  34 382.293 65.0907   5
   0  -6  35-12.5267 40.1014   5
   0  -6  35 8.66428 44.9485   4
   0  -6 -35 34.5423 50.0829   4
   0  -6  35-3.59956 32.6220   6
   0  -6 -35 28.9895 45.5335   5
   0  -6 -35 29.1139 40.4535   6
   0  -6 -36 16.8226 47.5533   5
   0  -6  36-4.38279 44.9663   4
   0  -6 -36 83.0288 49.4770   4
   0  -6  36 99.0438 36.8555   6
   0  -6 -37 123.711 53.8013   4
   0  -6  37 252.465 51.7078   4
   0  -6  38 49.1637 44.1478   4
   0  -6 -38 22.2987 46.5679   4
   0  -6  38 43.4781 38.7739   5
   0  -6 -38 21.6106 47.0152   5
   0  -6  39 63.0793 46.4098   4
   0  -6  39 109.948 43.7229   5
   0  -6 -39 83.1412 50.5991   5
   0  -6 -39 134.938 51.7867   4
   0   7   0-3.77994 17.5781   3
   0  -7   0-1.88907 15.5260   3
   0  -7   0 27.5376 21.8609   5
   0  -7   0-9.78751 23.0378   4
   0   7   0-9.40000 16.5706   1
   0  -7   0 22.5432 16.9299   1
   0  -7   0 22.6422 16.0548   2
   0  -7   0 1.96926 21.4126   6
   0  -7  -1 58.3139 18.3938   1
   0   7   1-16.9363 16.0444   1
   0  -7   1 3.76846 16.7328   1
   0   7  -1 15.0847 17.4325   1
   0  -7  -1 17.0265 18.1101   3
   0   7   1 39.6520 17.8128   2
   0   7  -1 32.2017 17.8691   2
   0  -7   1 17.0340 16.7127   2
   0  -7  -1 13.8101 20.9057   6
   0  -7  -1 17.7080 23.0275   5
   0  -7   1 25.6585 23.6140   5
   0  -7  -1 37.2417 24.3724   4
   0  -7   1-13.7486 23.4992   4
   0  -7  -1-5.66224 16.5248   2
   0   7  -1 17.0182 16.3636   3
   0  -7  -2 10496.5 1029.65   1
   0   7  -2 9993.50 1029.54   1
   0   7   2 9949.81 1029.45   1
   0  -7   2 9777.07 1029.45   1
   0  -7  -2 11121.6 1030.26   6
   0  -7  -2 11273.8 1030.03   3
   0   7  -2 10730.7 1029.83   2
   0  -7   2 10216.9 1029.61   2
   0   7   2 9047.13 1029.29   2
   0  -7   2 12181.9 1030.72   6
   0  -7  -2 11217.5 1030.29   5
   0  -7   2 8806.93 1029.26   5
   0  -7   2 9176.67 1029.43   4
   0  -7  -2 9526.16 1029.62   4
   0   7   2 11073.1 1030.10   3
   0  -7   2 9428.41 1029.35   3
   0   7  -2 10451.4 1029.79   3
   0  -7  -2 9354.26 1029.35   2
   0  -7   3 1945.74 208.832   1
   0   7  -3 1699.54 208.442   1
   0   7   3 1875.59 208.681   1
   0  -7  -3 2346.68 210.126   6
   0  -7  -3 2081.30 209.086   3
   0   7   3 1920.28 208.741   2
   0   7  -3 2018.83 209.044   2
   0  -7   3 2198.09 209.899   6
   0  -7  -3 2261.67 210.142   5
   0  -7  -3 1968.47 208.888   2
   0  -7  -3 2036.67 209.783   4
   0  -7   3 1928.36 209.553   4
   0  -7  -3 1758.41 208.315   1
   0  -7   3 2058.39 208.870   3
   0   7  -3 2427.85 209.871   3
   0   7   3 2084.76 209.105   3
   0   7  -4 533.988 73.3822   1
   0  -7   4 572.506 73.3394   1
   0   7   4 542.020 73.3894   1
   0  -7  -4 830.483 75.9538   6
   0  -7  -4 781.184 74.2867   3
   0  -7   4 605.649 73.2831   2
   0   7  -4 662.724 74.0654   2
   0   7   4 586.126 73.5140   2
   0  -7   4 759.932 75.5435   6
   0  -7  -4 710.779 75.6798   5
   0  -7  -4 728.276 73.9168   2
   0  -7  -4 693.669 76.4205   4
   0  -7   4 725.431 76.1846   4
   0  -7  -4 638.333 73.8519   1
   0  -7   4 672.250 73.5845   3
   0   7  -4 720.579 74.2702   3
   0   7   4 779.818 74.2955   3
   0  -7  -5 7865.70 797.038   1
   0   7   5 7594.16 797.004   1
   0  -7   5 6863.29 796.602   1
   0  -7  -5 8031.11 797.418   6
   0  -7  -5 7370.75 796.826   3
   0  -7   5 6264.70 796.130   2
   0   7  -5 7542.44 796.961   2
   0  -7   5 9877.51 798.372   6
   0  -7  -5 8423.27 797.682   5
   0  -7   5 7445.65 797.248   5
   0  -7  -5 8001.76 797.566   4
   0  -7   5 8024.43 797.569   4
   0  -7  -5 8165.69 797.296   2
   0   7   5 8127.92 797.166   2
   0   7   5 7923.07 797.007   3
   0   7  -5 9075.06 797.645   3
   0  -7   5 8279.09 797.192   3
   0  -7  -6 2983.14 305.829   1
   0   7   6 2853.00 305.604   1
   0  -7   6 2584.35 305.270   1
   0  -7  -6 3289.90 306.615   6
   0  -7  -6 3012.45 305.854   3
   0   7   6 2979.07 305.727   3
   0   7  -6 2927.91 305.750   2
   0  -7   6 2667.56 305.200   2
   0  -7   6 3391.17 306.666   6
   0  -7  -6 3214.26 306.839   5
   0  -7   6 3198.63 306.812   5
   0  -7  -6 3093.55 306.731   4
   0  -7   6 2712.73 306.129   4
   0   7   6 2840.04 305.596   2
   0  -7  -6 2765.76 305.454   2
   0   7  -6 3370.01 306.267   3
   0  -7   6 3147.63 305.876   3
   0  -7  -7 291.078 43.9364   1
   0   7   7 274.786 43.6451   1
   0  -7   7 353.922 44.8890   1
   0  -7  -7 350.603 46.8893   6
   0  -7  -7 332.205 44.2765   3
   0   7   7 407.903 45.5428   3
   0  -7   7 363.092 44.6577   2
   0   7  -7 470.239 45.9436   2
   0  -7   7 403.351 47.3144   6
   0  -7  -7 413.678 48.2440   5
   0  -7   7 337.137 47.0258   5
   0  -7  -7 371.294 48.3198   4
   0  -7   7 419.189 49.4491   4
   0  -7  -7 383.380 44.6709   2
   0   7   7 329.129 44.3172   2
   0   7  -7 381.344 44.6323   3
   0  -7   7 398.634 44.5380   3
   0  -7  -8 4670.70 502.150   1
   0   7   8 4266.84 501.894   1
   0  -7   8 4927.55 502.553   1
   0  -7  -8 5201.02 502.936   6
   0  -7  -8 4662.42 502.077   3
   0   7   8 5052.98 502.431   3
   0   7  -8 4907.27 502.440   2
   0  -7   8 4478.93 502.037   2
   0  -7   8 5404.20 503.112   6
   0  -7  -8 5421.81 503.304   5
   0  -7   8 4748.15 502.717   5
   0  -7  -8 5123.69 503.253   4
   0  -7   8 4981.91 503.145   4
   0  -7  -8 5170.80 502.631   2
   0   7   8 4671.77 502.191   2
   0  -7   8 4962.94 502.205   3
   0   7  -8 5658.10 503.041   3
   0  -7  -9 5950.54 621.462   1
   0   7   9 5957.11 621.458   1
   0  -7   9 5393.86 621.168   1
   0  -7  -9 6753.19 622.298   6
   0   7   9 6205.88 621.422   3
   0  -7  -9 6210.42 621.433   3
   0  -7   9 5325.39 620.984   2
   0   7  -9 5818.18 621.471   2
   0  -7   9 6825.59 622.274   6
   0  -7  -9 5757.04 621.734   5
   0  -7   9 6206.65 622.469   5
   0  -7  -9 6208.26 622.297   4
   0  -7   9 6176.83 622.213   4
   0   7   9 6224.63 621.589   2
   0  -7  -9 6281.33 621.640   2
   0  -7   9 6387.79 621.456   3
   0   7  -9 6555.41 621.635   3
   0  -7 -10 12317.0 1318.97   1
   0   7  10 12451.2 1319.02   1
   0   7 -10 12228.7 1319.06   1
   0  -7  10 11141.9 1318.78   1
   0  -7 -10 15185.6 1320.00   6
   0  -7 -10 13136.7 1319.17   3
   0   7  10 13932.6 1319.38   3
   0  -7  10 11154.2 1318.49   2
   0   7 -10 12973.5 1319.19   2
   0  -7  10 16031.3 1320.32   6
   0  -7 -10 13801.1 1319.90   5
   0  -7  10 12814.5 1319.54   5
   0  -7 -10 14162.8 1320.10   4
   0  -7  10 12237.2 1319.37   4
   0   7  10 12982.6 1319.06   2
   0  -7 -10 12363.6 1318.87   2
   0   7 -10 14147.2 1319.25   3
   0  -7  10 13189.9 1318.98   3
   0   7  11 3968.13 469.256   1
   0  -7 -11 4051.10 469.301   1
   0  -7  11 4198.11 469.492   1
   0   7 -11 4420.79 469.766   1
   0  -7 -11 4991.94 470.355   6
   0  -7 -11 5057.49 469.890   3
   0   7  11 4981.85 469.852   3
   0   7 -11 4488.93 469.711   2
   0  -7  11 4061.14 469.063   2
   0  -7  11 5081.20 470.475   6
   0  -7 -11 4730.23 470.438   5
   0  -7  11 4773.56 470.583   5
   0  -7 -11 4955.05 471.010   4
   0  -7  11 4327.59 470.258   4
   0  -7 -11 4422.82 469.407   2
   0   7  11 4637.45 469.685   2
   0  -7  11 4921.55 469.695   3
   0   7 -11 5160.66 470.107   3
   0   7  12 2685.57 313.074   1
   0  -7 -12 2664.55 312.919   1
   0   7 -12 2858.71 313.174   1
   0  -7 -12 3421.79 314.194   6
   0   7  12 3324.43 313.431   3
   0  -7 -12 2950.27 312.914   3
   0   7 -12 3061.96 313.370   2
   0  -7  12 2837.16 312.878   2
   0  -7  12 3715.18 314.495   6
   0  -7 -12 2975.01 314.006   5
   0  -7  12 2709.82 313.656   5
   0  -7 -12 3282.98 314.819   4
   0  -7  12 2918.22 314.127   4
   0   7  12 3134.70 313.263   2
   0  -7 -12 3148.34 313.380   2
   0   7 -12 3330.81 313.444   3
   0  -7  12 3017.78 312.810   3
   0   7  13 12.0118 21.0926   1
   0  -7 -13 28.0364 27.1313   6
   0   7  13-17.5816 19.6333   3
   0  -7 -13 21.9658 20.3156   3
   0   7 -13 42.5483 21.3408   2
   0  -7  13-25.3644 26.1582   6
   0  -7 -13 27.2936 29.6899   5
   0  -7  13-5.08104 26.6045   5
   0  -7 -13 15.5428 29.5275   4
   0  -7  13 70.8886 31.0226   4
   0   7  13-18.5178 20.3851   2
   0  -7 -13 23.1412 20.6102   2
   0   7 -13 50.0164 20.3199   3
   0  -7  13 2.17169 18.3562   3
   0  -7 -14 2126.52 245.551   1
   0  -7  14 2110.72 245.687   1
   0  -7 -14 2490.76 246.815   6
   0   7  14 2414.62 245.946   3
   0  -7 -14 2548.80 246.012   3
   0   7 -14 2129.77 245.760   2
   0  -7  14 2886.06 247.234   6
   0  -7 -14 2523.74 247.613   5
   0  -7  14 2341.20 246.935   5
   0  -7 -14 2413.59 247.963   4
   0  -7  14 2421.32 247.532   4
   0   7  14 2359.29 245.833   2
   0   7 -14 2328.68 245.559   3
   0  -7  14 2409.88 245.475   3
   0  -7 -15 2669.31 239.463   6
   0   7  15 2669.57 238.407   3
   0  -7 -15 2168.43 237.479   3
   0   7 -15 2089.71 238.038   1
   0  -7  15 2692.88 239.315   6
   0  -7 -15 2514.79 240.001   5
   0  -7  15 2453.72 239.941   5
   0  -7 -15 1915.00 239.219   4
   0  -7  15 2108.42 237.731   2
   0  -7 -15 2161.75 237.889   1
   0   7  15 1945.63 237.721   1
   0   7 -15 2344.19 237.744   3
   0  -7  15 2251.54 237.382   3
   0   7  16 419.190 53.1874   1
   0  -7 -16 377.352 52.4439   1
   0  -7 -16 344.800 54.1910   6
   0   7  16 423.864 52.6690   3
   0  -7 -16 400.391 52.6837   3
   0   7 -16 376.250 54.2025   1
   0  -7  16 539.551 56.4131   6
   0  -7 -16 387.421 56.9407   5
   0  -7  16 488.051 57.6921   5
   0  -7 -16 462.092 59.4606   4
   0   7 -16 440.203 53.6352   2
   0  -7  16 399.127 51.9723   2
   0  -7 -16 406.324 52.7877   2
   0  -7  16 457.636 51.8937   3
   0   7 -16 520.642 53.3441   3
   0   7  17 1429.08 159.114   1
   0  -7 -17 1433.01 158.903   1
   0  -7 -17 1439.62 159.968   6
   0   7  17 1574.84 158.841   3
   0   7 -17 1357.38 158.786   1
   0  -7  17 1853.00 160.752   6
   0  -7 -17 1556.38 161.207   5
   0  -7  17 1649.49 161.499   5
   0  -7 -17 1345.04 161.065   4
   0   7 -17 1446.68 158.822   2
   0  -7  17 1460.24 158.718   2
   0   7  17 1367.39 158.277   2
   0  -7 -17 1466.03 158.948   2
   0  -7  17 1468.05 158.132   3
   0   7 -17 1787.87 159.258   3
   0   7  18 210.807 35.6277   1
   0  -7 -18 153.238 32.5659   1
   0  -7 -18 191.019 37.9296   6
   0   7  18 242.330 33.2340   3
   0   7 -18 168.642 35.1079   1
   0  -7  18 214.099 37.5414   6
   0  -7 -18 195.240 40.0850   5
   0  -7  18 237.825 40.6742   5
   0  -7 -18 209.387 43.3819   4
   0  -7  18 151.839 32.2259   2
   0   7 -18 186.742 33.5890   2
   0  -7 -18 180.527 33.4897   2
   0   7  18 167.565 33.2334   2
   0   7 -18 270.745 33.2628   3
   0  -7  19 520.062 54.6729   6
   0  -7 -19 425.345 58.1747   5
   0  -7  19 422.700 56.9839   5
   0   7  19 364.499 51.6146   1
   0  -7 -19 428.542 51.9273   1
   0  -7  19 370.621 50.3977   2
   0   7 -19 406.659 51.9332   2
   0  -7 -19 498.299 55.7352   6
   0   7 -19 444.111 52.2045   1
   0   7  19 431.174 51.3257   2
   0  -7 -19 484.731 51.8159   2
   0  -7  20 2215.38 269.597   1
   0   7 -20 2571.12 270.366   1
   0  -7 -20 3029.87 271.543   6
   0  -7 -20 2589.33 269.385   3
   0   7 -20 2613.80 270.054   2
   0  -7  20 2520.15 269.643   2
   0  -7  20 3285.50 271.690   6
   0  -7 -20 3040.42 272.720   5
   0   7  20 2748.48 270.164   2
   0  -7 -20 2524.69 269.854   2
   0  -7 -20 2580.20 272.580   4
   0  -7 -20 2529.66 270.031   1
   0   7  20 2110.76 269.341   1
   0  -7  20 2500.69 268.731   3
   0  -7 -21 2197.42 217.218   6
   0  -7 -21 2100.41 215.156   3
   0   7  21 2188.54 215.593   3
   0  -7  21 1941.90 215.368   2
   0   7 -21 2036.09 215.788   2
   0  -7  21 2447.46 217.389   6
   0   7 -21 2292.10 215.524   3
   0  -7  21 2339.04 215.638   3
   0  -7 -21 1931.01 215.493   2
   0   7  21 2010.83 215.599   2
   0  -7 -21 2100.89 218.873   4
   0  -7  21 2106.47 218.566   4
   0  -7 -21 1951.84 215.566   1
   0   7  21 1986.18 216.125   1
   0  -7  21 1681.83 214.724   1
   0   7 -21 1830.78 215.644   1
   0   7  22 128.551 31.9347   1
   0  -7 -22 131.409 31.7230   1
   0   7 -22 159.657 34.1870   1
   0  -7  22 129.357 30.9616   1
   0  -7 -22 152.217 37.2003   6
   0  -7 -22 138.690 29.3073   3
   0   7  22 104.710 29.3157   3
   0  -7  22 95.7240 28.4779   2
   0   7 -22 122.027 31.3125   2
   0  -7  22 135.871 35.1612   6
   0  -7 -22 173.174 43.2688   5
   0  -7  22 170.072 40.3024   5
   0  -7 -22 139.369 41.6569   4
   0  -7  22 61.8039 40.2666   4
   0   7  22 183.000 31.7690   2
   0  -7 -22 91.4331 30.6541   2
   0   7 -22 139.909 30.9980   3
   0  -7  22 126.693 27.9438   3
   0   7  23 185.859 36.2273   1
   0  -7 -23 106.521 32.6370   1
   0   7 -23 131.951 34.4360   1
   0  -7  23 113.381 32.7355   1
   0  -7 -23 235.047 41.5726   6
   0   7  23 143.992 32.2064   3
   0  -7 -23 141.340 34.0538   3
   0   7 -23 180.622 35.4950   2
   0  -7  23 168.591 32.8105   2
   0  -7  23 153.492 37.2090   6
   0  -7 -23 236.921 45.2152   5
   0  -7  23 130.813 40.0229   5
   0  -7 -23 177.885 45.5844   4
   0  -7  23 161.991 44.8167   4
   0   7  23 148.809 32.7783   2
   0  -7 -23 215.761 34.6508   2
   0   7 -23 245.501 34.2941   3
   0  -7  23 210.821 32.6017   3
   0   7  24 15.5039 28.5683   1
   0  -7 -24 43.3613 25.8135   1
   0   7 -24 43.6999 29.6366   1
   0  -7  24 52.9870 27.7268   1
   0  -7 -24 18.0300 34.3749   6
   0   7  24 46.1774 27.1089   3
   0  -7 -24 35.3005 24.6509   3
   0  -7  24 18.0649 23.6393   2
   0   7 -24 60.3175 29.1425   2
   0  -7  24 53.3245 32.3789   6
   0  -7 -24 77.6270 39.6345   5
   0  -7  24 61.8613 36.6300   5
   0  -7 -24 35.7584 40.2499   4
   0  -7  24 61.3413 39.6094   4
   0  -7 -24 35.6555 25.9454   2
   0   7  24 68.3903 29.7419   2
   0   7 -24 61.8575 25.8805   3
   0  -7  24 18.7860 21.9025   3
   0  -7 -25 2194.98 225.770   1
   0   7  25 1986.07 225.302   1
   0  -7 -25 2004.49 224.276   3
   0   7  25 2267.86 224.761   3
   0  -7  25 1801.61 224.026   2
   0   7 -25 2131.92 225.261   2
   0   7 -25 1914.86 225.346   1
   0  -7  25 1881.56 224.684   1
   0  -7  25 2687.69 227.655   6
   0  -7  25 1970.50 226.967   5
   0  -7 -25 2482.73 229.847   4
   0  -7  25 1975.44 228.261   4
   0   7 -25 2245.04 224.600   3
   0  -7  25 2217.45 224.440   3
   0  -7 -25 2048.73 224.736   2
   0   7  25 2360.91 225.788   2
   0  -7 -25 2735.80 229.753   5
   0  -7 -26-2.81256 25.3449   3
   0   7  26 5.62679 26.1651   3
   0  -7  26 31.1269 25.4938   2
   0   7 -26-18.7085 28.6985   2
   0   7 -26 8.36102 26.1173   3
   0  -7  26 16.6920 22.1820   3
   0  -7 -26 67.2724 40.3157   5
   0  -7  26 32.4005 36.4946   5
   0  -7 -26 22.4729 41.3962   4
   0  -7  26 33.9821 40.8943   4
   0   7  26 24.6340 27.8205   2
   0  -7 -26-73.8468 28.6863   2
   0   7  26 12.8029 29.2275   1
   0  -7  27 16.9907 21.4388   3
   0   7 -27 48.2064 26.6933   3
   0  -7 -27-7.24385 40.5966   5
   0  -7  27-18.3975 37.1299   5
   0  -7 -27 19.1331 44.0782   4
   0  -7  27-46.2711 42.2996   4
   0   7 -27 22.1606 28.8973   2
   0  -7  27-9.47837 23.2662   2
   0   7  27 25.7559 25.4222   3
   0  -7 -27-25.7486 25.9070   3
   0   7  27 6.25632 25.8586   2
   0  -7 -27-37.5304 27.9374   2
   0  -7 -27 28.8799 36.5307   6
   0  -7 -28 1567.12 158.500   6
   0  -7 -28 1396.24 154.706   3
   0   7  28 1518.17 155.269   3
   0   7 -28 1473.24 156.296   2
   0  -7 -28 1558.78 160.304   5
   0  -7  28 1378.73 159.003   5
   0  -7 -28 1515.55 160.800   4
   0  -7  28 1242.56 159.474   4
   0  -7  28 1607.78 157.462   6
   0  -7 -28 1320.21 155.197   2
   0   7  28 1283.09 154.952   2
   0  -7  28 1401.90 154.172   3
   0   7 -28 1648.87 155.577   3
   0  -7  29 1473.58 125.025   6
   0  -7  29 1172.81 125.835   5
   0  -7 -29 1230.17 128.798   4
   0  -7  29 1197.77 126.985   4
   0  -7 -29 1175.46 127.127   5
   0   7  29 1028.52 120.228   3
   0  -7 -29 1004.62 119.823   3
   0  -7  29 1286.94 120.911   3
   0  -7 -29 1245.06 125.581   6
   0  -7  30 37.0890 31.9080   6
   0  -7  30-11.7218 39.1809   5
   0  -7 -30 32.4281 45.6805   4
   0  -7  30 4.07694 43.4024   4
   0  -7 -30 77.1346 43.3883   5
   0  -7 -30-15.0001 26.8128   3
   0   7  30 33.0081 25.4524   3
   0  -7  30-2.97354 25.5292   3
   0  -7  30-44.5570 23.6842   3
   0  -7 -30 23.9093 36.7174   6
   0  -7  31 209.825 44.2914   6
   0  -7  31 202.927 49.7098   5
   0  -7 -31 259.791 53.7876   4
   0  -7  31 265.271 53.5924   4
   0  -7 -31 172.971 49.8568   5
   0  -7 -31 240.523 39.4838   3
   0   7  31 255.685 39.5809   3
   0  -7  31 208.376 38.1279   3
   0  -7  31 208.161 36.0467   3
   0  -7 -31 236.916 48.7207   6
   0  -7  32 1021.25 100.357   6
   0  -7  32 809.524 101.719   5
   0  -7 -32 996.878 106.168   4
   0  -7  32 753.271 103.364   4
   0  -7  32 551.343 93.8934   3
   0  -7 -32 793.372 95.6563   3
   0   7  32 901.193 96.8077   3
   0  -7 -32 934.356 101.575   6
   0  -7  32 844.527 95.1869   3
   0  -7 -32 1020.70 104.107   5
   0  -7 -33 76.0441 40.6139   6
   0   7  33 37.5534 28.5526   3
   0  -7  33-16.4516 40.1385   5
   0  -7  33-14.3027 33.5241   6
   0  -7 -33 52.9262 46.4325   5
   0  -7 -34 4.13631 46.6174   5
   0  -7  34 43.2293 44.9375   4
   0  -7 -34-34.4543 46.4722   4
   0  -7  34 54.2898 39.1285   5
   0  -7 -34-14.7481 39.4108   6
   0  -7  34 10.9286 34.3074   6
   0  -7  35 205.576 54.6129   4
   0  -7 -35 248.473 54.2959   4
   0  -7 -35 195.139 48.4797   6
   0  -7 -35 146.980 51.1988   5
   0  -7  35 133.530 42.0060   6
   0  -7 -36-4.40653 47.6484   4
   0  -7  36 22.6553 34.0379   6
   0  -7  36 26.5154 47.4239   4
   0  -7 -37 93.4553 50.1165   4
   0  -7  37 121.666 45.8621   5
   0  -7 -37 125.121 53.2086   5
   0  -7  37 191.816 50.0521   4
   0  -7 -38-26.9238 48.6820   4
   0  -7  38-13.4890 44.5803   4
   0  -7 -38 30.5635 47.7220   5
   0  -7  38 26.3579 39.8857   5
   0  -8   0 411.056 48.0688   6
   0   8   0 412.105 46.4508   3
   0  -8   0 367.957 48.5532   5
   0  -8   0 366.247 49.9827   4
   0   8   0 312.796 45.3408   1
   0  -8   0 330.831 44.7283   2
   0  -8   0 350.546 45.5023   1
   0  -8   0 454.163 46.6705   3
   0  -8  -1 126.819 27.2072   1
   0   8  -1 163.101 28.7573   1
   0   8   1 188.196 28.8653   1
   0  -8   1 182.010 28.2930   1
   0  -8  -1 189.159 29.2942   3
   0  -8   1 138.171 28.3292   2
   0   8   1 157.016 28.3346   2
   0  -8  -1 224.951 31.6298   6
   0  -8  -1 210.918 33.4540   5
   0  -8   1 134.992 32.7080   5
   0  -8  -1 225.764 35.2906   4
   0  -8   1 174.651 34.9571   4
   0  -8  -1 216.327 29.1889   2
   0   8  -1 257.118 30.6194   3
   0  -8  -2 6705.50 684.355   1
   0   8   2 6443.57 684.159   1
   0  -8   2 6421.35 684.260   1
   0   8  -2 6675.75 684.377   1
   0  -8  -2 7176.59 685.077   6
   0  -8   2 6592.19 684.292   3
   0  -8  -2 7152.82 684.715   3
   0  -8   2 6539.88 684.322   2
   0   8  -2 6439.12 684.344   2
   0   8   2 6068.84 684.101   2
   0  -8   2 8307.72 685.990   6
   0  -8  -2 6845.61 684.944   5
   0  -8   2 6710.49 685.049   5
   0  -8   2 6871.26 684.990   4
   0  -8  -2 7065.76 685.089   4
   0   8  -2 7032.52 684.634   3
   0   8   2 6858.32 684.588   3
   0  -8  -2 6129.92 684.032   2
   0   8   3 12.8284 18.1855   1
   0  -8   3 15.0226 18.6360   1
   0   8  -3 2.14708 18.6987   1
   0  -8  -3 86.1831 25.2558   6
   0  -8  -3 38.5221 18.8559   3
   0   8  -3 25.8354 19.3378   2
   0   8   3 55.5984 20.0841   2
   0  -8   3 88.1383 24.5344   6
   0  -8  -3 33.9498 24.7987   5
   0  -8  -3 25.6395 18.9329   2
   0  -8  -3 42.9964 28.0016   4
   0  -8   3 38.6626 28.1793   4
   0  -8  -3 46.9985 19.5574   1
   0  -8   3 10.6674 18.3133   3
   0   8   3 70.6837 20.7105   3
   0   8  -3 32.0358 18.7653   3
   0   8  -4 223.580 37.1369   1
   0   8   4 250.360 37.2689   1
   0  -8   4 273.376 37.7117   1
   0  -8  -4 292.228 40.1621   6
   0  -8  -4 284.125 37.2264   3
   0   8  -4 254.328 37.1309   2
   0   8   4 303.693 37.4009   2
   0  -8   4 299.955 39.8399   6
   0  -8  -4 303.570 41.6726   5
   0  -8  -4 247.490 36.8931   2
   0  -8  -4 171.621 41.1729   4
   0  -8   4 257.949 43.1413   4
   0  -8  -4 265.371 37.0976   1
   0  -8   4 250.881 36.3116   3
   0   8   4 394.223 39.1146   3
   0   8  -4 369.067 38.6492   3
   0  -8  -5 1185.65 132.708   1
   0   8   5 1343.99 133.334   1
   0   8  -5 1098.23 132.629   1
   0  -8   5 1114.82 132.474   1
   0  -8  -5 1332.66 134.766   6
   0  -8  -5 1372.55 133.408   3
   0  -8   5 1186.23 132.584   2
   0   8  -5 1253.42 132.989   2
   0   8   5 1283.14 132.890   2
   0  -8   5 1087.12 133.474   6
   0  -8  -5 1266.93 134.570   5
   0  -8   5 1350.66 134.786   5
   0  -8  -5 1371.61 135.376   4
   0  -8   5 1270.08 134.711   4
   0  -8  -5 1277.76 132.889   2
   0   8  -5 1291.28 133.301   3
   0   8   5 1375.80 133.379   3
   0  -8   5 1268.78 132.861   3
   0  -8  -6 17624.0 1833.54   1
   0   8   6 17168.8 1833.42   1
   0   8  -6 16539.2 1833.27   1
   0  -8   6 17265.2 1833.41   1
   0  -8  -6 20752.3 1834.71   6
   0  -8  -6 18930.4 1833.87   3
   0  -8   6 15792.2 1833.13   2
   0   8  -6 18612.4 1833.87   2
   0  -8   6 21572.3 1834.96   6
   0  -8  -6 17685.6 1833.94   5
   0  -8   6 18203.0 1834.25   5
   0  -8  -6 17253.6 1833.83   4
   0  -8   6 18704.6 1834.32   4
   0  -8  -6 17693.8 1833.57   2
   0   8   6 17182.0 1833.45   2
   0  -8   6 18139.0 1833.68   3
   0   8   6 19984.3 1834.18   3
   0   8  -6 19328.7 1834.03   3
   0  -8  -7 2370.69 271.361   1
   0   8   7 2311.83 271.341   1
   0  -8   7 2325.57 271.411   1
   0  -8  -7 3189.21 273.482   6
   0  -8  -7 2603.72 271.500   3
   0   8   7 2774.66 272.089   3
   0   8  -7 2440.40 271.586   2
   0  -8   7 2235.35 270.956   2
   0  -8   7 2845.15 272.655   6
   0  -8  -7 2681.77 272.696   5
   0  -8   7 2742.53 272.892   5
   0  -8  -7 2947.53 273.482   4
   0  -8   7 2865.27 273.377   4
   0   8   7 2689.56 271.742   2
   0  -8  -7 2703.05 271.754   2
   0   8  -7 2940.46 272.230   3
   0  -8   7 2689.10 271.658   3
   0  -8  -8 610.545 76.4441   1
   0   8   8 590.399 76.5316   1
   0  -8   8 699.573 76.9523   1
   0  -8  -8 778.041 79.1280   6
   0  -8  -8 660.782 76.5593   3
   0   8   8 703.305 76.7906   3
   0  -8   8 705.100 76.7258   2
   0   8  -8 600.130 76.2234   2
   0  -8   8 816.315 79.0382   6
   0  -8  -8 710.651 79.0602   5
   0  -8   8 674.167 79.2835   5
   0  -8  -8 732.486 79.4497   4
   0  -8   8 598.814 79.2595   4
   0  -8  -8 692.143 76.8268   2
   0   8   8 622.508 76.6611   2
   0   8  -8 818.437 77.5706   3
   0  -8   8 726.494 76.5955   3
   0  -8  -9 7526.57 863.074   1
   0   8   9 7268.43 862.915   1
   0  -8  -9 8963.48 864.171   6
   0   8   9 8966.21 863.691   3
   0  -8  -9 9161.02 863.817   3
   0  -8   9 7391.10 862.943   2
   0   8  -9 8012.86 863.373   2
   0  -8   9 9603.30 864.570   6
   0  -8  -9 9927.02 864.991   5
   0  -8   9 8739.10 864.361   5
   0  -8  -9 9032.43 864.587   4
   0  -8   9 7719.47 863.784   4
   0  -8  -9 8212.73 863.436   2
   0   8   9 8444.62 863.476   2
   0  -8   9 8840.81 863.598   3
   0   8  -9 9381.35 864.045   3
   0   8  10 2423.40 260.153   1
   0  -8 -10 2902.86 261.695   6
   0   8  10 2702.71 260.433   3
   0  -8 -10 2623.16 260.340   3
   0   8 -10 2283.41 259.902   2
   0  -8  10 3203.65 262.181   6
   0  -8 -10 2930.19 261.936   5
   0  -8  10 2548.15 261.269   5
   0  -8 -10 2299.21 261.018   4
   0  -8  10 2295.51 261.091   4
   0  -8 -10 2272.97 259.783   2
   0   8  10 2408.25 260.011   2
   0  -8  10 1895.94 258.661   3
   0   8 -10 2812.39 260.646   3
   0  -8  11 2544.60 297.749   1
   0  -8 -11 3376.79 299.662   6
   0  -8 -11 2962.67 297.955   3
   0   8  11 3043.43 298.296   3
   0  -8  11 3276.51 299.485   6
   0  -8 -11 2925.07 299.337   5
   0  -8  11 2845.30 299.160   5
   0  -8 -11 2945.69 299.459   4
   0  -8  11 2703.51 299.285   4
   0   8  11 2803.97 297.925   2
   0   8 -11 2957.10 298.213   3
   0  -8  11 2573.01 297.210   3
   0  -8  12 1208.50 132.738   1
   0  -8 -12 1261.41 134.146   6
   0   8  12 1453.79 133.598   3
   0  -8  12 1108.96 132.317   2
   0  -8  12 1442.04 134.807   6
   0  -8 -12 1425.20 135.417   5
   0  -8  12 1413.28 135.538   5
   0  -8 -12 979.917 134.503   4
   0  -8  12 1066.46 134.725   4
   0  -8 -12 1013.65 131.998   1
   0   8 -12 1289.42 133.000   3
   0  -8  12 1303.93 132.612   3
   0   8  13 6562.31 718.600   1
   0  -8 -13 7390.88 719.327   1
   0   8 -13 6553.51 718.658   1
   0  -8  13 6512.62 718.802   1
   0  -8 -13 7424.54 719.650   6
   0   8  13 7690.20 719.121   3
   0  -8  13 5896.07 718.102   2
   0  -8  13 7697.79 719.701   6
   0  -8 -13 7185.92 719.674   5
   0  -8  13 7620.26 720.128   5
   0  -8 -13 7715.31 720.574   4
   0  -8  13 7245.55 720.163   4
   0  -8 -13 6468.92 718.459   2
   0   8 -13 7836.68 719.256   3
   0   8  14 112.350 27.7958   1
   0  -8 -14 112.306 28.0565   1
   0   8 -14 116.219 29.3730   1
   0  -8  14 163.574 27.7332   1
   0  -8 -14 115.231 34.0495   6
   0   8  14 116.343 28.0940   3
   0  -8  14 115.938 26.2966   2
   0   8 -14 92.8892 28.6740   2
   0  -8  14 193.964 32.7994   6
   0  -8 -14 140.657 35.3657   5
   0  -8  14 194.577 34.3624   5
   0  -8 -14 108.866 37.2422   4
   0  -8  14 121.849 36.6583   4
   0  -8 -14 126.514 27.8809   2
   0   8 -14 122.479 27.5240   3
   0   8 -15 172.777 32.2775   1
   0  -8  15 188.750 32.1003   1
   0  -8 -15 213.358 36.3095   6
   0   8 -15 136.887 31.6973   2
   0  -8  15 115.723 28.9089   2
   0  -8  15 226.472 36.6679   6
   0  -8 -15 189.350 38.9754   5
   0  -8  15 239.841 39.9648   5
   0  -8 -15 144.254 40.9102   4
   0  -8  15 244.434 42.1801   4
   0   8  15 149.817 30.8952   2
   0  -8 -15 100.729 29.8276   2
   0  -8 -15 192.202 30.6122   1
   0   8  15 125.590 29.4281   1
   0  -8 -16 4018.99 429.443   1
   0   8  16 3935.66 429.276   1
   0  -8 -16 4395.02 430.450   6
   0  -8 -16 4517.31 429.680   3
   0  -8  16 3921.27 429.356   1
   0   8 -16 3901.21 429.379   1
   0  -8  16 4947.44 431.101   6
   0  -8 -16 4522.23 431.089   5
   0  -8  16 4320.83 430.979   5
   0  -8 -16 4270.83 431.184   4
   0  -8  16 4007.27 429.184   2
   0   8 -16 4166.76 429.533   2
   0   8  16 4017.60 429.328   2
   0  -8 -16 4050.75 429.328   2
   0  -8  16 4352.65 429.212   3
   0  -8 -17 2477.25 219.511   6
   0  -8 -17 2037.26 216.779   3
   0   8  17 2122.18 217.127   3
   0   8 -17 1952.58 217.716   1
   0  -8  17 2677.22 219.927   6
   0  -8 -17 2253.52 220.052   5
   0  -8  17 2255.09 219.885   5
   0   8  17 2025.33 217.626   1
   0  -8 -17 1973.08 217.312   1
   0   8 -17 1802.94 216.759   2
   0  -8  17 1808.49 216.557   2
   0  -8  17 2190.82 217.260   3
   0  -8 -17 2096.95 217.502   2
   0   8  17 1886.01 216.837   2
   0  -8  18 11.1510 29.7202   6
   0  -8 -18 21.3050 34.6305   5
   0  -8 -18 19.1976 24.4883   2
   0   8  18 5.48807 24.1609   2
   0  -8 -18 59.3258 32.4769   6
   0   8  18-5.16698 23.7045   3
   0  -8 -18 25.8220 23.4433   3
   0   8 -18 25.8741 26.7082   1
   0   8 -18 11.1720 25.4826   2
   0  -8  18-8.37072 22.2955   2
   0  -8 -18 11.3839 24.6228   1
   0   8  18 17.0922 25.2909   1
   0  -8  18 17.8689 21.1011   3
   0   8 -18 35.7954 25.2361   3
   0  -8  19 1389.99 130.034   6
   0  -8  19 1323.24 127.808   3
   0   8 -19 1232.25 127.735   3
   0  -8 -19 1202.10 127.981   2
   0   8  19 1093.91 127.399   2
   0  -8 -19 1129.23 131.724   4
   0  -8  19 1032.07 127.031   2
   0   8 -19 1138.64 128.182   2
   0   8 -19 1120.06 128.229   1
   0  -8 -19 1372.21 128.449   3
   0   8  19 1286.25 127.841   3
   0  -8 -19 1239.21 130.397   6
   0  -8 -19 969.755 127.310   1
   0   8  19 1089.86 127.719   1
   0  -8 -20 120.520 35.1627   6
   0  -8 -20 82.6652 29.2137   3
   0   8  20 125.389 27.5118   3
   0   8 -20 77.6704 30.0096   1
   0  -8  20 118.851 33.8987   6
   0   8 -20 84.5182 28.0452   3
   0  -8  20 89.6503 24.3757   3
   0  -8  20 65.2404 35.2927   5
   0  -8 -20 110.786 41.9703   4
   0  -8  20 83.9686 26.7955   2
   0   8 -20 107.302 28.8309   2
   0   8  20 59.8805 27.4984   2
   0  -8 -20 74.0974 27.4199   2
   0   8  20 74.0508 29.6487   1
   0  -8 -20 88.7730 28.2892   1
   0  -8 -21 307.418 49.5809   1
   0   8  21 352.819 51.0656   1
   0  -8 -21 476.749 56.2583   6
   0  -8  21 399.213 52.9288   6
   0  -8 -21 409.052 57.5963   5
   0  -8  21 403.978 56.1588   5
   0  -8 -21 392.306 60.3099   4
   0   8 -21 325.289 50.4526   1
   0  -8 -21 425.454 50.4578   3
   0   8  21 417.509 49.9190   3
   0  -8  21 400.837 49.8604   2
   0   8 -21 318.715 50.7266   2
   0  -8 -21 290.254 48.5554   2
   0   8  21 467.560 52.3596   2
   0   8 -21 308.769 48.7135   3
   0  -8  21 369.892 48.4196   3
   0   8  22-12.2729 27.4130   1
   0  -8 -22-15.3326 25.4365   1
   0  -8 -22 11.0122 25.0696   3
   0   8  22 30.2965 25.9968   3
   0   8 -22 12.0056 26.5932   2
   0  -8  22 17.9849 24.7846   2
   0  -8  22 3.08764 24.8624   1
   0   8 -22 61.8387 28.8923   1
   0  -8  22 3.01679 31.7382   6
   0  -8 -22 6.70011 38.4644   5
   0  -8  22 6.82983 36.1391   5
   0  -8 -22 10.5730 40.6675   4
   0  -8 -22-2.95464 24.9757   2
   0   8  22-29.5693 27.4916   2
   0   8 -22-8.18352 24.6413   3
   0  -8  22 8.17015 21.2500   3
   0   8 -23 3866.24 398.196   1
   0  -8  23 3500.10 397.346   1
   0   8 -23 4095.37 397.485   3
   0  -8  23 3959.99 397.203   3
   0  -8 -23 4606.45 401.006   5
   0  -8  23 3925.11 399.788   5
   0  -8 -23 4063.25 401.056   4
   0  -8  23 3843.43 400.700   4
   0   8  23 3847.85 397.243   3
   0  -8 -23 3865.86 397.389   3
   0  -8  23 3593.91 397.235   2
   0   8 -23 3953.82 398.311   2
   0  -8 -23 3829.47 397.675   2
   0   8  23 3991.88 397.908   2
   0  -8 -23 3680.35 397.611   1
   0   8  23 3584.73 397.444   1
   0   8 -24 1956.35 203.876   1
   0  -8 -24 1911.47 202.664   3
   0   8  24 2082.69 203.677   3
   0   8 -24 1815.83 203.387   2
   0  -8  24 1735.41 202.226   2
   0  -8  24 2113.11 203.000   3
   0   8 -24 2212.60 203.793   3
   0  -8 -24 2358.14 207.715   5
   0  -8  24 1833.68 205.922   5
   0  -8 -24 1876.63 207.044   4
   0  -8  24 1990.19 207.581   4
   0  -8 -24 1734.94 202.908   2
   0   8  24 1840.22 203.174   2
   0  -8 -24 1827.98 203.096   1
   0   8  24 1814.28 203.495   1
   0  -8 -25 71.3294 38.0035   6
   0   8  25 17.3042 26.2164   3
   0  -8 -25 66.3082 28.0961   3
   0  -8  25 62.7621 26.5300   2
   0   8 -25 113.167 32.6756   2
   0   8 -25 31.4354 27.2064   3
   0  -8  25 82.7641 25.2540   3
   0  -8 -25 78.7910 41.2173   5
   0  -8  25 76.5123 39.3255   5
   0  -8 -25 26.3600 44.1582   4
   0  -8  25 37.9791 41.5763   4
   0   8  25-3.10425 27.9034   2
   0  -8 -25 99.2852 25.8363   2
   0   8  25 16.0576 28.1920   1
   0  -8 -26 122.325 41.5582   6
   0  -8 -26 160.962 35.1693   3
   0   8  26 134.670 33.1895   3
   0   8 -26 172.131 37.8519   2
   0  -8 -26 208.427 47.5604   5
   0  -8  26 163.544 44.9139   5
   0  -8 -26 161.374 47.8116   4
   0  -8  26 135.547 46.2539   4
   0  -8  26 169.574 37.8793   6
   0   8  26 185.760 36.1738   2
   0  -8 -26 188.866 36.2279   2
   0  -8  26 208.526 32.1865   3
   0   8 -26 142.173 34.8834   3
   0  -8 -27 3088.49 321.457   6
   0  -8 -27 2787.42 318.792   3
   0   8  27 3239.72 319.631   3
   0  -8 -27 3835.75 324.418   5
   0  -8  27 3104.55 322.657   5
   0  -8 -27 3133.15 323.312   4
   0  -8  27 2363.55 321.730   4
   0  -8  27 3221.24 321.124   6
   0   8  27 2959.79 319.678   2
   0   8 -27 3195.30 319.585   3
   0  -8  27 3121.81 319.264   3
   0  -8  28 1534.38 138.047   6
   0  -8  28 1085.01 137.299   5
   0  -8 -28 1124.79 139.446   4
   0  -8  28 1229.14 140.204   4
   0  -8 -28 1240.52 139.536   5
   0   8  28 1083.88 132.853   3
   0  -8 -28 1068.99 132.946   3
   0   8 -28 1329.12 134.082   3
   0  -8  28 1231.25 133.051   3
   0  -8 -28 1554.97 140.015   6
   0  -8  29 65.5724 32.5954   6
   0  -8  29-15.7280 37.8351   5
   0  -8 -29 60.8877 45.8135   4
   0  -8  29 36.7696 42.9712   4
   0  -8 -29-11.6319 46.1266   5
   0  -8 -29 24.4067 27.4570   3
   0   8  29 36.6211 26.3982   3
   0  -8  29 33.2466 23.6399   3
   0   8 -29-6.05616 27.4757   3
   0  -8 -29 45.4472 39.6164   6
   0  -8  30 73.7922 34.0940   6
   0  -8  30 51.9687 38.8286   5
   0  -8 -30 103.130 49.2450   4
   0  -8  30 157.696 47.4952   4
   0  -8 -30 82.8848 46.3852   5
   0  -8 -30 136.014 30.7248   3
   0   8  30 77.2663 28.8829   3
   0  -8  30 98.0249 26.7881   3
   0   8 -30 76.6910 30.1697   3
   0  -8 -30 56.9364 40.2458   6
   0  -8  31 576.019 63.7739   6
   0  -8  31 479.601 67.1471   5
   0  -8 -31 502.637 70.5489   4
   0  -8  31 446.256 68.8088   4
   0  -8 -31 397.469 56.1267   3
   0   8  31 460.183 56.7066   3
   0  -8 -31 434.650 64.0068   6
   0  -8  31 502.562 56.0148   3
   0  -8 -31 489.868 67.6919   5
   0  -8  32-12.3808 41.3477   5
   0  -8 -32 22.1152 39.4712   6
   0   8  32 3.16693 26.5074   3
   0  -8  32 31.4408 27.6912   3
   0  -8 -32 89.7818 45.4805   5
   0  -8  32 56.5339 24.2270   3
   0  -8  32 65.5213 34.5364   6
   0  -8 -33 174.099 48.7930   5
   0  -8  33 90.7401 46.6890   4
   0  -8 -33 111.888 53.8324   4
   0  -8  33 125.583 43.8538   5
   0  -8 -33 74.9543 41.5929   6
   0  -8  33 125.949 40.6331   6
   0  -8  34 21.8587 45.8231   4
   0  -8 -34-13.0624 45.3633   4
   0  -8 -34 33.6378 47.6428   5
   0  -8  34 33.8855 34.3956   6
   0  -8 -34-3.80879 41.9590   6
   0  -8  35 61.8404 46.0360   4
   0  -8 -35 52.8123 49.3656   4
   0  -8  35 8.59490 41.4012   5
   0  -8  35 22.9618 35.9527   6
   0  -8 -35 81.3119 43.1808   6
   0  -8 -36 22.2265 48.0095   4
   0  -8  36 21.7380 40.6872   5
   0  -8 -36 56.0950 47.3967   5
   0  -8  36 49.0301 47.2197   4
   0  -8 -37 76.1881 50.1951   4
   0  -8  37 76.3919 46.1768   4
   0  -8 -37 56.7524 48.4850   5
   0  -8  37 43.9412 39.8700   5
   0  -9   0-17.5957 27.3219   5
   0  -9   0 30.0296 29.1118   4
   0  -9   0-35.0949 20.7840   2
   0  -9   0-18.7378 21.4365   3
   0   9   0-25.6552 20.2504   1
   0  -9   0 11.6558 19.5177   1
   0  -9   0-7.54928 24.5556   6
   0   9   0 42.1851 20.8191   3
   0  -9  -1 41.9698 21.9806   1
   0  -9  -1 35.1604 21.5856   3
   0  -9   1 102.743 23.1276   1
   0   9   1 72.3478 23.2198   1
   0   9  -1 44.4079 22.3533   1
   0  -9  -1 95.7413 26.5809   6
   0  -9  -1 113.111 29.9269   5
   0  -9   1 108.335 28.5099   5
   0  -9   1 82.0378 22.6791   2
   0   9   1 74.9368 23.6008   2
   0  -9   1 32.7972 20.9487   3
   0   9  -1 84.3885 23.1563   3
   0  -9  -1 82.6344 31.0464   4
   0  -9   1 80.2465 30.3673   4
   0  -9  -1 60.8277 21.2103   2
   0  -9   2 3625.02 310.945   6
   0  -9  -2 3389.81 310.654   6
   0  -9   2 3044.23 309.025   3
   0   9   2 3216.69 309.527   3
   0   9  -2 3322.30 309.776   3
   0  -9  -2 2796.21 309.695   5
   0  -9   2 3125.20 310.280   5
   0  -9  -2 2863.85 308.927   2
   0  -9  -2 3067.78 310.451   4
   0  -9   2 2902.84 310.037   4
   0   9  -2 2890.95 308.902   1
   0  -9   2 2763.98 308.762   1
   0   9   2 2787.64 308.815   1
   0   9  -2 2715.08 309.071   2
   0   9   2 3225.44 309.588   2
   0  -9  -2 2595.82 308.481   1
   0  -9  -3 20.2403 26.8291   5
   0  -9  -3 15.2154 26.6264   6
   0   9  -3 9.47355 20.9862   2
   0   9   3 2.35510 20.2743   2
   0   9  -3-9.44426 21.0968   1
   0   9   3-2.35283 21.3115   1
   0  -9  -3 35.3877 30.2124   4
   0  -9   3-12.6924 27.8521   4
   0  -9   3 2.52830 24.2154   6
   0   9   3 16.5173 20.3735   3
   0   9  -3-2.35393 20.3845   3
   0  -9  -4 25544.3 2534.98   5
   0  -9  -4 28752.4 2535.60   6
   0   9  -4 24242.6 2534.20   2
   0   9   4 22323.6 2533.77   2
   0   9   4 23865.7 2534.09   1
   0   9  -4 21377.5 2533.76   1
   0  -9  -4 23921.4 2534.54   4
   0  -9   4 25311.3 2534.87   4
   0  -9   4 28681.7 2535.62   6
   0   9  -4 27315.7 2534.80   3
   0   9   4 26946.8 2534.77   3
   0  -9   5 17.8724 24.8642   6
   0  -9  -5 5.13616 27.6571   5
   0  -9   5 41.5352 28.3244   5
   0  -9  -5 30.9319 30.7621   4
   0  -9   5 28.5473 28.6292   4
   0   9  -5 21.6533 23.1711   1
   0   9   5 43.0649 22.0359   1
   0   9  -5-2.40703 20.6780   2
   0   9   5 4.76889 20.4255   2
   0  -9  -5-5.13180 25.8991   6
   0   9  -5 80.6993 23.5580   3
   0   9   5 28.6020 21.3762   3
   0  -9   6 1002.56 98.6955   6
   0  -9  -6 832.988 99.1017   5
   0  -9   6 946.004 99.2875   5
   0  -9  -6 877.558 99.8544   4
   0  -9   6 839.777 99.2749   4
   0   9   6 815.262 96.5206   1
   0   9   6 817.876 96.7351   2
   0   9  -6 871.532 96.9574   3
   0   9   6 1096.24 98.2315   3
   0  -9  -6 775.697 98.0945   6
   0  -9   7 966.656 108.522   6
   0  -9  -7 898.354 108.792   5
   0  -9   7 980.488 109.125   5
   0  -9  -7 1015.68 109.991   4
   0  -9   7 824.020 108.968   4
   0  -9   7 816.451 106.370   1
   0  -9  -7 1218.29 109.801   6
   0   9  -7 1108.35 107.758   3
   0   9   7 1046.18 107.666   3
   0  -9  -8 17833.9 1683.55   6
   0  -9   8 15005.9 1682.32   2
   0  -9   8 15072.0 1682.25   1
   0  -9   8 19383.7 1684.06   6
   0  -9  -8 18019.0 1683.77   5
   0  -9   8 16848.3 1683.38   5
   0  -9  -8 16776.7 1683.42   4
   0  -9   8 15781.7 1683.08   4
   0  -9  -8 14997.5 1682.30   1
   0   9  -8 17970.6 1683.23   3
   0  -9   9 704.610 83.6895   1
   0  -9  -9 844.417 86.2286   6
   0  -9   9 641.215 82.8501   2
   0  -9   9 906.311 86.6767   6
   0  -9  -9 708.480 86.2851   5
   0  -9   9 852.542 87.3129   5
   0  -9  -9 758.339 88.0333   4
   0  -9   9 807.778 87.3209   4
   0  -9  -9 729.323 83.6309   2
   0  -9  -9 673.303 83.5430   1
   0  -9 -10 2145.95 231.526   1
   0   9  10 1875.99 231.036   1
   0  -9  10 2225.34 231.917   1
   0  -9 -10 2682.38 233.833   6
   0  -9 -10 2286.26 231.801   3
   0  -9  10 1859.99 230.979   2
   0   9 -10 2094.79 231.777   2
   0  -9  10 2706.54 233.567   6
   0  -9 -10 2323.21 233.362   5
   0  -9  10 2269.93 233.345   5
   0  -9 -10 2048.60 233.350   4
   0  -9  10 2271.93 233.428   4
   0  -9 -10 2371.96 231.977   2
   0  -9  10 2282.24 231.545   3
   0   9  11 2858.73 324.484   1
   0  -9 -11 2824.63 324.343   1
   0  -9  11 2987.67 324.528   1
   0  -9 -11 3893.37 327.096   6
   0  -9 -11 3472.49 325.279   3
   0  -9  11 2819.86 324.432   2
   0   9 -11 2866.43 324.654   2
   0  -9  11 3664.14 326.419   6
   0  -9 -11 3514.44 326.604   5
   0  -9  11 3501.09 326.936   5
   0  -9 -11 3361.99 326.654   4
   0  -9  11 3509.80 327.088   4
   0   9  11 2906.68 324.574   2
   0  -9 -11 2763.38 324.096   2
   0  -9  11 3144.27 324.614   3
   0  -9 -12 809.635 85.8662   1
   0   9  12 674.924 84.9543   1
   0  -9  12 779.836 85.6441   1
   0  -9 -12 832.898 87.8098   6
   0   9  12 693.058 85.0762   3
   0  -9 -12 807.106 85.2558   3
   0  -9  12 718.602 84.5380   2
   0   9 -12 756.688 85.4850   2
   0  -9  12 841.154 87.4936   6
   0  -9 -12 798.104 89.1260   5
   0  -9  12 851.501 89.5798   5
   0  -9 -12 786.526 89.8724   4
   0  -9  12 656.610 88.5799   4
   0   9  12 679.247 84.8119   2
   0  -9 -12 774.894 85.2723   2
   0  -9  12 770.174 84.5786   3
   0  -9 -13 643.415 81.1866   1
   0   9  13 668.419 81.8556   1
   0  -9  13 665.749 81.1300   1
   0  -9 -13 822.489 85.5725   6
   0  -9 -13 698.554 81.5870   3
   0   9  13 760.351 81.7507   3
   0  -9  13 639.084 81.0228   2
   0   9 -13 763.274 82.0320   2
   0  -9  13 830.477 84.0418   6
   0  -9 -13 682.955 84.5131   5
   0  -9  13 595.884 83.2448   5
   0  -9 -13 705.623 85.5789   4
   0  -9  13 747.091 86.2267   4
   0   9  13 711.163 81.6408   2
   0  -9 -13 850.574 82.3399   2
   0   9 -13 764.800 82.1848   3
   0  -9  13 740.746 81.4956   3
   0  -9  14 4427.63 497.795   1
   0   9 -14 4544.21 498.152   1
   0  -9  14 5607.12 499.831   6
   0  -9 -14 5228.85 499.859   5
   0  -9  14 5351.95 500.109   5
   0  -9 -14 4776.38 498.158   2
   0   9  14 4506.24 497.744   2
   0  -9 -14 4945.27 498.540   1
   0   9  14 4525.85 497.999   1
   0  -9  14 4208.68 497.625   2
   0   9 -14 4731.22 498.343   2
   0  -9 -14 5176.59 498.427   3
   0   9  14 4982.37 498.244   3
   0  -9 -14 5863.21 500.303   6
   0  -9  14 4814.12 497.876   3
   0   9 -14 5007.24 498.292   3
   0  -9 -15 4521.54 439.851   6
   0  -9 -15 4305.00 438.454   3
   0   9  15 4482.13 438.634   3
   0   9 -15 3821.98 438.050   2
   0  -9  15 3966.22 438.195   2
   0  -9  15 5520.94 441.043   6
   0  -9 -15 4665.37 440.447   5
   0   9  15 3780.16 438.112   2
   0  -9 -15 4162.60 438.456   2
   0   9 -15 3953.45 438.541   1
   0  -9  15 4073.05 438.509   1
   0   9  15 4061.92 438.441   1
   0  -9 -15 4314.97 438.814   1
   0  -9  15 4379.60 438.429   3
   0   9 -15 4718.06 439.089   3
   0  -9 -16 38.1952 33.7091   6
   0  -9 -16-13.3306 23.1312   3
   0   9  16-5.33410 24.9643   3
   0   9 -16 19.7675 26.4271   2
   0  -9  16-16.9159 21.9638   2
   0  -9  16 5.80795 29.7842   6
   0   9 -16 10.5769 25.0609   3
   0  -9  16 47.5426 23.1169   3
   0   9  16-8.32830 24.0106   2
   0  -9 -16 49.9638 23.8658   2
   0  -9 -16 35.2182 37.9371   4
   0  -9  16 9.71527 36.7098   4
   0   9 -16 17.2959 26.6333   1
   0  -9  16 43.1854 26.5311   1
   0   9  16 14.2849 26.1916   1
   0  -9 -16 14.2698 22.9475   1
   0  -9  17 11.7152 24.2895   1
   0   9 -17-20.5281 27.5371   1
   0  -9 -17 14.9312 33.4724   6
   0  -9 -17 16.2090 24.9200   3
   0   9  17 29.7198 25.4339   3
   0   9 -17-8.60893 25.4214   2
   0  -9  17 11.4655 22.1145   2
   0  -9  17 20.6554 31.2246   6
   0  -9  17 5.35003 22.1853   3
   0   9 -17-10.7175 24.5876   3
   0  -9  17 38.6305 34.2653   5
   0  -9 -17 16.3775 36.8429   4
   0  -9  17 19.8792 38.1014   4
   0  -9 -17-11.2807 22.7815   2
   0   9  17-64.9175 27.1581   2
   0   9  17 31.9745 26.9516   1
   0  -9 -17-2.90365 24.1580   1
   0  -9 -18 505.137 60.7537   1
   0   9  18 499.775 61.9073   1
   0  -9  18 440.905 60.2179   1
   0   9 -18 527.991 62.2922   1
   0  -9 -18 543.345 65.3014   6
   0   9  18 503.688 60.5823   3
   0  -9 -18 498.314 60.0935   3
   0   9 -18 379.068 60.3040   2
   0  -9  18 468.733 59.5876   2
   0  -9  18 575.677 64.5948   6
   0  -9 -18 624.797 68.2131   5
   0  -9  18 535.658 66.2340   5
   0  -9 -18 472.440 68.0955   4
   0  -9  18 342.151 66.4268   4
   0   9 -18 398.996 58.7492   3
   0  -9  18 455.237 58.8583   3
   0   9  18 542.209 61.6273   2
   0  -9 -18 542.049 61.3260   2
   0   9  19 2766.27 276.872   3
   0  -9 -19 2793.33 277.028   3
   0   9 -19 2731.76 277.580   1
   0  -9 -19 3091.07 280.376   5
   0  -9  19 2486.17 278.658   5
   0  -9 -19 2357.33 278.747   4
   0  -9  19 2191.25 276.042   2
   0   9 -19 2594.57 277.195   2
   0   9 -19 3091.87 277.765   3
   0  -9  19 2902.65 277.024   3
   0   9  19 2688.24 277.075   2
   0  -9 -19 2514.16 276.854   2
   0  -9 -19 2593.14 277.058   1
   0   9  19 2573.51 277.181   1
   0   9  20 328.989 43.8139   3
   0  -9 -20 368.159 45.9364   3
   0   9 -20 351.003 47.9495   1
   0  -9 -20 342.460 52.7575   5
   0  -9  20 335.595 51.9632   5
   0  -9 -20 294.187 55.2144   4
   0   9 -20 288.802 45.0422   2
   0  -9  20 231.228 42.8753   2
   0  -9  20 295.015 43.4431   3
   0   9 -20 423.566 46.5485   3
   0   9  20 334.683 46.2629   2
   0  -9 -20 269.303 43.7108   2
   0   9  20 271.956 46.1225   1
   0  -9 -20 262.494 45.1954   1
   0  -9 -21 803.176 95.9669   3
   0   9  21 854.878 95.8643   3
   0   9 -21 893.393 97.4712   1
   0  -9  21 899.674 95.6060   3
   0   9 -21 940.349 96.6338   3
   0  -9 -21 887.759 100.801   5
   0  -9  21 869.921 101.188   5
   0  -9 -21 1055.61 104.080   4
   0  -9  21 752.859 94.9838   2
   0   9 -21 829.959 96.5018   2
   0  -9 -21 757.543 95.4707   2
   0   9  21 884.042 96.2239   2
   0   9  21 850.221 96.3902   1
   0  -9 -21 808.959 96.0605   1
   0   9  22 2121.52 218.782   1
   0  -9 -22 1851.83 217.764   1
   0  -9 -22 2507.09 221.557   6
   0  -9 -22 2037.35 218.079   3
   0   9  22 2127.85 218.339   3
   0   9 -22 1938.75 218.528   1
   0  -9  22 2314.54 220.542   6
   0  -9 -22 2385.58 222.667   5
   0  -9  22 2109.51 221.215   5
   0  -9 -22 2188.11 222.390   4
   0   9 -22 1987.69 218.310   2
   0  -9  22 1712.03 216.974   2
   0  -9 -22 2022.16 218.268   2
   0   9  22 2109.28 218.704   2
   0  -9  22 2177.37 217.958   3
   0   9 -22 2081.05 218.201   3
   0   9  23 385.996 56.1968   1
   0   9 -23 439.660 57.7304   1
   0  -9 -23 459.093 61.7286   6
   0   9  23 459.215 56.0449   3
   0  -9 -23 485.311 56.7024   3
   0   9 -23 448.543 57.1890   2
   0  -9  23 325.845 53.6062   2
   0  -9  23 427.102 59.1814   6
   0  -9 -23 485.355 64.5163   5
   0  -9  23 392.404 62.5262   5
   0  -9 -23 477.122 66.4073   4
   0  -9 -23 352.641 54.6518   2
   0   9  23 386.984 56.1932   2
   0   9 -23 472.710 56.3771   3
   0  -9  23 437.335 54.2397   3
   0  -9 -24 487.132 62.2685   6
   0  -9 -24 468.074 56.1609   3
   0   9  24 396.958 55.1171   3
   0  -9  24 396.662 54.3413   2
   0   9 -24 358.995 55.1778   2
   0  -9 -24 502.051 64.5347   5
   0  -9  24 473.913 63.9200   5
   0  -9 -24 342.084 66.0890   4
   0  -9  24 460.194 65.0560   4
   0  -9  24 484.198 59.8514   6
   0  -9 -24 304.261 54.0190   2
   0   9  24 357.875 55.0314   2
   0   9 -24 464.161 56.4686   3
   0  -9  24 469.184 54.3717   3
   0  -9 -25 1342.27 152.149   6
   0   9  25 1334.90 148.092   3
   0  -9 -25 1301.98 148.133   3
   0  -9 -25 1472.26 153.757   5
   0  -9  25 1421.44 152.293   5
   0  -9 -25 1390.27 154.963   4
   0  -9  25 1460.57 154.016   4
   0  -9  25 1483.91 151.663   6
   0   9  25 1388.86 148.979   2
   0  -9 -25 1029.47 146.201   2
   0  -9  25 1518.23 148.563   3
   0   9 -25 1573.84 149.268   3
   0  -9  26 3004.69 289.878   6
   0  -9  26 2590.50 289.980   5
   0  -9 -26 2787.34 291.817   4
   0  -9  26 2706.41 291.127   4
   0  -9 -26 3052.40 291.686   5
   0  -9 -26 2717.02 287.403   3
   0   9  26 2532.88 286.928   3
   0  -9  26 2719.52 287.153   3
   0   9 -26 2760.50 287.534   3
   0  -9 -26 3031.51 290.844   6
   0  -9  27 94.1362 37.5640   6
   0  -9  27 117.105 44.7698   5
   0  -9 -27 72.2059 46.6179   4
   0  -9  27 113.118 47.6139   4
   0  -9 -27 153.821 46.0277   5
   0  -9 -27 101.394 31.6255   3
   0   9  27 86.0654 31.7677   3
   0  -9  27 146.169 28.8705   3
   0   9 -27 155.594 32.3957   3
   0  -9 -27 77.6777 43.0165   6
   0  -9  28 212.759 41.1742   6
   0  -9  28 242.078 48.5541   5
   0  -9 -28 236.443 52.2758   4
   0  -9  28 155.936 47.7714   4
   0  -9 -28 172.165 48.5306   5
   0   9  28 143.072 33.4962   3
   0  -9 -28 152.346 36.0015   3
   0  -9  28 178.749 33.6581   3
   0   9 -28 206.875 36.6876   3
   0  -9 -28 154.312 46.0419   6
   0  -9  29 392.674 59.2656   6
   0  -9  29 399.083 64.3109   5
   0  -9 -29 451.236 64.5499   4
   0  -9  29 445.689 63.2390   4
   0  -9 -29 392.977 54.6100   3
   0   9  29 311.347 52.5438   3
   0   9 -29 340.384 53.0863   3
   0  -9  29 336.624 51.8192   3
   0  -9 -29 568.881 64.5624   5
   0  -9 -29 477.729 62.2994   6
   0  -9  30 223.324 46.0748   6
   0  -9 -30 314.930 58.6044   4
   0  -9 -30 359.677 56.3337   5
   0   9  30 158.885 40.2925   3
   0  -9 -30 260.611 42.5009   3
   0  -9 -30 277.887 51.1058   6
   0  -9  30 233.284 50.9419   5
   0  -9  30 280.496 40.2090   3
   0   9 -30 255.768 42.0163   3
   0  -9 -31 387.668 58.9351   6
   0   9  31 349.902 51.5165   3
   0  -9  31 261.564 58.2974   5
   0  -9  31 446.403 57.8459   6
   0  -9 -31 422.497 63.7402   5
   0  -9 -32 191.493 51.4137   5
   0  -9  32 64.9298 49.1166   4
   0  -9 -32 137.867 51.6711   4
   0  -9  32 147.277 46.1170   5
   0  -9 -32 126.082 46.1445   6
   0  -9  32 169.939 40.1672   6
   0  -9  33 17.5049 44.4450   4
   0  -9 -33-13.0740 47.2780   4
   0  -9 -33 33.7562 44.2057   5
   0  -9  33-26.8462 36.8108   6
   0  -9 -33-3.87872 42.1572   6
   0  -9  34 75.1221 47.2084   4
   0  -9 -34 35.2216 47.8459   4
   0  -9  34 8.62454 37.7624   5
   0  -9  34 3.89116 35.6280   6
   0  -9 -34 19.6696 41.3100   6
   0  -9 -35 224.899 52.8468   5
   0  -9  35 57.9586 46.6828   4
   0  -9 -35 102.205 50.4001   4
   0  -9  35 78.4501 43.0614   5
   0  -9  35 98.7150 40.1072   6
   0  -9 -35 139.663 45.7062   6
   0  -9 -36 76.2008 50.1462   4
   0  -9  36 13.4769 46.0998   4
   0  -9 -36 126.783 50.4654   5
   0  -9  36 96.8560 43.6676   5
   0  10   0 35022.0 3384.23   3
   0 -10   0 37542.5 3384.88   5
   0 -10   0 34158.7 3383.71   2
   0 -10   0 33278.9 3384.08   4
   0  10   0 32542.9 3383.43   2
   0 -10   0 39474.6 3385.20   6
   0 -10   0 33930.8 3383.77   3
   0  10   0 28464.1 3382.82   1
   0 -10   0 30450.4 3383.02   1
   0  10   1-15.2285 22.7116   1
   0 -10   1 43.1412 23.3857   1
   0  10  -1 22.8614 23.5291   1
   0  10  -1 33.1222 24.4924   3
   0 -10  -1 22.1988 30.0683   5
   0 -10   1 52.8295 29.9590   5
   0 -10  -1 5.08568 21.6628   2
   0 -10  -1 60.8267 32.4442   4
   0 -10   1 35.9864 31.7470   4
   0 -10   1 12.7338 21.2297   2
   0  10   1 28.0005 20.6739   2
   0 -10   1 10.1845 21.0216   3
   0 -10  -1 25.4720 22.2848   3
   0 -10  -1 15.2134 22.1200   1
   0 -10  -1 2.78072 27.0311   6
   0 -10  -2 1443.54 138.212   6
   0 -10   2 1463.14 138.104   6
   0 -10  -2 1289.12 135.784   3
   0 -10   2 1358.16 135.980   3
   0  10   2 1253.86 135.803   2
   0  10  -2 1235.42 135.928   2
   0  10  -2 1324.06 136.197   3
   0  10   2 1333.29 136.120   3
   0 -10   2 1425.83 137.937   5
   0 -10  -2 1448.15 138.410   5
   0 -10  -2 1181.86 135.215   2
   0 -10   2 1211.06 135.329   2
   0 -10  -2 1114.35 137.302   4
   0 -10   2 1328.32 138.566   4
   0 -10  -2 1080.00 135.301   1
   0  10  -2 1080.31 135.092   1
   0 -10   2 1242.71 135.824   1
   0  10   2 1266.15 136.032   1
   0 -10  -3 137.761 28.5879   1
   0  10  -3 161.343 28.6222   1
   0  10   3 127.683 29.5000   1
   0 -10   3 143.268 28.3462   1
   0 -10  -3 159.355 35.3976   6
   0 -10  -3 166.312 29.4472   3
   0 -10   3 64.1598 27.4262   2
   0  10  -3 110.427 29.1852   2
   0  10   3 132.914 28.0200   2
   0 -10   3 117.098 30.4721   6
   0 -10  -3 125.492 35.2255   5
   0 -10   3 168.297 35.1037   5
   0 -10  -3 128.111 35.3315   4
   0 -10   3 111.815 37.5197   4
   0 -10   3 148.077 27.5297   3
   0  10  -3 138.034 28.0213   3
   0  10   3 176.730 29.9575   3
   0 -10  -3 142.994 28.1523   2
   0 -10   4 13539.4 1499.05   1
   0  10  -4 12849.7 1498.76   1
   0  10   4 13965.4 1499.24   1
   0 -10  -4 18053.8 1501.55   6
   0 -10  -4 15800.0 1499.99   3
   0 -10   4 14526.7 1499.43   3
   0  10  -4 14062.8 1499.37   2
   0  10   4 14009.8 1499.24   2
   0 -10   4 18114.8 1501.52   6
   0 -10  -4 15817.8 1500.56   5
   0 -10  -4 13940.5 1499.10   2
   0 -10  -4 14782.5 1500.25   4
   0 -10   4 14337.8 1499.97   4
   0 -10  -4 13220.5 1498.91   1
   0  10   4 16439.4 1500.12   3
   0  10  -4 16119.3 1500.22   3
   0 -10  -5 1689.44 172.194   1
   0  10  -5 1618.54 172.257   1
   0 -10   5 1461.83 171.834   1
   0  10   5 1298.08 171.075   1
   0 -10  -5 1975.50 174.819   6
   0 -10  -5 1707.21 172.026   3
   0  10  -5 1690.98 172.319   2
   0 -10   5 1340.78 170.941   2
   0  10   5 1600.22 171.986   2
   0 -10   5 1936.34 174.541   6
   0 -10  -5 1884.91 174.977   5
   0 -10   5 1600.71 173.724   5
   0 -10  -5 1710.90 174.242   4
   0 -10   5 1746.70 174.492   4
   0 -10  -5 1673.43 172.313   2
   0 -10   5 1565.19 171.776   3
   0  10  -5 1677.87 172.319   3
   0  10   5 1564.31 171.749   3
   0 -10  -6 2770.63 301.821   1
   0  10  -6 2654.07 301.585   1
   0  10   6 2730.31 301.658   1
   0 -10   6 2663.12 301.583   1
   0 -10  -6 3419.38 303.866   6
   0 -10  -6 3105.15 302.381   3
   0  10  -6 2653.25 301.967   2
   0 -10   6 2536.06 301.014   2
   0  10   6 2875.94 301.754   2
   0 -10   6 3489.57 304.006   6
   0 -10  -6 3379.94 304.008   5
   0 -10   6 3468.74 304.299   5
   0 -10  -6 2943.70 303.345   4
   0 -10   6 3280.44 303.893   4
   0 -10  -6 2755.14 301.605   2
   0 -10   6 2811.84 301.539   3
   0  10  -6 3227.68 302.612   3
   0  10   6 2669.64 301.318   3
   0 -10  -7 102.632 29.7924   1
   0  10   7 184.397 30.6744   1
   0 -10   7 124.503 29.3659   1
   0  10  -7 124.577 30.0561   1
   0 -10  -7 143.011 33.6733   6
   0 -10  -7 172.091 29.3343   3
   0  10  -7 148.170 30.1701   2
   0 -10   7 169.210 29.7933   2
   0  10   7 130.951 29.7879   2
   0 -10   7 147.877 35.4312   6
   0 -10  -7 109.161 36.3825   5
   0 -10   7 142.518 36.5054   5
   0 -10  -7 179.347 38.8421   4
   0 -10   7 157.418 38.9549   4
   0 -10  -7 156.992 30.2196   2
   0 -10   7 160.937 28.4652   3
   0  10  -7 140.293 30.2067   3
   0  10   7 182.689 30.8015   3
   0  10   8 431.585 59.0905   1
   0 -10  -8 481.716 59.2831   1
   0  10  -8 348.752 58.5720   1
   0 -10   8 485.028 59.4911   1
   0 -10  -8 533.470 63.2989   6
   0 -10  -8 467.340 58.0735   3
   0 -10   8 360.478 57.2969   2
   0  10   8 459.833 58.7612   2
   0  10  -8 427.807 59.1570   2
   0 -10   8 656.051 64.4397   6
   0 -10  -8 470.546 63.1596   5
   0 -10   8 553.580 63.8646   5
   0 -10  -8 472.121 64.8476   4
   0 -10   8 567.848 65.7333   4
   0 -10  -8 533.328 59.5498   2
   0 -10   8 595.493 60.0006   3
   0  10  -8 572.506 59.7167   3
   0  10   8 457.020 58.6791   3
   0 -10  -9 2176.59 244.574   1
   0  10   9 2211.17 244.784   1
   0  10  -9 2210.83 244.662   1
   0 -10   9 2354.81 245.025   1
   0 -10  -9 2714.48 247.110   6
   0 -10  -9 2306.57 244.667   3
   0 -10   9 1989.82 243.900   2
   0  10  -9 2121.26 244.733   2
   0 -10   9 2964.05 247.401   6
   0 -10  -9 2658.10 247.018   5
   0 -10   9 2712.67 247.596   5
   0 -10  -9 2390.13 246.947   4
   0 -10   9 2186.94 246.442   4
   0 -10  -9 2347.54 244.915   2
   0  10   9 2126.77 244.303   2
   0 -10   9 2339.95 244.580   3
   0  10  -9 2640.82 245.727   3
   0  10   9 2375.87 244.852   3
   0 -10 -10 488.456 61.7491   1
   0  10  10 480.764 62.4031   1
   0 -10 -10 622.862 66.0331   6
   0 -10 -10 589.085 62.5292   3
   0 -10  10 497.683 61.5610   1
   0  10 -10 421.181 61.7708   1
   0 -10  10 679.185 66.4046   6
   0 -10 -10 569.202 67.0659   5
   0 -10  10 523.729 66.6758   5
   0 -10 -10 505.168 67.7060   4
   0 -10  10 456.136 61.2310   2
   0  10 -10 497.517 62.5487   2
   0 -10 -10 458.239 61.3772   2
   0  10  10 450.566 61.3667   2
   0 -10  10 503.309 61.6380   3
   0  10  10 541.471 62.2153   3
   0  10 -10 562.133 62.5781   3
   0 -10 -11 287.968 46.9452   6
   0 -10 -11 341.348 42.5684   3
   0 -10 -11 389.928 50.2496   5
   0 -10  11 273.231 42.3636   1
   0 -10 -11 324.506 43.0676   2
   0  10 -11 204.731 40.9463   2
   0 -10  11 268.135 41.0947   2
   0  10  11 332.990 42.5893   2
   0  10 -11 243.329 42.2367   3
   0  10  11 250.166 42.2471   3
   0 -10  11 333.743 42.2431   3
   0 -10 -11 309.742 42.4748   1
   0  10  11 285.148 42.8922   1
   0 -10  11 417.995 48.3208   6
   0 -10  12 136.876 34.5462   6
   0 -10  12 99.6287 27.2523   3
   0  10  12 116.737 30.3639   3
   0  10 -12 107.894 28.6118   3
   0 -10  12 110.286 27.7833   1
   0  10  12 116.006 28.7371   2
   0 -10 -12 63.5120 27.7191   2
   0 -10  12 125.927 27.7250   2
   0  10 -12 78.4647 28.1911   2
   0 -10 -12 67.8171 26.3373   3
   0 -10 -12 144.093 34.2476   6
   0  10  12 98.2980 29.3313   1
   0 -10 -12 143.084 29.8908   1
   0 -10  13-21.0658 31.7558   6
   0 -10  13-8.15457 22.8098   3
   0  10 -13 40.8164 26.7198   3
   0  10  13 19.1793 23.9083   3
   0 -10  13 37.3097 24.2279   1
   0 -10 -13 5.59059 23.6730   2
   0  10  13 8.39341 23.8393   2
   0 -10  13 51.5873 38.1445   4
   0  10 -13-5.67781 25.7529   2
   0 -10  13 31.1796 22.4799   2
   0 -10 -13 35.5992 25.5012   3
   0 -10 -13 51.6435 33.6645   6
   0  10  13-2.84953 24.3518   1
   0 -10 -13-8.53953 23.5806   1
   0  10  14 835.820 93.1396   3
   0 -10 -14 807.548 93.3798   3
   0  10 -14 756.729 93.2760   2
   0 -10  14 795.842 92.7219   2
   0 -10  14 826.722 93.6039   1
   0 -10  14 1017.11 96.6228   6
   0  10  14 777.760 93.4609   1
   0 -10 -14 745.155 93.0670   1
   0 -10  14 820.201 96.5955   5
   0 -10 -14 689.401 96.6177   4
   0 -10  14 860.932 98.5954   4
   0  10  14 884.251 93.6573   2
   0 -10 -14 835.327 93.1490   2
   0 -10  14 853.354 93.0799   3
   0  10 -14 986.143 94.3939   3
   0 -10  15 174.265 32.8785   1
   0  10 -15 219.206 33.5419   3
   0 -10  15 227.161 33.5524   3
   0 -10 -15 193.474 42.9524   5
   0 -10  15 167.561 40.1698   5
   0 -10 -15 162.389 45.4153   4
   0 -10  15 231.153 44.2444   4
   0 -10 -15 243.014 34.5125   3
   0  10  15 114.605 32.6337   3
   0  10 -15 139.892 33.9153   2
   0 -10  15 125.200 30.7100   2
   0 -10 -15 175.079 33.0448   2
   0  10  15 126.398 32.8452   2
   0  10  15 152.536 35.5493   1
   0 -10 -15 140.649 32.6323   1
   0  10 -16 113.995 30.0593   1
   0 -10  16 74.9415 26.9821   1
   0  10 -16 106.521 27.6447   3
   0 -10  16 44.7870 23.9216   3
   0 -10 -16 6.56146 36.9442   5
   0 -10  16 26.7421 35.1814   5
   0 -10 -16 43.9323 39.3806   4
   0 -10  16 85.3812 40.2344   4
   0 -10 -16 59.2631 27.1802   3
   0  10  16 81.8960 27.1977   3
   0 -10  16 35.4020 24.9468   2
   0  10 -16 70.8735 29.0931   2
   0 -10 -16 101.820 27.6266   2
   0  10  16 64.0231 26.2500   2
   0  10  16 101.218 28.2979   1
   0 -10 -16 71.3695 28.1305   1
   0 -10  17 1987.66 218.071   1
   0  10 -17 2048.11 218.559   1
   0 -10 -17 2205.60 218.322   3
   0  10  17 2031.87 217.666   3
   0 -10  17 1969.35 217.769   2
   0  10 -17 2041.27 218.254   2
   0  10 -17 2294.48 218.677   3
   0 -10  17 2007.83 217.209   3
   0 -10 -17 2527.67 222.146   5
   0 -10  17 2024.38 220.100   5
   0 -10 -17 2460.30 222.288   4
   0 -10  17 2190.16 221.574   4
   0  10  17 2043.44 218.416   2
   0 -10 -17 1954.33 217.620   2
   0 -10 -17 1933.79 217.911   1
   0  10  17 1980.13 218.122   1
   0  10  18 4186.51 433.550   1
   0 -10 -18 3612.80 432.738   1
   0  10 -18 3977.36 433.581   1
   0 -10  18 3799.44 433.068   1
   0 -10 -18 4878.48 435.864   6
   0  10  18 4043.89 432.936   3
   0 -10 -18 4115.44 433.011   3
   0 -10  18 3926.97 433.074   2
   0  10 -18 4093.95 433.470   2
   0 -10  18 4813.92 435.641   6
   0 -10 -18 4871.35 436.457   5
   0 -10  18 4664.47 435.809   5
   0 -10 -18 4485.77 436.276   4
   0 -10  18 3996.14 435.799   4
   0  10  18 3987.70 433.152   2
   0 -10 -18 4100.70 433.322   2
   0 -10  18 4228.52 433.154   3
   0  10 -18 4914.51 434.228   3
   0 -10 -19 21.7011 25.3069   1
   0  10  19-21.7259 27.3505   1
   0 -10  19 12.4890 26.3981   1
   0  10 -19 12.5061 29.7329   1
   0 -10 -19-3.28930 36.4872   6
   0 -10 -19 23.3109 26.8200   3
   0  10  19 55.3978 28.3970   3
   0  10 -19 3.07073 26.8289   2
   0 -10  19 18.3945 23.4011   2
   0 -10  19 52.0348 33.2512   6
   0 -10 -19 20.7639 38.3868   5
   0 -10  19-14.0980 35.5749   5
   0 -10 -19 3.58026 40.7660   4
   0 -10  19-25.3175 40.1178   4
   0 -10 -19 36.3150 27.6351   2
   0  10  19 15.1444 26.7675   2
   0 -10  19-49.1215 25.7524   3
   0  10 -19-14.4726 26.0819   3
   0  10  20 345.962 52.1609   1
   0 -10 -20 292.158 50.7386   1
   0  10 -20 357.721 53.1097   1
   0 -10 -20 557.333 58.9315   6
   0 -10 -20 368.332 51.4276   3
   0  10  20 380.151 51.5410   3
   0  10 -20 360.772 53.4799   2
   0 -10  20 282.504 49.8557   2
   0 -10  20 432.103 56.7553   6
   0 -10 -20 408.607 60.1735   5
   0 -10  20 337.132 58.0487   5
   0 -10 -20 478.013 62.5344   4
   0 -10  20 438.531 61.6675   4
   0  10  20 460.169 53.7958   2
   0 -10 -20 349.426 51.5320   2
   0 -10  20 417.566 50.2650   3
   0  10 -20 348.098 51.1191   3
   0  10  21 1687.71 180.732   1
   0  10 -21 1358.76 179.465   1
   0 -10 -21 1817.45 183.195   6
   0 -10 -21 1649.70 179.675   3
   0  10  21 1745.99 180.531   3
   0 -10 -21 1972.01 185.127   5
   0 -10  21 1974.31 184.536   5
   0 -10 -21 1887.99 185.184   4
   0  10 -21 1542.35 179.932   2
   0 -10  21 1464.09 179.090   2
   0 -10  21 1981.20 182.376   6
   0  10  21 1621.75 180.121   2
   0 -10 -21 1589.32 179.871   2
   0 -10  21 1772.13 179.855   3
   0  10 -21 1827.64 180.828   3
   0 -10 -22 4410.67 392.070   6
   0  10  22 3790.75 388.755   3
   0 -10 -22 3038.92 387.436   3
   0 -10 -22 4048.64 391.929   5
   0 -10  22 3834.27 391.379   5
   0 -10 -22 4193.37 392.723   4
   0  10 -22 3218.09 388.210   2
   0  10 -22 4078.26 389.531   3
   0 -10  22 3721.70 388.320   3
   0 -10  22 4447.67 391.677   6
   0  10  22 3818.58 389.137   2
   0 -10 -22 3444.39 388.386   2
   0 -10 -23 108.042 44.6198   6
   0  10  23 133.917 33.0227   3
   0 -10 -23 94.3489 31.1124   3
   0 -10  23 166.081 43.1152   5
   0 -10 -23 134.795 45.8040   4
   0 -10  23 192.900 39.0545   6
   0 -10 -23 193.030 46.5631   5
   0 -10  23 171.960 30.6287   3
   0  10 -23 84.6263 32.2109   3
   0 -10 -23 98.5539 31.4826   2
   0  10  23 111.338 32.8159   2
   0 -10  24 587.021 69.0343   6
   0 -10 -24 430.855 71.7641   4
   0 -10 -24 486.856 72.4011   5
   0 -10 -24 488.891 64.2203   3
   0  10  24 498.369 63.4149   3
   0 -10  24 510.109 70.3590   5
   0 -10  24 454.361 61.5856   3
   0  10 -24 534.632 64.4903   3
   0 -10 -24 629.288 72.2722   6
   0 -10  25 24.8160 33.7257   6
   0 -10  25 3.89709 36.7059   5
   0 -10 -25 19.9084 43.1346   4
   0 -10 -25 19.1870 41.6512   5
   0  10  25 3.10873 26.3842   3
   0 -10 -25 12.4289 27.3224   3
   0 -10  25 6.16107 23.1772   3
   0  10 -25 12.3451 27.5227   3
   0 -10 -25 25.1180 39.6718   6
   0 -10  26 741.104 76.4965   6
   0 -10  26 542.184 76.4753   5
   0 -10 -26 537.923 79.4930   4
   0 -10  26 501.133 78.2847   4
   0 -10 -26 631.738 78.0050   5
   0 -10 -26 461.293 69.2371   3
   0  10  26 474.066 68.9007   3
   0  10 -26 673.645 71.7585   3
   0 -10  26 603.900 68.9179   3
   0 -10 -26 629.753 76.5392   6
   0 -10  27 47.4364 33.3265   6
   0 -10  27 4.01615 39.2963   5
   0 -10 -27 4.10553 48.0060   4
   0 -10  27 4.13395 45.0303   4
   0 -10 -27 23.7623 42.8193   5
   0 -10 -27-9.50634 27.9355   3
   0  10  27 12.6807 28.4194   3
   0  10 -27 9.44886 27.3704   3
   0 -10  27-6.29049 24.0209   3
   0 -10 -27 40.6193 40.5248   6
   0 -10  28 40.7182 36.9159   6
   0 -10  28 16.2965 39.7375   5
   0 -10 -28 79.1027 49.8044   4
   0 -10  28 117.330 49.1894   4
   0  10  28 41.6090 29.1521   3
   0 -10 -28 76.3949 44.1010   5
   0 -10  28 53.9651 25.9242   3
   0  10 -28-3.18044 27.9556   3
   0 -10 -28 93.6114 41.7123   6
   0 -10  29 559.613 67.6037   6
   0 -10 -29 438.807 73.6612   4
   0 -10  29 565.999 71.1405   5
   0 -10 -29 518.081 74.5622   5
   0  10 -29 436.685 61.7448   3
   0 -10 -29 417.832 69.6313   6
   0 -10  30 8.59058 45.7173   4
   0 -10 -30-50.0616 41.5419   6
   0 -10  30-25.1093 38.3996   5
   0 -10  30 15.2304 34.4777   6
   0 -10 -30 41.3577 45.7002   5
   0 -10  31 26.0614 45.3156   4
   0 -10 -31 77.8224 45.8331   4
   0 -10 -31 54.6366 42.8599   6
   0 -10  31 42.4572 35.8494   6
   0 -10 -31 41.9135 45.9059   5
   0 -10 -32 59.3339 43.0771   6
   0 -10 -32-17.4766 47.8446   4
   0 -10  32 19.5665 34.0797   6
   0 -10  32-39.4840 43.6946   4
   0 -10  33 146.134 51.0798   4
   0 -10 -33 211.793 54.9710   4
   0 -10  33 194.983 48.1831   5
   0 -10  33 142.748 42.1388   6
   0 -10 -33 200.335 48.9231   6
   0 -10 -34 34.7372 47.1067   5
   0 -10  34-17.8571 45.1459   4
   0 -10 -34-17.8000 49.2611   4
   0 -10  34 4.37623 40.2604   5
   0 -10  34-32.1321 35.9762   6
   0 -10 -34 8.11406 43.0134   6
   0 -10  35 13.2539 40.4526   5
   0 -10 -35 22.4280 47.1999   4
   0 -10  35-13.4930 44.1088   4
   0 -10  35 36.6050 37.7310   6
   0 -10 -35 8.77293 46.7057   5
   0  11   0 19.1440 24.7644   3
   0 -11   0-3.02648 31.8347   5
   0 -11   0 8.19038 22.4949   2
   0 -11   0 42.1975 36.1873   4
   0  11   0-8.19548 23.7879   2
   0  11   0-5.44559 23.9151   1
   0 -11   0-3.02916 31.7357   6
   0 -11   0-16.3286 23.2102   1
   0 -11  -1 166.750 35.6230   6
   0 -11   1 155.709 27.5314   3
   0 -11  -1 120.294 27.5500   3
   0  11   1 114.397 28.7442   1
   0  11  -1 62.7205 28.0229   1
   0 -11   1 130.753 28.1721   1
   0  11  -1 109.405 28.5010   3
   0 -11  -1 160.378 37.6026   5
   0 -11   1 96.9917 35.5573   5
   0 -11  -1 186.938 39.6107   4
   0 -11   1 75.4644 38.5742   4
   0 -11   1 133.927 29.4502   2
   0  11   1 79.2493 26.9966   2
   0 -11  -1 32.6668 26.4209   1
   0 -11  -1 79.1606 27.2744   2
   0  11  -2 24753.1 2325.76   3
   0  11   2 22780.2 2325.23   3
   0 -11  -2 25148.6 2326.63   5
   0 -11   2 23173.7 2326.07   5
   0 -11  -2 22936.7 2325.19   2
   0 -11   2 21245.3 2324.87   2
   0 -11   2 22843.3 2326.11   4
   0 -11  -2 24366.0 2326.42   4
   0  11   2 21348.4 2324.88   2
   0  11  -2 22718.3 2325.14   2
   0 -11   2 26286.0 2326.91   6
   0 -11  -2 28212.9 2327.50   6
   0 -11  -2 22896.4 2325.12   3
   0 -11   2 22226.8 2325.05   3
   0 -11   2 21150.3 2324.75   1
   0 -11  -2 21380.3 2324.82   1
   0  11   2 21896.8 2324.80   1
   0  11  -2 22004.2 2324.89   1
   0  11   3 1375.42 157.851   3
   0  11  -3 1611.52 158.904   3
   0 -11  -3 1761.84 161.303   5
   0 -11  -3 1404.72 157.992   2
   0  11  -3 1410.45 158.138   1
   0  11   3 1305.18 157.793   1
   0 -11   3 1463.72 158.196   1
   0 -11   3 1469.29 161.345   4
   0 -11  -3 1567.91 161.193   4
   0 -11   3 1470.59 158.245   3
   0 -11  -3 1462.39 158.430   3
   0 -11  -3 1424.79 157.963   1
   0 -11   3 1522.63 158.257   2
   0  11   3 1323.92 157.923   2
   0  11  -3 1461.19 158.296   2
   0 -11  -3 1887.83 161.732   6
   0 -11   3 1670.98 160.623   6
   0  11   4 68.8476 26.9406   3
   0  11  -4 118.140 29.1412   3
   0 -11   4 117.982 24.9301   3
   0 -11  -4 60.4348 25.5486   2
   0 -11   4 88.1720 27.5672   1
   0  11   4 74.2182 26.8964   1
   0  11  -4 66.1995 26.7292   1
   0 -11  -4 79.7764 24.6506   3
   0  11   4 54.9994 26.1525   2
   0  11  -4 93.9707 27.8251   2
   0 -11  -4 120.820 26.8711   1
   0 -11   4 134.040 33.6439   6
   0 -11   5 44.0449 24.4611   3
   0  11   5 60.7657 25.8088   3
   0  11  -5 68.8787 25.4854   3
   0 -11  -5 66.2594 24.3917   3
   0 -11   5 80.5089 25.6718   2
   0  11   5 44.1794 25.0073   2
   0  11  -5 25.0177 24.2723   2
   0 -11  -5 30.3414 24.3017   2
   0 -11  -5 88.3822 27.8142   1
   0 -11   5 36.0446 23.6469   1
   0  11  -5 41.6369 25.6022   1
   0  11   5 38.6881 25.4269   1
   0  11  -6 2289.70 196.049   3
   0  11   6 2094.66 195.415   3
   0 -11   6 1963.40 194.396   3
   0 -11  -6 1701.72 193.884   3
   0  11   6 1878.37 194.406   2
   0  11  -6 1918.25 194.728   2
   0 -11   6 1712.76 193.883   2
   0 -11  -6 1763.88 193.920   2
   0 -11  -6 1681.64 193.863   1
   0 -11   6 1737.13 193.912   1
   0  11   6 1716.69 194.255   1
   0  11  -6 1800.63 194.443   1
   0 -11   7 7104.23 688.029   3
   0  11  -7 7838.18 688.913   3
   0  11   7 6533.76 687.894   3
   0 -11  -7 6850.25 687.836   3
   0  11   7 6876.21 688.012   2
   0  11  -7 6878.13 688.182   2
   0 -11   7 6272.22 687.550   2
   0 -11  -7 6800.27 687.876   2
   0 -11  -7 6510.12 687.628   1
   0  11   7 6368.45 687.509   1
   0 -11   7 6802.44 687.882   1
   0  11  -7 6325.49 687.470   1
   0 -11   8 41.7911 22.3736   3
   0  11   8 42.0206 23.6921   3
   0  11  -8 47.4328 26.0855   3
   0 -11  -8 19.6684 23.4670   2
   0 -11  -8 28.0012 25.2360   3
   0 -11   8 2.83553 22.8396   2
   0  11  -8 36.9136 26.6728   2
   0  11   8 50.6269 25.8909   2
   0  11   8 59.3984 25.6251   1
   0  11  -8 22.7641 24.8604   1
   0 -11   8 25.5795 23.8069   1
   0 -11  -8 22.6056 25.5314   1
   0  11  -9 204.743 33.9042   3
   0  11   9 146.515 32.2767   3
   0 -11   9 154.108 30.3225   3
   0 -11  -9 99.8253 31.2642   1
   0 -11   9 199.083 41.5318   5
   0 -11  -9 163.179 42.6450   4
   0 -11   9 183.834 43.1947   4
   0 -11  -9 245.028 34.8710   3
   0  11  -9 234.861 35.1599   2
   0 -11   9 163.033 31.7820   2
   0  11   9 172.863 33.6931   2
   0 -11  -9 209.606 33.2059   2
   0  11   9 142.761 32.8012   1
   0  11  -9 149.378 33.3831   1
   0 -11   9 146.415 32.8193   1
   0 -11  10 1209.79 135.672   1
   0  11 -10 1239.63 136.080   1
   0 -11  10 1265.60 135.597   3
   0  11 -10 1320.48 136.220   3
   0  11  10 1366.76 136.227   3
   0 -11 -10 1397.12 139.324   5
   0 -11  10 1254.31 138.105   5
   0 -11 -10 1358.37 139.410   4
   0 -11  10 1229.39 138.913   4
   0 -11 -10 1396.89 136.487   3
   0  11  10 1314.62 135.886   2
   0  11 -10 1309.31 136.114   2
   0 -11  10 1154.51 134.830   2
   0 -11 -10 1230.53 135.512   2
   0  11  10 1098.66 135.170   1
   0 -11 -10 1141.30 135.175   1
   0  11 -11 5376.56 591.768   1
   0 -11  11 5581.15 591.996   1
   0 -11 -11 5829.81 591.856   3
   0 -11  11 5109.99 591.263   2
   0  11 -11 5902.23 592.146   2
   0  11  11 6277.48 592.550   3
   0  11 -11 6881.63 593.215   3
   0 -11  11 5852.87 591.993   3
   0 -11 -11 6597.66 594.285   5
   0 -11  11 5724.90 593.182   5
   0 -11 -11 5986.32 593.906   4
   0 -11  11 6544.47 594.437   4
   0  11  11 5631.92 591.831   2
   0 -11 -11 5326.80 591.559   2
   0 -11 -11 5617.77 591.842   1
   0  11  11 5309.05 591.638   1
   0  11  12 524.795 66.5714   1
   0 -11 -12 541.887 64.8303   1
   0  11 -12 480.999 66.2601   1
   0 -11  12 533.774 65.4680   1
   0 -11 -12 700.768 71.8440   6
   0 -11 -12 583.307 66.0441   3
   0 -11  12 491.432 64.3126   2
   0  11 -12 442.050 64.8135   2
   0 -11  12 599.076 69.4521   6
   0 -11 -12 636.889 71.1289   5
   0 -11  12 440.005 68.8989   5
   0 -11 -12 530.461 71.8487   4
   0 -11  12 484.929 71.7894   4
   0 -11 -12 468.376 64.1058   2
   0  11  12 506.684 64.9627   2
   0 -11  12 573.933 64.9780   3
   0  11  12 592.325 65.5599   3
   0  11 -12 609.165 66.2176   3
   0 -11 -13 1164.67 133.992   1
   0  11  13 1091.42 134.156   1
   0 -11  13 1083.11 134.065   1
   0 -11 -13 1343.41 137.993   6
   0 -11 -13 1198.38 134.618   3
   0  11  13 1332.65 135.126   3
   0 -11  13 1264.19 134.377   2
   0  11 -13 1304.07 135.016   2
   0 -11  13 1361.42 136.691   6
   0 -11 -13 1377.06 137.975   5
   0 -11  13 1291.16 137.774   5
   0 -11 -13 1253.64 138.379   4
   0 -11  13 1217.60 138.162   4
   0 -11 -13 1381.05 135.120   2
   0  11  13 1138.25 134.147   2
   0  11 -13 1310.97 135.257   3
   0 -11  13 1165.02 133.736   3
   0  11  14 1134.11 130.377   1
   0 -11 -14 1070.18 129.906   1
   0 -11  14 1029.04 129.844   1
   0 -11 -14 1443.17 134.625   6
   0  11  14 1305.01 131.171   3
   0 -11 -14 1102.92 130.054   3
   0 -11  14 1117.78 130.191   2
   0  11 -14 1266.94 131.239   2
   0 -11  14 1404.22 133.829   6
   0 -11 -14 1460.19 135.227   5
   0 -11  14 1209.78 133.745   5
   0 -11 -14 1231.89 135.486   4
   0 -11  14 1108.38 134.342   4
   0 -11 -14 1240.78 130.812   2
   0  11  14 1075.57 130.128   2
   0 -11  14 1194.10 130.145   3
   0  11 -14 1277.36 131.139   3
   0 -11 -15 332.370 47.9421   1
   0  11  15 341.870 49.5653   1
   0 -11  15 325.483 48.1417   1
   0 -11 -15 382.940 55.7716   6
   0 -11 -15 350.104 47.5678   3
   0  11 -15 374.102 49.7232   2
   0 -11  15 331.010 47.7659   2
   0 -11  15 458.754 53.9370   6
   0 -11 -15 376.225 55.6357   5
   0 -11  15 406.900 55.1004   5
   0 -11 -15 360.242 58.3701   4
   0 -11  15 353.102 57.4513   4
   0 -11 -15 249.039 46.8301   2
   0  11  15 339.372 48.2706   2
   0  11  15 285.451 47.7335   3
   0  11 -15 339.433 49.6657   3
   0 -11  15 368.077 47.3748   3
   0 -11 -16 3060.53 348.619   1
   0  11  16 3122.39 349.074   1
   0 -11  16 3102.12 349.004   1
   0 -11 -16 4205.05 352.617   6
   0 -11 -16 2976.11 348.189   3
   0  11  16 3483.42 349.390   3
   0  11 -16 3236.34 349.180   2
   0 -11  16 3001.11 348.454   2
   0 -11  16 4042.05 351.903   6
   0 -11 -16 4035.28 352.485   5
   0 -11  16 3229.62 350.614   5
   0 -11 -16 3594.32 352.520   4
   0 -11  16 3826.27 352.416   4
   0  11  16 3066.04 348.586   2
   0 -11 -16 3296.71 349.056   2
   0  11 -16 3365.36 349.402   3
   0 -11  16 3715.91 349.643   3
   0  11  17 496.703 75.0207   1
   0 -11 -17 539.817 74.2207   1
   0 -11  17 527.676 74.2295   1
   0 -11 -17 732.236 79.7280   6
   0 -11 -17 598.190 74.3778   3
   0  11  17 652.506 75.6030   3
   0  11 -17 664.851 75.8402   2
   0 -11  17 545.841 73.9622   2
   0 -11  17 765.521 79.5139   6
   0 -11 -17 880.523 83.0113   5
   0 -11  17 598.155 79.2077   5
   0 -11 -17 838.389 84.7812   4
   0 -11  17 711.417 82.9668   4
   0 -11 -17 566.963 74.9682   2
   0  11  17 579.758 75.0147   2
   0  11 -17 696.050 75.6511   3
   0 -11  17 599.826 73.9771   3
   0  11  18 85.2817 31.8136   1
   0 -11 -18 66.2531 27.5645   1
   0  11 -18 69.9580 31.6672   1
   0 -11  18 53.9841 29.3669   1
   0 -11 -18 106.815 39.3716   6
   0 -11 -18 24.1363 28.4913   3
   0 -11  18 25.0715 26.1822   2
   0  11 -18 18.8342 28.4460   2
   0 -11  18 95.5053 34.9667   6
   0 -11 -18 28.5975 37.8603   5
   0 -11  18 83.6133 38.2514   5
   0 -11 -18 51.4255 42.4497   4
   0 -11  18 144.627 43.5454   4
   0  11  18 74.4190 27.4359   2
   0 -11 -18 154.897 31.7059   2
   0 -11  18 77.8997 25.9744   3
   0  11 -18 71.9958 29.2352   3
   0  11  18 96.6137 30.9432   3
   0  11  19 344.947 51.1631   1
   0  11 -19 375.948 53.1382   1
   0 -11 -19 460.325 58.4955   6
   0  11  19 462.975 52.0668   3
   0 -11 -19 328.731 50.6981   3
   0 -11  19 332.342 50.3369   2
   0  11 -19 348.742 51.5481   2
   0 -11  19 503.903 58.2288   6
   0 -11 -19 533.598 62.0696   5
   0 -11  19 346.884 57.1218   5
   0 -11 -19 365.856 61.9279   4
   0 -11  19 391.897 61.4390   4
   0 -11 -19 284.899 50.0907   2
   0  11  19 272.625 50.2836   2
   0 -11  19 275.007 48.1247   3
   0  11 -19 399.412 51.9001   3
   0 -11 -20 4250.02 368.321   6
   0 -11 -20 3196.29 364.275   3
   0  11  20 3490.28 364.952   3
   0  11 -20 3263.34 364.966   2
   0 -11 -20 4034.64 368.726   5
   0 -11  20 3700.93 368.260   5
   0 -11 -20 3072.71 367.444   4
   0 -11  20 3836.32 368.554   4
   0 -11  20 3804.70 367.343   6
   0  11  20 3358.12 364.944   2
   0 -11 -20 3355.82 364.940   2
   0 -11  20 3580.19 364.926   3
   0  11 -20 3526.72 365.116   3
   0 -11 -21 21.4374 38.0277   6
   0  11  21-6.19884 26.3522   3
   0 -11 -21-27.8771 25.9309   3
   0 -11 -21 26.1764 38.9396   5
   0 -11  21 60.8265 38.7741   5
   0 -11 -21 57.8212 44.1049   4
   0 -11  21 27.2164 45.0812   4
   0  11 -21-21.5598 28.4814   3
   0 -11  21-9.22311 21.9837   3
   0 -11  21-84.8596 36.7439   6
   0  11  21-6.39251 27.5866   2
   0 -11  22 32.2159 35.7681   6
   0 -11 -22 27.4009 44.9710   4
   0 -11 -22-34.1670 41.8321   5
   0 -11 -22 9.37256 27.7265   3
   0  11  22 18.7566 26.3089   3
   0 -11  22 34.7038 38.0104   5
   0 -11  22 24.8095 25.6910   3
   0  11 -22 15.5345 26.1480   3
   0 -11 -22 21.7045 41.7026   6
   0 -11  23 43.4884 36.8125   6
   0 -11 -23 23.8474 43.9104   4
   0 -11 -23 30.8237 41.6390   5
   0  11  23 34.6832 27.8059   3
   0 -11 -23 18.9134 28.4224   3
   0 -11  23-3.91154 40.8086   5
   0 -11  23 9.38329 24.0796   3
   0  11 -23 21.9427 29.0213   3
   0 -11 -23 47.6127 38.8346   6
   0 -11  24 403.647 60.4316   6
   0 -11 -24 379.038 65.5964   4
   0 -11 -24 402.620 62.6682   5
   0  11  24 467.391 55.5164   3
   0 -11 -24 355.907 55.0197   3
   0 -11  24 472.120 63.0776   5
   0 -11  24 388.153 53.6057   3
   0  11 -24 448.718 56.3550   3
   0 -11 -24 426.486 62.3418   6
   0 -11  25-3.71560 36.5989   6
   0 -11 -25 32.7203 43.7088   4
   0 -11 -25-19.8255 43.5835   5
   0  11  25 9.61844 27.1893   3
   0  11 -25-3.18824 28.0941   3
   0 -11 -25 37.5559 42.6882   6
   0 -11  25 12.0628 39.2432   5
   0 -11  26 52.6852 36.7762   6
   0 -11  26 4.07427 41.3632   5
   0 -11 -26 60.2849 45.3579   5
   0  11 -26 57.8402 29.5433   3
   0 -11 -26 98.8474 44.6948   6
   0 -11 -26 78.7479 47.6342   4
   0 -11 -27 244.448 53.0946   5
   0 -11  27 144.457 46.4297   5
   0 -11 -27 123.199 47.3373   6
   0 -11  27 209.530 45.0399   6
   0 -11 -27 214.101 55.1516   4
   0 -11 -28 159.735 45.3372   6
   0 -11  28 133.707 43.6990   5
   0 -11  28 42.4122 35.3215   6
   0 -11  29 177.187 51.4000   4
   0 -11 -29 167.660 51.3923   4
   0 -11 -29 114.407 46.9640   6
   0 -11  29 124.899 42.2818   6
   0 -11 -29 171.297 50.3797   5
   0 -11 -30 51.8773 43.3786   6
   0 -11 -30-30.4078 47.2054   4
   0 -11  30 35.5682 35.0156   6
   0 -11  30 48.0137 45.9937   4
   0 -11  31 88.1183 47.1002   4
   0 -11 -31 92.1267 51.0564   4
   0 -11  31-4.31918 40.6911   5
   0 -11  31 63.9574 37.6960   6
   0 -11 -31-12.1179 42.2915   6
   0 -11 -32 34.5847 46.4106   5
   0 -11  32 39.9840 44.4831   4
   0 -11 -32 4.42796 47.9869   4
   0 -11  32 21.8093 42.1116   5
   0 -11  32-24.2771 35.7935   6
   0 -11 -32 40.8413 42.0527   6
   0 -11 -33 305.689 58.6509   5
   0 -11  33 264.136 56.5180   4
   0 -11 -33 290.147 57.4657   4
   0 -11  33 149.669 50.4539   5
   0 -11  33 261.838 50.8670   6
   0 -11 -33 235.503 52.0485   6
   0 -11 -34 215.910 52.3938   5
   0 -11  34 112.661 48.6472   4
   0 -11 -34 54.2860 45.2808   6
   0 -11  34 82.7574 37.0551   6
   0 -11 -34 121.383 52.2470   4
   0 -12   0 1172.28 121.659   5
   0 -12   0 1100.80 118.016   2
   0 -12   0 1073.40 122.104   4
   0  12   0 994.820 117.973   2
   0  12   0 1236.18 119.545   3
   0 -12   0 994.098 117.834   1
   0  12   0 1037.99 117.921   1
   0 -12   1 1761.53 171.869   6
   0 -12  -1 2073.52 173.305   6
   0 -12   1 1603.60 169.494   3
   0 -12  -1 1606.77 169.387   3
   0 -12   1 2013.98 173.786   5
   0 -12  -1 1795.67 172.368   5
   0 -12  -1 1488.72 168.895   2
   0 -12   1 1415.65 168.864   2
   0 -12   1 1628.42 172.220   4
   0 -12  -1 1698.35 172.753   4
   0  12   1 1568.79 169.373   2
   0  12  -1 1776.05 170.401   3
   0 -12   1 1324.46 168.490   1
   0 -12  -1 1351.97 168.475   1
   0  12   1 1651.39 169.766   1
   0  12  -1 1210.17 167.957   1
   0 -12   2 703.255 74.6805   6
   0 -12  -2 717.233 75.9673   6
   0 -12  -2 618.389 71.3853   3
   0 -12   2 574.358 70.4006   3
   0 -12  -2 745.031 77.1966   5
   0 -12   2 648.923 76.5149   5
   0 -12   2 543.305 70.5613   2
   0 -12  -2 568.291 70.8382   2
   0 -12  -2 469.245 76.3831   4
   0 -12   2 610.589 77.8107   4
   0  12   2 499.288 69.9901   2
   0  12  -2 679.700 71.9661   3
   0  12   2 622.051 71.2791   3
   0 -12  -2 552.447 71.6465   1
   0 -12   2 579.319 70.8718   1
   0  12   2 564.654 71.3335   1
   0  12  -2 565.489 70.8414   1
   0 -12   3 3344.57 290.957   6
   0 -12  -3 3232.81 290.865   6
   0 -12   3 2880.79 288.306   3
   0 -12  -3 2795.14 288.168   3
   0  12  -3 2663.27 288.198   2
   0  12   3 2670.88 288.008   2
   0  12   3 2844.95 288.477   3
   0  12  -3 3070.87 288.986   3
   0 -12   3 3278.76 291.323   5
   0 -12  -3 3107.56 290.942   5
   0 -12  -3 2378.82 287.353   2
   0 -12   3 2624.91 287.660   2
   0 -12  -3 3288.22 291.406   4
   0 -12   3 2491.04 289.476   4
   0 -12  -3 2430.27 287.455   1
   0 -12   3 2452.35 287.520   1
   0  12   3 2649.30 287.928   1
   0  12  -3 2455.21 287.639   1
   0 -12   4 201.299 37.0328   1
   0  12  -4 204.457 37.5137   1
   0  12   4 168.914 37.2948   1
   0 -12  -4 371.971 44.7798   6
   0 -12  -4 204.017 36.3983   3
   0  12   4 171.871 36.1293   2
   0  12  -4 248.788 37.7136   2
   0 -12   4 292.187 42.6238   6
   0 -12  -4 302.262 45.1397   5
   0 -12  -4 203.811 36.9366   2
   0 -12  -4 246.204 46.8169   4
   0 -12   4 168.006 46.2234   4
   0 -12  -4 171.633 36.5102   1
   0  12   4 271.367 38.5270   3
   0  12  -4 189.387 38.8773   3
   0 -12   4 235.674 38.0652   3
   0  12  -5 2432.35 224.918   3
   0  12   5 2212.10 224.130   3
   0 -12  -5 2230.55 226.388   5
   0 -12  -5 1959.51 223.309   2
   0 -12   5 2280.97 226.890   4
   0 -12  -5 2023.43 226.639   4
   0  12   5 2069.87 224.033   2
   0 -12   5 1955.53 223.395   2
   0  12  -5 2048.13 223.883   2
   0  12   5 1947.11 223.401   1
   0  12  -5 1937.02 223.533   1
   0 -12   5 2069.56 223.702   1
   0 -12   5 2201.42 223.924   3
   0 -12  -5 2285.59 224.213   3
   0 -12  -5 2033.82 223.697   1
   0 -12  -5 2632.63 227.025   6
   0 -12   5 2245.42 226.048   6
   0 -12  -6 2214.82 239.441   1
   0  12  -6 1876.95 239.093   1
   0 -12   6 2213.67 239.500   1
   0  12   6 2219.02 239.775   1
   0 -12  -6 2617.41 242.765   6
   0 -12  -6 2475.62 240.243   3
   0 -12   6 2003.15 238.903   3
   0 -12   6 2239.78 239.469   2
   0  12  -6 2120.47 239.761   2
   0  12   6 2197.72 239.861   2
   0 -12   6 2525.12 242.212   6
   0 -12  -6 2832.70 243.670   5
   0 -12   6 2631.70 242.437   5
   0 -12  -6 2389.63 242.604   4
   0 -12   6 2074.71 242.022   4
   0 -12  -6 2225.83 239.481   2
   0  12   6 2292.10 239.911   3
   0  12  -6 2583.02 240.877   3
   0 -12  -7 632.400 85.2985   1
   0  12  -7 665.165 86.3752   1
   0  12   7 777.578 87.4697   1
   0 -12   7 721.114 86.2731   1
   0 -12  -7 856.871 90.4865   6
   0 -12   7 783.234 86.3487   3
   0 -12  -7 765.503 86.1956   3
   0 -12   7 753.655 86.2482   2
   0  12  -7 751.298 87.1819   2
   0  12   7 737.451 86.5631   2
   0 -12   7 783.356 90.2376   6
   0 -12  -7 801.054 90.7040   5
   0 -12   7 821.971 91.6327   5
   0 -12  -7 820.651 92.1756   4
   0 -12   7 828.831 92.6144   4
   0 -12  -7 668.878 85.7651   2
   0  12   7 715.747 86.6015   3
   0  12  -7 898.985 88.2070   3
   0 -12  -8 68.4155 27.9903   1
   0  12   8 35.7153 28.1435   1
   0  12  -8 98.7114 30.0944   1
   0 -12   8 113.532 28.9281   1
   0 -12  -8 107.271 35.3460   6
   0 -12  -8 118.218 29.1145   3
   0  12  -8 116.557 30.7183   2
   0 -12   8 95.5024 27.2210   2
   0  12   8 136.391 30.4975   2
   0 -12   8 86.7159 35.4568   6
   0 -12  -8-3.36174 39.5577   5
   0 -12   8 139.265 38.5211   5
   0 -12  -8 70.9832 39.6357   4
   0 -12   8 54.4245 39.4872   4
   0 -12  -8 88.8553 27.6047   2
   0  12   8 109.466 31.1883   3
   0 -12   8 64.7776 26.2512   3
   0  12  -8 106.162 30.0299   3
   0 -12  -9 3681.78 409.773   1
   0 -12   9 3965.38 410.286   1
   0  12  -9 3686.95 409.977   1
   0  12   9 3640.96 409.842   1
   0 -12  -9 4984.74 413.424   6
   0 -12  -9 3853.89 410.035   3
   0 -12   9 3683.76 409.683   2
   0  12  -9 3920.71 410.462   2
   0  12   9 3747.43 409.832   2
   0 -12   9 4481.14 412.433   6
   0 -12  -9 4409.46 412.688   5
   0 -12   9 4051.13 412.337   5
   0 -12  -9 3738.25 411.852   4
   0 -12   9 4379.52 412.866   4
   0 -12  -9 3618.28 409.708   2
   0 -12   9 3954.82 410.024   3
   0  12  -9 4349.64 411.074   3
   0  12   9 4282.82 410.804   3
   0 -12 -10 1301.77 140.873   1
   0  12  10 1229.99 140.897   1
   0  12 -10 1218.73 140.775   1
   0 -12  10 1168.63 140.596   1
   0 -12 -10 1402.53 144.289   6
   0 -12 -10 1339.98 141.359   3
   0  12  10 1351.40 141.778   2
   0 -12  10 1186.15 140.287   2
   0  12 -10 1248.48 141.358   2
   0 -12  10 1501.83 144.599   6
   0 -12 -10 1494.42 145.818   5
   0 -12  10 1287.52 143.782   5
   0 -12 -10 1514.82 146.590   4
   0 -12  10 1581.76 146.302   4
   0 -12 -10 1220.99 140.705   2
   0  12 -10 1353.45 141.866   3
   0 -12  10 1242.10 140.662   3
   0  12  10 1272.60 141.445   3
   0 -12 -11 1270.15 140.314   1
   0  12  11 1310.49 140.833   1
   0 -12  11 1212.79 140.068   1
   0  12 -11 1201.38 140.492   1
   0 -12 -11 1651.97 144.653   6
   0 -12 -11 1224.18 139.851   3
   0  12  11 1272.95 140.607   2
   0  12 -11 1264.28 140.899   2
   0 -12  11 1122.14 139.483   2
   0 -12  11 1437.35 143.431   6
   0 -12 -11 1509.00 144.603   5
   0 -12  11 1262.70 143.505   5
   0 -12 -11 1452.17 145.060   4
   0 -12  11 1093.96 143.805   4
   0 -12 -11 1217.26 140.102   2
   0  12  11 1267.19 140.332   3
   0 -12  11 1391.24 140.528   3
   0  12 -11 1450.31 141.660   3
   0 -12 -12 73.7371 27.5536   1
   0  12 -12 37.1126 29.8574   1
   0 -12  12 9.26635 24.7319   1
   0  12  12 36.8896 28.3881   1
   0 -12 -12 24.1268 34.1843   6
   0 -12 -12-9.05394 24.5007   3
   0 -12  12 58.3912 26.5612   2
   0  12  12 45.7006 28.4979   2
   0  12 -12-18.4671 27.2215   2
   0 -12  12 20.5357 33.2553   6
   0 -12 -12 24.4164 36.1837   5
   0 -12  12 10.6079 35.6882   5
   0 -12 -12 21.1996 39.2601   4
   0 -12  12 21.3705 39.9269   4
   0 -12 -12-6.08719 25.2783   2
   0  12 -12 24.0511 29.0984   3
   0 -12  12 57.0276 23.9570   3
   0  12  12 12.0742 26.2463   3
   0  12  13 2085.24 217.495   1
   0 -12 -13 1927.86 217.037   1
   0 -12  13 1726.83 216.209   1
   0  12 -13 1697.90 216.367   1
   0 -12 -13 2355.69 220.499   6
   0 -12 -13 2121.52 217.195   3
   0 -12  13 2019.53 216.900   2
   0  12 -13 1892.53 216.818   2
   0 -12  13 2407.73 220.218   6
   0 -12 -13 2246.35 220.840   5
   0 -12  13 2081.28 219.777   5
   0 -12 -13 2146.96 220.891   4
   0 -12  13 2323.90 221.297   4
   0 -12 -13 2088.88 217.188   2
   0  12  13 1845.35 216.812   2
   0 -12  13 2246.41 217.591   3
   0  12 -13 2165.48 217.740   3
   0  12  13 2205.46 217.817   3
   0 -12 -14 362.709 48.2202   1
   0  12  14 190.957 47.3895   1
   0  12 -14 277.159 49.2429   1
   0 -12  14 352.279 49.0319   1
   0 -12 -14 515.135 57.2439   6
   0 -12 -14 277.966 47.6784   3
   0 -12  14 393.565 47.8373   2
   0  12 -14 375.450 49.1213   2
   0  12  14 269.240 47.7582   2
   0 -12  14 413.838 53.8393   6
   0 -12 -14 353.122 55.0171   5
   0 -12  14 426.987 56.3796   5
   0 -12 -14 304.527 56.8039   4
   0 -12  14 318.137 56.9088   4
   0 -12 -14 272.217 46.7215   2
   0  12 -14 289.056 48.1017   3
   0  12  14 342.412 48.8083   3
   0 -12  14 446.416 48.4778   3
   0  12  15 3257.65 368.577   1
   0 -12 -15 3335.90 368.464   1
   0 -12  15 3639.89 369.117   1
   0 -12 -15 4543.99 372.548   6
   0 -12 -15 3469.91 368.727   3
   0  12 -15 3521.53 369.149   2
   0 -12  15 3143.23 367.988   2
   0 -12  15 2308.25 367.839   6
   0 -12 -15 4547.10 373.288   5
   0 -12  15 3662.64 371.198   5
   0 -12 -15 4005.45 372.289   4
   0 -12  15 3613.30 371.845   4
   0  12  15 3270.22 368.263   2
   0 -12 -15 3716.54 369.117   2
   0 -12  15 3509.29 368.494   3
   0  12 -15 4005.27 369.784   3
   0  12  15 3965.04 369.953   3
   0  12  16 70.1508 33.0201   1
   0 -12 -16 74.9501 37.3768   6
   0 -12 -16 95.9128 28.8849   3
   0 -12  16 111.132 28.5443   2
   0  12 -16 44.5244 30.1814   2
   0 -12  16 70.7877 35.3971   6
   0 -12 -16 105.929 40.7640   5
   0 -12  16 40.7831 36.3759   5
   0 -12 -16 7.45017 40.4368   4
   0 -12  16 15.0277 43.4352   4
   0  12  16 47.2020 29.1352   2
   0 -12 -16 56.5868 25.9424   2
   0  12 -16 24.6531 28.4819   3
   0  12  16 18.5791 28.3915   3
   0 -12  16 52.2830 25.7330   3
   0 -12 -17 165.779 44.9909   6
   0 -12 -17 149.573 33.6575   3
   0  12 -17 134.634 36.6468   2
   0 -12 -17 214.541 45.9901   5
   0 -12  17 161.404 43.5329   5
   0 -12 -17 154.845 48.7830   4
   0 -12  17 133.285 48.6765   4
   0 -12  17 217.937 42.5353   6
   0 -12 -17 66.5949 33.6250   2
   0  12  17 193.518 37.6779   2
   0  12  17 205.774 36.9468   3
   0  12 -17 245.062 37.8276   3
   0 -12  17 263.209 35.6460   3
   0 -12 -18 18.1975 38.7443   6
   0 -12 -18 34.5103 27.2486   3
   0 -12 -18 29.9592 38.9244   5
   0 -12  18 26.6117 38.5348   5
   0 -12 -18-7.65810 43.5959   4
   0 -12  18-19.3028 42.3562   4
   0 -12  18-50.4995 35.8507   6
   0  12  18-38.3945 30.5722   2
   0 -12  18 37.4220 22.6937   3
   0  12  18 15.6986 27.5864   3
   0  12 -18 24.9790 27.9771   3
   0 -12  19 790.607 88.9034   6
   0 -12  19 692.972 89.7117   5
   0 -12 -19 694.884 90.6235   4
   0 -12  19 708.421 92.0257   4
   0 -12 -19 887.485 92.3094   5
   0 -12 -19 619.012 83.8147   3
   0  12 -19 729.481 84.8398   3
   0 -12  19 646.910 82.4214   3
   0  12  19 660.374 82.3407   3
   0 -12 -19 944.956 91.4424   6
   0 -12  20 29.4409 36.3890   6
   0 -12  20 46.7733 39.2225   5
   0 -12 -20-7.87005 44.7735   4
   0 -12  20 3.96653 44.1210   4
   0 -12 -20 19.2081 41.5779   5
   0 -12 -20 3.18144 27.6281   3
   0  12 -20 34.8355 28.9891   3
   0  12  20 25.4558 28.1131   3
   0 -12  20 12.6443 24.6635   3
   0 -12 -20 48.2774 39.2789   6
   0 -12  21 100.375 36.2587   6
   0 -12 -21 103.689 45.5269   4
   0 -12  21 40.1952 46.3402   4
   0 -12  21 106.557 40.5764   5
   0 -12 -21 93.3739 45.1878   5
   0  12  21 70.5048 30.1548   3
   0  12 -21 28.7028 29.3373   3
   0 -12 -21 60.0316 39.4374   6
   0 -12  22 244.187 48.2677   6
   0 -12 -22 226.263 53.7551   4
   0 -12  22 203.552 53.3310   4
   0 -12  22 223.778 51.1986   5
   0 -12 -22 208.793 52.3658   5
   0  12 -22 301.765 42.8289   3
   0 -12 -22 250.261 52.0665   6
   0 -12 -23-23.9353 42.3108   5
   0 -12  23 4.12240 45.9769   4
   0 -12  23 48.5240 39.1082   5
   0 -12 -23 19.1663 42.9811   6
   0 -12  23 30.3681 34.1150   6
   0 -12 -23-12.2766 46.1231   4
   0 -12 -24 4.03816 44.3409   5
   0 -12  24-16.3700 39.2354   5
   0 -12 -24 46.4821 44.9553   6
   0 -12  24 38.3851 34.5307   6
   0 -12 -24 24.8629 45.7475   4
   0 -12 -25 204.378 53.7448   5
   0 -12  25 231.778 52.4215   5
   0 -12 -25 281.892 54.8643   6
   0 -12  25 248.207 49.2210   6
   0 -12 -25 331.315 57.1707   4
   0 -12  26 288.777 56.2466   5
   0 -12  26 348.830 52.8161   6
   0 -12 -26 293.636 58.7551   5
   0 -12 -26 320.620 58.1767   6
   0 -12  27 27.7266 36.4441   6
   0 -12 -27 75.2880 44.4863   5
   0 -12 -27 55.9977 44.5926   6
   0 -12 -28-8.08187 42.7576   6
   0 -12  28 52.0277 38.6879   6
   0 -12 -28-43.3139 47.6010   4
   0 -12  29 39.5226 43.3638   4
   0 -12 -29-8.74554 46.8318   4
   0 -12  29-4.31758 40.3585   5
   0 -12  29 24.2690 37.5249   6
   0 -12 -29 16.3281 43.6366   6
   0 -12 -30-21.5869 47.0145   5
   0 -12  30 44.2952 44.7959   4
   0 -12 -30-17.6418 45.4599   4
   0 -12  30-39.2154 41.9243   5
   0 -12  30 20.4358 33.7867   6
   0 -12 -30 41.2391 43.8095   6
   0 -12 -31 283.282 59.2297   5
   0 -12  31 272.271 60.1032   4
   0 -12 -31 257.850 59.5548   4
   0 -12  31 298.802 53.6661   5
   0 -12  31 322.121 51.8339   6
   0 -12 -31 287.344 56.9681   6
   0 -12 -32 52.7570 47.0054   5
   0 -12  32-17.7149 40.1351   5
   0 -12  32 44.9318 46.8150   4
   0 -12  32 29.1888 35.7214   6
   0 -12 -32 25.2342 43.6577   6
   0 -12 -32 71.6766 48.4431   4
   0  13   0 27.4550 27.5678   3
   0 -13   0 24.4307 35.9873   5
   0 -13   0 21.3168 25.7554   2
   0 -13   0 17.3903 39.5404   4
   0  13   0-24.3790 27.1650   2
   0  13   0-3.04044 27.7716   1
   0 -13   0 15.1841 26.8448   1
   0  13  -1 1726.70 178.827   3
   0 -13   1 1760.70 181.715   5
   0 -13  -1 2023.82 182.086   5
   0 -13   1 1566.31 177.693   2
   0 -13  -1 1686.78 178.380   2
   0 -13   1 1643.01 181.529   4
   0 -13  -1 1749.80 182.071   4
   0  13  -1 1543.89 177.655   2
   0  13   1 1651.36 178.081   2
   0 -13  -1 2152.79 182.035   6
   0 -13   1 1770.73 180.849   6
   0 -13   1 1687.76 178.309   3
   0 -13  -1 1670.56 177.918   3
   0  13   1 1508.37 177.798   1
   0  13  -1 1454.05 177.458   1
   0 -13   1 1585.99 177.635   1
   0 -13  -1 1609.85 177.893   1
   0  13  -2 1431.04 145.741   3
   0  13   2 1398.26 145.286   3
   0 -13   2 1501.70 148.336   5
   0 -13  -2 1623.97 149.796   5
   0 -13   2 1180.60 143.882   2
   0 -13  -2 1236.54 144.112   2
   0 -13  -2 1414.08 148.720   4
   0 -13   2 1555.76 149.531   4
   0  13   2 1347.84 145.067   2
   0 -13   2 1572.75 148.044   6
   0 -13  -2 1357.48 147.448   6
   0 -13  -2 1214.22 143.883   3
   0 -13   2 1264.49 144.204   3
   0  13  -2 1246.42 144.292   1
   0  13   2 1372.66 145.117   1
   0 -13   2 1247.96 144.413   1
   0 -13  -2 1182.56 144.068   1
   0 -13   3 479.031 59.8432   1
   0  13  -3 488.499 60.9790   1
   0  13   3 414.589 59.8583   1
   0  13   3 501.406 60.1271   3
   0  13  -3 598.571 63.0077   3
   0 -13  -3 531.734 67.0644   5
   0 -13   3 505.592 66.5345   5
   0 -13  -3 487.967 60.1752   2
   0 -13   3 486.084 60.1598   2
   0 -13  -3 527.225 68.2334   4
   0 -13   3 409.381 66.9505   4
   0  13   3 360.290 58.6095   2
   0  13  -3 569.385 61.8142   2
   0 -13   3 457.697 59.6038   3
   0 -13  -3 482.455 59.9283   3
   0 -13  -3 350.157 58.4161   1
   0 -13   3 500.376 64.9885   6
   0 -13  -3 434.600 64.4935   6
   0 -13   4 2643.32 229.659   6
   0 -13  -4 2480.57 229.367   6
   0 -13   4 2052.47 225.551   3
   0 -13  -4 2007.42 225.763   3
   0 -13  -4 2391.65 229.123   5
   0 -13  -4 2031.65 225.546   2
   0 -13  -4 2042.61 228.831   4
   0 -13   4 2238.40 229.085   4
   0  13  -4 2175.97 226.470   2
   0  13   4 2064.67 226.149   2
   0  13  -4 2401.11 227.013   3
   0  13   4 2278.18 226.732   3
   0 -13  -4 2009.03 225.746   1
   0 -13   4 2071.92 225.774   1
   0  13  -4 1938.52 225.307   1
   0  13   4 1962.49 225.500   1
   0 -13  -5 2688.66 265.207   6
   0 -13   5 3089.19 265.590   6
   0 -13  -5 2514.92 262.263   3
   0 -13   5 2566.55 262.379   3
   0  13   5 2443.29 262.437   2
   0  13  -5 2599.47 262.760   2
   0  13   5 2510.34 262.534   3
   0  13  -5 2717.69 262.980   3
   0 -13  -5 2790.56 265.568   5
   0 -13  -5 2267.19 261.622   2
   0 -13  -5 2523.13 264.971   4
   0 -13   5 2451.35 264.937   4
   0 -13  -5 2349.93 261.733   1
   0 -13   5 2371.37 261.819   1
   0  13   5 2366.67 261.940   1
   0  13  -5 2262.27 261.901   1
   0 -13  -6 236.707 38.1287   1
   0 -13   6 132.632 37.8761   1
   0  13  -6 210.007 40.4271   1
   0  13   6 233.908 40.8511   1
   0 -13  -6 268.742 46.8679   6
   0 -13  -6 187.507 37.6322   3
   0  13  -6 222.613 40.3005   2
   0  13   6 233.718 40.7270   2
   0 -13   6 243.913 39.8442   2
   0 -13   6 285.487 46.6374   6
   0 -13  -6 307.485 49.0327   5
   0 -13   6 306.080 48.3802   5
   0 -13  -6 286.593 51.2194   4
   0 -13   6 167.059 48.6770   4
   0 -13  -6 218.088 37.8364   2
   0 -13   6 272.890 39.6159   3
   0  13   6 255.431 40.6953   3
   0  13  -6 239.527 41.5983   3
   0 -13   7 926.809 105.258   6
   0 -13  -7 1043.88 107.229   6
   0 -13   7 956.450 102.156   3
   0 -13  -7 1051.32 103.303   3
   0  13  -7 809.786 101.966   1
   0  13   7 853.326 102.583   1
   0 -13   7 889.850 102.224   1
   0  13   7 947.577 103.123   3
   0  13  -7 1166.71 105.057   3
   0 -13  -7 1012.46 106.645   5
   0 -13   7 970.301 106.959   5
   0 -13  -7 840.332 107.853   4
   0 -13   7 780.346 106.767   4
   0  13  -7 956.279 103.693   2
   0  13   7 820.965 102.016   2
   0 -13   7 830.901 101.870   2
   0 -13  -7 857.516 101.800   2
   0 -13  -7 815.738 102.037   1
   0 -13  -8 2136.33 223.677   1
   0  13   8 1902.58 223.048   1
   0  13  -8 2099.78 223.776   1
   0 -13   8 2053.56 223.267   1
   0 -13  -8 2861.43 227.937   6
   0 -13   8 2117.83 223.331   3
   0 -13  -8 2121.17 223.305   3
   0  13  -8 1917.86 223.183   2
   0  13   8 1993.30 223.308   2
   0 -13   8 1835.20 222.661   2
   0 -13   8 2358.65 225.990   6
   0 -13  -8 2248.07 226.556   5
   0 -13   8 2188.20 225.965   5
   0 -13  -8 2177.37 227.000   4
   0 -13   8 2312.32 227.270   4
   0 -13  -8 1944.60 222.930   2
   0  13  -8 2303.35 224.698   3
   0  13   8 2163.76 223.681   3
   0 -13  -9 65.5535 27.9666   1
   0  13   9 43.7540 28.1526   1
   0  13  -9-25.1092 29.4010   1
   0 -13   9 31.3459 26.4127   1
   0 -13  -9 21.5155 34.6305   6
   0 -13  -9 3.10341 25.4125   3
   0  13  -9 75.2357 30.0940   2
   0 -13   9 34.4526 24.7863   2
   0  13   9 65.3691 28.6443   2
   0 -13   9 10.7047 33.5534   6
   0 -13  -9-7.19473 38.5537   5
   0 -13   9 69.0169 36.7765   5
   0 -13  -9 32.5449 42.5123   4
   0 -13   9 50.9428 39.0695   4
   0 -13  -9 28.0004 26.3801   2
   0 -13   9 55.6881 26.6336   3
   0  13  -9-21.6913 27.6880   3
   0  13   9 6.21270 26.7404   3
   0 -13 -10 78.5236 26.7182   1
   0  13  10 53.4592 30.0486   1
   0 -13  10 50.4918 26.5103   1
   0  13 -10 47.3696 29.2849   1
   0 -13 -10 72.1027 35.6364   6
   0 -13 -10 77.9061 27.1541   3
   0  13 -10 15.7670 28.1752   2
   0 -13  10 37.7843 26.2876   2
   0  13  10 15.6503 29.3302   2
   0 -13  10-7.17304 34.3186   6
   0 -13 -10 39.8559 38.2344   5
   0 -13  10 73.2303 36.1820   5
   0 -13 -10 10.9456 40.2839   4
   0 -13  10 62.4271 42.4037   4
   0 -13 -10 68.7859 27.7118   2
   0  13 -10 27.9907 28.4829   3
   0 -13  10 93.1499 28.5870   3
   0  13  10 90.4525 29.2302   3
   0 -13 -11 976.881 122.703   1
   0  13  11 955.791 123.026   1
   0  13 -11 1074.78 124.387   1
   0 -13  11 997.144 123.212   1
   0 -13 -11 1396.57 128.002   6
   0 -13 -11 1129.42 123.197   3
   0  13  11 1044.54 123.403   2
   0  13 -11 1109.67 124.079   2
   0 -13  11 1000.95 122.933   2
   0 -13  11 1255.23 127.606   6
   0 -13 -11 1201.36 128.955   5
   0 -13  11 1225.89 128.197   5
   0 -13 -11 1237.54 128.875   4
   0 -13  11 1305.42 129.958   4
   0 -13 -11 1156.54 123.735   2
   0  13 -11 1317.28 125.352   3
   0 -13  11 1140.58 123.250   3
   0  13  11 1086.73 123.495   3
   0  13  12 25.4879 29.4681   1
   0  13 -12 41.6013 28.5867   1
   0 -13 -12 94.9221 39.7447   6
   0 -13 -12 40.8617 26.7427   3
   0  13 -12 66.9824 30.0283   2
   0  13  12 41.1411 30.4588   2
   0 -13  12 50.8011 36.1303   6
   0 -13 -12 29.4659 40.2410   5
   0 -13  12 29.8038 36.7463   5
   0 -13 -12 29.7627 41.7514   4
   0 -13  12 74.9323 42.1160   4
   0 -13 -12 63.2262 28.0150   2
   0  13 -12 81.5059 30.1067   3
   0  13  12 9.43902 27.4922   3
   0 -13  12 34.4184 25.8021   3
   0 -13 -13 2705.75 222.147   6
   0 -13 -13 1986.25 217.036   3
   0  13  13 1830.57 217.077   2
   0  13 -13 1903.97 217.279   2
   0 -13  13 2359.47 220.824   6
   0 -13 -13 2307.54 221.632   5
   0 -13  13 1865.58 219.609   5
   0 -13 -13 2195.56 221.196   4
   0 -13  13 2117.02 221.274   4
   0  13  13 1866.55 217.083   1
   0 -13  13 1820.37 216.383   3
   0  13 -13 2198.27 218.259   3
   0  13  13 2063.63 217.535   3
   0 -13  14 176.513 40.6104   6
   0 -13 -14 45.0112 41.3774   5
   0 -13  14 94.9392 37.7941   5
   0 -13 -14 41.7997 44.9668   4
   0 -13  14 99.5461 44.7167   4
   0  13  14 124.885 32.2197   2
   0 -13 -14 79.3368 28.8161   3
   0 -13  14 113.702 27.6011   3
   0  13 -14 75.9330 31.5212   3
   0  13  14 69.8672 29.7454   3
   0 -13 -14 122.158 41.8865   6
   0 -13  15 162.985 41.0365   6
   0 -13 -15 107.580 47.0905   4
   0 -13  15 274.832 49.1847   4
   0 -13  15 122.763 41.8441   5
   0 -13 -15 231.088 45.1179   5
   0 -13  15 85.6916 30.8241   3
   0  13 -15 89.0429 33.1009   3
   0  13  15 140.411 34.6478   3
   0 -13 -15 193.961 44.6387   6
   0 -13  16 1209.52 129.128   6
   0 -13 -16 1235.99 130.612   4
   0 -13  16 1069.10 128.862   4
   0 -13  16 1162.94 129.052   5
   0 -13 -16 1250.92 129.667   5
   0  13  16 1029.81 124.513   3
   0  13 -16 1163.14 124.907   3
   0 -13 -16 1011.22 128.111   6
   0 -13  17 1850.74 179.420   6
   0 -13 -17 1875.44 181.238   4
   0 -13  17 1215.72 178.251   4
   0 -13  17 1628.84 179.341   5
   0 -13 -17 1666.14 179.178   5
   0  13 -17 1612.62 175.895   3
   0 -13 -17 1697.45 179.459   6
   0 -13 -18 85.9444 44.3449   5
   0 -13  18 56.0918 46.0010   4
   0 -13 -18 43.7378 45.6581   4
   0 -13  18 63.3162 41.4740   5
   0 -13  18 91.0075 39.3783   6
   0 -13 -18 15.2865 39.5166   6
   0 -13 -19-47.3715 45.1711   5
   0 -13  19 12.1528 42.7824   4
   0 -13 -19 4.02222 44.2069   4
   0 -13  19 19.9980 39.3003   5
   0 -13  19 3.82419 35.9105   6
   0 -13 -19 38.5488 39.9818   6
   0 -13 -20 2035.16 204.179   5
   0 -13  20 1979.12 204.749   4
   0 -13 -20 2290.65 205.814   4
   0 -13  20 2012.69 203.750   5
   0 -13  20 2213.84 203.658   6
   0 -13 -21 125.016 44.0772   5
   0 -13  21 82.8593 44.5993   4
   0 -13 -21 8.22815 44.7097   4
   0 -13  21 36.7520 40.9343   5
   0 -13  21-19.4501 36.8123   6
   0 -13 -21 3.92117 40.3417   6
   0 -13 -22 203.748 47.8227   5
   0 -13  22 163.284 52.2610   4
   0 -13  22 148.547 45.3913   5
   0 -13 -22 205.745 48.1323   6
   0 -13  22 113.777 38.7589   6
   0 -13 -22 149.714 50.9835   4
   0 -13 -23 65.8882 45.2561   5
   0 -13  23 50.0041 41.5710   5
   0 -13 -23 115.772 46.1037   6
   0 -13  23 95.0363 37.7091   6
   0 -13 -23 75.6844 45.7538   4
   0 -13 -24 829.707 96.2568   6
   0 -13  24 639.615 92.4484   5
   0 -13  24 763.002 92.6039   6
   0 -13 -24 790.741 95.7774   5
   0 -13 -25-36.5827 43.8813   6
   0 -13 -25-8.40899 43.5478   5
   0 -13  25-36.2846 38.2688   6
   0 -13  25 17.2512 49.2924   4
   0 -13  26 40.6834 39.6232   6
   0 -13 -26-8.20309 43.7557   6
   0 -13 -26 4.32986 48.4595   4
   0 -13 -27 53.7981 44.7047   6
   0 -13 -27 61.1553 48.1768   4
   0 -13  27 102.585 39.1848   6
   0 -13  27 86.5180 44.2229   5
   0 -13  28-8.72590 40.9679   5
   0 -13 -28-37.5721 43.3860   6
   0 -13 -28-17.6227 47.5284   4
   0 -13 -28 60.5233 45.2935   5
   0 -13  28-20.7000 35.2033   6
   0 -13  29 87.9691 44.4844   5
   0 -13 -29 96.8516 47.1041   6
   0 -13 -29 143.925 48.3132   5
   0 -13 -29 177.590 53.9246   4
   0 -13  29 146.168 41.7048   6
   0 -13 -30 31.2913 48.3721   4
   0 -13  30 63.2111 38.9672   6
   0 -13 -30 48.3775 45.0209   5
   0 -13  30 48.7448 41.5754   5
   0  14   0 82.5557 32.5721   3
   0 -14   0 140.540 40.5525   5
   0 -14   0 104.604 29.6738   2
   0 -14   0 114.289 45.6521   4
   0  14   0 76.1739 30.4458   2
   0 -14   0 101.233 28.3275   1
   0  14   0 95.0239 31.3222   1
   0  14  -1 41.2796 30.1275   3
   0 -14  -1 14.7906 38.3397   5
   0 -14   1-7.40468 38.0721   5
   0 -14   1 44.3979 26.6515   2
   0 -14  -1 22.1845 25.0054   2
   0 -14  -1 62.6840 42.1115   4
   0 -14   1 44.2823 41.5709   4
   0  14  -1 6.35106 29.2306   2
   0  14   1 12.6934 29.2865   2
   0 -14  -1-7.40550 35.4460   6
   0 -14   1 48.1226 36.8567   6
   0 -14   1 41.2453 25.5590   3
   0 -14  -1 44.4166 28.4342   3
   0 -14   1-3.16474 27.3337   1
   0 -14  -1-3.16408 26.1733   1
   0  14   1 28.5119 28.6258   1
   0  14  -1 12.6748 28.8631   1
   0  14  -2-31.7749 29.2537   3
   0  14   2 9.53614 28.5719   3
   0 -14   2-29.6675 38.9459   5
   0 -14  -2 40.7038 37.8380   5
   0 -14  -2-31.7158 26.9076   2
   0 -14   2-3.17561 26.0185   2
   0 -14  -2-51.6856 42.1851   4
   0 -14   2 18.4824 41.3739   4
   0  14   2-3.17565 27.7548   2
   0 -14   2-33.3269 33.8177   6
   0 -14  -2-37.0714 34.4761   6
   0 -14  -2-31.7445 26.0943   3
   0 -14   2 25.3829 24.5022   3
   0 -14   2-25.3530 26.8869   1
   0 -14  -2-12.6637 26.1935   1
   0  14  -2 9.51932 28.4436   1
   0  14   2-6.33963 29.5601   1
   0  14  -3 34.9480 28.7019   1
   0  14   3 79.3350 29.6586   1
   0 -14   3 28.5748 26.5933   1
   0 -14   3 48.1966 34.9878   6
   0 -14   3 78.0500 39.0182   5
   0 -14  -3 3.70526 37.0677   5
   0 -14  -3 6.34942 26.2548   2
   0 -14  -3 53.8816 27.6115   1
   0 -14  -3 18.4905 39.7463   4
   0 -14   3 48.1725 41.6821   4
   0  14   3 66.7132 29.3887   2
   0  14  -3 25.4813 29.9161   2
   0 -14   3 50.7966 27.6564   3
   0  14  -3 28.6156 29.7894   3
   0  14   3 35.0068 28.9039   3
   0 -14  -3 74.2539 35.6385   6
   0 -14   4 44.5587 36.2468   6
   0 -14  -4 103.977 39.5376   5
   0 -14  -4 44.4667 28.5817   1
   0  14   4 60.4215 29.9103   1
   0  14  -4 22.2919 29.7265   1
   0 -14   4 29.7480 40.9522   4
   0 -14  -4 74.1809 41.2192   4
   0  14   4 41.3749 29.1022   2
   0  14  -4 47.8686 29.3316   2
   0 -14  -4 44.6438 36.2306   6
   0  14   4 60.5343 30.5560   3
   0  14  -4 38.1807 28.7078   3
   0 -14  -5 148.939 43.7428   5
   0  14   5 137.008 35.1398   1
   0  14  -5 111.758 32.8924   1
   0 -14  -5 160.042 45.4384   4
   0 -14   5 182.967 47.8728   4
   0 -14   5 145.072 41.5584   6
   0  14  -5 166.298 36.2562   2
   0  14   5 143.450 34.3809   2
   0 -14  -5 179.002 42.0170   6
   0  14  -5 121.126 35.6577   3
   0  14   5 127.666 33.8893   3
   0 -14  -6 11.2200 36.2973   6
   0  14  -6 41.6971 28.7235   2
   0  14   6 22.3672 29.6198   2
   0 -14  -6 7.47401 40.2887   5
   0 -14   6-3.75907 37.9874   5
   0 -14  -6-11.2155 41.8789   4
   0 -14   6 71.3099 42.1165   4
   0 -14   6-7.45930 36.8686   6
   0  14  -6-19.2283 28.9346   1
   0  14   6 57.5250 30.2264   1
   0  14   6 38.3643 29.6356   3
   0  14  -6 25.5312 30.3329   3
   0 -14  -7 116.338 40.4369   6
   0  14   7 150.569 34.1521   2
   0 -14  -7 168.864 44.8723   5
   0 -14   7 64.2138 41.8858   5
   0 -14  -7 195.453 48.2142   4
   0 -14   7 200.054 48.3999   4
   0 -14   7 213.209 42.6980   6
   0  14   7 179.553 35.9843   1
   0  14   7 86.5134 33.4207   3
   0  14  -7 89.5723 33.7128   3
   0 -14   8 112.623 37.5141   6
   0 -14   8 45.5777 38.8544   5
   0 -14  -8 71.8432 44.3758   4
   0 -14   8-3.79813 41.2361   4
   0  14   8 83.5763 30.8207   2
   0 -14  -8 26.3661 36.4544   6
   0 -14  -8 90.4955 41.1727   5
   0  14   8 35.3237 29.2775   3
   0  14  -8 54.5115 29.4681   3
   0 -14  -9 1023.77 125.506   4
   0 -14   9 764.997 123.737   4
   0 -14   9 1070.14 124.469   5
   0 -14   9 1160.57 123.741   6
   0 -14  -9 1183.88 124.168   6
   0 -14  -9 1326.85 126.251   5
   0  14  -9 1070.27 121.074   3
   0 -14  10 65.3952 39.6383   5
   0 -14  10 80.9469 42.1959   4
   0 -14 -10 76.6629 44.2195   4
   0 -14 -10 30.4013 39.6523   6
   0 -14 -10 22.8818 39.9509   5
   0 -14  10 68.1147 37.1836   6
   0 -14  11 46.4926 39.0043   5
   0 -14  11 38.8570 43.1611   4
   0 -14 -11 3.86254 44.1901   4
   0 -14 -11 11.4599 35.8676   6
   0 -14 -11 99.7806 41.7878   5
   0 -14  11 60.8240 36.4910   6
   0 -14  12 370.748 60.8434   5
   0 -14  12 246.831 61.4326   4
   0 -14 -12 424.520 63.1945   4
   0 -14 -12 529.988 61.7946   6
   0 -14 -12 367.177 61.2948   5
   0 -14  12 294.172 57.1496   6
   0 -14  13 169.137 49.0282   5
   0 -14  13 213.435 54.0749   4
   0 -14 -13 306.345 55.4206   4
   0 -14 -13 297.448 49.9065   6
   0 -14 -13 194.641 48.9890   5
   0 -14  13 257.371 48.0296   6
   0 -14  14 313.183 59.7223   5
   0 -14  14 470.544 65.4997   4
   0 -14 -14 424.054 65.0931   4
   0 -14 -14 404.052 63.2723   6
   0 -14 -14 368.752 62.3417   5
   0 -14  14 448.142 61.0499   6
   0 -14  15 151.910 46.0681   5
   0 -14  15 237.455 52.6640   4
   0 -14 -15 183.970 50.8826   4
   0 -14 -15 242.358 46.7208   6
   0 -14 -15 229.399 51.1612   5
   0 -14  15 190.469 44.5361   6
   0 -14  16 774.167 100.284   5
   0 -14  16 698.891 102.802   4
   0 -14 -16 1005.19 105.450   4
   0 -14 -16 826.494 101.221   6
   0 -14 -16 961.112 103.682   5
   0 -14  16 790.125 98.9749   6
   0 -14  17 126.064 49.3974   5
   0 -14  17 180.478 53.2629   4
   0 -14 -17 232.278 53.8017   4
   0 -14 -17 312.994 50.0149   6
   0 -14 -17 293.662 52.3569   5
   0 -14  17 192.949 44.3249   6
   0 -14  18 791.763 98.2383   5
   0 -14  18 604.389 100.480   4
   0 -14 -18 900.964 103.280   4
   0 -14 -18 805.902 99.5400   6
   0 -14 -18 929.000 101.550   5
   0 -14  18 852.075 98.4911   6
   0 -14  19 20.6888 41.4530   5
   0 -14  19-12.5352 46.8883   4
   0 -14 -19 29.0705 43.7422   4
   0 -14 -19 44.1944 40.9545   6
   0 -14 -19 28.6416 43.0130   5
   0 -14  19 19.9511 35.9105   6
   0 -14  20 317.237 57.7443   5
   0 -14  20 320.557 63.4634   4
   0 -14 -20 457.330 60.7481   6
   0 -14 -20 389.873 64.7180   4
   0 -14 -20 260.097 59.9888   5
   0 -14  20 401.900 57.9522   6
   0 -14  21 198.425 46.2629   6
   0 -14 -21 204.082 52.2419   5
   0 -14  21 260.950 53.1986   5
   0 -14 -21 269.080 51.9302   6
   0 -14 -22 571.043 72.6616   6
   0 -14 -22 424.387 71.8418   5
   0 -14  22 522.073 70.3960   6
   0 -14 -23-16.5518 43.5273   6
   0 -14 -23 38.7549 48.0964   4
   0 -14  23 4.10951 36.3019   6
   0 -14  23-4.32843 49.9421   4
   0 -14  24 69.8313 47.2692   4
   0 -14 -24 47.7707 46.7724   4
   0 -14 -24 70.8747 44.2446   6
   0 -14  24 49.6856 38.6391   6
   0 -14  24 51.7611 43.9204   5
   0 -14  25-8.69600 41.3446   5
   0 -14  25 17.5917 47.7222   4
   0 -14 -25 56.9033 48.5522   4
   0 -14 -25 12.6002 43.7481   6
   0 -14 -25 17.2308 45.6818   5
   0 -14  25-25.0278 36.9632   6
   0 -14  26 13.1420 43.9333   5
   0 -14 -26 26.4666 49.6266   4
   0 -14 -26 134.674 47.3245   5
   0 -14  26 54.6251 38.2885   6
   0 -14  26-22.1427 46.9632   4
   0 -14 -27 62.1808 50.6788   4
   0 -14  27 154.354 47.2679   5
   0 -14 -27 144.427 49.0442   5
   0 -14 -28 500.835 68.9667   4
   0 -14  28 297.432 62.9561   5
   0 -14 -28 396.751 66.2795   5
   0 -15   0-38.9019 41.4066   5
   0 -15   0 54.3078 45.4925   4
   0 -15   1 622.786 84.2639   5
   0 -15  -1 731.212 85.6129   5
   0 -15   1 618.856 82.0130   6
   0 -15  -1 638.632 82.6362   6
   0 -15   1 601.750 84.8078   4
   0 -15  -1 729.297 86.8684   4
   0 -15  -2 517.616 66.8966   5
   0 -15   2 405.355 64.0388   5
   0 -15   2 393.319 61.6152   6
   0 -15  -2 502.694 64.0842   6
   0 -15   2 466.350 68.9987   4
   0 -15  -2 337.728 66.0004   4
   0 -15   3 218.729 47.5151   5
   0 -15  -3 229.860 49.7571   5
   0 -15  -3 245.800 45.5980   6
   0 -15   3 140.291 44.8886   6
   0 -15   3 210.337 51.0751   4
   0 -15  -3 151.640 51.4537   4
   0 -15   4 743.958 85.7865   5
   0 -15  -4 655.423 84.7950   5
   0 -15   4 628.174 82.1045   6
   0 -15  -4 750.397 84.8541   6
   0 -15  -4 584.494 85.1885   4
   0 -15   4 554.668 84.3984   4
   0 -15  -5 66.5896 39.2351   6
   0 -15  -5 121.164 44.9201   4
   0 -15   5 43.1100 44.1264   4
   0 -15  -5 93.8730 42.0049   5
   0 -15   5 78.1772 37.8447   6
   0 -15   6 98.5138 40.4170   5
   0 -15  -6 31.3793 42.8445   4
   0 -15   6 86.5774 46.7868   4
   0 -15  -6 19.6335 35.7147   6
   0 -15  -6-7.84231 41.2181   5
   0 -15   6-11.7489 37.4707   6
   0 -15   7 261.174 55.1842   5
   0 -15   7 367.659 60.9623   4
   0 -15  -7 275.742 56.9096   4
   0 -15  -7 342.484 54.2407   6
   0 -15  -7 326.655 56.7538   5
   0 -15   7 302.282 53.3200   6
   0 -15   8 401.472 64.5081   5
   0 -15   8 365.638 66.3643   4
   0 -15  -8 431.431 68.1102   4
   0 -15  -8 509.529 64.8158   6
   0 -15  -8 501.772 65.0908   5
   0 -15   8 350.409 60.3850   6
   0 -15   9 15.9802 38.6365   5
   0 -15   9 27.9770 46.9591   4
   0 -15  -9 35.8203 43.1119   4
   0 -15  -9-7.92715 38.4227   6
   0 -15  -9 15.8723 40.8295   5
   0 -15   9-7.90123 36.4566   6
   0 -15  10 550.224 75.0528   5
   0 -15  10 369.863 76.4037   4
   0 -15 -10 560.475 77.1727   4
   0 -15 -10 612.799 74.5982   6
   0 -15 -10 657.898 77.3851   5
   0 -15  10 523.227 72.7757   6
   0 -15  11 355.465 63.6641   5
   0 -15  11 311.565 66.5510   4
   0 -15 -11 402.743 65.8232   4
   0 -15 -11 463.365 62.3128   6
   0 -15 -11 424.785 66.2730   5
   0 -15  11 501.262 64.4874   6
   0 -15  12 16.2521 39.6468   5
   0 -15  12 24.4481 43.1161   4
   0 -15 -12-4.05447 46.9350   4
   0 -15 -12-16.0494 39.6030   6
   0 -15 -12-4.02992 41.3643   5
   0 -15  12-31.9690 37.1451   6
   0 -15  13-4.08907 41.1765   5
   0 -15  13 28.7264 44.0208   4
   0 -15 -13-24.4903 44.2846   4
   0 -15 -13 36.2804 36.9930   6
   0 -15 -13 16.2188 41.8820   5
   0 -15  13-20.0673 37.4046   6
   0 -15  14 1486.09 175.358   5
   0 -15  14 1401.63 174.701   4
   0 -15 -14 1517.19 176.025   4
   0 -15 -14 1803.42 176.262   6
   0 -15 -14 1717.72 175.727   5
   0 -15  14 1629.18 174.835   6
   0 -15  15-4.14412 42.6212   5
   0 -15  15 54.1511 45.0145   4
   0 -15 -15 29.0044 45.3673   4
   0 -15 -15 48.8801 41.5519   6
   0 -15 -15 90.3650 44.3112   5
   0 -15  15 60.7807 38.6222   6
   0 -15  16 62.5985 42.4072   5
   0 -15  16 33.5682 46.3033   4
   0 -15 -16-4.09572 41.0841   6
   0 -15 -16 16.6994 46.5673   4
   0 -15 -16-24.8111 45.8796   5
   0 -15  16 4.07325 36.5109   6
   0 -15  17 33.6161 41.1037   5
   0 -15 -17-42.0590 47.9670   4
   0 -15 -17 45.2870 42.0868   6
   0 -15  17-20.4749 36.2811   6
   0 -15 -17 16.6586 42.5736   5
   0 -15 -18 600.686 81.9871   6
   0 -15  18 588.930 80.1746   6
   0 -15 -18 691.850 84.3040   5
   0 -15 -19 400.036 58.1367   6
   0 -15 -19 274.553 59.7444   5
   0 -15  19 289.932 53.6244   6
   0 -15 -20 125.739 41.2371   6
   0 -15 -20 17.2108 47.0718   4
   0 -15  20 69.2030 47.8364   4
   0 -15  21 30.4930 48.3345   4
   0 -15 -21 60.6808 48.5232   4
   0 -15 -21 29.5093 42.8563   6
   0 -15  21 62.8617 39.4949   6
   0 -15  21 34.5619 44.1889   5
   0 -15  22 139.178 47.4829   5
   0 -15 -22 65.4864 50.7228   4
   0 -15 -22 202.671 50.3065   5
   0 -15  22 177.075 43.5237   6
   0 -15  22 61.3929 50.5153   4
   0 -15  23 39.7279 48.2894   4
   0 -15 -23 73.8242 47.1680   5
   0 -15  23 74.4062 44.2204   5
   0 -15 -23 57.1389 46.9208   4
   0 -15  24 119.964 48.4919   4
   0 -15 -24 88.4975 50.2268   4
   0 -15 -24 56.8439 47.3057   5
   0 -15  24 92.4996 46.5514   5
   0 -15  25 71.5098 45.7510   4
   0 -15 -25 4.45205 46.7104   4
   0 -15 -25-17.2752 45.5879   6
   0 -15 -25 22.0125 44.7834   5
   0 -15  25 48.7624 40.9655   5
   0 -15  26 552.804 87.6797   5
   0 -15  26 646.950 92.3274   4
   0 -15 -26 686.820 90.7152   6
   0 -15 -26 712.029 93.1039   4
   0 -15  26 721.687 87.5357   6
   0 -15 -26 814.781 91.0432   5
   0 -16   0 93.4151 42.8968   5
   0 -16   0 56.7138 44.6098   4
   0 -16  -1 32.4864 40.9386   5
   0 -16   1 105.685 44.1432   5
   0 -16  -1 81.2991 39.3470   6
   0 -16   1 77.1994 37.5311   6
   0 -16  -1 28.3596 44.1657   4
   0 -16   1 117.561 47.2801   4
   0 -16   2 32.5404 42.1002   5
   0 -16  -2 4.06301 41.2674   5
   0 -16   2 52.8456 38.8334   6
   0 -16  -2 32.5500 39.3352   6
   0 -16   2-12.1749 44.7656   4
   0 -16  -2 44.6052 45.8499   4
   0 -16  -3 4.06606 42.0749   5
   0 -16   3-16.2988 42.8526   5
   0 -16   3 20.3443 37.0321   6
   0 -16  -3 101.820 41.9706   6
   0 -16  -3-20.2994 43.1206   4
   0 -16   3 56.9005 45.6276   4
   0 -16  -4 142.524 46.1617   5
   0 -16   4 102.069 46.0365   5
   0 -16   4 105.896 42.5438   6
   0 -16  -4 118.235 43.2666   6
   0 -16   4 69.2492 47.1170   4
   0 -16  -4 134.201 49.3127   4
   0 -16  -5 53.0255 43.3302   5
   0 -16   5 20.3863 37.4129   6
   0 -16  -5 28.5938 39.7670   6
   0 -16  -5 16.3067 45.6938   4
   0 -16   5 16.3440 43.6592   4
   0 -16  -6 61.3917 40.9619   6
   0 -16  -6 81.7615 46.7943   4
   0 -16   6 8.19575 44.0576   4
   0 -16  -6 28.6208 42.0755   5
   0 -16   6 24.5107 39.8840   6
   0 -16   7 4.11887 40.0044   5
   0 -16  -7-24.6147 45.0857   4
   0 -16   7 20.5714 46.1952   4
   0 -16  -7 28.7181 39.6596   6
   0 -16  -7-24.5940 40.5487   5
   0 -16   7 8.18641 37.1629   6
   0 -16   8-4.13359 41.8133   5
   0 -16   8 49.5602 44.3947   4
   0 -16  -8-37.0580 45.2625   4
   0 -16  -8-16.4501 40.7860   6
   0 -16  -8 32.8945 44.1147   5
   0 -16   8 32.8122 37.8440   6
   0 -16   9-12.4511 38.5879   5
   0 -16   9 4.15009 44.9472   4
   0 -16  -9 20.6794 43.6855   4
   0 -16  -9 4.12428 38.9276   6
   0 -16  -9-8.25413 42.1031   5
   0 -16   9-53.4741 39.6799   6
   0 -16  10 308.419 54.3051   5
   0 -16  10 258.485 56.3257   4
   0 -16 -10 257.618 56.4505   4
   0 -16 -10 215.132 51.6480   6
   0 -16 -10 327.347 56.1956   5
   0 -16  10 247.481 49.9836   6
   0 -16  11 25.1224 42.5280   5
   0 -16  11-8.38445 45.2271   4
   0 -16 -11-12.5236 46.2149   4
   0 -16 -11 8.30488 39.0902   6
   0 -16 -11-8.32030 42.2547   5
   0 -16  11 24.8313 37.5786   6
   0 -16  12 185.082 46.4296   5
   0 -16  12 113.773 48.6422   4
   0 -16 -12 75.5420 49.4150   4
   0 -16 -12 133.723 47.9552   5
   0 -16  12 207.584 46.6249   6
   0 -16 -12 137.510 44.6880   6
   0 -16 -13 25.3238 47.4527   4
   0 -16 -13 12.5520 39.7521   6
   0 -16  13 24.9991 37.7054   6
   0 -16 -13 37.7970 42.8138   5
   0 -16 -14 294.007 53.7983   6
   0 -16  14 242.619 49.1212   6
   0 -16 -14 181.490 54.5868   5
   0 -16 -15 4.21674 39.8565   6
   0 -16  15 42.0026 37.9999   6
   0 -16 -16 176.096 50.8120   4
   0 -16  16 103.128 44.5170   5
   0 -16  16 147.648 43.2457   6
   0 -16  16 138.055 49.2210   4
   0 -16  17-4.33978 46.9696   4
   0 -16  17 17.2815 41.2443   5
   0 -16 -17 64.8285 48.5048   4
   0 -16  18 8.73278 46.6656   4
   0 -16 -18 86.2441 46.7073   5
   0 -16  18 17.3800 41.8177   5
   0 -16 -18 4.34798 46.7379   4
   0 -16  19-26.3501 49.6862   4
   0 -16 -19-13.1189 46.8496   4
   0 -16 -19 52.0525 46.4724   5
   0 -16  19 52.4236 41.1609   5
   0 -16  20 8.83076 46.4835   4
   0 -16 -20 109.986 49.7791   4
   0 -16 -20 4.31631 45.0838   6
   0 -16 -20 13.0843 44.0552   5
   0 -16  20 48.3172 43.5932   5
   0 -16  21 35.3194 44.5217   5
   0 -16  21 35.5345 46.8790   4
   0 -16 -21-4.42595 47.4458   4
   0 -16 -21-21.6843 42.6816   6
   0 -16 -21 30.6961 45.5443   5
   0 -16  21 69.0626 39.5788   6
   0 -16  22 190.835 50.9320   5
   0 -16  22 75.8863 53.2950   4
   0 -16 -22 71.1752 51.2931   4
   0 -16 -22 270.247 50.8791   6
   0 -16 -22 255.839 53.2189   5
   0 -16  22 160.511 45.8538   6
   0 -16  23-4.45941 41.2466   5
   0 -16  23-13.4583 47.5691   4
   0 -16 -23 49.2083 47.8979   4
   0 -16 -23 17.5150 42.2374   6
   0 -16 -23-4.43449 45.8081   5
   0 -16  23 8.71957 38.6277   6
   0 -16  24 286.798 54.0937   5
   0 -16  24 302.048 59.5259   4
   0 -16 -24 247.128 59.2968   4
   0 -16 -24 271.848 56.9552   5
   0 -16  24 236.489 51.3330   6
   0 -16 -24 312.405 59.5709   6
   0 -17   0 8.40529 44.9167   4
   0 -17   0 12.6368 43.0662   5
   0 -17  -1 219.197 51.7133   6
   0 -17   1 265.458 49.3731   6
   0 -17  -1 147.105 53.1499   4
   0 -17   1 159.798 54.5480   4
   0 -17   1 269.666 52.8922   5
   0 -17  -1 210.590 52.5032   5
   0 -17  -2 105.424 44.6154   6
   0 -17   2 113.817 42.9910   6
   0 -17   2 105.221 47.1757   4
   0 -17  -2 117.776 48.2932   4
   0 -17  -2 164.329 48.5325   5
   0 -17   2 160.250 47.7565   5
   0 -17   3 75.9083 41.5943   6
   0 -17  -3 80.1086 45.4566   5
   0 -17  -3 21.0509 46.3289   4
   0 -17   3-8.42763 44.3850   4
   0 -17  -4 240.600 50.7425   5
   0 -17  -4 134.897 53.3953   4
   0 -17  10 193.443 48.5735   5
   0 -17  10 154.785 53.6057   4
   0 -17 -11 4.30403 47.9065   4
   0 -17  11 38.8286 43.4452   5
   0 -17  11 77.7007 48.0466   4
   0 -17  12 338.169 63.5456   4
   0 -17 -12 388.912 67.1867   4
   0 -17 -12 339.607 61.8817   6
   0 -17 -12 469.488 63.9740   5
   0 -17  12 272.763 60.1456   5
   0 -17  13 65.1978 41.9498   5
   0 -17  13 34.8320 50.2603   4
   0 -17 -13 91.1610 47.2110   4
   0 -17 -13 81.9375 43.1763   6
   0 -17 -13 56.2164 44.2338   5
   0 -17  13 64.4947 40.4147   6
   0 -17  14-4.36507 41.6741   5
   0 -17  14 30.6191 48.6612   4
   0 -17 -14 74.1187 49.1911   4
   0 -17 -14 64.9163 43.9386   6
   0 -17 -14 73.7876 46.1817   5
   0 -17  14 90.5902 40.2878   6
   0 -17  15 4.38297 44.2342   5
   0 -17  15 4.39362 48.3794   4
   0 -17 -15-4.37837 47.7713   4
   0 -17 -15 17.3703 40.2684   6
   0 -17 -15 8.71826 43.6112   5
   0 -17  15 12.9797 39.6023   6
   0 -17  16 52.8271 42.7194   5
   0 -17  16 52.9727 47.0412   4
   0 -17 -16 13.1967 47.0586   4
   0 -17 -16 17.4233 42.9592   6
   0 -17 -16 56.8947 42.8672   5
   0 -17  16 30.3944 38.7494   6
   0 -17  17 44.2000 44.0110   5
   0 -17  17 62.0767 48.4517   4
   0 -17 -17 30.9409 48.8354   4
   0 -17 -17 135.549 41.2681   6
   0 -17 -17 140.652 47.7733   5
   0 -17  17 34.8536 38.0596   6
   0 -17  18 53.2738 44.8354   5
   0 -17  18 22.2735 45.9507   4
   0 -17 -18 35.5226 49.0994   4
   0 -17 -18 8.77741 42.5647   6
   0 -17 -18 22.0677 44.4774   5
   0 -17  18-26.2331 40.2644   6
   0 -17  19 151.539 45.0102   5
   0 -17  19 107.371 48.3748   4
   0 -17 -19 102.562 52.4902   4
   0 -17 -19 44.0293 43.8231   6
   0 -17 -19 115.258 46.4917   5
   0 -17  19 171.126 42.8992   6
   0 -17  20 286.429 59.8002   5
   0 -17  20 444.633 68.2480   4
   0 -17 -20 402.402 63.8592   6
   0 -17 -20 452.367 69.1506   4
   0 -17 -20 400.832 66.4930   5
   0 -17  20 334.783 59.2515   6
   0 -17 -21-26.8195 44.3163   5
   0 -17 -21 8.87520 41.1412   6
   0 -17 -21 17.9873 45.7668   4
   0 -18   0 56.4192 45.9955   5
   0 -18   0 95.3344 51.0490   4
   0 -18   1 39.0847 44.1263   5
   0 -18  -1 26.0361 45.4820   5
   0 -18   1 65.1127 39.4345   6
   0 -18  -1 43.4241 40.7950   6
   0 -18  -1 30.3361 47.8210   4
   0 -18   1 108.340 48.5071   4
   0 -18  -2-43.4095 42.5551   5
   0 -18   2 30.4188 41.5116   5
   0 -18  -2-39.0916 40.4777   6
   0 -18   2 30.3979 42.2770   6
   0 -18  -2-60.6784 47.2848   4
   0 -18   2 60.7098 46.5141   4
   0 -18   3 13.0456 44.2168   5
   0 -18  -3 21.7150 43.4013   5
   0 -18  -3 39.1355 40.9872   6
   0 -18   3 60.8137 40.2274   6
   0 -18   3 30.3954 46.6246   4
   0 -18  -3 43.3767 47.9797   4
   0 -18   4 39.1828 44.3501   5
   0 -18  -4 73.8987 46.2152   5
   0 -18   4-21.7322 39.0823   6
   0 -18  -4-17.4027 41.4000   6
   0 -18  -4-26.0501 47.0503   4
   0 -18   4 86.9607 48.7702   4
   0 -18  -5 117.478 46.8364   5
   0 -18  -5 52.2772 42.6915   6
   0 -18   5 17.4040 40.7376   6
   0 -18   5 65.3137 51.2156   4
   0 -18  -5 39.1341 46.6282   4
   0 -18  -6 47.9299 44.6018   5
   0 -18  -6 52.3434 43.4113   6
   0 -18   6-8.70926 41.1629   6
   0 -18  -6 13.0704 48.3765   4
   0 -18   6 95.9831 52.4358   4
   0 -18  -7 39.2715 43.2757   5
   0 -18   7 4.37722 41.2162   5
   0 -18   7 34.8831 41.1598   6
   0 -18  -7 26.1990 42.8176   6
   0 -18   7 8.74333 47.7927   4
   0 -18  -7-61.0965 46.1896   4
   0 -18  -8 113.668 48.6371   5
   0 -18   8 48.2475 45.1830   5
   0 -18  -8 135.632 44.5087   6
   0 -18   8 52.4063 43.7620   6
   0 -18   8 13.1481 49.3593   4
   0 -18  -8 70.0038 48.0635   4
   0 -18  -9-56.9769 42.1674   6
   0 -18   9-4.37343 38.3008   6
   0 -18  -9 39.4644 45.5678   4
   0 -18   9-13.1877 47.1498   4
   0 -18  -9-13.1467 45.4465   5
   0 -18   9 52.7631 42.4035   5
   0 -18  10 52.8908 41.0277   5
   0 -18  10 4.40701 46.8668   4
   0 -18 -10 39.5855 45.4817   4
   0 -18 -10 57.0952 43.8921   6
   0 -18 -10 43.9247 47.1660   5
   0 -18  10 17.5249 39.6271   6
   0 -18  11 8.83936 41.4085   5
   0 -18  11 13.2658 46.9859   4
   0 -18 -11 101.432 49.9592   4
   0 -18 -11-13.2011 41.7421   6
   0 -18 -11 26.4279 45.5993   5
   0 -18  11-48.2968 40.9293   6
   0 -18  12 22.1559 40.0794   5
   0 -18  12 17.7365 49.4010   4
   0 -18 -12 4.42534 46.7880   4
   0 -18 -12-8.82060 43.2924   6
   0 -18 -12 57.4051 43.8390   5
   0 -18  12 39.5950 41.3700   6
   0 -18  13 13.3314 41.1718   5
   0 -18  13 8.90045 47.9813   4
   0 -18 -13 62.1391 49.2880   4
   0 -18 -13 57.4824 44.9837   6
   0 -18 -13 159.380 49.2531   5
   0 -18  13 114.630 43.0032   6
   0 -18  14 26.7496 41.6952   5
   0 -18  14 53.5581 49.7099   4
   0 -18 -14 17.8109 46.8758   4
   0 -18 -14-31.0204 42.3747   6
   0 -18 -14 71.0328 45.3219   5
   0 -18  14-8.84169 40.8217   6
   0 -18  15 8.94359 43.5347   5
   0 -18  15 8.95970 47.4968   4
   0 -18 -15 4.46844 47.2828   4
   0 -18 -15-8.88525 41.4009   6
   0 -18 -15-8.90867 44.5584   5
   0 -18  15 22.1557 40.0165   6
   0 -18  16 98.6935 44.3124   5
   0 -18  16 8.98590 47.5723   4
   0 -18 -16 98.6308 48.4866   4
   0 -18 -16 35.6503 42.8144   6
   0 -18 -16 31.2726 43.9330   5
   0 -18  16 93.3022 41.1320   6
   0 -18  17 85.4937 44.7346   5
   0 -18  17 121.691 48.8218   4
   0 -18 -17 116.535 50.3513   5
   0 -18 -17 49.1360 41.2396   6
   0 -18 -17 89.9366 52.2461   4
   0 -18  17 89.1005 42.5979   6
   0 -19   0-22.1891 46.1646   4
   0 -19   0 57.7609 44.1990   5
   0 -19  -1-39.9434 48.5958   4
   0 -19   1 13.3208 46.4245   4
   0 -19   1 26.6764 39.1602   6
   0 -19  -1-22.2259 42.5630   6
   0 -19  -1 4.44263 44.5368   5
   0 -19   1 13.3370 46.0100   5
   0 -19   2 44.4233 46.8447   4
   0 -19  -2-48.8242 46.5258   4
   0 -19  -2 62.2734 42.6192   6
   0 -19   2-22.2270 38.7377   6
   0 -19   2 17.7915 42.2057   5
   0 -19  -2 35.5554 46.8667   5
   0 -19   3 13.3332 47.1683   4
   0 -19  -3 22.2041 47.7716   4
   0 -19   3 44.4603 40.0978   6
   0 -19  -3 26.7017 40.2445   6
   0 -19  -3 53.3480 45.4894   5
   0 -19   3 53.3965 46.0072   5
   0 -19  -4 133.377 50.9917   4
   0 -19   4 88.9751 50.2473   4
   0 -19   4 142.339 43.3443   6
   0 -19  -4 80.1265 44.1727   6
   0 -19   4 155.872 50.9879   5
   0 -19  -4 133.467 47.1127   5
   0 -19   5 40.0805 44.7142   4
   0 -19  -5 62.3135 47.9878   4
   0 -19   5 13.3562 39.5138   6
   0 -19  -5 44.5671 42.0230   6
   0 -19   5 53.5097 46.0264   5
   0 -19  -5 22.2591 43.5102   5
   0 -19  -6 35.6435 49.2522   4
   0 -19   6-4.45980 45.4127   4
   0 -19   6 13.3644 38.9275   6
   0 -19  -6 22.3040 40.1985   6
   0 -19  -6 4.45672 42.6976   5
   0 -19  -7 165.117 52.7899   4
   0 -19   7 129.581 49.1440   4
   0 -19   7 89.1798 42.9505   6
   0 -19  -7 129.455 45.3802   6
   0 -19  -7 102.650 46.6121   5
   0 -19   7 89.4266 44.3709   5
   0 -19   8 80.5768 50.0454   4
   0 -19  -8 26.8141 47.7112   4
   0 -19  -8 120.714 43.0731   6
   0 -19   8 120.546 44.4223   6
   0 -19   8 44.7789 43.8490   5
   0 -19  -8 107.266 45.8330   5
   0 -19   9-8.96842 47.3541   4
   0 -19  -9 35.8243 49.4810   4
   0 -19   9 4.46950 39.3665   6
   0 -19  -9-13.4306 41.5053   6
   0 -19  -9-17.9014 45.2567   5
   0 -19   9 4.48581 42.1179   5
   0 -19 -10 89.7207 48.6108   4
   0 -19  10 26.9625 47.2071   4
   0 -19  10 107.835 45.5701   5
   0 -19 -10 103.112 47.9378   5
   0 -19  10 143.227 41.4345   6
   0 -19 -10 4.48194 45.4602   6
   0 -19  11 107.588 41.8061   6
   0 -19 -11 112.211 45.6116   6
   0 -19  11 67.5304 43.1288   5
   0 -19  11 108.069 51.4515   4
   0 -19 -11 80.9259 49.6101   4
   0 -19 -11 143.667 48.9122   5
   1   0   0-1.35016 3.45305   2
  -1   0   0 6.34652 3.73845   2
  -1   0   0 0.33257 3.64327   4
   1   0   0 0.12795 4.94585   5
  -1   0   0 1.89252 5.71431   5
  -1   0   0 0.85406 4.80794   3
   1   0   0 1.70777 4.62597   3
   1   0   0 13.4090 6.17477   6
  -1   0   0 4.56933 6.70441   6
  -1   0   0 1.77157 2.31734   1
  -1   0  -1 121332. 11326.2   1
   1   0   1 114090. 11326.2   1
  -1   0  -1 108996. 11326.0   5
   1   0  -1 113062. 11326.5   5
  -1   0   1 121517. 11326.6   5
   1   0  -1 123874. 11326.6   2
  -1   0   1 128128. 11326.6   2
  -1   0  -1 113177. 11326.0   2
   1   0  -1 110876. 11326.4   4
  -1   0   1 104926. 11326.4   4
   1   0   1 101503. 11326.2   4
   1   0   1 97298.8 11326.2   3
  -1   0  -1 112041. 11326.2   4
  -1   0  -1 120799. 11326.3   3
  -1   0   1 129987. 11326.8   3
   1   0   1 114499. 11326.3   6
  -1   0  -1 125933. 11326.3   6
   1   0  -1 128246. 11326.5   1
  -1   0   1 96679.2 11326.4   1
   1   0   2 19620.1 766.105   1
   1   0  -2 16726.0 767.140   6
  -1   0  -2 5695.12 764.773   6
   1   0  -2 17068.3 767.062   3
  -1   0   2 20233.2 767.123   3
  -1   0  -2 3310.27 764.759   3
   1   0   2 19837.5 765.389   2
  -1   0  -2 13926.8 764.837   6
   1   0   2 18101.9 765.321   5
   1   0   2 16805.8 765.912   4
   1   0  -2 17557.6 766.375   4
  -1   0   2 15819.6 766.246   1
   1   0   2 18831.3 766.090   1
   1   0  -2 20012.5 766.620   1
   1   0   2 14876.9 765.844   4
  -1   0   2 18506.1 766.910   2
  -1   0  -2 11517.0 764.815   3
   1   0   3 102251. 10404.9   5
  -1   0   3 104895. 10405.5   5
   1   0   3 98579.1 10404.9   2
  -1   0   3 106166. 10405.6   2
   1   0  -3 97613.4 10405.4   4
   1   0  -3 103670. 10405.6   3
  -1   0   3 87988.4 10405.4   1
   1   0   3 119962. 10405.4   1
   1   0  -3 111701. 10405.5   1
   1   0  -3 107374. 10405.7   6
   1   0  -4 11864.6 1407.54   1
   1   0   4 13558.6 1407.53   1
  -1   0   4 14968.5 1407.79   1
  -1   0   4 13803.3 1407.60   6
  -1   0  -4 15870.2 1406.74   6
   1   0  -4 15577.4 1407.86   6
  -1   0   4 16438.5 1407.93   3
   1   0  -4 15242.2 1407.92   3
  -1   0  -4 15081.6 1407.63   1
  -1   0  -4 14801.7 1407.20   5
  -1   0  -4 15386.9 1407.64   4
   1   0   4 14180.7 1407.46   4
   1   0  -4 13368.6 1407.66   4
  -1   0   4 13624.5 1407.60   4
  -1   0  -4 9153.94 1406.72   3
   1   0  -4 12960.2 1407.77   2
  -1   0   4 15539.6 1407.96   2
   1   0   4 14778.9 1407.23   2
   1   0  -4 14511.0 1407.87   5
  -1   0   4 14594.6 1407.83   5
  -1   0  -4 15780.2 1407.26   2
   1   0  -5 57.1859 15.3672   5
   1   0   5 38.0455 10.5826   5
  -1   0  -5 39.1016 11.5436   5
   1   0  -5 24.4294 10.4679   2
  -1   0  -5 31.4696 8.14213   2
   1   0   5 41.9559 8.45550   2
  -1   0   5 27.2785 14.6232   4
   1   0  -5 42.7303 14.8664   4
  -1   0  -5 27.4920 14.2709   4
   1   0   5 28.6053 13.9211   4
  -1   0  -5 23.5992 6.24131   3
   1   0  -5 34.6243 10.3401   3
   1   0   5 52.5175 6.58352   3
  -1   0   5 41.4136 10.0815   3
  -1   0  -5 58.4295 10.3975   1
   1   0   5 38.5306 9.74925   1
  -1   0   5 43.7554 10.6661   1
   1   0  -5 30.8322 10.4262   1
   1   0  -5 44.3409 12.8860   6
  -1   0   5 48.0486 12.6055   6
   1   0   5 39.8158 7.72861   6
  -1   0  -5 39.9307 7.96027   6
  -1   0   6 66796.1 7260.29   1
   1   0   6 77194.2 7260.34   1
  -1   0   6 70359.0 7260.02   6
  -1   0  -6 79600.2 7259.31   6
   1   0  -6 87210.4 7260.53   6
   1   0   6 74426.0 7259.29   3
  -1   0   6 81716.1 7260.45   3
  -1   0  -6 52263.2 7259.99   1
  -1   0  -6 82996.6 7259.99   5
   1   0   6 65371.9 7259.60   5
   1   0  -6 65756.0 7260.40   5
  -1   0  -6 68128.5 7260.15   4
   1   0  -6 68566.5 7260.35   4
   1   0   6 64857.4 7259.94   4
  -1   0   6 64175.8 7260.12   4
   1   0  -6 81904.5 7260.45   3
  -1   0  -6 75283.6 7259.32   3
   1   0   6 66789.8 7259.76   2
  -1   0  -6 72033.7 7259.91   2
   1   0   7 5404.44 536.682   1
   1   0  -7 4061.21 536.535   1
   1   0  -7 6339.11 536.933   6
  -1   0   7 5114.99 536.340   6
  -1   0  -7 6077.59 535.673   6
   1   0   7 4856.15 535.481   3
  -1   0   7 6095.25 536.796   3
  -1   0  -7 5568.52 536.335   5
   1   0   7 5278.28 536.082   5
   1   0  -7 5732.45 537.010   5
  -1   0   7 4943.36 536.572   5
   1   0  -7 5748.27 537.070   4
  -1   0  -7 5560.24 536.834   4
   1   0   7 4732.12 536.364   4
  -1   0   7 4416.69 536.499   4
  -1   0  -7 4643.17 535.470   3
   1   0  -7 5832.45 537.006   2
   1   0   7 5516.32 536.287   2
  -1   0  -7 5676.92 536.290   2
  -1   0   8 6639.72 660.665   1
   1   0  -8 7562.87 660.558   6
  -1   0  -8 6611.01 659.206   6
   1   0   8 6294.12 659.077   6
  -1   0   8 6391.08 659.958   6
   1   0   8 7217.39 659.327   3
  -1   0  -8 5516.32 660.303   1
  -1   0  -8 7496.91 660.208   5
   1   0   8 6169.05 659.675   5
  -1   0   8 5915.29 660.123   5
   1   0  -8 7078.80 660.768   5
  -1   0  -8 7277.57 660.746   4
   1   0   8 5595.12 659.948   4
  -1   0   8 5343.56 660.151   4
  -1   0  -8 5720.15 659.059   3
   1   0   8 7305.32 660.115   2
  -1   0   8 6218.21 660.655   2
   1   0  -8 7451.68 660.860   2
  -1   0   9 5272.33 469.777   1
   1   0   9 4334.61 469.105   1
   1   0  -9 5299.20 469.385   6
  -1   0   9 4255.75 468.614   6
  -1   0  -9 4779.17 468.053   6
   1   0   9 4529.04 467.839   6
   1   0   9 4465.56 467.917   3
  -1   0  -9 5075.91 469.468   1
  -1   0  -9 4987.36 468.996   5
   1   0  -9 5026.56 469.757   5
  -1   0   9 4050.73 468.891   5
   1   0   9 4206.88 468.484   5
  -1   0  -9 5051.59 469.663   4
  -1   0   9 3807.74 468.981   4
   1   0   9 3694.18 468.721   4
   1   0  -9 5215.33 469.297   3
  -1   0  -9 4231.28 467.964   3
   1   0  -9 4938.98 469.590   2
  -1   0   9 4771.51 469.462   2
  -1   0  10 18409.6 2016.19   6
   1   0 -10 21955.6 2016.86   6
   1   0  10 19621.9 2015.48   6
  -1   0 -10 21571.8 2015.78   6
  -1   0  10 23424.7 2017.02   3
   1   0  10 20843.2 2015.71   3
  -1   0 -10 19680.1 2016.96   1
  -1   0  10 16468.7 2016.34   5
   1   0  10 18421.3 2016.07   5
  -1   0  10 19477.2 2016.96   2
  -1   0  10 18434.7 2016.66   4
   1   0  10 17160.9 2016.34   4
  -1   0 -10 20386.8 2015.76   3
   1   0 -10 21121.8 2016.82   3
  -1   0 -10 19682.5 2016.46   5
  -1   0  10 21663.8 2017.39   1
   1   0  10 21300.6 2017.16   1
   1   0 -10 19406.1 2017.07   2
  -1   0 -10 19338.5 2016.37   2
   1   0  11 9924.68 1015.70   6
   1   0 -11 10809.2 1017.08   6
  -1   0  11 9800.59 1016.51   6
   1   0  11 10333.7 1015.91   3
  -1   0  11 11321.5 1017.16   3
   1   0 -11 9924.91 1017.42   5
   1   0  11 9114.90 1016.29   5
  -1   0  11 8314.42 1016.56   5
   1   0  11 11144.7 1017.04   2
  -1   0  11 10113.1 1017.37   2
   1   0  11 8686.46 1016.65   4
  -1   0  11 8730.95 1016.81   4
   1   0 -11 10392.4 1017.02   3
  -1   0  11 10904.2 1017.77   1
   1   0  11 11046.8 1017.60   1
   1   0 -11 9016.48 1017.21   2
   1   0  12 10185.1 1096.70   1
   1   0  12 10724.7 1095.23   6
  -1   0  12 10133.5 1095.88   6
   1   0  12 11073.7 1095.43   3
  -1   0  12 12111.1 1096.69   3
   1   0  12 11014.4 1096.38   2
   1   0  12 12645.3 1095.76   6
   1   0 -12 10172.3 1096.82   5
   1   0  12 9996.28 1095.86   5
  -1   0  12 9653.60 1096.24   5
  -1   0  12 11446.0 1097.10   2
   1   0  12 10522.2 1096.31   2
  -1   0  12 9699.94 1096.50   4
   1   0  12 9035.22 1096.06   4
   1   0  12 9152.03 1096.68   4
   1   0 -12 11859.0 1096.66   3
   1   0  12 11319.6 1097.08   1
  -1   0  12 11480.1 1097.31   1
   1   0 -12 11556.5 1097.11   2
  -1   0  13 2888.95 284.743   1
   1   0  13 2797.02 284.548   1
   1   0  13 2619.67 284.215   1
   1   0  13 2517.86 282.549   6
  -1   0  13 2565.68 283.359   6
  -1   0  13 3078.90 284.144   3
   1   0  13 2425.12 283.548   2
   1   0  13 3511.28 283.399   6
   1   0 -13 2784.23 284.879   5
   1   0  13 2507.22 283.360   5
  -1   0  13 2451.55 283.832   5
   1   0  13 2540.90 283.916   5
   1   0  13 2302.21 283.806   4
   1   0 -13 3024.98 284.008   3
   1   0  13 2800.54 284.939   4
  -1   0  13 2906.11 284.601   2
   1   0  13 3038.85 284.095   2
   1   0  13 2618.98 282.682   3
   1   0 -13 2807.57 284.531   2
   1   0  14 4456.95 563.927   1
   1   0 -14 6304.78 564.505   6
   1   0  14 5445.67 562.684   6
  -1   0  14 5009.61 563.281   6
  -1   0  14 6043.41 564.180   3
   1   0 -14 5170.45 564.597   1
   1   0  14 5399.18 563.898   2
   1   0 -14 5647.91 564.845   5
   1   0  14 6622.76 563.442   6
   1   0  14 4740.64 563.271   5
   1   0 -14 5216.44 564.784   4
   1   0  14 5348.37 564.133   5
  -1   0  14 4971.18 564.136   2
   1   0  14 5579.23 564.002   2
   1   0 -14 6393.31 564.353   3
   1   0  14 5348.79 564.876   4
   1   0  14 5251.89 564.431   1
  -1   0  14 5740.03 564.892   1
   1   0  14 5978.24 563.124   3
   1   0 -14 5579.76 564.555   2
   1   0  15 11434.6 1296.13   1
  -1   0  15 11658.0 1295.12   6
   1   0 -15 13776.8 1296.17   6
   1   0  15 12611.9 1294.56   6
  -1   0  15 13350.1 1295.93   3
   1   0  15 12793.4 1294.85   3
   1   0  15 11239.2 1295.56   2
   1   0 -15 13515.2 1296.85   1
   1   0  15 14841.7 1295.31   6
   1   0 -15 14141.0 1297.17   5
   1   0  15 10643.3 1295.03   5
   1   0 -15 12521.8 1296.92   4
   1   0  15 12068.9 1296.02   5
   1   0  15 13768.2 1296.21   2
  -1   0  15 12504.1 1296.35   2
   1   0 -15 13407.0 1295.95   3
   1   0  15 11139.3 1296.31   4
   1   0  15 12235.5 1296.41   1
  -1   0  15 13103.6 1296.78   1
   1   0  15 14130.7 1295.13   3
   1   0 -15 13165.4 1296.57   2
  -1   0  16 64.4362 20.0415   1
   1   0  16 96.9182 20.9920   1
  -1   0  16 58.0889 17.0834   3
   1   0  16 75.5792 15.1383   3
   1   0  16 68.9227 23.8955   5
  -1   0  16 75.1086 19.4741   2
   1   0  16 45.6275 18.0775   2
   1   0  16 16.9811 26.6274   4
   1   0  16 66.6584 17.2255   2
  -1   0  16 67.1699 18.4680   2
  -1   0  16 66.4135 17.3012   3
   1   0  16 47.8914 15.4875   3
  -1   0  16 83.2194 21.3033   1
   1   0  16 56.5854 20.3117   1
   1   0  16 55.2509 18.0679   6
  -1   0  16 65.2203 21.0294   6
   1   0  17 114.066 22.6628   6
  -1   0  17 118.667 23.4974   3
   1   0  17 129.466 21.0045   3
  -1   0  17 137.033 24.4565   2
   1   0  17 154.468 23.7478   2
  -1   0  17 174.825 27.8330   6
  -1   0  17 172.640 23.4293   3
   1   0  17 145.570 21.4510   3
  -1   0  17 162.130 31.7720   5
   1   0  17 125.875 29.9718   5
   1   0  17 124.746 24.1058   2
  -1   0  17 199.500 26.4523   2
   1   0  17 137.558 31.5052   4
  -1   0  17 179.002 33.0149   4
  -1   0  17 109.466 26.3738   1
   1   0  17 142.824 26.3406   1
  -1   0  17 80.9276 25.3360   1
   1   0  17 125.654 25.2375   1
   1   0  18 7594.60 815.691   6
   1   0  18 7909.95 816.271   3
  -1   0  18 7403.67 816.948   3
   1   0  18 7572.45 817.190   2
  -1   0  18 7779.84 817.743   2
  -1   0  18 9931.66 818.358   6
   1   0  18 9325.50 816.852   6
  -1   0  18 8558.30 817.366   3
   1   0  18 8543.99 816.417   3
   1   0  18 7141.36 817.264   5
  -1   0  18 9257.16 819.122   5
   1   0  18 8505.14 817.748   2
  -1   0  18 7686.02 817.711   2
   1   0  18 8009.80 818.607   4
  -1   0  18 8219.23 818.947   4
   1   0  18 7517.21 817.986   1
  -1   0  18 8527.27 818.542   1
  -1   0  18 7512.58 817.969   1
   1   0  18 6716.58 817.419   1
   1   0  19 1975.29 217.391   6
  -1   0  19 2227.65 219.037   3
   1   0  19 2215.07 217.993   3
   1   0  19 1966.96 218.938   2
  -1   0  19 1932.95 219.315   2
   1   0  19 2463.29 218.776   6
  -1   0  19 2330.24 220.036   6
  -1   0  19 2135.00 218.764   3
   1   0  19 2289.80 218.014   3
   1   0  19 2098.34 220.235   5
  -1   0  19 2433.31 221.515   5
  -1   0  19 2009.87 219.741   2
   1   0  19 2276.25 219.610   2
   1   0  19 2210.84 221.509   4
   1   0  19 1680.33 219.762   1
   1   0  19 1662.24 219.184   1
  -1   0  20 3626.98 373.604   3
   1   0  20 3871.97 372.917   3
  -1   0  20 3580.74 375.454   5
   1   0  20 3445.80 374.766   5
  -1   0  20 3438.64 374.387   2
   1   0  20 3689.68 374.182   2
   1   0  20 3556.84 375.852   4
   1   0  20 3395.78 373.740   2
   1   0  20 3616.10 372.713   3
  -1   0  20 3975.18 374.128   3
   1   0  20 3347.94 372.155   6
   1   0  20 3893.65 373.327   6
  -1   0  20 3881.62 374.631   6
   1   0  21 275.874 33.4732   3
  -1   0  21 261.042 35.3357   3
   1   0  21 262.904 35.3981   2
   1   0  21 213.112 32.7017   3
  -1   0  21 260.919 34.3236   3
   1   0  21 290.558 41.0420   5
  -1   0  21 218.150 41.7449   5
   1   0  21 222.317 35.3820   2
   1   0  21 304.433 45.5205   4
   1   0  21 301.543 36.6301   6
  -1   0  21 305.637 39.3954   6
   1   0  21 200.657 37.1314   1
   1   0  21 218.197 36.6869   1
  -1   0  22 6.45113 20.2106   3
   1   0  22 21.3171 17.7897   3
  -1   0  22-7.62744 20.9283   2
   1   0  22 28.4035 17.2625   3
  -1   0  22 66.6045 19.6315   3
  -1   0  22 38.8420 31.8745   5
   1   0  22 7.62135 28.2592   5
   1   0  22 54.3454 21.5659   2
  -1   0  22-12.7262 23.1521   2
   1   0  22 5.77970 30.5975   4
   1   0  22 53.2895 24.2864   6
  -1   0  22 13.6642 26.4980   6
   1   0  22 34.2202 23.2248   1
   1   0  22-18.4144 22.2710   1
  -1   0  23 218.271 32.5709   3
   1   0  23 202.653 31.8157   3
  -1   0  23 189.123 33.3623   2
   1   0  23 187.647 30.4597   3
  -1   0  23 202.579 31.9866   3
  -1   0  23 262.651 42.0061   5
   1   0  23 268.419 40.7130   5
  -1   0  23 213.000 35.9765   2
   1   0  23 222.765 44.5666   4
   1   0  23 206.560 34.7949   1
   1   0  23 210.687 34.2031   6
  -1   0  23 263.216 37.8808   6
   1   0  23 212.246 36.2888   1
  -1   0  24 2.30326 20.6007   3
   1   0  24 19.3965 19.8538   3
   1   0  24-12.7135 21.0444   2
  -1   0  24 8.12661 21.9054   2
   1   0  24 25.1972 17.4883   3
  -1   0  24 34.5177 20.4114   3
  -1   0  24 62.9234 32.7658   5
   1   0  24 38.8280 31.1579   5
   1   0  24-2.54419 22.9374   2
  -1   0  24 8.13187 23.6945   2
  -1   0  24 54.2302 27.4057   6
   1   0  24-18.2459 24.9143   6
   1   0  24 2.80447 23.0557   1
  -1   0  24-25.6010 24.5017   1
  -1   0  24-17.0554 22.5932   1
   1   0  24 14.0127 21.8839   1
  -1   0  25 320.957 39.3403   3
   1   0  25 325.259 37.5823   3
   1   0  25 310.063 38.8888   2
  -1   0  25 259.142 39.6256   2
   1   0  25 173.668 34.4290   3
   1   0  25 294.524 46.0240   5
  -1   0  25 178.452 37.9618   2
   1   0  25 297.241 40.3346   2
  -1   0  25 263.761 47.7997   4
   1   0  25 239.927 48.2272   4
  -1   0  25 276.317 42.6637   6
   1   0  25 356.472 40.9697   6
  -1   0  25 242.519 40.3106   1
   1   0  25 248.060 40.7491   1
   1   0  25 224.704 39.2567   1
  -1   0  25 250.964 40.0014   1
   1   0  26 2302.93 226.396   3
   1   0  26 2010.83 227.306   2
  -1   0  26 2110.58 227.799   2
   1   0  26 2528.56 226.746   3
  -1   0  26 2141.38 229.785   5
   1   0  26 2042.19 229.330   5
  -1   0  26 1984.26 227.832   2
   1   0  26 2159.53 227.855   2
  -1   0  26 2339.91 231.427   4
   1   0  26 2233.25 231.121   4
   1   0  26 2682.78 228.129   6
  -1   0  26 2605.59 229.196   6
  -1   0  26 2089.63 228.576   1
   1   0  26 2002.99 228.029   1
   1   0  26 1844.85 227.418   1
  -1   0  26 1968.43 227.761   1
   1   0  27 633.435 65.9937   3
  -1   0  27 594.745 67.2941   2
   1   0  27 598.142 64.8648   3
  -1   0  27 546.614 65.4888   3
  -1   0  27 649.479 71.9283   5
   1   0  27 449.663 65.1752   2
  -1   0  27 671.739 69.5894   2
   1   0  27 571.003 74.2575   4
  -1   0  27 575.762 74.9240   4
   1   0  27 655.695 68.1347   6
  -1   0  27 715.798 70.4537   6
  -1   0  27 554.187 68.4542   1
   1   0  27 484.697 67.5733   1
  -1   0  27 605.430 68.7562   1
   1   0  27 523.692 67.2290   1
   1   0  28 2970.29 287.844   3
  -1   0  28 2772.42 288.267   3
  -1   0  28 2721.17 289.135   2
   1   0  28 2549.66 288.372   2
  -1   0  28 3044.15 288.864   3
   1   0  28 2992.73 287.904   3
  -1   0  28 2772.22 291.408   5
   1   0  28 2824.87 291.102   5
  -1   0  28 2691.55 289.325   2
   1   0  28 2804.96 289.410   2
  -1   0  28 3002.30 292.931   4
   1   0  28 2887.58 292.250   4
  -1   0  28 3025.23 290.306   6
   1   0  28 3199.79 289.353   6
  -1   0  28 2571.16 289.510   1
   1   0  28 2722.83 289.700   1
  -1   0  28 2548.94 289.171   1
   1   0  28 2337.40 288.851   1
   1   0  29 27.9377 21.4691   3
  -1   0  29 5.31783 24.3781   3
  -1   0  29 42.8345 26.5267   2
   1   0  29 23.4971 23.7693   2
  -1   0  29 7.96900 21.0678   3
   1   0  29 6.97884 19.7741   3
   1   0  29 3.32228 35.8693   5
  -1   0  29 49.1791 36.6833   5
  -1   0  29 30.6347 28.3675   2
   1   0  29 20.5838 24.9690   2
   1   0  29-3.66521 38.5806   4
  -1   0  29 7.42069 40.1279   4
   1   0  29-49.8899 29.3843   6
  -1   0  29 11.6960 30.4841   6
   1   0  29 31.5501 29.2880   1
  -1   0  29 25.4454 30.5645   1
   1   0  29-3.15074 25.8324   1
  -1   0  30 468.227 50.9703   3
  -1   0  30 411.316 59.6662   5
   1   0  30 150.727 53.0341   5
   1   0  30 430.133 53.0680   2
  -1   0  30 421.339 54.5383   2
  -1   0  30 384.181 61.9932   4
   1   0  30 349.791 61.1303   4
  -1   0  30 527.108 57.0566   6
   1   0  30 514.773 55.0032   6
  -1   0  30 352.226 51.6414   2
   1   0  30 369.538 51.4028   2
   1   0  30 314.601 53.3443   1
   1   0  30 415.370 50.3196   3
  -1   0  30 386.774 51.6187   3
   1   0  31 21.1477 34.7483   5
  -1   0  31 33.2971 39.3000   5
   1   0  31 73.7054 28.6359   2
  -1   0  31 28.5820 29.1226   2
   1   0  31 42.3860 42.1611   4
  -1   0  31 11.6804 42.6716   4
   1   0  31 85.6902 30.9742   6
   1   0  31 92.0695 25.1421   2
  -1   0  31 57.0900 26.8674   2
   1   0  31 69.1637 23.6068   3
  -1   0  31 30.6365 22.3287   3
  -1   0  31 75.2731 27.2532   3
  -1   0  32 1363.87 155.023   5
   1   0  32 1485.63 154.438   5
   1   0  32 1214.63 150.689   2
  -1   0  32 1400.65 156.134   4
   1   0  32 1477.73 155.784   4
   1   0  32 1711.24 152.227   6
   1   0  32 1197.53 150.010   2
  -1   0  32 1516.99 150.469   3
   1   0  32 1340.91 148.776   3
  -1   0  32 1475.77 150.557   3
   1   0  33 211.906 42.4592   5
  -1   0  33 185.981 45.7540   5
  -1   0  33 109.591 46.3384   4
   1   0  33 160.987 47.7490   4
   1   0  33 130.611 33.3864   2
   1   0  33 142.933 36.8009   6
  -1   0  33 180.097 38.8838   6
  -1   0  33 200.559 32.0303   3
  -1   0  33 157.048 31.6926   3
  -1   0  34-8.26931 43.3581   4
   1   0  34 12.3041 41.9626   4
  -1   0  34-23.7264 25.9687   3
   1   0  34 76.6265 32.6798   6
  -1   0  34 70.5245 34.0141   6
  -1   0  34 2.96284 23.3527   3
  -1   0  34 15.8262 37.8412   5
   1   0  34 30.4528 38.7065   5
  -1   0  35 37.8355 44.5135   4
   1   0  35 137.786 43.8692   4
  -1   0  35 54.3426 27.3604   3
  -1   0  35 79.1531 34.1571   6
   1   0  35 75.8584 32.4339   6
   1   0  35 66.1970 39.0715   5
  -1   0  35 32.2733 38.9885   5
  -1   0  35 81.4678 25.0482   3
  -1   0  36 73.9905 33.6869   6
   1   0  36 35.7964 38.0920   5
  -1   0  36-24.6429 37.2905   5
  -1   0  37 118.958 38.5531   6
   1   0  37 166.325 44.6058   5
  -1   0  37 158.786 42.1602   5
   1   0  37 90.4192 48.4004   4
  -1   0  37 108.229 48.4753   4
  -1   0  38 44.1892 34.1060   6
   1   0  38-4.13133 38.1528   5
  -1   0  38 39.4472 44.7443   4
   1   0  38-4.36240 43.3894   4
  -1   0  39 38.7218 41.3342   5
   1   0  39 67.2190 40.4831   5
   1   0  39 52.9655 47.4437   4
  -1   0  39 106.367 47.6353   4
  -1   0  40 30.5154 39.5347   5
  -1   0  40 8.94796 44.7093   4
   1   0  40 26.7500 45.0423   4
  -1   1  40 21.8006 38.4113   5
   1  -1  40 49.0747 43.6303   4
  -1   1  40 53.7026 45.8339   4
  -1   1  39 30.1342 39.3375   5
   1  -1  39 42.1007 39.4845   5
  -1   1  39 66.5024 48.6605   4
   1  -1  39 39.7572 43.8273   4
  -1   1  38-11.0856 32.5925   6
   1  -1  38 28.9871 38.5087   5
  -1   1  38 83.3129 46.7663   4
   1  -1  38 17.4671 45.4782   4
  -1   1  37 137.407 37.6425   6
  -1   1  37 146.286 43.9045   5
   1  -1  37 195.226 44.5278   5
  -1   1  37 103.952 47.3727   4
   1  -1  37 150.877 51.5663   4
  -1   1  36 106.110 34.4099   6
   1  -1  36 39.8742 39.7854   5
  -1   1  36 57.5394 40.8805   5
   1  -1  35 16.7249 44.2840   4
  -1   1  35 109.386 46.9383   4
  -1   1  35 60.5651 28.3095   3
   1  -1  35 60.8372 34.1619   6
  -1   1  35 148.588 35.2408   6
  -1   1  35 60.5044 24.2935   3
  -1   1  35 80.7134 40.2823   5
   1  -1  35 74.1930 38.2413   5
   1  -1  34 300.058 58.0271   4
  -1   1  34 347.592 61.6100   4
  -1   1  34 359.883 48.4179   3
   1  -1  34 440.361 52.9892   6
  -1   1  34 391.255 53.8004   6
  -1   1  34 246.615 45.6647   3
  -1   1  34 340.418 57.7699   5
   1  -1  34 420.155 57.8580   5
   1  -1  33 171.531 44.6746   5
  -1   1  33 205.532 47.3278   5
   1  -1  33 185.175 37.3469   2
   1  -1  33 161.287 49.1119   4
  -1   1  33 178.771 50.5915   4
  -1   1  33 177.542 40.8117   6
   1  -1  33 266.668 41.4870   6
  -1   1  33 180.769 33.4970   3
  -1   1  33 213.054 35.8988   3
   1  -1  32 254.505 46.0722   5
  -1   1  32 212.360 48.4747   5
   1  -1  32 304.527 42.4899   2
   1  -1  32 256.775 52.7839   4
  -1   1  32 262.904 52.3980   4
   1  -1  32 316.697 43.5318   6
   1  -1  32 181.868 37.5828   2
   1  -1  32 229.270 36.3736   3
  -1   1  32 294.134 38.5906   3
   1  -1  32 216.635 37.3150   3
  -1   1  32 214.389 38.5665   3
   1  -1  31 555.801 70.4062   5
  -1   1  31 614.789 72.9084   5
   1  -1  31 508.350 64.8814   2
  -1   1  31 530.661 66.7025   2
   1  -1  31 482.883 73.5069   4
  -1   1  31 576.930 74.3688   4
   1  -1  31 572.454 65.5412   6
  -1   1  31 453.810 63.1841   2
   1  -1  31 452.350 63.5557   2
  -1   1  31 489.172 62.4718   3
   1  -1  31 594.839 62.4692   3
  -1   1  31 545.619 64.4999   3
  -1   1  30 1072.54 130.418   5
   1  -1  30 1342.38 130.480   5
   1  -1  30 1071.63 126.341   2
  -1   1  30 1152.45 127.867   2
  -1   1  30 994.204 131.399   4
   1  -1  30 1282.41 133.497   4
   1  -1  30 1449.20 128.520   6
  -1   1  30 1474.92 130.113   6
  -1   1  30 1064.23 126.554   2
   1  -1  30 1067.35 126.306   2
  -1   1  30 1086.07 125.937   3
   1  -1  30 1163.99 125.422   3
  -1   1  30 1169.73 125.935   3
  -1   1  29 122.836 29.1889   3
   1  -1  29 135.539 25.7407   3
  -1   1  29 85.7385 28.3791   2
   1  -1  29 79.6175 26.6755   2
   1  -1  29 119.126 23.8889   3
  -1   1  29 125.383 26.3970   3
  -1   1  29 59.7940 38.6774   5
   1  -1  29 133.581 40.0456   5
  -1   1  29 55.1872 29.6245   2
   1  -1  29 67.8671 30.0075   2
   1  -1  29 117.637 41.9101   4
  -1   1  29 48.3096 39.8224   4
   1  -1  29 100.270 31.0519   6
  -1   1  29 96.9988 34.0709   6
   1  -1  29 113.793 33.2781   1
  -1   1  29 89.1744 32.0766   1
   1  -1  29 59.9759 27.2862   1
  -1   1  28 1770.15 184.374   3
   1  -1  28 1747.09 183.480   3
   1  -1  28 1755.23 184.921   2
  -1   1  28 1664.87 184.829   2
   1  -1  28 1922.09 183.703   3
  -1   1  28 1659.21 183.794   3
   1  -1  28 1840.69 187.959   5
  -1   1  28 1948.79 188.840   5
   1  -1  28 1745.72 184.978   2
  -1   1  28 1736.02 185.663   2
  -1   1  28 1777.04 189.362   4
   1  -1  28 2142.80 190.131   4
  -1   1  28 2171.86 187.376   6
   1  -1  28 2056.59 185.415   6
   1  -1  28 1601.00 185.741   1
  -1   1  28 1594.72 185.651   1
   1  -1  28 1598.86 185.091   1
  -1   1  28 1265.42 183.985   1
   1  -1  27 2119.14 209.289   3
  -1   1  27 1862.51 210.568   2
   1  -1  27 2200.72 210.883   2
   1  -1  27 2048.25 209.223   3
  -1   1  27 2256.72 210.423   3
  -1   1  27 2174.05 213.428   5
  -1   1  27 1999.87 211.217   2
   1  -1  27 1956.21 210.373   2
   1  -1  27 1840.91 213.997   4
  -1   1  27 1751.81 213.656   4
   1  -1  27 2287.41 210.677   6
  -1   1  27 2276.38 211.765   6
  -1   1  27 1857.43 211.024   1
   1  -1  27 1978.27 211.393   1
  -1   1  27 1724.33 210.443   1
   1  -1  27 1817.87 210.660   1
   1  -1  26 94.9629 23.3320   3
  -1   1  26 77.3185 24.6037   2
   1  -1  26 68.1173 24.4172   2
   1  -1  26 105.469 22.6836   3
  -1   1  26 164.026 37.5988   5
   1  -1  26 102.638 37.0003   5
  -1   1  26 65.9428 28.0035   2
   1  -1  26-5.45537 25.1685   2
   1  -1  26 87.5539 39.9878   4
  -1   1  26 54.6194 38.2339   4
   1  -1  26 104.788 29.3131   6
  -1   1  26 117.403 30.3732   6
   1  -1  26 44.5350 28.3821   1
  -1   1  26 83.9854 29.4708   1
   1  -1  26 56.3388 27.5864   1
  -1   1  26 38.9423 25.7817   1
  -1   1  25 1086.30 111.765   3
   1  -1  25 1093.27 110.458   3
  -1   1  25 990.724 112.009   2
   1  -1  25 1102.31 111.778   2
   1  -1  25 1001.41 109.809   3
   1  -1  25 1069.82 114.712   5
   1  -1  25 1024.10 112.208   2
  -1   1  25 985.797 112.341   2
  -1   1  25 1031.29 116.843   4
   1  -1  25 977.097 116.490   4
  -1   1  25 880.292 112.212   1
   1  -1  25 986.215 112.513   1
  -1   1  25 1288.39 114.436   6
   1  -1  25 1219.54 112.649   6
  -1   1  25 919.483 112.719   1
   1  -1  25 879.829 112.081   1
   1  -1  24 2664.34 268.472   3
  -1   1  24 2880.56 269.966   3
   1  -1  24 2443.32 269.567   2
  -1   1  24 2192.71 269.487   2
  -1   1  24 2708.79 269.419   3
   1  -1  24 2717.92 268.515   3
  -1   1  24 2823.20 272.554   5
   1  -1  24 2926.46 271.992   5
   1  -1  24 2594.42 269.928   2
  -1   1  24 2704.65 270.626   2
  -1   1  24 3131.12 271.314   6
   1  -1  24 2965.22 269.812   6
   1  -1  24 2436.54 270.189   1
  -1   1  24 2255.62 270.248   1
  -1   1  24 2355.35 269.993   1
   1  -1  24 2261.96 269.701   1
   1  -1  23 1127.58 119.503   3
  -1   1  23 1198.37 120.802   3
   1  -1  23 1059.78 120.644   2
   1  -1  23 1123.07 123.452   5
  -1   1  23 1191.09 122.119   2
   1  -1  23 1153.33 125.524   4
   1  -1  23 1211.02 119.450   3
   1  -1  23 1297.77 121.034   6
   1  -1  23 1021.38 121.174   1
   1  -1  23 975.604 121.346   1
  -1   1  23 1042.01 122.067   1
  -1   1  22 4566.56 421.526   3
   1  -1  22 4188.88 420.229   3
   1  -1  22 4868.17 421.199   6
   1  -1  22 4411.04 420.386   3
   1  -1  22 4493.90 422.919   5
  -1   1  22 3799.10 421.513   2
   1  -1  22 3861.61 421.168   2
   1  -1  22 4333.11 423.710   4
  -1   1  22 3660.75 421.826   1
   1  -1  22 3748.73 421.833   1
   1  -1  22 3439.61 421.383   1
   1  -1  21 204.229 32.1237   1
  -1  -1 -21 203.969 32.4447   6
   1  -1  21 182.831 28.5610   3
  -1   1  21 221.507 30.6738   3
   1  -1  21 207.984 30.1087   2
   1  -1  21 151.452 31.4201   6
  -1  -1 -21 218.710 37.6730   5
  -1  -1 -21 244.151 41.6996   4
   1  -1  21 200.603 36.2909   5
   1  -1  21 219.620 31.9461   2
   1  -1  21 111.465 37.4381   4
  -1  -1 -21 218.405 29.0417   3
  -1  -1 -21 183.063 32.5283   1
   1  -1  21 166.040 32.8882   1
   1  -1  21 223.692 28.4157   3
  -1  -1 -21 140.929 30.5040   2
  -1  -1 -20 604.870 85.3623   2
   1  -1  20 869.065 84.6852   3
   1  -1  20 793.888 88.6386   5
  -1  -1 -20 794.987 90.1843   4
   1  -1  20 725.443 85.7805   2
  -1   1  20 793.048 86.9272   2
  -1  -1 -20 701.819 84.2065   3
   1  -1  20 830.733 90.3851   4
   1  -1  20 790.471 86.1749   2
  -1   1  20 818.285 86.0213   3
   1  -1  20 817.605 84.5472   3
   1  -1  20 955.339 86.3603   6
  -1  -1 -20 753.230 89.1688   5
   1  -1  20 793.439 84.6705   6
  -1  -1 -20 841.577 86.3891   6
   1  -1  19 2270.52 202.441   6
  -1  -1 -19 1763.52 203.516   5
   1  -1  19 1999.84 201.360   3
  -1  -1 -19 1715.60 202.352   2
  -1  -1 -19 2164.92 205.299   4
   1  -1  19 1983.02 203.888   5
   1  -1  19 1829.24 202.600   2
  -1   1  19 2014.45 203.347   2
   1  -1  19 1945.66 204.858   4
  -1  -1 -19 2004.01 201.467   3
   1  -1  19 1714.72 202.086   2
   1  -1  19 2027.27 201.429   3
  -1   1  19 2137.13 202.815   3
   1  -1  19 1803.52 203.415   1
  -1  -1 -19 2060.18 202.214   6
   1  -1  19 1902.42 201.046   6
  -1  -1 -18 3737.48 324.410   6
   1  -1  18 2966.25 323.150   6
   1  -1  18 3287.90 323.805   3
  -1   1  18 3342.51 324.851   3
   1  -1  18 2764.88 324.368   2
   1  -1  18 3368.53 324.162   6
  -1  -1 -18 3387.87 325.931   5
   1  -1  18 3300.55 323.754   3
  -1  -1 -18 3146.01 324.858   2
   1  -1  18 3602.40 326.113   5
  -1  -1 -18 2672.51 325.882   4
   1  -1  18 3311.86 325.083   2
  -1   1  18 3321.27 325.637   2
  -1  -1 -18 3213.95 323.693   3
   1  -1  18 2705.46 325.838   4
   1  -1  18 3259.78 325.660   1
  -1  -1 -18 2968.76 325.331   1
   1  -1  18 2552.94 324.615   1
   1  -1  17 3147.98 349.770   6
  -1   1  17 3453.94 351.439   3
   1  -1  17 3227.20 350.150   3
   1  -1  17 3348.21 351.387   2
  -1  -1 -17 3809.02 352.485   5
   1  -1  17 3197.41 351.891   1
  -1  -1 -17 3611.91 353.173   4
   1  -1  17 3840.05 352.589   5
  -1   1  17 3541.60 352.236   2
   1  -1  17 3612.19 351.729   2
   1  -1  17 2648.99 352.418   4
  -1  -1 -17 3606.81 350.499   3
   1  -1  17 3112.16 351.871   1
  -1  -1 -17 3345.68 352.035   1
  -1  -1 -17 3679.31 351.748   2
   1  -1  17 3718.67 350.541   3
  -1   1  16 7662.06 852.434   6
   1  -1  16 8062.24 851.792   6
   1  -1  16 8089.18 852.150   3
  -1  -1 -16 8482.22 852.301   3
  -1   1  16 9441.77 853.699   3
   1  -1  16 6976.80 852.692   2
   1  -1  16 9616.14 852.575   3
  -1  -1 -16 9172.08 853.966   5
  -1  -1 -16 9130.03 854.738   4
   1  -1  16 9503.63 854.110   5
  -1   1  16 8097.96 853.716   2
  -1  -1 -16 9080.38 853.625   2
   1  -1  16 8402.48 853.335   2
   1  -1  16 9046.77 854.818   4
  -1   1  16 8199.87 854.027   1
  -1  -1 -16 8741.11 854.034   1
   1  -1  16 7636.96 853.653   1
   1  -1  16 6995.35 853.258   1
   1  -1  15 9930.57 1232.39   1
  -1   1  15 12017.0 1231.95   6
   1  -1  15 10799.3 1231.00   6
  -1  -1 -15 13215.2 1231.83   6
   1  -1  15 12793.9 1231.71   3
  -1  -1 -15 12794.2 1231.70   3
  -1   1  15 12705.4 1232.69   3
   1  -1  15 11335.0 1232.37   2
   1  -1  15 14530.6 1232.07   6
   1  -1  15 10531.5 1231.73   5
  -1  -1 -15 13272.7 1233.08   5
   1  -1  15 11366.1 1232.65   5
  -1  -1 -15 12519.7 1233.64   4
  -1  -1 -15 12339.8 1232.62   2
   1  -1  15 12325.4 1232.64   2
  -1   1  15 12082.8 1233.19   2
   1  -1  15 12954.0 1233.82   4
  -1  -1 -15 11503.4 1232.99   1
   1  -1  15 12134.4 1233.16   1
  -1   1  15 11827.5 1233.23   1
   1  -1  15 12451.3 1231.63   3
   1  -1  14 3820.42 404.725   1
  -1  -1 -14 4802.58 403.818   6
   1  -1  14 3922.76 402.977   6
  -1   1  14 3881.39 403.767   6
  -1   1  14 3996.34 404.252   3
  -1  -1 -14 4213.97 403.386   3
   1  -1  14 3735.82 403.067   3
   1  -1  14 3962.34 404.288   2
   1  -1  14 2768.49 402.668   6
   1  -1  14 3608.97 403.695   5
  -1  -1 -14 4344.64 404.791   5
   1  -1  14 4261.05 404.863   5
  -1  -1 -14 3370.57 404.751   4
  -1  -1 -14 4205.01 404.397   2
   1  -1  14 3924.22 404.224   2
  -1   1  14 3411.54 404.555   2
   1  -1  14 4044.80 405.442   4
  -1   1  14 4527.10 405.644   1
  -1  -1 -14 4236.57 405.110   1
   1  -1  14 3283.99 404.374   1
   1  -1  14 4812.10 403.677   3
   1  -1  13 18012.8 1896.50   1
   1  -1  13 17243.7 1894.74   6
  -1  -1 -13 20542.7 1895.40   6
  -1   1  13 17959.6 1895.52   6
  -1   1  13 18158.4 1895.97   3
  -1  -1 -13 20311.5 1895.36   3
   1  -1  13 18610.2 1896.02   2
   1  -1  13 21833.3 1895.46   6
  -1  -1 -13 18483.2 1896.06   5
  -1   1  13 17434.0 1895.86   5
   1  -1  13 17050.9 1895.42   5
  -1  -1 -13 19873.2 1896.98   4
   1  -1  13 20956.3 1896.51   5
  -1  -1 -13 16852.8 1896.35   1
  -1   1  13 20082.1 1897.05   1
   1  -1  13 18558.1 1896.62   1
   1  -1  13 16261.4 1896.40   4
   1  -1  13 19591.3 1895.20   3
  -1   1  13 19548.6 1896.75   2
  -1  -1 -13 17612.2 1895.83   2
   1  -1  13 18253.1 1895.99   2
  -1  -1 -12 227.340 26.2133   6
  -1   1  12 169.909 27.5013   6
   1  -1  12 206.258 25.3344   6
  -1   1  12 232.487 26.3322   3
   1  -1  12 164.182 25.0272   2
   1  -1  12 272.390 26.1720   6
   1  -1  12 171.391 28.3937   5
  -1   1  12 173.873 29.2178   5
  -1  -1 -12 180.246 25.9567   2
   1  -1  12 235.644 26.5207   2
  -1   1  12 153.731 26.4745   2
  -1  -1 -12 215.590 31.8114   4
   1  -1  12 165.534 30.3414   4
  -1   1  12 169.468 31.1901   4
   1  -1  12 135.776 30.2145   4
  -1  -1 -12 179.614 26.5672   1
   1  -1  12 210.149 27.8317   1
  -1   1  12 217.833 28.1394   1
   1  -1  12 192.635 26.9190   1
   1  -1  11 2177.08 251.123   1
  -1  -1 -11 2249.40 250.951   1
  -1   1  11 2696.00 251.707   1
   1  -1  11 2331.73 251.098   1
  -1   1  11 2342.30 250.490   6
   1  -1  11 2329.13 249.531   6
  -1  -1 -11 2885.24 250.141   6
  -1   1  11 2690.81 251.058   3
   1  -1  11 2651.24 250.856   2
   1  -1  11 2728.66 250.049   6
   1  -1  11 2295.37 250.367   5
  -1   1  11 2176.59 250.783   5
  -1  -1 -11 2742.81 251.230   5
   1  -1  11 2279.52 250.903   5
   1  -1  11 2023.02 250.806   4
  -1   1  11 1975.29 250.944   4
  -1  -1 -11 2445.26 251.713   4
   1  -1  11 2429.59 249.677   3
   1  -1  11 2296.26 251.534   4
  -1   1  11 2408.31 251.219   2
  -1  -1 -11 2543.88 250.801   2
   1  -1  11 2455.15 250.656   2
  -1   1  10 19027.4 1929.25   1
  -1  -1 -10 20577.3 1929.24   1
   1  -1  10 17522.4 1928.78   1
  -1  -1 -10 21267.4 1927.97   6
   1  -1  10 18999.4 1927.60   6
  -1   1  10 18559.7 1928.35   6
  -1  -1 -10 19086.3 1927.81   3
  -1   1  10 20711.2 1928.94   3
   1  -1  10 17861.9 1928.44   2
   1  -1  10 18901.9 1929.10   1
   1  -1  10 17216.7 1928.11   5
   1  -1  10 23093.7 1928.08   6
  -1   1  10 16902.8 1928.53   5
  -1  -1 -10 21524.9 1928.84   5
   1  -1  10 21401.4 1928.91   5
   1  -1  10 15742.2 1928.36   4
  -1   1  10 18413.6 1928.82   4
   1  -1  10 16409.1 1927.75   3
  -1  -1 -10 18491.7 1928.51   2
  -1   1  10 19375.0 1929.37   2
   1  -1  10 19732.9 1928.67   2
   1  -1  10 19418.0 1927.84   3
  -1   1   9 37118.1 3475.85   1
  -1  -1  -9 32371.0 3475.33   1
   1  -1   9 31886.5 3475.30   1
  -1  -1  -9 37979.8 3474.46   6
  -1   1   9 33948.6 3474.99   6
  -1   1   9 35789.6 3475.37   3
  -1  -1  -9 36154.6 3474.45   3
   1  -1   9 33826.6 3474.99   2
   1  -1   9 38787.2 3474.46   6
  -1   1   9 30897.7 3475.04   5
  -1  -1  -9 34790.1 3475.04   5
   1  -1   9 30569.8 3474.85   5
  -1  -1  -9 35244.5 3475.59   4
  -1   1   9 29847.9 3475.02   4
   1  -1   9 34985.2 3475.61   4
  -1  -1  -9 35842.0 3475.07   2
  -1   1   9 28786.1 3475.35   2
   1  -1   9 36504.4 3474.43   3
  -1  -1  -8 35207.8 3531.77   1
  -1   1   8 34007.5 3531.92   1
   1  -1   8 32913.3 3531.61   1
  -1   1   8 33013.0 3531.26   6
  -1  -1  -8 36375.6 3530.77   6
  -1  -1  -8 29904.8 3530.56   3
   1  -1   8 40979.8 3530.89   6
  -1  -1  -8 39947.7 3531.55   5
  -1   1   8 29309.5 3531.31   5
   1  -1   8 36495.5 3531.45   5
  -1  -1  -8 34827.6 3531.79   4
  -1   1   8 30829.7 3531.48   4
   1  -1   8 32756.1 3531.67   4
  -1   1   8 36410.1 3531.99   2
   1  -1   8 40455.8 3530.88   3
  -1   1   7 50427.6 5225.87   6
  -1  -1  -7 59106.0 5225.36   6
  -1  -1  -7 51402.0 5225.27   3
  -1   1   7 57790.9 5226.38   3
   1  -1   7 49711.1 5225.73   2
   1  -1   7 54990.4 5225.28   6
   1   1  -7 55786.3 5226.05   6
  -1   1   7 45094.9 5225.88   5
  -1  -1  -7 53415.3 5225.77   5
   1  -1   7 47832.2 5225.71   5
   1   1  -7 49112.6 5226.00   5
  -1  -1  -7 52285.7 5226.21   4
  -1   1   7 47703.0 5226.03   4
   1  -1   7 49018.5 5226.12   4
   1   1  -7 40955.6 5225.74   4
  -1  -1  -7 46558.5 5225.58   2
   1  -1   7 60878.2 5225.41   3
   1   1  -7 54912.7 5226.19   3
  -1   1   6 2912.17 320.536   1
   1   1  -6 2644.46 320.286   1
  -1  -1  -6 3170.62 319.635   6
  -1   1   6 2870.46 320.196   6
  -1  -1  -6 3471.81 319.655   3
  -1   1   6 3672.72 320.775   3
   1   1  -6 2782.97 320.471   2
   1  -1   6 3326.63 320.150   2
   1   1  -6 3249.08 320.400   6
   1  -1   6 3296.69 319.592   6
  -1  -1  -6 3570.05 320.271   5
  -1   1   6 2906.74 320.440   5
   1  -1   6 2826.17 320.062   5
   1   1  -6 2930.28 320.486   5
  -1   1   6 2802.69 320.520   4
  -1  -1  -6 2938.71 320.462   4
   1   1  -6 2677.24 320.302   4
   1  -1   6 2954.34 320.520   4
  -1  -1  -6 3169.07 319.999   2
   1  -1   6 3400.15 319.594   3
   1   1  -6 3466.05 320.568   3
  -1  -1  -5 66132.0 6820.65   1
  -1   1   5 69811.3 6820.96   1
   1  -1   5 63498.0 6820.71   1
   1   1  -5 62005.0 6820.84   1
  -1  -1  -5 78448.2 6820.13   6
  -1   1   5 63246.9 6820.58   6
  -1   1   5 76972.1 6821.04   3
  -1  -1  -5 68407.6 6820.03   3
   1  -1   5 63483.9 6820.38   2
   1   1  -5 59108.4 6820.78   2
   1  -1   5 74754.1 6820.05   6
   1   1  -5 72365.7 6820.76   6
  -1  -1  -5 74962.5 6820.51   5
   1  -1   5 64273.0 6820.37   5
   1   1  -5 62021.6 6820.65   5
  -1  -1  -5 68138.1 6820.69   4
  -1   1   5 62582.8 6820.67   4
   1   1  -5 52826.5 6820.39   4
   1  -1   5 59571.7 6820.58   4
  -1  -1  -5 63344.5 6820.28   2
   1   1  -5 72618.0 6820.94   3
   1  -1   5 79540.4 6820.17   3
  -1   1   4 24498.6 2414.56   1
  -1  -1  -4 24688.8 2414.36   1
   1  -1   4 18248.0 2414.16   1
   1   1  -4 16940.3 2414.25   1
  -1   1   4 22973.8 2414.36   6
  -1  -1  -4 28459.8 2413.91   6
  -1   1   4 22443.0 2414.48   3
  -1  -1  -4 23494.5 2413.80   3
   1   1  -4 23006.7 2414.52   2
   1  -1   4 24165.1 2414.14   2
   1   1  -4 25878.7 2414.49   6
   1  -1   4 23970.2 2413.78   6
  -1  -1  -4 26400.9 2414.11   5
  -1   1   4 23069.0 2414.49   5
   1  -1   4 22153.9 2414.02   5
   1   1  -4 22607.6 2414.45   5
  -1   1   4 24933.5 2414.48   4
  -1  -1  -4 22588.7 2414.22   4
   1   1  -4 19892.3 2414.24   4
   1  -1   4 21593.5 2414.26   4
  -1  -1  -4 25784.6 2414.10   2
  -1   1   4 26831.7 2414.76   2
   1  -1   4 29520.4 2413.92   3
   1   1  -4 28256.0 2414.81   3
  -1  -1  -3 154854. 17410.8   1
  -1   1   3 172001. 17411.1   1
   1  -1   3 169485. 17410.9   1
   1   1  -3 163332. 17411.0   1
  -1  -1  -3 221521. 17410.7   6
  -1  -1  -3 151890. 17410.5   3
   1  -1   3 144543. 17410.6   2
   1   1  -3 178450. 17411.1   6
   1  -1   3 196411. 17410.5   6
  -1  -1  -3 171862. 17410.6   5
  -1   1   3 171393. 17411.0   5
   1  -1   3 156927. 17410.6   5
  -1  -1  -3 162459. 17410.8   4
  -1   1   3 164290. 17410.9   4
   1   1  -3 138049. 17410.7   4
   1  -1   3 164756. 17410.9   4
  -1  -1  -3 177803. 17410.6   2
  -1   1   3 193582. 17411.3   2
   1   1  -3 210784. 17411.4   3
   1  -1   3 208285. 17410.6   3
  -1  -1  -2 16498.6 1686.32   1
  -1   1   2 14392.6 1686.42   1
   1  -1   2 13603.3 1686.29   1
   1   1  -2 13842.8 1686.37   1
  -1   1   2 16757.9 1686.63   6
   1  -1   2 18642.8 1686.24   6
  -1   1   2 17455.5 1686.74   3
   1  -1   2 18546.0 1686.26   3
   1  -1   2 14652.7 1686.18   2
   1   1  -2 13655.5 1686.43   2
  -1  -1  -2 21126.1 1686.36   6
   1   1  -2 17946.8 1686.70   6
  -1  -1  -2 15444.2 1686.14   5
  -1   1   2 14918.3 1686.52   5
   1  -1   2 17084.8 1686.28   5
  -1  -1  -2 17235.7 1686.34   4
   1  -1   2 15440.9 1686.38   4
  -1  -1  -2 18158.9 1686.25   2
  -1   1   2 17430.1 1686.68   2
  -1  -1  -2 20023.0 1686.33   3
   1   1  -2 19488.0 1686.82   3
  -1   1   1 17008.2 2101.98   1
  -1  -1  -1 21049.9 2101.92   1
   1  -1   1 17753.4 2101.95   1
   1   1  -1 16669.9 2101.88   1
   1  -1   1 21228.4 2102.02   6
   1  -1   1 20476.8 2102.00   3
  -1   1   1 23296.1 2102.36   3
   1   1  -1 20656.3 2102.15   2
   1  -1   1 23449.8 2102.08   2
  -1  -1  -1 20893.3 2101.94   2
  -1  -1  -1 24775.9 2102.13   6
   1  -1   1 18821.3 2101.92   5
  -1  -1  -1 22718.0 2101.96   5
  -1  -1  -1 20690.9 2101.93   4
   1  -1   1 20392.0 2102.04   4
  -1   1   1 23736.8 2102.32   2
  -1  -1  -1 25720.3 2102.20   3
   1  -1   0 11024.1 1154.41   1
  -1   1   0 12430.6 1154.43   1
   1   1   0 8675.07 1154.15   1
  -1  -1   0 9616.77 1154.13   1
   1  -1   0 11176.6 1154.48   6
   1  -1   0 13276.6 1154.58   3
  -1   1   0 13330.5 1154.59   3
  -1  -1   0 11406.2 1154.33   2
   1   1   0 12482.2 1154.39   2
  -1  -1   0 13038.3 1154.56   6
   1  -1   0 10863.5 1154.34   5
   1   1   0 10783.4 1154.26   5
  -1  -1   0 10504.4 1154.29   5
   1  -1   0 11514.7 1154.37   4
   1   1   0 11031.1 1154.18   4
  -1  -1   0 10249.3 1154.19   4
   1  -1   0 13182.4 1154.48   2
  -1   1   0 12949.2 1154.48   2
  -1  -1   0 12425.9 1154.58   3
   1   1   0 13860.7 1154.64   3
   1   1   1 19920.0 2060.22   1
   1  -1  -1 18979.5 2060.37   1
  -1  -1   1 17609.8 2060.17   1
  -1   1  -1 15570.7 2060.24   1
  -1   1  -1 19666.5 2060.26   3
   1   1   1 22221.0 2060.24   2
  -1  -1   1 19775.7 2060.41   2
  -1   1  -1 22556.2 2060.34   2
  -1  -1   1 24344.0 2060.70   6
   1  -1  -1 21881.9 2060.51   5
   1   1   1 20387.3 2060.14   5
  -1  -1   1 19078.6 2060.41   5
  -1   1  -1 20980.5 2060.26   5
   1   1   1 18636.4 2060.11   4
   1  -1  -1 19560.0 2060.35   4
  -1  -1   1 20732.4 2060.29   4
   1  -1  -1 22843.0 2060.55   2
   1   1   1 25394.5 2060.44   3
  -1  -1   1 23233.3 2060.67   3
   1  -1  -2 14023.9 1627.69   1
   1   1   2 14902.0 1627.49   1
  -1   1  -2 11545.5 1627.40   1
  -1  -1   2 15493.3 1627.62   1
   1  -1  -2 18194.5 1627.98   6
   1  -1  -2 19366.5 1628.07   3
  -1  -1   2 15223.2 1627.76   2
  -1   1  -2 13569.4 1627.37   2
  -1  -1   2 18673.3 1628.02   6
   1   1   2 17907.2 1627.44   6
  -1   1  -2 16389.5 1627.40   6
   1   1   2 16170.9 1627.36   5
  -1  -1   2 14632.4 1627.78   5
   1  -1  -2 16480.1 1627.76   4
  -1  -1   2 14694.4 1627.60   4
   1   1   2 16581.8 1627.42   2
   1   1   2 18748.8 1627.53   3
  -1   1  -2 18634.0 1627.47   3
  -1  -1   2 19835.9 1628.09   3
  -1   1  -3 159700. 17894.1   1
  -1  -1   3 174199. 17894.2   1
   1  -1  -3 185728. 17894.4   6
   1   1   3 206981. 17893.8   6
   1   1   3 188062. 17893.8   3
   1  -1  -3 197835. 17894.5   3
  -1   1  -3 162702. 17893.9   2
  -1  -1   3 153757. 17894.2   2
  -1   1  -3 199604. 17893.8   6
  -1   1  -3 205810. 17893.8   3
  -1  -1   3 179972. 17894.4   5
   1  -1  -3 146694. 17894.1   4
  -1   1  -3 160346. 17894.0   4
  -1  -1   3 153871. 17894.1   4
   1   1   3 163909. 17893.8   2
   1  -1  -3 184617. 17894.4   1
   1   1   3 172341. 17894.1   1
   1   1   4 23415.5 2408.62   1
   1  -1  -4 24719.9 2408.90   1
  -1   1  -4 19812.3 2408.54   1
  -1  -1   4 21812.4 2408.74   1
   1  -1  -4 25769.3 2408.94   6
   1  -1  -4 25371.0 2408.92   3
   1   1   4 24286.7 2408.12   3
  -1  -1   4 22826.4 2408.82   2
  -1   1  -4 21198.1 2408.32   2
  -1  -1   4 24657.6 2408.86   6
   1  -1  -4 27407.2 2409.12   5
  -1   1  -4 21518.2 2408.28   5
  -1  -1   4 25052.4 2408.99   5
   1   1   4 21865.0 2408.47   4
   1  -1  -4 24872.0 2408.89   4
  -1   1  -4 20753.5 2408.48   4
  -1  -1   4 23429.8 2408.84   4
   1   1   4 25263.5 2408.43   2
   1  -1  -4 22683.1 2408.83   2
  -1   1  -4 29087.7 2408.22   3
  -1  -1   4 27346.0 2409.02   3
   1   1   5 61794.4 6848.39   1
   1  -1  -5 64585.3 6848.55   1
  -1  -1   5 67614.1 6848.55   1
  -1   1  -5 66787.9 6848.45   1
   1  -1  -5 75273.9 6848.69   6
   1  -1  -5 77685.8 6848.76   3
   1   1   5 76364.6 6847.87   3
  -1   1  -5 66488.9 6848.16   2
  -1  -1   5 59037.3 6848.53   2
  -1  -1   5 71116.9 6848.57   6
   1  -1  -5 71304.2 6848.72   5
   1   1   5 64799.7 6847.95   5
  -1   1  -5 61554.2 6847.95   5
  -1  -1   5 64512.1 6848.67   5
   1  -1  -5 62062.4 6848.49   4
   1   1   5 55829.8 6848.16   4
  -1  -1   5 69918.5 6848.63   4
  -1   1  -5 62815.3 6848.26   4
   1   1   5 64459.8 6848.04   2
   1  -1  -5 70935.3 6848.73   2
  -1  -1   5 76661.1 6848.69   3
  -1   1  -5 81821.7 6847.88   3
   1   1   6 2727.60 311.231   1
  -1   1  -6 3013.58 311.492   1
   1  -1  -6 3933.73 311.892   6
   1   1   6 3288.63 310.550   3
  -1   1  -6 3231.06 311.077   2
  -1  -1   6 3355.07 311.632   6
   1  -1  -6 2820.35 311.560   5
   1   1   6 2887.73 310.846   5
  -1   1  -6 2901.85 310.919   5
   1   1   6 2670.18 311.117   4
  -1   1  -6 2683.97 311.198   4
  -1  -1   6 3121.29 311.749   4
   1   1   6 3028.26 311.018   2
  -1   1  -6 3057.01 310.519   3
  -1  -1   7 43570.0 5157.32   1
   1  -1  -7 58291.7 5157.63   6
   1   1   7 54178.1 5156.51   6
   1   1   7 54194.1 5156.67   3
  -1  -1   7 52367.2 5157.67   2
  -1   1  -7 44863.1 5156.87   2
  -1  -1   7 58849.1 5157.68   6
  -1   1  -7 51043.1 5156.45   6
   1   1   7 45571.4 5156.77   5
   1  -1  -7 57614.7 5157.89   5
  -1   1  -7 46449.5 5156.83   5
  -1  -1   7 50795.2 5157.65   5
   1   1   7 47248.2 5157.12   4
  -1  -1   7 46695.3 5157.47   4
  -1   1  -7 44760.0 5157.08   4
   1   1   7 50523.8 5157.07   2
   1  -1  -7 52802.2 5157.70   2
  -1   1  -7 61784.2 5156.75   3
  -1  -1   8 32688.6 3450.81   1
  -1   1  -8 36040.4 3450.99   1
   1  -1  -8 39033.1 3450.89   6
   1   1   8 37067.9 3449.73   6
  -1  -1   8 32305.5 3450.28   6
   1   1   8 36079.0 3449.82   3
   1  -1  -8 39214.0 3450.92   3
  -1  -1   8 28704.2 3450.57   2
  -1   1  -8 29336.5 3450.12   2
  -1  -1   8 37097.5 3451.14   1
  -1  -1   8 28430.4 3450.42   5
  -1   1  -8 37583.6 3449.74   6
  -1  -1   8 37364.3 3450.82   6
   1   1   8 32249.8 3450.03   5
   1  -1  -8 34747.8 3450.98   5
  -1  -1   8 30219.9 3450.71   5
  -1  -1   8 29059.0 3450.47   4
  -1   1  -8 30866.2 3450.06   5
   1   1   8 31357.4 3450.36   4
  -1   1  -8 31831.7 3450.43   4
  -1  -1   8 32562.5 3450.87   4
   1  -1  -8 32981.8 3450.81   2
   1   1   8 38123.9 3450.52   2
  -1  -1   8 38269.4 3450.83   3
  -1   1  -8 38622.9 3449.88   3
  -1  -1   8 34113.2 3450.90   2
   1   1   9 34079.3 3463.28   1
  -1  -1   9 36231.6 3463.58   1
  -1   1  -9 33830.4 3463.32   1
  -1  -1   9 34597.0 3463.44   1
   1   1   9 33483.9 3461.98   6
  -1  -1   9 32763.9 3462.66   6
   1  -1  -9 38841.0 3463.32   6
   1  -1  -9 33562.6 3463.00   3
   1   1   9 38807.7 3462.34   3
  -1  -1   9 30447.9 3463.11   2
  -1   1  -9 37555.0 3462.12   6
  -1  -1   9 39873.2 3463.47   6
  -1  -1   9 29172.2 3462.75   5
   1   1   9 32128.7 3462.45   5
   1  -1  -9 38342.0 3463.71   5
  -1  -1   9 35840.1 3463.53   5
  -1  -1   9 28331.3 3462.81   4
  -1   1  -9 33760.1 3462.63   5
   1   1   9 30586.6 3462.72   4
  -1   1  -9 27920.8 3462.61   4
   1  -1  -9 36039.9 3463.48   2
  -1  -1   9 37463.9 3463.23   3
  -1   1  -9 37150.7 3462.24   3
  -1  -1   9 31770.4 3463.17   2
   1   1  10 19734.2 2005.46   1
  -1  -1  10 20567.4 2005.71   1
  -1  -1  10 18046.7 2005.36   1
   1   1  10 19898.6 2004.10   6
  -1  -1  10 18294.8 2004.69   6
   1  -1 -10 22992.1 2005.55   6
   1   1  10 21034.6 2004.47   3
   1  -1 -10 21984.6 2005.43   3
  -1  -1  10 19547.3 2005.54   2
  -1  -1  10 16757.8 2004.87   5
  -1  -1  10 22433.7 2005.52   6
   1   1  10 17273.6 2004.45   5
  -1  -1  10 17472.6 2005.07   4
   1   1  10 18286.7 2004.96   4
  -1  -1  10 21707.8 2005.39   3
   1   1  10 20763.6 2005.08   2
   1  -1 -10 20810.6 2005.66   2
  -1  -1  10 20264.2 2005.21   3
  -1  -1  10 19134.2 2005.50   2
  -1  -1  11 2282.05 250.147   1
   1   1  11 2331.66 248.463   6
  -1  -1  11 2363.76 249.298   6
   1  -1 -11 2706.53 249.852   3
   1   1  11 2716.45 248.824   3
  -1  -1  11 2088.29 249.655   2
  -1  -1  11 2897.00 250.040   3
   1  -1 -11 2789.90 250.873   5
  -1  -1  11 2059.46 249.578   5
   1   1  11 2155.36 249.145   5
  -1  -1  11 2074.39 249.876   4
  -1  -1  11 2222.48 250.265   5
   1   1  11 2093.61 249.557   4
  -1  -1  11 2406.00 250.768   4
  -1  -1  11 2586.80 249.750   3
   1  -1 -11 2507.81 250.124   2
   1   1  11 2267.84 249.427   2
  -1  -1  11 2386.04 250.011   2
   1   1  11 2679.48 250.246   1
  -1  -1  11 2371.45 250.111   1
  -1  -1  12 207.641 26.6843   1
  -1  -1  12 183.288 26.5527   6
   1   1  12 162.896 24.0275   6
  -1  -1  12 202.100 24.7815   3
   1  -1 -12 155.890 24.3253   3
  -1  -1  12 168.624 25.5237   2
  -1  -1  12 214.022 24.4224   3
   1  -1 -12 230.942 29.3444   5
  -1  -1  12 184.106 28.1813   5
   1   1  12 120.336 26.1039   5
  -1  -1  12 240.269 29.7908   5
   1   1  12 169.230 29.0153   4
  -1  -1  12 158.049 29.2599   4
   1  -1 -12 179.884 30.0502   4
  -1  -1  12 122.560 29.5872   4
   1   1  12 149.795 24.3109   2
   1  -1 -12 200.690 26.0498   2
  -1  -1  12 200.221 25.6783   2
   1   1  12 184.337 25.9398   1
   1  -1 -12 176.813 26.0764   1
  -1  -1  12 166.886 25.4498   1
  -1  -1  13 18630.8 1874.99   1
   1  -1 -13 16877.4 1874.70   1
   1   1  13 19301.2 1875.02   1
  -1  -1  13 17475.8 1874.84   1
   1   1  13 18366.8 1873.19   6
  -1  -1  13 17863.8 1873.73   6
   1  -1 -13 20254.8 1874.61   6
   1  -1 -13 18693.8 1874.35   3
  -1  -1  13 21155.9 1874.68   3
  -1  -1  13 18565.0 1874.81   2
  -1  -1  13 21806.3 1874.90   6
   1   1  13 17455.4 1873.73   5
   1  -1 -13 17703.0 1874.80   5
  -1  -1  13 17969.4 1874.93   5
   1  -1 -13 18038.8 1875.05   4
   1   1  13 15375.6 1873.88   4
  -1  -1  13 17904.6 1875.03   4
   1   1  13 17811.9 1874.15   2
  -1  -1  13 19751.1 1875.01   2
   1  -1 -13 19313.7 1874.93   2
  -1  -1  13 19052.0 1874.37   3
   1  -1 -14 4456.07 423.579   1
  -1  -1  14 4620.67 423.749   1
   1   1  14 4035.57 423.049   1
  -1  -1  14 4059.86 423.151   1
  -1  -1  14 4002.38 421.949   6
   1   1  14 3997.51 421.235   6
   1  -1 -14 4581.32 422.970   6
   1   1  14 3961.21 421.472   3
   1  -1 -14 4340.55 422.575   3
  -1  -1  14 4612.61 422.863   3
  -1  -1  14 3557.71 422.710   2
  -1  -1  14 4567.09 423.054   6
   1  -1 -14 4310.53 423.624   5
   1   1  14 3601.45 421.838   5
  -1  -1  14 3913.06 423.244   5
   1  -1 -14 4333.18 423.980   4
  -1  -1  14 4070.59 423.723   4
   1  -1 -14 4134.69 423.107   2
  -1  -1  14 3903.04 422.899   2
   1   1  14 4144.21 422.587   2
  -1  -1  14 4132.49 422.379   3
  -1  -1  15 10599.0 1235.28   1
  -1  -1  15 11454.3 1234.25   6
   1   1  15 12025.2 1233.71   6
   1  -1 -15 13724.9 1235.52   6
  -1  -1  15 13039.7 1235.17   3
   1   1  15 13320.6 1234.30   3
   1  -1 -15 12346.1 1234.96   3
  -1  -1  15 11076.9 1235.32   2
  -1  -1  15 15283.9 1235.90   6
   1  -1 -15 12537.4 1235.92   5
   1   1  15 10542.7 1234.17   5
   1  -1 -15 12640.5 1236.24   4
  -1  -1  15 11834.0 1236.07   5
   1  -1 -15 13406.9 1236.00   2
   1   1  15 11126.6 1234.83   2
  -1  -1  15 11431.0 1235.41   2
  -1  -1  15 12994.8 1236.44   4
   1   1  15 11691.1 1235.53   1
   1  -1 -15 11296.2 1235.57   1
  -1  -1  15 12088.2 1235.86   1
  -1  -1  15 12344.2 1234.92   3
  -1  -1  16 7435.67 848.825   1
  -1  -1  16 7289.19 847.414   6
   1  -1 -16 9194.95 848.780   6
   1   1  16 8071.18 846.954   6
  -1  -1  16 8419.35 848.274   3
   1   1  16 8188.04 847.336   3
   1  -1 -16 9373.89 848.634   3
  -1  -1  16 7556.64 848.575   2
  -1  -1  16 9388.45 849.019   6
   1  -1 -16 8301.32 849.249   5
   1  -1 -16 9377.97 850.182   4
  -1  -1  16 9141.32 849.709   5
   1   1  16 8687.78 848.630   2
   1  -1 -16 8945.73 849.246   2
  -1  -1  16 8131.46 848.956   2
  -1  -1  16 8620.79 849.765   4
   1   1  16 7586.17 848.674   1
   1  -1 -16 8295.01 849.180   1
  -1  -1  16 7498.18 848.879   1
  -1  -1  16 8653.28 848.391   3
  -1  -1  17 2808.38 355.329   1
   1  -1 -17 3948.34 355.875   6
   1   1  17 3219.44 353.532   6
   1  -1 -17 3744.73 355.274   3
   1   1  17 3419.98 354.184   3
  -1  -1  17 3767.46 355.263   3
  -1  -1  17 3390.19 355.751   2
  -1  -1  17 3982.79 355.941   6
   1  -1 -17 3797.51 356.776   5
  -1  -1  17 3303.06 356.154   5
   1  -1 -17 3887.58 357.429   4
  -1  -1  17 3621.86 355.991   2
   1  -1 -17 3540.77 355.855   2
   1   1  17 3409.24 355.263   2
  -1  -1  17 3326.85 356.597   4
  -1  -1  17 3446.33 356.163   1
   1   1  17 2943.74 355.314   1
   1  -1 -17 3375.22 355.878   1
  -1  -1  17 3408.50 354.959   3
  -1  -1  18 2922.11 328.137   1
   1  -1 -18 3544.73 328.310   6
   1   1  18 2857.16 325.937   6
  -1  -1  18 3042.61 327.326   3
   1   1  18 3335.51 326.672   3
  -1  -1  18 2750.08 327.711   2
  -1  -1  18 3850.16 328.646   6
   1  -1 -18 3629.67 329.744   5
   1  -1 -18 3219.28 329.418   4
  -1  -1  18 3313.89 329.219   5
  -1  -1  18 2888.77 328.009   2
   1   1  18 3166.10 327.885   2
  -1  -1  18 2877.36 329.118   4
   1  -1 -18 3317.69 327.630   3
   1  -1 -18 3026.83 328.339   1
  -1  -1  18 3243.40 328.843   1
   1   1  18 3177.26 328.499   1
  -1  -1  18 3493.58 327.788   3
   1  -1 -18 3253.57 328.274   2
   1  -1 -19 1951.58 203.224   5
  -1  -1  19 2078.22 202.053   6
  -1  -1  19 2012.46 200.893   3
   1  -1 -19 1685.10 201.376   2
  -1  -1  19 2054.58 203.033   5
   1  -1 -19 1673.90 202.611   4
  -1  -1  19 1772.69 201.465   2
   1   1  19 2095.16 201.586   2
  -1  -1  19 1942.23 203.540   4
   1  -1 -19 1874.79 200.683   3
  -1  -1  19 1876.20 201.414   2
   1   1  19 1992.99 199.726   3
  -1  -1  19 2228.94 201.324   3
   1  -1 -19 2144.90 202.030   6
   1   1  19 1842.97 199.443   6
   1   1  19 1778.68 201.772   1
  -1  -1  19 1887.40 201.890   1
   1  -1 -20 886.785 93.2627   5
  -1  -1  20 883.737 90.1607   6
  -1  -1  20 741.438 87.8628   3
  -1  -1  20 869.474 91.7567   5
   1  -1 -20 913.848 93.0483   4
   1   1  20 735.713 89.0153   2
  -1  -1  20 726.754 89.4083   2
   1  -1 -20 800.290 88.3865   3
   1   1  20 772.104 87.0613   3
  -1  -1  20 960.304 88.7307   3
   1   1  20 708.231 87.0402   6
   1  -1 -20 939.977 90.7641   6
   1  -1 -20 725.473 89.6480   1
   1  -1 -21 238.648 33.9027   1
   1   1  21 167.955 33.3694   1
   1  -1 -21 183.163 35.4345   6
   1   1  21 163.249 28.9023   3
  -1  -1  21 225.072 31.3936   3
   1  -1 -21 257.067 32.5580   3
  -1  -1  21 167.906 31.2035   2
  -1  -1  21 215.373 34.5456   6
   1  -1 -21 216.259 39.7760   5
  -1  -1  21 203.641 37.5093   5
   1  -1 -21 309.807 42.6866   4
   1   1  21 188.744 31.9720   2
   1  -1 -21 172.408 32.6262   2
  -1  -1  21 210.385 30.7074   3
   1  -1 -22 4752.52 422.915   6
   1   1  22 4653.61 421.164   3
  -1  -1  22 4379.59 421.803   3
   1  -1 -22 3965.16 422.631   1
  -1  -1  22 3523.15 421.887   2
   1  -1 -22 4533.93 424.311   5
  -1  -1  22 3694.52 421.749   6
   1   1  22 4092.50 420.608   3
   1  -1 -22 4160.97 422.514   2
  -1  -1  22 3933.05 421.333   3
  -1  -1  22 4246.83 423.636   5
   1  -1 -22 4537.90 424.720   4
  -1  -1  22 4006.28 422.426   2
   1   1  22 4086.48 422.056   2
   1  -1 -22 4377.02 421.787   3
   1   1  22 4007.62 422.656   1
   1   1  22 3375.30 421.905   1
   1  -1 -23 1299.78 125.320   6
  -1  -1  23 1206.59 123.220   3
   1   1  23 1139.19 121.931   3
  -1  -1  23 979.649 123.191   2
   1  -1 -23 1132.15 124.474   1
  -1  -1  23 1192.10 122.886   3
   1   1  23 1226.82 121.937   3
   1  -1 -23 1245.77 125.042   2
   1   1  23 1145.06 125.587   5
  -1  -1  23 1022.13 125.500   5
  -1  -1  23 1056.89 123.436   2
   1   1  23 1191.27 127.792   4
   1  -1 -23 1189.14 123.412   3
   1   1  23 941.578 123.357   1
  -1  -1  23 1352.36 125.339   6
   1   1  23 1246.43 123.455   6
   1  -1 -23 1235.95 126.864   5
   1   1  23 1062.57 124.008   1
  -1  -1  24 2603.00 271.868   3
   1   1  24 2720.82 270.973   3
   1   1  24 2416.38 271.704   2
  -1  -1  24 2429.44 272.415   2
   1   1  24 2561.90 270.671   3
  -1  -1  24 2720.85 271.831   3
  -1  -1  24 2771.64 274.634   5
   1   1  24 3044.85 274.634   5
   1   1  24 2551.43 272.248   2
  -1  -1  24 2486.70 272.574   2
  -1  -1  24 3266.19 273.838   6
   1   1  24 2849.02 271.811   6
   1   1  24 2578.89 272.874   1
   1   1  24 2244.68 272.093   1
  -1  -1  25 959.691 108.318   3
   1   1  25 1100.48 107.427   3
  -1  -1  25 990.228 109.323   2
   1   1  25 900.107 108.133   2
   1   1  25 1101.70 107.648   3
   1   1  25 1049.67 111.791   5
   1   1  25 908.549 108.537   2
  -1  -1  25 887.774 109.137   2
   1   1  25 1055.09 113.445   4
  -1  -1  25 1182.17 110.829   6
   1   1  25 1266.55 109.820   6
  -1  -1  25 940.197 109.777   1
   1   1  25 1010.56 109.987   1
   1   1  25 854.045 108.801   1
  -1  -1  25 880.491 108.823   1
   1   1  26 112.346 24.3082   3
   1   1  26 81.4157 25.4811   2
  -1  -1  26 37.3269 23.2258   2
   1   1  26 82.6063 21.8492   3
   1   1  26 111.106 36.1396   5
  -1  -1  26 51.5975 35.3105   5
  -1  -1  26 54.5918 28.7037   2
   1   1  26 146.639 28.5046   2
   1   1  26 107.423 39.0307   4
  -1  -1  26 116.130 43.1541   4
  -1  -1  26 117.103 30.6536   6
   1   1  26 100.816 30.1257   6
  -1  -1  26 66.0030 29.5867   1
   1   1  26 100.735 31.6038   1
  -1  -1  26 71.9499 26.0783   1
   1   1  26 65.0982 26.7343   1
   1   1  27 2174.27 209.002   3
  -1  -1  27 1855.43 210.015   2
   1   1  27 1837.12 209.080   2
   1   1  27 1975.06 208.459   3
  -1  -1  27 2193.91 209.672   3
  -1  -1  27 1926.60 212.301   5
  -1  -1  27 2156.85 211.203   2
   1   1  27 1956.57 209.801   2
  -1  -1  27 2404.55 214.990   4
   1   1  27 2227.87 214.253   4
   1   1  27 2125.35 209.992   6
  -1  -1  27 2292.83 211.718   6
   1   1  27 1831.06 210.360   1
  -1  -1  27 1929.50 211.025   1
  -1  -1  27 1847.27 210.522   1
   1   1  27 1672.18 209.453   1
  -1  -1  28 1714.69 177.824   3
   1   1  28 1885.30 177.602   3
  -1  -1  28 1000.74 176.233   2
   1   1  28 1629.02 178.204   2
  -1  -1  28 1772.73 177.877   3
   1   1  28 1804.98 177.045   3
   1   1  28 1783.97 182.021   5
  -1  -1  28 1635.06 181.304   5
  -1  -1  28 1573.69 179.100   2
   1   1  28 1785.05 179.118   2
   1   1  28 1827.03 182.835   4
  -1  -1  28 1557.09 182.016   4
   1   1  28 1906.60 178.654   6
  -1  -1  28 2249.23 181.782   6
  -1  -1  28 1674.17 179.477   1
   1   1  28 1617.05 179.091   1
   1   1  28 1602.52 178.526   1
  -1  -1  28 1559.39 178.744   1
  -1  -1  29 119.939 28.4315   3
   1   1  29 75.0679 26.6105   3
   1   1  29 85.2193 26.7367   2
  -1  -1  29 79.7465 27.5298   2
   1   1  29 119.543 25.1406   3
  -1  -1  29 138.461 26.4117   3
  -1  -1  29 141.033 40.2210   5
   1   1  29 103.085 39.4541   5
   1   1  29 67.6662 29.0206   2
  -1  -1  29 113.629 31.4360   2
   1   1  29 88.0538 41.8308   4
  -1  -1  29 66.9410 40.6825   4
  -1  -1  29 85.0500 35.0967   6
   1   1  29 128.378 31.9639   6
   1   1  29 53.6625 32.1609   1
  -1  -1  29 60.5200 30.6538   1
   1   1  29 110.332 29.0420   1
  -1  -1  30 1159.44 126.677   3
   1   1  30 1151.94 130.157   5
  -1  -1  30 1173.00 131.889   5
   1   1  30 1137.44 127.596   2
  -1  -1  30 1185.47 128.450   2
  -1  -1  30 1322.77 134.149   4
   1   1  30 1249.87 133.463   4
  -1  -1  30 1459.66 130.677   6
   1   1  30 1445.31 128.960   6
  -1  -1  30 1018.95 127.071   2
   1   1  30 965.278 126.140   2
   1   1  30 1088.72 128.955   1
   1   1  30 1254.89 126.647   3
  -1  -1  30 1078.66 126.393   3
   1   1  31 553.762 69.7253   5
  -1  -1  31 571.539 72.7413   5
   1   1  31 470.259 63.3276   2
  -1  -1  31 480.471 64.8185   2
  -1  -1  31 565.672 74.2619   4
   1   1  31 528.253 71.9014   4
   1   1  31 658.614 65.8924   6
   1   1  31 426.719 62.6115   2
  -1  -1  31 510.881 63.1702   3
   1   1  31 509.684 61.6629   3
  -1  -1  31 553.066 63.5879   3
  -1  -1  32 265.962 49.7864   5
   1   1  32 159.496 45.8511   5
   1   1  32 238.097 40.5893   2
  -1  -1  32 207.213 50.3894   4
   1   1  32 268.173 50.9996   4
   1   1  32 228.637 41.7576   6
   1   1  32 219.035 37.6884   2
  -1  -1  32 219.625 36.1681   3
   1   1  32 250.521 35.5588   3
   1   1  32 227.703 37.0846   3
  -1  -1  32 251.142 39.6366   3
   1   1  33 163.560 44.2907   5
  -1  -1  33 236.974 48.2630   5
  -1  -1  33 170.691 50.9539   4
   1   1  33 209.356 52.6333   4
   1   1  33 188.020 38.3962   2
  -1  -1  33 242.843 42.6893   6
   1   1  33 166.894 38.2051   6
  -1  -1  33 241.513 35.5355   3
  -1  -1  33 209.715 35.9772   3
  -1  -1  34 289.743 61.7097   4
   1   1  34 402.209 61.7969   4
  -1  -1  34 338.570 49.2208   3
  -1  -1  34 400.444 55.5723   6
   1   1  34 444.807 53.4187   6
  -1  -1  34 379.933 48.3327   3
  -1  -1  34 337.118 57.7096   5
   1   1  34 327.542 58.4270   5
   1   1  35 37.6021 44.5762   4
  -1  -1  35 79.9853 45.5141   4
  -1  -1  35 96.7707 27.8284   3
  -1  -1  35 31.0304 32.1484   6
  -1  -1  35 16.1720 39.4991   5
   1   1  35 77.8931 42.0840   5
  -1  -1  35 45.3161 23.7435   3
  -1  -1  36 91.7642 35.2157   6
   1   1  36 123.316 40.3555   5
  -1  -1  36 65.8700 40.6014   5
  -1  -1  37 166.082 38.8183   6
   1   1  37 154.222 41.5200   5
   1   1  37 111.960 47.2224   4
  -1  -1  37 138.623 47.3178   4
  -1  -1  38 7.37567 33.7108   6
   1   1  38 4.13309 38.8504   5
  -1  -1  38 8.77492 43.3428   4
   1   1  38 52.3777 45.8565   4
   1   1  39 25.2176 39.6136   5
  -1  -1  39 112.023 44.0667   5
   1   1  39 39.7251 43.5756   4
  -1  -1  39 57.6379 46.7352   4
  -1  -1  40 17.4593 38.6274   5
   1   1  40-8.92114 43.1808   4
  -1  -1  40 107.462 47.2461   4
  -1   2  40 69.8960 42.0954   5
   1  -2  40 53.6325 45.4387   4
  -1   2  40 40.3307 47.3669   4
  -1   2  39 38.8273 39.6931   5
   1  -2  39-13.2807 44.9639   4
  -1   2  39-8.88097 46.1495   4
  -1   2  38-11.1706 33.8413   6
   1  -2  38 33.2676 41.5339   5
  -1   2  38 21.9647 45.0211   4
   1  -2  38 17.5078 43.9060   4
  -1   2  37 3.64554 34.8629   6
   1  -2  37 53.1236 37.2372   5
  -1   2  37 37.7183 40.7378   5
  -1   2  37 8.68104 44.3018   4
   1  -2  37-21.6158 45.8643   4
  -1   2  36 78.4932 36.3098   6
  -1   2  36 148.398 42.1510   5
   1  -2  36 8.02028 40.2611   5
  -1   2  35 122.344 48.4787   4
   1  -2  35 109.116 48.9691   4
  -1   2  35 146.332 32.4301   3
  -1   2  35 170.898 38.8028   6
  -1   2  35 164.458 31.1828   3
  -1   2  35 145.762 45.7796   5
   1  -2  35 168.965 43.0208   5
   1  -2  34 119.682 47.5364   4
  -1   2  34 161.815 48.3191   4
  -1   2  34 107.853 31.4452   3
  -1   2  34 132.851 37.8460   6
   1  -2  34 137.600 37.0003   6
  -1   2  34 188.635 31.5568   3
   1  -2  34 157.684 41.7655   5
  -1   2  34 190.693 47.3574   5
   1  -2  33 176.587 41.6344   5
  -1   2  33 136.232 42.2400   5
   1  -2  33 64.1570 29.4520   2
   1  -2  33 89.1243 45.5411   4
  -1   2  33 150.856 47.9266   4
  -1   2  33 156.170 36.6040   6
   1  -2  33 127.807 34.2509   6
  -1   2  33 96.9764 27.8423   3
  -1   2  33 70.5998 28.7418   3
   1  -2  32 172.299 43.1643   5
  -1   2  32 91.4170 41.9776   5
   1  -2  32 142.042 34.7941   2
  -1   2  32 159.898 46.8094   4
   1  -2  32 230.237 50.1130   4
   1  -2  32 183.111 37.5288   6
  -1   2  32 178.149 40.2264   6
   1  -2  32 126.106 31.6600   2
  -1   2  32 123.903 29.3636   3
   1  -2  32 182.982 29.7839   3
   1  -2  32 131.500 29.7942   3
  -1   2  32 158.641 31.4350   3
  -1   2  31 584.150 73.9524   5
   1  -2  31 582.278 73.9330   5
  -1   2  31 570.704 67.4922   2
   1  -2  31 461.883 66.5657   2
   1  -2  31 567.288 75.3255   4
  -1   2  31 559.910 75.1001   4
   1  -2  31 649.637 68.5616   6
   1  -2  31 498.740 65.4299   2
   1  -2  31 539.648 64.0964   3
  -1   2  31 561.699 65.2394   3
  -1   2  31 516.832 66.1063   3
  -1   2  30 373.979 56.0907   5
   1  -2  30 375.198 54.0563   5
  -1   2  30 307.245 47.2557   2
   1  -2  30 310.051 47.2847   2
   1  -2  30 337.807 58.3954   4
  -1   2  30 310.049 56.8843   4
   1  -2  30 329.920 48.8151   6
  -1   2  30 356.949 46.8121   2
   1  -2  30 297.536 45.5492   2
  -1   2  30 317.808 45.6072   3
  -1   2  30 361.663 45.6231   3
  -1   2  29 329.390 42.3841   3
   1  -2  29 291.789 40.5091   3
   1  -2  29 276.389 40.9178   2
  -1   2  29 301.393 41.9588   2
  -1   2  29 323.808 41.3747   3
   1  -2  29 283.457 48.7442   5
  -1   2  29 325.450 51.6609   5
   1  -2  29 267.787 42.7609   2
  -1   2  29 212.358 41.4244   2
   1  -2  29 296.193 53.7448   4
  -1   2  29 239.121 50.3277   4
   1  -2  29 283.133 43.8489   6
  -1   2  29 348.707 46.3579   6
   1  -2  29 273.115 44.1365   1
  -1   2  29 319.539 45.9420   1
   1  -2  29 164.914 40.5943   1
   1  -2  28 209.355 34.6239   3
   1  -2  28 301.889 38.3750   2
   1  -2  28 273.552 34.1682   3
   1  -2  28 232.319 44.2629   5
  -1   2  28 265.538 39.4040   2
   1  -2  28 252.835 37.8665   2
   1  -2  28 306.385 50.0504   4
   1  -2  28 180.689 37.0983   1
   1  -2  28 305.174 40.6271   6
   1  -2  28 187.171 39.4805   1
  -1   2  28 282.687 40.4204   1
   1  -2  27 1161.47 102.757   6
   1  -2  27 916.688 99.2251   3
  -1   2  27 905.265 102.511   1
   1  -2  27 861.777 102.891   1
  -1   2  27 895.014 101.587   2
   1  -2  27 975.034 102.005   2
   1  -2  27 914.463 106.401   4
   1  -2  27 954.109 101.098   2
   1  -2  27 843.933 99.5650   3
  -1   2  27 942.663 100.940   3
   1  -2  27 797.006 101.347   1
  -1  -2 -26 3557.38 339.149   6
   1  -2  26 3250.34 337.875   3
   1  -2  26 2741.11 338.208   2
  -1  -2 -26 2966.12 339.481   1
  -1  -2 -26 3987.08 342.223   5
   1  -2  26 3912.27 339.671   6
   1  -2  26 3677.99 338.247   3
  -1  -2 -26 3309.55 339.420   2
  -1  -2 -26 3698.56 342.717   4
  -1   2  26 3590.29 340.211   2
   1  -2  26 3265.41 339.463   2
  -1  -2 -26 3211.01 337.748   3
   1  -2  26 3643.35 342.565   4
  -1   2  26 2979.21 339.678   1
   1  -2  26 2903.36 339.290   1
   1  -2  26 2723.44 338.681   1
  -1  -2 -25 2721.54 261.721   6
   1  -2  25 2457.09 260.103   3
  -1  -2 -25 2622.53 262.614   1
   1  -2  25 2459.45 261.659   2
  -1  -2 -25 2499.11 264.078   5
   1  -2  25 3076.38 262.130   6
   1  -2  25 2735.40 260.697   3
  -1  -2 -25 2490.49 261.889   2
   1  -2  25 2606.81 264.060   5
  -1  -2 -25 2267.06 264.003   4
  -1   2  25 2593.26 262.512   2
   1  -2  25 2504.99 262.127   2
  -1  -2 -25 2638.55 260.725   3
   1  -2  25 2784.13 265.407   4
  -1   2  25 2153.66 262.527   1
   1  -2  25 2380.72 262.270   1
   1  -2  25 2087.48 261.473   1
  -1  -2 -24 4820.11 460.307   6
  -1   2  24 4906.88 460.831   3
   1  -2  24 4234.90 459.053   3
   1  -2  24 4389.04 460.474   2
  -1  -2 -24 4545.45 461.777   5
   1  -2  24 5109.99 460.476   6
   1  -2  24 4799.01 459.591   3
  -1  -2 -24 4866.39 461.252   2
   1  -2  24 4696.96 462.071   5
  -1   2  24 4492.72 461.025   2
   1  -2  24 4217.12 460.516   2
  -1  -2 -24 4401.80 459.252   3
   1  -2  24 4435.05 461.202   1
  -1  -2 -24 4552.02 461.353   1
  -1   2  24 4037.46 461.024   1
   1  -2  24 3798.82 460.530   1
  -1  -2 -23 290.727 47.0864   1
  -1   2  23 393.682 49.4027   1
   1  -2  23 287.168 47.7051   1
   1  -2  23 344.742 47.1163   1
  -1  -2 -23 302.590 47.5361   6
  -1   2  23 375.093 47.3303   3
   1  -2  23 367.346 44.7303   3
   1  -2  23 288.512 45.6701   2
   1  -2  23 375.448 48.1228   6
  -1  -2 -23 493.714 54.7236   5
   1  -2  23 412.145 52.3843   5
  -1  -2 -23 395.710 56.2018   4
  -1  -2 -23 359.204 44.9042   3
  -1  -2 -23 407.528 48.0503   2
  -1   2  23 401.434 48.7889   2
   1  -2  23 413.205 44.9741   3
   1  -2  22 2801.66 302.224   1
  -1  -2 -22 3125.77 301.591   6
  -1   2  22 3142.18 301.716   3
  -1  -2 -22 2797.60 300.429   3
   1  -2  22 2970.77 300.453   3
   1  -2  22 3572.40 301.858   6
  -1  -2 -22 3456.86 304.070   5
  -1  -2 -22 3221.86 304.570   4
   1  -2  22 3327.83 303.710   5
   1  -2  22 2885.57 301.773   2
  -1   2  22 2811.06 302.206   2
   1  -2  22 2979.05 304.417   4
  -1   2  22 2724.01 302.667   1
   1  -2  22 2705.89 302.223   1
  -1  -2 -22 1796.15 300.339   1
   1  -2  22 3127.25 300.646   3
   1  -2  21 2851.73 352.961   1
  -1  -2 -21 3893.03 352.711   6
  -1  -2 -21 3440.72 351.737   3
  -1   2  21 3768.94 352.983   3
   1  -2  21 3141.90 351.392   3
   1  -2  21 3116.50 352.587   2
   1  -2  21 3879.58 352.640   6
  -1  -2 -21 3628.40 354.265   5
  -1  -2 -21 3569.25 355.247   4
   1  -2  21 3617.83 354.270   5
   1  -2  21 3479.71 353.177   2
  -1  -2 -21 3332.14 353.043   2
   1  -2  21 3996.67 355.880   4
  -1   2  21 3123.73 353.397   1
  -1  -2 -21 3301.99 353.481   1
   1  -2  21 3204.35 353.521   1
   1  -2  21 3642.75 351.847   3
   1  -2  20 7491.71 909.793   1
  -1  -2 -20 10005.7 909.553   6
  -1   2  20 9602.24 910.037   3
  -1  -2 -20 8475.99 908.677   3
   1  -2  20 9135.82 908.844   3
   1  -2  20 7468.10 909.378   2
   1  -2  20 10116.2 909.637   6
  -1  -2 -20 8740.55 910.582   5
  -1  -2 -20 7709.17 910.563   4
   1  -2  20 9129.47 910.711   5
   1  -2  20 9729.09 910.520   2
  -1  -2 -20 9296.16 910.205   2
  -1   2  20 8514.31 910.408   2
   1  -2  20 9745.86 911.928   4
  -1  -2 -20 8527.20 910.518   1
   1  -2  20 9960.86 909.195   3
   1  -2  19 3028.91 374.740   6
  -1  -2 -19 4220.08 376.525   6
  -1   2  19 3725.59 376.712   3
  -1  -2 -19 3790.36 375.781   3
   1  -2  19 3642.54 375.697   3
   1  -2  19 3421.31 376.603   2
   1  -2  19 3852.48 376.240   6
  -1  -2 -19 3787.74 377.869   5
   1  -2  19 3827.72 378.155   5
  -1  -2 -19 3776.01 378.618   4
   1  -2  19 3520.87 376.755   2
  -1  -2 -19 3497.19 376.712   2
  -1   2  19 3634.57 377.384   2
   1  -2  19 3903.33 378.979   4
   1  -2  19 3370.78 377.154   1
   1  -2  19 4043.28 375.942   3
   1  -2  18 1313.72 145.735   1
  -1  -2 -18 1356.36 145.581   1
   1  -2  18 1339.98 145.723   1
   1  -2  18 1214.19 143.266   6
  -1  -2 -18 1389.02 144.333   6
  -1   2  18 1517.42 145.271   3
   1  -2  18 1224.10 143.311   3
  -1  -2 -18 1362.82 143.735   3
   1  -2  18 1439.78 145.169   2
   1  -2  18 1519.36 144.797   6
  -1  -2 -18 1463.12 146.700   5
   1  -2  18 1443.14 146.510   5
  -1  -2 -18 1494.57 147.908   4
   1  -2  18 1354.19 147.545   4
  -1   2  18 1502.29 146.077   2
   1  -2  18 1267.03 144.771   2
  -1  -2 -18 1301.44 144.914   2
   1  -2  18 1504.02 143.906   3
   1  -2  17 1523.50 162.516   1
  -1  -2 -17 1522.75 162.172   1
   1  -2  17 1442.97 161.888   1
  -1  -2 -17 1740.43 161.463   6
   1  -2  17 1256.51 159.653   6
  -1   2  17 1556.71 161.912   3
  -1  -2 -17 1689.09 160.688   3
   1  -2  17 1504.63 161.428   2
   1  -2  17 1577.14 161.064   6
  -1  -2 -17 1437.46 162.562   5
   1  -2  17 1749.62 163.308   5
  -1  -2 -17 1686.38 164.369   4
   1  -2  17 1586.35 164.046   4
   1  -2  17 1615.17 160.412   3
  -1   2  17 1461.58 161.902   2
  -1  -2 -17 1587.25 161.682   2
   1  -2  17 1570.16 161.612   2
   1  -2  17 1455.63 160.318   3
   1  -2  16 506.250 60.8867   1
   1  -2  16 475.876 59.1007   6
  -1  -2 -16 511.565 59.0365   3
  -1   2  16 569.710 60.4304   3
   1  -2  16 478.245 59.9359   2
   1  -2  16 477.924 58.7925   3
   1  -2  16 509.861 60.4404   2
  -1  -2 -16 600.116 62.7253   5
   1  -2  16 531.720 63.0176   5
  -1  -2 -16 618.728 64.9130   4
   1  -2  16 590.223 59.1181   3
   1  -2  16 576.661 64.8393   4
  -1  -2 -16 569.400 60.6278   2
  -1   2  16 611.328 61.4438   2
   1  -2  16 504.618 61.6860   1
  -1  -2 -16 576.465 61.3380   1
   1  -2  15 2816.05 298.337   1
  -1   2  15 2756.17 297.191   6
   1  -2  15 2885.45 296.440   6
  -1  -2 -15 2900.40 296.830   3
  -1   2  15 3156.99 298.012   3
   1  -2  15 3009.18 298.587   1
   1  -2  15 2832.96 297.676   2
   1  -2  15 2972.07 296.834   3
   1  -2  15 2908.39 297.813   2
  -1  -2 -15 3272.70 298.707   5
   1  -2  15 3010.48 298.473   5
  -1  -2 -15 2850.78 298.960   4
   1  -2  15 3052.10 296.832   3
   1  -2  15 2745.84 298.993   4
  -1  -2 -15 2563.33 297.327   2
  -1   2  15 3048.29 298.521   2
  -1  -2 -15 2664.49 298.108   1
  -1   2  14 5831.68 641.914   1
  -1  -2 -14 5614.54 641.616   1
   1  -2  14 5366.39 641.342   1
  -1  -2 -14 7086.29 640.912   6
  -1   2  14 5867.74 640.741   6
  -1   2  14 7298.25 641.920   3
  -1  -2 -14 7073.06 640.816   3
   1  -2  14 5691.54 641.104   2
   1  -2  14 7619.56 641.076   6
  -1  -2 -14 6356.80 641.635   5
   1  -2  14 6512.15 641.801   5
  -1  -2 -14 5868.62 642.025   4
   1  -2  14 5399.75 641.858   4
  -1  -2 -14 5816.70 641.121   2
  -1   2  14 6737.84 642.197   2
   1  -2  14 6389.31 640.492   3
  -1  -2 -13 9969.78 1164.12   1
  -1   2  13 11397.9 1164.58   1
   1  -2  13 11185.1 1164.37   1
  -1  -2 -13 12604.5 1163.34   6
  -1   2  13 11105.7 1163.43   6
  -1  -2 -13 11549.9 1163.11   3
  -1   2  13 11643.5 1163.99   3
   1  -2  13 9766.96 1163.50   2
   1  -2  13 13688.7 1163.57   6
  -1  -2 -13 11179.1 1163.97   5
   1  -2  13 11471.6 1164.11   5
  -1  -2 -13 12297.6 1164.94   4
   1  -2  13 11325.3 1164.71   4
  -1  -2 -13 10790.3 1163.66   2
  -1   2  13 10775.4 1164.22   2
   1  -2  13 13080.8 1163.37   3
  -1   2  12 6160.94 604.110   1
  -1  -2 -12 5875.39 603.727   1
   1  -2  12 4743.55 603.228   1
  -1  -2 -12 7118.06 603.082   6
  -1   2  12 5675.83 602.987   6
  -1  -2 -12 6546.31 602.789   3
  -1   2  12 6644.52 603.757   3
   1  -2  12 5798.28 603.318   2
   1   2 -12 5713.25 603.901   2
   1   2 -12 6065.86 603.056   6
   1  -2  12 6298.01 602.705   6
  -1   2  12 5074.81 603.128   5
   1  -2  12 5547.91 603.364   5
   1   2 -12 5041.80 603.091   5
  -1  -2 -12 6059.75 604.184   4
   1  -2  12 4999.07 603.644   4
  -1   2  12 5674.62 603.766   2
  -1  -2 -12 6125.32 603.379   2
   1   2 -12 6579.70 603.672   3
   1  -2  12 5967.68 602.508   3
  -1  -2 -11 776.619 89.4304   1
  -1   2  11 1083.71 90.6964   1
   1  -2  11 578.233 88.9066   1
   1   2 -11 869.606 89.8598   1
  -1  -2 -11 918.476 88.7276   6
  -1   2  11 815.451 89.2257   6
  -1   2  11 904.228 89.2683   3
  -1  -2 -11 912.607 88.2807   3
   1   2 -11 843.588 89.7540   2
   1  -2  11 765.334 88.8159   2
   1   2 -11 797.521 89.1440   6
   1  -2  11 890.192 88.5781   6
  -1   2  11 763.126 89.8436   5
   1   2 -11 741.815 90.0324   5
  -1  -2 -11 786.922 90.7557   4
  -1   2  11 720.108 90.2418   4
   1   2 -11 667.581 89.9044   4
   1  -2  11 744.362 90.7808   4
  -1   2  11 888.826 89.8127   2
  -1  -2 -11 885.945 89.0889   2
   1   2 -11 873.871 89.1480   3
   1  -2  11 899.756 88.1574   3
  -1   2  10 1486.06 137.070   1
  -1  -2 -10 1314.87 136.478   1
   1  -2  10 1179.97 136.128   1
   1   2 -10 1318.56 136.576   1
  -1  -2 -10 1498.83 135.620   6
  -1   2  10 1227.57 135.944   6
  -1   2  10 1442.64 136.334   3
   1   2 -10 1337.29 136.698   2
   1  -2  10 1067.29 135.622   2
   1   2 -10 1319.99 136.118   6
   1  -2  10 1393.12 135.541   6
  -1   2  10 1272.47 136.452   5
  -1  -2 -10 1476.96 136.770   5
   1   2 -10 1150.75 136.348   5
   1  -2  10 1304.28 136.390   5
  -1   2  10 1101.90 136.578   4
   1  -2  10 1281.09 137.390   4
   1   2 -10 1101.53 136.390   4
  -1   2  10 1463.81 136.874   2
  -1  -2 -10 1316.98 135.856   2
   1   2 -10 1310.47 136.105   3
  -1  -2  -9 40979.5 4108.73   1
  -1   2   9 37826.5 4108.70   1
   1  -2   9 36513.7 4108.49   1
   1   2  -9 40758.4 4108.87   1
  -1  -2  -9 46182.2 4107.99   6
  -1   2   9 38543.4 4108.07   6
  -1   2   9 44679.1 4108.73   3
   1  -2   9 38842.1 4108.26   2
   1   2  -9 43232.2 4109.03   2
   1   2  -9 42375.3 4108.35   6
   1  -2   9 42411.4 4107.83   6
  -1   2   9 36310.9 4108.17   5
  -1  -2  -9 40032.6 4108.30   5
   1  -2   9 39174.8 4108.34   5
   1   2  -9 38810.7 4108.38   5
  -1   2   9 37943.0 4108.30   4
   1   2  -9 33758.5 4108.08   4
  -1  -2  -9 44028.3 4108.44   2
  -1   2   9 42548.7 4108.98   2
   1   2  -9 50328.1 4109.09   3
  -1  -2  -8 623.725 63.4280   1
  -1   2   8 513.122 63.2655   1
   1   2  -8 428.784 62.9380   1
   1  -2   8 508.640 63.0426   1
  -1  -2  -8 661.159 62.8559   6
  -1   2   8 528.245 63.0514   6
  -1  -2  -8 626.271 62.1737   3
  -1   2   8 591.426 63.2325   3
   1   2  -8 592.930 63.3926   2
   1  -2   8 570.584 62.8094   2
   1   2  -8 669.569 63.5279   6
   1  -2   8 633.296 62.6242   6
  -1  -2  -8 552.204 63.7176   5
  -1   2   8 568.980 63.8566   5
   1  -2   8 631.870 63.8193   5
   1   2  -8 505.690 63.8594   5
  -1  -2  -8 700.707 64.8944   4
  -1   2   8 563.994 64.5298   4
   1  -2   8 578.047 64.5954   4
   1   2  -8 478.389 63.7958   4
  -1  -2  -8 690.308 62.9739   2
  -1   2   8 596.095 63.5815   2
   1   2  -8 595.894 63.2041   3
   1  -2   8 640.412 62.1349   3
  -1   2   7 16095.5 1475.15   1
  -1  -2  -7 12288.8 1474.53   1
   1   2  -7 12179.7 1474.47   1
   1  -2   7 13641.4 1474.58   1
  -1   2   7 13900.2 1474.32   6
  -1  -2  -7 15945.6 1474.10   6
  -1  -2  -7 16771.6 1474.17   3
   1   2  -7 15675.9 1475.04   2
   1   2  -7 14876.2 1474.47   6
   1  -2   7 16261.0 1474.12   6
  -1  -2  -7 16913.9 1474.61   5
  -1   2   7 11923.3 1474.27   5
   1  -2   7 12860.8 1474.23   5
   1   2  -7 13342.8 1474.47   5
  -1   2   7 12837.7 1474.50   4
  -1  -2  -7 15347.4 1474.88   4
   1   2  -7 11913.0 1474.25   4
   1  -2   7 14837.2 1474.85   4
  -1   2   7 15982.8 1475.05   2
   1  -2   7 16638.2 1474.14   3
  -1  -2  -6 3868.41 356.991   6
  -1   2   6 3257.99 357.199   6
  -1  -2  -6 3991.77 356.960   3
   1   2  -6 3489.09 357.316   6
   1  -2   6 4010.61 356.942   6
  -1  -2  -6 3894.12 357.383   5
  -1   2   6 2869.65 357.198   5
   1  -2   6 3001.46 357.050   5
   1   2  -6 3162.72 357.319   5
  -1  -2  -6 3223.10 357.455   4
  -1   2   6 3046.62 357.275   4
   1   2  -6 2590.79 356.954   4
   1  -2   6 3399.79 357.558   4
   1  -2   6 3133.41 357.253   1
   1  -2   6 4206.58 356.983   3
   1   2  -5 60519.2 6799.87   1
  -1  -2  -5 77055.3 6799.66   6
  -1   2   5 65698.2 6799.78   6
  -1   2   5 71520.8 6800.18   3
  -1  -2  -5 76821.2 6799.65   3
   1  -2   5 68903.7 6799.78   2
   1   2  -5 70991.3 6799.98   6
   1  -2   5 77222.5 6799.61   6
  -1  -2  -5 73738.7 6799.79   5
   1   2  -5 62263.3 6799.81   5
   1  -2   5 60018.4 6799.57   5
  -1   2   5 59426.6 6799.77   4
  -1  -2  -5 70168.1 6799.97   4
   1   2  -5 51706.1 6799.48   4
   1  -2   5 62199.4 6799.87   4
  -1  -2  -5 59717.3 6799.48   2
   1  -2   5 78988.3 6799.65   3
   1   2  -5 68189.6 6800.06   3
  -1   2   4 22523.5 2395.39   1
  -1  -2  -4 23245.0 2395.10   1
   1  -2   4 22978.6 2395.18   1
   1   2  -4 21688.9 2395.15   1
  -1  -2  -4 28701.4 2395.11   6
  -1   2   4 24487.8 2395.18   6
  -1  -2  -4 26574.3 2395.09   3
  -1   2   4 28011.2 2395.67   3
   1   2  -4 19115.3 2395.08   2
   1  -2   4 25862.6 2395.14   2
   1   2  -4 25821.9 2395.32   6
   1  -2   4 27151.1 2394.97   6
  -1  -2  -4 25974.7 2395.10   5
  -1   2   4 24627.6 2395.33   5
   1  -2   4 22485.2 2394.95   5
   1   2  -4 23118.6 2395.15   5
  -1  -2  -4 21321.4 2395.00   4
  -1   2   4 23724.7 2395.18   4
   1   2  -4 19401.5 2394.91   4
   1  -2   4 22845.6 2395.22   4
  -1   2   4 24311.1 2395.47   2
  -1  -2  -4 19030.1 2394.73   2
   1   2  -4 23065.9 2395.36   3
   1  -2   4 26105.2 2394.93   3
  -1  -2  -3 78046.9 8260.72   1
  -1   2   3 78906.1 8260.85   1
   1  -2   3 72761.9 8260.67   1
   1   2  -3 75257.3 8260.67   1
  -1  -2  -3 99266.6 8260.77   6
  -1  -2  -3 97227.5 8260.84   3
   1  -2   3 71860.0 8260.58   2
   1   2  -3 91745.3 8260.97   6
   1  -2   3 93820.9 8260.68   6
  -1  -2  -3 88465.5 8260.66   5
  -1   2   3 80339.4 8260.80   5
   1  -2   3 77588.6 8260.60   5
  -1   2   3 83881.9 8260.84   4
  -1  -2  -3 72945.0 8260.62   4
   1  -2   3 85520.4 8260.85   4
   1   2  -3 66423.4 8260.45   4
  -1  -2  -3 78134.8 8260.52   2
  -1   2   3 80247.3 8260.96   2
   1   2  -3 86010.6 8261.02   3
   1  -2   3 89196.6 8260.65   3
  -1  -2  -2 42677.5 4294.08   1
  -1   2   2 41485.4 4294.24   1
   1  -2   2 37010.0 4294.07   1
   1   2  -2 39093.5 4294.07   1
   1  -2   2 49985.4 4294.24   6
  -1   2   2 43896.9 4294.24   6
  -1   2   2 49833.9 4294.59   3
   1  -2   2 43784.9 4294.08   3
   1  -2   2 39328.7 4294.05   2
   1   2  -2 41355.9 4294.27   2
  -1  -2  -2 52742.3 4294.37   6
   1   2  -2 44020.5 4294.24   6
  -1  -2  -2 44705.5 4294.07   5
  -1   2   2 41333.7 4294.14   5
   1  -2   2 45210.4 4294.18   5
   1   2  -2 38723.3 4294.04   5
  -1  -2  -2 38488.5 4293.96   4
  -1   2   2 41968.1 4294.20   4
   1   2  -2 36340.1 4293.88   4
   1  -2   2 40078.2 4294.15   4
  -1  -2  -2 42675.5 4294.02   2
  -1   2   2 40183.1 4294.33   2
  -1  -2  -2 42994.8 4294.12   3
   1   2  -2 52705.3 4294.69   3
  -1  -2  -1 9122.28 1175.98   1
  -1   2   1 12019.2 1176.43   1
   1  -2   1 12098.8 1176.41   1
   1   2  -1 11017.2 1176.26   1
   1  -2   1 12584.0 1176.36   6
  -1   2   1 13443.8 1176.53   6
  -1   2   1 11433.8 1176.47   3
   1  -2   1 13843.4 1176.51   3
  -1  -2  -1 12911.4 1176.36   2
   1   2  -1 11748.6 1176.37   2
   1  -2   1 11712.0 1176.33   2
  -1  -2  -1 13049.9 1176.40   6
  -1   2   1 12287.7 1176.40   5
   1  -2   1 10119.5 1176.19   5
  -1  -2  -1 11125.8 1176.22   5
   1   2  -1 10780.3 1176.18   5
  -1  -2  -1 12196.3 1176.27   4
  -1   2   1 10368.0 1176.18   4
   1   2  -1 10525.6 1176.14   4
   1  -2   1 11933.0 1176.38   4
  -1   2   1 12730.0 1176.52   2
  -1  -2  -1 11258.1 1176.28   3
  -1  -2   0 200.311 23.4696   1
   1  -2   0 217.419 23.9855   1
   1   2   0 212.055 23.4275   1
  -1   2   0 203.152 23.8230   1
  -1   2   0 204.310 25.0355   6
   1  -2   0 181.451 24.8399   6
  -1   2   0 252.642 23.7878   3
   1  -2   0 204.931 23.7014   3
  -1  -2   0 205.942 23.6759   2
   1   2   0 205.972 23.3306   2
   1   2   0 192.213 24.7307   6
  -1  -2   0 215.573 25.0307   6
   1  -2   0 203.894 25.1634   5
   1   2   0 199.949 24.8721   5
  -1   2   0 176.838 25.2114   5
  -1  -2   0 242.100 25.4761   5
   1  -2   0 208.138 25.9010   4
  -1   2   0 171.505 25.4451   4
   1   2   0 150.100 24.8925   4
  -1  -2   0 145.849 25.1846   4
  -1   2   0 240.491 23.9424   2
   1  -2   0 227.317 23.8881   2
   1   2   0 193.357 23.6225   3
  -1  -2   0 193.949 23.7219   3
   1  -2  -1 9358.50 1195.56   1
   1   2   1 10488.5 1195.34   1
  -1   2  -1 12332.7 1195.67   1
  -1  -2   1 12050.0 1195.57   1
  -1   2  -1 12435.4 1195.56   6
  -1   2  -1 14451.2 1195.90   3
  -1  -2   1 12112.0 1195.66   2
   1   2   1 12342.5 1195.56   2
  -1   2  -1 11173.2 1195.51   2
   1   2   1 12844.5 1195.61   6
  -1  -2   1 14671.3 1196.04   6
   1  -2  -1 12699.7 1195.77   5
  -1   2  -1 11354.3 1195.43   5
   1   2   1 10899.1 1195.34   5
  -1  -2   1 12154.3 1195.70   5
   1   2   1 11103.6 1195.33   4
   1  -2  -1 10398.6 1195.60   4
  -1   2  -1 11058.0 1195.49   4
  -1  -2   1 12139.8 1195.59   4
   1  -2  -1 13141.6 1195.81   2
   1   2   1 10958.5 1195.59   3
  -1  -2   1 12582.1 1195.79   3
   1  -2  -2 44304.1 4324.24   1
   1   2   2 47573.2 4324.10   1
  -1   2  -2 31199.2 4323.90   1
  -1  -2   2 38723.9 4323.99   1
   1  -2  -2 43198.5 4324.27   6
   1  -2  -2 50539.3 4324.48   3
  -1  -2   2 44925.7 4324.24   2
  -1   2  -2 44766.4 4324.07   2
  -1  -2   2 46222.7 4324.36   6
  -1   2  -2 50650.2 4324.05   6
   1   2   2 45945.0 4323.93   6
   1   2   2 38445.4 4323.74   5
  -1   2  -2 39440.6 4323.83   5
  -1  -2   2 39438.1 4324.09   5
   1   2   2 39094.8 4323.77   4
   1  -2  -2 37806.8 4324.01   4
  -1  -2   2 43752.7 4324.08   4
  -1   2  -2 40695.0 4323.95   4
   1   2   2 41290.4 4323.88   2
  -1  -2   2 53000.5 4324.60   3
   1   2   2 45855.4 4324.07   3
  -1   2  -2 46143.5 4324.05   3
   1   2   3 78010.7 8103.53   1
   1  -2  -3 82590.2 8103.78   1
  -1  -2   3 81765.9 8103.68   1
  -1   2  -3 70041.3 8103.49   1
   1  -2  -3 89826.8 8104.00   6
   1  -2  -3 80975.4 8103.80   3
  -1  -2   3 69185.1 8103.72   2
  -1   2  -3 74194.5 8103.47   2
   1   2   3 83692.8 8103.37   6
  -1   2  -3 91876.4 8103.46   6
   1  -2  -3 91779.9 8103.99   5
   1   2   3 82208.1 8103.36   5
  -1   2  -3 71860.5 8103.33   5
  -1  -2   3 70418.6 8103.77   5
   1  -2  -3 82375.3 8103.77   4
   1   2   3 73062.9 8103.40   4
  -1   2  -3 74028.8 8103.45   4
  -1  -2   3 85874.5 8103.79   4
   1  -2  -3 89416.1 8103.97   2
   1   2   3 70487.4 8103.34   2
   1   2   3 104152. 8103.78   3
  -1   2  -3 83392.9 8103.48   3
   1   2   4 25726.2 2339.40   1
  -1   2  -4 21596.8 2339.20   1
  -1  -2   4 19397.2 2339.16   1
   1   2   4 26029.5 2339.00   6
   1  -2  -4 29387.4 2339.85   6
   1   2   4 23233.4 2338.99   3
  -1   2  -4 21416.5 2339.08   2
  -1   2  -4 25405.9 2338.93   6
  -1  -2   4 27605.1 2339.68   6
   1  -2  -4 23923.0 2339.53   5
   1   2   4 22052.1 2338.85   5
  -1  -2   4 25006.1 2339.62   5
  -1   2  -4 22284.0 2338.98   5
   1  -2  -4 24944.7 2339.58   4
   1   2   4 19423.1 2338.94   4
  -1  -2   4 21179.8 2339.26   4
  -1   2  -4 20876.6 2339.06   4
   1   2   4 21069.5 2338.91   2
  -1   2  -4 24274.7 2338.97   3
   1   2   5 63385.4 6698.13   1
  -1   2  -5 55807.8 6698.05   1
   1  -2  -5 71716.5 6698.41   6
   1   2   5 67439.4 6697.62   6
   1   2   5 82815.5 6698.06   3
  -1   2  -5 66684.4 6698.00   2
  -1  -2   5 73208.2 6698.50   6
  -1   2  -5 70096.6 6697.64   6
   1   2   5 60493.5 6697.65   5
   1  -2  -5 69876.0 6698.48   5
  -1   2  -5 62237.4 6697.78   5
  -1  -2   5 69577.5 6698.52   5
   1   2   5 56913.3 6697.74   4
  -1  -2   5 63861.9 6698.24   4
  -1   2  -5 58204.4 6697.93   4
   1   2   5 65276.3 6697.93   2
  -1   2  -5 76461.7 6697.92   3
  -1  -2   6 3221.72 364.631   1
   1  -2  -6 4088.08 365.137   6
   1   2   6 3385.36 363.898   6
   1   2   6 4006.66 364.221   3
  -1   2  -6 3169.65 364.227   2
  -1  -2   6 3809.30 364.888   6
  -1   2  -6 3513.79 363.926   6
   1   2   6 3366.36 364.146   5
   1  -2  -6 3880.93 365.152   5
  -1   2  -6 3150.17 364.171   5
   1   2   6 3289.70 364.436   4
  -1  -2   6 3662.46 365.060   4
  -1   2  -6 3009.14 364.378   4
   1  -2  -6 3836.85 365.005   2
   1   2   6 3684.72 364.374   2
  -1   2  -6 4073.25 364.163   3
  -1   2  -7 14596.0 1490.96   1
  -1  -2   7 13192.2 1490.83   1
   1  -2  -7 17776.5 1491.36   6
   1   2   7 15189.4 1490.08   6
   1   2   7 16420.1 1490.31   3
   1  -2  -7 13975.2 1491.02   3
  -1  -2   7 13506.9 1490.81   2
  -1  -2   7 16577.2 1491.08   6
  -1   2  -7 15461.8 1490.08   6
   1   2   7 14562.9 1490.32   5
   1  -2  -7 14678.0 1491.12   5
  -1   2  -7 13772.9 1490.30   5
  -1  -2   7 14899.1 1491.11   5
   1   2   7 11972.4 1490.26   4
  -1   2  -7 13361.3 1490.54   4
  -1  -2   7 13848.3 1490.97   4
   1   2   7 15377.7 1490.58   2
   1  -2  -7 14831.6 1491.01   2
  -1   2  -7 16349.2 1490.32   3
  -1  -2   7 14110.1 1490.83   3
   1   2   8 558.193 64.0442   1
  -1  -2   8 601.143 64.2103   1
  -1   2  -8 590.273 64.2081   1
   1  -2  -8 689.129 64.9192   6
   1   2   8 568.418 63.0369   6
   1  -2  -8 539.337 63.7501   3
   1   2   8 717.645 63.2236   3
  -1  -2   8 456.210 63.7705   2
  -1  -2   8 630.923 64.6701   6
  -1   2  -8 658.707 63.1818   6
   1  -2  -8 581.843 65.2997   5
   1   2   8 524.205 63.6762   5
  -1  -2   8 612.264 65.5962   5
  -1   2  -8 546.866 64.0153   5
   1   2   8 532.258 64.4573   4
  -1   2  -8 453.093 64.5357   4
  -1  -2   8 652.918 66.0130   4
   1  -2  -8 654.322 64.3871   2
  -1  -2   8 615.385 63.8557   3
  -1   2  -8 630.015 62.9599   3
   1   2   9 35103.5 4092.33   1
  -1   2  -9 41643.1 4092.75   1
  -1  -2   9 42213.0 4092.82   1
   1   2   9 41119.7 4091.52   6
   1  -2  -9 46110.1 4092.79   6
   1  -2  -9 45778.0 4092.71   3
   1   2   9 40389.4 4091.66   3
  -1   2  -9 41955.1 4092.35   2
  -1  -2   9 36173.9 4092.40   2
  -1  -2   9 46935.5 4092.84   6
  -1   2  -9 40669.3 4091.42   6
   1   2   9 36069.8 4091.69   5
  -1   2  -9 35970.0 4091.79   5
   1   2   9 34602.8 4091.90   4
  -1   2  -9 34235.3 4091.94   4
   1   2   9 44463.3 4092.37   2
   1  -2  -9 37076.8 4092.43   2
  -1  -2   9 46598.0 4092.70   3
  -1   2  -9 46787.6 4091.87   3
   1  -2 -10 1177.47 127.952   1
   1   2  10 1271.07 128.104   1
  -1   2 -10 1131.10 128.042   1
  -1  -2  10 1291.43 128.279   1
   1   2  10 1336.53 126.854   6
   1  -2 -10 814.864 126.756   3
  -1   2 -10 1319.14 127.680   2
  -1  -2  10 997.462 127.561   2
  -1   2 -10 1458.61 127.024   6
   1   2  10 1181.97 127.469   5
   1  -2 -10 1455.74 129.371   5
  -1  -2  10 1253.54 128.731   5
  -1   2 -10 1262.08 127.754   5
   1   2  10 1109.92 128.041   4
   1  -2 -10 1250.35 129.125   4
  -1  -2  10 1213.57 129.204   4
  -1   2 -10 1070.23 128.129   4
   1  -2 -10 1183.13 128.055   2
   1   2  10 1346.93 127.693   2
  -1  -2  10 1421.24 127.918   3
  -1   2 -10 1329.87 126.794   3
   1   2  11 963.238 88.0363   1
   1  -2 -11 694.483 87.0948   1
  -1  -2  11 903.811 88.0858   1
  -1   2 -11 792.412 87.5794   1
   1   2  11 854.702 86.2008   6
   1  -2 -11 854.353 87.2872   3
  -1   2 -11 921.885 87.2612   2
  -1  -2  11 782.804 87.4489   2
  -1   2 -11 835.428 86.1611   6
   1   2  11 758.390 86.9705   5
   1  -2 -11 841.203 88.9117   5
  -1   2 -11 743.822 87.1800   5
  -1  -2  11 766.546 88.3211   5
   1  -2 -11 873.657 89.2082   4
   1   2  11 644.443 87.7049   4
  -1   2 -11 680.949 87.9362   4
  -1  -2  11 768.355 88.9488   4
   1   2  11 877.093 87.0184   2
   1  -2 -11 828.846 87.5045   2
  -1  -2  11 822.568 86.8107   3
   1  -2 -12 5967.77 579.853   1
   1   2  12 5766.67 579.597   1
  -1   2 -12 5284.95 579.436   1
  -1  -2  12 5158.17 579.608   1
   1   2  12 5796.55 578.127   6
   1  -2 -12 6599.96 579.742   6
   1  -2 -12 6023.62 579.364   3
  -1  -2  12 5343.26 579.369   2
  -1   2 -12 6250.38 579.378   2
  -1   2 -12 5959.61 578.115   6
   1  -2 -12 5872.04 579.939   5
   1   2  12 5080.81 578.497   5
  -1   2 -12 5349.21 578.678   5
  -1  -2  12 6058.92 580.083   5
   1  -2 -12 5319.91 579.722   4
   1   2  12 4808.42 578.819   4
  -1   2 -12 4621.11 578.725   4
  -1  -2  12 5953.06 580.242   4
   1  -2 -12 5587.57 579.499   2
   1   2  12 5816.74 579.135   2
  -1  -2  12 6283.55 579.318   3
   1  -2 -13 10480.1 1170.24   1
   1   2  13 11499.4 1170.38   1
  -1  -2  13 11480.4 1170.49   1
  -1   2 -13 11242.4 1170.48   1
   1   2  13 11302.4 1168.82   6
   1  -2 -13 13444.4 1170.49   6
   1   2  13 11579.5 1169.07   3
   1  -2 -13 11581.6 1169.92   3
  -1  -2  13 9854.04 1169.91   2
  -1   2 -13 11179.6 1169.84   2
  -1   2 -13 11699.5 1168.82   6
  -1  -2  13 14001.6 1170.67   6
   1  -2 -13 11253.0 1170.50   5
   1   2  13 10106.6 1169.15   5
  -1   2 -13 10685.1 1169.36   5
  -1  -2  13 12983.3 1171.10   5
   1  -2 -13 12240.1 1171.04   4
  -1  -2  13 12231.8 1171.05   4
   1  -2 -13 10160.0 1170.18   2
   1   2  13 11636.8 1169.88   2
  -1   2 -13 12246.3 1169.12   3
  -1  -2  13 12480.3 1170.08   3
   1   2  14 6391.58 643.688   1
   1  -2 -14 5993.97 643.734   1
  -1  -2  14 6000.83 643.650   1
  -1   2 -14 5850.27 643.573   1
  -1  -2  14 5735.10 642.368   6
   1   2  14 6194.68 641.952   6
   1  -2 -14 7111.19 643.683   6
   1  -2 -14 6642.37 643.269   3
   1   2  14 6924.32 642.514   3
  -1  -2  14 5623.33 643.205   2
  -1   2 -14 7055.13 643.603   2
  -1  -2  14 5915.58 643.766   1
  -1   2 -14 6463.32 642.014   6
  -1  -2  14 7509.76 644.004   6
   1   2  14 5710.54 642.492   5
   1  -2 -14 6777.26 644.311   5
  -1   2 -14 5669.01 642.570   5
  -1  -2  14 7312.40 644.679   5
   1  -2 -14 5468.77 643.693   4
  -1  -2  14 7045.94 643.441   3
  -1  -2  14 5286.09 643.521   4
   1  -2 -14 5887.86 643.427   2
   1   2  14 5725.19 642.838   2
  -1  -2  14 6078.75 642.876   3
  -1  -2  14 6369.49 643.692   2
  -1   2 -14 7255.36 642.605   3
   1  -2 -15 2648.55 310.713   1
   1   2  15 3164.21 311.252   1
  -1  -2  15 2819.90 310.964   1
  -1  -2  15 2489.75 310.486   1
  -1  -2  15 2658.14 309.339   6
   1  -2 -15 3345.99 310.874   6
   1   2  15 3013.66 309.019   6
   1   2  15 3404.59 309.571   3
   1  -2 -15 3035.37 310.115   3
  -1  -2  15 2733.21 310.476   2
  -1  -2  15 3753.91 311.272   6
   1  -2 -15 3367.09 311.928   5
  -1  -2  15 2833.77 311.117   5
   1  -2 -15 3306.48 312.071   4
  -1  -2  15 3028.37 311.747   4
  -1  -2  15 2985.96 309.968   3
   1   2  15 2895.96 310.171   2
   1  -2 -15 2996.25 310.665   2
  -1  -2  15 3220.67 310.336   3
  -1  -2  15 3039.69 310.729   2
   1   2  16 483.817 63.5781   1
   1  -2 -16 617.024 64.2967   1
  -1  -2  16 476.675 63.9364   1
  -1  -2  16 527.482 63.7664   1
   1  -2 -16 632.279 64.7964   6
   1   2  16 568.909 61.6590   6
   1   2  16 639.086 61.8046   3
   1  -2 -16 564.498 62.7700   3
  -1  -2  16 558.594 63.3881   2
  -1  -2  16 670.631 64.5985   6
   1  -2 -16 659.942 66.7257   5
  -1  -2  16 611.984 66.1826   5
   1  -2 -16 563.151 66.7546   4
  -1  -2  16 493.243 62.2529   3
  -1  -2  16 622.101 67.1967   4
   1   2  16 482.358 62.4740   2
   1  -2 -16 456.866 62.7314   2
  -1  -2  16 561.137 63.6610   2
  -1  -2  16 614.369 62.6705   3
   1   2  17 1593.41 159.661   1
   1  -2 -17 1322.75 158.962   1
  -1  -2  17 1457.07 159.549   1
  -1  -2  17 1509.39 159.579   1
   1  -2 -17 1637.71 159.858   6
   1   2  17 1631.54 157.527   6
   1   2  17 1750.61 157.923   3
   1  -2 -17 1629.90 158.699   3
  -1  -2  17 1371.20 158.598   2
  -1  -2  17 1569.23 159.219   6
   1  -2 -17 1650.23 160.702   5
  -1  -2  17 1557.46 160.877   5
   1  -2 -17 1573.54 161.332   4
  -1  -2  17 1670.01 161.543   4
  -1  -2  17 1182.37 157.649   3
   1   2  17 1539.92 158.914   2
  -1  -2  17 1458.26 159.035   2
   1  -2 -17 1414.44 158.922   2
  -1  -2  17 1573.49 158.429   3
   1   2  18 1316.40 147.412   1
  -1  -2  18 1157.48 147.151   1
   1  -2 -18 1445.33 147.587   1
  -1  -2  18 1317.80 147.385   1
   1   2  18 1323.12 145.069   6
   1  -2 -18 1613.10 148.052   6
  -1  -2  18 1355.20 146.277   3
   1  -2 -18 1598.97 146.932   3
   1   2  18 1421.04 145.510   3
  -1  -2  18 1315.44 146.921   2
  -1  -2  18 1597.79 147.865   6
   1  -2 -18 1557.12 148.835   5
  -1  -2  18 1307.24 148.516   5
   1  -2 -18 1359.41 149.286   4
  -1  -2  18 1491.25 149.773   4
   1   2  18 1245.49 146.456   2
  -1  -2  18 1396.74 147.130   2
   1  -2 -18 1370.27 147.202   2
  -1  -2  18 1473.45 146.452   3
   1   2  19 3594.70 380.418   1
   1   2  19 3400.51 378.058   6
   1  -2 -19 3938.62 380.384   6
   1  -2 -19 3767.61 379.648   3
  -1  -2  19 3712.95 379.493   3
   1   2  19 4188.82 379.134   3
  -1  -2  19 3714.03 380.259   2
  -1  -2  19 4308.32 380.942   6
   1  -2 -19 3819.73 381.389   5
  -1  -2  19 3674.66 381.057   5
   1  -2 -19 3706.39 381.731   4
  -1  -2  19 3823.65 381.806   4
  -1  -2  19 3391.43 380.005   2
   1   2  19 3452.06 379.559   2
   1  -2 -19 3340.63 379.905   2
  -1  -2  19 3678.41 379.481   3
   1  -2 -20 8380.75 946.653   1
  -1  -2  20 8976.63 946.934   1
   1  -2 -20 9661.11 946.627   6
  -1  -2  20 9793.91 946.243   3
   1  -2 -20 9509.13 946.130   3
   1   2  20 9907.78 945.461   3
  -1  -2  20 10507.9 947.010   6
   1  -2 -20 7833.44 946.695   5
  -1  -2  20 10209.2 948.007   5
   1  -2 -20 9423.60 947.988   4
  -1  -2  20 9238.58 947.742   4
  -1  -2  20 8366.15 946.424   2
   1   2  20 9739.82 946.573   2
  -1  -2  20 9068.11 945.874   3
  -1  -2  21 3119.08 357.020   1
   1  -2 -21 4208.22 358.223   6
  -1  -2  21 3052.14 355.732   3
   1  -2 -21 3877.00 356.954   3
   1   2  21 3691.19 355.851   3
  -1  -2  21 3054.09 356.576   2
  -1  -2  21 3931.09 357.662   6
   1  -2 -21 3769.74 358.664   5
   1  -2 -21 3850.32 359.484   4
  -1  -2  21 3411.22 358.382   5
   1  -2 -21 3293.18 357.040   2
   1   2  21 3538.62 357.063   2
  -1  -2  21 3474.90 359.169   4
  -1  -2  21 3230.34 357.884   1
   1   2  21 3370.08 357.477   1
   1  -2 -21 3287.00 357.367   1
  -1  -2  21 3457.55 356.303   3
   1  -2 -22 3021.27 315.269   6
   1  -2 -22 3271.93 314.865   3
  -1  -2  22 3098.22 314.557   3
   1   2  22 3298.80 314.024   3
  -1  -2  22 2824.71 315.089   2
  -1  -2  22 3818.68 316.383   6
   1  -2 -22 3202.60 316.929   5
  -1  -2  22 3241.16 317.062   5
   1  -2 -22 3004.33 317.130   4
   1   2  22 3057.62 314.988   2
   1  -2 -22 2953.79 315.257   2
  -1  -2  22 2654.17 314.830   2
   1   2  22 2808.01 315.400   1
   1  -2 -22 2758.84 315.366   1
  -1  -2  22 3064.70 314.405   3
   1  -2 -23 342.433 49.2256   6
  -1  -2  23 343.610 45.7588   3
   1   2  23 403.839 44.2632   3
  -1  -2  23 381.871 46.7273   2
  -1  -2  23 367.050 48.6022   6
   1  -2 -23 354.096 51.4567   5
  -1  -2  23 335.619 51.9855   5
   1  -2 -23 385.199 48.3305   2
  -1  -2  23 189.815 45.2424   2
   1  -2 -23 413.875 46.2953   3
  -1  -2  23 420.765 45.8990   3
   1  -2 -23 329.257 46.8788   1
   1   2  23 307.472 47.8318   1
  -1  -2  24 4889.67 462.822   6
   1  -2 -24 4754.14 464.064   5
   1  -2 -24 4122.00 463.640   4
   1   2  24 4305.48 461.770   2
  -1  -2  24 4684.30 462.634   2
  -1  -2  24 3939.04 461.774   2
   1  -2 -24 4552.75 462.615   2
  -1  -2  24 4370.53 461.321   3
   1   2  24 4888.56 461.102   3
   1  -2 -24 5015.60 463.002   6
   1  -2 -24 4563.30 462.852   1
   1   2  24 4163.57 462.223   1
  -1  -2  25 3047.64 277.612   6
   1  -2 -25 2597.48 277.055   2
   1  -2 -25 2439.16 278.684   4
  -1  -2  25 2562.44 276.670   2
   1   2  25 2677.68 276.439   2
  -1  -2  25 2490.13 276.559   2
   1   2  25 2858.44 275.434   3
  -1  -2  25 2700.49 275.985   3
   1   2  25 2535.13 277.010   1
   1  -2 -25 2510.05 277.099   1
   1  -2 -25 2966.93 277.650   6
  -1  -2  26 3950.73 350.457   6
   1  -2 -26 3758.73 351.925   5
   1  -2 -26 3139.63 349.066   2
  -1  -2  26 3389.91 348.493   3
  -1  -2  26 3103.31 350.729   5
   1  -2 -26 3813.33 352.684   4
   1   2  26 3003.80 348.505   2
  -1  -2  26 3224.57 349.391   2
   1  -2 -26 3395.24 348.684   3
  -1  -2  26 3324.83 349.601   2
   1  -2 -26 3288.74 349.622   1
   1   2  26 3669.36 348.116   3
   1   2  26 3018.12 349.225   1
   1  -2 -26 3829.21 350.512   6
   1  -2 -27 962.891 107.270   6
   1   2  27 1007.95 103.838   3
  -1  -2  27 944.064 104.225   3
   1  -2 -27 883.112 105.455   1
  -1  -2  27 826.043 104.180   2
  -1  -2  27 1041.26 106.460   6
   1  -2 -27 1023.38 110.281   5
  -1  -2  27 932.933 103.961   3
   1  -2 -27 950.391 105.579   2
   1  -2 -27 1126.26 111.930   4
  -1  -2  27 1065.48 109.213   5
  -1  -2  27 886.354 105.493   2
   1   2  27 1032.53 105.480   2
   1  -2 -27 973.670 104.679   3
   1   2  27 983.495 106.427   1
  -1  -2  27 887.649 105.940   1
  -1  -2  27 800.741 104.774   1
   1   2  28 236.018 39.8122   1
  -1  -2  28 172.680 37.6813   1
   1  -2 -28 231.610 44.0924   6
  -1  -2  28 296.604 44.7543   6
   1   2  28 310.212 40.6313   6
   1  -2 -28 206.611 48.0306   5
   1   2  28 240.080 45.3344   5
  -1  -2  28 300.991 46.4694   5
   1  -2 -28 18.2026 46.1909   4
   1   2  28 310.785 42.1167   1
   1  -2 -28 216.450 40.2245   1
  -1  -2  28 197.950 39.9945   1
  -1  -2  28 272.669 41.0770   2
   1   2  28 219.374 39.6095   2
   1   2  28 330.061 50.6556   4
  -1  -2  28 240.542 51.0432   4
   1  -2 -28 260.988 38.2600   3
  -1  -2  28 245.094 38.6120   2
   1   2  28 348.867 39.6279   2
   1   2  28 264.182 36.7887   3
  -1  -2  28 257.215 37.7612   3
   1   2  28 257.021 35.9270   3
   1  -2 -28 96.5349 36.7308   2
  -1  -2  28 285.929 37.1009   3
  -1  -2  29 309.374 42.1166   3
   1   2  29 327.256 41.9724   3
  -1  -2  29 277.671 42.2413   2
   1   2  29 277.643 41.3994   2
  -1  -2  29 282.315 40.8756   3
   1   2  29 267.833 48.7372   5
  -1  -2  29 291.502 50.5843   5
  -1  -2  29 247.134 43.1559   2
   1   2  29 251.352 43.4669   2
   1   2  29 335.384 54.7550   4
  -1  -2  29 366.600 56.1747   4
   1   2  29 282.831 44.8160   6
  -1  -2  29 308.625 47.0642   6
  -1  -2  29 300.647 45.3554   1
   1   2  29 231.198 44.6520   1
   1   2  29 300.466 43.6683   1
  -1  -2  30 401.868 45.8151   3
   1   2  30 269.021 47.2585   2
  -1  -2  30 282.980 47.9311   2
  -1  -2  30 344.899 58.1388   4
   1   2  30 362.973 57.6780   4
  -1  -2  30 240.750 53.0217   5
   1   2  30 420.843 53.6212   5
   1   2  30 307.953 45.2766   2
  -1  -2  30 301.455 46.0492   2
   1   2  30 377.849 49.4754   6
  -1  -2  30 377.307 46.6226   3
   1   2  31 578.401 62.4855   3
  -1  -2  31 599.255 63.5727   3
   1   2  31 450.379 64.4315   2
  -1  -2  31 559.400 66.2554   2
  -1  -2  31 466.449 72.7931   4
   1   2  31 507.080 72.0484   4
  -1  -2  31 497.150 71.2297   5
   1   2  31 471.734 70.2257   5
   1   2  31 465.247 63.0608   2
   1   2  31 580.135 65.9506   6
  -1  -2  31 560.427 64.4113   3
  -1  -2  32 149.372 29.4473   3
   1   2  32 134.886 27.5281   3
   1   2  32 109.997 31.8238   2
   1   2  32 118.723 46.7899   4
  -1  -2  32 156.064 46.7408   4
  -1  -2  32 160.628 43.1004   5
   1   2  32 149.315 40.4754   5
   1   2  32 119.281 29.5997   2
   1   2  32 53.9277 34.1127   6
  -1  -2  32 242.012 39.6378   6
  -1  -2  32 120.768 31.1534   3
   1   2  32 158.308 29.9148   3
  -1  -2  33 79.1094 26.5913   3
   1   2  33 96.9248 44.3511   4
  -1  -2  33 134.677 46.7211   4
   1   2  33 54.3423 29.8426   2
  -1  -2  33 128.931 41.7890   5
   1   2  33 119.501 40.2019   5
   1   2  33 122.890 33.6429   6
  -1  -2  33 145.674 36.7976   6
  -1  -2  33 58.6585 26.8272   3
  -1  -2  34 212.211 35.3193   3
   1   2  34 118.562 43.2421   5
  -1  -2  34 155.476 45.6645   5
   1   2  34 152.271 48.3616   4
  -1  -2  34 141.205 47.8080   4
   1   2  34 165.663 36.8596   6
  -1  -2  34 193.397 40.8206   6
  -1  -2  34 143.322 32.3883   3
  -1  -2  35 94.2987 31.3399   3
  -1  -2  35 113.731 43.8638   5
   1   2  35 109.465 40.0864   5
   1   2  35 180.091 48.0897   4
  -1  -2  35 154.981 29.5762   3
  -1  -2  35 152.876 38.0147   6
  -1  -2  36 33.0727 39.0032   5
   1   2  36 91.8383 38.3583   5
  -1  -2  36 74.6527 34.8494   6
  -1  -2  37-75.6346 43.8473   5
   1   2  37 48.8334 38.7816   5
  -1  -2  37 17.3750 45.0510   4
   1   2  37-38.8456 45.8524   4
  -1  -2  37 32.7142 33.1816   6
   1   2  38 29.0013 38.3239   5
   1   2  38 8.74214 46.0595   4
  -1  -2  38 57.1421 45.2929   4
  -1  -2  38 63.0906 35.5904   6
   1   2  39-33.6955 38.5676   5
  -1  -2  39 25.9381 39.3749   5
  -1  -2  39 8.88611 44.7553   4
   1   2  39 48.6442 45.2177   4
  -1  -2  40 91.9018 44.3097   5
  -1  -2  40 62.7680 48.3885   4
   1   2  40 66.9867 47.0022   4
  -1   3  40 131.484 44.1149   5
   1  -3  40 172.527 45.2520   5
   1  -3  40 152.387 48.1351   4
  -1   3  40 143.719 49.2281   4
  -1   3  39 43.3008 42.9055   5
  -1   3  39 137.948 48.0806   4
   1  -3  39 168.781 48.4468   4
   1  -3  38 87.9462 40.5622   5
  -1   3  38 39.6585 44.2093   4
   1  -3  38 70.3013 46.1592   4
  -1   3  38 45.1951 35.3591   6
   1  -3  37 45.3026 38.8867   5
  -1   3  37 88.4138 41.2822   5
   1  -3  37 21.7082 43.8038   4
  -1   3  37 39.2068 45.6307   4
  -1   3  37 48.0000 34.4119   6
  -1   3  36 12.4303 42.9385   5
   1  -3  36 133.419 42.7897   5
  -1   3  36 85.9920 46.0243   4
  -1   3  36 112.116 36.9382   6
  -1   3  35 123.257 32.0326   3
   1  -3  35 87.2294 42.9996   5
  -1   3  35 126.281 44.5901   5
   1  -3  35 118.179 48.7457   4
  -1   3  35 109.695 37.4145   6
  -1   3  35 110.818 26.1108   3
  -1   3  34-36.3697 25.2986   3
  -1   3  34 107.983 40.9300   5
   1  -3  34 46.6115 37.0718   5
  -1   3  34 25.0260 44.0957   4
   1  -3  34 24.9098 45.0025   4
  -1   3  34-27.6752 35.2700   6
  -1   3  34 27.2494 22.3002   3
  -1   3  33 148.937 34.7556   3
  -1   3  33 213.181 51.8910   4
   1  -3  33 191.688 52.7885   4
   1  -3  33 197.513 45.1070   5
  -1   3  33 215.584 47.9049   5
   1  -3  33 207.844 41.5638   6
  -1   3  33 276.989 43.0009   6
  -1   3  33 208.298 35.0123   3
   1  -3  32 186.582 31.3230   3
   1  -3  32 165.474 37.2666   2
   1  -3  32 236.072 49.8741   4
   1  -3  32 204.050 45.6426   5
   1  -3  32 206.588 35.6449   2
   1  -3  32 222.053 39.0453   6
  -1   3  32 178.352 34.8891   3
   1  -3  32 186.672 33.9910   3
   1  -3  31 1076.65 110.016   3
   1  -3  31 1194.07 116.954   5
  -1   3  31 888.147 111.767   2
   1  -3  31 860.327 111.048   2
   1  -3  31 959.903 117.337   4
   1  -3  31 981.138 111.162   2
   1  -3  31 1000.23 110.010   3
  -1   3  31 1052.29 111.491   3
   1  -3  31 1172.74 112.807   6
  -1  -3 -30 296.553 48.4802   6
  -1   3  30 379.232 44.6670   3
   1  -3  30 260.749 42.3267   2
   1  -3  30 396.081 47.0758   6
  -1  -3 -30 307.076 55.5708   5
   1  -3  30 317.292 52.4842   5
  -1  -3 -30 335.404 57.2571   4
  -1  -3 -30 264.829 42.1190   3
   1  -3  30 337.174 57.6413   4
   1  -3  30 343.810 45.3711   2
  -1   3  30 205.101 44.1658   2
  -1  -3 -30 222.384 44.4077   2
   1  -3  30 329.583 41.5918   3
  -1   3  29 340.688 63.2341   1
   1  -3  29 447.812 64.1614   1
  -1  -3 -29 654.083 66.3786   6
  -1   3  29 544.127 62.3584   3
   1  -3  29 432.733 61.5151   2
   1  -3  29 669.556 65.8470   6
  -1  -3 -29 529.111 70.9682   5
   1  -3  29 575.949 69.5629   5
  -1  -3 -29 598.750 73.4749   4
   1  -3  29 437.742 70.5335   4
  -1   3  29 477.444 63.4099   2
   1  -3  29 454.311 62.8201   2
  -1  -3 -29 602.332 64.4592   2
  -1  -3 -28 1942.00 175.745   6
   1  -3  28 1635.04 172.960   3
  -1   3  28 1801.99 174.233   3
   1  -3  28 1573.85 173.911   2
   1  -3  28 1919.58 175.237   6
  -1  -3 -28 1803.01 178.743   5
  -1  -3 -28 1617.86 174.606   2
   1  -3  28 1744.14 177.461   5
  -1  -3 -28 1561.30 179.537   4
  -1   3  28 1661.30 175.017   2
   1  -3  28 1489.53 174.381   2
   1  -3  28 1564.18 178.639   4
   1  -3  28 1456.62 174.491   1
  -1  -3 -28 1572.43 175.041   1
   1  -3  28 1678.65 175.669   1
  -1   3  28 1516.96 174.899   1
   1  -3  27 160.201 33.0225   1
  -1  -3 -27 149.079 36.1932   6
  -1   3  27 233.299 33.4882   3
  -1  -3 -27 129.804 30.7853   3
   1  -3  27 233.945 32.0902   3
   1  -3  27 226.836 32.4859   2
   1  -3  27 257.419 36.5275   6
   1  -3  27 185.628 30.1373   3
   1  -3  27 151.699 41.5934   5
  -1  -3 -27 172.635 45.8590   4
   1  -3  27 195.145 44.3551   4
  -1   3  27 163.998 34.2828   2
  -1  -3 -27 159.322 33.6865   2
   1  -3  27 229.972 36.0703   2
  -1   3  27 121.022 34.0740   1
  -1  -3 -27 150.226 34.2064   1
   1  -3  27 114.141 33.8683   1
  -1  -3 -26 2968.26 275.620   6
   1  -3  26 2451.32 273.430   3
  -1   3  26 2917.11 275.160   3
  -1  -3 -26 2782.88 274.195   3
   1  -3  26 2194.91 274.052   2
   1  -3  26 2960.47 275.165   6
   1  -3  26 2825.63 274.013   3
  -1  -3 -26 3030.33 278.949   4
  -1   3  26 2742.60 275.971   2
   1  -3  26 2497.30 275.106   2
  -1  -3 -26 2656.92 275.567   2
   1  -3  26 2615.88 278.503   4
   1  -3  26 2540.38 275.683   1
  -1   3  26 2490.25 275.746   1
  -1  -3 -26 2562.26 275.891   1
   1  -3  26 2531.03 275.510   1
  -1  -3 -25 791.012 85.6703   1
  -1   3  25 773.364 86.7241   1
   1  -3  25 617.175 85.0765   1
   1  -3  25 586.896 84.6928   1
  -1  -3 -25 885.114 86.6188   6
  -1  -3 -25 770.632 83.1148   3
   1  -3  25 737.779 82.9490   3
   1  -3  25 713.925 84.1545   2
   1  -3  25 918.047 86.5032   6
  -1  -3 -25 806.469 90.1112   5
   1  -3  25 818.241 88.8395   5
  -1  -3 -25 596.488 89.2659   4
   1  -3  25 651.678 90.3265   4
  -1  -3 -25 824.185 85.2194   2
  -1   3  25 685.814 84.8495   2
   1  -3  25 788.370 85.2563   2
   1  -3  25 799.525 82.9382   3
   1  -3  24 2790.71 331.895   1
  -1  -3 -24 3471.34 331.843   6
   1  -3  24 3053.66 330.571   3
  -1   3  24 3453.31 332.053   3
  -1  -3 -24 3155.02 330.674   3
   1  -3  24 2956.46 331.532   2
   1  -3  24 3735.50 332.185   6
  -1  -3 -24 3194.32 333.443   5
   1  -3  24 3334.72 333.621   5
  -1  -3 -24 3518.56 335.088   4
  -1   3  24 3134.47 332.485   2
   1  -3  24 2994.11 331.862   2
  -1  -3 -24 3262.13 332.013   2
   1  -3  24 3451.72 334.857   4
   1  -3  24 2997.10 332.306   1
  -1   3  24 2926.64 332.131   1
  -1  -3 -24 3357.83 332.718   1
   1  -3  24 3611.26 331.099   3
   1  -3  23 1651.85 179.652   1
  -1  -3 -23 1855.06 179.413   6
  -1   3  23 1820.81 178.897   3
  -1  -3 -23 1611.28 177.582   3
   1  -3  23 1389.90 177.024   3
   1  -3  23 1744.84 179.094   2
   1  -3  23 2045.47 179.397   6
  -1  -3 -23 1682.32 181.514   5
   1  -3  23 1806.01 181.433   5
   1  -3  23 1726.14 179.230   2
  -1   3  23 1721.20 179.545   2
  -1  -3 -23 1842.42 179.625   2
   1  -3  23 1502.49 179.467   1
  -1  -3 -23 1689.00 179.935   1
  -1   3  23 1567.28 179.875   1
   1  -3  23 1826.35 177.704   3
  -1   3  22 7586.69 820.418   1
   1  -3  22 7587.85 820.240   1
  -1  -3 -22 7563.82 820.056   1
   1  -3  22 6787.56 819.587   1
  -1  -3 -22 9123.55 819.643   6
  -1   3  22 8623.66 819.949   3
   1  -3  22 7753.59 818.511   3
  -1  -3 -22 8034.10 818.658   3
   1  -3  22 7354.52 819.404   2
   1  -3  22 9392.15 819.773   6
  -1  -3 -22 9207.35 821.390   5
   1  -3  22 8239.02 820.678   5
  -1  -3 -22 8770.92 821.896   4
   1  -3  22 7899.76 821.378   4
  -1   3  22 7627.42 819.871   2
   1  -3  22 8486.36 818.793   3
  -1  -3 -21 7761.33 809.876   1
  -1   3  21 6948.22 809.512   1
   1  -3  21 7683.56 809.837   1
   1  -3  21 6831.67 809.397   1
  -1  -3 -21 8640.12 809.027   6
  -1   3  21 9043.40 809.769   3
  -1  -3 -21 7654.87 808.308   3
   1  -3  21 9195.57 809.220   6
  -1  -3 -21 8458.18 810.453   5
   1  -3  21 7660.32 809.943   5
  -1  -3 -21 8677.82 811.450   4
   1  -3  21 8037.12 811.206   4
   1  -3  21 7537.91 808.068   3
  -1   3  21 7781.38 809.806   2
   1  -3  21 8611.75 808.583   3
   1  -3  21 7475.23 809.320   2
  -1  -3 -20 518.972 62.7207   1
  -1   3  20 528.848 62.7930   1
   1  -3  20 499.795 62.6940   1
   1  -3  20 552.732 62.9035   1
  -1  -3 -20 548.877 62.8098   6
  -1   3  20 577.741 61.9193   3
  -1  -3 -20 523.594 60.4120   3
   1  -3  20 420.214 60.9862   2
   1  -3  20 543.407 62.1718   6
  -1  -3 -20 545.498 65.9537   5
   1  -3  20 658.115 66.2236   5
  -1  -3 -20 532.273 68.0952   4
   1  -3  20 474.795 59.7147   3
   1  -3  20 592.285 67.7145   4
  -1  -3 -20 508.144 61.9366   2
   1  -3  20 524.399 62.0450   2
   1  -3  20 615.562 60.6778   3
  -1  -3 -19 2937.55 237.777   6
  -1   3  19 2883.00 238.094   3
  -1  -3 -19 2433.60 236.385   3
   1  -3  19 2092.35 237.180   2
   1  -3  19 2849.15 237.530   6
  -1  -3 -19 2515.19 239.057   5
   1  -3  19 2765.06 239.520   5
  -1  -3 -19 2804.74 240.574   4
   1  -3  19 2667.84 240.495   4
   1  -3  19 1617.23 234.805   3
  -1  -3 -19 2229.64 237.202   2
  -1   3  19 2415.48 238.229   2
   1  -3  19 1132.48 234.148   3
   1  -3  19 2508.58 237.858   2
  -1  -3 -18 6550.29 738.154   1
  -1   3  18 6828.52 738.257   1
  -1  -3 -18 7758.71 737.404   6
  -1  -3 -18 7193.19 736.850   3
  -1   3  18 7983.12 738.184   3
   1  -3  18 6274.01 737.384   2
   1  -3  18 8363.35 737.675   6
  -1  -3 -18 7100.55 738.314   5
   1  -3  18 7890.16 738.881   5
  -1  -3 -18 6568.84 738.662   4
   1  -3  18 6377.97 738.502   4
  -1   3  18 7867.18 738.755   2
  -1  -3 -18 7115.97 737.847   2
   1  -3  18 7628.79 737.028   3
  -1  -3 -17 3865.72 417.084   1
   1  -3  17 3232.72 416.455   1
  -1  -3 -17 4314.73 416.325   6
  -1  -3 -17 4320.21 416.036   3
  -1   3  17 4510.56 416.983   3
   1  -3  17 3642.03 416.425   2
   1  -3  17 4516.40 416.411   6
  -1  -3 -17 4107.66 417.451   5
   1  -3  17 4433.89 417.849   5
  -1  -3 -17 4396.00 418.603   4
   1  -3  17 4292.70 418.531   4
  -1  -3 -17 3593.96 416.314   2
  -1   3  17 3892.93 417.031   2
   1  -3  17 4411.37 415.994   3
  -1  -3 -16 4745.34 532.779   1
   1  -3  16 4557.37 532.397   1
  -1  -3 -16 5658.09 531.974   6
  -1  -3 -16 5120.29 531.457   3
  -1   3  16 5665.50 532.592   3
   1  -3  16 4584.71 532.050   2
   1   3 -16 5517.18 533.239   2
   1  -3  16 5943.26 532.147   6
  -1  -3 -16 6056.25 533.446   5
   1  -3  16 5150.14 532.897   5
  -1  -3 -16 4967.88 533.378   4
   1  -3  16 5173.54 533.716   4
  -1  -3 -16 5071.41 532.236   2
  -1   3  16 4997.75 532.766   2
   1  -3  16 5446.38 531.609   3
   1   3 -16 5285.87 532.609   3
   1  -3  15 169.533 28.5552   1
  -1  -3 -15 210.330 30.2626   6
  -1  -3 -15 141.913 26.2717   3
  -1   3  15 290.448 29.0397   3
   1  -3  15 129.262 27.2963   2
   1   3 -15 266.353 30.9595   2
   1  -3  15 200.192 26.5978   3
   1   3 -15 265.264 29.3835   3
  -1  -3 -15 195.811 33.2571   5
   1  -3  15 190.063 32.8631   5
  -1  -3 -15 204.847 35.6640   4
   1  -3  15 209.279 35.1965   4
  -1  -3 -15 172.703 27.9604   2
  -1   3  15 184.919 29.7534   2
  -1  -3 -15 164.331 29.9666   1
  -1  -3 -14 3776.73 402.157   1
   1  -3  14 3556.38 402.107   1
  -1  -3 -14 3660.13 400.895   3
  -1   3  14 4277.95 402.173   3
   1  -3  14 3651.97 401.775   2
   1   3 -14 4043.92 402.576   2
   1   3 -14 3824.07 401.352   6
  -1  -3 -14 4366.38 402.692   5
   1  -3  14 3750.42 402.176   5
  -1  -3 -14 4361.06 403.488   4
   1  -3  14 3837.43 402.958   4
  -1  -3 -14 3851.27 401.875   2
  -1   3  14 3600.38 402.076   2
   1  -3  14 4343.81 401.335   3
   1   3 -14 4426.01 402.278   3
  -1  -3 -13 11542.7 1301.21   1
  -1   3  13 13469.0 1301.95   1
   1   3 -13 10441.5 1301.11   1
   1  -3  13 11918.0 1301.39   1
  -1   3  13 11870.9 1300.50   6
  -1   3  13 13246.6 1301.21   3
  -1  -3 -13 13711.7 1300.66   3
   1   3 -13 14107.1 1302.13   2
   1  -3  13 11603.4 1300.87   2
   1   3 -13 13233.9 1300.74   6
  -1  -3 -13 13104.4 1301.30   5
   1  -3  13 12775.7 1301.39   5
  -1  -3 -13 13815.9 1302.16   4
   1  -3  13 13125.9 1302.06   4
  -1   3  13 13481.7 1301.87   2
  -1  -3 -13 11688.8 1300.86   2
   1  -3  13 14631.2 1300.76   3
   1   3 -13 14309.7 1301.63   3
  -1  -3 -12 7198.64 843.070   1
  -1   3  12 7870.05 843.437   1
   1  -3  12 7286.43 843.030   1
   1   3 -12 6944.95 843.091   1
  -1  -3 -12 9032.71 842.685   6
  -1   3  12 7763.44 842.553   6
  -1  -3 -12 8784.89 842.519   3
  -1   3  12 9059.60 843.422   3
   1   3 -12 7620.52 843.369   2
   1  -3  12 7646.25 842.826   2
   1   3 -12 8106.18 842.599   6
   1  -3  12 8954.74 842.628   6
  -1  -3 -12 8663.17 843.267   5
   1  -3  12 7448.83 842.957   5
  -1  -3 -12 8733.85 843.953   4
   1  -3  12 8303.10 843.873   4
  -1   3  12 8834.61 843.682   2
  -1  -3 -12 8852.06 843.225   2
   1   3 -12 9804.62 843.651   3
   1  -3  12 9219.26 842.573   3
  -1  -3 -11 7060.90 813.216   1
  -1   3  11 8344.45 813.734   1
   1   3 -11 7578.11 813.350   1
   1  -3  11 7788.44 813.400   1
  -1  -3 -11 9562.75 813.025   6
  -1   3  11 7718.50 812.687   6
  -1   3  11 8115.98 813.232   3
  -1  -3 -11 9010.50 812.719   3
   1   3 -11 7649.42 813.456   2
   1  -3  11 6891.61 812.632   2
   1  -3  11 9854.79 812.999   6
   1   3 -11 8034.85 812.742   6
  -1   3  11 7335.49 812.762   5
   1  -3  11 7916.02 813.230   5
   1   3 -11 6860.25 812.718   5
  -1  -3 -11 7441.52 813.392   4
   1   3 -11 6196.19 812.507   4
   1  -3  11 8182.30 813.802   4
  -1  -3 -11 7587.30 812.955   2
  -1   3  11 7835.48 813.566   2
   1   3 -11 9404.12 813.618   3
   1  -3  11 8761.33 812.595   3
  -1  -3 -10 4987.09 536.369   1
  -1   3  10 5454.27 536.978   1
   1  -3  10 5089.85 536.494   1
   1   3 -10 4265.64 536.147   1
  -1   3  10 4946.21 535.929   6
  -1  -3 -10 5613.84 535.935   6
  -1  -3 -10 5209.64 535.712   3
  -1   3  10 5511.28 536.555   3
   1  -3  10 4978.15 536.082   2
   1   3 -10 5572.85 536.955   2
   1  -3  10 5760.70 535.937   6
   1   3 -10 5558.98 536.133   6
  -1   3  10 4652.06 536.006   5
   1   3 -10 4851.40 536.191   5
  -1  -3 -10 5087.38 536.761   4
  -1   3  10 4337.22 536.043   4
   1   3 -10 3986.90 535.775   4
   1  -3  10 5374.13 536.979   4
  -1  -3 -10 5382.05 536.200   2
  -1   3  10 5872.54 537.059   2
   1  -3  10 6189.89 535.989   3
   1   3 -10 6032.39 536.752   3
  -1   3   9 59532.8 5943.69   1
  -1  -3  -9 55489.3 5943.37   1
   1  -3   9 54064.9 5943.19   1
   1   3  -9 52890.2 5943.20   1
  -1   3   9 54531.6 5942.80   6
  -1  -3  -9 65309.5 5942.93   6
  -1   3   9 58152.7 5943.24   3
  -1  -3  -9 65271.6 5942.88   3
   1   3  -9 62441.1 5943.74   2
   1  -3   9 57654.8 5943.07   2
   1  -3   9 67466.0 5942.94   6
   1   3  -9 60579.1 5942.91   6
  -1   3   9 53016.4 5942.83   5
  -1  -3  -9 65880.8 5943.33   5
   1   3  -9 51907.3 5942.82   5
  -1   3   9 52129.0 5942.84   4
   1   3  -9 48451.2 5942.68   4
   1  -3   9 57874.2 5943.51   4
  -1   3   9 61369.1 5943.63   2
  -1  -3  -9 56710.4 5942.96   2
   1   3  -9 70457.5 5943.82   3
   1  -3   9 66503.2 5942.88   3
  -1  -3  -8 6019.36 628.530   1
  -1   3   8 6670.81 629.000   1
   1   3  -8 5393.80 628.423   1
   1  -3   8 5222.37 628.297   1
  -1  -3  -8 6704.03 628.140   6
  -1   3   8 6205.87 628.150   6
  -1   3   8 7111.61 628.903   3
  -1  -3  -8 6288.95 627.993   3
   1   3  -8 5727.69 628.680   2
   1  -3   8 5574.26 628.065   2
   1   3  -8 6431.52 628.281   6
   1  -3   8 7535.83 628.327   6
  -1   3   8 5873.63 628.235   5
  -1  -3  -8 6950.77 628.607   5
   1   3  -8 5407.49 628.119   5
   1  -3   8 5369.10 628.159   5
  -1   3   8 5848.18 628.395   4
   1   3  -8 4962.43 627.987   4
  -1  -3  -8 6789.59 628.453   2
  -1   3   8 5762.56 628.526   2
   1  -3   8 6845.46 628.080   3
   1   3  -8 6964.86 628.825   3
  -1  -3  -7 25594.8 2426.28   1
  -1   3   7 26339.6 2426.61   1
   1   3  -7 23449.3 2426.23   1
   1  -3   7 19410.9 2425.79   1
  -1   3   7 23687.9 2425.79   6
  -1  -3  -7 29343.3 2426.15   6
  -1   3   7 26938.2 2426.48   3
   1  -3   7 21673.2 2425.77   2
   1   3  -7 25857.6 2426.61   2
   1   3  -7 23458.2 2425.79   6
   1  -3   7 26849.4 2425.82   6
  -1  -3  -7 24030.8 2425.88   5
  -1   3   7 20682.3 2425.73   5
   1   3  -7 22913.4 2425.95   5
   1  -3   7 24010.5 2426.08   5
  -1  -3  -7 26171.2 2426.44   4
  -1   3   7 22143.1 2425.94   4
   1   3  -7 19377.4 2425.56   4
  -1   3   7 24247.9 2426.39   2
  -1  -3  -7 22111.2 2425.70   2
   1   3  -7 29412.0 2426.72   3
  -1   3   6 9264.13 995.155   1
  -1  -3  -6 9770.47 994.895   1
   1   3  -6 9921.24 995.160   1
   1  -3   6 8692.35 994.784   1
  -1  -3  -6 11839.2 994.982   6
  -1   3   6 10019.6 994.872   6
  -1   3   6 9796.66 995.095   3
   1  -3   6 8826.53 994.594   2
   1   3  -6 9925.38 995.186   2
   1  -3   6 12053.8 994.975   6
   1   3  -6 10173.2 994.887   6
  -1   3   6 8825.15 994.753   5
  -1  -3  -6 11817.5 995.229   5
   1  -3   6 9609.13 994.865   5
   1   3  -6 9090.41 994.778   5
  -1   3   6 8935.17 994.759   4
  -1  -3  -6 10534.4 995.207   4
   1   3  -6 7994.58 994.519   4
   1  -3   6 9006.10 995.002   4
  -1   3   6 9051.46 995.024   2
  -1  -3  -6 10738.8 994.931   2
   1   3  -6 10541.2 995.336   3
  -1   3   5 3319.07 336.943   6
  -1  -3  -5 4074.36 337.195   6
   1   3  -5 2860.52 337.057   2
   1  -3   5 3238.68 336.851   2
   1   3  -5 3217.70 336.992   5
   1  -3   5 2073.49 336.262   5
  -1   3   5 3441.61 337.228   4
  -1  -3  -5 3070.37 337.100   4
   1  -3   5 3287.67 337.279   4
   1   3  -5 2886.16 336.759   4
  -1  -3  -5 3668.13 337.164   5
   1   3  -5 3835.10 337.252   6
   1  -3   5 3764.67 336.956   6
  -1   3   5 3655.69 337.507   1
  -1  -3  -5 3757.86 337.210   1
   1  -3   5 3095.53 336.975   1
   1  -3   4 14230.3 1256.84   6
   1   3  -4 13278.9 1256.80   6
  -1  -3  -4 11551.8 1256.65   4
  -1   3   4 10253.9 1256.54   4
   1   3  -4 10523.1 1256.35   4
   1  -3   4 11838.4 1256.81   4
   1  -3   4 12768.6 1256.77   5
  -1  -3  -4 13564.1 1256.79   5
  -1  -3  -4 15031.2 1256.94   6
  -1   3   4 11827.3 1256.59   6
   1  -3   4 11898.4 1256.74   1
  -1   3   3 62190.4 6792.50   4
  -1  -3  -3 67955.2 6792.64   4
   1  -3   3 61482.2 6792.68   4
   1   3  -3 54256.2 6792.18   4
   1  -3   3 68072.5 6792.68   5
  -1  -3  -3 77391.5 6792.86   5
  -1   3   3 62615.5 6792.66   5
  -1  -3  -3 82700.0 6792.98   6
   1   3  -3 72414.6 6792.76   6
   1  -3   3 70714.0 6792.65   6
   1   3  -2 9502.41 860.673   6
  -1  -3  -2 9589.08 860.755   6
  -1  -3  -2 9031.68 860.511   5
  -1   3   2 8202.07 860.379   5
   1  -3   2 9460.95 860.675   5
   1   3  -2 7624.23 860.257   5
  -1  -3  -2 9847.21 860.701   4
  -1   3   2 7737.65 860.292   4
   1   3  -2 7558.54 860.210   4
   1  -3   2 8055.00 860.550   4
   1   3  -2 6729.37 860.252   1
   1  -3   2 8960.81 860.523   6
  -1   3   2 9181.43 860.634   6
   1   3  -1 58773.6 5580.78   1
  -1   3   1 58621.6 5580.79   6
   1  -3   1 55679.2 5580.75   6
  -1   3   1 63756.5 5581.14   3
   1   3  -1 52403.0 5580.70   2
  -1  -3  -1 59299.9 5580.92   6
   1  -3   1 57004.4 5580.83   5
  -1   3   1 56714.0 5580.78   5
  -1  -3  -1 59987.0 5580.91   5
   1   3  -1 47616.1 5580.42   5
  -1   3   1 51667.7 5580.53   4
  -1  -3  -1 59548.1 5580.79   4
   1  -3   1 56161.3 5580.81   4
   1   3  -1 46784.2 5580.29   4
  -1   3   1 60110.7 5580.98   2
  -1   3   1 48451.7 5580.66   1
   1  -3   0 30245.8 2744.60   6
  -1   3   0 29935.8 2744.35   6
  -1   3   0 25028.8 2744.24   3
  -1  -3   0 32071.4 2744.73   6
   1   3   0 28260.7 2744.28   6
  -1  -3   0 25765.1 2744.28   5
   1   3   0 24288.3 2744.03   5
  -1  -3   0 28596.4 2744.33   4
   1  -3   0 27815.3 2744.41   4
  -1   3   0 25748.2 2744.14   4
   1   3   0 23341.1 2743.91   4
  -1   3   0 25944.5 2744.11   5
   1  -3   0 26858.3 2744.37   5
   1   3   0 27336.6 2744.38   2
  -1   3   0 25488.9 2744.26   2
   1   3   0 34473.0 2744.88   3
  -1   3   0 27770.7 2744.41   1
   1   3   0 25088.2 2744.12   1
  -1   3  -1 62195.3 5584.57   6
   1   3   1 56339.3 5584.38   6
  -1  -3   1 61542.1 5584.82   6
   1  -3  -1 50240.3 5584.48   5
  -1  -3   1 61335.3 5584.78   5
   1   3   1 51589.6 5584.21   5
  -1   3  -1 50429.4 5584.21   5
   1   3   1 50779.0 5584.12   4
   1  -3  -1 57155.6 5584.60   4
  -1   3  -1 48832.7 5584.24   4
  -1  -3   1 54524.0 5584.55   4
  -1   3  -1 50616.5 5584.50   1
   1   3   1 58087.7 5584.51   1
  -1   3  -1 53082.1 5584.48   2
   1   3   1 56196.7 5584.52   2
   1   3   1 67352.6 5584.92   3
  -1   3  -1 58173.5 5584.70   3
   1  -3  -2 10426.2 901.300   6
   1   3   2 9294.47 900.785   2
  -1   3  -2 9335.65 900.839   2
   1   3   2 9131.16 900.619   6
  -1   3  -2 9363.12 900.671   6
  -1  -3   2 10253.6 901.290   6
   1   3   2 9073.11 900.744   3
  -1   3  -2 9110.10 900.745   3
  -1   3  -2 8386.62 900.564   5
   1   3   2 8085.72 900.413   5
  -1  -3   2 8448.84 900.893   5
   1  -3  -2 8315.75 900.908   4
   1   3   2 7700.54 900.365   4
  -1   3  -2 7998.09 900.589   4
  -1  -3   2 8898.21 900.818   4
   1   3   2 9242.15 900.759   1
  -1   3  -2 8596.65 900.770   1
   1   3   3 65528.3 6716.07   1
   1  -3  -3 67787.0 6716.34   6
   1  -3  -3 71792.7 6716.45   3
  -1   3  -3 69993.5 6716.17   2
  -1  -3   3 60963.8 6716.03   2
  -1   3  -3 78180.5 6716.07   6
   1   3   3 69511.1 6715.85   6
   1   3   3 61492.5 6715.70   5
   1  -3  -3 70579.6 6716.36   5
  -1   3  -3 63530.6 6715.80   5
  -1  -3   3 61274.5 6716.13   5
   1   3   3 58624.9 6715.64   4
  -1   3  -3 59937.5 6715.79   4
  -1  -3   3 67476.1 6716.15   4
   1   3   3 64720.4 6715.90   2
   1  -3  -3 65263.6 6716.24   2
   1   3   3 81753.0 6716.39   3
  -1   3  -3 67356.5 6715.96   3
  -1  -3   4 10491.8 1210.75   1
   1  -3  -4 13210.4 1211.30   6
   1   3   4 12151.4 1210.81   3
   1  -3  -4 12144.4 1211.14   3
  -1  -3   4 10701.4 1210.90   2
   1   3   4 11858.8 1210.56   6
  -1   3  -4 13070.0 1210.67   6
  -1  -3   4 14035.3 1211.44   6
   1   3   4 10992.5 1210.51   5
   1  -3  -4 12162.6 1211.19   5
  -1   3  -4 11451.6 1210.61   5
  -1  -3   4 11107.2 1211.05   5
   1   3   4 11148.0 1210.58   4
  -1  -3   4 13058.6 1211.25   4
  -1   3  -4 10425.6 1210.60   4
   1   3   4 12433.3 1210.87   2
   1  -3  -4 10380.6 1210.91   2
  -1   3  -4 14343.0 1211.04   3
  -1  -3   4 13527.5 1211.40   3
  -1  -3   5 3263.60 370.218   1
  -1   3  -5 3317.69 370.205   1
   1   3   5 3714.54 369.880   6
   1  -3  -5 4418.17 371.059   6
   1  -3  -5 4084.63 370.754   3
   1   3   5 4092.84 370.243   3
  -1  -3   5 3106.39 370.118   2
  -1  -3   5 3838.46 370.718   6
  -1   3  -5 3561.91 369.794   6
   1  -3  -5 4006.90 370.887   5
   1   3   5 3151.40 369.744   5
  -1  -3   5 3211.49 370.478   5
  -1   3  -5 3173.82 369.846   5
   1   3   5 3196.84 369.937   4
  -1   3  -5 3145.91 370.031   4
  -1  -3   5 3903.29 370.762   4
   1  -3  -5 3992.90 370.717   2
  -1  -3   5 3573.76 370.364   3
  -1   3  -5 4342.97 370.269   3
   1   3   6 10066.9 1018.64   1
  -1  -3   6 9425.27 1018.60   1
  -1   3  -6 9286.84 1018.56   1
   1  -3  -6 12021.1 1019.20   6
   1   3   6 10521.8 1018.11   6
   1  -3  -6 10950.3 1019.03   3
  -1  -3   6 10752.6 1018.88   6
  -1   3  -6 10989.4 1018.14   6
   1  -3  -6 10350.3 1018.94   5
   1   3   6 9368.48 1018.03   5
  -1   3  -6 8708.82 1018.04   5
   1   3   6 8872.29 1018.16   4
  -1  -3   6 10725.9 1019.04   4
  -1   3  -6 8442.51 1018.19   4
   1  -3  -6 9944.72 1018.89   2
  -1  -3   6 10351.2 1018.75   3
  -1   3  -6 10609.2 1018.33   3
   1   3   7 20484.1 2343.24   1
  -1   3  -7 20545.3 2343.26   1
  -1  -3   7 23435.8 2343.57   1
   1   3   7 25008.9 2342.80   6
   1  -3  -7 26986.6 2343.86   6
   1  -3  -7 27423.8 2343.86   3
  -1   3  -7 24615.0 2343.37   2
  -1   3  -7 24504.4 2342.74   6
  -1  -3   7 26752.4 2343.84   6
   1   3   7 22210.2 2342.76   5
  -1   3  -7 20282.3 2342.75   5
   1   3   7 19182.1 2342.71   4
  -1   3  -7 20240.0 2342.93   4
   1  -3  -7 22223.3 2343.49   2
  -1  -3   7 26324.1 2343.73   3
   1   3   8 5595.41 610.189   1
   1  -3  -8 5777.16 610.422   1
  -1  -3   8 5939.95 610.377   1
  -1   3  -8 5743.43 610.311   1
   1   3   8 5741.42 609.335   6
   1  -3  -8 7253.65 610.772   3
  -1  -3   8 5451.73 610.266   2
  -1   3  -8 5736.83 610.001   2
  -1   3  -8 6624.40 609.595   6
   1   3   8 6044.92 609.733   5
  -1   3  -8 5713.75 609.743   5
   1   3   8 5291.88 609.803   4
  -1   3  -8 5566.50 609.989   4
   1  -3  -8 5929.70 610.432   2
   1   3   8 6624.96 610.280   2
  -1  -3   8 7011.06 610.597   3
   1   3   9 55335.3 5659.80   1
   1  -3  -9 48252.5 5659.85   1
  -1   3  -9 59101.7 5660.08   1
  -1  -3   9 58940.3 5660.10   1
   1   3   9 54474.9 5658.78   6
   1  -3  -9 58457.5 5659.76   3
  -1   3  -9 60221.5 5659.74   2
  -1  -3   9 51403.6 5659.63   2
  -1   3  -9 61481.3 5658.96   6
   1   3   9 53289.3 5659.03   5
   1  -3  -9 66063.8 5660.51   5
  -1  -3   9 61110.9 5660.38   5
  -1   3  -9 52558.5 5659.08   5
   1   3   9 49422.5 5659.14   4
   1  -3  -9 52968.0 5659.85   4
  -1   3  -9 48232.9 5659.14   4
  -1  -3   9 59989.9 5660.26   4
   1   3   9 52368.5 5659.29   2
   1  -3  -9 60856.8 5660.13   2
  -1  -3   9 65125.2 5660.06   3
   1  -3 -10 5679.09 538.620   1
   1   3  10 4675.94 537.930   1
  -1  -3  10 4865.52 538.066   1
  -1   3 -10 5554.92 538.441   1
   1   3  10 4966.15 537.014   6
   1   3  10 5583.48 537.585   3
   1  -3 -10 6043.01 538.410   3
  -1   3 -10 6023.54 538.318   2
  -1  -3  10 4700.11 537.993   2
  -1   3 -10 5513.54 537.152   6
   1   3  10 4731.88 537.275   5
   1  -3 -10 5204.47 538.453   5
  -1  -3  10 5713.71 538.896   5
  -1   3 -10 4608.36 537.355   5
   1  -3 -10 5385.44 538.722   4
   1   3  10 4627.44 537.620   4
  -1  -3  10 5263.48 538.701   4
  -1   3 -10 4706.46 537.701   4
   1   3  10 4932.34 537.548   2
   1  -3 -10 5424.75 538.448   2
  -1  -3  10 5479.78 538.008   3
  -1   3 -10 6071.81 537.612   3
   1  -3 -11 8011.94 810.401   1
   1   3  11 7071.69 809.820   1
  -1   3 -11 8061.63 810.334   1
  -1  -3  11 8377.87 810.560   1
   1  -3 -11 8277.96 810.068   6
   1   3  11 7429.82 808.863   6
   1   3  11 9376.43 809.629   3
   1  -3 -11 7792.04 809.829   3
  -1   3 -11 7037.48 809.547   2
  -1  -3  11 7861.07 810.269   2
  -1  -3  11 8986.18 810.402   6
  -1   3 -11 8074.05 808.934   6
   1   3  11 7723.67 809.329   5
   1  -3 -11 8196.39 810.650   5
  -1   3 -11 6907.18 809.172   5
  -1  -3  11 8347.60 810.697   5
   1  -3 -11 7032.11 810.163   4
   1   3  11 6882.05 809.424   4
  -1  -3  11 7205.01 810.241   4
  -1   3 -11 6546.05 809.373   4
   1  -3 -11 7551.86 810.038   2
   1   3  11 8783.32 810.035   2
  -1  -3  11 8954.80 810.214   3
  -1   3 -11 9641.57 809.667   3
   1  -3 -12 8181.66 844.062   1
   1   3  12 8480.32 843.944   1
  -1   3 -12 7922.96 843.899   1
  -1  -3  12 7205.56 843.557   1
   1  -3 -12 8564.02 843.773   6
   1   3  12 7729.02 842.404   6
   1  -3 -12 8533.04 843.665   3
   1   3  12 9267.45 843.089   3
  -1   3 -12 7477.19 843.184   2
  -1  -3  12 7936.94 843.766   2
  -1   3 -12 8515.12 842.505   6
  -1  -3  12 9468.22 844.081   6
   1   3  12 7099.56 842.658   5
   1  -3 -12 9598.43 844.678   5
  -1  -3  12 8590.01 844.339   5
  -1   3 -12 6988.60 842.720   5
   1  -3 -12 8740.47 844.574   4
  -1  -3  12 7974.68 844.198   4
   1   3  12 8518.97 843.546   2
   1  -3 -12 7743.95 844.052   2
  -1   3 -12 9144.48 842.961   3
  -1  -3  12 9265.11 843.839   3
   1   3  13 12179.0 1297.41   1
   1  -3 -13 12615.1 1297.49   1
  -1   3 -13 12531.4 1297.40   1
  -1  -3  13 10721.7 1296.98   1
   1   3  13 11826.6 1295.82   6
   1  -3 -13 13329.8 1297.27   6
   1  -3 -13 12910.4 1296.98   3
   1   3  13 15233.2 1296.81   3
  -1  -3  13 11910.9 1297.14   2
  -1   3 -13 12917.8 1297.14   2
  -1  -3  13 16017.7 1298.01   6
  -1   3 -13 12892.8 1295.91   6
   1   3  13 10992.8 1296.09   5
   1  -3 -13 13106.5 1297.69   5
  -1  -3  13 12508.5 1297.64   5
  -1   3 -13 10740.9 1296.12   5
   1  -3 -13 11544.9 1297.42   4
  -1  -3  13 13205.5 1298.10   4
   1  -3 -13 13972.9 1297.75   2
   1   3  13 12281.8 1296.83   2
  -1   3 -13 14624.8 1296.56   3
  -1  -3  13 13503.5 1297.10   3
   1  -3 -14 3892.61 407.507   1
   1   3  14 3730.95 407.400   1
  -1  -3  14 3810.59 407.532   1
  -1   3 -14 3395.03 407.093   1
   1  -3 -14 4603.96 407.834   6
   1   3  14 3816.82 405.865   6
   1   3  14 4098.52 406.255   3
   1  -3 -14 3964.00 406.952   3
  -1  -3  14 3698.32 407.183   2
  -1   3 -14 3903.30 407.134   2
  -1  -3  14 4395.44 407.685   6
  -1   3 -14 4144.45 405.963   6
   1  -3 -14 4106.40 408.117   5
  -1  -3  14 4230.78 408.238   5
   1  -3 -14 3843.35 408.127   4
  -1  -3  14 4141.59 408.489   4
   1  -3 -14 3603.34 407.156   2
   1   3  14 3937.66 407.002   2
  -1   3 -14 4682.42 406.603   3
  -1  -3  14 3933.07 406.843   3
   1   3  15 152.259 29.7474   1
   1  -3 -15 176.609 29.6133   1
  -1   3 -15 213.176 31.4883   1
  -1  -3  15 182.866 30.1630   1
   1   3  15 208.173 29.4174   6
   1  -3 -15 241.918 32.8063   6
   1   3  15 195.387 27.2888   3
   1  -3 -15 208.915 28.7386   3
  -1  -3  15 188.883 29.4778   2
  -1   3 -15 199.599 29.2200   2
  -1   3 -15 267.742 29.5685   6
  -1  -3  15 201.433 31.8706   6
   1  -3 -15 246.864 35.3139   5
  -1  -3  15 194.441 33.8996   5
   1  -3 -15 248.915 36.0477   4
  -1  -3  15 262.177 36.5208   4
   1   3  15 210.485 29.5464   2
   1  -3 -15 164.716 30.1232   2
  -1   3 -15 241.721 28.0573   3
  -1  -3  15 187.806 28.1900   3
   1   3  16 4405.20 529.464   1
   1  -3 -16 4932.97 530.036   1
  -1   3 -16 4985.66 530.102   1
  -1  -3  16 4694.46 529.761   1
   1  -3 -16 5766.93 530.174   6
   1   3  16 4910.78 528.199   6
   1   3  16 5983.15 529.085   3
   1  -3 -16 5202.54 529.458   3
  -1   3 -16 5309.42 529.687   2
  -1  -3  16 4909.82 529.796   2
  -1   3 -16 5026.63 528.155   6
  -1  -3  16 5903.42 530.355   6
   1  -3 -16 6362.82 531.578   5
  -1  -3  16 4769.02 530.223   5
   1  -3 -16 4630.83 530.320   4
  -1  -3  16 5129.35 530.903   4
   1   3  16 4951.96 529.464   2
   1  -3 -16 4773.79 529.717   2
  -1  -3  16 5087.30 529.329   3
  -1   3 -16 6166.72 529.202   3
   1  -3 -17 4117.39 426.083   1
   1   3  17 4351.04 426.104   1
  -1  -3  17 3460.04 425.444   1
  -1   3 -17 3761.38 425.848   1
   1   3  17 3648.86 423.738   6
   1  -3 -17 4730.75 426.179   6
   1   3  17 4210.44 424.443   3
   1  -3 -17 4111.99 425.113   3
  -1  -3  17 3575.56 425.213   2
  -1   3 -17 4553.29 425.825   2
  -1   3 -17 4165.31 423.985   6
  -1  -3  17 5045.79 426.421   6
   1  -3 -17 4537.28 426.965   5
  -1  -3  17 3794.16 426.096   5
   1  -3 -17 4327.08 427.174   4
  -1  -3  17 4192.45 426.965   4
   1   3  17 3960.65 425.179   2
   1  -3 -17 4394.46 426.111   2
  -1  -3  17 4169.30 425.188   3
  -1   3 -17 4460.80 424.540   3
   1   3  18 7016.54 754.805   1
  -1   3 -18 7059.54 755.011   1
   1  -3 -18 8396.52 755.213   6
   1   3  18 6230.63 752.703   6
   1  -3 -18 7696.02 754.467   3
   1   3  18 8250.37 753.951   3
  -1  -3  18 6992.12 754.970   1
  -1  -3  18 6674.76 754.494   2
  -1   3 -18 6729.65 754.238   2
  -1   3 -18 7708.18 753.177   6
  -1  -3  18 8883.41 755.444   6
   1  -3 -18 8415.10 756.220   5
  -1  -3  18 6650.09 755.048   5
   1  -3 -18 7592.05 756.080   4
  -1  -3  18 7209.93 755.792   4
  -1  -3  18 7133.04 754.181   3
   1   3  18 7575.35 754.650   2
   1  -3 -18 6989.45 754.733   2
  -1  -3  18 7477.53 754.353   3
  -1  -3  18 7190.92 754.839   2
  -1   3 -18 8277.43 753.868   3
   1  -3 -19 2545.22 266.862   1
  -1  -3  19 2477.98 266.858   1
   1  -3 -19 2722.36 266.867   6
   1  -3 -19 2690.00 266.206   3
   1   3  19 2906.43 265.479   3
  -1  -3  19 2891.78 267.264   6
   1  -3 -19 2739.15 268.086   5
  -1  -3  19 2601.61 267.765   5
   1  -3 -19 2794.69 268.971   4
  -1  -3  19 2491.68 265.749   3
  -1  -3  19 1859.54 266.765   4
   1   3  19 2479.44 266.057   2
  -1  -3  19 2393.47 266.466   2
  -1  -3  19 2506.89 265.665   3
   1  -3 -20 551.474 63.6195   1
  -1  -3  20 480.435 63.5905   1
  -1  -3  20 560.149 64.0397   1
   1  -3 -20 670.611 65.2441   6
   1  -3 -20 526.233 61.6280   3
   1   3  20 558.018 60.9634   3
  -1  -3  20 465.420 62.2802   2
  -1  -3  20 682.602 65.0488   6
   1  -3 -20 555.775 67.4227   5
  -1  -3  20 561.579 66.3414   5
   1  -3 -20 473.774 67.6526   4
  -1  -3  20 525.418 67.8748   4
  -1  -3  20 469.360 61.2214   3
   1   3  20 533.112 62.3920   2
  -1  -3  20 522.005 61.2425   3
   1  -3 -21 8202.95 803.478   1
  -1  -3  21 7425.16 803.102   1
   1   3  21 7039.66 802.631   1
  -1  -3  21 7452.28 803.072   1
   1  -3 -21 8134.31 803.114   6
   1   3  21 8450.30 801.847   3
   1  -3 -21 8050.54 802.318   3
  -1  -3  21 7114.85 802.410   2
  -1  -3  21 9383.16 803.621   6
   1  -3 -21 8966.79 804.552   5
  -1  -3  21 7709.45 803.619   5
   1  -3 -21 7575.06 804.061   4
  -1  -3  21 7927.34 802.182   3
  -1  -3  21 7620.42 803.974   4
   1   3  21 8051.32 802.749   2
   1  -3 -21 8053.51 803.212   2
  -1  -3  21 7289.12 802.528   2
  -1  -3  21 8161.68 802.304   3
   1  -3 -22 8849.37 823.330   6
   1   3  22 8900.96 822.061   3
  -1  -3  22 7607.70 821.889   3
   1  -3 -22 8443.31 822.478   3
  -1  -3  22 6769.43 822.442   1
  -1  -3  22 9369.84 823.787   6
   1  -3 -22 7991.16 823.974   5
  -1  -3  22 8809.56 824.514   5
   1  -3 -22 8606.25 823.499   2
  -1  -3  22 7589.79 822.989   2
  -1  -3  22 7632.46 822.741   2
   1  -3 -22 7748.40 823.246   1
   1   3  22 7596.59 822.942   1
  -1  -3  22 7556.96 823.227   1
  -1  -3  22 8420.71 822.511   3
   1  -3 -23 1904.29 187.483   6
   1   3  23 1882.89 185.456   3
  -1  -3  23 1748.43 185.835   3
  -1  -3  23 1564.99 186.607   1
  -1  -3  23 2146.84 188.257   6
   1  -3 -23 1889.75 189.412   5
  -1  -3  23 1903.66 189.362   5
   1   3  23 1673.05 186.855   1
  -1  -3  23 1558.43 187.154   1
   1  -3 -23 1754.79 187.292   1
  -1  -3  23 1540.31 186.050   2
  -1  -3  23 1821.55 185.941   3
  -1  -3  23 1767.82 186.869   2
   1  -3 -23 1890.14 187.441   2
  -1  -3  24 3041.75 343.229   2
   1   3  24 3366.80 343.452   2
   1  -3 -24 3414.79 344.112   2
   1  -3 -24 4081.21 347.235   4
  -1  -3  24 2872.24 342.945   2
   1  -3 -24 3838.72 344.724   6
   1   3  24 3284.32 342.141   3
  -1  -3  24 3160.13 342.619   3
   1  -3 -24 3126.16 343.719   1
   1   3  24 3038.15 343.533   1
  -1  -3  24 4089.20 344.971   6
  -1  -3  25 734.282 85.1145   3
  -1  -3  25 864.249 90.6556   5
   1  -3 -25 692.116 92.2156   4
   1  -3 -25 705.553 86.6246   2
  -1  -3  25 667.360 85.8269   2
   1   3  25 730.064 85.8216   2
  -1  -3  25 715.563 85.5836   2
   1  -3 -25 827.315 88.5969   6
   1  -3 -25 791.420 85.3145   3
   1   3  25 831.196 84.7032   3
   1  -3 -25 763.512 86.6451   1
   1   3  25 715.560 86.9130   1
  -1  -3  25 925.416 88.7836   6
  -1  -3  26 3123.43 278.630   6
   1  -3 -26 2821.35 280.222   5
   1  -3 -26 2414.49 279.815   4
  -1  -3  26 2875.66 279.985   5
  -1  -3  26 2557.47 277.386   2
   1  -3 -26 2688.03 277.338   2
   1   3  26 2763.64 277.247   2
  -1  -3  26 2492.82 276.986   2
   1  -3 -26 2731.79 278.201   6
  -1  -3  26 2490.30 276.176   3
   1   3  26 2820.01 276.185   3
   1  -3 -26 2536.61 276.238   3
   1  -3 -26 2631.41 277.739   1
   1   3  26 2609.96 277.742   1
  -1  -3  26 2746.84 276.719   3
   1  -3 -27 238.779 36.1545   1
   1   3  27 141.178 35.8746   1
   1  -3 -27 201.397 40.5534   6
   1   3  27 206.288 32.7063   3
   1  -3 -27 172.967 32.6414   3
  -1  -3  27 187.710 33.9652   3
  -1  -3  27 119.791 32.6040   2
  -1  -3  27 159.917 37.6839   6
   1  -3 -27 159.175 43.1942   5
  -1  -3  27 211.451 43.0897   5
   1  -3 -27 168.219 46.9473   4
   1   3  27 193.566 34.3650   2
  -1  -3  27 131.864 34.0453   2
   1  -3 -27 208.559 34.8133   2
  -1  -3  27 177.108 31.2346   3
   1  -3 -28 1926.49 175.863   6
  -1  -3  28 1961.64 175.546   6
   1  -3 -28 1695.79 177.047   5
  -1  -3  28 1798.83 172.739   3
   1  -3 -28 1603.08 172.969   2
  -1  -3  28 1546.11 175.597   5
   1  -3 -28 1452.02 176.975   4
   1   3  28 1700.41 173.438   2
  -1  -3  28 1602.62 173.758   2
   1  -3 -28 1686.82 172.591   3
  -1  -3  28 1349.76 172.590   1
  -1  -3  28 1508.95 172.572   2
   1   3  28 1725.76 171.779   3
  -1  -3  28 1586.89 172.116   3
   1   3  28 1570.99 173.884   1
   1  -3 -28 1670.67 173.732   1
  -1  -3  28 1446.58 173.517   1
   1   3  29 528.614 63.4003   1
  -1  -3  29 410.162 59.9815   3
  -1  -3  29 479.214 62.0354   2
   1  -3 -29 593.674 70.7263   5
  -1  -3  29 622.653 69.5215   5
   1  -3 -29 640.830 72.9821   4
   1  -3 -29 598.957 62.9298   3
  -1  -3  29 553.813 65.9191   6
  -1  -3  29 249.263 61.6117   2
   1   3  29 516.144 63.1662   2
   1  -3 -29 378.139 61.8185   2
  -1  -3  29 609.166 61.8813   3
  -1  -3  30 273.588 40.5919   3
   1  -3 -30 403.404 55.8983   5
  -1  -3  30 254.545 52.5520   5
   1  -3 -30 300.940 55.7197   4
  -1  -3  30 216.433 53.6846   4
  -1  -3  30 262.758 41.8965   2
   1  -3 -30 322.980 43.9144   3
  -1  -3  30 279.453 43.0394   3
  -1  -3  30 297.801 44.9677   2
   1   3  30 249.812 43.3229   2
   1  -3 -30 337.356 44.9892   2
  -1  -3  31 1009.38 110.008   3
   1  -3 -31 942.456 117.169   4
  -1  -3  31 966.799 115.725   5
   1   3  31 1025.37 111.878   2
   1  -3 -31 966.076 110.410   3
  -1  -3  31 1101.96 117.099   4
  -1  -3  31 978.580 110.245   3
   1   3  31 931.441 109.222   3
   1  -3 -31 1071.42 115.461   6
   1  -3 -31 1145.56 117.604   5
   1   3  32 166.892 30.0991   3
  -1  -3  32 200.666 33.2511   3
  -1  -3  32 169.856 44.7838   5
   1   3  32 187.509 44.8543   5
   1   3  32 136.004 34.5079   2
   1   3  32 211.082 47.8706   4
   1  -3 -32 143.239 32.2901   3
  -1  -3  32 92.6713 48.4360   4
   1   3  32 104.249 31.1230   2
  -1  -3  32 139.735 32.7672   3
   1   3  32 225.366 32.7301   3
   1   3  32 230.168 38.4102   6
  -1  -3  32 206.434 40.5097   6
   1  -3 -32 112.187 42.1344   6
   1   3  33 163.888 36.7014   2
  -1  -3  33 221.738 52.2755   4
   1   3  33 211.204 49.9351   4
  -1  -3  33 201.016 47.7122   5
   1   3  33 214.719 45.6500   5
  -1  -3  33 188.070 40.7643   6
   1   3  33 206.904 40.9658   6
  -1  -3  33 219.422 36.8187   3
  -1  -3  33 201.516 34.2433   3
   1   3  34-28.9552 41.9254   4
  -1  -3  34-71.0164 43.6820   4
  -1  -3  34-28.1205 38.1931   5
   1   3  34-3.85345 36.9923   5
  -1  -3  34 61.9234 33.1842   6
  -1  -3  34-3.01897 26.3722   3
  -1  -3  34 9.04777 22.3077   3
  -1  -3  35 158.417 36.2969   6
  -1  -3  35 77.7384 40.1696   5
   1   3  35 82.6609 42.2146   5
   1   3  35 105.161 48.2769   4
  -1  -3  36 64.7807 35.1241   6
   1   3  36 116.477 42.3073   5
  -1  -3  36 108.154 39.4256   5
  -1  -3  36 103.281 47.8891   4
  -1  -3  37 51.4513 35.9374   6
   1   3  37 65.4771 37.8850   5
  -1  -3  37 74.1177 48.3656   4
   1   3  37 155.932 48.3181   4
  -1  -3  38 3.74959 35.1207   6
   1   3  38-20.8204 39.1979   5
   1   3  38-8.76911 45.4733   4
  -1  -3  38 44.0958 44.2082   4
  -1  -3  39 130.252 40.9388   5
   1   3  39 88.6643 48.5693   4
  -1  -3  39 49.0059 44.6830   4
  -1  -3  40 184.498 46.0366   5
   1   3  40 116.354 48.1218   4
  -1  -3  40 116.832 48.7610   4
  -1   4  40-8.80099 41.6647   5
   1  -4  40 56.4450 40.4003   5
   1  -4  40 31.4728 44.8075   4
  -1   4  40 58.5411 45.7648   4
  -1   4  39 208.885 48.8700   5
   1  -4  39 218.438 52.5158   4
  -1   4  39 169.733 52.2683   4
  -1   4  38 137.654 42.2180   6
   1  -4  38 135.082 47.2409   5
   1  -4  38 282.481 53.6703   4
  -1   4  38 172.515 52.7216   4
  -1   4  37 56.2863 36.6596   6
   1  -4  37 83.1051 40.9979   5
   1  -4  37 109.116 48.1187   4
  -1   4  37 131.279 48.9334   4
  -1   4  36 58.8720 35.0672   6
   1  -4  36 4.08503 40.5444   5
  -1   4  36 87.6301 35.6278   5
  -1   4  36 12.9661 45.3902   4
   1  -4  36 43.0918 45.4368   4
   1  -4  35 260.686 52.6067   5
  -1   4  34 359.847 59.4738   3
  -1  -4 -34 533.991 71.3751   5
  -1  -4 -34 575.066 73.5561   4
   1  -4  34 491.694 68.1704   5
   1  -4  34 510.432 71.7610   4
   1  -4  33 908.907 101.000   5
  -1  -4 -33 802.803 102.203   4
   1  -4  33 909.245 102.895   4
  -1   4  33 856.088 94.6948   3
  -1  -4 -33 690.393 101.341   5
  -1  -4 -32 220.136 45.1445   6
   1  -4  32 151.002 36.1681   3
  -1   4  32 276.625 40.0609   3
   1  -4  32 344.987 44.4403   6
  -1  -4 -32 301.813 55.1454   5
   1  -4  32 218.497 47.1136   5
  -1  -4 -32 172.795 53.0558   4
   1  -4  32 331.332 53.7579   4
   1  -4  32 221.796 41.2105   2
   1  -4  32 226.306 36.5905   3
  -1  -4 -31 208.332 41.3134   6
   1  -4  31 105.477 31.1456   3
  -1   4  31 213.241 34.3903   3
  -1  -4 -31 117.214 31.5656   3
   1  -4  31 199.110 34.2138   2
   1  -4  31 228.515 38.4099   6
  -1  -4 -31 247.305 49.9674   5
   1  -4  31 298.006 44.6458   5
  -1  -4 -31 114.183 47.3232   4
   1  -4  31 134.696 47.5036   4
  -1  -4 -31 163.081 34.5868   2
   1  -4  31 113.918 35.8201   2
   1  -4  31 160.713 30.4310   3
   1  -4  30 890.764 84.2107   6
  -1  -4 -30 751.463 89.4531   5
  -1  -4 -30 647.120 90.4971   4
   1  -4  30 707.102 87.5619   5
   1  -4  30 718.301 82.5188   2
  -1  -4 -30 680.668 82.2951   2
  -1   4  30 614.465 82.0482   2
  -1  -4 -30 624.909 79.8949   3
   1  -4  30 682.709 89.3026   4
   1  -4  30 618.367 80.4673   2
  -1   4  30 793.608 82.0113   3
   1  -4  30 666.673 80.0753   3
  -1  -4 -30 832.692 85.1999   6
   1  -4  30 748.676 80.0125   3
   1  -4  29 1347.73 134.106   6
  -1  -4 -29 1300.37 137.950   5
   1  -4  29 1276.18 136.638   5
  -1  -4 -29 1445.23 140.473   4
  -1  -4 -29 1301.87 133.790   2
  -1   4  29 1093.03 133.241   2
   1  -4  29 1105.03 132.890   2
   1  -4  29 1133.92 138.366   4
   1  -4  29 1036.62 132.004   2
  -1  -4 -29 1082.16 131.391   3
  -1   4  29 1334.13 133.420   3
  -1  -4 -29 1375.94 135.099   6
   1  -4  29 1374.89 132.172   3
  -1  -4 -28 1243.49 120.738   6
  -1   4  28 1157.65 118.414   3
  -1  -4 -28 1064.59 117.089   3
   1  -4  28 938.827 117.486   2
   1  -4  28 1330.64 120.381   6
  -1  -4 -28 1189.79 123.752   5
   1  -4  28 1210.98 122.479   5
  -1  -4 -28 983.773 123.567   4
  -1   4  28 984.882 118.560   2
  -1  -4 -28 1088.39 118.791   2
   1  -4  28 1050.16 118.466   2
   1  -4  28 1195.63 124.423   4
   1  -4  28 1152.59 120.027   1
  -1   4  28 1020.53 119.291   1
  -1  -4 -28 1022.08 119.052   1
   1  -4  28 929.606 118.298   1
  -1  -4 -27 997.163 97.6092   6
   1  -4  27 747.547 93.4540   3
  -1   4  27 900.934 95.3427   3
   1  -4  27 804.326 94.7057   2
   1  -4  27 940.714 96.7281   6
  -1  -4 -27 631.076 98.1542   5
   1  -4  27 888.921 100.374   5
  -1  -4 -27 879.418 103.022   4
  -1   4  27 944.923 97.3384   2
   1  -4  27 808.200 95.4006   2
  -1  -4 -27 797.684 95.7155   2
   1  -4  27 883.798 101.820   4
   1  -4  27 803.959 95.6098   1
  -1  -4 -27 796.169 96.0143   1
   1  -4  27 992.261 98.4421   1
  -1   4  27 921.877 97.3154   1
   1  -4  26 1210.45 145.095   1
  -1  -4 -26 1482.19 146.274   6
   1  -4  26 1095.59 142.528   3
  -1   4  26 1422.09 144.773   3
  -1  -4 -26 1370.22 143.833   3
   1  -4  26 1351.34 145.062   2
   1  -4  26 1629.68 146.078   6
   1  -4  26 1400.17 143.534   3
   1  -4  26 1433.09 148.327   5
  -1  -4 -26 1411.01 149.766   4
   1  -4  26 1369.10 149.164   4
  -1  -4 -26 1244.86 145.478   1
  -1   4  26 1440.05 146.247   1
   1  -4  26 1322.24 146.038   1
  -1  -4 -26 1342.71 145.647   2
   1  -4  26 1327.16 145.155   2
  -1   4  26 1410.17 146.022   2
  -1  -4 -25 680.051 72.4988   6
  -1  -4 -25 513.083 68.4291   3
   1  -4  25 555.518 68.0437   3
  -1   4  25 651.909 70.3447   3
   1  -4  25 540.722 70.1209   2
   1  -4  25 755.514 71.7417   6
   1  -4  25 633.713 68.3909   3
  -1   4  25 656.397 71.0908   2
  -1  -4 -25 607.181 70.8580   2
   1  -4  25 538.280 70.4739   2
  -1  -4 -25 732.094 78.2413   4
   1  -4  25 589.875 76.5640   4
   1  -4  25 584.219 71.5351   1
  -1   4  25 602.704 71.7388   1
  -1  -4 -25 525.635 70.2303   1
   1  -4  25 520.920 70.6307   1
   1  -4  24 1944.34 231.508   1
  -1  -4 -24 2212.74 232.021   1
  -1   4  24 2089.39 232.192   1
   1  -4  24 1907.83 231.188   1
  -1  -4 -24 2466.82 231.964   6
  -1  -4 -24 2391.99 230.676   3
   1  -4  24 1967.89 230.893   2
   1  -4  24 2855.73 232.496   6
  -1  -4 -24 2510.35 234.624   5
   1  -4  24 2081.24 232.609   5
  -1  -4 -24 2572.07 235.394   4
   1  -4  24 2016.36 229.606   3
   1  -4  24 2175.63 234.644   4
  -1   4  24 2276.30 232.002   2
  -1  -4 -24 2319.59 231.593   2
   1  -4  24 2474.79 230.550   3
   1  -4  24 1898.51 230.647   2
   1  -4  23 216.898 39.0543   1
  -1  -4 -23 206.973 42.0082   6
   1  -4  23 186.100 35.5884   3
  -1  -4 -23 291.915 37.4598   3
   1  -4  23 232.123 37.6997   2
   1  -4  23 317.319 40.9288   6
  -1  -4 -23 352.388 46.3508   5
   1  -4  23 287.192 45.5977   5
   1  -4  23 264.062 38.3666   2
  -1  -4 -23 326.800 40.3223   2
  -1   4  23 217.514 38.9703   2
   1  -4  23 268.929 48.4427   4
  -1  -4 -23 274.072 39.8299   1
  -1   4  23 319.198 41.8665   1
   1  -4  23 265.601 40.7358   1
   1  -4  23 255.684 36.3692   3
   1  -4  22 1891.47 223.429   1
  -1  -4 -22 2333.08 223.707   6
  -1   4  22 2263.74 223.739   3
  -1  -4 -22 2141.96 222.492   3
   1  -4  22 2077.29 224.252   1
   1  -4  22 1947.98 223.144   2
   1  -4  22 2406.25 223.781   6
  -1  -4 -22 2457.26 226.055   5
   1  -4  22 2329.25 225.634   5
  -1   4  22 2172.49 224.065   2
  -1  -4 -22 2091.92 223.396   2
   1  -4  22 1914.03 221.798   3
  -1  -4 -22 2044.58 223.987   1
  -1   4  22 2193.71 224.422   1
   1  -4  22 2008.98 223.293   2
   1  -4  22 2399.37 222.662   3
  -1  -4 -21 901.447 107.063   1
  -1   4  21 906.936 107.552   1
   1  -4  21 764.073 106.075   1
  -1  -4 -21 1065.01 107.337   6
  -1  -4 -21 983.716 105.412   3
  -1   4  21 1026.23 106.271   3
   1  -4  21 838.380 106.057   2
   1  -4  21 1190.46 107.634   6
  -1  -4 -21 1054.86 110.120   5
   1  -4  21 888.404 108.523   5
  -1  -4 -21 1146.47 112.252   4
   1  -4  21 1020.67 111.082   4
  -1   4  21 1043.66 107.638   2
   1  -4  21 1058.84 105.335   3
   1  -4  20 3540.98 434.088   1
  -1  -4 -20 4986.85 434.620   6
  -1  -4 -20 4237.05 433.447   3
  -1   4  20 4431.62 434.352   3
   1   4 -20 3923.39 434.444   2
   1  -4  20 4636.46 434.224   6
  -1  -4 -20 4864.95 436.116   5
   1  -4  20 4253.67 435.487   5
  -1  -4 -20 3844.15 435.708   4
   1  -4  20 4057.37 435.957   4
  -1  -4 -20 4158.75 434.975   1
  -1   4  20 3929.84 434.746   1
   1   4 -20 4564.75 434.431   3
   1  -4  20 4161.00 433.245   3
  -1   4  19 4989.05 525.174   1
  -1  -4 -19 4582.01 524.588   1
   1  -4  19 4449.14 524.373   1
  -1  -4 -19 5546.70 524.350   6
  -1   4  19 5025.67 524.329   3
  -1  -4 -19 5125.48 523.645   3
   1  -4  19 4555.22 524.159   2
   1  -4  19 5708.41 524.526   6
  -1  -4 -19 5567.97 525.724   5
   1  -4  19 5581.31 525.769   5
  -1  -4 -19 5516.24 526.541   4
   1  -4  19 4889.81 525.863   4
  -1  -4 -19 5126.80 524.605   2
   1   4 -19 5572.61 524.774   3
   1  -4  19 5398.46 523.720   3
  -1  -4 -18 4343.16 442.842   6
  -1   4  18 4303.74 443.148   3
  -1  -4 -18 4457.76 442.462   3
   1  -4  18 3618.40 442.611   2
   1   4 -18 4117.49 443.594   2
   1  -4  18 4922.41 443.239   6
  -1  -4 -18 4488.74 444.302   5
   1  -4  18 4008.93 443.835   5
  -1  -4 -18 4531.09 444.967   4
   1  -4  18 4170.20 444.563   4
  -1  -4 -18 3770.00 442.798   2
  -1   4  18 4438.50 443.835   2
   1   4 -18 5035.59 443.748   3
   1  -4  18 4627.75 442.623   3
  -1   4  17 2232.89 238.878   1
  -1  -4 -17 2075.70 238.309   1
  -1  -4 -17 2642.98 238.318   6
  -1   4  17 2332.18 238.255   3
  -1  -4 -17 2320.26 237.244   3
   1  -4  17 1969.70 237.497   2
   1   4 -17 2192.18 238.522   2
   1  -4  17 2531.03 238.146   6
  -1  -4 -17 2309.31 239.146   5
   1  -4  17 2351.21 239.325   5
  -1  -4 -17 2615.01 240.701   4
   1  -4  17 2186.77 239.910   4
  -1  -4 -17 2389.29 238.379   2
  -1   4  17 2022.14 238.097   2
   1  -4  17 2400.37 237.399   3
   1   4 -17 2537.42 238.363   3
  -1  -4 -16 6756.12 745.824   1
   1  -4  16 6044.21 745.388   1
  -1  -4 -16 8180.89 745.615   6
  -1   4  16 8151.03 746.194   3
  -1  -4 -16 7363.92 745.014   3
   1   4 -16 8022.17 746.637   2
   1  -4  16 6932.98 745.501   2
   1  -4  16 8279.28 745.606   6
  -1  -4 -16 7351.45 746.157   5
   1  -4  16 6867.10 745.997   5
  -1  -4 -16 7591.37 746.916   4
   1  -4  16 7020.10 746.698   4
  -1   4  16 7142.98 746.143   2
  -1  -4 -16 6596.44 745.274   2
   1   4 -16 7952.14 745.980   3
   1  -4  16 7559.32 745.027   3
  -1  -4 -15 6106.60 647.791   1
   1  -4  15 6043.41 647.664   1
   1   4 -15 5702.31 647.527   1
  -1  -4 -15 7039.89 647.262   6
  -1   4  15 6634.15 647.617   3
  -1  -4 -15 6735.79 646.875   3
   1  -4  15 5631.80 647.018   2
   1   4 -15 6349.39 647.971   2
   1  -4  15 6870.14 647.082   6
  -1  -4 -15 6723.83 647.999   5
   1  -4  15 6396.81 647.955   5
  -1  -4 -15 5318.89 647.619   4
   1  -4  15 5889.70 648.330   4
  -1   4  15 6422.10 647.837   2
  -1  -4 -15 6361.47 647.380   2
   1   4 -15 6793.26 647.558   3
   1  -4  15 6965.52 646.922   3
  -1  -4 -14 5901.73 685.750   1
   1  -4  14 6012.12 685.661   1
   1   4 -14 6065.74 685.790   1
  -1  -4 -14 7338.27 685.500   6
  -1  -4 -14 6595.78 684.956   3
  -1   4  14 7542.07 686.246   3
   1   4 -14 6914.42 686.242   2
   1  -4  14 5734.97 685.146   2
   1  -4  14 6926.90 685.308   6
  -1  -4 -14 7057.01 686.140   5
   1  -4  14 7022.84 686.243   5
  -1  -4 -14 7052.27 686.760   4
   1  -4  14 6791.65 686.723   4
  -1  -4 -14 6914.72 685.740   2
  -1   4  14 6834.36 686.264   2
   1  -4  14 7153.53 685.132   3
   1   4 -14 7389.26 686.013   3
  -1  -4 -13 6305.19 643.805   1
   1   4 -13 6056.92 643.898   1
   1  -4  13 5864.05 643.617   1
  -1  -4 -13 6753.99 643.218   6
  -1   4  13 6447.71 643.544   3
  -1  -4 -13 5982.01 642.610   3
   1  -4  13 5561.23 643.064   2
   1   4 -13 6226.31 643.934   2
   1  -4  13 6599.38 643.111   6
  -1  -4 -13 7204.48 644.220   5
   1  -4  13 6927.68 644.188   5
  -1  -4 -13 6762.44 644.533   4
   1  -4  13 6439.36 644.455   4
  -1   4  13 5685.32 643.625   2
  -1  -4 -13 6399.54 643.447   2
   1  -4  13 6162.72 642.696   3
   1   4 -13 7263.97 643.954   3
   1   4 -12 8701.45 943.201   1
   1  -4  12 8885.32 943.227   1
  -1  -4 -12 10272.9 942.786   6
  -1   4  12 9836.30 943.199   3
  -1  -4 -12 9845.99 942.567   3
   1   4 -12 8504.69 943.203   2
   1  -4  12 7103.44 942.416   2
   1  -4  12 9927.37 942.496   3
   1   4 -12 10899.9 943.564   3
  -1  -4 -12 10012.0 943.355   5
   1  -4  12 9159.89 943.188   5
  -1  -4 -12 9809.03 943.751   4
   1  -4  12 8522.87 943.340   4
  -1  -4 -12 8669.55 942.552   2
  -1   4  12 9631.29 943.465   2
  -1  -4 -12 9687.53 943.370   1
  -1  -4 -11 34711.6 3865.62   1
  -1   4  11 32613.8 3866.25   1
   1  -4  11 30888.4 3865.45   1
   1   4 -11 36854.7 3866.13   1
  -1   4  11 36441.5 3865.21   6
  -1  -4 -11 43576.4 3865.64   3
  -1   4  11 39831.7 3865.94   3
   1   4 -11 42126.5 3866.59   2
   1  -4  11 35535.8 3865.49   2
   1   4 -11 37297.4 3865.22   6
  -1  -4 -11 43106.1 3866.22   5
   1  -4  11 38355.4 3866.01   5
  -1  -4 -11 41982.4 3866.53   4
   1  -4  11 36278.6 3866.16   4
  -1   4  11 41473.1 3866.47   2
  -1  -4 -11 36551.3 3865.53   2
   1   4 -11 44255.8 3866.34   3
   1  -4  11 40699.2 3865.32   3
  -1  -4 -10 4952.16 501.157   1
  -1   4  10 4991.95 501.545   1
   1   4 -10 5062.15 501.486   1
   1  -4  10 4487.03 500.970   1
  -1   4  10 4386.08 500.490   6
  -1   4  10 5189.34 501.320   3
  -1  -4 -10 5095.60 500.607   3
   1  -4  10 4452.49 500.670   2
   1   4 -10 4445.52 501.191   2
   1   4 -10 4843.15 500.677   6
  -1  -4 -10 5219.79 501.219   5
   1  -4  10 5160.56 501.414   5
  -1  -4 -10 5200.80 501.751   4
   1  -4  10 4395.11 501.310   4
  -1   4  10 4813.45 501.330   2
  -1  -4 -10 5254.81 501.081   2
   1   4 -10 5730.42 501.546   3
   1  -4  10 4962.33 500.438   3
  -1  -4  -9 565.911 61.9266   1
  -1   4   9 550.691 62.2778   1
[truncated: 4,843,858 more chars]
