# Supplementary material for: Accurate temperature dependence of structure factors of l-alanine and taurine for quantum crystallography
Source: IUCrJ. 2025 Apr 24;12(Pt 3):384–92. doi: 10.1107/S2052252525002647 (PMC12044860; doi:10.1107/S2052252525002647)
Supplement: Supplementary file 4 [file m-12-00384-sup4.txt]

   0   0  -2 28004.3 2697.61   1
   0   0   2 28830.7 2697.65   1
   0   0  -2 31539.9 2697.53   9
   0   0   2 32197.8 2697.55   9
   0   0   2 36470.0 2697.71   8
   0   0   2 29785.0 2697.57   7
   0   0  -2 29576.0 2697.54   7
   0   0  -2 23583.8 2697.51   3
   0   0  -2 30232.2 2697.55   6
   0   0   2 33026.8 2697.56  10
   0   0   2 29930.3 2697.65   5
   0   0  -2 28790.5 2697.57   5
   0   0   2 30198.1 2697.68   4
   0   0  -2 28616.2 2697.59   4
   0   0   2 31757.1 2697.68   2
   0   0  -2 31751.0 2697.70   2
   0   0   3-13.1322 13.2854   9
   0   0   3 6.28355 15.1102   4
   0   0   3 1.40819 9.19103   8
   0   0  -3 20.4139 9.28711   8
   0   0   3-1.37066 8.78955   7
   0   0  -3 1.02806 8.53331   7
   0   0  -3 8.86062 8.90090   3
   0   0   3 7.70315 9.11520   3
   0   0   3 25.1478 12.8255   6
   0   0  -3 3.03624 12.4856  10
   0   0   3 7.74479 9.77515   2
   0   0  -3-3.26161 9.53799   2
   0   0  -3-16.3433 10.0698   1
   0   0   3 26.9621 10.6895   1
   0   0   4 582327. 66620.6   1
   0   0   4 943251. 66620.8   9
   0   0  -4 960862. 66620.9   8
   0   0   4 752925. 66620.6   7
   0   0   4 821373. 66620.9   8
   0   0  -4 851321. 66620.7   7
   0   0   4 884570. 66620.9   3
   0   0  -4 738927. 66620.8   3
   0   0   4 767428. 66620.7   6
   0   0  -4 877987. 66620.7  10
   0   0   4 827257. 66620.7  10
   0   0  -4 764091. 66620.7   5
   0   0  -4 804881. 66620.8   2
   0   0   4 726187. 66620.8   4
   0   0   5-0.55239 14.6159   9
   0   0  -5 21.3136 15.2334   9
   0   0   5-5.95080 18.0051   4
   0   0   5-5.26712 10.3401   8
   0   0  -5-1.70931 10.5908   7
   0   0   5 3.41863 10.1237   7
   0   0  -5-9.94624 11.3954   8
   0   0   5-3.83886 10.1883   3
   0   0  -5-7.67961 10.8686   3
   0   0  -5 2.90897 16.4360   6
   0   0   5-8.09231 14.6063   6
   0   0  -5-7.38032 14.8416  10
   0   0   5 3.73469 14.8997  10
   0   0  -5 9.21120 16.8015   5
   0   0  -5 10.8294 11.4747   2
   0   0   5 21.0212 13.5374   1
   0   0  -6 13552.1 1247.68   9
   0   0   6 15409.3 1248.13   9
   0   0  -6 14016.4 1247.94   8
   0   0   6 15834.2 1248.06   7
   0   0  -6 14552.3 1248.04   7
   0   0   6 13305.7 1248.15   8
   0   0  -6 11934.3 1247.96   3
   0   0   6 13892.0 1248.17   3
   0   0   6 14231.2 1248.13   6
   0   0  -6 14024.6 1247.91   6
   0   0   6 14556.4 1247.91  10
   0   0  -6 16475.4 1248.23  10
   0   0  -6 13577.4 1248.05   5
   0   0  -6 11673.9 1247.98   2
   0   0   6 12389.1 1248.07   4
   0   0   7-7.34578 11.3969   8
   0   0  -7 9.53682 11.3530   7
   0   0  -7 3.56602 11.4577   3
   0   0  -7-3.99439 17.0617   6
   0   0   7 14.9379 16.4875   6
   0   0   7 0.73462 16.8214  10
   0   0  -7-4.00642 15.3340  10
   0   0  -7-2.52424 17.9801   5
   0   0   7-10.9146 15.7404   9
   0   0  -7 6.44621 16.2418   9
   0   0   7-15.8617 18.0391   4
   0   0   8 5525.57 522.402   4
   0   0  -8 5250.86 522.184   2
   0   0   8 4254.60 522.086   3
   0   0   8 6177.90 522.460   6
   0   0  -8 5836.29 521.945   6
   0   0   8 6482.66 521.947  10
   0   0  -8 7574.76 522.682  10
   0   0  -8 5818.16 522.200   5
   0   0   8 5169.37 521.936   1
   0   0  -8 5447.68 521.585   9
   0   0   8 7271.34 522.531   9
   0   0   9-1.20356 14.7954   1
   0   0   9 4.03735 17.5018   9
   0   0  -9 3.61806 18.2995   9
   0   0  -9 12.5195 13.8567   8
   0   0   9-4.06703 12.0755   7
   0   0   9 2.27568 13.3174   3
   0   0  -9 11.3835 14.1106   3
   0   0  -9-15.0759 19.5656   6
   0   0   9-3.41074 17.6326   6
   0   0  -9 9.33345 17.8609  10
   0   0   9-6.48989 18.4181  10
   0   0   9 1.20422 18.0782   5
   0   0  -9 1.05659 20.4171   5
   0   0   9 10.8085 13.6878   2
   0   0  -9 7.20986 14.5980   2
   0   0  -9-11.6469 21.2607   4
   0   0   9 26.5505 20.5706   4
   0   0  10 188.977 31.4514   1
   0   0 -10 163.736 31.0109   1
   0   0 -10 255.824 33.1438   9
   0   0  10 294.705 32.7875   9
   0   0 -10 303.924 30.8383   8
   0   0  10 305.246 31.4415   8
   0   0 -10 295.202 30.5258   7
   0   0  10 254.586 30.2278   7
   0   0 -10 209.124 30.8036   3
   0   0  10 269.462 31.0177   3
   0   0 -10 316.890 33.8746   6
   0   0  10 286.498 33.1684  10
   0   0 -10 288.920 33.0156  10
   0   0 -10 282.787 34.8396   5
   0   0  10 289.483 31.3792   2
   0   0 -10 298.982 32.0770   2
   0   0 -10 204.399 34.9661   4
   0   0  11 11.6493 18.8028   1
   0   0 -11-4.36980 18.2298   1
   0   0 -11 8.67458 21.2056   9
   0   0  11 13.6480 20.3606   9
   0   0 -11 1.26671 15.6482   8
   0   0  11 15.2132 16.4204   8
   0   0  11 1.23524 14.7720   7
   0   0 -11 18.5286 14.5353   7
   0   0  11 12.4094 15.5902   3
   0   0 -11-12.4160 15.7823   3
   0   0 -11 8.39898 21.8435   6
   0   0  11 18.8789 22.3121  10
   0   0  11 11.8198 21.8022   5
   0   0 -11-2.51614 23.6586   5
   0   0 -11-1.45398 16.7295   2
   0   0  11-27.6061 17.1272   2
   0   0  11 13.3262 23.3444   4
   0   0 -11-36.5593 24.9611   4
   0   0  12 25046.7 2548.73   1
   0   0 -12 28750.1 2549.32   1
   0   0 -12 27718.7 2548.05   9
   0   0 -12 31256.6 2549.04   8
   0   0 -12 32084.5 2549.19   7
   0   0  12 29133.5 2548.60   7
   0   0  12 35836.7 2549.70   8
   0   0  12 27480.1 2548.86   3
   0   0 -12 31601.4 2549.57   3
   0   0  12 27870.2 2549.16   6
   0   0 -12 26582.7 2548.15   6
   0   0  12 28704.7 2548.28  10
   0   0  12 24381.1 2548.93   5
   0   0 -12 27040.8 2548.41   5
   0   0  12 27711.9 2549.13   2
   0   0 -12 28696.9 2549.35   2
   0   0 -12 23616.7 2548.03   4
   0   0  12 29466.8 2549.55   4
   0   0  13-1.69968 20.7493   1
   0   0 -13-5.10251 21.1469   1
   0   0 -13 11.2904 24.9337   9
   0   0  13 5.89084 23.2177   9
   0   0 -13-8.90990 17.7561   8
   0   0  13-32.7015 18.8995   8
   0   0 -13 1.44890 16.5099   7
   0   0  13 34.7739 17.3249   7
   0   0 -13-19.3665 18.3536   3
   0   0  13-16.1238 17.7544   3
   0   0  13 3.30912 22.5594   6
   0   0 -13-34.5259 26.3930   6
   0   0  13 11.5460 25.3182  10
   0   0 -13-6.05069 22.9335  10
   0   0  13 5.24804 24.4911   5
   0   0 -13-11.8819 20.1880   2
   0   0  13 23.7519 17.4749   2
   0   0  13-14.0252 24.0653   4
   0   0 -14 7033.25 705.313   1
   0   0  14 6861.53 704.919   1
   0   0 -14 8592.83 705.703  10
   0   0  14 7615.88 704.327  10
   0   0  14 7054.29 705.546   5
   0   0 -14 7051.60 704.011   9
   0   0  14 7902.80 705.143   9
   0   0 -14 8868.65 705.464   8
   0   0  14 9099.39 705.725   8
   0   0  14 7764.39 704.722   7
   0   0 -14 7794.58 704.867   7
   0   0 -14 8434.34 705.738   3
   0   0  14 7143.59 704.842   3
   0   0  14 8189.31 705.995   6
   0   0 -14 7715.44 705.606   2
   0   0  14 7955.35 705.676   2
   0   0  14 7993.48 706.032   4
   0   0  15-28.9992 22.3678   1
   0   0 -15-21.2746 23.9273   1
   0   0 -15 10.4992 24.0839  10
   0   0  15-16.1452 26.3312   5
   0   0 -15 14.7139 20.9152   3
   0   0 -15 8.48627 26.4819   9
   0   0  15 20.4590 26.1857   9
   0   0 -15 13.5748 19.4463   8
   0   0  15 10.1924 21.7322   8
   0   0 -15-6.63012 19.6775   7
   0   0  15-1.65703 19.6364   7
   0   0  15 7.35171 19.5942   3
   0   0  15 5.73398 23.1732   6
   0   0  15-3.85841 20.8396   2
   0   0 -15-1.93102 23.8108   2
   0   0  15 14.1571 27.9093   4
   0   0  16 2514.10 274.618   1
   0   0 -16 2658.41 274.743   1
   0   0 -16 3073.29 275.254  10
   0   0  16 3030.51 275.809   5
   0   0  16 3285.91 275.488   9
   0   0 -16 3258.59 274.943   8
   0   0  16 3128.89 274.464   7
   0   0 -16 2994.41 274.530   7
   0   0  16 3657.16 275.643   8
   0   0 -16 2959.86 274.999   3
   0   0  16 2542.91 274.096   3
   0   0  16 3292.33 276.124   6
   0   0  16 2914.96 275.094   2
   0   0 -16 2936.26 275.261   2
   0   0  16 2845.27 275.930   4
   0   0  17 36.6215 25.3896   1
   0   0 -17 15.0924 25.6413   1
   0   0 -17-3.97210 27.5158  10
   0   0  17-9.12866 27.6215   5
   0   0 -17 2.05554 23.5567   3
   0   0  17-9.67821 27.8899   9
   0   0 -17-17.1169 21.9627   8
   0   0  17 1.85904 21.9506   7
   0   0 -17 20.4493 21.2225   7
   0   0  17-1.90423 23.4413   8
   0   0  17-10.2656 20.8417   3
   0   0  17-10.8252 27.1797   6
   0   0  17-19.3552 22.8250   2
   0   0 -17 8.61135 24.3854   2
   0   0  17 13.7220 30.7115   4
   0   0 -18 19857.0 1939.82   1
   0   0  18 18749.1 1939.50   1
   0   0 -18 23103.9 1940.38  10
   0   0  18 24668.8 1941.59   5
   0   0  18 24086.0 1940.24   9
   0   0 -18 22739.6 1939.69   8
   0   0  18 22238.2 1939.69   8
   0   0  18 22731.1 1939.57   7
   0   0 -18 22838.9 1939.74   7
   0   0  18 19582.3 1939.43   3
   0   0 -18 21675.5 1940.00   3
   0   0  18 21617.5 1940.54   6
   0   0 -18 22243.0 1940.40   2
   0   0  18 19847.6 1939.63   2
   0   0  18 19100.6 1940.01   4
   0   0 -19-14.1836 28.7149   1
   0   0 -19 31.0806 30.1909  10
   0   0  19-2.53974 30.7440   5
   0   0 -19-22.6052 27.1757   3
   0   0  19-6.49403 30.3487   9
   0   0 -19 39.8837 26.1036   8
   0   0 -19 30.8038 24.0333   7
   0   0  19-4.20397 25.0489   8
   0   0  19 18.4825 25.4123   7
   0   0  19-27.0912 23.0918   3
   0   0  19 41.0382 29.0203   6
   0   0 -19 14.1636 27.0062   2
   0   0  19-15.2706 32.2106   4
   0   0 -20 18.6827 31.8071  10
   0   0  20 26.6571 32.4864   5
   0   0 -20 37.7423 29.3336   3
   0   0  20 20.5041 33.8292   9
   0   0 -20 50.4785 25.7695   8
   0   0  20 57.1202 29.3329   8
   0   0 -20 32.2231 26.4530   7
   0   0  20 90.2260 27.3204   7
   0   0  20 73.7004 28.1393   2
   0   0  20 27.8974 31.2429   6
   0   0  20 22.1446 31.8021   1
   0   0  20 29.3815 34.6943   4
   0   0  21 20.4476 29.9050   1
   0   0 -21 30.6875 31.7422   1
   0   0  21 45.4299 34.5357   9
   0   0 -21-29.7288 27.5349   8
   0   0  21-2.23962 27.0603   7
   0   0  21-16.0312 29.6136   8
   0   0 -21-6.72147 27.2110   7
   0   0 -21 7.66169 29.4926   2
   0   0  21-10.2079 27.1461   2
   0   0  21-7.34875 26.4611   3
   0   0  21 26.5655 33.6165   6
   0   0  21 11.1572 35.6838   5
   0   0 -21-4.90058 31.8271  10
   0   0  21-19.5629 35.9729   4
   0   0 -22 11522.9 832.419  10
   0   0  22 9473.37 832.094   5
   0   0  22 9519.15 830.951   9
   0   0  22 9859.72 832.405   4
   0   0  22 9924.12 830.606   8
   0   0 -22 9535.57 830.525   7
   0   0 -22 8629.68 830.297   3
   0   0  22 7965.56 829.619   3
   0   0  22 10455.9 832.446   6
   0   0  22 8413.20 830.219   1
   0   0 -22 8423.07 830.196   1
   0   0  22 8459.27 830.210   2
   0   0 -22 8217.28 830.354   2
   0   0 -23-17.2569 30.0970   8
   0   0  23 21.8260 28.1026   2
   0   0 -23 8.19560 34.1330   2
   0   0  23-34.1787 29.4890   3
   0   0  23 2.89228 35.1290   6
   0   0  23 33.9722 38.2915   9
   0   0 -23-36.8448 31.1899   3
   0   0 -23-21.4038 36.1316  10
   0   0 -23-27.3511 36.1091   1
   0   0  23 32.7859 34.5211   1
   0   0 -24-33.4340 37.0475  10
   0   0 -24-40.7531 32.8278   3
   0   0  24 68.0843 40.2313   9
   0   0 -24 7.64953 29.9997   8
   0   0  24 25.5395 33.3729   8
   0   0  24 42.5305 29.7018   7
   0   0  24 16.2763 28.7284   3
   0   0  24-33.0743 36.1410   6
   0   0  24 28.1003 31.0060   2
   0   0 -24 11.2555 33.2864   2
   0   0  24-19.6983 34.0605   1
   0   0 -24-33.8061 37.9383   1
   0   0 -25-28.9211 33.7750   2
   0   0  25-2.88805 31.3988   2
   0   0 -25-23.1623 37.2673   1
   0   0  25-8.67598 34.9418   1
   0   0 -25-8.68639 40.5875  10
   0   0  25 22.8006 39.0127   5
   0   0 -25 2.79701 32.1769   3
   0   0  25 14.1563 42.3050   9
   0   0 -25 7.89418 31.3501   8
   0   0  25 28.4228 33.0557   7
   0   0  25 2.63575 34.8954   8
   0   0 -25-20.6705 31.3262   7
   0   0  25 25.1335 30.1658   3
   0   0  25-29.3713 42.2619   4
   0   0  26 272.384 49.2465   2
   0   0 -26 373.584 52.9789   2
   0   0  26 367.625 54.3414   1
   0   0 -26 412.576 55.7571   1
   0   0 -26 471.520 57.6860  10
   0   0  26 252.510 53.5891   5
   0   0 -26 287.246 51.4774   3
   0   0  26 361.359 56.4245   9
   0   0 -26 382.204 49.4668   8
   0   0  26 504.797 53.8924   8
   0   0  26 436.691 52.1743   7
   0   0 -26 226.326 45.5001   7
   0   0  26 390.612 56.3340   6
   0   0  26 243.765 48.3443   3
   0   0  26 387.816 60.0624   4
   0   0  27 12.1266 36.6305   1
   0   0 -27-6.07054 41.4962   1
   0   0  27-27.7825 40.4826   5
   0   0 -27 44.1603 37.4308   3
   0   0  27-6.95707 44.4331   4
   0   0 -27 16.7181 32.1778   8
   0   0  27-25.1084 36.4003   8
   0   0  27-2.73824 32.8557   7
   0   0 -27 16.4366 32.5805   7
   0   0  27-13.3390 39.4471   6
   0   0  27-35.2699 31.6816   3
   0   0  27-24.2221 32.5654   2
   0   0 -27 12.1289 38.1890   2
   0   0  28-3.09465 37.7245   1
   0   0 -28 68.1651 42.1396   1
   0   0 -28-32.1157 43.8563  10
   0   0  28 28.5981 42.4481   5
   0   0 -28-18.0678 36.3959   3
   0   0  28 28.6428 46.9304   4
   0   0 -28-17.1445 33.9956   8
   0   0  28 28.1201 35.5399   7
   0   0  28 8.58741 37.7997   8
   0   0 -28 5.62650 34.2381   7
   0   0  28 10.3130 39.8591   6
   0   0  28 6.01578 29.8676   3
   0   0  28 15.4546 33.7610   2
   0   0 -28 24.7644 38.9349   2
   0   0  29 18.8902 34.8448   2
   0   0 -29 47.2975 40.0571   2
   0   0  29 18.9128 38.2490   1
   0   0 -29 34.7163 41.3901   1
   0   0 -29 56.3152 44.0747  10
   0   0  29 22.0381 45.1672   5
   0   0 -29-3.07465 37.3744   3
   0   0  29 38.9637 47.7123   9
   0   0 -29 14.6330 33.8328   8
   0   0  29 63.4120 36.3926   7
   0   0  29-2.93039 39.6026   8
   0   0 -29 2.88224 34.9799   7
   0   0  29-35.3851 42.3365   6
   0   0  29 6.13876 32.3215   3
   0   0  29-7.35687 47.5900   4
   0   0 -30 105.767 45.3327  10
   0   0  30 37.6710 43.1904   5
   0   0 -30 21.9259 38.7369   3
   0   0  30 73.6098 49.2288   9
   0   0 -30 26.9229 32.9339   8
   0   0  30 23.5855 35.9894   7
   0   0  30 29.9690 40.1850   8
   0   0 -30 32.4446 35.6990   7
   0   0  30 3.63545 44.1762   6
   0   0  30 53.1860 34.5036   3
   0   0  30-33.9541 49.3122   4
   0   0  31 34.4309 48.6352   9
   0   0 -31 9.15570 34.8409   8
   0   0  31-6.11511 40.1289   8
   0   0  31 36.1430 37.5076   7
   0   0 -31-12.0470 36.2635   7
   0   0  31-18.6407 45.2006   6
   0   0 -31 22.3113 38.4441   3
   0   0  31-50.1496 45.8784   5
   0   0  31 46.3562 50.6256   4
   0   0 -31-28.0723 45.0990  10
   0   0  32 134.409 54.8303   9
   0   0  32 98.2718 41.8618   7
   0   0  32 155.712 44.3379   8
   0   0 -32 70.6646 39.5973   7
   0   0  32 145.111 48.6629   6
   0   0 -32 83.9707 38.1143   8
   0   0  32 74.9059 48.9866   5
   0   0  32 138.177 55.7386   4
   0   0 -32 111.688 50.4484  10
   0   0  33 36.2568 53.3352   4
   0   0 -33 12.5069 37.9739   7
   0   0  33-11.7142 46.0213   6
   0   0  33-50.6801 40.4597   8
   0   0  33 15.6266 38.2158   7
   0   0  33-36.2099 49.6925   5
   0   0  33 50.8090 55.2009   9
   0   0 -33 14.7743 46.2200  10
   0   0 -34 37.8046 49.2712  10
   0   0  34 36.8960 50.8207   5
   0   0  34-15.9434 48.8406   6
   0   0 -34 54.0239 38.4221   7
   0   0  34-33.4612 53.8484   9
   0   0  34 8.20975 54.2857   4
   0   0 -35 19.3250 49.7599  10
   0   0  35 12.5104 49.2491   5
   0   0  35-3.80363 55.6743   9
   0   0  35 25.0482 57.6953   4
   0   0  35 4.06214 48.1478   6
   0   0  36 367.987 65.3687   6
   0   0 -36 323.570 65.6676  10
   0   0  36 373.186 68.9693   9
   0  -1   0 4.51079 7.71880   1
   0   1   0 1.55534 9.66005  10
   0  -1   0-5.69539 9.06573  10
   0   1   0 3.73423 10.3068   5
   0   1   0 9.77694 6.85735   2
   0  -1   0 1.95559 7.37867   2
   0   1   0-5.86265 10.2314   9
   0  -1   0-5.49928 6.64047   8
   0   1   0 3.82566 6.45760   8
   0   1   0 2.34023 6.44176   3
   0   1   0 4.47429 7.08108   7
   0   1   0-6.94565 9.30395   6
   0   1   0-6.48340 7.59986   1
   0  -1   0-5.48796 11.7042   4
   0   1   0-12.1167 11.6232   4
   0   1   1 31352.7 3739.40   1
   0  -1  -1 41291.0 3739.63   1
   0  -1   1 48831.2 3739.38  10
   0  -1  -1 54756.1 3739.79  10
   0   1  -1 36699.8 3739.30  10
   0   1   1 44285.6 3739.65   5
   0   1  -1 46363.5 3739.64   4
   0  -1  -1 36290.7 3739.56   2
   0   1  -1 45937.3 3739.63   2
   0   1   1 30335.2 3739.47   2
   0   1   1 43948.3 3739.38   9
   0  -1  -1 41289.4 3739.37   9
   0  -1   1 51721.4 3739.73   9
   0  -1   1 42500.5 3739.37   8
   0  -1  -1 45664.0 3739.66   8
   0   1  -1 42243.9 3739.29   8
   0   1  -1 39691.6 3739.45   3
   0   1   1 43367.3 3739.62   3
   0  -1   1 43690.6 3739.46   3
   0  -1   1 36169.3 3739.30   6
   0   1   1 40716.3 3739.36   7
   0   1  -1 50100.0 3739.77   7
   0  -1  -1 41151.1 3739.43   7
   0   1  -1 45285.9 3739.48   6
   0  -1   1 41846.5 3739.64   7
   0   1  -1 40267.6 3739.51   5
   0   1   1 41698.7 3739.50   6
   0  -1   1 36943.6 3739.44   1
   0   1  -1 40577.3 3739.58   1
   0   1   1 42693.8 3739.60   4
   0  -1   2 753459. 72696.5   1
   0  -1   2 911761. 72696.6   1
   0  -1  -2 785224. 72696.4   1
   0   1   2 676065. 72696.3   1
   0   1  -2 781793. 72696.1  10
   0   1  -2 820527. 72696.1  10
   0  -1  -2 999999. 72696.8  10
   0   1   2 876395. 72696.5   5
   0  -1  -2 780059. 72696.5   2
   0   1   2 646233. 72696.3   2
   0  -1   2 810798. 72696.3   3
   0  -1   2 960037. 72696.6   9
   0  -1  -2 664532. 72696.5   8
   0   1   2 863223. 72696.7   8
   0   1  -2 618548. 72696.1   8
   0  -1  -2 774686. 72696.1   9
   0   1  -2 920620. 72696.2   8
   0  -1   2 979392. 72696.7   7
   0  -1  -2 862696. 72696.3   7
   0   1   2 868910. 72696.3   7
   0   1  -2 848491. 72696.5   7
   0   1   2 911680. 72696.6   6
   0  -1   2 859878. 72696.3   6
   0  -1  -2 808268. 72696.5   3
   0   1   2 660151. 72696.3   3
   0   1   2 900560. 72696.5   4
   0  -1   2 869130. 72696.5   4
   0  -1   2 786261. 72696.4   3
   0   1  -3 8486.38 925.851   2
   0  -1  -3 9530.66 926.096   2
   0  -1  -3 9083.27 925.993   1
   0   1   3 10012.8 926.098   1
   0  -1   3 10989.2 926.138   1
   0   1  -3 11022.2 925.689  10
   0   1   3 13240.7 926.371  10
   0   1   3 11108.1 926.211   5
   0   1  -3 9809.07 926.033   5
   0  -1  -3 9177.32 925.934   5
   0  -1   3 9356.97 925.746   3
   0   1   3 9441.28 926.085   2
   0   1  -3 10265.6 925.883   3
   0   1   3 9397.55 925.642   9
   0  -1   3 13458.0 926.518   9
   0   1   3 13526.5 926.490   8
   0  -1   3 10680.9 925.713   8
   0   1  -3 10042.3 925.594   8
   0  -1  -3 9588.50 925.634   7
   0   1   3 10839.1 925.823   7
   0  -1   3 9949.17 926.016   7
   0  -1  -3 11034.9 926.090   6
   0  -1   3 10387.7 925.902   6
   0   1   3 10713.5 926.128   6
   0   1   3 11492.6 926.243   3
   0  -1  -3 9643.11 926.043   3
   0   1   3 9831.91 926.082   4
   0  -1   3 11696.3 926.279   4
   0  -1  -3 9732.45 925.977   4
   0   1   4 218325. 23531.4   2
   0  -1  -4 263666. 23531.7   2
   0   1  -4 260425. 23531.5   2
   0  -1  -4 265053. 23531.6   1
   0   1   4 226387. 23531.3   1
   0  -1   4 280147. 23531.6   1
   0   1  -4 279518. 23531.0  10
   0   1   4 291651. 23531.5  10
   0   1   4 275762. 23531.6   5
   0  -1  -4 228212. 23531.3   5
   0   1  -4 240625. 23531.4   5
   0   1  -4 286498. 23531.4   3
   0  -1   4 265820. 23531.4   3
   0   1  -4 277369. 23531.4   9
   0   1   4 264944. 23531.1   9
   0  -1   4 321736. 23531.8   9
   0  -1  -4 247184. 23531.0   9
   0   1   4 308861. 23531.8   8
   0   1   4 282194. 23531.2   7
   0  -1   4 257847. 23531.0   8
   0  -1  -4 251953. 23531.1   7
   0   1  -4 249130. 23531.0   8
   0   1  -4 304561. 23531.7   7
   0  -1   4 317604. 23531.8   7
   0  -1  -4 253987. 23531.3   6
   0   1  -4 259535. 23531.1   6
   0  -1   4 253891. 23531.2   6
   0  -1  -4 222612. 23531.5   3
   0  -1   4 287290. 23531.6   4
   0  -1  -4 236967. 23531.2   4
   0   1   4 239344. 23531.5   4
   0   1  -5 46759.5 4523.66   2
   0   1   5 45444.5 4523.62   2
   0  -1  -5 48674.1 4523.84   2
   0   1   5 39732.7 4523.39   1
   0  -1  -5 48505.8 4523.76   1
   0  -1   5 53565.7 4523.91   1
   0  -1  -5 54283.3 4523.88  10
   0  -1   5 51689.2 4523.13  10
   0   1  -5 54667.0 4523.31  10
   0   1   5 53379.1 4523.65  10
   0   1  -5 49369.0 4523.55   5
   0   1   5 47408.2 4523.70   5
   0  -1  -5 42755.5 4523.43   5
   0   1  -5 54476.4 4523.69   3
   0  -1   5 50689.4 4523.62   3
   0   1  -5 48459.6 4523.43   9
   0  -1  -5 46662.2 4523.07   9
   0  -1   5 56584.7 4523.88   9
   0   1   5 52978.6 4523.32   9
   0  -1  -5 50786.2 4523.83   8
   0   1   5 61182.1 4524.18   8
   0  -1  -5 55094.0 4523.45   7
   0   1   5 49732.7 4523.32   7
   0  -1   5 52508.6 4523.28   8
   0   1  -5 53429.5 4523.34   8
   0  -1   5 49827.8 4523.68   7
   0   1  -5 56924.4 4523.98   7
   0  -1  -5 47129.0 4523.50   6
   0   1  -5 47912.2 4523.28   6
   0  -1   5 51172.6 4523.57   6
   0  -1  -5 52506.5 4523.92   3
   0   1   5 49439.4 4523.70   4
   0  -1   5 50935.3 4523.77   4
   0  -1   6 9612.24 787.203  10
   0   1   6 9603.28 787.758  10
   0  -1  -6 10128.8 788.159  10
   0   1  -6 10295.6 787.515  10
   0   1  -6 8777.01 787.622   5
   0  -1  -6 7776.80 787.490   5
   0  -1   6 8365.98 787.783   5
   0  -1   6 7678.56 787.310   3
   0   1  -6 7828.72 787.504   3
   0  -1  -6 8444.63 787.128   9
   0  -1   6 11168.1 788.261   9
   0   1  -6 8649.97 787.486   9
   0   1   6 9329.12 787.378   9
   0   1   6 8555.93 787.751   8
   0   1  -6 9417.64 787.864   7
   0  -1  -6 8282.48 787.150   7
   0   1  -6 8872.39 787.245   8
   0   1   6 9562.10 787.363   7
   0  -1   6 9305.81 787.392   8
   0  -1  -6 7525.87 787.698   3
   0  -1   6 8237.30 787.430   6
   0   1   6 8809.45 787.833   6
   0  -1  -6 8806.71 787.662   6
   0   1  -6 8909.98 787.388   6
   0   1  -6 8675.65 787.863   2
   0  -1  -6 7453.85 787.612   2
   0   1   6 8030.45 787.710   4
   0  -1   6 8862.89 787.910   4
   0   1  -7 3406.90 269.301  10
   0  -1  -7 3524.90 270.148  10
   0   1   7 3176.97 269.516  10
   0  -1   7 3131.03 268.935  10
   0  -1  -7 2796.09 269.374   5
   0  -1   7 2705.55 269.473   5
   0   1  -7 2780.48 269.295   5
   0   1  -7 2298.26 268.876   3
   0   1  -7 3038.50 269.298   9
   0  -1  -7 2843.29 268.775   9
   0   1   7 3224.52 269.206   9
   0  -1   7 3718.54 270.080   9
   0  -1   7 3141.37 269.904   4
   0   1   7 2533.12 269.446   4
   0  -1   7 2712.16 268.918   8
   0   1  -7 3218.74 269.543   7
   0   1  -7 3476.62 269.142   8
   0  -1  -7 3076.94 268.915   7
   0   1   7 3174.75 268.901   7
   0   1   7 2642.35 269.166   3
   0   1   7 3436.78 270.031   6
   0  -1   7 2933.69 269.363   6
   0   1  -7 2773.88 269.004   6
   0  -1  -7 3127.17 269.588   6
   0  -1   7 2514.94 269.157   2
   0   1   7 2836.03 269.455   1
   0  -1   7 2726.40 269.335   1
   0  -1   8 56946.0 5190.17   1
   0   1   8 60454.7 5190.32   1
   0   1  -8 55408.7 5190.13   1
   0  -1  -8 63995.2 5190.40  10
   0   1   8 62790.5 5189.94  10
   0  -1   8 59721.9 5189.36  10
   0   1  -8 57170.6 5189.60  10
   0  -1  -8 55986.3 5189.78   5
   0  -1   8 53261.6 5190.03   5
   0   1  -8 49986.0 5189.58   5
   0   1  -8 55528.9 5189.55   9
   0  -1   8 67893.7 5190.48   9
   0  -1  -8 59550.4 5189.36   9
   0   1   8 61694.8 5189.71   9
   0  -1  -8 60497.3 5190.20   8
   0  -1   8 60939.9 5189.71   8
   0  -1  -8 61696.4 5189.74   7
   0  -1   8 65628.3 5190.31   7
   0  -1   8 49108.3 5189.57   3
   0  -1  -8 62107.4 5190.50   3
   0   1   8 51983.3 5189.90   3
   0  -1  -8 57507.0 5189.77   6
   0   1   8 52534.8 5189.97   6
   0  -1   8 60257.4 5190.03   6
   0   1  -8 57625.7 5189.58   6
   0  -1   8 53284.5 5190.03   2
   0  -1  -8 55297.6 5190.31   2
   0   1  -8 65001.5 5190.54   2
   0   1   8 61461.2 5190.42   4
   0  -1   8 60858.1 5190.34   4
   0   1  -8 49305.3 5189.47   4
   0  -1   9 433.267 49.8207   1
   0   1   9 379.483 49.4697   1
   0   1  -9 571.399 50.7549   1
   0  -1  -9 597.842 51.7908  10
   0   1  -9 577.621 50.3461  10
   0  -1   9 487.704 49.9196  10
   0   1   9 515.630 51.4415  10
   0  -1   9 466.225 50.7870   5
   0   1  -9 476.792 51.2331   5
   0  -1  -9 488.361 51.2500   5
   0   1  -9 444.102 49.1515   3
   0   1   9 580.051 50.3753   9
   0  -1   9 509.631 51.0794   9
   0   1  -9 390.044 50.2633   9
   0  -1  -9 451.704 49.8513   9
   0  -1  -9 497.896 49.3498   8
   0   1   9 652.425 50.2428   8
   0   1  -9 517.345 48.8622   8
   0   1   9 540.261 48.6549   7
   0   1  -9 539.791 49.5078   7
   0  -1   9 504.112 49.1009   7
   0  -1   9 497.861 49.2882   3
   0   1   9 474.988 49.7103   3
   0  -1  -9 393.382 49.3679   3
   0   1  -9 474.976 50.6068   6
   0   1   9 576.361 51.1007   6
   0  -1  -9 445.439 50.8401   6
   0  -1   9 490.326 50.8175   6
   0   1  -9 500.177 50.2788   2
   0  -1   9 488.844 49.5731   2
   0  -1  -9 420.334 49.7046   2
   0   1   9 567.445 52.2618   4
   0  -1   9 351.070 51.2783   4
   0   1  -9 393.410 51.4949   4
   0   1 -10 4758.78 503.869   1
   0   1  10 5706.02 504.471   1
   0  -1  10 5272.40 504.205   1
   0  -1  10 5676.66 503.303  10
   0   1 -10 5994.80 503.924  10
   0   1  10 5673.26 503.881  10
   0  -1 -10 4906.03 503.766   5
   0   1 -10 4829.02 503.608   5
   0   1 -10 5229.25 503.788   3
   0   1 -10 5412.35 503.566   9
   0  -1 -10 5404.71 503.203   9
   0  -1  10 6293.38 504.527   9
   0   1  10 6210.84 503.971   9
   0  -1 -10 6712.47 504.745   8
   0   1  10 6554.68 504.648   8
   0   1 -10 6126.57 503.787   8
   0   1 -10 5950.26 504.319   7
   0  -1  10 5441.26 503.798   7
   0  -1 -10 5468.29 503.503   7
   0  -1  10 5909.76 503.744   8
   0   1  10 5920.56 503.594   7
   0   1  10 5413.04 504.130   3
   0  -1  10 5022.28 503.598   3
   0  -1 -10 5840.09 504.580   3
   0  -1 -10 5189.06 503.753   6
   0  -1  10 5502.48 504.071   6
   0   1 -10 5024.33 503.334   6
   0  -1  10 4830.22 503.737   2
   0  -1 -10 5763.47 504.478   2
   0   1 -10 5805.31 504.557   2
   0   1 -10 4756.80 503.615   4
   0  -1  11 12285.5 1100.81   1
   0   1 -11 10296.9 1100.61   1
   0   1  11 10658.8 1100.48   1
   0  -1  11 12763.6 1099.78  10
   0   1  11 12671.6 1100.28  10
   0   1 -11 14024.5 1100.65  10
   0   1 -11 10794.5 1099.98   5
   0  -1 -11 10811.8 1100.08   5
   0   1  11 11612.6 1100.86   5
   0  -1  11 11660.9 1100.84   5
   0   1 -11 12037.8 1100.54   3
   0   1  11 14161.4 1100.56   9
   0  -1 -11 12038.9 1099.67   9
   0   1 -11 11847.1 1099.91   9
   0   1  11 15971.0 1101.66   8
   0  -1 -11 13557.2 1100.89   8
   0  -1  11 13687.5 1100.88   7
   0  -1 -11 12056.9 1099.95   7
   0   1 -11 13607.8 1100.42   8
   0   1  11 13136.1 1100.20   7
   0  -1  11 15038.0 1100.82   8
   0   1 -11 12365.4 1100.63   7
   0  -1  11 11222.7 1100.20   3
   0   1  11 11906.2 1100.69   3
   0  -1 -11 12224.7 1100.84   3
   0   1 -11 11640.7 1099.88   6
   0   1  11 13392.7 1101.25   6
   0  -1 -11 10268.3 1099.84   6
   0  -1  11 11204.2 1100.52   2
   0   1  11 10748.3 1100.57   2
   0  -1 -11 13240.6 1101.32   2
   0   1 -11 11708.3 1100.90   2
   0  -1 -11 10119.3 1099.76   4
   0   1  11 11727.2 1100.89   4
   0  -1  11 13303.3 1101.32   4
   0   1 -11 10657.0 1099.93   4
   0   1 -12 3692.68 363.629   1
   0  -1 -12 4036.99 363.886   1
   0   1  12 3720.21 363.463   1
   0  -1  12 4190.61 363.963   1
   0  -1  12 4078.76 362.782  10
   0   1  12 4224.10 363.312  10
   0  -1 -12 5045.66 364.685  10
   0  -1  12 3712.54 363.901   5
   0   1  12 4262.02 364.430   5
   0   1 -12 3828.84 363.303   5
   0  -1 -12 3628.71 363.103   5
   0   1 -12 3749.58 363.222   3
   0   1 -12 4150.29 363.119   9
   0  -1  12 4104.44 363.732   9
   0  -1 -12 3844.11 362.566   9
   0  -1 -12 4155.39 363.581   8
   0   1 -12 4231.62 362.976   8
   0   1  12 4936.64 364.393   8
   0  -1  12 4096.64 363.202   8
   0  -1  12 4404.07 363.632   7
   0   1 -12 4181.12 363.496   7
   0  -1 -12 4232.36 363.050   7
   0   1  12 3990.51 362.741   7
   0   1  12 4469.84 363.998   3
   0  -1 -12 3667.45 363.778   3
   0  -1  12 3763.55 363.123   3
   0  -1  12 4150.16 363.796   6
   0  -1 -12 3659.81 363.009   6
   0   1  12 3929.38 363.836   6
   0   1 -12 3786.77 362.923   6
   0  -1  12 3821.19 363.698   2
   0  -1 -12 4225.78 364.157   2
   0   1 -12 3639.87 363.587   2
   0   1  12 3221.38 363.174   2
   0  -1  12 3804.77 364.144   4
   0  -1 -12 3129.20 362.828   4
   0   1 -12 3469.09 363.046   4
   0   1  12 4491.48 364.727   4
   0  -1  13 6234.55 671.679   1
   0   1 -13 6659.25 671.885   1
   0  -1 -13 6866.65 672.007   1
   0   1  13 7137.31 671.934   1
   0   1  13 6808.28 671.049  10
   0  -1 -13 9661.38 673.351  10
   0  -1  13 7462.52 670.934  10
   0   1 -13 7840.95 671.838  10
   0  -1  13 7950.58 672.853   5
   0   1  13 8531.59 673.188   5
   0   1 -13 7227.08 671.763   3
   0   1 -13 7235.57 671.178   9
   0  -1  13 7414.96 671.903   9
   0  -1 -13 6863.04 670.686   9
   0  -1 -13 7940.82 672.015   8
   0   1 -13 7875.28 671.517   8
   0   1  13 8397.55 672.519   8
   0  -1 -13 8148.25 671.626   7
   0   1  13 7239.36 671.194   7
   0  -1  13 7758.91 671.864   7
   0  -1  13 8230.07 671.803   8
   0   1 -13 8064.55 672.056   7
   0   1  13 7118.45 671.793   3
   0  -1 -13 6808.21 672.068   3
   0  -1  13 6702.13 671.371   3
   0   1 -13 6382.94 670.841   6
   0   1  13 8604.44 673.016   6
   0  -1 -13 6374.81 671.018   6
   0  -1  13 7828.75 672.487   6
   0   1 -13 7122.63 672.101   2
   0   1  13 7214.69 672.102   2
   0  -1  13 7100.09 672.154   2
   0  -1 -13 7687.21 672.474   2
   0  -1  13 6562.81 672.189   4
   0   1  13 8025.76 672.977   4
   0  -1 -14 202.192 35.4792   2
   0  -1  14 253.925 35.5854   2
   0   1 -14 288.896 36.7452   2
   0   1  14 279.148 35.8936   2
   0  -1 -14 294.191 37.6107   1
   0   1  14 283.048 36.4037   1
   0   1 -14 315.507 38.3899   1
   0  -1  14 276.786 36.5159   1
   0  -1 -14 331.432 37.9756  10
   0   1 -14 329.997 38.6243  10
   0  -1  14 257.523 37.7719  10
   0   1  14 248.273 37.5923   5
   0  -1  14 345.589 39.4395   5
   0   1 -14 264.869 35.3509   3
   0  -1  14 291.763 39.1990   9
   0  -1 -14 248.770 37.5563   9
   0   1 -14 276.336 39.4899   9
   0   1  14 329.770 38.4030   9
   0  -1 -14 247.523 34.4603   8
   0   1 -14 272.917 34.1461   8
   0  -1 -14 285.503 34.5083   7
   0  -1  14 366.207 35.6574   8
   0  -1  14 238.261 34.5223   7
   0   1  14 271.923 33.8346   7
   0   1  14 321.944 36.8315   8
   0   1 -14 329.767 35.2420   7
   0  -1  14 265.994 37.1342   6
   0   1  14 224.632 37.2737   6
   0  -1  14 223.628 35.2080   3
   0  -1 -14 289.875 36.0406   3
   0   1  14 323.348 35.5100   3
   0   1  14 179.680 38.2674   4
   0  -1  14 369.797 41.6325   4
   0   1 -15 8674.51 895.451   1
   0  -1  15 8766.51 895.515   1
   0  -1 -15 8653.42 895.664   1
   0   1  15 9520.85 895.905   1
   0   1 -15 11154.5 896.041  10
   0  -1  15 9650.81 894.501  10
   0  -1 -15 11340.4 896.628  10
   0  -1  15 9870.12 896.590   5
   0   1  15 9085.91 896.034   5
   0   1 -15 9301.45 895.782   3
   0   1  15 10794.7 895.752   9
   0  -1 -15 8658.09 894.165   9
   0  -1  15 9590.27 895.628   9
   0  -1 -15 11053.5 896.154   8
   0   1 -15 10914.2 895.522   8
   0  -1  15 9729.60 895.404   7
   0   1 -15 10234.4 895.733   7
   0  -1 -15 9991.34 895.100   7
   0   1  15 10350.4 895.272   7
   0  -1  15 11169.6 895.699   8
   0   1  15 11673.7 896.632   8
   0  -1  15 8860.52 895.178   3
   0  -1 -15 10114.0 896.004   3
   0   1  15 8616.89 895.206   3
   0  -1  15 10779.9 896.549   6
   0   1  15 11644.0 897.195   6
   0   1 -15 10131.6 896.173   2
   0  -1 -15 10616.3 896.421   2
   0  -1  15 8328.30 895.119   2
   0   1  15 10195.0 896.063   2
   0   1  15 9514.94 896.277   4
   0  -1  15 10520.1 896.815   4
   0  -1  16 2679.76 272.006   1
   0   1  16 2757.11 272.074   1
   0  -1 -16 2918.32 272.776   1
   0   1 -16 2565.57 271.948   1
   0   1 -16 3502.17 272.762  10
   0  -1 -16 3754.96 273.886  10
   0   1  16 3449.36 274.061   5
   0  -1  16 2671.11 272.877   5
   0   1 -16 2943.48 272.173   3
   0  -1  16 2906.71 272.304   9
   0   1  16 3410.39 272.548   9
   0   1 -16 3024.00 271.443   8
   0  -1 -16 3292.98 272.306   8
   0  -1  16 3138.86 272.025   7
   0  -1 -16 3204.86 271.841   7
   0   1 -16 3153.67 272.041   7
   0   1  16 3159.44 271.657   7
   0   1  16 3463.07 272.937   8
   0  -1  16 3317.52 272.168   8
   0   1  16 2834.47 271.850   3
   0  -1 -16 3173.64 272.660   3
   0  -1  16 2528.72 271.182   3
   0   1  16 2888.77 272.968   6
   0  -1  16 2758.95 272.192   6
   0  -1 -16 1765.34 270.233   2
   0   1  16 2832.87 272.137   2
   0   1 -16 2827.09 272.510   2
   0  -1  16 2593.48 271.708   2
   0   1  16 3313.46 273.899   4
   0  -1  16 2641.56 272.632   4
   0  -1 -17 3241.53 325.202   1
   0  -1  17 3226.55 325.021   1
   0   1  17 2868.95 324.503   1
   0   1 -17 3632.42 325.710   1
   0  -1 -17 3716.03 325.971  10
   0   1 -17 4207.79 326.062  10
   0  -1  17 3911.93 326.660   5
   0   1  17 3842.29 326.731   5
   0   1 -17 3808.20 325.577   3
   0  -1  17 3490.50 325.354   9
   0   1  17 3862.98 325.359   9
   0  -1 -17 3879.88 325.249   8
   0   1 -17 3818.96 324.647   8
   0  -1  17 4035.75 325.168   8
   0   1  17 3649.03 324.408   7
   0  -1 -17 3274.13 324.054   7
   0  -1  17 3382.43 324.487   7
   0   1 -17 3787.23 325.109   7
   0   1  17 3948.81 325.592   8
   0  -1 -17 3783.40 325.564   3
   0   1  17 3093.25 324.485   3
   0  -1  17 3035.17 324.062   3
   0  -1  17 3905.49 326.211   6
   0   1  17 3623.84 326.147   6
   0  -1  17 3072.38 324.630   2
   0  -1 -17 3498.57 325.624   2
   0   1 -17 3676.53 325.826   2
   0   1  17 3215.11 324.813   2
   0  -1  17 3566.33 326.343   4
   0   1  17 3147.52 325.401   4
   0   1  18 56.8224 24.6292   2
   0  -1 -18 27.2927 26.1874   2
   0   1 -18 13.6002 25.8496   2
   0  -1  18 40.7551 24.1095   2
   0  -1 -18 11.3817 27.7145   1
   0   1 -18 29.5450 27.5284   1
   0   1  18-11.3713 27.6421   1
   0  -1  18 45.4134 27.5040   1
   0   1 -18 10.1379 28.4156  10
   0  -1 -18 15.4061 29.4534  10
   0  -1  18 77.4975 29.7270   5
   0   1  18 7.29609 28.7301   5
   0   1 -18 4.27985 23.4949   3
   0   1  18 37.9958 30.1795   9
   0  -1  18 27.7154 31.0032   9
   0  -1 -18 25.0045 23.9130   8
   0   1 -18 3.87457 21.5956   8
   0   1  18 18.7702 26.2545   8
   0  -1 -18 53.5834 24.2181   7
   0  -1  18 18.2319 24.3415   7
   0  -1  18 3.87966 24.2742   8
   0   1  18 42.1039 23.9507   7
   0   1 -18 10.1293 22.9846   7
   0   1  18 7.02441 28.3574   6
   0  -1  18 20.3918 27.4449   6
   0  -1  18 10.6862 21.6767   3
   0  -1 -18 11.0085 25.4996   3
   0   1  18 8.79609 22.9994   3
   0   1  18 60.8649 33.0246   4
   0  -1  18-36.4454 32.9584   4
   0  -1 -19 3214.35 311.933   1
   0   1 -19 2965.16 311.856   1
   0   1 -19 4210.73 313.449  10
   0  -1 -19 3948.33 313.685  10
   0   1  19 3784.53 313.765   5
   0  -1  19 3451.04 313.498   5
   0   1 -19 3524.77 311.843   3
   0   1  19 3117.79 311.610   9
   0  -1  19 3981.85 313.317   9
   0   1 -19 3507.91 311.175   8
   0  -1 -19 3752.03 312.213   8
   0   1  19 3589.17 312.007   8
   0   1  19 3743.58 311.520   7
   0  -1  19 1588.17 308.378   8
   0   1 -19 3683.43 311.952   7
   0  -1 -19 3559.68 311.449   7
   0  -1  19 3385.09 311.243   7
   0   1  19 3407.58 311.788   3
   0  -1  19 2924.87 310.779   3
   0  -1 -19 3575.26 312.248   3
   0  -1  19 3278.51 312.657   6
   0   1  19 3315.95 313.011   6
   0  -1 -19 3254.31 312.372   2
   0   1 -19 3466.95 312.559   2
   0   1  19 4037.11 314.524   4
   0  -1  19 3032.45 312.807   4
   0   1  20 3266.74 326.399   1
   0  -1  20 3487.27 327.101   1
   0  -1 -20 4314.22 328.711  10
   0   1 -20 3761.31 327.503  10
   0  -1  20 3655.28 328.071   5
   0   1  20 3171.98 327.293   5
   0   1 -20 3508.54 326.457   3
   0  -1  20 3763.34 327.420   9
   0   1  20 3418.88 326.467   9
   0  -1 -20 3759.78 326.549   8
   0   1 -20 3613.03 325.865   8
   0  -1  20 3593.36 326.135   7
   0   1 -20 3783.00 326.506   7
   0  -1 -20 3348.12 325.987   7
   0  -1  20 3722.84 326.309   8
   0   1  20 3410.21 325.501   7
   0   1  20 3762.76 326.714   8
   0  -1 -20 3549.44 326.795   3
   0  -1  20 3903.15 328.276   6
   0   1  20 3956.86 328.358   6
   0  -1  20 3202.17 325.992   2
   0   1  20 3001.21 325.819   2
   0  -1  20 3577.90 328.265   4
   0   1  20 3288.49 327.680   4
   0  -1 -21 290.137 43.6824   2
   0   1 -21 225.271 42.6350   2
   0  -1  21 242.885 41.1811   2
   0   1  21 261.571 40.7738   2
   0   1  21 369.517 46.5057   1
   0  -1  21 302.448 44.4601   1
   0  -1 -21 215.773 43.5427   1
   0   1 -21 253.989 44.3017   1
   0  -1 -21 353.357 47.0032  10
   0   1 -21 266.046 45.5725  10
   0  -1  21 215.353 46.2105   5
   0   1  21 277.830 46.0208   5
   0   1  21 386.025 47.8013   9
   0  -1  21 259.101 47.0120   9
   0   1 -21 253.815 39.5926   8
   0   1  21 287.933 39.8442   7
   0  -1  21 294.326 42.0268   8
   0  -1  21 317.557 41.2798   7
   0   1  21 304.908 42.5929   8
   0  -1 -21 252.774 40.0283   7
   0   1 -21 234.822 40.5391   7
   0   1  21 313.586 45.9353   6
   0  -1  21 321.123 46.1999   6
   0   1  21 300.857 41.4995   3
   0   1  21 272.508 49.0729   4
   0  -1  21 230.004 47.7423   4
   0   1  22 371.545 47.3689   2
   0  -1 -22 297.615 48.7025   2
   0   1 -22 286.193 47.4408   2
   0  -1  22 285.820 46.6531   2
   0   1  22 334.623 48.5024   1
   0  -1 -22 316.368 49.4438   1
   0  -1  22 270.588 47.9177   1
   0   1 -22 300.081 49.1935   1
   0   1 -22 418.234 51.5388  10
   0  -1 -22 456.364 52.7274  10
   0  -1  22 335.481 51.7589   5
   0   1  22 339.476 52.4454   5
   0   1 -22 371.284 47.6889   3
   0   1  22 353.057 51.5743   9
   0  -1  22 291.223 50.8593   9
   0   1 -22 371.150 45.9560   8
   0  -1 -22 362.201 46.3515   8
   0   1  22 357.004 45.5326   7
   0  -1 -22 418.934 46.6606   7
   0  -1  22 366.919 48.1260   8
   0   1 -22 394.225 47.6904   7
   0  -1  22 401.721 51.9568   6
   0   1  22 366.703 50.9442   6
   0  -1 -22 252.621 47.4526   3
   0   1  22 355.396 47.0368   3
   0  -1  22 342.997 45.7214   3
   0   1  22 284.208 52.4859   4
   0  -1  22 374.443 53.5734   4
   0   1 -23 562.178 64.1729  10
   0  -1 -23 723.929 66.1245  10
   0  -1 -23 495.481 60.4974   3
   0   1 -23 559.496 61.3728   3
   0  -1 -23 519.238 60.2079   8
   0  -1  23 479.667 60.1685   7
   0  -1 -23 522.955 60.3089   7
   0   1  23 580.659 62.0931   8
   0   1  23 494.997 59.9978   3
   0  -1  23 501.218 59.7408   3
   0   1  23 510.822 65.6249   6
   0  -1  23 596.631 64.6498   6
   0   1  23 589.370 66.0774   9
   0  -1  23 488.913 65.5586   9
   0   1 -23 602.013 62.9509   2
   0   1  23 452.098 60.2499   2
   0  -1 -23 482.621 61.6095   2
   0  -1  23 388.050 58.8860   2
   0   1  23 446.896 62.9161   1
   0  -1  23 457.436 63.2198   1
   0   1 -23 476.874 63.9223   1
   0  -1 -23 474.831 63.4593   1
   0  -1 -24 723.612 70.2732  10
   0   1 -24 724.813 70.0276  10
   0   1 -24 523.744 65.2871   3
   0   1  24 588.065 68.0020   9
   0  -1  24 625.797 70.4875   9
   0   1 -24 506.524 62.4367   8
   0  -1 -24 512.428 64.4043   8
   0  -1  24 667.015 66.2094   7
   0   1  24 573.204 65.0482   8
   0   1  24 423.668 63.3909   7
   0   1 -24 636.655 65.8733   7
   0  -1  24 479.801 62.1918   3
   0   1  24 501.939 63.2811   3
   0  -1 -24 538.412 65.1572   3
   0  -1  24 653.341 68.7034   6
   0  -1  24 576.863 64.6896   2
   0  -1 -24 542.051 67.1564   2
   0   1 -24 628.384 67.8425   2
   0   1  24 507.755 64.5990   2
   0  -1 -24 511.487 67.0352   1
   0  -1  24 456.875 65.5193   1
   0   1  24 522.203 65.4825   1
   0   1 -24 429.146 65.4577   1
   0   1 -25 23.1647 33.9599   2
   0   1  25 60.8252 34.0942   2
   0  -1  25 2.89149 33.0934   2
   0  -1 -25 37.7062 36.7195   2
   0  -1 -25 75.4465 36.9091   1
   0  -1  25 78.1965 38.6899   1
   0   1 -25 34.7934 37.3944   1
   0   1  25 43.5006 36.1896   1
   0   1 -25 70.6358 39.7367  10
   0  -1 -25 41.6971 40.0524  10
   0   1  25 55.6009 40.0033   5
   0  -1  25 58.7337 40.4464   5
   0  -1 -25 67.7687 34.4445   3
   0   1 -25 75.0755 33.2894   3
   0  -1  25 60.9123 41.9095   9
   0   1  25 111.264 40.1155   9
   0  -1 -25 67.3246 32.8810   8
   0   1 -25 118.625 32.0448   8
   0  -1  25 102.776 32.9451   7
   0   1  25 63.6538 32.1104   7
   0  -1  25 28.4141 34.8171   8
   0  -1 -25-63.6559 34.5671   7
   0   1  25 97.0598 37.1621   8
   0   1 -25 68.5185 32.8925   7
   0   1  25 11.2831 31.1609   3
   0  -1  25 83.2841 31.5550   3
   0  -1  25 22.8973 44.7280   4
   0   1  25-16.3735 42.4805   4
   0   1  26 293.849 47.7943   2
   0  -1 -26 285.352 51.0854   2
   0   1 -26 311.638 50.7718   2
   0  -1  26 361.568 49.2581   2
   0   1  26 306.097 51.6863   1
   0  -1  26 237.580 50.0410   1
   0  -1 -26 228.971 52.0953   1
   0   1 -26 276.351 51.8551   1
   0   1 -26 399.105 55.9143  10
   0   1  26 354.834 56.1516   5
   0  -1  26 380.932 54.2293   5
   0   1 -26 319.967 51.0240   3
   0  -1 -26 289.864 49.5113   3
   0   1  26 372.588 55.7291   9
   0  -1  26 357.616 56.2916   9
   0  -1 -26 379.196 49.2971   8
   0   1 -26 319.228 47.0836   8
   0  -1  26 407.711 51.2529   8
   0   1  26 357.654 51.0145   8
   0   1  26 357.338 47.2470   7
   0  -1 -26 223.318 46.5383   7
   0  -1  26 385.167 48.6200   7
   0   1 -26 279.387 48.4292   7
   0  -1  26 368.672 53.9178   6
   0   1  26 274.386 53.3435   6
   0   1  26 327.024 46.9137   3
   0  -1  26 273.809 47.5044   3
   0  -1  26 442.687 59.6379   4
   0   1  26 311.283 56.7650   4
   0  -1 -27-3.04054 37.5059   2
   0   1  27 54.6500 35.0097   2
   0   1 -27 33.3831 38.2349   2
   0  -1  27 12.1283 31.7617   2
   0   1 -27 18.2399 39.6766   1
   0  -1 -27 18.2513 38.3235   1
   0   1  27 39.4968 36.5960   1
   0  -1  27-6.07277 36.5103   1
   0  -1 -27 73.3092 43.8747  10
   0  -1  27 27.8154 43.1522   5
   0   1  27 66.2124 41.0677   5
   0  -1 -27 53.4393 36.8071   3
   0   1 -27 2.92925 34.2294   3
   0   1  27 59.8903 45.8080   9
   0  -1 -27-19.8822 35.6232   8
   0   1 -27 5.47467 31.5215   8
   0  -1 -27 43.2726 34.6287   7
   0   1  27 36.9877 36.2527   8
   0   1  27 13.5238 33.4373   7
   0  -1  27 68.5528 38.1658   8
   0  -1  27 58.4931 34.7123   7
   0   1 -27-5.57358 31.8422   7
   0   1  27 6.74242 42.0495   6
   0  -1  27 16.5612 38.6124   6
   0   1  27 20.7480 31.6194   3
   0  -1  27 23.4073 30.1585   3
   0   1  27 20.9291 45.9764   4
   0  -1  27 20.9098 46.2006   4
   0  -1 -28 31.0131 37.9243   2
   0   1  28-24.7880 35.0303   2
   0  -1  28 15.4655 34.5523   2
   0   1 -28-12.3912 40.5989   2
   0   1 -28 3.10085 40.0976   1
   0   1  28-3.10054 38.6129   1
   0  -1 -28 9.31305 41.1607   1
   0  -1  28-34.0881 38.2772   1
   0  -1 -28-9.86285 42.4482  10
   0   1  28 14.3428 43.2505   5
   0  -1  28 28.6276 42.7868   5
   0   1 -28-44.9871 36.7988   3
   0  -1 -28-9.10074 37.2213   3
   0  -1  28 67.3865 45.8986   9
   0  -1 -28 17.4539 32.9529   8
   0   1 -28 5.62433 35.4190   8
   0  -1  28 5.63435 38.2024   8
   0  -1 -28 2.77981 35.7835   7
   0  -1  28 42.8292 35.2098   7
   0   1  28-2.91409 38.9149   8
   0   1  28-33.3449 34.6059   7
   0   1 -28 42.8508 36.5485   7
   0   1  28-24.3177 41.0948   6
   0  -1  28 44.4279 43.9245   6
   0  -1  28 20.9533 32.3369   3
   0   1  28 15.1426 30.5949   3
   0  -1  28-10.7588 48.6305   4
   0   1  28-17.9512 46.2850   4
   0  -1  29 132.388 41.1030   2
   0   1 -29 78.8770 42.2817   2
   0  -1 -29 116.920 43.4559   2
   0   1 -29 107.427 47.0187   1
   0  -1 -29 180.183 46.9846   1
   0   1 -29 191.768 50.7052  10
   0  -1 -29 216.769 50.8516  10
   0   1  29 180.474 49.3823   5
   0  -1  29 209.591 48.7513   5
   0  -1 -29 151.686 40.8880   3
   0   1 -29 272.589 45.3716   3
   0   1  29 288.010 55.8132   9
   0  -1  29 205.083 52.0529   9
   0  -1 -29 113.026 36.3998   8
   0   1 -29 155.780 37.6865   8
   0  -1  29 219.227 43.0483   7
   0  -1  29 176.206 44.3995   8
   0   1  29 159.639 40.9858   7
   0   1  29 256.254 46.0234   8
   0   1 -29 175.471 42.6641   7
   0  -1 -29 142.590 40.4954   7
   0  -1  29 200.498 48.1038   6
   0   1  29 178.609 47.5028   6
   0  -1  29 149.817 37.9265   3
   0   1  29 182.332 38.0140   3
   0  -1  29 117.883 50.8947   4
   0   1  29 132.758 51.6794   4
   0  -1 -30 17.4100 45.3133  10
   0   1 -30 70.3601 45.6563  10
   0   1  30 45.3216 46.1527   5
   0  -1  30 86.7382 47.0877   5
   0   1 -30 43.7109 38.3262   3
   0  -1 -30 22.0597 37.6928   3
   0  -1  30 61.3011 48.8585   9
   0   1  30 79.2233 51.3329   9
   0  -1 -30 97.1679 34.3684   8
   0   1 -30 88.5094 34.4515   8
   0  -1  30 70.9379 40.3493   8
   0   1  30 49.6336 37.1237   7
   0   1  30 69.9295 43.0337   8
   0  -1  30 92.5726 38.2501   7
   0   1 -30 44.8160 36.6440   7
   0  -1 -30 58.3871 38.8764   7
   0   1  30 62.3418 45.4317   6
   0  -1  30 72.3264 44.1415   6
   0   1  30 40.8974 31.8748   3
   0  -1  30 46.7507 33.4717   3
   0   1  30-7.56273 51.5285   4
   0  -1  30 45.3317 49.4790   4
   0   1  31 343.371 61.1856   9
   0  -1  31 311.412 63.1657   9
   0  -1 -31 222.696 49.2288   8
   0   1 -31 325.733 48.0939   8
   0   1  31 259.613 49.3224   7
   0   1  31 244.797 51.5053   8
   0  -1  31 302.015 52.9688   8
   0  -1  31 274.256 49.6297   7
   0   1 -31 298.786 50.3050   7
   0  -1 -31 307.329 50.7571   7
   0  -1  31 311.734 56.3192   6
   0   1  31 312.005 57.9974   6
   0   1 -31 269.946 52.1909   3
   0  -1  31 301.096 57.0834   5
   0   1  31 371.159 57.8091   5
   0   1  31 344.408 63.3427   4
   0  -1  31 293.933 63.9069   4
   0  -1 -31 375.489 60.9501  10
   0   1 -31 334.666 59.8418  10
   0  -1  32 75.4297 52.2272   9
   0   1  32 31.4582 52.8590   9
   0  -1  32 46.5551 37.6132   7
   0   1  32 69.3436 42.5994   8
   0  -1  32 89.3235 41.7557   8
   0   1  32 63.9452 38.3453   7
   0   1 -32 58.9692 38.3176   7
   0  -1 -32 24.3698 37.5576   7
   0   1  32 76.9313 47.4378   6
   0  -1  32 102.614 49.5246   6
   0   1 -32 58.4121 35.2215   8
   0  -1 -32 125.845 38.8338   8
   0   1  32-3.95062 49.1110   5
   0  -1  32 82.8677 48.5717   5
   0  -1  32 106.704 51.8622   4
   0   1  32 39.5544 54.2155   4
   0  -1 -32-161.395 50.1057  10
   0   1 -32 67.3690 47.6575  10
   0   1  33 226.024 59.4666   9
   0  -1  33 220.887 59.2613   9
   0   1  33 210.994 46.1742   7
   0  -1  33 219.540 49.4805   8
   0  -1  33 208.322 44.5174   7
   0   1 -33 164.216 43.7368   7
   0  -1 -33 195.557 45.2309   7
   0  -1  33 276.021 55.8997   6
   0   1  33 357.683 58.2799   6
   0   1 -33 222.253 43.4861   8
   0  -1  33 189.239 56.4379   5
   0   1  33 181.439 53.6752   5
   0   1  33 181.598 61.0285   4
   0  -1  33 262.095 60.3067   4
   0  -1 -33 161.484 54.3626  10
   0   1 -33 192.844 55.1790  10
   0   1  34 86.3375 55.3921   4
   0  -1  34 119.126 59.6451   4
   0  -1 -34 75.7747 39.9010   7
   0  -1  34 55.5993 48.5581   6
   0   1  34 160.445 51.6134   6
   0   1 -34 178.960 53.6004  10
   0  -1 -34 3.83890 50.5743  10
   0   1  34 69.8071 49.2158   5
   0  -1  34 82.0572 54.9725   5
   0  -1  34 67.8246 54.7496   9
   0   1  34 128.796 56.6058   9
   0   1  34 88.3689 39.3781   7
   0  -1  34 124.311 46.6980   8
   0   1 -35 228.956 55.9695  10
   0  -1 -35 239.209 57.2030  10
   0   1  35 187.989 57.9368   5
   0  -1  35 137.703 53.1214   5
   0   1  35 109.263 61.2206   9
   0  -1  35 154.037 58.2738   9
   0  -1  35 192.172 60.1773   4
   0   1  35 142.141 58.1288   4
   0   1  35 81.7093 50.7887   6
   0  -1  35 222.694 53.9473   6
   0  -1  36 74.2121 52.0375   6
   0   1  36 103.901 50.6720   6
   0   1 -36 93.6053 51.2633  10
   0  -1 -36 51.9835 52.8422  10
   0  -1  36 82.5658 58.6754   9
   0   1  36 42.3703 56.9102   9
   0   2   0 6185.56 583.566  10
   0  -2   0 7590.31 583.762  10
   0   2   0 6961.35 583.883   5
   0   2   0 6951.62 583.826   2
   0   2   0 7295.91 583.737   9
   0  -2   0 7462.84 583.914   9
   0   2   0 6006.31 583.649   8
   0  -2   0 7732.78 583.775   8
   0   2   0 5659.31 583.517   3
   0  -2   0 6512.44 583.604   3
   0  -2   0 6984.98 583.729   7
   0   2   0 6848.36 583.696   7
   0  -2   0 5612.06 583.407   6
   0   2   0 6986.51 583.742   6
   0  -2   0 5977.60 583.772   1
   0   2   0 5023.55 583.524   1
   0  -2   0 5489.26 583.685   4
   0  -2  -1 4837.02 493.217   1
   0   2   1 4423.27 492.871   1
   0  -2   1 6879.14 493.001  10
   0   2   1 6022.77 493.065  10
   0  -2  -1 7187.73 493.466  10
   0   2   1 5419.11 493.299   5
   0   2  -1 4177.38 492.837   2
   0   2   1 5527.62 493.235   2
   0   2   1 5351.91 492.948   9
   0  -2  -1 6265.10 493.114   9
   0   2  -1 5811.08 493.187   9
   0   2   1 5811.93 493.048   8
   0  -2   1 6166.94 492.804   8
   0  -2  -1 6632.17 493.305   8
   0   2  -1 6135.54 492.854   8
   0   2  -1 6274.71 493.032   3
   0   2   1 4533.37 492.809   3
   0  -2   1 5304.37 492.806   3
   0  -2  -1 6015.87 493.104   3
   0   2  -1 5513.61 493.239   7
   0  -2   1 5352.83 492.830   6
   0   2   1 4806.65 492.771   7
   0  -2  -1 5297.95 492.834   7
   0   2  -1 5824.69 492.981   6
   0   2  -1 4971.88 493.052   5
   0  -2  -1 4909.32 492.853   6
   0   2   1 5415.15 493.039   6
   0  -2   1 4321.98 492.897   1
   0  -2  -1 4836.25 493.039   4
   0   2   1 5644.01 493.280   4
   0  -2   1 5681.98 493.141   4
   0   2   2 275770. 24537.5   1
   0  -2  -2 243648. 24537.4   1
   0  -2  -2 330867. 24537.8  10
   0   2   2 297656. 24537.4  10
   0  -2   2 288534. 24537.0  10
   0   2   2 300411. 24537.6   5
   0  -2   2 269461. 24537.3   4
   0   2  -2 195662. 24537.3   2
   0   2   2 266062. 24537.5   2
   0  -2  -2 288012. 24537.2   9
   0   2   2 277879. 24537.0   9
   0   2  -2 308335. 24537.6   9
   0  -2   2 318965. 24537.1   8
   0  -2  -2 290009. 24537.5   8
   0   2  -2 239586. 24537.0   8
   0   2   2 338149. 24537.8   8
   0  -2   2 204697. 24537.1   3
   0   2   2 232665. 24537.3   3
   0   2  -2 283653. 24537.3   3
   0  -2   2 239414. 24536.9   6
   0   2   2 282440. 24537.2   7
   0   2  -2 287203. 24537.3   6
   0  -2  -2 285424. 24537.3   7
   0   2  -2 329569. 24537.9   7
   0   2  -2 287451. 24537.5   5
   0   2   2 268394. 24537.4   6
   0  -2   2 235459. 24537.4   1
   0   2   2 287570. 24537.6   4
   0  -2  -2 279943. 24537.4   4
   0  -2  -3 100025. 10082.5   1
   0   2   3 107191. 10082.7   1
   0   2  -3 109814. 10081.9  10
   0  -2   3 125066. 10082.1  10
   0  -2  -3 154569. 10083.3  10
   0  -2   3 119828. 10082.6   4
   0  -2  -3 107905. 10082.4   5
   0   2   3 114801. 10082.6   5
   0   2  -3 104816. 10082.6   2
   0  -2  -3 107552. 10082.7   2
   0   2   3 126272. 10082.8   2
   0  -2   3 84906.1 10082.4   2
   0  -2  -3 112499. 10082.2   9
   0  -2   3 128922. 10082.9   9
   0   2  -3 128234. 10082.7   9
   0  -2   3 124391. 10082.1   8
   0  -2  -3 135244. 10083.1   8
   0   2   3 110307. 10082.1   9
   0   2  -3 123433. 10082.1   8
   0  -2   3 97468.4 10082.2   3
   0   2   3 106242. 10082.6   3
   0  -2   3 135355. 10083.1   7
   0  -2  -3 110434. 10082.3   7
   0   2   3 115943. 10082.3   7
   0  -2   3 116174. 10082.2   6
   0   2  -3 124605. 10082.4   6
   0   2  -3 129765. 10083.0   7
   0   2  -3 128919. 10082.8   5
   0  -2   3 63187.2 10081.6   5
   0   2   3 129220. 10082.8   6
   0  -2   3 90820.1 10082.5   1
   0   2   3 105998. 10082.5   4
   0  -2  -3 112213. 10082.4   4
   0   2  -3 114323. 10082.4   3
   0  -2   4 6512.10 586.487   2
   0  -2   4 5680.36 586.386   1
   0  -2  -4 5493.95 586.382   1
   0   2   4 6271.40 586.513   1
   0  -2   4 6868.67 586.650   1
   0   2  -4 6261.03 585.705  10
   0   2  -4 6515.52 585.787  10
   0  -2  -4 8500.22 587.250  10
   0   2   4 7447.30 586.773  10
   0   2   4 7347.65 586.850   5
   0  -2  -4 6139.22 586.331   5
   0  -2   4 6672.52 586.596   5
   0  -2   4 6749.15 586.539   4
   0  -2   4 5741.59 586.269   2
   0   2   4 6908.50 586.608   2
   0  -2   4 5371.74 586.021   3
   0  -2  -4 5792.66 586.403   2
   0  -2  -4 6273.62 585.840   9
   0  -2   4 6544.15 586.713   9
   0   2  -4 7163.53 585.891   8
   0  -2  -4 6953.62 586.140   9
   0   2   4 7609.29 586.980   8
   0  -2  -4 8018.99 586.984   8
   0  -2  -4 6905.21 586.060   7
   0   2  -4 6428.70 585.766   8
   0  -2  -4 5949.54 585.847   7
   0  -2   4 7489.91 586.916   7
   0  -2   4 6316.10 586.035   6
   0  -2   4 6509.09 586.199   6
   0   2   4 7499.16 586.906   6
   0  -2  -4 6561.68 586.432   6
   0  -2   4 6017.52 586.285   5
   0  -2  -4 6357.03 586.544   3
   0   2   4 6688.77 586.536   3
   0  -2  -4 6108.70 586.391   4
   0  -2   4 6701.59 586.721   4
   0  -2   4 5558.77 586.319   3
   0   2   4 6664.84 586.708   4
   0  -2  -5 15609.4 1379.98   2
   0   2  -5 15056.9 1379.92   2
   0  -2  -5 14582.7 1379.91   1
   0   2  -5 15547.9 1379.15  10
   0   2   5 18395.0 1380.21  10
   0  -2   5 16053.9 1379.08  10
   0   2  -5 14034.2 1379.56   5
   0  -2   5 16972.6 1380.17   5
   0   2   5 16267.0 1380.12   5
   0  -2  -5 13345.6 1379.51   5
   0  -2   5 15211.3 1379.54   3
   0   2  -5 14904.3 1379.60   3
   0   2  -5 15495.4 1379.77   9
   0  -2  -5 14149.7 1379.11   9
   0  -2   5 19773.5 1380.63   9
   0   2   5 16650.8 1380.30   8
   0  -2  -5 16035.9 1379.39   9
   0  -2  -5 14552.7 1379.22   7
   0   2  -5 13181.9 1378.94   8
   0  -2   5 15772.9 1379.22   8
   0  -2  -5 15142.2 1379.43   7
   0   2  -5 18243.4 1380.45   7
   0   2   5 13814.6 1379.85   6
   0  -2   5 15753.7 1379.68   6
   0   2  -5 15448.4 1379.42   6
   0  -2  -5 14909.5 1379.69   6
   0  -2  -5 15461.9 1379.99   3
   0  -2   5 16350.0 1380.17   4
   0  -2  -5 13668.0 1379.53   4
   0   2   5 16017.0 1380.10   4
   0  -2   6 321402. 28151.3  10
   0   2  -6 324169. 28151.5  10
   0   2   6 378188. 28152.5  10
   0   2   6 343814. 28152.6   5
   0  -2   6 299048. 28152.1   5
   0   2  -6 297862. 28151.9   5
   0  -2  -6 303871. 28151.9   5
   0   2  -6 301134. 28151.8   3
   0   2   6 331844. 28152.5   2
   0  -2  -6 281747. 28151.2   9
   0   2  -6 331152. 28152.1   9
   0  -2   6 393707. 28153.0   9
   0   2   6 348570. 28151.8   9
   0  -2   6 297381. 28152.2   4
   0   2   6 294168. 28152.2   4
   0   2  -6 280545. 28151.8   4
   0   2  -6 354799. 28151.7   8
   0   2   6 322155. 28151.7   7
   0  -2  -6 317249. 28151.7   7
   0  -2   6 312214. 28151.4   8
   0  -2   6 308157. 28152.4   7
   0  -2   6 263176. 28151.6   6
   0  -2  -6 304121. 28152.0   6
   0   2  -6 298539. 28151.6   6
   0  -2   6 308441. 28152.2   2
   0   2   6 314245. 28152.4   1
   0  -2   6 323707. 28152.4   1
   0   2  -7 40514.8 3462.39   2
   0   2   7 38213.1 3462.27   2
   0  -2  -7 35832.7 3462.08   2
   0  -2   7 38526.0 3462.19   2
   0   2   7 36579.6 3462.18   1
   0  -2   7 38636.6 3462.25   1
   0   2  -7 34786.8 3462.11   1
   0  -2   7 37288.5 3461.07  10
   0   2   7 40291.4 3462.09  10
   0  -2  -7 43668.8 3462.65  10
   0   2  -7 40956.5 3461.45  10
   0  -2   7 40280.4 3462.36   5
   0   2  -7 36146.8 3461.75   5
   0  -2  -7 37050.3 3461.84   5
   0   2   7 41730.3 3462.52   5
   0  -2  -7 35745.9 3461.12   9
   0   2   7 38452.7 3461.45   9
   0  -2   7 42417.7 3462.55   9
   0   2  -7 35288.5 3461.65   9
   0  -2  -7 38929.1 3462.35   8
   0   2   7 43229.6 3462.75   8
   0  -2   7 41679.1 3461.54   8
   0   2  -7 37885.2 3461.41   8
   0  -2  -7 38152.8 3461.44   7
   0  -2   7 41865.7 3462.39   7
   0  -2   7 38769.0 3461.87   6
   0  -2  -7 38385.7 3461.89   6
   0   2  -7 36441.0 3461.44   6
   0  -2  -7 43627.0 3462.63   3
   0  -2   7 40975.9 3462.45   4
   0   2  -7 32475.1 3461.55   4
   0   2   7 38948.7 3462.38   4
   0  -2  -8 129.504 21.7418   2
   0   2   8 154.835 22.4377   2
   0  -2   8 157.103 22.0751   2
   0   2  -8 186.972 22.9734   2
   0  -2   8 157.136 23.2493   1
   0   2  -8 151.208 23.2405   1
   0   2   8 189.778 23.5516   1
   0  -2   8 129.463 23.0207  10
   0   2   8 146.015 26.6378  10
   0   2  -8 133.473 22.7199  10
   0  -2  -8 236.033 25.9549  10
   0  -2  -8 139.368 26.3043   5
   0  -2   8 168.162 26.0142   5
   0   2  -8 117.386 25.8562   5
   0  -2   8 158.066 20.7202   3
   0  -2  -8 161.171 23.2201   9
   0   2  -8 162.274 25.8522   9
   0  -2   8 125.260 25.2706   9
   0   2   8 102.544 22.7663   9
   0   2   8 183.621 23.2518   8
   0  -2  -8 217.841 22.9516   8
   0  -2   8 173.853 20.0300   8
   0  -2   8 97.6950 21.6776   7
   0   2  -8 218.455 23.0407   7
   0  -2   8 176.276 24.4682   6
   0  -2  -8 144.754 25.4002   6
   0   2  -8 156.292 24.4853   6
   0   2   8 185.445 25.4834   6
   0   2   8 132.100 21.5432   3
   0  -2  -8 135.783 22.5429   3
   0   2  -8 113.964 26.8526   4
   0  -2   8 133.480 25.6591   4
   0   2   8 168.553 26.6447   4
   0  -2   9 33528.4 2991.05   2
   0  -2  -9 31442.9 2991.01   2
   0   2  -9 33720.4 2991.22   2
   0  -2   9 31763.6 2991.13   1
   0   2  -9 28110.3 2990.74   1
   0   2   9 32731.8 2991.07   1
   0   2  -9 35860.8 2990.38  10
   0   2   9 37081.9 2990.97  10
   0  -2   9 34118.9 2989.85  10
   0   2  -9 29988.8 2990.32   5
   0  -2  -9 28906.9 2990.45   5
   0   2  -9 32585.9 2990.62   3
   0  -2   9 30482.2 2990.60   3
   0  -2  -9 30992.4 2989.75   9
   0   2   9 37646.3 2990.58   9
   0  -2   9 33286.3 2991.20   9
   0   2  -9 33794.2 2990.59   9
   0  -2  -9 39164.1 2991.61   8
   0   2   9 43785.5 2992.14   8
   0   2  -9 35866.4 2990.31   8
   0  -2   9 32140.3 2990.82   7
   0   2   9 34566.4 2990.30   7
   0   2  -9 39860.2 2991.76   7
   0  -2   9 33215.5 2990.89   6
   0   2  -9 30203.5 2990.07   6
   0  -2  -9 30654.3 2990.40   6
   0  -2  -9 38814.2 2991.79   3
   0   2   9 31056.5 2991.09   3
   0   2  -9 29034.5 2990.29   4
   0   2 -10 36322.5 2995.62   2
   0  -2  10 30048.6 2994.88   2
   0  -2 -10 32822.8 2995.27   2
   0  -2  10 32346.6 2995.16   1
   0   2  10 33206.7 2995.28   1
   0   2 -10 34906.7 2995.49   1
   0   2 -10 37833.7 2994.68  10
   0  -2  10 32927.8 2993.82  10
   0   2  10 33789.3 2994.78  10
   0   2 -10 28418.3 2994.33   5
   0  -2  10 34016.1 2995.51   5
   0  -2 -10 30332.4 2994.42   5
   0  -2  10 33325.5 2994.84   3
   0   2 -10 36657.8 2995.13   3
   0   2  10 34095.4 2994.38   9
   0  -2 -10 31010.0 2993.78   9
   0   2 -10 31550.2 2994.44   9
   0  -2 -10 38346.9 2995.70   8
   0   2  10 41714.1 2996.08   8
   0   2  10 32484.2 2994.21   7
   0  -2 -10 32805.9 2994.29   7
   0   2 -10 35528.9 2994.39   8
   0  -2  10 38083.7 2995.55   7
   0   2 -10 30936.4 2995.07   7
   0  -2 -10 30729.2 2994.41   6
   0   2  10 34968.2 2995.55   6
   0   2 -10 31348.8 2994.16   6
   0  -2 -10 35881.6 2995.70   3
   0   2  10 32508.4 2995.31   3
   0   2 -10 27754.3 2994.17   4
   0   2  10 33368.2 2995.39   4
   0  -2  10 34652.8 2995.46   4
   0  -2 -11 307.920 40.9836   2
   0  -2  11 293.098 40.8169   2
   0   2 -11 365.506 41.5361   2
   0  -2  11 382.933 42.0907   1
   0   2  11 442.694 42.9143   1
   0   2 -11 392.433 42.6407   1
   0   2 -11 363.527 41.6474  10
   0  -2  11 346.962 41.2316  10
   0  -2 -11 450.459 44.1520  10
   0   2  11 446.204 43.8418  10
   0  -2 -11 363.469 43.6441   5
   0  -2  11 393.492 44.3213   5
   0   2 -11 290.825 43.5724   5
   0   2 -11 431.717 41.3421   3
   0  -2 -11 340.099 41.8580   9
   0   2 -11 384.197 44.0994   9
   0   2  11 395.392 42.7241   9
   0  -2  11 475.975 44.1636   9
   0  -2 -11 434.553 41.7599   8
   0   2  11 378.120 41.9879   8
   0  -2  11 390.208 41.1274   7
   0   2  11 351.783 39.5358   7
   0  -2 -11 396.566 39.8072   7
   0   2 -11 386.612 39.7007   8
   0  -2  11 418.716 40.2876   8
   0   2 -11 370.123 41.0431   7
   0   2  11 436.425 43.8585   6
   0   2 -11 341.267 42.1115   6
   0  -2 -11 398.354 43.6241   6
   0  -2 -11 318.827 41.1926   3
   0  -2  11 397.944 40.4324   3
   0   2  11 286.414 40.7186   3
   0  -2  11 233.569 43.9655   4
   0   2 -11 261.760 43.9093   4
   0   2  11 322.482 44.4912   4
   0   2 -12 5231.52 443.819   2
   0  -2  12 4874.30 443.228   2
   0  -2 -12 5417.52 443.975   2
   0   2 -12 4200.71 443.089   1
   0  -2  12 3647.04 442.294   1
   0   2  12 4477.66 443.052   1
   0  -2 -12 6415.48 444.971  10
   0  -2  12 4845.77 441.949  10
   0   2  12 4723.96 442.919  10
   0  -2  12 5005.97 443.886   5
   0  -2 -12 4431.47 442.674   5
   0   2 -12 4103.54 442.621   5
   0   2 -12 4693.29 442.790   3
   0  -2 -12 4699.51 441.986   9
   0   2 -12 4872.51 442.743   9
   0  -2  12 5047.80 443.808   9
   0   2  12 6165.45 444.369   8
   0  -2 -12 5340.09 443.518   8
   0  -2  12 5660.77 442.811   8
   0  -2  12 4994.11 443.172   7
   0   2 -12 4138.18 441.686   8
   0   2  12 4987.36 442.313   7
   0  -2 -12 4845.63 442.268   7
   0   2 -12 5635.58 443.727   7
   0  -2 -12 4516.34 442.636   6
   0  -2  12 4965.80 443.355   6
   0   2 -12 4560.73 442.292   6
   0   2  12 5617.75 444.411   6
   0   2  12 4843.22 443.437   3
   0  -2 -12 4911.37 443.466   3
   0  -2  12 4260.54 442.491   3
   0   2  12 5137.53 444.073   4
   0  -2  12 5294.67 444.191   4
   0   2 -12 4087.64 442.471   4
   0  -2  13 19811.8 1945.56   2
   0  -2 -13 18805.1 1945.71   2
   0   2 -13 23516.4 1946.50   2
   0   2 -13 20127.2 1945.78   1
   0  -2 -13 17283.6 1945.26   1
   0   2  13 21789.5 1946.01   1
   0  -2  13 22805.7 1946.22   1
   0  -2 -13 27331.3 1947.30  10
   0  -2  13 20820.0 1944.27  10
   0  -2  13 18534.8 1945.70   5
   0   2 -13 22604.2 1945.81   3
   0  -2 -13 19615.3 1944.15   9
   0   2 -13 19800.5 1944.74   9
   0  -2  13 24991.4 1946.52   9
   0   2  13 24392.4 1946.56   8
   0  -2 -13 20945.8 1945.73   8
   0  -2 -13 21595.5 1945.04   7
   0   2  13 21499.5 1944.90   7
   0  -2  13 23666.3 1946.13   7
   0  -2  13 23621.6 1945.22   8
   0   2 -13 22338.3 1944.96   8
   0   2 -13 23822.8 1946.18   7
   0   2  13 22162.3 1946.51   6
   0   2 -13 18669.5 1944.39   6
   0  -2  13 22855.5 1946.09   6
   0  -2  13 22400.9 1945.71   3
   0   2  13 21350.6 1945.82   3
   0  -2 -13 23214.8 1946.33   3
   0  -2  13 20909.8 1946.18   4
   0   2  13 22919.9 1946.52   4
   0   2  14 1048.03 111.789   2
   0   2 -14 1214.87 112.472   2
   0  -2 -14 1048.58 112.264   2
   0  -2  14 1129.44 111.771   2
   0   2  14 1093.28 112.223   1
   0   2 -14 1117.23 112.614   1
   0  -2 -14 980.548 111.781   1
   0  -2  14 1355.50 113.230   1
   0  -2 -14 1559.47 114.615  10
   0  -2  14 1069.35 111.348  10
   0   2 -14 1357.71 112.345  10
   0   2  14 1225.85 113.623   5
   0  -2  14 1093.53 113.106   5
   0   2 -14 1171.76 111.613   3
   0  -2  14 1217.19 113.379   9
   0  -2 -14 1063.62 111.381   9
   0   2  14 1188.47 111.952   9
   0   2  14 1143.16 112.529   8
   0  -2 -14 1196.26 112.018   8
   0  -2 -14 1233.22 111.107   7
   0  -2  14 1259.32 112.020   7
   0   2 -14 1198.94 110.779   8
   0  -2  14 1323.49 111.654   8
   0   2  14 1150.09 110.722   7
   0   2 -14 1135.96 111.783   7
   0  -2  14 1240.80 113.100   6
   0   2  14 1301.99 113.680   6
   0  -2  14 1160.18 111.445   3
   0  -2 -14 1192.22 112.421   3
   0   2  14 1239.29 112.152   3
   0  -2  14 838.488 112.589   4
   0   2  14 894.123 113.014   4
   0  -2  15 7537.92 694.202   2
   0   2  15 6626.30 693.605   2
   0  -2 -15 7885.79 694.534   2
   0   2 -15 7809.38 694.529   2
   0   2  15 6380.64 693.475   1
   0   2 -15 6910.26 693.930   1
   0  -2  15 7189.80 694.006   1
   0  -2 -15 7342.23 694.076   1
   0   2 -15 9147.71 694.331  10
   0  -2 -15 9167.59 695.525  10
   0  -2  15 7016.84 692.358  10
   0   2  15 6739.32 694.336   5
   0  -2  15 8182.75 695.106   5
   0   2 -15 7411.19 693.709   3
   0  -2  15 8665.55 695.018   9
   0   2  15 8516.92 693.976   9
   0  -2 -15 7164.91 692.489   9
   0   2  15 8361.33 694.543   8
   0  -2 -15 8066.20 694.259   8
   0  -2  15 7902.15 694.057   7
   0   2  15 7969.48 693.207   7
   0  -2  15 8711.25 693.756   8
   0   2 -15 8048.98 693.384   8
   0  -2 -15 7799.13 693.526   7
   0   2 -15 8085.71 694.244   7
   0   2  15 8401.93 695.158   6
   0  -2  15 7675.47 694.289   6
   0  -2  15 7332.10 693.716   3
   0   2  15 6541.47 693.476   3
   0  -2 -15 8101.34 694.485   3
   0  -2  15 7713.01 694.879   4
   0   2  15 6241.05 693.873   4
   0   2  16 3053.23 303.077   2
   0  -2 -16 3163.84 303.834   2
   0   2 -16 3118.32 303.678   2
   0  -2  16 2585.42 302.471   2
   0  -2  16 3404.35 303.887   1
   0   2  16 2897.51 303.160   1
   0   2 -16 3113.06 303.656   1
   0  -2 -16 2937.96 303.408   1
   0  -2 -16 4210.63 305.666  10
   0   2 -16 3579.10 303.499  10
   0  -2  16 3759.38 305.141   5
   0   2  16 2934.07 303.939   5
   0   2 -16 3494.26 303.501   3
   0   2  16 3301.15 303.051   9
   0  -2  16 3343.51 304.390   9
   0  -2 -16 3870.27 304.189   8
   0   2 -16 3341.45 302.349   8
   0   2  16 4034.20 304.668   8
   0  -2  16 3178.34 303.133   7
   0   2  16 3302.69 302.431   7
   0  -2 -16 3491.61 302.998   7
   0  -2  16 3576.02 302.911   8
   0   2 -16 3583.36 303.719   7
   0   2  16 3651.89 304.949   6
   0  -2  16 2686.65 303.074   6
   0   2  16 3366.48 303.635   3
   0  -2  16 2907.79 302.615   3
   0  -2 -16 3380.49 303.831   3
   0   2  16 3023.47 304.048   4
   0  -2  16 3698.28 305.170   4
   0  -2 -17 4026.00 390.505   2
   0  -2  17 3983.09 390.368   2
   0   2 -17 3922.12 390.455   2
   0   2  17 4019.60 390.184   2
   0   2 -17 4299.83 390.853   1
   0  -2  17 4547.30 391.060   1
   0   2  17 3933.93 390.161   1
   0  -2 -17 3556.78 389.953   1
   0   2 -17 4579.49 390.476  10
   0  -2 -17 5066.86 392.275  10
   0  -2  17 4753.03 391.927   5
   0   2  17 3769.63 390.675   5
   0   2 -17 4437.57 390.345   3
   0   2  17 4161.11 389.809   9
   0  -2  17 4235.07 391.008   9
   0   2 -17 4670.97 389.720   8
   0   2  17 5207.68 391.686   8
   0  -2 -17 4525.62 390.650   8
   0  -2 -17 3914.02 389.016   7
   0  -2  17 4501.54 390.383   7
   0  -2  17 4933.79 390.207   8
   0   2  17 4477.30 389.524   7
   0   2 -17 4552.30 390.559   7
   0   2  17 4006.81 390.924   6
   0  -2  17 4899.18 391.703   6
   0  -2  17 3755.96 389.528   3
   0  -2 -17 4067.29 390.444   3
   0   2  17 4138.33 390.326   3
   0   2  17 3890.52 390.868   4
   0  -2  17 4130.24 391.324   4
   0   2  18 3181.72 343.417   2
   0  -2  18 3195.31 343.317   2
   0  -2 -18 3639.61 344.350   2
   0   2 -18 4076.85 344.929   2
   0  -2 -18 3734.69 344.418   1
   0  -2  18 3496.51 343.687   1
   0   2 -18 3561.94 344.422   1
   0   2  18 3390.54 343.974   1
   0  -2 -18 4018.47 345.191  10
   0   2 -18 4542.71 344.841  10
   0  -2  18 4368.83 346.025   5
   0   2  18 3307.53 344.568   5
   0   2 -18 3949.83 344.025   3
   0   2  18 4090.15 344.215   9
   0  -2  18 4249.86 345.399   9
   0   2 -18 4266.49 343.584   8
   0   2  18 4379.26 345.117   8
   0  -2 -18 4214.67 344.456   8
   0  -2 -18 4226.94 343.524   7
   0  -2  18 4042.20 344.162   7
   0  -2  18 1899.37 340.459   8
   0   2  18 3853.84 342.868   7
   0   2 -18 3941.08 343.900   7
   0   2  18 4415.12 346.309   6
   0  -2  18 4027.05 345.481   6
   0  -2 -18 3999.31 344.571   3
   0   2  18 3517.50 343.926   3
   0  -2  18 3371.09 343.181   3
   0   2  18 3216.57 344.387   4
   0  -2  18 3755.45 344.960   4
   0   2 -19 2958.33 335.155   2
   0   2 -19 3268.49 335.835   1
   0   2 -19 4425.77 336.774  10
   0  -2 -19 4520.90 338.388  10
   0  -2  19 3728.38 337.325   5
   0   2  19 3464.72 337.215   5
   0   2 -19 3727.90 335.908   3
   0   2  19 3889.45 336.219   9
   0  -2  19 3609.68 336.439   9
   0   2 -19 3985.39 335.336   8
   0   2  19 4074.27 336.637   8
   0  -2 -19 3685.32 335.709   8
   0   2  19 3803.29 335.108   7
   0  -2  19 3691.17 335.722   7
   0  -2  19 3885.25 335.448   8
   0  -2 -19 3626.79 334.901   7
   0   2 -19 3821.00 335.975   7
   0   2  19 3878.96 337.745   6
   0  -2  19 3463.50 336.450   6
   0  -2 -19 3358.07 335.991   3
   0  -2  19 3474.23 335.102   3
   0   2  19 2968.11 336.120   4
   0  -2  19 3308.11 337.012   4
   0   2  20 200.406 39.1853   1
   0  -2  20 199.810 39.5394   1
   0  -2 -20 248.813 41.3888  10
   0   2 -20 238.287 39.7126  10
   0   2  20 182.718 41.7493   5
   0  -2  20 186.848 42.4047   5
   0   2 -20 238.648 37.4647   3
   0   2  20 273.413 41.3005   9
   0  -2  20 270.305 42.6469   9
   0   2  20 261.915 44.5508   4
   0  -2  20 127.798 42.4095   4
   0   2 -20 292.360 35.8982   8
   0   2  20 177.033 37.7412   8
   0  -2 -20 191.989 34.6013   7
   0  -2  20 230.045 35.5635   8
   0   2  20 229.492 35.9356   7
   0  -2  20 204.048 36.7086   7
   0   2 -20 254.619 37.2966   7
   0   2  20 254.860 41.0687   6
   0  -2  20 258.765 41.2101   6
   0   2  20 159.167 36.5141   3
   0   2  20 157.763 36.3653   2
   0  -2  20 261.399 37.1547   2
   0   2  21 677.417 80.1236   2
   0   2 -21 687.271 80.8029   2
   0  -2  21 743.158 80.7740   2
   0  -2 -21 727.267 81.7184   2
   0   2  21 635.864 81.4285   1
   0  -2  21 626.659 80.8114   1
   0   2 -21 785.409 83.0296   1
   0  -2 -21 571.579 80.9073   1
   0   2 -21 965.383 83.3812  10
   0  -2 -21 921.631 85.1169  10
   0   2  21 785.850 83.4050   5
   0  -2  21 862.716 84.2658   5
   0   2  21 914.638 83.5170   9
   0  -2  21 800.403 83.7177   9
   0  -2 -21 750.333 80.6820   8
   0   2 -21 779.232 78.7112   8
   0   2  21 692.837 78.4937   7
   0  -2 -21 816.936 79.6136   7
   0  -2  21 825.989 80.2945   8
   0   2 -21 795.083 80.8535   7
   0  -2  21 786.748 82.7770   6
   0   2  21 773.013 82.8736   6
   0  -2 -21 759.611 81.5553   3
   0   2  21 715.445 79.2785   3
   0  -2  21 851.902 85.5043   4
   0   2  21 774.741 84.6824   4
   0  -2 -22 1254.00 127.726   1
   0   2  22 1162.04 127.027   1
   0  -2  22 1228.69 127.144   1
   0   2 -22 1082.58 126.881   1
   0   2 -22 1358.81 127.784  10
   0  -2 -22 1397.84 129.543  10
   0  -2  22 1544.09 130.634   5
   0   2  22 1212.65 128.633   5
   0   2 -22 1173.64 125.791   3
   0  -2  22 1360.38 129.765   9
   0   2  22 1531.09 129.254   9
   0  -2 -22 1334.73 126.613   8
   0   2 -22 1364.78 125.572   8
   0  -2  22 1448.91 126.412   8
   0   2  22 1439.85 127.943   8
   0   2  22 1324.68 125.074   7
   0  -2  22 1430.31 126.772   7
   0  -2 -22 1492.36 126.261   7
   0  -2 -22 1418.16 127.480   3
   0  -2  22 1167.39 125.272   3
   0   2  22 1162.35 125.563   3
   0  -2  22 1242.42 127.713   6
   0   2  22 1494.44 129.797   6
   0   2  22 1070.27 125.172   2
   0  -2 -22 1213.36 127.019   2
   0   2 -22 1239.51 127.057   2
   0  -2  22 1040.97 124.983   2
   0  -2  22 1171.26 129.754   4
   0   2  22 1219.21 129.746   4
   0   2  23 1081.47 114.842   1
   0   2 -23 1149.08 114.911   1
   0  -2  23 1043.55 113.973   1
   0  -2 -23 1126.92 115.590   1
   0  -2 -23 1480.58 118.067  10
   0   2 -23 1518.14 117.228  10
   0   2 -23 1044.99 112.979   3
   0   2  23 1131.06 116.102   9
   0  -2  23 1231.10 116.321   9
   0  -2 -23 1170.91 113.806   8
   0   2  23 1180.55 114.669   8
   0  -2  23 1109.31 113.784   7
   0  -2  23 1129.80 113.664   8
   0  -2 -23 1008.39 112.371   7
   0   2 -23 1190.83 113.972   7
   0   2  23 1330.95 117.105   6
   0  -2  23 1040.07 115.202   6
   0   2  23 1033.36 112.813   3
   0  -2 -23 1086.35 113.513   3
   0  -2  23 1098.16 112.673   3
   0  -2 -23 1176.38 115.263   2
   0   2 -23 1113.27 114.520   2
   0  -2  23 1133.76 113.734   2
   0   2  23 986.862 112.811   2
   0   2 -24 1587.58 165.587   2
   0  -2  24 1356.78 163.512   2
   0  -2 -24 1639.70 165.614   2
   0   2  24 1476.24 164.408   2
   0   2 -24 1648.90 165.955   1
   0   2  24 1578.65 165.350   1
   0  -2 -24 1697.21 166.423   1
   0  -2  24 1536.33 165.746   1
   0   2 -24 2268.50 168.536  10
   0  -2 -24 2022.43 168.686  10
   0  -2  24 1708.58 167.644   5
   0   2  24 1986.09 169.126   5
   0   2 -24 1544.64 164.735   3
   0  -2  24 1767.39 167.828   9
   0   2  24 1761.51 166.161   9
   0  -2 -24 1909.35 165.762   8
   0   2 -24 1770.57 164.122   8
   0   2  24 2114.11 166.906   8
   0  -2  24 1872.02 165.431   7
   0   2 -24 1977.99 166.093   7
   0  -2  24 1713.02 167.104   6
   0  -2 -24 1630.76 165.148   3
   0  -2  24 1666.82 164.502   3
   0   2  24 1492.70 164.093   3
   0  -2  24 1720.97 168.921   4
   0   2  24 1680.30 167.915   4
   0  -2  25 124.983 34.6533   2
   0   2 -25 46.5724 37.6563   2
   0   2  25 96.2838 36.8164   2
   0  -2 -25 61.3566 36.5700   2
   0   2  25 128.458 38.5508   1
   0  -2  25 37.8966 36.3167   1
   0   2 -25 116.672 39.9955   1
   0  -2 -25 70.1503 41.8647   1
   0   2 -25 96.9711 41.6251  10
   0   2  25 165.137 44.2829   5
   0  -2  25 72.2945 41.9150   5
   0   2 -25 158.231 35.8810   3
   0  -2  25 152.307 46.6523   9
   0   2  25 110.114 44.6238   9
   0  -2 -25 74.5420 35.4302   8
   0   2 -25 93.9059 35.0700   8
   0  -2  25 165.175 40.4621   8
   0  -2  25 121.443 35.6931   7
   0   2  25 184.309 35.6333   7
   0  -2 -25 75.7343 33.8692   7
   0   2  25 168.600 40.4484   8
   0   2 -25 156.538 37.1107   7
   0   2  25 99.6770 42.3194   6
   0   2  25 120.110 35.7398   3
   0  -2  25 110.915 33.7801   3
   0  -2 -25 83.0171 36.6306   3
   0  -2  25 154.964 47.3305   4
   0   2  25 145.417 45.0514   4
   0  -2 -26 29.9153 38.1256   2
   0  -2  26 104.253 35.5897   2
   0   2  26 80.6566 34.7943   2
   0   2 -26 71.5526 38.7019   2
   0   2 -26 179.231 43.0711   1
   0  -2 -26 80.8045 39.5387   1
   0   2  26 26.9026 38.5675   1
   0  -2  26 68.6644 35.7940   1
   0   2 -26 48.9535 40.3253  10
   0  -2  26 57.6890 40.4757   5
   0   2  26 119.330 44.7845   5
   0   2 -26 68.4795 35.5550   3
   0   2  26 80.0758 43.4205   9
   0  -2 -26 50.9855 33.8984   8
   0   2 -26 44.5355 32.0956   8
   0  -2  26 91.8075 37.3377   8
   0  -2  26 44.3573 34.1819   7
   0  -2 -26-5.21146 33.8086   7
   0   2  26 59.5824 37.9673   8
   0   2  26 49.4929 33.6456   7
   0   2 -26 74.8585 33.5539   7
   0  -2  26 105.603 43.1816   6
   0   2  26 39.8401 41.0015   6
   0  -2 -26 114.451 38.2251   3
   0  -2  26 79.7601 33.4773   3
   0   2  26 55.6698 33.4428   3
   0  -2  26 30.6380 44.9134   4
   0   2  26 126.204 46.4143   4
   0  -2 -27 957.040 103.839   2
   0  -2  27 882.674 101.795   2
   0   2 -27 1030.32 104.134   2
   0   2  27 937.332 102.082   2
   0   2 -27 916.099 104.254   1
   0   2  27 1011.32 103.931   1
   0  -2 -27 874.389 103.585   1
   0  -2  27 915.015 103.131   1
   0   2 -27 1167.92 106.446  10
   0  -2 -27 1129.85 106.780  10
   0  -2  27 972.359 105.828   5
   0   2  27 979.850 107.159   5
   0   2 -27 845.461 102.253   3
   0  -2  27 1071.16 107.668   9
   0   2  27 1102.99 106.494   9
   0  -2 -27 1082.14 102.764   8
   0   2 -27 990.242 100.781   8
   0  -2 -27 1003.49 101.316   7
   0   2  27 957.562 101.272   7
   0   2  27 1036.95 103.889   8
   0  -2  27 986.933 102.969   8
   0  -2  27 977.552 101.695   7
   0   2 -27 1029.29 102.370   7
   0  -2  27 1130.98 106.387   6
   0   2  27 1180.84 107.122   6
   0   2  27 818.195 100.759   3
   0  -2 -27 930.591 102.387   3
   0  -2  27 984.732 101.631   3
   0  -2  27 1090.76 108.495   4
   0   2  27 678.283 105.451   4
   0   2  28 320.708 47.4113   2
   0   2 -28 199.024 46.4800   2
   0  -2  28 223.560 44.4971   2
   0  -2 -28 224.516 46.6310   2
   0   2 -28 239.829 50.7186   1
   0  -2  28 189.766 46.4933   1
   0   2  28 270.920 47.0005   1
   0  -2 -28 274.374 51.4815   1
   0  -2 -28 347.388 55.6037  10
   0  -2  28 305.768 53.4259   5
   0   2  28 299.807 52.1123   5
   0  -2 -28 220.632 46.9782   3
   0   2 -28 236.569 47.7896   3
   0  -2  28 282.639 55.9451   9
   0   2 -28 288.692 43.6309   8
   0  -2 -28 133.432 43.1571   8
   0   2  28 242.685 44.0355   7
   0  -2 -28 248.283 45.2093   7
   0   2  28 246.538 49.3737   8
   0  -2  28 291.854 48.7812   8
   0  -2  28 253.008 45.8824   7
   0   2 -28 104.753 41.0320   7
   0  -2  28 283.054 51.3702   6
   0   2  28 257.098 51.2949   6
   0   2  28 201.912 42.6424   3
   0  -2  28 278.012 44.0356   3
   0   2  28 274.712 57.8993   4
   0  -2  28 259.762 57.6354   4
   0   2 -29 34.8190 40.8039   2
   0  -2 -29 31.7333 39.8988   2
   0  -2 -29 72.9760 40.9623   1
   0   2 -29 3.17006 41.4806   1
   0  -2 -29 41.6182 44.9563  10
   0   2 -29 76.7508 44.0682  10
   0  -2  29 7.38950 44.9064   5
   0   2  29 63.0259 44.2823   5
   0  -2 -29 49.9394 39.3729   3
   0   2 -29 67.2792 37.5273   3
   0  -2  29-202.967 48.9024   9
   0   2 -29 37.0225 35.0831   8
   0  -2 -29 36.3206 36.1980   8
   0  -2  29 68.4739 40.4750   8
   0   2  29 45.4570 37.0025   8
   0  -2  29 65.3943 35.8666   7
   0   2  29 5.66048 35.3286   7
   0  -2 -29 73.6113 37.9908   7
   0   2 -29 38.6443 38.6826   7
   0  -2  29 17.5586 41.9573   6
   0   2  29 32.5564 41.8132   6
   0  -2  29 48.8444 34.7906   3
   0   2  29 81.0618 34.9679   3
   0  -2  29 40.7419 47.7063   4
   0   2  29 18.5513 48.7970   4
   0  -2 -30 131.749 48.3567  10
   0   2 -30 102.305 47.0796  10
   0   2  30 129.174 48.3253   5
   0  -2  30 98.4759 47.5042   5
   0  -2 -30 149.217 43.3486   3
   0   2 -30 146.532 41.3440   3
   0  -2  30 59.1067 52.1999   9
   0   2  30 238.852 54.5547   9
   0  -2 -30 101.781 38.7070   8
   0   2 -30 137.134 38.5964   8
   0  -2  30 185.026 43.1071   7
   0   2  30 130.442 41.6579   7
   0  -2 -30 101.489 37.9921   7
   0  -2  30 146.157 42.7434   8
   0   2  30 219.259 46.9569   8
   0   2 -30 188.069 43.1630   7
   0   2  30 152.135 47.4169   6
   0  -2  30 108.290 46.9898   6
   0  -2  30 137.010 37.6368   3
   0  -2  30 94.9018 54.5181   4
   0   2  30 95.0537 51.3621   4
   0   2  31 684.195 83.2634   9
   0  -2  31 745.783 84.0994   9
   0   2 -31 554.891 71.6151   8
   0  -2 -31 649.329 74.3609   8
   0  -2  31 574.613 73.5877   7
   0  -2 -31 581.126 73.3786   7
   0  -2  31 663.531 75.3197   8
   0   2  31 572.034 73.7603   7
   0   2  31 634.804 76.2729   8
   0   2 -31 658.401 75.0982   7
   0   2  31 554.605 79.4822   6
   0  -2  31 796.226 81.8222   6
   0   2 -31 631.325 75.1299   3
   0   2  31 590.865 80.1263   5
   0  -2  31 662.577 81.8695   5
   0   2 -31 615.421 80.1331  10
   0  -2 -31 795.744 83.4536  10
   0  -2  31 512.757 82.1181   4
   0   2  31 517.211 83.7317   4
   0   2 -32 36.5569 35.2657   8
   0  -2  32 25.1387 37.3852   7
   0  -2  32 73.2524 41.1180   8
   0  -2 -32 42.3966 37.8530   7
   0   2  32 79.8246 42.7681   8
   0   2  32 48.4366 36.1508   7
   0   2 -32 53.4218 37.7187   7
   0   2  32 66.0546 46.3576   6
   0  -2  32 7.58803 46.9247   6
   0   2 -32 41.9711 46.7030  10
   0  -2 -32-3.73833 47.8141  10
   0   2  32 39.6958 49.4939   5
   0  -2  32-59.3959 47.1561   5
   0  -2  32-7.31302 51.9686   9
   0   2  32-6.93354 52.8449   9
   0   2  32 3.97284 52.5794   4
   0  -2  32 7.93517 54.3699   4
   0   2 -33 273.115 47.1138   8
   0  -2  33 149.257 49.4089   8
   0   2  33 237.545 47.1494   7
   0  -2 -33 197.508 45.5535   7
   0   2 -33 280.876 49.2186   7
   0   2  33 253.790 57.0940   6
   0  -2  33 201.835 53.9924   6
   0   2 -33 290.987 57.3649  10
   0  -2 -33 328.668 58.0711  10
   0  -2  33 262.520 57.6364   5
   0   2  33 303.604 58.2489   5
   0   2  33 206.616 62.2106   4
   0  -2  33 291.345 61.4094   4
   0   2  33 202.918 56.9235   9
   0  -2  33 228.304 61.0013   9
   0  -2  34 202.546 48.2625   8
   0   2  34 178.945 43.1690   7
   0  -2 -34 157.023 44.4885   7
   0  -2  34 237.858 56.5317   6
   0   2  34 299.126 57.0389   6
   0   2  34 40.1569 56.0775   9
   0  -2  34 137.727 59.6504   9
   0   2  34 160.757 54.5590   5
   0  -2  34 156.317 56.3109   5
   0  -2 -34 230.255 53.4786  10
   0   2 -34 357.396 57.8685  10
   0   2  34 165.021 59.8593   4
   0  -2  34 160.709 60.2954   4
   0  -2 -35 70.2218 40.7649   7
   0   2  35 115.215 50.8205   6
   0  -2  35 80.8461 51.4259   6
   0  -2  35 101.574 58.1947   9
   0   2  35 127.178 59.1173   9
   0  -2  35 92.0123 52.2175   5
   0   2  35 171.874 56.1783   5
   0  -2 -35 59.7162 51.1492  10
   0   2 -35 181.096 55.0345  10
   0  -2  35 142.438 58.9171   4
   0  -2  36 47.8073 57.7623   9
   0   2  36 11.4781 56.9213   9
   0   2  36-29.2787 48.9506   6
   0  -2  36 28.8171 48.9724   6
   0  -2 -36 4.05411 52.6710  10
   0   2 -36 23.1547 49.4592  10
   0   3   0 8.39506 15.4720  10
   0  -3   0 13.9376 15.9060  10
   0  -3   0-2.24275 16.9383   5
   0   3   0-4.90173 16.5683   5
   0  -3   0 18.4455 15.6921   9
   0   3   0 9.18897 16.7096   9
   0  -3   0 4.99401 11.5328   8
   0   3   0-11.4165 11.2865   8
   0   3   0-6.19814 11.4751   3
   0  -3   0-0.77494 10.9916   3
   0  -3   0 3.13536 11.4343   7
   0   3   0-3.13681 11.1925   7
   0  -3   0 11.1854 15.9872   6
   0   3   0 14.4273 16.2557   6
   0  -3   0 22.6433 13.7379   1
   0  -3   0 4.52144 18.6171   4
   0  -3  -1 3907.65 400.164   1
   0   3  -1 4051.98 399.473  10
   0  -3  -1 5090.86 400.403  10
   0   3   1 4719.78 400.018  10
   0  -3   1 4622.28 399.818  10
   0  -3   1 3724.26 399.724   5
   0   3   1 3964.21 400.132   5
   0  -3   1 4160.60 400.010   2
   0  -3   1 4840.89 400.449   9
   0   3   1 4555.20 399.861   9
   0   3  -1 4447.20 400.096   9
   0  -3  -1 4477.30 400.060   9
   0   3  -1 5018.65 399.940   8
   0  -3  -1 5192.76 400.318   8
   0   3   1 4742.39 400.143   8
   0  -3   1 4961.20 399.854   8
   0   3  -1 4475.71 399.977   3
   0  -3  -1 4716.93 400.113   3
   0  -3   1 4099.37 399.730   3
   0   3  -1 4527.78 400.041   6
   0  -3  -1 4554.83 399.957   7
   0   3   1 4581.42 400.095   7
   0   3  -1 4531.91 400.180   7
   0   3   1 4152.50 400.146   6
   0   3  -1 4661.93 400.372   5
   0  -3  -1 3574.57 399.636   6
   0  -3   1 3927.52 399.667   6
   0  -3   1 4384.02 400.236   1
   0  -3  -1 4128.13 400.063   4
   0  -3   1 3970.64 399.987   4
   0  -3  -2 38.8426 14.8458   1
   0   3   2 42.5078 18.0526  10
   0  -3  -2 75.7754 17.4709  10
   0   3  -2 46.2119 16.0031  10
   0  -3   2 32.8378 15.0737  10
   0   3   2 38.9325 17.6813   5
   0  -3   2 71.6296 18.6880   5
   0  -3   2 65.0902 13.8412   2
   0   3   2 68.8224 14.2693   8
   0   3  -2 38.9977 11.9530   8
   0  -3   2 38.3342 12.3786   8
   0  -3   2 46.5654 12.5048   3
   0   3  -2 51.2202 12.8286   3
   0  -3  -2 34.0915 12.8693   3
   0   3  -2 29.5794 12.9301   7
   0  -3  -2 32.5565 12.7123   7
   0   3   2 65.9034 12.8540   7
   0   3  -2 44.8762 16.3209   6
   0  -3   2 44.8150 16.2191   6
   0   3  -2 66.6486 18.9831   5
   0  -3  -2 41.3188 17.3318   6
   0   3   2 52.8207 16.5575   6
   0  -3  -2 66.7273 16.8776   9
   0   3  -2 61.6570 18.7637   9
   0   3   2 52.6596 17.2518   9
   0  -3   2 73.6540 18.1578   9
   0  -3   2 47.4048 13.9292   1
   0  -3   2 58.2572 19.7124   4
   0  -3  -2 18.2018 19.6100   4
   0   3   3 9213.13 795.371   9
   0   3  -3 8892.00 795.890   9
   0  -3  -3 8975.63 795.526   9
   0   3   3 9659.66 796.164   8
   0   3  -3 9360.11 795.383   8
   0  -3   3 9497.07 795.309   8
   0  -3   3 8564.41 795.503   3
   0  -3   3 8237.40 795.276   6
   0   3  -3 8679.04 795.539   6
   0  -3  -3 8162.48 795.366   7
   0   3   3 8077.26 795.322   7
   0  -3   3 7409.10 795.371   5
   0   3  -3 9686.26 796.139   5
   0  -3  -3 7518.55 795.393   6
   0   3   3 9031.55 796.000   6
   0  -3   3 8936.19 795.742   4
   0   3   3 9128.42 796.077   5
   0  -3  -3 10971.7 796.505  10
   0   3   3 9488.23 795.855  10
   0  -3   3 9267.73 795.245  10
   0   3  -3 8967.47 795.091  10
   0   3   3 8473.73 796.071   4
   0  -3  -3 8269.73 795.621   4
   0  -3  -4 76688.7 6174.87  10
   0  -3   4 73719.3 6173.81  10
   0   3   4 74716.9 6174.45  10
   0   3  -4 67430.0 6173.50  10
   0  -3   4 63589.5 6174.13   4
   0   3   4 68862.8 6174.55   5
   0   3  -4 67541.4 6174.55   2
   0   3   4 61968.7 6174.39   2
   0  -3   4 82742.1 6175.21   9
   0   3  -4 71215.4 6174.44   9
   0   3   4 69391.8 6173.77   9
   0  -3  -4 71329.1 6174.03   9
   0  -3   4 74299.4 6173.81   8
   0   3  -4 68925.8 6173.85   8
   0  -3  -4 73019.5 6174.72   8
   0  -3   4 69875.2 6174.22   3
   0   3   4 67085.9 6174.60   3
   0   3   4 65421.1 6173.93   7
   0   3  -4 77760.9 6174.43   6
   0  -3   4 61894.4 6173.71   6
   0  -3   4 74543.2 6174.99   7
   0  -3   4 60241.6 6173.97   5
   0   3  -4 71704.7 6174.61   5
   0   3   4 76731.9 6174.91   6
   0  -3  -4 59715.0 6173.94   6
   0   3   4 61099.3 6174.41   1
   0   3   4 70872.8 6174.66   4
   0  -3  -4 61606.5 6174.00   4
   0  -3   5 29653.0 2499.96   2
   0  -3  -5 29861.4 2500.03   1
   0  -3   5 23393.5 2499.75   1
   0   3   5 23953.3 2499.51   1
   0   3  -5 28320.3 2498.73  10
   0  -3  -5 37538.7 2500.90  10
   0   3   5 28474.2 2499.94   5
   0  -3   5 27459.7 2499.53   4
   0  -3   5 29255.9 2499.99   5
   0  -3  -5 24001.2 2499.39   2
   0   3   5 25079.1 2499.59   2
   0  -3   5 36637.7 2500.77   9
   0  -3  -5 29051.0 2499.28   9
   0   3  -5 27805.1 2498.87  10
   0  -3  -5 34892.2 2500.63   8
   0   3   5 28351.6 2498.95   9
   0   3  -5 32478.6 2499.21   8
   0   3  -5 28044.6 2498.86   8
   0  -3   5 31650.0 2500.36   7
   0  -3   5 25080.5 2498.93   6
   0   3   5 22854.6 2498.99   7
   0  -3   5 23958.3 2499.17   5
   0   3   5 29887.6 2500.15   6
   0  -3   5 26341.1 2499.27   6
   0   3   5 27981.2 2499.97   3
   0  -3   5 30400.8 2500.09   4
   0  -3  -5 22899.1 2499.16   4
   0   3   5 26939.0 2499.82   4
   0  -3   6 6818.08 556.670   1
   0  -3   6 5506.08 555.906   2
   0   3   6 6239.90 556.325   1
   0  -3   6 6009.39 556.177   1
   0  -3  -6 4955.64 555.794   1
   0  -3  -6 8460.32 557.633  10
   0   3   6 6743.08 556.380  10
   0   3  -6 6208.86 555.006  10
   0   3  -6 6330.80 555.259  10
   0  -3   6 5968.51 555.952   4
   0  -3  -6 5460.25 555.778   5
   0  -3   6 6313.50 556.348   5
   0   3   6 6866.09 556.811   5
   0  -3   6 5273.13 555.826   2
   0  -3   6 5714.51 555.731   3
   0   3   6 6511.97 556.386   2
   0  -3  -6 5518.60 556.201   2
   0   3  -6 6251.84 556.081   9
   0  -3   6 7429.75 557.078   9
   0  -3  -6 5618.33 555.061   9
   0  -3  -6 7804.65 557.091   8
   0  -3  -6 6566.17 555.712   9
   0   3   6 7104.59 556.837   8
   0   3  -6 5929.69 555.027   8
   0   3  -6 6156.03 555.146   8
   0  -3  -6 6304.74 555.474   7
   0  -3   6 5643.50 555.309   6
   0  -3   6 6848.99 556.695   7
   0   3  -6 5964.56 556.259   7
   0  -3   6 5880.07 555.757   6
   0   3   6 6540.22 556.642   6
   0  -3   6 4888.67 555.451   5
   0   3   6 5925.88 556.394   4
   0  -3   6 5754.27 556.363   4
   0  -3  -6 5345.27 555.677   4
   0  -3  -6 6155.80 556.267   3
   0   3   6 7220.40 556.759   3
   0   3   7 27947.0 3064.14   1
   0  -3  -7 35825.5 3064.80   1
   0  -3   7 36046.2 3064.78   1
   0   3  -7 32893.4 3063.41  10
   0   3   7 38749.5 3064.69  10
   0  -3   7 30152.5 3064.20   5
   0  -3  -7 28704.2 3063.75   5
   0  -3   7 35810.5 3064.28   3
   0   3   7 31214.2 3064.35   2
   0   3  -7 33211.0 3064.12   9
   0  -3   7 38375.8 3065.11   9
   0  -3  -7 31792.0 3063.30   9
   0  -3  -7 36819.7 3064.00   9
   0  -3  -7 37602.2 3065.09   8
   0   3   7 42151.3 3065.44   8
   0  -3  -7 38458.4 3065.06   3
   0   3   7 29768.5 3064.28   3
   0  -3   7 34107.0 3064.77   7
   0   3  -7 40308.6 3065.35   7
   0  -3  -7 33728.2 3064.17   6
   0  -3   7 34496.1 3064.15   6
   0  -3  -7 35172.4 3064.71   2
   0  -3   7 31430.8 3064.32   2
   0  -3  -7 30991.3 3063.90   4
   0  -3   7 38591.5 3065.08   4
   0  -3  -8 9513.18 954.525   1
   0  -3   8 10575.5 954.629   1
   0   3  -8 10204.2 954.580   1
   0   3   8 10839.6 954.756   1
   0  -3   8 10991.0 953.269  10
   0   3   8 11016.8 954.658  10
   0   3  -8 11904.3 953.789  10
   0   3  -8 9392.43 953.865   5
   0  -3  -8 9467.05 953.977   5
   0   3  -8 11841.7 954.544   3
   0  -3   8 10416.3 954.113   3
   0   3   8 10839.0 954.830   2
   0  -3  -8 9480.58 953.201   9
   0   3  -8 10628.9 954.285   9
   0   3   8 12635.5 955.394   8
   0  -3  -8 10748.6 953.842   9
   0   3   8 12256.5 955.191   3
   0  -3  -8 10206.3 954.802   3
   0  -3   8 11805.8 955.055   7
   0  -3  -8 9518.82 953.473   7
   0   3  -8 11707.7 955.200   7
   0  -3  -8 10459.6 954.225   6
   0   3  -8 10225.9 953.707   6
   0  -3   8 11037.3 954.415   6
   0   3  -8 11033.4 954.815   2
   0  -3   8 10058.1 954.412   2
   0  -3  -8 9799.11 954.565   2
   0   3  -8 9112.61 953.888   4
   0  -3  -9 13445.7 1215.59   2
   0  -3   9 11965.1 1215.11   2
   0   3  -9 13963.5 1215.56   2
   0  -3   9 11423.9 1215.12   1
   0   3   9 13710.8 1215.48   1
   0   3  -9 11911.5 1215.01   1
   0   3  -9 15707.9 1214.67  10
   0  -3  -9 17498.7 1216.78  10
   0   3   9 13677.0 1215.15  10
   0  -3   9 13195.5 1213.82  10
   0  -3  -9 11476.4 1214.58   5
   0   3  -9 12170.4 1214.69   5
   0  -3   9 14483.9 1215.82   5
   0   3   9 15114.2 1216.10   5
   0  -3   9 12463.2 1214.69   3
   0   3  -9 13788.2 1215.04   3
   0   3   9 13679.9 1215.55   2
   0  -3  -9 12268.6 1213.90   9
   0   3   9 14364.6 1214.79   9
   0  -3   9 15968.9 1216.19   9
   0   3  -9 12994.2 1214.84   9
   0  -3  -9 14580.1 1215.73   8
   0   3   9 17550.3 1216.66   8
   0   3   9 12826.3 1214.27   7
   0  -3  -9 12965.4 1214.34   7
   0   3  -9 13764.3 1214.28   8
   0  -3   9 13579.1 1215.36   7
   0   3  -9 16006.4 1216.13   7
   0   3  -9 12394.1 1214.27   6
   0  -3  -9 13209.7 1214.88   6
   0  -3  -9 15015.9 1215.96   3
   0   3   9 13733.5 1215.62   4
   0  -3   9 11606.0 1215.09   4
   0   3  -9 10661.5 1214.35   4
   0  -3  10 3699.00 360.155   2
   0   3 -10 3599.42 360.265   2
   0  -3 -10 4525.28 361.061   2
   0   3 -10 3707.06 360.504   1
   0   3  10 3256.54 359.682   1
   0  -3  10 3925.70 360.416   1
   0  -3  10 3842.84 358.816  10
   0   3  10 3873.40 360.292  10
   0  -3 -10 5034.79 361.873  10
   0   3 -10 4226.09 359.584  10
   0   3 -10 3693.74 359.984   5
   0  -3 -10 3433.30 359.676   5
   0   3  10 4135.29 361.004   5
   0  -3  10 4277.05 361.024   5
   0   3 -10 3883.49 359.720   3
   0   3  10 3603.04 360.166   2
   0  -3  10 3705.85 359.645   3
   0  -3  10 4262.15 361.279   9
   0   3  10 4437.08 359.957   9
   0   3 -10 3816.10 359.964   9
   0  -3 -10 3466.29 358.825   9
   0  -3 -10 4723.94 361.125   8
   0   3  10 4334.65 360.943   8
   0  -3  10 4413.72 359.393   8
   0   3  10 4127.44 359.362   7
   0  -3  10 3878.18 360.287   7
   0   3 -10 3923.71 359.073   8
   0  -3 -10 3908.49 359.269   7
   0   3 -10 4591.92 360.967   7
   0   3 -10 3478.86 359.176   6
   0  -3 -10 3678.29 359.828   6
   0  -3 -10 4021.29 360.745   3
   0   3  10 4231.05 360.629   3
   0   3 -10 3462.05 359.771   4
   0   3  10 3993.90 360.859   4
   0  -3  10 3341.66 360.271   4
   0  -3 -11 34701.6 2775.48   2
   0  -3  11 26757.4 2774.49   2
   0   3 -11 30391.1 2774.84   2
   0   3  11 27100.7 2774.47   1
   0  -3  11 32442.2 2775.15   1
   0   3 -11 29006.3 2774.93   1
   0   3 -11 36185.3 2774.27  10
   0  -3  11 30176.2 2773.13  10
   0  -3 -11 35062.4 2775.73  10
   0   3  11 30603.3 2774.34  10
   0  -3 -11 22884.6 2773.24   5
   0  -3  11 34053.4 2775.53   5
   0   3 -11 27747.2 2773.93   5
   0   3 -11 31787.9 2774.81   3
   0  -3  11 30638.5 2774.37   3
   0  -3  11 36040.6 2775.74   9
   0  -3 -11 27692.3 2773.04   9
   0   3 -11 31326.3 2774.25   9
   0  -3 -11 34572.5 2775.32   8
   0   3  11 34901.8 2775.57   8
   0   3  11 30578.7 2773.75   7
   0  -3  11 36542.2 2774.25   8
   0  -3  11 33011.7 2775.17   7
   0  -3 -11 31001.7 2773.81   7
   0   3 -11 33682.5 2773.93   8
   0   3 -11 37260.1 2775.74   7
   0  -3  11 33167.0 2774.88   6
   0  -3 -11 26884.5 2773.92   6
   0   3  11 29762.8 2775.04   6
   0   3 -11 26450.2 2773.33   6
   0  -3 -11 33855.5 2775.44   3
   0   3  11 29103.1 2774.79   3
   0   3 -11 26513.6 2773.77   4
   0  -3  11 31980.4 2775.26   4
   0   3  11 25532.6 2774.49   4
   0   3 -12 1716.39 139.925   2
   0  -3  12 1340.55 138.654   2
   0  -3 -12 1382.90 139.092   2
   0   3 -12 1423.07 139.399   1
   0   3  12 1441.37 139.197   1
   0  -3  12 1271.73 138.937   1
   0  -3  12 1326.37 137.744  10
   0  -3 -12 1971.56 141.527  10
   0  -3  12 1661.75 140.522   5
   0   3 -12 1228.14 137.809   3
   0  -3  12 1308.57 137.932   3
   0  -3  12 1386.36 139.468   9
   0  -3 -12 1325.16 137.881   9
   0  -3 -12 1550.89 139.397   8
   0   3  12 1667.95 140.035   8
   0  -3  12 1656.17 137.897   8
   0   3  12 1576.17 137.787   7
   0  -3  12 1597.98 139.297   7
   0   3 -12 1544.88 137.780   8
   0  -3 -12 1442.86 137.659   7
   0   3 -12 1556.65 139.293   7
   0   3  12 1451.76 140.073   6
   0  -3  12 1535.47 139.336   6
   0   3 -12 1211.82 138.029   6
   0  -3 -12 1542.61 139.488   3
   0   3  12 1409.63 138.783   3
   0  -3  12 1401.02 140.186   4
   0   3  12 1631.54 140.919   4
   0   3 -13 302.984 38.0497   2
   0  -3  13 251.019 36.0325   2
   0  -3 -13 221.022 36.8709   2
   0  -3  13 247.218 37.7143   1
   0   3 -13 256.605 38.0672   1
   0   3  13 325.541 38.4465   1
   0  -3  13 255.686 37.7180  10
   0  -3 -13 442.661 41.1872  10
   0  -3  13 268.932 40.0687   5
   0  -3  13 303.111 35.2936   3
   0   3 -13 310.103 35.8828   3
   0  -3 -13 231.342 37.8678   9
   0   3  13 283.586 38.4973   9
   0  -3  13 312.998 39.7214   9
   0  -3 -13 296.094 36.9308   8
   0   3  13 345.778 38.2970   8
   0   3  13 230.984 33.7668   7
   0   3 -13 273.061 33.9398   8
   0  -3 -13 318.195 34.7799   7
   0  -3  13 284.384 34.8555   8
   0  -3  13 278.929 36.2154   7
   0   3 -13 350.181 37.5233   7
   0  -3  13 305.175 39.0283   6
   0   3 -13 295.639 39.5890   6
   0   3  13 270.636 38.4156   6
   0  -3 -13 273.166 36.8668   3
   0   3  13 319.329 36.7078   3
   0  -3  13 319.348 41.5853   4
   0   3  13 265.169 39.9643   4
   0  -3 -14 432.986 47.3092   2
   0  -3  14 354.899 45.3522   2
   0   3 -14 445.039 46.9737   2
   0   3 -14 341.683 46.9670   1
   0   3  14 345.476 46.6506   1
   0  -3  14 347.310 46.8278   1
   0  -3  14 370.646 46.8474  10
   0   3 -14 403.335 46.7638  10
   0  -3 -14 542.551 50.5259  10
   0  -3  14 328.850 48.9770   5
   0   3 -14 417.573 45.6060   3
   0   3  14 463.957 48.2979   9
   0  -3 -14 353.346 46.9489   9
   0  -3  14 453.374 49.9533   9
   0  -3 -14 447.745 46.6532   8
   0   3  14 502.069 47.8592   8
   0  -3  14 420.183 44.5283   8
   0   3 -14 401.908 43.9959   8
   0   3  14 350.532 43.7755   7
   0  -3 -14 393.832 44.1342   7
   0  -3  14 392.153 45.6428   7
   0   3 -14 474.512 46.9445   7
   0  -3  14 411.901 47.9367   6
   0   3  14 330.057 47.0951   6
   0  -3  14 327.077 44.1676   3
   0   3  14 412.776 45.4492   3
   0  -3 -14 415.138 46.7471   3
   0  -3  14 380.535 49.6557   4
   0   3  14 412.191 49.8645   4
   0  -3 -15 3071.17 264.431   2
   0   3 -15 3157.86 264.510   2
   0  -3  15 2758.45 263.414   2
   0  -3  15 2680.85 263.683   1
   0  -3 -15 2472.86 263.385   1
   0   3 -15 2834.84 263.861   1
   0   3  15 2428.09 263.217   1
   0   3 -15 3632.12 263.972  10
   0  -3 -15 3089.69 264.893  10
   0  -3  15 2594.32 261.836  10
   0  -3  15 3030.20 264.973   5
   0   3 -15 2880.80 263.162   3
   0  -3 -15 2386.10 261.865   9
   0   3  15 3011.91 263.226   9
   0  -3  15 2574.11 263.962   9
   0   3  15 3244.91 264.567   8
   0  -3 -15 2852.55 263.518   8
   0   3 -15 2841.06 262.186   8
   0  -3  15 2836.56 262.213   8
   0  -3  15 3096.69 263.866   7
   0   3  15 3063.60 262.492   7
   0  -3 -15 2604.18 262.019   7
   0   3 -15 3045.53 263.892   7
   0  -3  15 2801.79 263.774   6
   0   3  15 2947.21 264.692   6
   0  -3  15 2701.67 262.882   3
   0   3  15 2784.40 263.414   3
   0  -3 -15 3013.56 264.391   3
   0   3  15 2971.70 264.832   4
   0  -3  15 2608.29 264.115   4
   0   3 -16 5187.22 459.468   2
   0   3  16 4630.07 458.687   2
   0  -3 -16 5027.26 459.074   2
   0  -3  16 4610.87 458.526   2
   0   3  16 4375.17 458.456   1
   0  -3  16 4686.14 458.655   1
   0   3 -16 5006.50 459.118   1
   0  -3 -16 4723.72 458.881   1
   0  -3 -16 5567.08 460.239  10
   0   3 -16 5176.63 458.150  10
   0  -3  16 5167.12 459.938   5
   0   3 -16 5059.99 458.446   3
   0   3  16 5003.59 458.331   9
   0  -3  16 5683.32 460.169   9
   0  -3 -16 5533.61 459.405   8
   0   3  16 6048.24 460.221   8
   0  -3 -16 5258.45 457.887   7
   0   3  16 4745.74 457.340   7
   0  -3  16 5619.08 458.076   8
   0  -3  16 5141.63 458.927   7
   0   3 -16 5073.15 457.467   8
   0   3 -16 5332.95 459.100   7
   0  -3  16 4890.71 458.949   6
   0   3  16 5661.69 460.373   6
   0   3  16 4586.29 458.487   3
   0  -3 -16 4761.73 458.802   3
   0  -3  16 4852.79 458.099   3
   0  -3  16 5264.37 459.928   4
   0   3  16 4321.91 458.752   4
   0  -3 -17 3366.13 338.972   2
   0   3  17 3244.19 338.590   2
   0  -3  17 3453.77 338.676   2
   0   3 -17 3525.37 339.490   2
   0  -3  17 3487.71 339.022   1
   0  -3 -17 3136.69 338.834   1
   0   3  17 3192.92 338.489   1
   0   3 -17 3264.10 339.157   1
   0   3 -17 4339.04 339.182  10
   0  -3 -17 4465.29 341.154  10
   0   3  17 4308.89 341.066   5
   0  -3  17 3291.53 339.665   5
   0   3 -17 3884.48 339.038   3
   0   3  17 4196.83 339.083   9
   0  -3  17 3160.57 339.830   9
   0   3  17 4040.45 339.766   8
   0  -3 -17 3800.60 339.159   8
   0   3  17 3681.66 337.796   7
   0   3 -17 4015.07 338.003   8
   0  -3  17 4070.15 338.296   8
   0  -3  17 3754.62 339.166   7
   0  -3 -17 3664.17 337.942   7
   0   3 -17 4022.14 339.566   7
   0   3  17 3658.19 340.118   6
   0  -3  17 4231.98 340.143   6
   0  -3  17 3440.09 338.239   3
   0  -3 -17 3630.75 339.292   3
   0   3  17 3523.21 338.681   3
   0   3  17 3939.43 340.566   4
   0  -3  17 3568.08 340.067   4
   0   3 -18 291.685 42.0165   2
   0  -3 -18 263.624 39.5730   2
   0   3 -18 215.035 41.0598   1
   0  -3 -18 256.388 41.5281   1
   0  -3 -18 276.463 41.8686  10
   0   3 -18 314.295 41.4227  10
   0  -3  18 336.315 44.2195   5
   0   3  18 273.648 43.2941   5
   0   3 -18 273.502 38.6352   3
   0  -3  18 281.771 44.4250   9
   0   3  18 307.729 42.5936   9
   0  -3 -18 260.430 38.6699   8
   0  -3  18 253.104 39.1416   7
   0  -3  18 286.871 37.7367   8
   0   3  18 256.357 36.3298   7
   0   3  18 208.063 39.4669   8
   0  -3 -18 235.361 36.5623   7
   0   3 -18 350.256 38.2734   8
   0   3 -18 293.239 39.5359   7
   0  -3  18 271.738 42.4822   6
   0   3  18 246.565 41.8304   6
   0  -3  18 242.788 36.1264   3
   0  -3 -18 255.237 39.6473   3
   0   3  18 224.988 44.7478   4
   0  -3  18 312.805 44.3229   4
   0  -3  19 108.013 33.3950   1
   0   3  19 101.074 34.2469   1
   0  -3 -19 173.707 37.4542  10
   0   3 -19 194.014 35.3719  10
   0   3  19 131.152 36.7686   5
   0  -3  19 121.826 34.4638   5
   0   3 -19 126.939 30.5525   3
   0  -3  19 106.337 36.8606   9
   0   3  19 162.131 36.5780   9
   0  -3  19 55.9157 37.0308   4
   0   3  19 109.713 35.7630   4
   0   3 -19 143.691 28.5184   8
   0   3  19 144.746 31.4570   8
   0  -3  19 35.4811 27.7518   8
   0  -3  19 175.223 31.6991   7
   0   3  19 88.1677 28.6811   7
   0  -3 -19 122.259 28.0065   7
   0   3 -19 131.496 32.0111   7
   0  -3  19 121.054 32.1635   6
   0   3  19 152.590 35.8528   6
   0  -3  19 83.7538 26.1286   3
   0  -3  19 56.2035 28.8896   2
   0   3  19 98.6323 31.5959   2
   0  -3  20 2174.43 225.693   2
   0   3 -20 2499.46 227.336   2
   0   3  20 2062.23 225.576   2
   0  -3 -20 2268.26 226.756   2
   0   3  20 1957.17 225.552   1
   0  -3  20 2267.71 226.470   1
   0   3 -20 2313.26 227.188   1
   0  -3 -20 2041.06 226.241   1
   0  -3 -20 1897.45 226.309  10
   0   3 -20 2833.15 227.248  10
   0   3  20 2341.57 227.962   5
   0  -3  20 2852.49 229.051   5
   0   3 -20 2449.22 226.304   3
   0  -3  20 2652.92 228.237   9
   0   3  20 2706.86 226.918   9
   0   3 -20 2636.35 225.362   8
   0  -3 -20 2929.91 227.787   8
   0  -3 -20 2529.16 225.475   7
   0   3  20 2265.56 224.857   7
   0  -3  20 2582.40 225.379   8
   0   3 -20 2635.69 227.029   7
   0  -3  20 2532.93 227.711   6
   0   3  20 2930.91 229.478   6
   0   3  20 2265.16 225.812   3
   0  -3 -20 2505.02 226.790   3
   0  -3  20 2171.78 227.736   4
   0   3  20 2492.10 228.408   4
   0   3 -21 2681.47 236.240   1
   0   3  21 2346.21 235.396   1
   0  -3 -21 2498.25 236.096   1
   0  -3  21 2530.01 235.606   1
   0   3 -21 3301.63 237.115  10
   0  -3 -21 3121.64 238.283  10
   0   3  21 2462.03 237.193   5
   0  -3  21 3033.36 238.151   5
   0   3  21 2276.39 234.885   9
   0  -3  21 2957.73 237.637   9
   0   3 -21 2700.93 233.906   8
   0   3  21 2650.32 235.500   8
   0  -3 -21 2938.04 236.210   8
   0  -3  21 2603.06 234.878   7
   0  -3  21 2879.93 234.558   8
   0  -3 -21 2698.14 234.295   7
   0   3  21 1043.21 229.927   7
   0  -3  21 2521.69 234.321   3
   0   3  21 2570.43 234.957   3
   0  -3 -21 2581.74 235.738   3
   0   3  21 2350.80 236.349   6
   0  -3  21 2553.25 236.452   6
   0   3 -21 2572.97 235.902   2
   0  -3 -21 2517.37 235.569   2
   0   3  21 2203.73 234.369   2
   0  -3  21 2160.55 234.185   2
   0   3  21 2485.10 237.155   4
   0  -3  21 2358.33 236.765   4
   0  -3  22 275.964 43.6835   2
   0  -3 -22 275.568 45.3167   2
   0   3 -22 276.338 44.7698   2
   0   3  22 261.592 43.3302   2
   0  -3  22 241.707 45.2568   1
   0  -3 -22 199.140 45.3117   1
   0   3  22 215.269 45.0283   1
   0   3 -22 260.991 47.3051   1
   0  -3 -22 321.689 49.9250  10
   0   3 -22 299.986 47.5163  10
   0   3  22 251.011 48.1930   5
   0  -3  22 368.750 49.7070   5
   0   3 -22 307.250 44.9023   3
   0  -3  22 367.586 51.1977   9
   0   3  22 315.698 47.1033   9
   0  -3 -22 253.568 43.4804   8
   0   3 -22 332.565 40.5827   8
   0   3  22 301.801 42.4174   7
   0   3  22 355.875 46.7285   8
   0  -3  22 229.429 42.4313   7
   0  -3  22 236.313 42.5891   8
   0  -3 -22 317.764 42.2705   7
   0   3 -22 356.944 44.8066   7
   0   3  22 305.580 47.7709   6
   0  -3  22 310.141 47.1949   6
   0  -3 -22 260.611 44.6834   3
   0   3  22 225.339 41.6027   3
   0  -3  22 243.509 40.4513   3
   0  -3  22 334.306 52.2968   4
   0   3  22 302.412 49.6554   4
   0   3 -23-11.1962 36.4305   1
   0   3  23 28.0462 35.2290   1
   0  -3 -23-16.8469 34.3540   1
   0  -3  23-5.59204 32.4930   1
   0  -3 -23 26.7793 39.5246  10
   0   3 -23 15.0687 36.8603  10
   0   3 -23 89.2648 33.6602   3
   0   3  23 73.5263 36.8605   9
   0  -3  23 31.7578 40.2790   9
   0  -3 -23-29.5890 30.9088   8
   0  -3  23 5.25050 29.5255   7
   0   3  23-8.08209 34.2722   8
   0  -3  23 18.7144 30.4086   8
   0  -3 -23 32.9756 28.4837   7
   0   3 -23-28.8820 32.2360   7
   0  -3  23 5.76505 35.8571   6
   0  -3 -23-19.3542 35.3914   3
   0   3  23 38.6524 30.3588   3
   0  -3  23 15.7278 28.2180   3
   0   3 -23 8.36952 32.6629   2
   0  -3 -23 36.5061 34.7043   2
   0   3  23 5.60895 30.9659   2
   0  -3  23-8.35788 29.9219   2
   0  -3 -24 775.547 77.1036   2
   0   3  24 590.231 74.0428   2
   0   3 -24 587.488 75.3725   2
   0  -3  24 538.291 73.8497   2
   0  -3 -24 556.382 76.1972   1
   0   3  24 691.067 77.3103   1
   0   3 -24 595.023 76.4166   1
   0  -3  24 582.878 75.4798   1
   0   3 -24 1041.12 79.7976  10
   0   3  24 639.229 78.6529   5
   0  -3  24 750.394 80.2611   5
   0   3 -24 641.778 74.2605   3
   0   3  24 684.278 78.0678   9
   0  -3  24 851.354 81.2464   9
   0  -3 -24 770.876 75.4692   8
   0   3  24 744.419 76.8074   8
   0  -3  24 647.720 74.2504   7
   0   3 -24 721.044 76.2005   7
   0  -3  24 652.763 78.8163   6
   0   3  24 703.126 78.4513   6
   0  -3 -24 684.240 76.2519   3
   0  -3  24 646.150 73.0668   3
   0   3  24 592.817 73.1225   3
   0  -3  24 633.850 80.5699   4
   0   3  24 613.336 79.9311   4
   0   3 -25 1962.87 191.667   2
   0  -3 -25 1849.69 191.044   2
   0  -3  25 1814.30 190.759   2
   0   3  25 1817.62 190.738   2
   0   3 -25 1659.08 191.239   1
   0  -3  25 1969.20 191.763   1
   0  -3 -25 1701.85 190.915   1
   0   3  25 1873.93 191.523   1
   0   3 -25 2647.28 194.190  10
   0  -3 -25 2243.25 194.649  10
   0  -3  25 1960.06 193.778   5
   0   3  25 2198.24 194.284   5
   0   3 -25 2282.12 192.223   3
   0   3  25 1950.43 192.062   9
   0   3 -25 2109.97 190.353   8
   0  -3 -25 2235.94 192.036   8
   0  -3  25 2064.58 191.215   7
   0  -3 -25 2003.61 190.267   7
   0   3  25 1797.23 189.043   7
   0   3  25 2105.07 192.209   8
   0   3 -25 2075.40 191.405   7
   0   3  25 2266.98 194.456   6
   0  -3 -25 1973.37 191.589   3
   0  -3  25 1866.63 190.088   3
   0   3  25 1852.21 190.214   3
   0   3  25 2084.72 194.552   4
   0  -3  25 2141.40 195.185   4
   0   3  26 21.1189 33.0505   2
   0  -3  26 39.0422 33.6534   2
   0   3 -26 9.02319 36.8760   2
   0  -3 -26 42.2977 38.2058   2
   0   3  26 12.0705 36.1798   1
   0  -3  26-15.0521 36.4093   1
   0   3 -26 63.2922 41.0124   1
   0  -3 -26 9.06342 37.4732   1
   0   3 -26 76.6928 41.5034  10
   0  -3 -26 19.6532 41.5462  10
   0  -3  26 34.3215 41.8573   5
   0   3  26-13.8204 40.6063   5
   0   3 -26 2.86157 34.6725   3
   0  -3  26 25.4795 45.0748   9
   0   3  26-17.1144 41.8742   9
   0  -3 -26 20.3031 33.4704   8
   0   3 -26 15.5440 32.1974   8
   0  -3  26 2.59517 35.0340   8
   0   3  26 36.3915 34.3039   7
   0  -3 -26 7.80034 33.2520   7
   0  -3  26-22.7175 33.2031   7
   0   3  26 2.90374 37.0112   8
   0   3 -26 34.0807 35.2315   7
   0   3  26 33.8702 39.3684   6
   0  -3  26 22.4807 40.2209   6
   0   3  26 11.8960 32.3745   3
   0  -3 -26 2.97867 36.0262   3
   0  -3  26-5.71348 32.2083   3
   0   3  26 24.1854 45.7056   4
   0  -3  26 82.6713 48.1890   4
   0  -3 -27 46.2371 40.4174   2
   0   3 -27 61.3973 39.1176   2
   0  -3  27 58.2386 33.1445   2
   0   3  27 61.5961 34.9110   2
   0  -3 -27 95.5595 42.3326   1
   0   3 -27 33.8523 41.2335   1
   0   3  27 61.6108 39.3102   1
   0  -3  27 95.2893 38.4286   1
   0  -3 -27 20.2258 42.2278  10
   0   3 -27 112.025 42.4937  10
   0   3  27 138.624 45.1052   5
   0  -3  27 113.060 45.7460   5
   0   3 -27 102.633 38.9034   3
   0   3  27 147.806 47.3193   9
   0  -3  27 49.2153 46.7626   9
   0   3 -27 80.1207 34.9893   8
   0  -3 -27 35.5654 35.5734   8
   0  -3  27 53.5086 36.5635   8
   0  -3 -27 64.2615 35.8921   7
   0   3  27 74.9505 35.5276   7
   0   3  27 83.1270 40.0439   8
   0  -3  27 98.7593 36.4455   7
   0   3 -27 130.794 40.2503   7
   0   3  27 101.097 44.1201   6
   0  -3  27 86.2561 43.7915   6
   0  -3 -27 57.7685 37.3437   3
   0   3  27 69.8576 34.0406   3
   0  -3  27 90.7948 33.7243   3
   0   3  27 92.4405 48.8540   4
   0  -3  27 63.8196 47.0639   4
   0   3  28 47.0600 35.4388   2
   0  -3 -28-28.2609 39.4580   2
   0   3 -28 56.3171 41.0396   2
   0  -3  28 49.9821 34.2973   2
   0   3  28-3.13815 38.7979   1
   0  -3  28 56.3801 37.2248   1
   0  -3 -28 103.628 42.7323   1
   0   3 -28 100.344 42.7882   1
   0  -3 -28 20.7875 44.9306  10
   0  -3  28 18.1569 45.3452   5
   0   3  28 40.1667 43.7860   5
   0   3 -28 42.0042 37.6012   3
   0  -3  28-13.5023 47.0192   9
   0   3 -28 32.9601 31.5194   8
   0  -3 -28 105.818 36.2040   8
   0  -3 -28 71.5604 36.1584   7
   0   3  28 57.7820 33.1111   7
   0   3  28 60.5721 40.2618   8
   0  -3  28 63.2879 38.8522   8
   0  -3  28-5.93539 36.4731   7
   0   3 -28 56.4224 35.1280   7
   0  -3  28 34.1955 41.6741   6
   0   3  28 107.448 42.4242   6
   0  -3  28 14.9833 30.7124   3
   0   3  28 89.7786 35.6619   3
   0  -3 -28 65.1186 37.5103   3
   0   3  28 29.2205 48.5421   4
   0  -3  28 47.3623 48.3500   4
   0   3 -29 986.378 109.607   2
   0   3 -29 911.938 109.342   1
   0  -3 -29 1514.92 116.089  10
   0  -3  29 1139.92 114.015   5
   0   3  29 1067.06 113.145   5
   0   3 -29 223.592 101.203   3
   0  -3  29 1286.40 116.310   9
   0   3 -29 1179.10 107.143   8
   0  -3 -29 1115.45 108.693   8
   0  -3  29 1116.26 109.148   8
   0  -3 -29 1064.33 107.239   7
   0   3  29 1184.67 110.895   8
   0  -3  29 1056.17 108.339   7
   0   3  29 1267.81 108.735   7
   0   3 -29 393.670 103.032   7
   0   3  29 1226.95 114.186   6
   0  -3  29 1242.20 113.589   6
   0  -3 -29 1173.56 109.856   3
   0  -3  29 1003.39 106.688   3
   0   3  29 894.449 106.116   3
   0   3  29 1303.33 116.641   4
   0  -3  29 870.603 112.510   4
   0   3 -30 205.404 52.9604  10
   0  -3 -30 251.471 54.0425  10
   0  -3  30 194.565 51.3765   5
   0   3  30 99.6849 50.1338   5
   0   3 -30 293.521 48.9326   3
   0   3  30 257.485 56.5711   9
   0  -3  30 199.290 50.9791   9
   0   3 -30 240.035 43.9286   8
   0  -3 -30 219.420 45.4673   8
   0   3  30 150.370 43.9255   7
   0  -3  30 307.120 48.9652   8
   0   3  30 229.106 49.7432   8
   0  -3 -30 292.014 45.0584   7
   0  -3  30 228.133 45.0254   7
   0   3 -30 175.836 44.5117   7
   0   3  30 289.760 54.3900   6
   0  -3  30 256.717 53.4286   6
   0  -3  30 199.484 42.1748   3
   0   3  30 187.877 57.4521   4
   0  -3  30 225.741 57.2811   4
   0  -3  31 21.8772 51.1409   9
   0   3  31 36.9299 48.8731   9
   0   3 -31 11.8350 33.4275   8
   0  -3  31 25.0791 36.1748   7
   0  -3 -31 38.4498 36.8131   7
   0   3  31 6.37376 42.4704   8
   0   3  31-41.3952 34.7022   7
   0  -3  31-2.96292 39.6032   8
   0   3 -31 37.6426 39.2925   7
   0   3  31 46.1964 45.7347   6
   0  -3  31 3.70972 44.0742   6
   0   3 -31 12.7068 38.1554   3
   0  -3  31-3.90109 47.4102   5
   0   3  31 66.6046 47.8581   5
   0  -3  31 27.3842 50.3080   4
   0   3  31-3.91948 50.3268   4
   0   3 -31 3.36180 44.5422  10
   0  -3 -31 74.6123 47.8312  10
   0  -3  32 14.9214 51.6440   9
   0   3  32-10.3601 51.5135   9
   0   3  32 12.0762 36.2659   7
   0  -3  32-27.2516 42.2622   8
   0  -3 -32 24.1595 36.0858   7
   0   3 -32-3.18423 39.5622   7
   0  -3  32 72.1943 44.4088   6
   0   3  32 31.4475 45.4278   6
   0   3  32 4.00094 52.9986   4
   0  -3  32 11.9778 50.3935   4
   0  -3  32 15.9356 48.4154   5
   0   3  32 79.9867 46.8248   5
   0   3 -32 48.3552 35.1415   8
   0   3 -32 17.2944 46.6111  10
   0  -3 -32-19.0723 46.7537  10
   0   3 -33 95.5584 39.8745   8
   0   3 -33 71.1000 50.8309  10
   0  -3 -33 140.165 53.9390  10
   0  -3  33 97.4581 51.6138   5
   0   3  33 118.173 49.8894   5
   0  -3  33 112.674 48.5416   6
   0   3  33 172.377 52.2380   6
   0  -3  33 175.956 45.1340   8
   0   3  33 144.617 40.8744   7
   0  -3 -33 107.726 38.9068   7
   0  -3  33 73.2666 53.8708   4
   0   3  33 16.3075 56.0152   4
   0   3  33 159.593 54.7506   9
   0  -3  33 122.046 56.0486   9
   0   3 -34 59.6267 35.2649   8
   0  -3 -34 59.5264 38.3100   7
   0   3  34 75.1689 38.6851   7
   0  -3  34 81.7124 44.3342   8
   0  -3  34 95.2244 48.8929   6
   0   3  34 57.1641 48.3253   6
   0   3 -34 54.7037 48.2582  10
   0  -3 -34 123.067 51.3803  10
   0   3  34 58.0542 51.5666   5
   0  -3  34 53.7356 49.6977   5
   0   3  34 141.056 57.7904   4
   0  -3  34 91.1043 52.5798   4
   0  -3  34 42.8219 55.8064   9
   0   3  34 58.2121 52.7199   9
   0  -3 -35 88.9322 52.2582  10
   0   3 -35 89.7110 49.5011  10
   0   3  35 87.1997 50.1217   6
   0  -3  35 105.218 49.3863   6
   0   3  35 22.3553 55.4354   9
   0  -3  35 107.140 57.2552   9
   0  -3  35 121.370 44.0510   8
   0  -3 -35 89.0999 39.0204   7
   0  -4   0 69785.2 5518.83   9
   0   4   0 64653.4 5518.20   9
   0  -4   0 54827.5 5518.00   4
   0   4   0 63158.3 5518.40   3
   0  -4   0 68606.3 5518.68   7
   0   4   0 59975.0 5518.31   6
   0  -4   0 53671.3 5517.71   6
   0  -4   0 63354.0 5518.59   2
   0   4   0 54944.7 5518.24   2
   0   4   0 58911.3 5518.49   5
   0  -4   0 53680.0 5517.88   5
   0  -4   0 65752.6 5518.85   1
   0   4   0 62210.8 5517.86  10
   0  -4   0 77140.3 5518.80  10
   0  -4  -1 52967.4 4550.65   1
   0  -4  -1 67366.5 4550.86  10
   0   4  -1 57293.0 4549.72  10
   0   4   1 54778.3 4549.84  10
   0  -4   1 58208.4 4550.03  10
   0   4   1 55056.1 4550.57   5
   0  -4   1 43778.7 4549.55   5
   0  -4  -1 44906.4 4549.60   5
   0   4  -1 52354.3 4550.41   2
   0  -4   1 43632.4 4550.05   2
   0   4   1 52826.1 4550.36   2
   0  -4  -1 51211.3 4550.36   2
   0  -4  -1 55829.9 4550.28   9
   0  -4   1 59865.0 4550.70   9
   0   4  -1 56117.2 4550.07   9
   0   4   1 54570.2 4549.83   9
   0  -4  -1 62935.0 4550.59   8
   0   4   1 57354.8 4550.45   3
   0   4  -1 50698.7 4550.06   3
   0   4  -1 61059.3 4550.55   6
   0  -4  -1 50928.8 4550.05   7
   0   4  -1 54164.7 4550.43   7
   0  -4   1 55343.7 4550.49   7
   0  -4  -1 46141.8 4549.52   6
   0   4  -1 56800.0 4550.60   5
   0   4   1 57406.5 4550.51   6
   0  -4   1 58158.9 4550.75   1
   0  -4   1 49200.9 4549.84   4
   0  -4  -1 47824.5 4549.76   4
   0  -4  -2 4424.40 402.119   1
   0   4  -2 4671.53 401.117  10
   0  -4  -2 5192.40 402.388  10
   0  -4   2 4972.05 401.536  10
   0   4   2 4629.86 401.631  10
   0  -4   2 3535.82 401.248   5
   0   4   2 4548.52 402.247   5
   0  -4  -2 2865.21 400.781   5
   0   4   2 4407.97 401.884   2
   0  -4  -2 4012.13 401.883   2
   0   4  -2 4493.61 401.845   2
   0  -4   2 4626.10 401.953   2
   0  -4  -2 5083.15 402.007   9
   0   4  -2 4585.78 401.762   9
   0  -4   2 4572.49 402.093   9
   0   4   2 4266.38 401.219   9
   0   4  -2 4811.36 401.324   8
   0  -4  -2 5441.44 402.391   8
   0  -4  -2 4162.41 401.729   3
   0   4   2 4722.40 401.912   3
   0   4  -2 4437.59 401.449   3
   0  -4   2 4186.25 401.699   7
   0  -4   2 3985.04 401.046   6
   0   4  -2 4123.25 401.522   6
   0  -4  -2 4933.89 401.745   7
   0   4  -2 5611.40 402.615   7
   0  -4  -2 3776.65 401.223   6
   0   4   2 4299.96 401.924   6
   0   4  -2 4486.92 402.100   5
   0  -4   2 4072.37 401.708   1
   0  -4   2 3383.37 401.115   4
   0  -4  -2 4077.52 401.500   4
   0  -4  -3 127.605 21.1790   1
   0  -4   3 138.191 21.1873  10
   0  -4  -3 155.518 23.1382  10
   0   4   3 140.700 23.7234  10
   0   4  -3 124.995 21.0041  10
   0   4   3 102.432 22.5980   5
   0  -4   3 104.451 23.3515   5
   0   4  -3 112.601 19.5102   2
   0   4   3 110.519 19.3781   2
   0  -4   3 102.197 19.7587   2
   0  -4  -3 94.8090 21.5422   9
   0   4   3 124.528 22.4653   9
   0  -4   3 114.611 23.0138   9
   0   4  -3 145.220 25.4610   9
   0  -4  -3 156.904 20.3398   8
   0   4  -3 94.6719 17.7862   8
   0   4   3 108.749 19.5653   8
   0  -4  -3 96.2911 18.6089   3
   0   4  -3 131.639 18.7965   3
   0   4   3 96.2744 18.6424   3
   0   4  -3 166.008 20.5170   7
   0  -4   3 163.574 20.5253   7
   0   4  -3 145.228 21.6394   6
   0  -4  -3 118.689 18.1655   7
   0   4   3 136.338 22.3132   6
   0   4  -3 134.726 23.3479   5
   0  -4  -3 103.194 22.6584   6
   0  -4   3 106.844 22.0822   6
   0   4  -3 104.467 20.2007   1
   0  -4   3 132.713 21.3326   1
   0  -4   3 124.117 25.1334   4
   0  -4  -3 144.589 25.0649   4
   0   4   4 4721.59 483.787   1
   0  -4  -4 4996.60 484.012   1
   0  -4   4 6423.14 483.479  10
   0  -4  -4 7104.57 485.096  10
   0   4  -4 5280.60 482.791  10
   0   4   4 5449.75 483.697  10
   0   4   4 5790.09 484.417   5
   0  -4   4 5067.21 483.635   4
   0   4  -4 4820.15 483.907   4
   0  -4   4 4967.38 483.811   2
   0   4   4 4396.22 483.677   2
   0   4  -4 5517.70 483.991   2
   0  -4  -4 5661.35 483.634   9
   0   4   4 5168.11 483.035   9
   0   4  -4 5431.27 483.849   9
   0   4  -4 5909.76 483.203   8
   0  -4  -4 6705.21 484.638   8
   0   4   4 5849.29 484.328   8
   0  -4  -4 4984.88 483.656   3
   0   4   4 5137.36 483.826   3
   0   4  -4 5602.79 483.560   3
   0   4  -4 5962.73 484.441   7
   0   4  -4 5627.71 483.691   6
   0  -4  -4 5065.20 483.325   7
   0  -4   4 4704.75 482.967   6
   0  -4   4 4734.27 483.379   5
   0   4  -4 6037.29 484.482   5
   0  -4  -4 4602.83 483.266   6
   0   4   4 5702.71 484.311   6
   0  -4   4 5521.47 484.129   1
   0   4  -4 4903.13 483.803   1
   0   4   4 4428.90 483.827   4
   0  -4  -4 4870.85 483.491   4
   0   4   5 1875.36 195.010   1
   0  -4  -5 2263.39 195.747   1
   0  -4   5 2346.25 194.639  10
   0   4   5 2326.27 195.533  10
   0   4  -5 2102.88 194.122  10
   0  -4   5 1995.74 195.306   4
   0   4   5 2032.87 195.356   2
   0   4  -5 1968.71 195.229   2
   0  -4   5 1875.24 194.996   2
   0   4   5 1905.46 194.335   9
   0   4  -5 2266.17 195.734   9
   0  -4  -5 2320.38 195.103   9
   0   4   5 2676.84 196.144   8
   0  -4  -5 2637.44 196.116   8
   0   4  -5 2113.82 194.091   8
   0  -4  -5 2269.45 195.531   3
   0  -4   5 2254.09 194.852   3
   0   4   5 1971.70 195.156   3
   0   4  -5 2164.66 195.028   6
   0  -4   5 2323.98 195.684   7
   0  -4  -5 2201.71 194.560   7
   0  -4   5 1840.51 194.432   6
   0   4  -5 2742.01 196.421   7
   0  -4   5 1700.98 194.872   5
   0  -4  -5 1851.14 194.855   6
   0   4  -5 1867.88 195.043   1
   0  -4   5 1903.25 195.118   1
   0  -4  -5 1859.00 195.176   4
   0   4  -5 1974.10 194.524   3
   0  -4  -6 16780.7 1450.55   1
   0   4   6 15124.2 1450.17   1
   0   4   6 15497.7 1449.87  10
   0   4  -6 16055.1 1448.92  10
   0  -4   6 18491.0 1449.51  10
   0  -4   6 15004.7 1449.71   4
   0  -4   6 16188.5 1450.39   2
   0   4  -6 16763.7 1450.53   2
   0   4   6 15275.3 1450.34   2
   0  -4  -6 17900.6 1449.94   9
   0  -4  -6 19878.1 1451.20   8
   0   4   6 18130.7 1450.94   8
   0   4   6 14873.5 1449.10   9
   0  -4  -6 15325.7 1450.24   3
   0  -4   6 15954.8 1449.82   3
   0   4   6 15687.6 1450.33   3
   0   4   6 17254.5 1449.76   7
   0  -4  -6 16244.9 1449.57   7
   0  -4   6 18762.0 1451.10   7
   0   4  -6 17825.3 1450.86   7
   0  -4   6 13593.7 1449.04   6
   0   4  -6 16805.0 1450.07   6
   0  -4   6 14408.8 1449.60   5
   0  -4  -6 14111.7 1449.55   6
   0   4  -6 15909.8 1450.37   1
   0  -4   6 16956.7 1450.76   1
   0  -4  -6 14183.4 1449.57   4
   0   4  -6 14581.8 1449.52   3
   0  -4   7 10490.5 1074.55   2
   0  -4   7 13533.4 1075.45   1
   0  -4   7 11863.1 1074.89   1
   0  -4  -7 12728.2 1075.25   1
   0   4   7 10373.0 1074.54   1
   0   4  -7 11851.7 1073.38  10
   0  -4  -7 14519.0 1075.99  10
   0   4  -7 13100.9 1073.92  10
   0  -4   7 12832.5 1075.28   5
   0   4   7 10240.3 1074.68   5
   0  -4   7 11587.4 1074.37   4
   0   4   7 11266.9 1074.78   2
   0  -4   7 12027.3 1074.87   2
   0  -4   7 10028.5 1073.79   3
   0  -4   7 14680.6 1076.01   9
   0  -4  -7 12043.7 1074.13   9
   0   4   7 11255.6 1073.59   9
   0  -4  -7 16156.5 1076.28   8
   0   4  -7 11475.1 1073.48   8
   0  -4  -7 11934.0 1074.00   7
   0  -4   7 14143.8 1075.69   7
   0   4   7 12772.4 1074.29   7
   0  -4   7 10758.6 1073.67   6
   0   4   7 13167.3 1075.50   6
   0  -4   7 10527.0 1074.06   6
   0  -4   7 10210.9 1074.00   5
   0   4   7 13051.1 1075.25   3
   0  -4   7 12962.5 1075.35   4
   0  -4  -7 9668.63 1073.98   4
   0  -4   7 12908.1 1074.58   3
   0   4   7 9898.45 1074.58   4
   0  -4   8 19279.2 1670.17   1
   0  -4   8 14936.2 1669.12   2
   0   4   8 17452.8 1669.79   1
   0  -4   8 17333.1 1669.65   1
   0  -4  -8 17492.9 1669.82   1
   0   4  -8 18991.1 1668.34  10
   0   4  -8 19854.7 1668.88  10
   0  -4  -8 24147.5 1671.45  10
   0   4   8 20605.4 1670.54   5
   0  -4   8 16290.4 1669.61   5
   0  -4   8 16452.4 1669.35   4
   0  -4  -8 16918.4 1669.73   2
   0  -4   8 18711.3 1669.34   3
   0   4   8 17061.7 1669.76   2
   0  -4   8 18873.7 1670.08   2
   0  -4  -8 19708.3 1669.31   9
   0   4  -8 18064.4 1669.40   9
   0  -4   8 22478.8 1671.07   9
   0  -4  -8 17310.4 1668.37   9
   0   4   8 21197.8 1670.61   8
   0  -4  -8 22120.4 1670.74   8
   0  -4  -8 19528.8 1669.09   7
   0   4  -8 18588.4 1668.59   8
   0  -4   8 22713.8 1670.90   7
   0   4  -8 18884.2 1670.44   7
   0  -4  -8 18405.3 1668.89   7
   0  -4   8 17521.9 1668.71   6
   0  -4   8 15644.7 1668.88   5
   0   4   8 20482.6 1670.71   6
   0   4   8 17900.2 1669.93   3
   0   4   8 20060.3 1670.44   4
   0  -4   8 19098.7 1669.52   3
   0  -4   8 16547.9 1669.89   4
   0  -4  -8 16642.1 1669.04   4
   0  -4   9 13883.5 1303.86   1
   0  -4  -9 12722.4 1303.46   2
   0  -4   9 14867.1 1303.71   2
   0  -4   9 14921.2 1303.82   1
   0  -4  -9 12440.8 1303.31   1
   0   4   9 14695.5 1303.75   1
   0   4  -9 14356.7 1301.92  10
   0  -4  -9 17150.7 1304.89  10
   0   4   9 15828.7 1303.53  10
   0   4  -9 15802.6 1302.68  10
   0  -4   9 13481.4 1302.92   4
   0   4   9 14814.2 1304.12   5
   0  -4  -9 13002.9 1302.76   5
   0  -4   9 12632.6 1303.42   5
   0  -4   9 14047.9 1303.03   3
   0  -4   9 14543.1 1303.70   2
   0   4   9 14354.3 1303.79   2
   0  -4   9 18022.1 1305.02   9
   0   4  -9 14282.5 1303.17   9
   0  -4  -9 12750.9 1301.97   9
   0  -4  -9 14775.8 1302.92   9
   0   4  -9 16304.9 1302.58   8
   0  -4  -9 18534.9 1304.98   8
   0   4   9 16799.8 1304.47   8
   0   4  -9 14986.5 1302.30   8
   0  -4  -9 13675.0 1302.38   7
   0  -4   9 12273.6 1302.11   6
   0  -4   9 15421.1 1303.98   7
   0  -4  -9 14519.4 1302.66   7
   0   4  -9 17773.8 1304.76   7
   0  -4   9 12766.2 1302.76   5
   0  -4  -9 12884.9 1302.74   6
   0   4   9 14904.5 1304.28   6
   0   4   9 14942.5 1303.96   3
   0  -4  -9 13483.8 1303.59   3
   0  -4   9 13675.1 1303.75   4
   0  -4   9 13092.1 1302.74   3
   0   4   9 14983.9 1304.15   4
   0  -4 -10 9330.45 839.087   2
   0  -4  10 8490.82 838.497   2
   0  -4 -10 9651.39 839.238   1
   0  -4  10 8194.18 838.404   1
   0   4  10 7563.81 838.431   1
   0   4 -10 10678.6 838.041  10
   0   4  10 10014.8 839.565   5
   0  -4  10 9946.56 839.445   5
   0  -4  10 8533.50 837.964   3
   0   4  10 8665.53 839.010   2
   0  -4 -10 8545.94 837.197   9
   0  -4  10 8833.75 839.309   9
   0   4  10 9465.87 839.257   8
   0  -4 -10 9127.69 837.755   7
   0   4 -10 10082.1 837.630   8
   0  -4  10 9484.70 839.048   7
   0  -4 -10 8506.98 837.680   7
   0   4 -10 11264.1 839.980   7
   0  -4  10 10251.8 838.962   6
   0   4  10 9867.39 839.496   6
   0   4  10 8657.48 838.890   3
   0  -4 -10 10495.8 839.598   3
   0   4  10 9633.65 839.480   4
   0  -4  10 9891.03 839.475   4
   0  -4  11 1418.91 142.442   2
   0   4 -11 1366.69 142.587   2
   0  -4 -11 1592.41 143.459   2
   0   4  11 1094.40 142.059   1
   0   4 -11 1435.62 143.001   1
   0  -4  11 1205.15 142.175   1
   0  -4 -11 1575.53 143.905  10
   0  -4  11 1740.01 144.273   5
   0   4  11 1470.09 144.111   5
   0   4 -11 1673.90 142.454   3
   0  -4  11 1473.34 141.845   3
   0   4  11 1445.51 142.958   2
   0  -4 -11 1342.69 141.460   9
   0  -4  11 1768.79 144.502   9
   0  -4  11 1487.16 141.364  10
   0   4  11 1986.42 144.492   8
   0  -4 -11 1689.17 143.449   8
   0   4 -11 1665.10 141.369   8
   0  -4  11 1759.91 141.552   8
   0  -4 -11 1479.84 141.346   7
   0  -4  11 1684.21 143.342   7
   0  -4 -11 1429.25 140.989   7
   0   4 -11 1475.20 143.095   7
   0  -4  11 1326.89 142.507   6
   0   4 -11 1419.99 142.179   6
   0  -4 -11 1524.60 142.997   3
   0  -4  11 1502.13 144.136   4
   0   4  11 1612.98 144.390   4
   0  -4  12 26460.2 2488.74   2
   0  -4 -12 25763.6 2489.03   2
   0   4 -12 29577.8 2489.36   2
   0   4  12 27166.6 2489.00   1
   0  -4  12 26781.5 2488.98   1
   0   4 -12 26008.3 2488.83   1
   0  -4 -12 32676.9 2490.41  10
   0  -4  12 26079.6 2486.84  10
   0   4  12 29119.2 2489.66   5
   0  -4  12 26065.2 2489.11   5
   0  -4  12 27264.2 2488.29   3
   0   4  12 25503.3 2488.81   2
   0   4 -12 28685.3 2488.53   3
   0  -4 -12 23969.8 2486.83   9
   0  -4  12 30989.5 2490.11   9
   0  -4 -12 27961.1 2489.03   8
   0   4  12 34351.9 2490.30   8
   0   4 -12 28470.4 2487.57   8
   0  -4 -12 26829.7 2487.76   7
   0  -4  12 30435.2 2487.87   8
   0   4 -12 28971.3 2489.59   7
   0  -4  12 32208.2 2489.80   7
   0  -4  12 27678.5 2488.67   6
   0   4 -12 23889.1 2487.20   6
   0  -4 -12 28571.2 2489.62   3
   0  -4  12 28444.0 2489.49   4
   0   4  12 24459.2 2488.79   4
   0  -4 -13 6516.39 537.821   2
   0  -4  13 5997.75 537.004   2
   0   4 -13 6759.64 537.894   2
   0  -4  13 6033.61 537.361   1
   0   4 -13 5467.91 536.807   1
   0   4  13 5374.42 536.590   1
   0  -4 -13 7217.86 538.948  10
   0   4 -13 6217.35 536.002  10
   0  -4  13 6154.42 535.250  10
   0   4  13 6016.68 537.761   5
   0  -4  13 5135.00 536.890   5
   0   4  13 5578.51 536.797   2
   0  -4  13 5694.98 536.162   3
   0   4 -13 6431.84 536.908   3
   0   4  13 6331.65 536.355   9
   0  -4 -13 5409.66 535.165   9
   0  -4  13 6579.36 538.356   9
   0  -4 -13 7039.73 538.089   8
   0   4  13 7864.61 538.987   8
   0  -4  13 7040.43 536.216   8
   0  -4 -13 6197.72 536.042   7
   0   4  13 4079.49 534.367   7
   0  -4  13 6305.40 537.511   7
   0   4 -13 6263.26 535.620   8
   0   4 -13 6403.51 537.686   7
   0   4  13 2303.19 534.054   6
   0  -4  13 6423.74 537.445   6
   0   4  13 6352.76 537.478   3
   0  -4 -13 7055.07 538.201   3
   0   4  13 5101.35 537.070   4
   0  -4  13 4996.43 536.916   4
   0  -4 -14 560.561 61.5335   2
   0  -4  14 424.734 59.9313   2
   0   4 -14 496.876 60.9808   2
   0  -4  14 582.715 61.8842   1
   0   4  14 580.700 61.9187   1
   0   4 -14 579.042 62.1260   1
   0   4 -14 578.813 61.2596  10
   0  -4 -14 579.338 63.0936  10
   0  -4  14 625.459 60.9913  10
   0  -4  14 532.045 62.5543   5
   0   4 -14 618.238 61.1775   3
   0  -4  14 534.557 59.4772   3
   0  -4  14 727.111 65.0234   9
   0   4  14 498.319 61.7564   9
   0  -4 -14 519.466 60.9471   9
   0   4  14 627.973 62.6235   8
   0  -4 -14 596.703 61.4205   8
   0  -4  14 703.577 62.3380   7
   0  -4 -14 559.865 58.8896   7
   0   4  14 483.741 58.3234   7
   0   4 -14 546.104 58.4976   8
   0  -4  14 646.719 59.7289   8
   0   4 -14 639.662 62.0059   7
   0   4  14 703.186 64.3622   6
   0  -4  14 548.421 62.3578   6
   0   4  14 524.882 60.1274   3
   0  -4 -14 550.323 61.1493   3
   0  -4  14 536.505 63.2031   4
   0   4  14 639.795 64.7124   4
   0   4 -15 1050.33 128.603   2
   0  -4 -15 1330.92 129.128   2
   0  -4  15 1133.31 128.194   2
   0   4 -15 1429.44 129.905   1
   0  -4  15 1220.82 128.622   1
   0   4  15 1183.52 128.495   1
   0  -4 -15 1683.18 131.612  10
   0  -4  15 1208.20 127.021  10
   0   4 -15 1469.67 128.714  10
   0  -4  15 1586.92 131.214   5
   0  -4  15 1365.91 127.910   3
   0   4 -15 1390.88 128.232   3
   0  -4  15 1281.33 129.991   9
   0   4  15 1458.26 129.120   9
   0   4  15 1380.33 129.641   8
   0  -4 -15 1528.92 129.299   8
   0  -4 -15 1315.25 127.093   7
   0   4 -15 1428.09 127.294   8
   0  -4  15 1331.43 128.581   7
   0  -4  15 1362.48 127.013   8
   0   4  15 1027.54 126.329   7
   0   4 -15 1447.52 129.047   7
   0  -4  15 1413.18 129.621   6
   0   4  15 1504.93 130.533   6
   0  -4 -15 1411.36 129.134   3
   0   4  15 1230.13 128.058   3
   0   4  15 1371.36 130.358   4
   0  -4  15 1528.46 130.910   4
   0  -4  16 8461.31 793.015   2
   0  -4 -16 7876.84 793.158   2
   0   4 -16 9204.16 793.661   2
   0  -4  16 7611.25 792.742   1
   0   4 -16 8004.78 793.027   1
   0   4  16 7929.37 792.852   1
   0  -4 -16 10838.0 795.550  10
   0   4 -16 9202.32 792.296  10
   0  -4  16 7934.65 793.578   5
   0  -4  16 7755.96 792.019   3
   0   4 -16 8291.71 792.402   3
   0   4  16 8768.89 792.340   9
   0  -4  16 10383.7 795.052   9
   0   4  16 9975.90 794.352   8
   0  -4 -16 9660.80 793.844   8
   0  -4  16 9478.89 793.613   7
   0  -4  16 9653.49 792.194   8
   0  -4 -16 8665.05 791.893   7
   0   4 -16 8770.31 791.714   8
   0   4  16 7740.46 791.420   7
   0   4 -16 9759.53 793.826   7
   0   4  16 9746.75 794.833   6
   0  -4  16 8386.75 793.067   6
   0   4  16 8024.11 792.894   3
   0  -4 -16 9446.68 793.830   3
   0  -4  16 8577.74 793.832   4
   0   4  16 8776.09 794.089   4
   0  -4 -17 21.2716 28.2931   2
   0   4 -17 51.3549 27.7555   2
   0   4 -17 112.673 31.0232   1
   0  -4 -17 68.4926 30.4794   1
   0   4 -17 92.5051 30.3442  10
   0  -4 -17 119.228 34.5925  10
   0  -4  17 35.0858 30.7909   5
   0   4 -17 65.9435 26.0327   3
   0  -4  17 65.8553 23.3668   3
   0   4  17 87.7310 33.2634   9
   0  -4  17 38.6126 32.3336   9
   0  -4 -17 69.4108 26.8205   8
   0   4  17 44.0137 28.7062   8
   0  -4  17 80.4392 25.5181   8
   0  -4 -17 24.3201 23.5335   7
   0   4 -17 24.9916 23.0294   8
   0  -4  17 51.9142 26.5267   7
   0   4  17 33.6681 22.6103   7
   0   4 -17 47.4317 26.2020   7
   0  -4  17 31.5095 30.9961   6
   0   4  17 30.2694 29.5535   6
   0  -4 -17 35.2129 26.1576   3
   0  -4  17 32.8127 32.7722   4
   0   4  17 17.7908 31.9904   4
   0   4 -18 88.0417 32.8895  10
   0  -4 -18 129.400 35.4545  10
   0  -4  18 102.204 34.2973   5
   0  -4  18 75.3667 25.9962   3
   0   4 -18 95.4492 27.6518   3
   0   4  18 133.216 32.8488   9
   0  -4  18 113.107 35.0361   9
   0   4  18 74.3669 31.8326   8
   0  -4 -18 37.1698 25.4657   7
   0   4  18 99.7877 26.2177   7
   0  -4  18 101.465 28.7408   8
   0   4 -18 82.5585 25.3123   8
   0   4 -18 84.2031 28.9703   7
   0  -4  18 101.608 33.1340   6
   0   4  18 92.1476 32.9414   6
   0   4  18 75.9313 32.2270   1
   0   4  18 55.7684 35.0377   4
   0  -4  18 63.3244 36.3549   4
   0  -4 -19 885.695 99.7225   1
   0   4  19 989.185 100.861   1
   0   4 -19 906.601 99.9101   1
   0  -4  19 1047.00 100.467   1
   0   4 -19 1169.85 100.802  10
   0  -4 -19 1125.03 103.228  10
   0   4  19 939.113 101.429   5
   0  -4  19 1159.43 102.640   5
   0   4 -19 938.029 98.2652   3
   0   4  19 1042.77 100.722   9
   0  -4  19 982.822 102.166   9
   0  -4 -19 1059.97 100.245   8
   0  -4  19 1119.26 98.1448   8
   0   4  19 971.636 97.0763   7
   0   4 -19 980.230 97.2027   8
   0  -4 -19 953.105 97.6355   7
   0   4  19 885.629 98.2980   3
   0  -4  19 869.775 97.7724   3
   0  -4 -19 863.658 99.5586   3
   0  -4  19 925.804 100.467   6
   0   4  19 1129.72 102.212   6
   0  -4 -19 987.837 99.8990   2
   0  -4  19 868.454 98.4966   2
   0   4  19 981.613 99.0902   2
   0   4  19 996.857 102.406   4
   0  -4  19 1131.15 103.255   4
   0   4  20 91.6992 33.4246   1
   0   4 -20 39.1636 33.1582   1
   0  -4  20 73.0319 33.2815   1
   0  -4 -20 5.24562 32.9359   1
   0   4 -20 69.4694 34.7496  10
   0  -4 -20 39.1175 36.3257  10
   0  -4  20 119.595 36.8296   5
   0   4  20 89.3580 36.6426   5
   0   4 -20 16.7947 29.6209   3
   0  -4  20 70.5551 36.4568   9
   0   4  20 85.5877 36.5337   9
   0  -4 -20 127.767 31.0280   8
   0   4  20 63.9715 35.6772   8
   0  -4  20 144.287 30.5312   8
   0   4  20 112.667 27.2400   7
   0   4 -20 70.0016 26.6378   8
   0  -4 -20 93.5540 28.2330   7
   0  -4  20 74.7992 31.0784   7
   0  -4 -20 67.6198 31.4994   3
   0   4  20 80.5183 29.2718   3
   0   4  20 79.8147 35.9086   6
   0  -4  20 72.4532 33.7880   6
   0  -4 -20 86.6049 32.5833   2
   0   4 -20 36.3693 32.5829   2
   0  -4  20 88.2528 31.2778   2
   0   4  20 78.6369 29.6438   2
   0  -4  20 42.9685 38.0366   4
   0   4  20 63.3846 38.8477   4
   0  -4 -21 362.557 49.7224   2
   0  -4  21 262.452 45.5480   2
   0   4  21 302.655 46.5000   2
   0   4 -21 257.313 47.6714   2
   0  -4 -21 270.421 48.2729   1
   0  -4  21 228.644 48.0791   1
   0   4 -21 290.812 50.1592   1
   0   4  21 343.052 49.1858   1
   0  -4 -21 260.581 50.2618  10
   0   4 -21 337.315 49.6554  10
   0   4  21 353.183 52.1444   5
   0  -4  21 396.496 53.8833   5
   0   4  21 223.678 46.6452   9
   0  -4  21 396.591 53.2035   9
   0  -4 -21 357.829 47.0718   8
   0  -4  21 357.106 47.2021   7
   0   4  21 364.691 44.6118   7
   0   4 -21 416.751 44.6696   8
   0  -4  21 389.429 45.6905   8
   0   4  21 440.022 50.4544   8
   0  -4 -21 316.010 44.5799   7
   0   4 -21 326.505 48.1667   7
   0  -4  21 413.110 52.0117   6
   0   4  21 340.113 51.6889   6
   0   4  21 382.786 46.8291   3
   0  -4  21 332.773 44.1366   3
   0  -4 -21 316.293 48.5027   3
   0  -4  21 360.094 54.5093   4
   0   4  21 317.138 53.5424   4
   0  -4  22 49.8467 33.4639   1
   0   4  22-58.3780 35.4576   1
   0   4 -22 5.54151 33.7128   1
   0  -4 -22 25.0477 38.1540   1
   0  -4 -22 26.9635 37.8466  10
   0   4 -22-26.2659 35.2099  10
   0   4 -22-5.14335 30.5982   3
   0  -4  22 49.4764 39.0268   9
   0   4  22 56.5153 37.5929   9
   0  -4 -22 54.0998 31.6563   8
   0   4 -22-4.47378 27.1510   8
   0  -4  22 17.9238 30.8629   8
   0   4  22 18.3406 27.9184   7
   0   4  22 5.41526 34.2698   8
   0  -4 -22 32.1030 28.8598   7
   0  -4  22 31.7166 30.9915   7
   0   4 -22 60.8033 31.7298   7
   0  -4  22 33.7333 35.6869   6
   0  -4 -22 35.8310 32.9596   3
   0   4  22 85.3236 30.7499   3
   0  -4  22 10.2706 27.7516   3
   0   4 -22 22.0813 32.7137   2
   0  -4  22 30.3197 29.5863   2
   0   4  22-5.56177 29.8485   2
   0  -4 -22 16.6979 34.6603   2
   0  -4 -23 471.493 60.3450   2
   0   4  23 271.245 56.5508   2
   0   4 -23 462.250 61.2586   2
   0  -4  23 436.339 58.9707   2
   0  -4 -23 460.103 62.8916   1
   0   4  23 470.983 60.9577   1
   0   4 -23 552.093 62.6867   1
   0  -4  23 418.107 60.9159   1
   0   4 -23 541.552 62.3198  10
   0  -4  23 498.747 64.2653   5
   0   4  23 455.655 63.7330   5
   0   4 -23 575.973 60.0487   3
   0  -4  23 442.216 65.3773   9
   0   4  23 529.933 64.1033   9
   0  -4 -23 485.722 59.9887   8
   0   4 -23 578.651 57.2075   8
   0   4  23 539.279 61.9845   8
   0  -4  23 550.865 60.1519   7
   0  -4  23 498.133 58.6184   8
   0  -4 -23 441.889 56.4926   7
   0   4 -23 445.348 58.8900   7
   0  -4  23 429.291 62.1896   6
   0  -4 -23 551.760 60.3908   3
   0   4  23 469.026 58.0316   3
   0  -4  23 397.498 56.4060   3
   0   4  23 471.642 66.4451   4
   0  -4  23 565.205 67.5329   4
   0   4  24 1117.41 128.661   2
   0   4 -24 1253.69 130.360   2
   0  -4  24 1022.40 128.215   2
   0  -4 -24 1253.67 130.180   2
   0  -4  24 1268.04 130.082   1
   0  -4 -24 1089.17 130.369   1
   0   4  24 1201.92 130.025   1
   0   4 -24 1094.36 130.455   1
   0  -4 -24 1478.03 134.182  10
   0   4 -24 1507.34 131.770  10
   0  -4  24 1447.65 133.362   5
   0   4  24 1431.47 133.537   5
   0   4 -24 1385.51 129.948   3
   0   4  24 1581.82 132.668   9
   0   4  24 1523.70 131.711   8
   0  -4 -24 1561.12 131.063   8
   0   4  24 1382.34 128.291   7
   0  -4  24 1269.13 129.447   7
   0   4 -24 1475.39 130.895   7
   0   4  24 1215.97 132.344   6
   0  -4 -24 1217.47 130.619   3
   0  -4  24 1331.39 128.878   3
   0   4  24 1135.24 128.536   3
   0   4  24 1378.08 134.109   4
   0  -4  24 1365.38 134.953   4
   0   4 -25-5.95431 37.4382   2
   0  -4 -25 20.9727 37.1920   2
   0   4  25 2.99194 32.6712   2
   0  -4  25-8.91726 30.4724   2
   0   4 -25 23.8878 40.6034   1
   0  -4 -25 2.99505 40.7823   1
   0  -4  25 14.9128 35.6008   1
   0   4  25 11.9656 35.3884   1
   0  -4 -25 32.8755 42.6409  10
   0   4 -25 32.5276 40.5059  10
   0   4  25-40.9900 40.4085   5
   0  -4  25 40.6217 40.6195   5
   0   4 -25 36.5267 35.1071   3
   0  -4  25 22.3934 44.1491   9
   0   4  25-2.76497 40.8477   9
   0  -4 -25-5.81586 32.0220   8
   0  -4  25 14.2452 33.9470   7
   0  -4 -25 2.53514 30.7405   7
   0   4 -25-14.9578 30.4363   8
   0   4  25 14.5631 37.0919   8
   0   4  25 2.53454 31.6692   7
   0   4 -25 2.85106 34.0919   7
   0   4  25-33.6853 36.5479   6
   0   4  25-5.92486 29.4059   3
   0  -4 -25-26.6876 36.3848   3
   0  -4  25 8.41506 30.1071   3
   0   4  25 23.9077 44.5639   4
   0  -4  25 34.0107 45.0307   4
   0   4 -26 297.961 51.1433   2
   0  -4  26 300.716 48.6323   2
   0   4  26 274.860 46.8919   2
   0  -4 -26 333.359 52.4050   2
   0  -4 -26 342.425 54.0344   1
   0  -4  26 277.277 50.7160   1
   0   4  26 278.035 49.5928   1
   0   4 -26 362.808 53.7916   1
   0   4 -26 417.021 54.9827  10
   0  -4 -26 348.250 55.2758  10
   0  -4  26 345.138 55.4229   5
   0   4  26 340.934 53.6550   5
   0   4 -26 308.396 49.6912   3
   0   4  26 286.768 55.4536   9
   0  -4  26 335.834 56.4179   9
   0  -4 -26 395.024 51.4012   8
   0  -4  26 293.909 49.1849   8
   0   4  26 294.526 52.2377   8
   0   4  26 261.072 46.6808   7
   0  -4 -26 279.414 45.8694   7
   0  -4  26 332.013 48.9273   7
   0   4 -26 254.789 45.8130   8
   0   4 -26 282.556 48.3166   7
   0   4  26 363.886 55.7226   6
   0  -4  26 278.694 54.8788   6
   0  -4 -26 266.531 50.7765   3
   0  -4  26 261.830 46.3650   3
   0   4  26 311.477 47.3774   3
   0   4  26 274.128 57.5235   4
   0  -4  26 269.556 58.8946   4
   0   4 -27 471.318 66.8104   2
   0  -4 -27 539.282 66.9180   2
   0   4  27 544.726 65.6124   2
   0  -4  27 582.045 66.3943   2
   0  -4  27 403.615 64.5566   1
   0   4  27 541.554 66.6816   1
   0   4 -27 441.397 66.4185   1
   0  -4 -27 464.331 68.2867   1
   0   4 -27 690.065 72.7727  10
   0  -4 -27 670.246 72.4489  10
   0   4  27 570.512 71.1025   5
   0  -4  27 480.224 70.4334   5
   0   4 -27 528.164 63.9917   3
   0  -4  27 565.110 73.3329   9
   0   4  27 549.171 70.8006   9
   0   4 -27 602.224 63.5284   8
   0  -4 -27 554.092 64.7755   8
   0   4  27 585.498 64.3150   7
   0  -4 -27 548.032 63.9815   7
   0  -4  27 496.388 63.5477   7
   0  -4  27 576.725 64.9956   8
   0   4  27 488.404 67.5726   8
   0   4 -27 585.977 66.4221   7
   0   4  27 530.474 68.2327   6
   0  -4  27 521.686 68.9589   6
   0   4  27 416.183 62.9456   3
   0  -4  27 447.948 61.4362   3
   0  -4 -27 499.927 66.1047   3
   0  -4  27 611.580 75.3770   4
   0   4  27 231.081 68.4098   4
   0  -4  28 945.241 111.482   2
   0   4 -28 1136.07 114.657   2
   0  -4 -28 1198.65 115.598   2
   0  -4 -28 894.029 113.641   1
   0   4 -28 876.141 113.597   1
   0  -4 -28 1399.74 119.112  10
   0  -4  28 1117.73 116.458   5
   0   4  28 1259.31 118.268   5
   0   4 -28 1106.73 113.394   3
   0  -4  28 1229.72 119.518   9
   0   4 -28 1236.57 111.958   8
   0  -4 -28 1116.14 112.546   8
   0  -4  28 1136.44 112.589   7
   0  -4 -28 1028.76 111.692   7
   0  -4  28 1046.93 112.094   8
   0   4  28 1000.92 114.297   8
   0   4  28 1058.83 110.875   7
   0   4 -28 1106.93 112.897   7
   0  -4  28 1411.95 118.833   6
   0   4  28 1135.55 116.891   6
   0  -4 -28 1008.02 112.821   3
   0   4  28 1006.97 111.708   3
   0  -4  28 1030.06 111.175   3
   0  -4  28 1295.65 120.395   4
   0   4  28 781.498 116.764   4
   0  -4 -29 47.4435 45.3848  10
   0  -4  29 48.9848 45.2229   5
   0   4  29 15.1698 44.4659   5
   0   4 -29 18.4678 37.3322   3
   0  -4  29-42.7456 49.2329   9
   0  -4 -29 56.4253 37.5606   8
   0   4 -29-22.4213 33.5258   8
   0   4  29 28.2772 35.2290   7
   0  -4  29-43.1805 35.4301   7
   0  -4 -29-31.1128 34.9501   7
   0   4  29 50.2436 41.6476   8
   0  -4  29 5.61568 36.4315   8
   0   4 -29 9.25954 36.8528   7
   0  -4  29 3.54196 42.9557   6
   0   4  29 11.2166 43.4333   6
   0  -4  29 55.3037 31.9614   3
   0  -4 -29 44.6833 39.6298   3
   0   4  29-34.1323 51.6471   4
   0  -4  29-7.56392 49.6469   4
   0   4 -30 87.3068 48.6344  10
   0  -4 -30 130.662 49.3814  10
   0   4  30 89.2097 47.1927   5
   0  -4  30 208.134 50.5445   5
   0   4 -30 141.002 45.6151   3
   0  -4  30 178.687 56.4207   9
   0   4  30 208.940 54.4177   9
   0   4 -30 215.550 49.9484   8
   0  -4  30 175.642 44.0703   8
   0   4  30 184.957 46.8345   8
   0   4  30 107.140 40.2325   7
   0  -4 -30 147.649 39.4281   7
   0  -4  30 197.583 41.7884   7
   0   4 -30 216.435 41.7347   7
   0   4  30 214.152 51.9191   6
   0  -4  30 214.575 52.2790   6
   0  -4  30 212.798 40.2602   3
   0  -4  30 85.0961 53.6061   4
   0   4  30 128.009 55.1435   4
   0  -4  31 126.834 53.1146   9
   0   4  31 121.003 54.1542   9
   0   4 -31 155.884 38.2422   8
   0   4  31 156.868 39.7109   7
   0  -4 -31 109.489 40.0360   7
   0  -4  31 111.978 44.6044   8
   0   4 -31 95.5248 40.7386   7
   0   4  31 175.790 49.8199   6
   0  -4  31 74.5586 47.7181   6
   0   4 -31 156.114 43.6167   3
   0  -4  31 86.6268 50.0436   5
   0   4  31 43.5632 48.8823   5
   0  -4  31 118.502 54.3421   4
   0   4  31 126.744 54.1921   4
   0   4 -31 93.3358 46.9791  10
   0  -4 -31 91.5510 51.1301  10
   0   4 -32 144.267 39.3089   8
   0  -4 -32 249.115 55.5514  10
   0   4 -32 96.0809 50.4648  10
   0  -4  32 164.684 51.4448   5
   0   4  32 205.868 52.4728   5
   0  -4  32 110.676 48.5361   6
   0   4  32 139.421 53.2772   6
   0  -4 -32 156.999 41.1231   7
   0  -4  32 105.346 44.7966   8
   0   4  32 87.6127 41.5920   7
   0   4  32 226.082 57.7095   4
   0  -4  32 88.5999 57.3620   4
   0  -4  32 240.107 58.1757   9
   0   4  32 117.476 56.5733   9
   0   4 -33 116.492 39.4669   8
   0  -4 -33 95.2259 52.0852  10
   0   4 -33 119.960 50.3272  10
   0   4  33 160.308 54.2964   5
   0  -4  33 192.248 55.5909   5
   0  -4  33 167.725 50.8929   6
   0   4  33 125.770 52.5432   6
   0   4  33 190.783 43.8388   7
   0  -4  33 174.992 45.6127   8
   0  -4 -33 184.677 42.6316   7
   0   4  33 201.372 60.7387   4
   0  -4  33 114.863 58.7847   4
   0   4  33 106.421 55.3778   9
   0  -4  33 248.879 57.1233   9
   0   4 -34 3.12253 35.4406   8
   0   4  34 15.6589 38.8743   7
   0  -4 -34 37.5912 38.9481   7
   0  -4  34-3.12857 40.6993   8
   0  -4  34-127.416 49.2614   6
   0   4  34 20.6367 50.2131   6
   0   4 -34-3.62109 49.6390  10
   0  -4 -34 32.3146 51.6764  10
   0  -4  34-62.4020 48.8541   5
   0   4  34-12.5314 50.2082   5
   0  -4  34 12.5149 53.1215   4
   0   4  34-20.8904 56.1075   4
   0   4  34-3.63662 54.8904   9
   0  -4  34 63.4298 53.9043   9
   0  -4 -35 12.3250 51.2009  10
   0   4 -35 33.4119 49.2785  10
   0  -4  35 8.11670 50.5809   6
   0  -4  35 92.8029 55.9413   9
   0   4  35 52.1456 56.3929   9
   0  -4 -35 35.0146 38.1572   7
   0  -4  35 50.8779 43.5587   8
   0   5   0 17.6157 20.6362  10
   0  -5   0 4.71166 20.0068  10
   0  -5   0 8.30342 22.1954   5
   0  -5   0-8.17540 15.4366   2
   0   5   0 19.0662 16.8786   2
   0   5   0 3.38135 21.8522   9
   0  -5   0 2.35258 15.7766   8
   0   5   0-8.23595 14.7496   8
   0  -5   0 8.91776 14.4333   3
   0   5   0 7.64113 14.7650   3
   0  -5   0 10.3022 15.1805   7
   0   5   0-15.4650 16.2073   7
   0  -5   0 3.34507 20.1284   6
   0  -5   0 5.49604 17.8493   1
   0  -5   0 11.9537 24.7271   4
   0  -5  -1 5523.60 470.473   1
   0  -5   1 5749.23 469.925  10
   0   5   1 5373.08 469.548  10
   0  -5  -1 5756.39 470.489  10
   0   5  -1 5138.20 469.212  10
   0  -5   1 4353.17 469.326   5
   0  -5  -1 4211.58 469.255   5
   0   5  -1 4554.32 469.695   2
   0  -5   1 5292.86 470.114   2
   0  -5  -1 4545.98 469.674   2
   0   5   1 4532.45 469.808   2
   0   5   1 4954.95 469.429   9
   0   5  -1 4996.17 469.686   9
   0  -5   1 6032.92 469.877   8
   0   5   1 6214.33 470.396   8
   0   5  -1 5850.54 469.846   8
   0  -5  -1 5560.88 469.869   8
   0   5  -1 4887.22 469.657   3
   0  -5   1 4907.82 469.596   3
   0   5   1 5533.12 470.188   3
   0  -5  -1 5026.11 469.749   3
   0   5   1 6003.32 470.433   7
   0   5  -1 5839.15 470.518   7
   0  -5  -1 5611.76 470.014   7
   0  -5   1 5394.10 470.106   7
   0  -5   1 4746.98 469.242   6
   0  -5  -1 4299.96 469.065   6
   0  -5   1 4774.48 470.098   1
   0   5  -1 4928.32 470.030   1
   0  -5  -1 5056.28 469.869   4
   0  -5   1 4644.05 469.697   4
   0  -5  -2 8116.44 730.464   1
   0   5   2 8353.51 729.890  10
   0  -5   2 9815.79 730.271  10
   0   5  -2 7782.12 729.269  10
   0  -5   2 6941.11 729.555   5
   0  -5  -2 7229.62 729.660   5
   0  -5  -2 7853.59 730.269   2
   0  -5   2 7863.57 730.204   2
   0   5  -2 6886.09 729.847   2
   0   5   2 8327.86 730.512   2
   0   5  -2 8206.94 730.040   9
   0   5   2 7843.66 729.575   9
   0  -5   2 9227.52 729.946   8
   0   5  -2 8868.76 729.943   8
   0  -5  -2 9676.60 730.750   8
   0   5   2 9528.01 730.791   8
   0   5  -2 8010.22 729.913   3
   0   5   2 7249.41 729.971   3
   0  -5   2 7321.90 729.681   3
   0  -5  -2 8480.93 730.363   3
   0   5   2 8592.82 730.326   7
   0   5  -2 9402.53 730.961   7
   0  -5  -2 8608.52 730.197   7
   0  -5   2 8778.60 730.574   7
   0  -5   2 7247.27 729.334   6
   0  -5  -2 7034.14 729.451   6
   0  -5   2 7481.66 730.231   1
   0   5  -2 7259.60 730.169   1
   0  -5  -2 7197.13 729.697   4
   0  -5   2 7367.03 729.812   4
   0  -5  -3 30867.6 2765.73   1
   0  -5   3 38314.7 2765.47  10
   0   5  -3 32231.2 2764.56  10
   0   5   3 32273.3 2765.17  10
   0   5   3 31719.7 2765.97   5
   0  -5   3 26198.2 2764.72   5
   0   5  -3 30218.3 2765.82   4
   0  -5  -3 26106.9 2764.71   5
   0   5  -3 30398.4 2765.62   2
   0   5   3 30609.7 2765.64   2
   0  -5  -3 28834.4 2765.45   2
   0  -5   3 28947.4 2765.53   2
   0   5  -3 32309.1 2765.40   9
   0   5   3 30237.1 2764.73   9
   0  -5  -3 32042.3 2765.44   9
   0  -5  -3 36472.6 2766.19   8
   0   5  -3 33488.3 2765.10   8
   0  -5   3 35322.1 2765.14   8
   0   5   3 33939.1 2765.94   8
   0  -5   3 32678.9 2765.46   3
   0   5  -3 29733.0 2765.17   3
   0   5   3 30022.3 2765.52   3
   0  -5  -3 28924.9 2765.38   3
   0  -5  -3 29775.0 2765.05   7
   0   5  -3 37795.4 2766.56   7
   0  -5   3 32344.9 2765.83   7
   0  -5   3 27344.7 2764.47   6
   0   5   3 30570.9 2765.24   7
   0  -5  -3 26918.7 2764.70   6
   0   5  -3 27657.6 2765.31   1
   0  -5   3 31309.0 2765.78   1
   0  -5   3 29727.6 2765.07   4
   0  -5  -3 26341.7 2764.79   4
   0  -5  -4 6191.18 635.621   1
   0   5  -4 4236.01 633.477  10
   0   5   4 7276.84 635.389  10
   0  -5   4 7800.19 635.149  10
   0   5   4 6047.22 635.593   5
   0  -5  -4 5495.23 634.719   5
   0   5  -4 7955.20 636.496   4
   0   5  -4 7486.50 635.979   2
   0  -5  -4 6816.66 635.688   2
   0   5   4 6060.01 635.295   2
   0  -5   4 7115.69 635.806   2
   0  -5   4 8042.00 636.827   9
   0   5   4 6903.50 634.815   9
   0   5  -4 7281.86 635.566   9
   0   5  -4 8198.10 635.162   8
   0  -5   4 7131.36 634.882   8
   0   5   4 8867.41 636.625   8
   0  -5  -4 7473.09 635.855   8
   0  -5  -4 6754.53 635.569   3
   0   5   4 7021.89 635.729   3
   0  -5   4 7148.84 635.301   3
   0   5  -4 6838.30 635.061   3
   0  -5   4 6150.55 634.520   6
   0  -5   4 6933.86 635.872   7
   0   5   4 7970.05 635.585   7
   0   5  -4 8424.43 636.663   7
   0  -5  -4 8092.16 635.643   7
   0   5  -4 8175.38 636.564   5
   0   5   4 6917.14 635.853   6
   0  -5   4 6038.71 634.881   5
   0  -5  -4 6404.88 634.994   6
   0  -5   4 7838.75 636.285   1
   0   5  -4 6999.86 635.898   1
   0  -5  -4 6125.31 635.150   4
   0  -5   4 5894.72 634.974   4
   0  -5  -5 9645.31 857.280   1
   0  -5  -5 11150.6 857.828  10
   0   5  -5 9659.65 855.624  10
   0  -5   5 10862.8 856.327  10
   0   5   5 9792.75 856.658  10
   0   5   5 10046.2 857.523   5
   0   5  -5 10037.3 857.553   4
   0  -5  -5 7742.32 856.027   5
   0  -5   5 8773.84 856.854   2
   0   5  -5 9547.43 857.065   2
   0   5   5 9251.83 857.037   2
   0  -5  -5 8805.33 856.858   2
   0   5   5 9006.61 855.841   9
   0   5  -5 9615.09 856.803   9
   0   5   5 11203.2 857.719   8
   0  -5   5 10241.8 856.075   8
   0   5  -5 10077.9 856.005   8
   0  -5  -5 10814.0 857.455   8
   0  -5   5 9344.64 856.389   3
   0   5   5 9246.56 856.939   3
   0   5  -5 9044.94 856.292   3
   0  -5  -5 8812.34 856.751   3
   0  -5   5 8264.84 855.680   6
   0   5  -5 10100.6 857.488   7
   0  -5  -5 9732.65 856.395   7
   0   5   5 10864.3 856.858   7
   0  -5   5 11110.9 857.768   7
   0  -5  -5 8063.06 856.085   6
   0   5   5 9658.61 857.366   6
   0  -5   5 7883.05 856.029   5
   0   5  -5 10377.0 857.548   5
   0  -5   5 9307.18 857.011   1
   0   5  -5 7911.85 856.482   1
   0  -5  -5 8208.13 856.217   4
   0  -5   5 8427.50 856.355   4
   0   5   6 9.47491 18.1665   1
   0  -5  -6 56.8899 21.0116   1
   0  -5   6 13.3716 19.8787  10
   0   5  -6 15.7976 20.9033  10
   0  -5  -6 106.191 25.4875  10
   0   5   6 41.3362 24.3911  10
   0   5   6 41.9496 22.5218   5
   0   5  -6 40.0942 24.8372   4
   0   5   6 34.6667 19.0065   2
   0  -5   6 6.20290 18.9688   2
   0   5  -6 60.4444 18.8622   2
   0   5  -6 21.6912 25.5496   9
   0   5   6 62.0337 20.7737   8
   0   5   6 40.6121 22.5889   9
   0  -5  -6 60.4490 19.4651   8
   0   5  -6-12.2809 15.6096   8
   0  -5   6 20.0951 15.0336   8
   0   5   6 71.7595 19.2082   3
   0   5  -6 4.10906 17.1665   3
   0  -5   6 49.3227 16.9209   3
   0  -5  -6 28.0963 18.3344   3
   0   5   6 34.8286 16.6288   7
   0  -5  -6 9.02142 15.9967   7
   0   5  -6-11.0574 18.5154   7
   0  -5   6 41.7093 22.3850   6
   0  -5   6 45.3330 24.7003   5
   0   5  -6 20.6026 23.1646   5
   0  -5  -6 14.7494 24.0013   6
   0   5   6 27.1302 20.6939   6
   0  -5   6 17.2502 20.7043   1
   0   5  -6 45.4428 19.8629   1
   0   5   6 38.8225 25.0225   4
   0  -5   6 26.9340 27.5122   4
   0  -5  -6 40.6632 27.0103   4
   0  -5  -7 1423.28 141.003   1
   0   5   7 1328.93 140.566   1
   0  -5  -7 1895.53 142.764  10
   0   5   7 1384.34 140.914  10
   0   5  -7 1380.00 139.174  10
   0  -5   7 1671.83 139.998  10
   0   5  -7 1370.60 141.514   4
   0   5   7 1672.60 142.151   5
   0  -5   7 1257.15 140.918   4
   0  -5   7 1272.29 140.107   2
   0   5  -7 1537.81 140.799   2
   0   5   7 1505.59 140.755   2
   0   5  -7 1564.12 141.571   9
   0  -5   7 1638.62 142.254   9
   0   5  -7 1550.64 139.249   8
   0  -5   7 1521.12 138.974   8
   0   5   7 1195.94 139.405   9
   0  -5  -7 1920.44 142.066   8
   0   5   7 1838.58 142.178   8
   0  -5  -7 1566.01 140.894   3
   0   5   7 1400.19 140.509   3
   0  -5   7 1561.76 140.095   3
   0  -5   7 1602.28 141.194   7
   0   5  -7 1711.54 141.615   7
   0   5  -7 1544.52 140.595   6
   0  -5  -7 1492.82 139.557   7
   0   5   7 1798.38 140.247   7
   0  -5   7 1194.84 139.567   6
   0   5  -7 1470.39 141.491   5
   0   5   7 1276.02 141.267   6
   0  -5  -7 1301.13 140.411   6
   0  -5   7 1268.31 140.444   5
   0   5  -7 1192.40 139.992   1
   0  -5   7 1522.65 141.178   1
   0  -5  -7 1173.22 140.817   4
   0   5   7 1325.51 141.498   4
   0   5  -7 1588.33 140.113   3
   0  -5   8 1921.94 172.855   1
   0  -5   8 1438.81 171.515   2
   0  -5  -8 1689.32 172.431   1
   0   5   8 1864.73 172.754   1
   0  -5   8 1859.27 172.719   1
   0   5  -8 1861.23 170.831  10
   0   5  -8 2010.01 171.476  10
   0  -5  -8 2176.98 174.265  10
   0   5   8 1793.73 172.984   5
   0  -5   8 2004.71 173.542   5
   0  -5   8 1602.95 170.964   3
   0   5   8 1674.11 172.172   2
   0  -5   8 2147.19 172.962   2
   0  -5   8 2408.09 174.634   9
   0   5   8 1653.66 171.086   9
   0   5   8 2182.84 173.492   8
   0   5  -8 2053.74 171.021   8
   0  -5  -8 2034.57 173.250   8
   0   5  -8 2027.81 170.834   8
   0  -5   8 1743.79 171.448   6
   0  -5   8 1983.01 173.005   7
   0  -5  -8 1831.00 171.083   7
   0   5   8 2024.95 171.406   7
   0   5   8 1510.64 172.780   6
   0  -5   8 1610.18 171.871   6
   0  -5   8 2022.01 172.008   3
   0   5   8 1711.62 172.245   3
   0  -5  -8 1693.99 172.210   3
   0  -5   8 1558.16 172.710   4
   0   5   8 1680.65 173.191   4
   0  -5   9 3189.91 288.281   2
   0  -5   9 3152.15 288.653   1
   0   5   9 2711.22 287.710   1
   0  -5   9 2869.16 288.025   1
   0  -5  -9 3023.40 288.149   1
   0  -5  -9 4050.70 290.389  10
   0   5  -9 2963.51 286.399  10
   0   5  -9 3293.24 287.232  10
   0  -5   9 3350.93 289.047   5
   0   5   9 3140.59 288.894   5
   0  -5   9 2813.44 287.094   3
   0  -5   9 3296.14 288.629   2
   0   5   9 2636.03 287.650   2
   0  -5  -9 2787.50 286.593   9
   0  -5   9 2949.00 288.816   9
   0   5  -9 3157.64 286.758   8
   0  -5  -9 3670.76 289.388   8
   0  -5  -9 3110.20 287.027   7
   0   5  -9 3343.69 286.674   8
   0  -5   9 2569.26 286.861   6
   0  -5   9 3674.49 289.149   7
   0  -5  -9 3243.55 287.184   7
   0   5  -9 3525.29 289.172   7
   0   5   9 3276.67 289.158   6
   0  -5   9 3222.91 288.177   6
   0   5   9 3133.45 288.459   3
   0  -5   9 3249.77 287.610   3
   0   5   9 3057.26 289.078   4
   0  -5   9 3142.58 289.078   4
   0  -5  10 5053.18 499.726   2
   0  -5  10 6134.81 500.848   1
   0  -5 -10 4950.50 499.933   1
   0  -5  10 5599.52 500.224   1
   0   5  10 5249.43 500.037   1
   0   5 -10 4957.14 497.974  10
   0  -5 -10 6913.31 502.174  10
   0  -5  10 5627.22 500.778   5
   0   5  10 5459.36 500.749   5
   0  -5  10 5570.46 499.402   3
   0  -5  10 4607.02 499.779   2
   0   5  10 5498.41 500.166   2
   0  -5  10 6529.71 501.785   9
   0  -5 -10 4849.03 498.208   9
   0  -5 -10 5868.04 499.645   9
   0   5 -10 5887.21 498.715   8
   0  -5 -10 6962.74 501.501   8
   0   5 -10 5782.09 498.573   8
   0  -5 -10 5311.87 498.783   7
   0   5 -10 5776.79 500.621   7
   0  -5 -10 5352.44 498.815   7
   0  -5  10 6023.75 500.871   7
   0  -5  10 4745.21 498.502   6
   0   5  10 4662.40 500.198   6
   0  -5  10 5863.07 500.095   6
   0   5  10 5957.64 500.576   3
   0   5  10 5080.93 500.509   4
   0  -5  10 5006.08 500.388   4
   0  -5  10 5284.11 499.323   3
   0  -5  11 3307.94 308.167   2
   0  -5 -11 2541.67 307.784   2
   0  -5  11 3614.76 308.982   1
   0  -5 -11 2588.58 307.834   1
   0  -5  11 3509.10 308.747   1
   0   5  11 3250.07 308.612   1
   0   5 -11 3288.66 306.440  10
   0  -5 -11 4414.75 310.733  10
   0   5  11 3633.33 309.472   5
   0  -5  11 3667.94 309.528   5
   0   5  11 3236.39 308.406   2
   0  -5  11 3274.25 308.210   2
   0  -5  11 2387.54 306.465   3
   0  -5 -11 2908.70 306.480   9
   0  -5  11 3635.41 309.978   9
   0  -5 -11 3527.17 307.917   9
   0  -5 -11 4076.08 309.705   8
   0   5  11 3753.32 309.391   8
   0   5 -11 3576.88 306.808   8
   0   5 -11 3644.84 306.801   8
   0  -5 -11 3563.65 307.376   7
   0  -5 -11 3205.53 306.875   7
   0  -5  11 3544.86 308.739   7
   0   5 -11 3404.94 308.940   7
   0  -5  11 3401.40 308.245   6
   0   5  11 3676.38 309.657   6
   0  -5 -11 2967.66 307.932   3
   0   5  11 3636.66 309.008   3
   0  -5  11 3675.30 308.041   3
   0   5  11 3422.77 309.260   4
   0  -5  11 3074.88 308.785   4
   0  -5  12 92.9407 28.5897   1
   0  -5  12 146.071 26.4714   2
   0  -5 -12 132.451 28.2484   2
   0  -5  12 125.205 28.7212   1
   0   5  12 156.732 29.5266   1
   0   5 -12 145.947 28.4481  10
   0   5 -12 143.277 27.8876  10
   0   5  12 77.1940 29.2422   5
   0  -5  12 157.718 30.5251   5
   0  -5  12 150.204 27.7970   2
   0  -5  12 55.0650 22.3944   3
   0   5  12 126.226 27.2457   2
   0  -5 -12 89.7677 30.0170   9
   0  -5  12 92.9477 31.0485   9
   0   5  12 195.466 29.4280   8
   0  -5 -12 105.520 29.2523   9
   0   5 -12 123.958 23.4528   8
   0  -5 -12 134.785 24.2482   7
   0   5 -12 129.581 23.1782   8
   0  -5  12 150.684 27.2811   7
   0   5 -12 154.817 28.1816   7
   0  -5 -12-31.6930 21.6945   7
   0   5  12 113.648 27.9843   6
   0  -5  12 119.628 29.4456   6
   0  -5 -12 101.887 27.6106   3
   0   5  12 128.263 27.3609   3
   0   5  12 132.913 31.7849   4
   0  -5  12 133.323 25.9093   3
   0  -5  12 186.935 33.5259   4
   0  -5  13 1351.72 121.088   1
   0  -5 -13 1144.00 119.711   2
   0  -5  13 1224.44 119.700   2
   0   5  13 1155.70 120.218   1
   0  -5  13 1156.95 119.903   1
   0   5 -13 1213.25 118.974  10
   0   5 -13 1083.13 117.758  10
   0  -5 -13 1582.16 122.883  10
   0   5  13 952.506 119.826   5
   0  -5  13 1099.96 120.734   5
   0  -5  13 1355.01 120.465   2
   0   5  13 1081.88 119.418   2
   0  -5  13 1057.70 118.113   3
   0  -5  13 1236.03 121.848   9
   0  -5 -13 1093.37 118.566   9
   0  -5 -13 1348.94 119.832   9
   0   5  13 1648.06 121.831   8
   0  -5 -13 1312.06 120.195   8
   0   5 -13 1447.03 118.339   8
   0  -5 -13 1247.78 118.210   7
   0   5 -13 1227.57 117.737   8
   0  -5 -13 1156.43 117.773   7
   0  -5  13 1186.33 119.958   7
   0   5 -13 1402.13 120.810   7
   0  -5  13 1186.57 119.880   6
   0  -5 -13 1321.84 120.463   3
   0   5  13 1250.80 121.739   4
   0  -5  13 1324.11 119.091   3
   0  -5  13 1420.00 122.800   4
   0   5 -14 5193.27 463.837   2
   0  -5  14 4659.82 463.167   2
   0  -5 -14 4738.47 463.822   2
   0  -5  14 4493.06 463.160   1
   0   5  14 4726.95 463.399   1
   0   5 -14 4816.97 463.469   1
   0  -5 -14 5597.83 465.132  10
   0   5 -14 6103.27 463.211  10
   0   5  14 4828.25 464.218   5
   0  -5  14 5174.56 464.577   5
   0  -5  14 4738.58 462.508   3
   0   5  14 4455.59 463.068   2
   0   5 -14 5184.18 463.156   3
   0  -5  14 4634.86 461.140  10
   0  -5  14 6427.76 466.042   9
   0   5  14 6418.36 465.552   8
   0  -5 -14 5881.67 464.600   8
   0  -5 -14 5381.04 463.007   9
   0  -5 -14 5069.40 462.204   7
   0  -5  14 5659.73 462.301   8
   0   5 -14 4947.21 461.761   8
   0   5 -14 5790.46 464.624   7
   0  -5  14 5641.28 464.295   7
   0  -5 -14 4032.29 461.206   7
   0  -5  14 4606.58 462.933   6
   0  -5 -14 5345.05 464.522   3
   0  -5  14 5415.71 465.129   4
   0   5  14 3902.53 463.020   4
   0  -5 -15 1502.56 131.902   2
   0   5 -15 1493.77 131.665   2
   0  -5  15 1248.26 129.704   2
   0   5  15 1207.03 130.579   1
   0  -5  15 1407.82 131.211   1
   0   5 -15 1356.70 130.927   1
   0  -5 -15 1366.27 132.030  10
   0   5 -15 1596.19 130.089  10
   0   5  15 1171.62 130.887   5
   0  -5  15 1419.07 131.986   5
   0   5  15 1262.70 129.927   2
   0  -5  15 1204.60 128.737   3
   0   5 -15 1283.33 129.319   3
   0  -5  15 1588.53 133.451   9
   0  -5  15 1298.00 128.881  10
   0  -5 -15 1364.67 131.172   8
   0   5  15 1612.50 132.239   8
   0  -5 -15 1271.77 129.804   9
   0  -5 -15 1345.25 128.571   7
   0  -5  15 1374.90 128.430   8
   0  -5  15 1376.45 130.848   7
   0   5 -15 1394.60 128.618   8
   0   5 -15 1359.01 130.902   7
   0  -5 -15 1319.55 128.331   7
   0  -5  15 1494.46 131.227   6
   0   5  15 1672.25 133.500   6
   0   5  15 1100.81 129.835   3
   0  -5 -15 1135.85 130.435   3
   0  -5  15 1507.08 133.444   4
   0   5  15 1389.49 132.462   4
   0   5 -16 464.349 52.6297   2
   0  -5 -16 454.351 53.2829   2
   0   5 -16 469.876 53.9214   1
   0  -5 -16 474.867 56.2782  10
   0   5 -16 550.986 53.8408  10
   0  -5  16 519.091 56.2305   5
   0  -5  16 416.475 50.2531   3
   0   5 -16 461.494 52.2658   3
   0  -5  16 451.880 56.6997   9
   0  -5 -16 491.110 53.8917   9
   0   5  16 472.074 55.1258   8
   0   5 -16 416.797 49.2461   8
   0  -5  16 439.587 52.5279   7
   0  -5  16 422.581 49.7942   8
   0  -5 -16 454.873 50.2067   7
   0  -5 -16 407.763 48.5999   7
   0   5 -16 458.246 53.3277   7
   0   5  16 357.835 53.8625   6
   0  -5  16 389.364 54.0572   6
   0  -5 -16 375.051 52.8294   3
   0  -5  16 454.834 57.6130   4
   0   5  16 379.066 55.8758   4
   0   5 -17 1383.90 114.477  10
   0  -5 -17 1446.12 117.582  10
   0  -5  17 1174.19 115.780   5
   0   5 -17 1002.39 112.827   3
   0  -5  17 1106.58 112.707   3
   0  -5  17 1425.18 118.120   9
   0  -5  17 1342.46 118.357   4
   0   5  17 1048.49 116.089   4
   0   5 -17 1252.01 112.088   8
   0  -5  17 1255.60 112.616   8
   0  -5 -17 1098.58 112.302   7
   0   5 -17 1369.20 115.824   7
   0   5  17 997.565 115.035   6
   0  -5  17 1138.24 115.277   6
   0   5  17 1008.01 113.065   3
   0   5  17 1030.24 114.662   1
   0  -5  17 940.676 113.853   1
   0  -5  18 313.155 51.0262   1
   0   5 -18 346.319 51.7725   1
   0  -5 -18 312.838 51.9024   1
   0   5  18 353.156 52.5301   1
   0  -5 -18 476.432 55.3149  10
   0   5 -18 572.761 53.1399  10
   0  -5  18 538.632 56.2515   5
   0   5 -18 551.487 51.4713   3
   0  -5  18 294.768 47.1816   3
   0  -5  18 462.182 56.2792   9
   0   5  18 422.085 52.9776   9
   0  -5 -18 464.738 52.5272   8
   0  -5  18 417.802 48.3162   8
   0  -5 -18 358.587 47.8720   7
   0   5 -18 371.475 47.2884   8
   0   5  18 435.496 48.4066   7
   0  -5  18 418.393 51.1439   7
   0  -5 -18 403.054 51.3425   3
   0   5  18 412.693 50.7403   3
   0   5  18 331.686 52.9105   6
   0  -5  18 470.034 53.5859   6
   0  -5 -18 348.525 51.1471   2
   0  -5  18 343.835 49.3464   2
   0  -5  18 476.593 55.6109   4
   0   5  18 308.010 54.4316   4
   0  -5  19 36.2766 28.3791   2
   0  -5 -19-2.62476 31.0717   2
   0   5 -19 5.18667 29.6890   2
   0   5 -19 46.9413 33.4879   1
   0  -5  19 20.8420 31.4473   1
   0   5  19 10.4800 32.2758   1
   0  -5 -19-28.8517 34.0393   1
   0   5 -19 2.08897 31.6085  10
   0  -5 -19 22.6923 36.1318  10
   0  -5  19 5.68220 34.2210   5
   0   5 -19 18.9864 28.4130   3
   0  -5  19 44.2549 35.0160   9
   0   5  19 22.2493 34.3543   9
   0   5  19 18.1318 30.9950   8
   0  -5 -19 82.7782 30.8448   8
   0  -5 -19 31.5663 26.5546   7
   0   5 -19 29.8489 26.1350   8
   0  -5  19 48.1430 28.9559   7
   0   5  19 35.7687 26.5920   7
   0  -5  19 7.97168 26.8176   8
   0   5 -19 25.3582 29.5884   7
   0   5  19 17.2058 35.1355   6
   0  -5  19 79.1842 33.3023   6
   0  -5 -19 54.8731 30.3706   3
   0   5  19-7.82913 26.8427   3
   0  -5  19-14.3087 37.8983   4
   0   5  19 48.9804 37.0964   4
   0  -5  20 16.0192 28.5522   2
   0  -5 -20-21.6208 31.9326   2
   0   5 -20 24.0493 31.4600   2
   0  -5 -20 27.0073 34.0877   1
   0  -5  20 29.5182 33.1106   1
   0   5  20 18.8839 32.4463   1
   0   5 -20 83.2734 34.2266   1
   0   5 -20-120.491 37.0129  10
   0  -5 -20 52.8150 38.2920  10
   0  -5  20 53.0540 35.1878   5
   0  -5  20 58.8789 27.4402   3
   0   5  20 76.5484 35.7744   9
   0  -5  20 2.86061 36.0970   9
   0  -5 -20 45.2167 30.5063   8
   0   5  20-5.32427 34.0262   8
   0   5  20 41.4537 26.2747   7
   0  -5  20 5.21051 29.9986   7
   0  -5 -20 69.8297 29.1851   7
   0  -5  20 27.0232 27.4940   8
   0   5 -20 35.2833 24.6979   8
   0   5 -20 2.60603 31.0745   7
   0   5  20 17.8208 34.5022   6
   0  -5  20-15.9640 35.3986   6
   0  -5 -20-18.8265 31.7210   3
   0   5  20 42.9759 28.5964   3
   0   5  20 59.7365 39.6644   4
   0  -5  20 59.3544 41.7681   4
   0  -5 -21 41.6293 37.6944   1
   0   5 -21 8.28792 34.1897   1
   0   5  21 2.77355 34.7745   1
   0  -5  21 19.3181 34.3222   1
   0   5 -21-36.7008 37.2577  10
   0   5 -21 17.7714 29.7718   3
   0  -5  21 5.06956 27.8071   3
   0  -5  21-2.95386 36.8547   9
   0   5  21 19.3251 36.6728   9
   0  -5 -21 24.5684 32.0102   8
   0   5  21-41.0057 35.4661   8
   0   5 -21 23.7667 26.8330   8
   0  -5  21-4.32651 28.8186   8
   0   5  21 51.9784 28.2484   7
   0  -5 -21 42.9468 27.5602   7
   0  -5  21 16.0488 30.7254   7
   0   5 -21 26.7559 31.2593   7
   0  -5  21-11.0687 34.6389   6
   0   5  21-8.27675 26.9005   3
   0  -5 -21-19.3386 32.0360   3
   0   5 -21 24.7427 33.3433   2
   0  -5 -21-2.77717 32.9220   2
   0   5  21 24.9630 30.2971   2
   0  -5  21 2.74536 30.2410   2
   0   5  22 557.792 67.7288   2
   0   5 -22 615.372 68.9040   2
   0  -5 -22 635.455 70.1714   2
   0  -5  22 580.668 67.5696   2
   0  -5  22 560.877 69.2663   1
   0   5  22 566.024 69.8535   1
   0  -5 -22 552.454 69.9762   1
   0   5 -22 564.019 70.0682   1
   0   5 -22 750.220 70.5941  10
   0   5  22 648.784 72.6064   5
   0   5 -22 604.775 68.3488   3
   0   5  22 525.134 70.5767   9
   0   5  22 543.343 69.9145   8
   0  -5 -22 623.972 67.7603   8
   0  -5  22 514.742 65.3296   8
   0  -5  22 633.245 68.7672   7
   0   5 -22 628.589 64.9499   8
   0  -5 -22 614.856 66.3777   7
   0   5 -22 619.908 69.0045   7
   0  -5  22 614.857 71.6243   6
   0   5  22 543.084 66.2716   3
   0  -5  22 583.163 66.7061   3
   0  -5 -22 591.996 69.2350   3
   0   5  22 571.782 74.0996   4
   0  -5  22 584.389 74.2716   4
   0   5 -23-5.78526 34.3632   2
   0  -5 -23 40.8520 35.7635   2
   0   5  23 46.6258 34.0560   2
   0  -5  23 5.77681 32.0262   2
   0  -5  23-2.90166 33.4051   1
   0   5  23-32.0577 36.9002   1
   0  -5 -23 2.91624 38.0134   1
   0   5 -23 5.80975 37.6397   1
   0  -5 -23-22.5432 37.9086  10
   0   5 -23 35.0225 36.8904  10
   0  -5  23 3.25947 40.0776   5
   0   5  23-3.29769 37.8857   5
   0   5 -23 18.8712 32.2008   3
   0   5  23 23.4931 42.6085   9
   0  -5 -23-5.72608 33.2115   8
   0  -5  23 25.6533 31.8648   8
   0   5  23 14.3293 38.5058   8
   0  -5  23-8.42208 32.8708   7
   0   5 -23 36.5056 32.6975   7
   0   5  23 19.6229 37.4296   6
   0  -5  23 8.93289 36.8597   6
   0   5  23 72.3946 31.2386   3
   0  -5 -23 8.69984 33.6390   3
   0  -5  23 32.3129 27.6306   3
   0   5  23 9.88820 43.2139   4
   0  -5  23 19.6675 42.4042   4
   0   5 -24 352.239 50.2500   2
   0  -5 -24 241.702 46.8685   2
   0   5  24 286.071 45.7070   2
   0  -5  24 227.579 44.5579   2
   0  -5 -24 220.678 48.6352   1
   0  -5  24 279.024 47.9128   1
   0   5 -24 312.030 49.3740   1
   0   5  24 271.042 48.4520   1
   0  -5 -24 334.541 51.8680  10
   0   5 -24 325.717 48.4922  10
   0  -5  24 312.430 50.5061   5
   0   5  24 190.223 49.5452   5
   0   5 -24 318.702 46.0446   3
   0   5  24 303.372 51.5728   9
   0  -5  24 255.212 52.3045   9
   0  -5 -24 254.430 44.3279   8
   0   5  24 256.499 43.4650   7
   0  -5  24 218.091 44.6906   7
   0   5  24 304.622 49.8927   8
   0   5 -24 307.293 46.8094   7
   0   5  24 255.851 49.7883   6
   0   5  24 272.387 44.8104   3
   0  -5  24 312.632 43.4380   3
   0  -5 -24 222.382 45.5447   3
   0   5  24 159.578 53.8104   4
   0  -5  24 307.439 55.7086   4
   0  -5  25 6.04041 33.1161   2
   0  -5 -25 76.1378 38.5977   2
   0   5  25 21.2888 35.5161   2
   0   5 -25 81.6232 40.2541   2
   0  -5  25 78.7931 39.4219   1
   0  -5 -25-6.08763 41.7795   1
   0   5  25-36.4801 38.1632   1
   0   5 -25 27.3061 39.2902   1
   0   5 -25-35.2153 40.7274  10
   0  -5 -25 88.5009 41.8031  10
   0  -5  25 24.2047 41.6724   5
   0   5  25 34.9293 39.9140   5
   0   5 -25 11.3742 34.9034   3
   0  -5  25 39.8396 45.1208   9
   0   5  25 42.0905 43.8446   9
   0  -5 -25 2.98508 33.8828   8
   0   5  25 53.7877 39.5080   8
   0   5 -25 39.8606 30.8698   8
   0  -5  25 46.8755 35.7111   7
   0  -5 -25-20.5180 32.7497   7
   0   5  25 15.3918 34.0016   7
   0   5 -25 41.0487 35.1266   7
   0  -5  25 44.5987 40.4893   6
   0   5  25 124.605 44.3161   6
   0  -5 -25-15.1311 34.6810   3
   0   5  25 36.2559 34.8246   3
   0  -5  25 48.2574 30.1468   3
   0  -5  25 62.5557 46.2435   4
   0   5  25 62.8620 44.0180   4
   0  -5 -26 933.833 92.0821   2
   0   5 -26 887.937 91.1760   2
   0  -5  26 781.900 89.3790   2
   0   5 -26 670.912 90.8900   1
   0  -5  26 765.852 89.5195   1
   0   5  26 712.721 90.0199   1
   0  -5 -26 685.300 90.4698   1
   0   5 -26 967.757 93.2396  10
   0  -5 -26 981.373 96.1138  10
   0  -5  26 877.822 93.3031   5
   0   5  26 868.170 94.5563   5
   0   5  26 808.582 89.0381   2
   0   5 -26 856.221 90.1947   3
   0   5  26 786.922 93.4290   9
   0  -5  26 971.122 95.9840   9
   0   5 -26 835.496 87.4672   8
   0   5  26 828.316 92.0859   8
   0  -5 -26 857.364 89.8779   8
   0  -5  26 780.323 89.2348   8
   0   5  26 770.173 87.4976   7
   0  -5  26 857.426 89.7195   7
   0  -5 -26 894.331 88.9374   7
   0   5 -26 965.740 91.1891   7
   0  -5  26 929.987 94.0904   6
   0   5  26 824.309 93.2606   6
   0   5  26 824.899 88.9733   3
   0  -5 -26 847.757 91.1988   3
   0  -5  26 706.820 87.0728   3
   0   5  26 767.450 94.5437   4
   0  -5  26 731.988 95.2713   4
   0  -5  27 56.4109 36.0708   2
   0   5 -27-3.13887 39.7961   2
   0  -5 -27 66.2875 42.5135   2
   0   5  27 34.6717 36.0621   2
   0   5  27 97.6773 40.5046   1
   0  -5 -27 37.8594 42.6108   1
   0  -5  27 97.4275 39.6564   1
   0   5 -27 66.0785 43.7764   1
   0   5 -27 125.397 44.3002  10
   0  -5 -27 68.0037 45.7077  10
   0   5  27 121.381 45.6135   5
   0  -5  27 120.321 43.8683   5
   0   5 -27 95.2985 38.4124   3
   0   5  27 99.0406 48.6495   9
   0  -5  27 90.8784 48.1863   9
   0  -5 -27 61.8915 36.3079   8
   0   5 -27 97.9854 34.3138   8
   0   5  27 99.1355 40.4497   8
   0  -5  27 42.4487 37.6793   8
   0  -5  27 91.2838 36.2439   7
   0   5  27 81.3103 35.5044   7
   0  -5 -27 67.7436 35.3922   7
   0   5 -27 63.9337 38.0891   7
   0   5  27 80.1470 43.5255   6
   0  -5  27 64.3164 44.0206   6
   0  -5 -27 47.0499 36.7828   3
   0  -5  27 86.2108 32.4166   3
   0   5  27 109.610 36.3199   3
   0   5  27 128.742 52.1185   4
   0  -5  27 128.186 50.1718   4
   0   5 -28 92.4948 42.9226   2
   0  -5 -28 76.9209 44.7856  10
   0   5 -28 72.4453 45.9776  10
   0   5  28 52.7276 47.1055   5
   0  -5  28 112.078 46.8827   5
   0   5 -28 82.0800 39.4387   3
   0  -5  28-3.57900 49.3362   9
   0  -5 -28 91.1519 37.9590   8
   0   5 -28 76.2291 33.8457   8
   0   5  28 31.4853 42.3225   8
   0   5  28 50.0215 35.5300   7
   0  -5  28 92.7337 38.0819   8
   0  -5 -28 58.3451 35.2467   7
   0  -5  28 52.6131 35.8706   7
   0   5 -28 83.6276 37.0277   7
   0   5  28 63.3832 42.8742   6
   0  -5  28 27.8574 44.3050   6
   0  -5  28 78.9395 33.7215   3
   0  -5 -28 54.1377 38.7791   3
   0   5  28 33.8993 50.4162   4
   0  -5  28 71.2775 49.2153   4
   0  -5 -29 14.9792 44.8297  10
   0  -5  29 38.2234 45.0208   5
   0   5  29 50.0667 44.6940   5
   0   5 -29 37.1951 40.4106   3
   0   5  29 70.2409 47.5094   9
   0  -5  29 14.6485 49.5746   9
   0   5 -29 5.59108 32.7120   8
   0  -5  29 75.4634 35.7855   7
   0  -5  29 25.2066 38.1883   8
   0   5  29 14.2331 35.8482   7
   0  -5 -29 22.7678 34.5616   7
   0   5 -29 34.6145 37.9163   7
   0  -5  29 50.0826 45.2587   6
   0   5  29 91.5078 46.9088   6
   0  -5  29 55.6908 35.3547   3
   0   5  29 23.1029 51.6793   4
   0  -5  29 34.5370 49.7419   4
   0  -5 -30 107.080 50.9396  10
   0   5 -30 115.925 49.0341  10
   0   5  30 66.8395 48.3795   5
   0  -5  30 101.525 48.8526   5
   0   5 -30 110.397 41.1894   3
   0   5 -30 166.168 37.6820   8
   0  -5  30 100.463 41.1263   8
   0  -5 -30 14.5514 37.2292   7
   0   5  30 61.1303 37.0069   7
   0   5 -30 57.4391 40.0780   7
   0   5  30 58.3985 46.8696   6
   0  -5  30 58.7110 45.9948   6
   0  -5  30 203.764 55.1966   4
   0   5  30 110.110 55.0350   4
   0  -5  30 100.748 38.0160   3
   0  -5  30 104.759 52.4223   9
   0   5  30 52.5992 53.5611   9
   0   5 -31 530.671 59.1575   8
   0   5 -31 404.934 68.2138  10
   0  -5 -31 577.087 71.6911  10
   0   5  31 441.109 68.2424   5
   0  -5  31 537.754 71.1778   5
   0   5  31 527.911 68.3829   6
   0  -5  31 541.131 70.6096   6
   0  -5 -31 430.978 61.2818   7
   0   5  31 359.729 59.4033   7
   0  -5  31 340.745 61.7385   8
   0  -5  31 435.629 71.5055   4
   0   5  31 344.835 71.8330   4
   0  -5  31 435.616 71.7625   9
   0   5  31 503.857 72.3869   9
   0   5 -32 26.9658 35.8244   8
   0   5 -32 10.2502 48.5678  10
   0  -5 -32-15.8925 49.9587  10
   0  -5  32-81.1687 52.3194   5
   0   5  32-36.7380 48.5467   5
   0  -5  32-65.3437 49.6271   6
   0   5  32-4.04300 45.2520   6
   0  -5 -32-3.03196 36.5072   7
   0   5  32 3.03128 35.5325   7
   0  -5  32-3.00194 39.1678   8
   0   5  32 32.6538 53.0179   4
   0  -5  32 48.8541 54.5947   4
   0   5  32-34.7347 51.3706   9
   0  -5  32 85.7014 53.4719   9
   0   5 -33 39.7170 35.2892   8
   0   5 -33-21.0697 46.8980  10
   0  -5 -33-105.122 51.3293  10
   0   5  33 8.30384 50.8602   5
   0  -5  33 20.6498 49.7324   5
   0  -5 -33-6.17585 37.7664   7
   0   5  33 40.1341 37.3090   7
   0  -5  33 12.2442 41.6280   8
   0   5  33 24.9103 54.0126   4
   0  -5  33-28.9922 54.2833   4
   0   5  33-3.56288 51.9008   9
   0  -5  33 71.4456 54.1217   9
   0   5  33 28.7839 49.3432   6
   0  -5  33 31.4060 47.8469   6
   0  -5 -34 21.9901 37.4544   7
   0   5  34-6.28150 38.9464   7
   0  -5 -34 82.1905 52.7211  10
   0   5 -34 25.2383 49.7593  10
   0   5  34 25.0660 48.5891   6
   0  -5  34-16.0197 49.6995   6
   0   5  34 83.9649 54.7974   9
   0  -5  34 72.6863 55.9357   9
   0   5 -34-3.11277 36.7166   8
   0  -6   0 12834.0 1165.11   1
   0   6   0 13114.1 1164.10  10
   0  -6   0 10370.0 1163.86   5
   0   6   0 11644.6 1164.96   5
   0   6   0 12646.4 1165.04   2
   0  -6   0 12491.9 1164.90   2
   0   6   0 12082.1 1164.00   9
   0  -6   0 14605.7 1165.69   9
   0  -6   0 15985.3 1165.26   8
   0   6   0 13700.0 1164.80   8
   0  -6   0 13636.1 1164.91   3
   0   6   0 13065.9 1164.77   3
   0   6   0 12094.9 1164.68   6
   0   6   0 15723.0 1165.84   7
   0  -6   0 12991.5 1164.74   7
   0  -6   0 11910.5 1163.91   6
   0   6   0 11957.9 1164.78   1
   0  -6   0 11203.9 1164.09   4
   0   6   0 13744.4 1165.55   4
   0  -6  -1 9347.99 818.165   1
   0   6  -1 9043.62 816.783  10
   0  -6  -1 11020.0 818.371  10
   0   6   1 9032.07 816.991  10
   0  -6  -1 7480.94 816.726   5
   0  -6   1 7560.53 816.761   5
   0   6   1 7586.28 817.526   5
   0   6   1 8781.84 817.725   2
   0   6  -1 8384.83 817.584   2
   0  -6  -1 8224.58 817.582   2
   0  -6   1 9417.61 818.020   2
   0  -6  -1 10126.5 818.360   9
   0   6   1 8618.62 816.972   9
   0  -6   1 9196.43 818.215   9
   0   6  -1 8647.83 817.108   9
   0   6  -1 9899.65 817.525   8
   0  -6  -1 10614.7 818.011   8
   0  -6   1 9572.59 817.309   8
   0   6   1 10616.7 818.071   8
   0   6   1 8662.11 817.455   3
   0   6  -1 9150.70 817.477   3
   0  -6   1 8666.54 817.320   3
   0  -6  -1 9004.10 817.525   3
   0   6   1 10312.1 818.171   7
   0  -6   1 9724.89 817.996   7
   0   6  -1 10525.1 818.478   7
   0  -6  -1 9556.81 817.758   7
   0   6  -1 9833.26 818.044   6
   0   6   1 8653.86 817.693   6
   0   6  -1 9463.12 818.294   5
   0  -6  -1 7638.00 816.520   6
   0  -6   1 7906.60 816.566   6
   0   6  -1 7884.25 817.446   1
   0  -6   1 9867.90 818.427   1
   0  -6  -1 7689.45 816.894   4
   0   6  -1 9044.84 818.277   4
   0  -6   1 7760.58 817.045   4
   0  -6  -2 883.339 82.8659   1
   0  -6  -2 841.697 83.4260  10
   0   6  -2 846.138 82.0078  10
   0   6   2 849.902 82.7920  10
   0  -6  -2 757.992 82.8775   5
   0   6   2 712.796 83.2151   5
   0  -6   2 653.729 82.5604   5
   0   6   2 750.777 81.6489   2
   0  -6  -2 857.873 82.0882   2
   0  -6   2 699.458 81.6170   2
   0   6  -2 713.923 81.6792   2
   0   6   2 842.298 82.8371   9
   0   6  -2 864.935 83.3517   9
   0  -6   2 1048.95 84.1735   9
   0  -6  -2 1015.08 83.5201   9
   0   6   2 963.757 82.1855   8
   0  -6  -2 959.183 82.2256   8
   0   6  -2 1014.40 81.6623   8
   0  -6   2 912.785 81.0630   8
   0   6   2 997.311 82.4703   3
   0   6  -2 833.559 81.3415   3
   0  -6   2 881.526 81.5509   3
   0  -6  -2 804.817 81.5520   3
   0   6  -2 928.186 82.6265   7
   0  -6  -2 897.739 81.3978   7
   0  -6   2 743.818 81.1527   7
   0   6   2 859.765 81.5467   7
   0   6  -2 838.721 82.6209   6
   0  -6   2 821.557 82.2672   6
   0   6   2 717.335 82.6735   6
   0  -6  -2 774.699 82.3467   6
   0   6  -2 743.286 82.9213   5
   0  -6   2 862.604 82.6662   1
   0   6  -2 687.780 81.5603   1
   0   6  -2 730.697 83.0107   4
   0  -6  -2 779.220 83.6457   4
   0  -6   2 763.301 83.8227   4
   0   6  -3 3326.28 289.399  10
   0  -6  -3 3535.32 291.006  10
   0   6   3 3261.49 289.998  10
   0  -6   3 2744.46 289.670   5
   0  -6  -3 2810.26 289.784   5
   0   6  -3 3023.64 290.848   4
   0   6   3 3591.95 291.362   5
   0   6  -3 3228.82 290.607   2
   0  -6   3 2957.18 290.331   2
   0   6   3 1970.52 288.455   2
   0  -6  -3 1980.14 288.637   2
   0  -6  -3 3489.15 290.696   9
   0  -6   3 3171.85 290.927   9
   0   6  -3 2873.67 290.013   9
   0   6   3 2975.59 289.546   9
   0   6   3 3676.17 290.752   8
   0  -6   3 3857.41 289.950   8
   0  -6  -3 4267.65 291.554   8
   0   6  -3 3443.95 289.702   8
   0  -6   3 2948.93 289.528   3
   0   6  -3 3459.45 290.184   3
   0   6   3 3038.64 290.124   3
   0  -6  -3 2976.54 289.885   3
   0  -6   3 3294.85 290.477   7
   0   6  -3 3704.82 290.741   6
   0   6   3 3532.93 290.284   7
   0   6  -3 3608.14 291.083   7
   0  -6  -3 3161.78 289.703   7
   0   6  -3 3609.27 291.362   5
   0  -6   3 2933.28 289.337   6
   0   6   3 3169.65 290.624   6
   0  -6  -3 2949.39 289.652   6
   0  -6   3 3162.58 290.573   1
   0   6  -3 2684.77 289.758   1
   0  -6  -3 3247.36 290.703   1
   0   6   4 1020.78 99.2566  10
   0  -6  -4 1079.55 99.7606  10
   0   6  -4 1005.75 97.8440  10
   0   6   4 899.681 99.7619   5
   0   6  -4 914.861 100.249   4
   0   6   4 1149.44 99.3343   2
   0  -6  -4 900.091 98.3227   2
   0   6  -4 886.552 98.2165   2
   0  -6   4 940.599 98.4954   2
   0  -6  -4 1079.79 99.5862   9
   0  -6   4 1087.33 100.026   9
   0   6   4 972.705 98.4532   9
   0   6   4 1091.26 98.8716   8
   0  -6  -4 1361.81 99.8448   8
   0  -6   4 1108.69 97.5792   8
   0   6  -4 1150.53 97.7692   8
   0   6   4 914.820 97.9929   3
   0  -6   4 915.115 97.5211   3
   0   6  -4 966.659 97.5265   3
   0  -6  -4 956.705 98.1685   3
   0   6  -4 1167.23 99.5558   7
   0  -6   4 1152.75 98.9654   7
   0  -6   4 915.653 98.1475   6
   0  -6  -4 948.833 97.5883   7
   0   6   4 1231.72 98.7432   7
   0   6  -4 1173.79 99.5670   6
   0  -6  -4 901.500 98.8747   6
   0   6  -4 1055.43 99.7641   5
   0   6   4 881.497 99.4927   6
   0  -6   4 1027.19 99.1453   1
   0   6  -4 926.085 98.8910   1
   0  -6  -4 1001.73 99.4756   1
   0  -6  -5 9930.08 771.976  10
   0   6  -5 8706.33 769.500  10
   0   6  -5 7201.59 770.821   4
   0   6   5 8687.69 771.411   5
   0   6  -5 8575.85 771.022   2
   0  -6   5 8839.46 771.135   2
   0   6   5 8855.94 771.143   2
   0  -6  -5 8241.20 770.881   2
   0  -6   5 9224.16 771.947   9
   0  -6  -5 8479.68 770.471   9
   0   6   5 7450.41 769.437   9
   0   6  -5 9854.43 770.246   8
   0   6   5 9779.98 771.635   8
   0  -6  -5 10444.4 771.815   8
   0  -6   5 8994.18 769.877   8
   0   6   5 6674.80 770.235   3
   0   6  -5 7708.82 769.986   3
   0  -6  -5 8585.49 770.982   3
   0  -6   5 8291.45 770.338   3
   0  -6   5 6873.47 769.250   6
   0   6  -5 9377.57 771.022   6
   0   6   5 8448.85 770.268   7
   0   6  -5 8825.00 771.417   7
   0  -6   5 9446.33 771.524   7
   0  -6  -5 8161.76 770.068   7
   0   6  -5 9214.70 771.687   5
   0   6   5 8672.89 771.399   6
   0  -6   5 8635.56 771.227   1
   0   6  -5 7166.80 770.556   1
   0  -6  -5 8093.78 770.960   1
   0  -6  -6 9619.16 833.087  10
   0   6  -6 9514.60 830.853  10
   0   6  -6 9496.69 833.171   4
   0   6   6 7443.43 832.120   5
   0   6  -6 8645.76 832.197   2
   0  -6   6 8432.68 832.064   2
   0  -6  -6 9739.33 832.791   2
   0   6   6 9565.54 832.646   2
   0  -6   6 9527.67 833.129   9
   0  -6  -6 10024.5 832.301   9
   0   6   6 8840.26 831.091   9
   0   6  -6 10325.5 831.596   8
   0  -6   6 9743.18 831.204   8
   0   6   6 10664.9 833.157   8
   0  -6  -6 10422.9 832.996   8
   0  -6   6 5784.54 830.198   3
   0   6  -6 9732.76 832.067   3
   0  -6  -6 8735.06 832.295   3
   0   6   6 9261.19 832.529   3
   0  -6   6 8022.28 830.880   6
   0   6  -6 10413.1 833.243   7
   0   6   6 9122.11 831.575   7
   0  -6   6 9554.61 832.683   7
   0   6  -6 8728.57 831.877   6
   0  -6  -6 8757.50 831.368   7
   0   6   6 9783.46 833.133   6
   0   6  -6 10450.0 833.369   5
   0  -6   6 10525.6 833.167   1
   0   6  -6 9330.66 832.503   1
   0  -6  -6 9626.10 832.754   1
   0  -6  -7 8602.77 825.609   1
   0   6  -7 8628.28 823.670  10
   0  -6  -7 11118.6 827.138  10
   0   6  -7 9848.74 826.574   4
   0   6   7 9440.55 826.224   5
   0  -6  -7 8785.17 825.537   2
   0   6   7 9190.73 825.702   2
   0  -6   7 8619.92 825.442   2
   0   6  -7 9398.72 825.678   2
   0  -6  -7 9867.37 825.359   9
   0  -6   7 9546.10 824.240   8
   0  -6  -7 9743.37 826.008   8
   0   6   7 8579.64 824.095   9
   0   6  -7 9976.50 824.490   8
   0   6   7 9959.00 826.179   8
   0  -6   7 9422.86 825.175   3
   0  -6  -7 8414.84 825.315   3
   0   6   7 9649.63 826.080   3
   0   6  -7 9615.70 826.213   7
   0   6  -7 8909.94 825.184   6
   0  -6   7 7727.06 823.950   6
   0  -6  -7 7985.55 824.374   7
   0   6   7 8871.63 824.762   7
   0   6   7 8769.72 825.939   6
   0   6  -7 9926.25 826.442   5
   0   6  -7 8220.02 825.167   1
   0  -6   7 9944.70 826.229   1
   0   6  -7 8824.72 824.815   3
   0   6   8 4375.51 446.492   1
   0  -6  -8 4886.81 446.854   1
   0  -6  -8 4904.13 447.106  10
   0   6  -8 4604.74 444.628  10
   0   6   8 5135.28 447.454   5
   0   6  -8 4601.76 447.358   4
   0   6   8 4919.07 446.664   2
   0   6  -8 4333.28 446.141   2
   0  -6   8 4785.80 446.532   2
   0  -6   8 4978.58 447.490   9
   0  -6  -8 5616.27 446.552   9
   0  -6   8 5158.08 445.140   8
   0  -6  -8 5926.39 447.796   8
   0   6   8 5679.04 447.737   8
   0   6  -8 5064.83 445.175   8
   0   6   8 4529.03 445.140   9
   0  -6   8 4642.47 445.737   3
   0  -6  -8 4682.58 446.624   3
   0   6   8 5159.03 446.921   3
   0  -6   8 4160.18 444.956   6
   0   6  -8 5259.24 447.339   7
   0  -6  -8 4561.12 445.299   7
   0  -6   8 5482.51 447.293   7
   0   6   8 4882.52 445.692   7
   0   6  -8 5359.28 446.665   6
   0   6  -8 5528.84 447.818   5
   0   6   8 4955.66 447.420   6
   0  -6   8 4801.53 446.959   1
   0   6  -8 4724.92 446.593   1
   0   6   8 4395.84 446.998   4
   0   6  -8 4637.59 445.663   3
   0  -6   9 153.422 27.5789   2
   0  -6   9 182.612 30.0362   1
   0  -6  -9 154.394 29.1990   1
   0  -6   9 111.827 27.9005   1
   0   6   9 138.437 29.7487   1
   0   6  -9 94.1174 28.2474  10
   0  -6  -9 100.886 30.4870  10
   0   6   9 176.129 32.1312   5
   0  -6   9 126.065 30.2145   5
   0   6   9 152.071 27.8683   2
   0  -6   9 182.708 29.0785   2
   0  -6   9 137.596 25.4250   3
   0  -6   9 168.047 31.5153   9
   0  -6  -9 145.305 30.1807   9
   0   6   9 131.205 31.2838   9
   0  -6  -9 196.396 28.3389   8
   0   6   9 188.684 29.2368   8
   0   6  -9 170.776 24.8557   8
   0   6  -9 116.589 23.7282   8
   0   6   9 135.541 25.1336   7
   0  -6  -9 151.359 24.7324   7
   0  -6   9 195.758 28.4900   7
   0   6   9 138.182 30.7746   6
   0  -6   9 156.311 29.5598   6
   0  -6  -9 100.368 27.1516   3
   0  -6   9 172.122 27.2287   3
   0   6   9 104.262 26.2648   3
   0   6   9 199.199 33.4607   4
   0  -6   9 94.6086 32.1333   4
   0  -6  10 10208.5 841.835   1
   0  -6  10 8609.40 840.472   2
   0   6  10 7949.27 840.442   1
   0  -6 -10 9729.55 841.436   1
   0  -6  10 9417.95 840.980   1
   0  -6 -10 12434.0 843.373  10
   0   6 -10 8668.74 838.537  10
   0   6 -10 10358.8 839.874  10
   0   6  10 7311.45 840.384   5
   0  -6  10 9912.59 841.717   5
   0  -6  10 9312.93 840.911   2
   0  -6  10 8731.17 839.828   3
   0   6  10 9155.26 841.002   2
   0  -6 -10 10476.1 840.688   9
   0  -6 -10 8183.53 838.722   9
   0  -6  10 10030.6 842.053   9
   0   6 -10 9908.96 839.380   8
   0   6  10 10356.1 841.613   8
   0  -6 -10 11053.1 841.980   8
   0   6 -10 9267.88 839.061   8
   0  -6 -10 8978.70 839.556   7
   0  -6 -10 8851.54 839.489   7
   0  -6  10 11035.6 841.965   7
   0   6  10 10671.7 842.122   6
   0  -6  10 9342.37 840.651   6
   0   6  10 8584.79 840.608   3
   0  -6 -10 8940.89 840.734   3
   0  -6  10 7992.87 839.568   3
   0  -6  10 7459.91 840.370   4
   0   6  10 9399.19 841.561   4
   0  -6  11 14.7179 26.8606   1
   0  -6  11 31.2072 23.0081   2
   0  -6 -11-2.11900 25.6060   1
   0  -6  11 10.5031 23.8454   1
   0   6  11 21.1703 24.4048   1
   0  -6 -11 17.9089 25.2554  10
   0   6 -11 43.5066 25.8027  10
   0  -6  11-2.19764 28.4168   5
   0   6  11 51.5333 27.5342   5
   0  -6  11-6.24712 23.1239   2
   0   6  11 8.46326 21.6398   2
   0  -6  11-5.53563 18.9332   3
   0   6 -11 21.1097 24.6978  10
   0  -6  11 35.7372 29.0106   9
   0   6 -11 35.5502 20.3382   8
   0  -6 -11 24.2641 26.7505   9
   0  -6 -11 23.2627 24.0526   8
   0  -6 -11 13.4650 20.0424   7
   0   6 -11 45.9032 20.0846   8
   0   6 -11 48.5737 24.6676   7
   0  -6 -11 25.2368 20.1767   7
   0  -6  11 18.9909 23.5262   7
   0  -6  11-1.92060 26.2678   6
   0   6  11 2.23774 24.9431   6
   0   6  11 21.1400 22.8892   3
   0  -6  11 3.69332 20.9348   3
   0  -6 -11-12.6900 23.4364   3
   0  -6  11 15.5521 28.7707   4
   0   6  11 15.6932 28.0072   4
   0  -6  12 4894.88 494.300   2
   0  -6  12 5993.65 495.527   1
   0   6  12 5050.97 494.652   1
   0  -6  12 5609.76 495.043   1
   0  -6 -12 5279.43 494.810   1
   0   6 -12 5003.10 492.283  10
   0   6 -12 5871.69 493.694  10
   0  -6 -12 5691.47 495.648  10
   0  -6  12 6412.54 496.448   5
   0   6  12 4926.72 495.185   5
   0   6  12 5132.75 494.592   2
   0  -6  12 5608.66 494.926   2
   0  -6  12 4650.03 493.249   3
   0  -6 -12 5630.28 494.116   9
   0  -6  12 5295.28 495.715   9
   0  -6 -12 6055.01 495.608   8
   0   6 -12 5532.12 492.911   8
   0   6 -12 5190.59 492.692   8
   0  -6 -12 5676.57 493.669   7
   0   6 -12 6058.63 495.590   7
   0  -6  12 5763.72 495.444   7
   0  -6 -12 4833.13 492.900   7
   0   6  12 5942.74 496.172   6
   0  -6  12 4911.62 494.221   6
   0   6  12 5290.42 494.769   3
   0  -6  12 5789.96 494.294   3
   0  -6  12 6253.94 496.441   4
   0   6  12 5333.74 495.416   4
   0  -6 -13 2310.00 229.860   2
   0  -6  13 2387.11 230.148   1
   0  -6  13 2489.40 229.214   2
   0  -6  13 2194.65 229.489   1
   0   6  13 2138.91 229.383   1
   0  -6 -13 2273.84 229.776   1
   0  -6 -13 2719.39 231.355  10
   0   6 -13 2905.19 229.059  10
   0   6 -13 2068.73 226.425  10
   0   6  13 2091.35 229.731   5
   0  -6  13 2891.48 231.377   5
   0   6  13 2229.44 229.422   2
   0  -6  13 2082.15 227.775   3
   0  -6  13 2480.67 229.584   2
   0  -6  13 2715.33 231.602   9
   0  -6 -13 2917.38 229.720   9
   0  -6 -13 2660.30 230.203   8
   0   6  13 2736.63 230.793   8
   0   6 -13 2495.51 227.415   8
   0   6 -13 2458.74 227.277   8
   0  -6 -13 2589.20 228.258   7
   0   6 -13 2665.40 230.438   7
   0  -6 -13 2368.84 227.644   7
   0  -6  13 2750.77 230.296   7
   0   6  13 2544.49 230.485   6
   0  -6  13 2254.68 229.273   6
   0   6  13 2485.44 229.930   3
   0  -6  13 2800.76 231.844   4
   0  -6  13 2593.98 228.860   3
   0   6  13 2278.06 230.235   4
   0  -6 -14 742.867 85.9243   2
   0  -6  14 744.445 85.5085   2
   0  -6  14 830.249 87.9289   1
   0  -6  14 767.015 87.2624   1
   0   6 -14 800.819 85.1659  10
   0   6 -14 878.250 86.1251  10
   0  -6  14 946.852 88.9207   5
   0   6  14 936.900 89.2476   5
   0  -6  14 824.452 85.1254   3
   0  -6  14 821.329 86.7430   2
   0  -6  14 1111.62 90.4841   9
   0  -6 -14 940.054 87.9459   9
   0   6 -14 923.640 84.2591   8
   0   6  14 847.984 87.7211   8
   0   6 -14 833.212 83.8336   8
   0  -6 -14 790.959 84.4322   7
   0  -6 -14 762.594 83.6485   7
   0   6 -14 1015.41 88.3087   7
   0  -6  14 894.091 86.8820   7
   0  -6  14 884.849 87.7954   6
   0   6  14 962.139 89.1951   6
   0  -6 -14 705.418 85.8286   3
   0  -6  14 804.540 84.9626   3
   0   6  14 883.884 89.2084   4
   0  -6  14 893.753 89.4828   4
   0  -6 -15 2013.47 183.775  10
   0   6 -15 1955.29 181.105  10
   0   6  15 2155.13 184.340   5
   0  -6  15 2160.28 184.295   5
   0  -6  15 1909.00 182.054   2
   0  -6  15 1818.82 180.662   3
   0  -6  15 1809.29 183.799   9
   0   6 -15 2090.52 180.313   8
   0  -6 -15 2073.92 182.190   9
   0   6 -15 1888.70 179.731   8
   0  -6 -15 1892.24 180.555   7
   0  -6 -15 1868.43 180.097   7
   0   6 -15 1773.11 182.384   7
   0   6  15 1945.62 183.651   6
   0  -6  15 1966.57 182.602   6
   0  -6  15 1765.94 182.757   1
   0  -6  15 2279.05 185.024   4
   0   6  15 1764.93 183.140   4
   0  -6  15 1886.77 181.224   3
   0  -6  16 646.360 77.3618   1
   0   6  16 675.512 78.0303   1
   0  -6 -16 792.827 80.2017  10
   0   6 -16 818.642 77.4570  10
   0   6  16 770.673 79.4165   5
   0  -6  16 762.669 79.4777   5
   0  -6  16 580.140 74.4836   3
   0   6  16 678.273 77.0062   2
   0  -6  16 667.981 78.9290   9
   0   6 -16 735.110 74.5057   8
   0  -6 -16 797.367 78.1397   9
   0  -6 -16 843.282 78.0431   8
   0  -6  16 846.573 78.0437   7
   0  -6 -16 729.073 74.9372   7
   0   6 -16 763.458 74.3498   8
   0  -6 -16 611.692 73.2936   7
   0  -6  16 793.098 78.5134   6
   0  -6  16 690.590 75.9802   2
   0  -6  16 746.904 76.0649   3
   0  -6  16 804.460 81.1162   4
   0   6  16 726.970 80.9364   4
   0  -6 -17 740.673 88.4292   2
   0  -6  17 871.415 87.5215   2
   0  -6  17 799.201 90.1695   1
   0  -6  17 829.318 89.2367   1
   0   6  17 790.835 88.3176   1
   0   6 -17 1013.26 88.4233  10
   0  -6 -17 957.610 91.1863  10
   0   6  17 779.037 90.7363   5
   0  -6  17 826.885 90.2119   5
   0  -6  17 839.410 88.3204   2
   0   6  17 742.402 87.5131   2
   0  -6  17 777.152 85.9660   3
   0  -6  17 830.430 91.6015   9
   0   6  17 1040.46 90.9039   8
   0  -6 -17 899.448 88.9740   9
   0  -6 -17 898.412 88.1915   8
   0   6 -17 932.765 85.4313   8
   0   6 -17 968.088 85.4136   8
   0  -6  17 804.473 87.5935   7
   0  -6 -17 870.527 85.6165   7
   0   6 -17 890.568 88.5509   7
   0  -6 -17 820.688 85.0814   7
   0  -6  17 997.407 89.7794   6
   0   6  17 813.474 87.5292   3
   0  -6 -17 891.505 88.5948   3
   0   6  17 711.202 90.0614   4
   0  -6  17 766.975 90.6685   4
   0  -6  17 800.843 86.1997   3
   0  -6 -18 1283.01 147.995   2
   0  -6  18 1450.88 149.554   1
   0  -6  18 1359.01 147.585   2
   0  -6  18 1548.98 149.203   1
   0   6  18 1315.82 148.460   1
   0  -6 -18 1837.38 151.649  10
   0   6 -18 1539.24 146.665  10
   0   6  18 1426.65 150.746   5
   0  -6  18 1375.15 150.382   5
   0   6  18 1514.01 148.769   2
   0  -6  18 1482.56 149.001   2
   0  -6  18 1634.86 151.276   9
   0   6  18 1777.04 150.021   8
   0  -6 -18 1695.33 148.883   9
   0   6 -18 1610.87 146.371   8
   0  -6 -18 1685.38 149.058   8
   0   6 -18 1564.64 146.016   8
   0  -6 -18 1505.04 146.677   7
   0  -6  18 1749.70 149.330   7
   0   6 -18 1562.11 148.916   7
   0  -6 -18 1385.83 145.516   7
   0   6  18 1752.92 151.274   6
   0  -6  18 1691.10 149.949   6
   0   6  18 1454.19 147.773   3
   0  -6 -18 1588.09 149.066   3
   0  -6  18 1496.86 147.468   3
   0  -6  18 1519.21 151.394   4
   0   6  18 1603.43 151.526   4
   0  -6 -19 358.785 48.8510   2
   0   6 -19 330.346 49.5049   2
   0  -6  19 300.359 46.5075   2
   0   6  19 268.751 47.9291   1
   0   6 -19 348.410 51.6044   1
   0  -6  19 356.146 49.9032   1
   0  -6 -19 400.232 54.0340  10
   0   6 -19 402.549 49.4168  10
   0  -6  19 317.202 52.4238   5
   0  -6  19 323.162 46.0175   3
   0  -6  19 333.633 52.9745   9
   0  -6 -19 358.807 48.1757   8
   0   6  19 397.102 51.6108   8
   0  -6 -19 402.296 50.1924   9
   0  -6  19 319.781 44.8386   8
   0  -6 -19 266.906 42.6182   7
   0   6 -19 433.320 45.2048   8
   0  -6  19 395.475 48.6027   7
   0   6 -19 350.660 48.6648   7
   0  -6 -19 375.968 42.7701   7
   0   6  19 456.608 53.0979   6
   0  -6  19 156.565 48.2661   6
   0  -6 -19 339.154 48.1851   3
   0   6  19 303.497 46.0221   3
   0  -6  19 271.853 54.7044   4
   0   6  19 373.114 56.3310   4
   0   6 -20-2.23597 35.5007  10
   0   6 -20 2.52875 30.1293   3
   0  -6  20-17.6733 27.2156   3
   0  -6  20 33.2392 35.3279   1
   0   6 -20 16.6284 34.1180   1
   0   6  20-44.5527 34.2797   1
   0  -6 -20-5.57562 37.3858   1
   0  -6  20 9.04428 37.5440   9
   0  -6 -20 106.153 35.6403   9
   0  -6 -20 30.4123 30.8213   8
   0   6  20-35.9724 34.3477   8
   0  -6  20 55.0254 29.9342   8
   0   6 -20 2.11300 26.1863   8
   0  -6 -20 4.51709 27.3378   7
   0  -6  20-2.71900 30.3114   7
   0  -6 -20-13.5392 27.0295   7
   0   6 -20 10.8800 32.1761   7
   0  -6  20-63.3334 36.3525   6
   0   6  20-16.6738 28.8274   3
   0  -6 -20 13.9131 32.3777   3
   0  -6 -20 13.9408 33.8054   2
   0  -6  20 8.25891 29.8041   2
   0   6 -20-5.51368 33.3107   2
   0   6  21 248.210 42.3796   1
   0  -6 -21 119.904 42.3051   1
   0  -6  21 144.713 40.3175   1
   0   6 -21 198.841 43.2769   1
   0   6 -21 298.459 44.0179  10
   0  -6  21 163.859 35.2023   3
   0   6 -21 216.127 38.3957   3
   0  -6  21 168.762 47.2264   4
   0   6  21 160.255 48.7856   4
   0  -6 -21 277.663 44.5614   9
   0  -6 -21 183.887 39.4599   8
   0   6  21 135.914 40.1991   8
   0  -6  21 245.886 38.8969   8
   0  -6 -21 247.023 38.6537   7
   0   6 -21 142.469 33.9822   8
   0  -6  21 233.648 40.3151   7
   0   6 -21 186.429 40.3752   7
   0  -6  21 214.042 44.0095   6
   0   6  21 182.135 44.0392   6
   0   6  21 199.169 38.3821   3
   0  -6 -21 190.892 41.5504   3
   0  -6 -21 222.828 41.9863   2
   0  -6  21 163.707 39.0801   2
   0   6 -21 265.699 44.4372   2
   0  -6 -22 1379.22 143.885   2
   0  -6  22 1334.70 142.199   2
   0   6 -22 1516.04 144.105   2
   0   6  22 1351.12 143.284   1
   0  -6  22 1382.66 143.164   1
   0   6 -22 1450.28 144.187   1
   0  -6 -22 1264.42 143.450   1
   0  -6 -22 1578.15 147.226  10
   0   6 -22 1615.99 144.208  10
   0  -6  22 1453.76 146.082   5
   0   6 -22 1397.73 141.891   3
   0  -6  22 1607.76 146.863   9
   0  -6 -22 1627.04 144.999   9
   0  -6 -22 1618.33 144.589   8
   0   6  22 1675.69 145.312   8
   0  -6  22 1523.05 142.977   7
   0   6 -22 1401.46 140.831   8
   0  -6 -22 1498.39 141.593   7
   0  -6  22 1431.10 141.195   8
   0   6 -22 1595.49 144.404   7
   0  -6  22 1689.87 145.565   6
   0   6  22 1641.56 146.266   6
   0   6  22 1283.17 141.747   3
   0  -6  22 1398.75 141.446   3
   0  -6 -22 1349.07 143.354   3
   0  -6  22 1243.53 145.745   4
   0   6  22 1446.11 146.838   4
   0  -6 -23 11.9351 36.5467   2
   0  -6  23-5.90649 31.6239   2
   0   6 -23 26.6191 38.0125   2
   0   6  23 41.7172 39.0507   1
   0  -6 -23-2.98351 39.1567   1
   0   6 -23-8.91082 38.1744   1
   0  -6  23-8.90077 35.7853   1
   0  -6 -23-20.0978 40.6112  10
   0   6 -23 37.9296 39.4150  10
   0  -6  23 33.5592 41.2428   5
   0   6 -23 57.7744 33.1829   3
   0  -6  23 21.9721 30.2406   3
   0  -6  23-22.9377 42.1783   9
   0  -6 -23-14.7448 32.1296   8
   0  -6 -23-13.4125 39.7178   9
   0   6  23-23.6273 37.0768   8
   0  -6  23-4.70729 33.7060   8
   0  -6  23-14.5094 33.8267   7
   0   6 -23 2.90287 34.3376   7
   0  -6 -23 27.1734 30.1043   7
   0   6  23-10.1461 39.8608   6
   0   6  23-2.97082 32.8463   3
   0  -6 -23-35.7010 35.8213   3
   0  -6  23 20.2605 45.4724   4
   0   6  23-57.7447 48.2829   4
   0  -6 -24-3.04326 37.9255   2
   0   6 -24 9.05634 37.6209   2
   0  -6  24 24.1134 33.6317   2
   0   6 -24-30.3072 40.4964   1
   0  -6 -24 39.5604 37.8619   1
   0  -6  24-3.02722 36.0315   1
   0   6  24 42.5497 38.3654   1
   0   6 -24-10.5082 39.8971  10
   0  -6 -24 24.0520 40.0792  10
   0  -6  24 41.4002 42.3534   5
   0   6 -24 101.570 34.4720   3
   0  -6  24-22.5323 31.1747   3
   0   6  24-54.7349 33.7905   2
   0  -6  24 23.5354 43.1700   9
   0   6  24-12.0421 39.4804   8
   0  -6 -24 61.0248 42.5827   9
   0  -6 -24-9.01761 33.6749   8
   0  -6 -24-5.08670 31.7058   7
   0  -6  24 47.3177 32.4589   7
   0  -6 -24 12.7045 30.4683   7
   0   6 -24 71.0384 35.9161   7
   0   6  24 38.2039 40.6613   6
   0   6  24 15.1400 30.3176   3
   0  -6 -24 9.09735 36.6681   3
   0   6  24-24.4261 46.0876   4
   0  -6  24 34.7007 46.2942   4
   0  -6 -25 74.3691 40.9143   2
   0   6 -25 12.3037 39.6610   2
   0  -6  25-49.1384 36.0737   2
   0  -6  25-40.0827 37.3905   1
   0  -6 -25-27.8868 41.1483   1
   0   6 -25-12.3476 42.9996   1
   0   6  25 18.5674 38.1662   1
   0   6 -25 70.9081 41.9397  10
   0  -6 -25 35.2219 40.8355  10
   0  -6  25-31.8764 42.5782   5
   0   6  25 35.8204 42.1488   5
   0   6  25-12.3847 33.1642   2
   0   6 -25 5.77760 36.2164   3
   0  -6  25-17.2293 43.4737   9
   0  -6 -25 42.8347 33.6273   8
   0   6 -25-22.5394 32.1966   8
   0  -6  25-3.01140 33.1668   7
   0   6  25-52.0961 40.2273   8
   0  -6 -25 20.9053 32.2320   7
   0   6 -25 48.2244 35.7257   7
   0   6  25 7.12222 41.4415   6
   0  -6  25 29.2559 43.1677   6
   0  -6 -25 12.3494 36.9219   3
   0  -6  25-5.76748 31.0257   3
   0   6  25 24.6617 33.5249   3
   0  -6  25 56.9898 45.9939   4
   0   6  25 28.6414 46.7872   4
   0   6 -26-12.5213 40.2968   2
   0  -6 -26 3.15164 38.8013   2
   0  -6  26 34.3792 35.6838   2
   0   6  26 62.9507 39.6444   1
   0  -6 -26 25.1980 42.3603   1
   0   6 -26 15.7034 40.1829   1
   0  -6  26-9.41079 37.9058   1
   0  -6 -26-3.60525 43.5635  10
   0   6 -26 45.2304 42.4344  10
   0  -6  26 25.4243 43.5060   5
   0   6  26 33.0354 44.1223   5
   0   6  26-15.7356 35.7226   2
   0   6 -26-14.7686 36.7270   3
   0  -6  26-28.2268 44.9325   9
   0   6  26-53.3031 46.7344   9
   0  -6 -26 9.32772 34.4524   8
   0   6 -26-33.5458 31.6649   8
   0   6  26 32.1622 35.7433   7
   0  -6 -26 8.04211 35.3930   7
   0  -6  26-6.12809 34.7797   7
   0   6  26 77.8573 40.7571   8
   0  -6  26 7.75528 35.6784   8
   0   6 -26-12.2668 37.1214   7
   0  -6  26 3.34654 42.4181   6
   0   6  26 65.6660 42.8439   6
   0  -6  26-8.84540 32.4016   3
   0  -6 -26 15.6921 39.4668   3
   0   6  26-25.0836 34.0936   3
   0   6  26-51.3629 46.2083   4
   0  -6  26 7.30174 46.2747   4
   0   6 -27 38.2580 43.7796   1
   0   6 -27 67.3133 46.2450  10
   0  -6 -27-55.2971 44.0736  10
   0  -6  27 26.0405 44.3910   5
   0   6  27 97.6463 44.4903   5
   0   6 -27 42.2150 38.5712   3
   0  -6  27 93.8501 47.3138   9
   0  -6  27 74.7593 51.1609   4
   0   6  27 45.0626 48.4702   4
   0   6 -27 146.091 34.6372   8
   0   6  27 69.5553 42.5983   8
   0  -6 -27 43.9679 33.7229   7
   0   6  27 54.9494 35.1560   7
   0  -6  27 90.2726 40.0410   7
   0  -6  27 29.2592 36.9305   8
   0   6 -27 52.9641 38.3878   7
   0   6  27 41.0509 43.0031   6
   0  -6  27 68.8371 44.0010   6
   0  -6  27 69.2282 34.8863   3
   0  -6 -27 25.4973 39.0577   3
   0   6 -27 108.133 40.9574   2
   0  -6  28-25.8197 50.4475   9
   0  -6  28-15.2854 49.8794   4
   0   6  28-15.3509 51.5566   4
   0   6  28 45.0115 35.6293   7
   0  -6 -28-2.81377 35.5801   7
   0  -6  28 49.1733 36.7663   8
   0   6 -28-13.6340 33.9887   8
   0   6 -28-3.16104 39.7108   7
   0  -6  28 7.06990 43.1035   6
   0   6  28 3.81334 45.7777   6
   0   6 -28-3.07350 37.8639   3
   0   6  28 46.0694 44.9419   5
   0  -6  28 38.0393 45.8246   5
   0  -6  28 52.1541 33.9516   3
   0  -6 -28 71.5502 46.8418  10
   0  -6  29 433.115 66.2003   4
   0   6  29 301.638 64.1554   4
   0   6 -29 414.270 49.7112   8
   0  -6 -29 319.313 49.9109   7
   0  -6  29 249.481 51.8289   8
   0   6  29 261.728 50.4044   7
   0  -6  29 302.921 49.1838   3
   0   6  29 322.949 56.6381   6
   0  -6  29 304.616 59.8552   6
   0   6 -29 369.185 53.9390   3
   0  -6  29 369.076 61.6066   5
   0   6  29 199.781 59.1895   5
   0  -6 -29 345.769 61.3812  10
   0   6  29 407.807 62.4101   9
   0  -6  29 338.935 62.7703   9
   0   6  30 285.031 53.4493   7
   0  -6  30 356.027 56.4212   8
   0  -6 -30 331.967 53.5639   7
   0   6 -30 406.938 53.4827   8
   0   6 -30 525.255 65.1291  10
   0  -6 -30 473.706 65.7952  10
   0   6  30 427.336 64.7506   5
   0  -6  30 392.416 63.8407   5
   0   6 -30 298.929 55.3420   3
   0  -6  30 405.922 68.6663   4
   0   6  30 279.479 65.4164   4
   0   6  30 475.898 64.4830   6
   0  -6  30 193.106 54.7094   6
   0   6  30 359.453 66.3602   9
   0  -6  30 514.802 67.9254   9
   0   6 -31 73.2879 36.1650   8
   0   6 -31 106.182 47.5134  10
   0  -6 -31 67.7719 50.9534  10
   0  -6  31 12.1123 48.6394   5
   0   6  31 60.9843 50.6510   5
   0   6  31 104.969 48.5528   6
   0  -6  31 53.1965 46.6773   6
   0  -6 -31 62.9347 35.0651   7
   0   6  31 11.9852 36.1412   7
   0  -6  31 61.6791 41.9715   8
   0  -6  31 52.6851 54.6730   4
   0   6  31 89.4545 53.4644   4
   0   6  31 3.41823 51.7430   9
   0  -6  31 62.6177 52.0764   9
   0   6 -32-2.99506 34.5925   8
   0  -6 -32 36.4814 49.2330  10
   0   6 -32-54.6151 48.8869  10
   0   6  32-8.26776 47.6513   5
   0  -6  32-36.9701 48.8567   5
   0   6  32-4.10646 47.6938   6
   0  -6  32 27.1694 47.2232   6
   0  -6 -32 51.8965 36.4402   7
   0   6  32 21.3650 37.3263   7
   0  -6  32 17.9969 40.5091   8
   0  -6  32 8.24400 52.9801   4
   0   6  32-28.9311 55.1147   4
   0  -6  32 71.7038 54.0936   9
   0   6  32-14.0290 53.1746   9
   0   6 -33 244.291 51.6101   8
   0  -6 -33 264.054 52.5125   7
   0   6  33 313.698 55.2204   7
   0   6  33 358.643 66.4817   6
   0  -6  33 419.944 65.0990   6
   0   6 -33 434.933 65.5045  10
   0  -6 -33 461.205 66.1782  10
   0  -6  33 488.449 68.4918   5
   0  -6  33 280.498 69.7278   4
   0  -6  33 405.031 69.7790   9
   0   6  33 402.541 68.6901   9
   0   6 -34 259.131 56.2046  10
   0  -6 -34 300.870 60.0257  10
   0  -6  34 169.542 57.9377   6
   0  -6  34 135.747 57.6272   9
   0   6  34 176.531 59.6018   9
   0  -6 -34 107.283 44.9634   7
   0  -7   0-22.4846 23.0292   1
   0  -7   0 9.97711 25.4317  10
   0   7   0-20.7907 26.8535  10
   0   7   0 3.87017 25.4358   5
   0  -7   0 27.8850 20.4281   2
   0   7   0-16.7252 21.5434   2
   0  -7   0-45.6629 26.6691   9
   0  -7   0-9.71718 19.5701   8
   0   7   0-6.48014 19.7783   8
   0  -7   0-24.4490 20.3969   3
   0   7   0 10.4766 20.1661   3
   0   7   0 5.29719 21.8829   7
   0  -7   0 21.1670 19.7051   7
   0   7   0 5.41712 23.2800   6
   0   7   0-11.2363 21.5049   1
   0   7   0 1.95167 28.4963   4
   0  -7  -1-7.51722 23.3720   1
   0  -7   1 11.2616 23.6080   1
   0  -7   1 61.6267 26.5088  10
   0   7  -1 14.9445 26.5702  10
   0   7   1 29.7771 27.5041  10
   0  -7  -1 25.6550 26.0328  10
   0   7  -1 25.1813 25.1246   5
   0   7   1 5.82701 26.3395   5
   0   7  -1 24.1743 20.3137   2
   0  -7   1 13.0260 21.1707   2
   0  -7  -1 18.6528 21.3444   2
   0   7   1 1.86462 20.7104   2
   0  -7   1 27.8801 24.8981   9
   0  -7  -1 37.8160 24.8299   9
   0   7   1 1.66254 20.9648   8
   0   7  -1 30.0903 20.0431   8
   0  -7   1-9.49964 20.0061   8
   0  -7  -1 36.5626 21.3203   8
   0  -7   1 32.9221 19.9936   3
   0   7   1 17.6712 19.4764   3
   0   7  -1 19.0578 18.8594   3
   0  -7  -1-1.76742 18.8623   3
   0  -7   1 41.2153 20.2743   7
   0   7   1-1.74319 20.6030   7
   0  -7  -1 24.3791 19.3939   7
   0   7  -1 66.3703 22.2434   7
   0   7   1 87.8327 26.9779   6
   0   7  -1-1.79025 23.8181   6
   0   7  -1 15.0021 21.8270   1
   0   7   1 35.6752 22.7332   1
   0   7   1 33.2800 27.5128   4
   0   7  -1 21.5058 26.6203   4
   0  -7  -2 7284.95 700.436   1
   0  -7   2 7993.24 699.748  10
   0   7  -2 7262.00 698.644  10
   0  -7  -2 8070.07 700.315  10
   0   7   2 8485.89 701.103   5
   0   7   2 7135.97 699.837   2
   0  -7   2 7717.16 700.207   2
   0  -7  -2 7010.76 699.730   2
   0   7  -2 7777.26 700.148   2
   0  -7   2 9262.97 701.525   9
   0  -7  -2 8672.11 700.819   9
   0   7  -2 8572.69 699.785   8
   0  -7  -2 8307.60 700.046   8
   0  -7   2 8600.24 699.680   8
   0   7   2 8692.41 700.412   8
   0   7   2 7085.61 699.565   3
   0  -7   2 7614.30 699.698   3
   0   7  -2 7096.46 699.318   3
   0  -7  -2 7275.57 699.655   3
   0  -7   2 7639.92 700.009   7
   0   7  -2 7829.68 700.096   6
   0  -7  -2 8291.52 700.059   7
   0   7  -2 8122.60 700.446   7
   0   7   2 7886.74 700.021   7
   0   7   2 7769.03 700.403   6
   0   7  -2 8204.64 700.931   5
   0   7   2 7199.10 700.004   1
   0  -7   2 6877.82 699.806   1
   0   7  -2 6636.39 699.660   1
   0   7  -2 7874.41 700.782   4
   0   7   2 7214.43 700.490   4
   0  -7   3 1738.13 155.417  10
   0  -7  -3 1747.36 156.797  10
   0   7  -3 1577.20 154.937  10
   0   7   3 1779.97 156.945   5
   0   7  -3 1444.17 156.453   4
   0  -7  -3 1587.80 155.695   2
   0   7  -3 1479.20 155.185   2
   0  -7   3 1703.02 156.061   2
   0   7   3 1455.52 155.387   2
   0  -7  -3 1913.67 156.939   9
   0  -7   3 2102.27 158.152   9
   0  -7  -3 1689.81 155.569   8
   0   7   3 1963.17 156.646   8
   0  -7   3 1916.15 155.285   8
   0   7  -3 1918.05 155.508   8
   0  -7  -3 1475.84 155.173   3
   0   7  -3 1777.58 155.472   3
   0  -7   3 1648.57 155.224   3
   0   7   3 1552.58 155.374   3
   0   7  -3 1606.09 155.854   7
   0   7   3 1778.35 155.774   7
   0   7  -3 1734.67 156.442   6
   0  -7   3 1744.26 155.959   7
   0  -7  -3 1781.57 155.626   7
   0   7   3 1353.09 155.670   6
   0   7  -3 1870.26 157.342   5
   0  -7   3 1635.71 156.322   1
   0   7  -3 1007.57 154.054   1
   0  -7  -3 1457.54 155.973   1
   0  -7   4 1202.97 105.509  10
   0  -7  -4 1384.34 107.454  10
   0   7  -4 1014.67 104.524  10
   0   7   4 1019.28 106.176   5
   0   7  -4 1247.97 107.419   4
   0  -7   4 947.191 104.794   2
   0  -7  -4 1054.25 104.901   2
   0   7  -4 963.740 104.899   2
   0   7   4 1119.05 105.177   2
   0  -7   4 1116.78 106.876   9
   0  -7  -4 1059.51 105.523   9
   0  -7  -4 1132.73 105.186   8
   0  -7   4 1225.90 104.147   8
   0   7   4 1229.30 105.995   8
   0   7  -4 1218.52 104.243   8
   0  -7  -4 1117.86 105.169   3
   0   7  -4 1016.03 104.266   3
   0   7   4 930.385 104.244   3
   0  -7   4 1049.16 104.362   3
   0  -7   4 1187.40 105.594   7
   0   7  -4 1003.65 105.458   6
   0  -7  -4 1033.47 104.235   7
   0   7  -4 1087.07 105.743   7
   0   7   4 1085.66 104.705   7
   0   7  -4 958.951 105.725   5
   0   7   4 1195.93 106.654   6
   0   7  -4 980.621 104.969   1
   0  -7   4 1178.62 106.374   1
   0  -7  -4 999.069 105.598   1
   0  -7  -5 7658.04 569.049  10
   0  -7   5 6766.01 566.721  10
   0   7  -5 5784.81 565.599  10
   0   7   5 5571.41 567.658   5
   0   7  -5 5556.25 567.603   4
   0  -7  -5 5224.16 566.812   2
   0   7   5 5674.10 567.071   2
   0   7  -5 6368.66 567.671   2
   0  -7   5 5911.65 567.273   2
   0  -7   5 7864.51 569.507   9
   0  -7  -5 7191.13 567.921   9
   0   7   5 6187.80 567.490   8
   0   7  -5 6832.32 566.617   8
   0  -7   5 6658.07 566.358   8
   0  -7  -5 7051.71 567.985   8
   0   7   5 5786.93 567.078   3
   0  -7   5 5917.08 566.746   3
   0  -7  -5 5408.58 566.759   3
   0   7  -5 6269.85 566.883   3
   0  -7   5 6526.14 567.748   7
   0  -7  -5 6471.03 566.962   7
   0   7  -5 5934.51 567.010   6
   0   7  -5 6565.76 568.093   7
   0   7   5 6608.70 567.142   7
   0   7   5 6160.49 567.951   6
   0   7  -5 6468.58 568.203   5
   0  -7   5 6173.57 567.762   1
   0   7  -5 6132.35 567.474   1
   0  -7  -5 6048.29 567.622   1
   0  -7   6 2153.96 176.650  10
   0  -7  -6 2121.77 178.342  10
   0   7  -6 1730.74 175.271  10
   0   7   6 1690.10 177.583   5
   0   7  -6 2022.04 178.503   4
   0  -7   6 2019.36 177.242   2
   0   7   6 1557.24 176.264   2
   0  -7  -6 1757.33 176.713   2
   0   7  -6 1835.55 176.794   2
   0  -7   6 2000.56 178.724   9
   0  -7  -6 1890.78 177.637   9
   0   7  -6 1956.30 175.513   8
   0   7   6 1746.56 176.817   8
   0  -7  -6 2041.01 177.232   8
   0  -7   6 1836.96 175.151   8
   0   7  -6 1769.00 175.698   3
   0   7   6 1910.90 176.712   3
   0  -7  -6 1933.90 176.948   3
   0  -7   6 1849.95 176.091   3
   0  -7  -6 1805.14 175.720   7
   0   7  -6 2002.42 177.041   6
   0   7  -6 2376.13 178.320   7
   0   7   6 1953.81 176.130   7
   0  -7   6 1891.44 177.011   7
   0   7  -6 1960.09 177.901   5
   0   7   6 1795.45 177.336   6
   0  -7   6 1929.86 177.560   1
   0   7  -6 1811.86 177.032   1
   0  -7  -6 1922.79 177.802   1
   0  -7  -7 422.691 52.7818   1
   0   7  -7 433.983 51.8320  10
   0  -7  -7 632.002 56.1122  10
   0  -7   7 489.128 52.2102  10
   0   7  -7 621.321 56.4358   4
   0   7   7 522.085 55.0565   5
   0   7  -7 413.393 51.8011   2
   0   7   7 437.566 51.4802   2
   0  -7  -7 384.474 51.3706   2
   0  -7   7 506.979 52.4918   2
   0  -7   7 584.891 55.3134   9
   0  -7  -7 504.705 53.4562   9
   0   7  -7 427.759 49.6294   8
   0  -7   7 491.431 49.9550   8
   0   7   7 541.580 53.0124   8
   0  -7  -7 497.116 51.8957   8
   0  -7  -7 354.677 50.8946   3
   0   7   7 372.820 50.8902   3
   0  -7   7 415.997 50.4000   3
   0   7  -7 443.373 52.6622   6
   0  -7  -7 418.754 49.2602   7
   0   7   7 480.138 50.7744   7
   0  -7   7 521.779 52.3013   7
   0   7  -7 505.837 52.3609   7
   0   7  -7 441.613 54.0845   5
   0   7   7 501.053 54.6627   6
   0   7  -7 386.836 51.8241   1
   0  -7   7 485.564 53.5526   1
   0   7  -7 406.897 50.3331   3
   0  -7  -8 4046.58 373.544   1
   0  -7  -8 4375.99 374.616  10
   0  -7   8 4513.22 372.333  10
   0   7  -8 3790.43 371.122  10
   0   7   8 3675.48 373.587   5
   0   7  -8 4492.17 374.703   4
   0  -7   8 3722.57 372.835   2
   0  -7  -8 3575.81 372.809   2
   0   7  -8 3731.64 372.854   2
   0   7   8 3844.48 372.952   2
   0  -7  -8 4711.62 373.565   9
   0  -7  -8 4374.01 373.616   8
   0   7   8 4365.12 373.754   8
   0  -7   8 4310.21 371.749   8
   0   7  -8 4379.79 371.845   8
   0   7   8 3802.56 372.920   3
   0  -7  -8 4216.51 373.407   3
   0  -7   8 3599.57 372.010   3
   0  -7  -8 4021.44 372.180   7
   0   7  -8 4473.53 374.200   7
   0   7   8 4163.71 372.265   7
   0   7  -8 4280.34 373.276   6
   0   7  -8 4505.90 374.423   5
   0   7   8 4404.02 374.523   6
   0  -7   8 4004.10 373.507   1
   0   7  -8 3597.48 372.963   1
   0   7  -8 3999.05 372.350   3
   0  -7  -9 4362.78 383.440   1
   0  -7   9 4712.63 382.090  10
   0  -7  -9 4707.16 384.777  10
   0   7  -9 3630.37 380.592  10
   0   7  -9 4447.02 384.243   4
   0   7   9 3640.85 382.876   5
   0   7   9 3836.82 382.582   2
   0  -7   9 3944.22 382.685   2
   0   7  -9 4250.11 383.113   2
   0  -7  -9 3866.22 382.742   2
   0  -7  -9 4372.18 382.737   9
   0  -7  -9 4800.78 383.839   8
   0   7  -9 4648.43 381.703   8
   0  -7   9 4367.61 381.412   8
   0   7   9 4558.45 383.697   8
   0   7   9 3501.50 382.346   3
   0  -7   9 4299.40 382.342   3
   0  -7  -9 4024.33 382.899   3
   0   7  -9 4742.70 383.983   7
   0   7   9 4356.42 382.267   7
   0   7  -9 4390.74 382.984   6
   0  -7  -9 4063.41 381.764   7
   0   7   9 4453.78 383.981   6
   0   7  -9 4048.36 383.754   5
   0  -7   9 3995.31 383.253   1
   0   7  -9 3672.20 382.442   1
   0   7  -9 4008.34 381.922   3
   0  -7  10 7978.05 792.401   2
   0  -7  10 9883.91 793.876   1
   0   7  10 7707.74 792.596   1
   0  -7 -10 8743.18 793.181   1
   0  -7  10 9660.06 793.630   1
   0  -7 -10 10810.1 795.196  10
   0   7 -10 8457.49 790.632  10
   0  -7  10 9451.44 794.058   5
   0   7  10 9404.49 794.231   5
   0   7  10 8518.02 792.830   2
   0  -7  10 8023.97 792.476   2
   0  -7  10 8328.89 791.923   3
   0  -7 -10 8330.15 792.930   2
   0  -7  10 8185.78 793.747   9
   0  -7 -10 9717.44 792.749   9
   0   7 -10 8380.83 791.371  10
   0   7  10 9479.19 793.833   8
   0   7 -10 9680.78 791.576   8
   0  -7 -10 9662.79 793.771   8
   0   7 -10 8664.63 791.022   8
   0   7 -10 10151.8 794.267   7
   0  -7  10 9271.97 793.649   7
   0   7  10 8470.87 791.801   7
   0  -7 -10 8718.30 791.785   7
   0   7  10 7862.27 793.176   6
   0  -7  10 8068.27 792.421   6
   0   7  10 8273.99 792.653   3
   0  -7 -10 8416.15 792.907   3
   0  -7  10 8603.29 792.151   3
   0  -7  10 8937.86 793.835   4
   0   7  10 7921.17 793.196   4
   0  -7  11 4270.17 365.087   1
   0  -7  11 3277.53 363.026   2
   0  -7  11 3961.70 364.211   1
   0  -7 -11 3511.63 363.952   1
   0   7  11 3743.65 363.828   1
   0   7 -11 3164.23 360.971  10
   0   7 -11 3840.00 362.705  10
   0  -7 -11 5284.36 367.265  10
   0   7  11 3861.93 364.826   5
   0  -7  11 4544.18 365.799   5
   0  -7  11 3797.02 363.701   2
   0   7  11 3453.80 363.403   2
   0  -7  11 3721.42 362.862   3
   0  -7  11 4360.93 365.758   9
   0  -7 -11 4506.29 364.194   9
   0   7  11 4719.92 365.417   8
   0  -7 -11 4638.29 365.007   8
   0   7 -11 4260.26 362.524   8
   0   7 -11 3950.20 361.895   8
   0  -7 -11 3885.93 362.574   7
   0  -7 -11 3639.67 362.262   7
   0  -7  11 4287.52 364.692   7
   0   7  11 4106.75 365.387   6
   0  -7  11 4314.04 364.303   6
   0   7  11 3701.91 363.847   3
   0  -7  11 4040.33 363.325   3
   0  -7 -11 3546.41 363.655   3
   0   7  11 3341.95 364.232   4
   0  -7  11 4666.88 366.186   4
   0  -7  12 1406.25 149.508   2
   0  -7  12 1534.86 150.926   1
   0  -7 -12 1364.36 149.811   1
   0   7 -12 1872.09 149.594  10
   0  -7 -12 1589.38 151.616  10
   0  -7  12 1526.52 151.789   5
   0   7  12 1582.67 151.125   5
   0  -7  12 1456.28 148.357   3
   0  -7  12 1587.57 149.950   2
   0  -7 -12 1750.72 150.493   9
   0  -7  12 1666.58 151.952   9
   0   7 -12 1691.29 148.067   8
   0   7  12 1774.59 151.512   8
   0  -7 -12 1541.23 148.578   7
   0   7 -12 1606.65 147.681   8
   0   7 -12 1707.37 150.674   7
   0  -7 -12 1413.28 147.902   7
   0   7  12 1506.18 150.894   6
   0  -7  12 1485.96 149.768   6
   0  -7  12 1659.53 149.197   3
   0  -7 -12 1422.54 149.953   3
   0   7  12 1601.58 151.919   4
   0  -7  12 1685.77 152.278   4
   0  -7  13-26.4136 31.0079   1
   0  -7 -13 10.4418 28.9870  10
   0   7 -13 30.1931 27.7481  10
   0   7  13 10.4481 30.7350   5
   0  -7  13 7.69397 31.6293   5
   0  -7  13-2.12782 22.7927   3
   0  -7  13-30.9479 27.6013   2
   0  -7  13 62.4805 31.1319   9
   0  -7 -13-2.03739 29.5754   9
   0   7 -13 20.6494 22.7241   8
   0  -7 -13-1.94724 24.2165   7
   0   7 -13 36.1116 22.2096   8
   0  -7 -13 19.4569 21.4758   7
   0   7  13-20.8750 30.3093   6
   0  -7  13-9.01728 29.9374   6
   0  -7  13-12.7734 24.5449   3
   0  -7  13 2.59110 36.0448   4
   0   7  13 10.4534 34.0007   4
   0  -7  14 1415.09 149.994   2
   0   7  14 1593.69 151.445   1
   0  -7  14 1388.15 150.388   1
   0  -7 -14 1816.21 152.938  10
   0   7 -14 1669.19 149.893  10
   0   7  14 1516.56 151.475   5
   0  -7  14 1733.15 152.715   5
   0   7  14 1404.64 150.708   2
   0  -7  14 1602.69 149.438   3
   0  -7 -14 1683.33 151.052   9
   0  -7  14 1752.06 153.250   9
   0  -7 -14 1824.16 152.045   8
   0   7 -14 1710.05 148.724   8
   0   7 -14 1604.15 147.958   8
   0  -7 -14 1538.17 148.774   7
   0  -7  14 1519.47 150.639   7
   0  -7 -14 1461.06 148.478   7
   0  -7  14 1465.36 150.811   6
   0   7  14 1780.32 153.000   6
   0   7  14 1503.32 150.660   3
   0  -7  14 1391.30 148.914   3
   0   7  14 1519.55 152.218   4
   0  -7  14 1563.03 152.471   4
   0  -7  15 1571.35 168.685   1
   0  -7  15 1702.90 167.972   2
   0  -7  15 1841.38 168.740   1
   0   7  15 1509.41 167.807   1
   0   7 -15 1952.92 167.373  10
   0  -7 -15 1861.76 170.579  10
   0   7  15 1566.07 169.167   5
   0  -7  15 1993.05 170.888   5
   0  -7  15 1568.35 166.300   3
   0   7  15 1580.68 167.658   2
   0  -7  15 1976.07 171.314   9
   0  -7 -15 1935.60 168.364   9
   0   7  15 2034.56 170.011   8
   0   7 -15 1978.62 166.323   8
   0  -7 -15 2019.53 169.493   8
   0   7 -15 1828.76 165.443   8
   0  -7 -15 1591.75 165.712   7
   0  -7 -15 1701.10 165.944   7
   0   7 -15 1892.77 169.046   7
   0  -7  15 1714.69 168.307   7
   0   7  15 1878.08 169.849   6
   0  -7  15 1717.72 168.476   6
   0  -7  15 1836.00 167.314   3
   0   7  15 1626.51 167.207   3
   0  -7  15 1719.09 170.355   4
   0   7  15 1663.73 169.851   4
   0  -7  16 400.593 56.1717   1
   0  -7  16 415.388 52.8351   2
   0  -7 -16 374.619 53.9990   2
   0   7  16 353.230 54.4130   1
   0  -7  16 421.132 55.1092   1
   0   7 -16 563.654 54.8311  10
   0   7  16 552.288 59.5030   5
   0  -7  16 429.690 57.7265   5
   0   7  16 389.897 53.3564   2
   0  -7  16 498.266 55.0660   2
   0  -7  16 588.981 59.9497   9
   0  -7 -16 409.862 54.4948   9
   0   7 -16 489.322 50.4068   8
   0   7  16 450.516 55.7317   8
   0   7 -16 401.779 48.8182   8
   0  -7 -16 366.703 49.5934   7
   0  -7  16 399.433 52.6790   7
   0  -7 -16 461.149 50.0932   7
   0   7 -16 321.933 52.2489   7
   0   7  16 494.789 57.6136   6
   0  -7  16 547.825 56.5566   6
   0   7  16 314.030 51.7786   3
   0  -7 -16 419.184 54.4167   3
   0  -7  16 337.973 51.6272   3
   0  -7  16 427.949 59.3223   4
   0   7  16 371.037 57.7175   4
   0  -7 -17 676.898 75.5525   2
   0  -7  17 595.456 73.3904   2
   0  -7  17 643.168 76.9694   1
   0   7  17 609.210 74.7796   1
   0  -7  17 815.686 76.9835   1
   0   7 -17 667.738 75.3037  10
   0   7  17 679.486 78.4642   5
   0  -7  17 609.746 77.9023   5
   0  -7  17 683.577 75.2052   2
   0   7  17 676.106 75.0879   2
   0  -7  17 687.892 78.3884   9
   0  -7 -17 839.193 76.8355   9
   0   7 -17 747.423 72.1363   8
   0   7  17 749.144 76.4057   8
   0  -7 -17 638.257 74.4938   8
   0   7 -17 684.352 70.8920   8
   0  -7 -17 619.466 72.0747   7
   0  -7  17 674.278 74.5406   7
   0   7 -17 783.877 76.5930   7
   0  -7 -17 723.079 71.7853   7
   0   7  17 774.414 78.2078   6
   0  -7  17 722.468 76.5022   6
   0   7  17 673.405 74.8205   3
   0  -7 -17 647.344 75.6004   3
   0  -7  17 697.531 79.6325   4
   0   7  17 640.773 78.6273   4
   0  -7  17 614.341 72.9416   3
   0  -7  18 109.269 35.2079   1
   0   7  18 35.7259 34.6463   1
   0   7 -18 111.032 35.6090  10
   0  -7  18 99.2943 40.7380   5
   0  -7  18 75.2450 40.0129   9
   0   7  18 52.2214 35.1425   8
   0   7 -18 97.4392 29.7964   8
   0  -7 -18 76.8598 33.7173   8
   0  -7 -18 159.003 38.4374   9
   0   7 -18 111.562 28.2342   8
   0  -7 -18 91.2770 29.8279   7
   0  -7 -18 86.7811 27.9524   7
   0  -7  18 116.702 34.0206   7
   0   7 -18 81.4986 34.3786   7
   0  -7  18 48.2325 35.8074   6
   0  -7  18 68.3748 36.4078   1
   0  -7 -18 66.0561 35.0256   2
   0  -7  18 67.8664 31.0543   2
   0  -7 -18 88.0537 33.8514   3
   0   7  18 79.7218 31.6638   2
   0  -7  18 101.192 29.8021   3
   0  -7  18 130.390 34.8613   2
   0   7 -19 319.448 48.4995  10
   0   7  19 362.899 47.0240   2
   0  -7  19 347.687 44.1193   3
   0  -7  19 217.066 45.1414   2
   0  -7  19 322.428 45.3641   2
   0  -7  19 279.928 48.6051   1
   0  -7 -19 276.032 47.2343   2
   0   7 -19 323.298 42.6042   8
   0   7  19 300.761 47.7972   8
   0  -7 -19 359.313 45.8825   8
   0   7 -19 392.398 41.8812   8
   0  -7 -19 341.032 43.5448   7
   0  -7  19 285.762 44.4414   7
   0   7 -19 377.439 47.1273   7
   0  -7 -19 290.417 41.4048   7
   0  -7  19 321.451 50.0730   6
   0  -7 -19 225.197 44.5539   3
   0  -7  19 195.619 42.0695   3
   0  -7  19 262.951 46.5453   1
   0   7  19 286.983 46.1705   1
   0   7  20 1250.72 138.787   1
   0  -7  20 1301.10 138.712   1
   0   7 -20 1592.34 139.519  10
   0  -7 -20 1736.22 143.497  10
   0   7  20 1565.29 142.644   5
   0  -7  20 1599.33 142.899   5
   0   7  20 1162.12 138.042   2
   0  -7  20 1496.89 139.460   2
   0  -7  20 1327.51 137.263   3
   0  -7  20 1308.04 137.284   3
   0  -7  20 1267.31 141.119   4
   0   7  20 1114.32 141.099   4
   0   7 -20 1309.02 136.440   8
   0  -7 -20 1611.25 140.585   9
   0  -7 -20 1310.01 139.645   8
   0   7  20 1759.60 141.909   8
   0  -7  20 1491.94 139.107   7
   0   7 -20 1249.38 135.780   8
   0  -7 -20 1451.42 137.064   7
   0   7 -20 1479.21 139.769   7
   0  -7  20 1821.46 142.560   6
   0   7  20 1417.94 141.195   6
   0   7  20 1339.75 138.605   3
   0  -7 -20 1464.50 139.688   3
   0  -7  20 1491.68 140.828   1
   0  -7  20 1225.69 137.779   2
   0  -7 -20 1480.42 140.162   2
   0  -7  21 831.016 100.465   2
   0  -7  21 1008.86 104.051   1
   0  -7 -21 911.728 102.485   2
   0  -7 -21 743.679 102.620   1
   0  -7  21 932.159 101.852   1
   0   7  21 851.380 102.629   1
   0  -7 -21 1202.51 107.384  10
   0   7 -21 1239.52 103.726  10
   0  -7  21 1152.60 105.982   5
   0  -7  21 859.136 99.4235   3
   0  -7  21 834.973 101.215   2
   0  -7  21 1234.20 107.623   9
   0  -7 -21 1033.53 103.217   9
   0   7  21 1118.69 104.881   8
   0   7 -21 1177.78 100.573   8
   0  -7 -21 1014.75 102.925   8
   0  -7  21 1030.59 101.715   7
   0   7 -21 910.050 98.4237   8
   0   7 -21 968.016 102.111   7
   0   7  21 1127.53 105.662   6
   0  -7  21 1052.92 104.616   6
   0  -7 -21 975.496 103.075   3
   0   7  21 815.725 99.9095   3
   0   7  21 815.783 105.246   4
   0  -7  21 978.955 107.018   4
   0  -7  21 967.247 100.714   3
   0  -7  22 71.1833 33.3848   2
   0  -7 -22 98.9645 39.4565   2
   0  -7  22 95.5001 41.9279   1
   0  -7 -22 56.9463 39.1451   1
   0   7  22-8.98530 37.0971   1
   0  -7  22 77.4931 38.7578   1
   0  -7 -22 61.1491 40.3607  10
   0   7 -22 76.9905 40.2627  10
   0  -7  22 64.1051 43.7253   5
   0  -7  22 68.6350 29.9621   3
   0  -7  22 100.916 39.1718   2
   0  -7  22 33.3775 43.0016   9
   0  -7 -22 18.8530 39.6035   9
   0   7  22 29.8506 37.3385   8
   0  -7 -22 125.190 36.6783   8
   0   7 -22 64.8633 32.7444   8
   0  -7  22 73.5444 35.7834   7
   0   7 -22 67.1471 29.7831   8
   0   7 -22 58.8921 37.8388   7
   0  -7 -22 49.5778 28.9673   7
   0   7  22 3.41403 39.0039   6
   0   7  22 17.9517 30.6474   3
   0  -7 -22 77.8550 35.4658   3
   0  -7  22 46.7012 34.1419   3
   0  -7  22 20.3847 46.3484   4
   0   7  22 23.9312 44.7621   4
   0  -7  23 6.04369 33.5233   2
   0  -7  23 33.4527 40.0624   1
   0  -7 -23 54.9936 37.3263   2
   0  -7 -23 91.6007 44.1283   1
   0   7  23 33.5439 38.9826   1
   0  -7  23 39.4829 37.8565   1
   0   7 -23 61.8269 39.8253  10
   0  -7 -23 100.922 45.4052  10
   0  -7  23 10.3882 41.1852   5
   0  -7  23 78.6907 30.7935   3
   0  -7  23 102.877 38.6865   2
   0  -7  23 105.973 45.4010   9
   0   7 -23 86.0333 32.8305   8
   0  -7 -23 48.5409 38.1219   8
   0   7  23 66.8056 40.4669   8
   0  -7 -23 72.2112 42.0062   9
   0  -7  23 77.8483 34.7567   7
   0  -7 -23 104.339 32.8248   7
   0  -7 -23 20.3478 32.0007   7
   0   7 -23 59.9407 37.7298   7
   0   7  23 31.4984 40.4881   6
   0   7  23 57.8824 35.2819   3
   0  -7 -23 103.667 39.0978   3
   0   7  23 31.5592 47.2817   4
   0  -7  23 56.2714 33.9154   3
   0  -7  23 55.7746 46.3494   4
   0  -7  24 30.9449 41.6865   1
   0  -7  24-24.6222 34.7429   2
   0  -7 -24 21.7553 38.1474   2
   0   7  24-31.0199 37.4961   1
   0  -7  24-3.09034 38.8121   1
   0  -7 -24 6.21205 40.6604   1
   0  -7 -24 46.3056 44.0812  10
   0   7 -24 29.3596 42.3473  10
   0  -7  24-56.8121 43.2118   5
   0  -7  24-69.0236 32.9149   3
   0  -7  24 3.08009 36.9085   2
   0  -7  24 10.4910 43.9857   9
   0   7  24 101.911 44.2398   8
   0  -7 -24 37.0017 36.2270   8
   0  -7 -24 14.3132 42.2532   9
   0   7 -24 2.46065 30.7625   8
   0  -7  24 36.5397 33.5456   7
   0  -7 -24 44.3572 32.8803   7
   0   7 -24 6.09234 36.5665   7
   0  -7 -24 15.6468 31.4194   7
   0  -7  24 35.6128 41.4969   6
   0   7  24 53.7614 41.4041   6
   0   7  24 6.19439 32.0705   3
   0  -7 -24 83.7469 40.2437   3
   0   7  24-3.59307 47.0317   4
   0  -7  24 125.059 50.2277   4
   0  -7  24-117.992 36.2038   3
   0  -7 -25 1212.21 120.284   2
   0  -7  25 1041.61 117.429   2
   0  -7  25 1064.40 118.347   1
   0   7  25 863.796 116.855   1
   0  -7 -25 1012.69 118.792   1
   0  -7 -25 1416.74 123.887  10
   0   7 -25 1287.60 120.061  10
   0  -7  25 1269.44 122.320   5
   0  -7  25 1462.28 124.815   9
   0  -7 -25 1036.38 116.862   8
   0   7  25 1270.08 121.054   8
   0  -7 -25 1300.57 120.966   9
   0  -7 -25 1010.87 115.799   7
   0   7 -25 1289.39 116.568   8
   0  -7  25 1153.65 118.055   7
   0   7 -25 1104.58 118.922   7
   0  -7 -25 977.811 114.870   7
   0   7  25 1349.45 123.780   6
   0  -7  25 1288.75 122.239   6
   0   7  25 1006.72 117.169   3
   0  -7 -25 1052.34 118.694   3
   0  -7  25 1151.24 116.821   3
   0   7  25 1151.21 124.219   4
   0  -7  25 1320.44 125.182   4
   0   7 -26 35.1019 42.4690   1
   0  -7 -26 40.9123 45.5917  10
   0   7 -26 11.4328 42.1141  10
   0  -7  26-3.72069 44.4439   5
   0  -7  26 41.9501 33.1794   3
   0   7 -26 15.0094 38.6823   3
   0  -7  26 32.8652 46.8236   9
   0   7  26 44.5265 40.6656   8
   0  -7  26-26.0862 37.1711   8
   0  -7  26 37.6533 37.0937   7
   0  -7 -26 16.4177 34.2890   7
   0   7 -26-5.20776 32.7918   8
   0  -7 -26 2.73473 31.0300   7
   0   7 -26-15.7037 38.0565   7
   0  -7  26 41.0563 44.5435   6
   0   7  26 3.74783 43.3996   6
   0   7 -26 28.6307 39.9137   2
   0  -7  26 93.5120 51.5812   4
   0   7  26 11.2799 47.9871   4
   0  -7  27-33.5424 47.7620   9
   0   7  27-61.4367 53.7643   4
   0  -7  27 34.3904 50.8893   4
   0   7 -27 77.5658 34.5984   8
   0  -7 -27 22.3979 33.6062   7
   0  -7  27 42.8738 38.9488   8
   0   7 -27 38.1821 39.3109   7
   0  -7 -27 11.1876 31.3822   7
   0   7  27 26.7781 43.5968   6
   0  -7  27 14.0469 46.7700   6
   0   7 -27 61.1748 37.7284   3
   0  -7  27-64.6426 46.5845   5
   0   7  27 42.2445 46.0888   5
   0  -7  27-12.2189 33.0829   3
   0   7 -27-76.8009 44.4462  10
   0  -7 -27 18.9767 45.9459  10
   0  -7 -28 595.820 70.2133  10
   0  -7  28 651.876 71.5295   5
   0   7  28 348.688 66.9249   5
   0   7 -28 392.251 61.1996   3
   0  -7  28 474.964 70.0014   9
   0  -7 -28 484.489 66.9757   9
   0  -7 -28 463.263 60.0014   7
   0  -7  28 456.207 60.0795   8
   0   7 -28 504.943 58.1323   8
   0  -7 -28 268.532 54.6446   7
   0   7  28 495.400 67.1413   6
   0  -7  28 205.129 59.1326   6
   0  -7  28 410.168 57.3483   3
   0  -7  28 647.336 75.8328   4
   0   7  28 426.833 68.9562   4
   0  -7  29 573.105 81.3578   9
   0   7 -29 610.071 69.0247   8
   0  -7 -29 560.259 75.5137   9
   0  -7 -29 560.306 70.3875   7
   0  -7  29 597.137 71.4184   8
   0  -7 -29 390.819 66.1844   7
   0   7  29 631.831 79.6591   6
   0  -7  29 637.624 78.1328   6
   0   7 -29 566.391 72.4184   3
   0  -7  29 617.037 79.1016   5
   0   7  29 678.494 80.0071   5
   0   7  29 406.934 77.0711   4
   0  -7  29 596.129 81.1521   4
   0  -7 -29 795.573 80.0954  10
   0  -7  30 55.1568 51.7843   9
   0  -7 -30 26.7791 35.6406   7
   0  -7  30 51.8826 40.1979   8
   0   7 -30 48.9281 34.8371   8
   0  -7 -30 2.97236 33.2709   7
   0   7  30-32.3420 47.8227   6
   0  -7  30 26.3874 48.2267   6
   0  -7 -30 60.8763 47.5315   9
   0   7  30-16.2472 50.0028   5
   0  -7  30 20.1422 46.6098   5
   0   7  30-44.6629 52.1047   4
   0  -7  30-117.323 54.4810   4
   0  -7 -30-16.0260 47.6498  10
   0   7 -30 9.71303 45.5612  10
   0  -7  31 72.1444 54.7894   9
   0   7 -31 138.213 37.8131   8
   0  -7 -31 87.9027 39.9057   7
   0  -7 -31 115.063 37.4092   7
   0  -7  31 84.7405 50.4673   6
   0   7  31 32.8680 48.7224   6
   0  -7 -31 13.8650 47.7462   9
   0  -7  31 94.2567 52.2218   5
   0   7  31 239.415 55.5336   5
   0   7  31 132.044 56.5124   4
   0  -7  31 65.8072 55.4162   4
   0   7 -31 129.912 49.6516  10
   0  -7 -31 146.604 55.0374  10
   0  -7  32 329.830 62.2693   9
   0  -7 -32 237.455 48.1709   7
   0  -7 -32 187.917 41.9014   7
   0  -7  32 282.914 58.3289   6
   0   7  32 191.829 57.6433   6
   0  -7 -32 259.267 58.0665   9
   0   7  32 188.583 57.2695   5
   0  -7  32 274.767 60.5979   5
   0  -7  32 275.693 63.6096   4
   0   7  32 150.808 60.5612   4
   0   7 -32 198.620 56.2394  10
   0  -7 -32 380.274 59.2109  10
   0  -7 -33 94.4620 50.2626   9
   0  -7 -33 43.8683 38.6726   7
   0  -7 -33-9.39048 33.9260   7
   0  -7  33 4.00496 47.5072   6
   0   7 -33 49.2225 49.2862  10
   0  -7 -33 92.2242 53.9111  10
   0  -7  33 16.5316 54.3579   9
   0  -8   0 231.693 36.8359   1
   0  -8   0 249.450 37.8589  10
   0   8   0 267.168 39.0662   5
   0  -8   0 223.657 35.8044   2
   0   8   0 221.481 34.8596   2
   0  -8   0 317.290 40.0697   9
   0   8   0 243.660 34.5997   8
   0  -8   0 313.273 35.7324   8
   0  -8   0 230.428 34.4019   3
   0   8   0 212.589 33.5559   3
   0  -8   0 194.835 34.0399   7
   0   8   0 244.820 35.6696   7
   0   8   0 289.015 39.6821   6
   0   8   0 218.837 35.8273   1
   0   8   0 318.372 40.8797   4
   0  -8   1 175.036 32.1136   1
   0  -8  -1 274.347 34.3969   1
   0  -8  -1 220.457 34.1505  10
   0  -8   1 193.822 33.8542  10
   0   8   1 143.950 33.3657   5
   0   8  -1 209.892 35.0706   5
   0  -8  -1 123.691 29.4368   2
   0   8   1 113.119 29.9055   2
   0   8  -1 152.626 30.1207   2
   0  -8   1 125.494 30.1659   2
   0  -8  -1 162.920 33.8965   9
   0  -8   1 167.368 33.6731   9
   0  -8   1 185.039 30.5211   8
   0   8   1 136.700 29.5805   8
   0   8  -1 211.981 30.2792   8
   0  -8  -1 243.343 30.6592   8
   0   8  -1 195.543 29.8411   3
   0   8   1 131.213 28.9954   3
   0  -8  -1 175.049 29.4855   3
   0  -8   1 178.035 29.3626   3
   0   8  -1 229.885 31.1311   7
   0  -8  -1 178.984 30.3263   7
   0   8   1 153.563 29.2978   7
   0  -8   1 155.074 28.8097   7
   0   8  -1 180.308 33.0232   6
   0   8   1 167.019 33.2514   6
   0   8  -1 231.742 31.5959   1
   0   8   1 116.001 30.0566   1
   0   8  -1 127.062 33.8741   4
   0   8   1 51.3276 34.0521   4
   0  -8  -2 3479.80 376.200   1
   0  -8   2 4867.23 376.994  10
   0  -8  -2 4822.58 377.603  10
   0   8   2 3889.74 376.969   5
   0   8  -2 3879.08 376.210   2
   0   8   2 4028.08 376.543   2
   0  -8   2 3882.09 376.324   2
   0  -8  -2 3748.79 376.202   2
   0  -8  -2 4289.66 377.073   9
   0  -8   2 4271.19 377.906   9
   0  -8  -2 4381.73 376.294   8
   0   8  -2 4527.42 376.141   8
   0  -8   2 4596.88 376.085   8
   0   8   2 4540.83 376.662   8
   0   8   2 3753.03 375.895   3
   0   8  -2 4086.48 376.035   3
   0  -8  -2 3969.42 376.094   3
   0  -8   2 4139.17 376.112   3
   0  -8  -2 4098.78 376.132   7
   0  -8   2 4122.76 376.473   7
   0   8  -2 4028.86 376.780   6
   0   8   2 4554.63 376.921   7
   0   8  -2 4166.77 376.853   7
   0   8  -2 4317.69 377.537   5
   0   8   2 4070.67 377.272   6
   0   8  -2 3577.95 376.093   1
   0  -8   2 4141.18 376.834   1
   0   8   2 3747.55 376.266   1
   0   8  -2 3915.15 377.413   4
   0   8   2 4280.68 377.668   4
   0   8   3 185.886 31.8694   1
   0  -8  -3 188.210 34.3012   1
   0  -8   3 270.271 34.3414  10
   0  -8  -3 123.569 34.2777  10
   0   8   3 198.115 35.5912   5
   0   8  -3 178.892 34.7914   5
   0   8  -3 145.760 30.7746   2
   0  -8   3 109.934 30.9014   2
   0   8   3 178.504 31.5628   2
   0  -8  -3 193.538 32.9968   2
   0  -8   3 184.477 34.5217   9
   0  -8  -3 204.940 34.8872   9
   0   8  -3 245.703 31.2720   8
   0  -8   3 189.898 29.6045   8
   0   8   3 210.325 32.2157   8
   0  -8  -3 255.409 32.7145   8
   0  -8   3 226.161 31.0789   3
   0   8  -3 196.823 30.5391   3
   0   8   3 159.549 30.0109   3
   0  -8  -3 188.231 31.1225   3
   0   8   3 116.465 30.2030   7
   0  -8  -3 228.772 30.3655   7
   0  -8   3 158.009 29.7384   7
   0   8  -3 191.489 31.7881   7
   0   8  -3 187.796 34.5051   6
   0   8   3 131.481 35.0471   6
   0  -8   3 140.769 33.1024   1
   0   8  -3 168.324 32.0916   1
   0   8   3 201.626 36.8384   4
   0   8  -3 140.005 36.5324   4
   0  -8  -4 4.32360 30.2476   1
   0   8   4 177.090 31.9665   1
   0  -8   4 192.352 33.9560  10
   0  -8  -4 146.323 34.8899  10
   0   8   4 132.295 33.3402   5
   0  -8  -4 159.191 30.4023   2
   0   8  -4 151.465 30.2800   2
   0  -8   4 153.656 31.0762   2
   0   8   4 146.161 29.8007   2
   0  -8  -4 188.027 35.1591   9
   0  -8   4 174.894 34.2759   9
   0   8   4 159.365 30.3504   8
   0  -8  -4 193.554 30.0656   8
   0   8  -4 174.196 29.7962   8
   0  -8   4 139.675 27.9448   8
   0   8  -4 205.330 29.4945   3
   0  -8   4 221.075 29.3075   3
   0  -8  -4 162.493 29.5405   3
   0   8   4 147.813 28.5070   3
   0   8  -4 218.324 31.5272   7
   0  -8  -4 156.551 28.1110   7
   0   8  -4 127.045 32.7315   6
   0   8   4 162.490 28.3968   7
   0  -8   4 165.149 29.7238   7
   0   8   4 160.526 33.4736   6
   0   8  -4 126.618 33.8727   5
   0  -8   4 165.842 33.1222   1
   0   8  -4 99.0121 30.4157   1
   0   8  -4 111.924 34.0432   4
   0  -8  -5 791.347 75.1524  10
   0  -8   5 792.251 73.3785  10
   0   8  -5 651.157 75.4876   4
   0   8   5 695.297 74.8415   5
   0  -8   5 706.570 73.1299   2
   0   8   5 658.198 72.6665   2
   0   8  -5 619.653 72.8410   2
   0  -8  -5 741.652 73.7812   2
   0  -8   5 855.069 76.0351   9
   0  -8  -5 830.568 75.3182   9
   0  -8   5 733.164 72.0427   8
   0  -8  -5 799.426 73.9697   8
   0   8   5 700.157 73.1931   8
   0   8  -5 736.710 71.3734   8
   0   8  -5 691.111 71.5096   3
   0  -8  -5 737.032 73.2528   3
   0  -8   5 632.321 71.8856   3
   0   8   5 590.067 71.7487   3
   0  -8   5 625.961 71.8439   7
   0   8  -5 767.111 74.2193   7
   0  -8  -5 641.426 71.2166   7
   0   8   5 735.079 71.9484   7
   0   8  -5 716.638 73.7676   6
   0   8   5 523.973 74.0018   6
   0   8  -5 754.480 75.0593   5
   0  -8   5 756.956 75.0899   1
   0   8  -5 679.888 72.8944   1
   0  -8  -5 703.163 74.3714   1
   0  -8   6 12284.9 1035.27  10
   0  -8  -6 13645.1 1037.65  10
   0   8   6 12093.1 1037.10   5
   0   8  -6 10829.1 1036.53   4
   0   8  -6 11073.2 1035.79   2
   0  -8   6 11566.7 1036.11   2
   0  -8  -6 10690.8 1035.78   2
   0   8   6 11162.0 1035.88   2
   0  -8  -6 12621.8 1036.32   9
   0  -8   6 12606.7 1037.43   9
   0  -8   6 10253.9 1034.42   8
   0   8  -6 12074.9 1034.97   8
   0   8   6 12583.7 1036.57   8
   0  -8  -6 12029.5 1036.30   8
   0  -8   6 11110.8 1035.34   3
   0  -8  -6 10101.0 1035.51   3
   0   8  -6 11826.0 1035.58   3
   0   8   6 11210.3 1035.83   3
   0  -8  -6 11318.9 1035.26   7
   0   8   6 11467.1 1035.35   7
   0   8  -6 13337.0 1037.19   7
   0  -8   6 11846.2 1036.24   7
   0   8  -6 11598.1 1035.91   6
   0   8  -6 9695.86 1036.01   5
   0   8   6 12585.7 1037.13   6
   0  -8   6 11461.9 1036.35   1
   0   8  -6 10184.6 1035.56   1
   0  -8  -6 10526.4 1035.86   1
   0  -8   7 2817.17 247.317  10
   0  -8  -7 3112.57 249.938  10
   0   8   7 2772.11 249.072   5
   0   8  -7 3033.51 249.854   4
   0   8  -7 2527.49 247.404   2
   0   8   7 2115.69 246.890   2
   0  -8  -7 2328.82 247.406   2
   0  -8   7 2531.75 247.715   2
   0  -8   7 3113.83 250.263   9
   0  -8  -7 3028.50 248.506   9
   0   8  -7 2792.09 246.453   8
   0  -8  -7 2796.83 248.028   8
   0  -8   7 2583.10 246.032   8
   0   8   7 2838.18 248.350   8
   0  -8   7 2751.66 247.136   3
   0   8  -7 2617.50 247.027   3
   0  -8  -7 2314.49 247.309   3
   0   8   7 2549.97 247.574   3
   0  -8  -7 2493.83 246.551   7
   0   8   7 2737.81 247.091   7
   0   8  -7 2333.43 247.383   6
   0  -8   7 2792.17 248.222   7
   0   8  -7 3083.53 248.955   7
   0   8   7 2765.94 249.035   6
   0   8  -7 2901.29 249.377   5
   0   8  -7 2458.25 247.649   1
   0  -8   7 2706.36 248.470   1
   0  -8  -7 2814.30 248.356   1
   0  -8   8 280.466 43.2916  10
   0  -8  -8 400.894 47.3311  10
   0   8  -8 400.317 48.3697   4
   0   8   8 290.951 45.3186   5
   0  -8  -8 317.631 43.4837   2
   0   8  -8 261.138 41.9322   2
   0   8   8 271.345 41.8007   2
   0  -8   8 284.077 42.9641   2
   0  -8   8 278.612 46.0235   9
   0  -8  -8 351.581 45.8376   9
   0   8  -8 359.241 40.6111   8
   0  -8  -8 382.016 42.9377   8
   0  -8   8 230.452 39.4655   8
   0   8   8 416.035 45.1871   8
   0  -8   8 301.024 40.7022   3
   0   8  -8 300.897 40.5895   3
   0  -8  -8 358.869 43.2529   3
   0   8   8 326.805 41.1997   3
   0   8   8 312.279 41.2004   7
   0  -8  -8 311.865 40.0721   7
   0   8  -8 349.534 45.7299   6
   0   8  -8 271.632 42.7418   7
   0  -8   8 390.908 42.5911   7
   0   8   8 349.696 44.7786   6
   0   8  -8 364.476 46.9076   5
   0  -8   8 392.261 45.5237   1
   0   8  -8 295.585 43.1598   1
   0  -8  -8 223.777 43.7863   1
   0  -8  -9 5137.41 490.292   1
   0  -8  -9 6750.09 492.928  10
   0  -8   9 5328.08 488.681  10
   0   8  -9 5047.19 490.945   4
   0   8   9 5774.48 491.631   5
   0  -8  -9 4792.49 489.705   2
   0   8  -9 4785.78 489.624   2
   0  -8   9 4768.88 489.842   2
   0  -8   9 5835.44 492.118   9
   0  -8  -9 6215.56 490.625   9
   0   8  -9 5653.37 488.837   8
   0   8   9 5756.63 490.722   8
   0  -8   9 5318.25 488.383   8
   0  -8  -9 5878.94 490.770   8
   0  -8   9 5309.36 489.356   3
   0   8   9 4533.15 489.565   3
   0  -8  -9 4923.40 489.861   3
   0   8  -9 5701.06 490.540   6
   0   8  -9 5912.86 491.180   7
   0  -8  -9 5174.34 488.915   7
   0   8   9 5062.30 489.005   7
   0   8  -9 6165.46 491.866   5
   0   8   9 5622.82 491.478   6
   0  -8   9 5529.70 490.528   1
   0   8  -9 5084.05 489.189   3
   0  -8 -10 1916.74 200.716   1
   0  -8  10 2197.90 199.906  10
   0  -8 -10 2164.46 202.532  10
   0   8  10 2264.45 202.455   5
   0   8 -10 2496.23 203.574   4
   0  -8 -10 1932.66 200.797   2
   0  -8  10 1858.63 200.064   2
   0  -8 -10 2295.97 201.108   9
   0  -8  10 2147.10 198.704   8
   0   8  10 2448.38 201.891   8
   0   8 -10 2177.07 199.002   8
   0  -8 -10 2049.33 200.397   3
   0  -8  10 1925.37 199.352   3
   0   8 -10 2058.91 201.243   6
   0   8  10 2220.67 200.105   7
   0   8 -10 2363.92 201.767   7
   0  -8 -10 2079.12 199.259   7
   0   8 -10 2210.19 202.460   5
   0   8  10 2522.53 202.980   6
   0  -8  10 2136.24 201.531   1
   0   8 -10 1996.86 199.478   3
   0   8  11 1598.31 165.450   1
   0  -8 -11 1836.82 166.870  10
   0   8 -11 1933.95 164.807  10
   0   8  11 1622.45 166.136   5
   0  -8  11 1859.53 167.080   5
   0  -8  11 1685.00 164.078   3
   0   8  11 1542.45 164.822   2
   0  -8 -11 1817.64 165.971   9
   0  -8  11 2003.90 167.857   9
   0   8 -11 1815.56 163.430   8
   0   8 -11 1601.97 162.596   8
   0   8  11 1693.32 163.756   7
   0  -8 -11 1699.08 163.652   7
   0  -8  11 1858.98 166.179   7
   0  -8  11 1689.70 165.955   6
   0   8  11 1747.25 166.201   6
   0  -8  11 1710.44 164.230   3
   0  -8  11 1834.46 167.470   4
   0   8  11 1862.26 168.215   4
   0  -8  12 746.593 85.3904   2
   0  -8  12 803.077 86.9989   1
   0   8  12 808.541 87.4954   1
   0  -8 -12 863.836 89.2961  10
   0   8 -12 889.341 86.1513  10
   0  -8  12 752.037 88.7792   5
   0   8  12 800.538 88.7061   5
   0   8  12 747.305 86.2589   2
   0  -8  12 691.152 83.6064   3
   0  -8 -12 776.151 86.3376   9
   0  -8  12 1085.93 91.1717   9
   0   8 -12 882.296 84.0608   8
   0  -8 -12 1006.05 88.6505   8
   0   8 -12 1009.22 83.7354   8
   0  -8 -12 723.440 83.6463   7
   0  -8 -12 826.688 83.9491   7
   0  -8  12 873.700 86.7796   7
   0   8  12 848.898 88.1581   6
   0  -8  12 898.149 87.4131   6
   0  -8  12 809.689 85.1026   3
   0   8  12 774.739 85.3421   3
   0   8  12 886.375 89.8811   4
   0  -8  12 925.499 90.6793   4
   0  -8  13 3861.37 387.592   2
   0  -8  13 4598.76 389.773   1
   0  -8 -13 3926.64 388.206   1
   0  -8  13 4142.17 388.638   1
   0   8  13 4107.01 388.629   1
   0   8 -13 4329.95 387.225  10
   0  -8 -13 5446.07 391.855  10
   0   8  13 4652.55 390.291   5
   0  -8  13 4755.14 390.446   5
   0   8  13 3666.28 388.094   2
   0  -8  13 3523.87 387.742   2
   0  -8 -13 3691.54 388.022   2
   0  -8  13 3973.82 386.993   3
   0  -8 -13 4712.94 388.880   9
   0  -8  13 5202.60 391.543   9
   0   8  13 4827.19 389.692   8
   0  -8 -13 5024.36 389.847   8
   0   8 -13 4300.20 386.466   8
   0  -8 -13 4259.59 387.143   7
   0   8 -13 3801.02 385.590   8
   0  -8  13 4466.51 389.052   7
   0  -8 -13 4065.54 386.698   7
   0   8 -13 4153.39 388.878   7
   0   8  13 4872.14 390.683   6
   0  -8  13 4937.60 389.364   6
   0  -8  13 3947.97 387.317   3
   0   8  13 4136.26 388.313   3
   0  -8 -13 3633.20 387.676   3
   0  -8  13 3665.91 389.172   4
   0   8  13 4001.78 389.434   4
   0  -8  14 31.0389 29.0737   2
   0  -8  14-2.61105 34.3245   1
   0   8  14-7.87412 31.2213   1
   0  -8  14 10.4323 30.0103   1
   0  -8 -14 44.6714 33.4666   1
   0  -8 -14 57.6225 35.9423  10
   0   8 -14 99.2835 33.5513  10
   0  -8  14-36.8701 34.8610   5
   0   8  14-11.5432 32.8862   5
   0  -8  14-2.58949 29.1645   2
   0   8  14 18.3692 29.7310   2
   0  -8  14-28.8101 36.4620   9
   0  -8 -14 4.56550 32.7369   9
   0  -8 -14-13.0995 29.8574   8
   0   8 -14 13.3195 24.9077   8
   0   8  14 60.3226 31.5300   8
   0   8 -14-1.90137 23.3366   8
   0  -8 -14 32.3056 26.8711   7
   0   8 -14-5.24524 30.0043   7
   0  -8 -14 4.30367 24.5258   7
   0  -8  14 10.4793 29.0918   7
   0  -8  14 5.01235 31.8196   6
   0   8  14-28.8077 35.0521   6
   0  -8  14 11.6721 27.0162   3
   0  -8 -14 2.62250 29.8288   3
   0   8  14-36.6757 30.4299   3
   0  -8  14-17.1871 37.3237   4
   0   8  14-2.88744 37.8454   4
   0  -8  15-8.00703 34.7576   1
   0  -8  15 29.1050 28.5701   2
   0  -8 -15 77.8896 35.8992   1
   0  -8  15 29.3249 32.6940   1
   0   8  15 48.2886 33.0621   1
   0   8 -15 69.4664 33.7775  10
   0  -8 -15 85.9576 38.3752  10
   0   8  15 74.1390 37.9288   5
   0  -8  15 2.91535 36.7143   5
   0  -8  15 50.3050 32.5280   2
   0   8  15 69.7545 31.8886   2
   0  -8  15 38.4207 37.5668   9
   0  -8 -15 63.1304 34.9043   9
   0  -8 -15 69.7185 32.0995   8
   0   8  15 26.8450 32.6408   8
   0   8 -15 39.0445 26.7197   8
   0  -8 -15 70.3443 28.4238   7
   0   8 -15 17.5567 25.7470   8
   0  -8 -15 54.9292 27.0017   7
   0  -8  15 53.4958 29.8599   7
   0   8 -15 29.4542 31.3115   7
   0  -8  15 25.8015 32.4981   6
   0   8  15 79.9973 35.1635   6
   0   8  15 34.8445 30.9931   3
   0  -8  15 69.3716 29.5402   3
   0  -8 -15 40.2500 30.4353   3
   0   8  15 8.90071 38.0044   4
   0  -8  15 38.2652 40.4515   4
   0  -8  16 1955.89 197.141   2
   0  -8  16 2373.33 199.345   1
   0  -8 -16 1847.41 197.638   1
   0  -8  16 2256.07 198.913   1
   0   8  16 2116.65 198.582   1
   0   8 -16 2445.80 197.551  10
   0  -8  16 2480.86 200.955   5
   0  -8  16 2058.47 196.423   3
   0  -8  16 2422.80 198.892   2
   0   8  16 2127.08 197.782   2
   0  -8 -16 2696.44 199.592   9
   0  -8 -16 2675.44 200.016   8
   0   8 -16 2486.03 196.178   8
   0   8 -16 2283.77 195.476   8
   0  -8 -16 763.509 191.848   7
   0  -8  16 2473.39 199.107   7
   0  -8 -16 644.166 191.067   7
   0   8 -16 2339.38 199.111   7
   0  -8  16 2434.21 199.900   6
   0   8  16 2430.38 198.950   3
   0  -8  16 2180.30 200.850   4
   0  -8  17 1152.22 118.094   1
   0   8  17 910.025 116.926   1
   0   8 -17 1479.22 117.811  10
   0  -8  17 1131.27 117.404   2
   0   8  17 1153.53 117.381   2
   0  -8  17 1022.72 115.058   3
   0  -8 -17 1308.29 118.982   9
   0  -8 -17 1248.94 118.610   8
   0   8 -17 1205.64 114.463   8
   0   8  17 1256.08 118.908   8
   0  -8 -17 1153.11 115.395   7
   0   8 -17 1184.51 113.864   8
   0   8 -17 1332.14 119.332   7
   0  -8  17 1230.50 117.202   7
   0  -8 -17 1014.36 113.939   7
   0  -8  17 1313.95 119.964   6
   0   8  17 1035.86 115.971   3
   0  -8  17 1152.61 116.812   2
   0  -8  17 1267.87 119.968   1
   0  -8  18 16.9330 30.0488   2
   0  -8  18-2.84398 38.3737   1
   0  -8  18 22.7236 34.1660   1
   0   8  18-2.85715 34.0653   1
   0   8 -18 29.1556 37.1666  10
   0   8  18 22.4900 39.5724   5
   0  -8  18-28.3195 28.3181   3
   0   8  18-8.57191 31.6186   2
   0  -8  18 28.2563 33.9286   2
   0  -8  18 19.0970 40.6766   9
   0   8  18 5.72146 36.0523   8
   0  -8 -18 53.0248 37.6235   9
   0   8 -18 36.0361 30.1603   8
   0  -8 -18-18.7897 29.7501   7
   0   8 -18 40.2434 28.7901   8
   0   8 -18-39.7501 32.5652   7
   0  -8  18-22.7025 31.9808   7
   0   8  18 86.7516 39.4425   6
   0  -8  18-8.45857 36.4265   6
   0  -8 -18 20.0270 32.8137   3
   0   8  18 31.4320 31.2924   3
   0  -8  18 20.6177 29.4507   3
   0  -8  18 86.0921 43.4343   4
   0   8  18-16.0634 42.6764   4
   0  -8  19 581.771 73.7861   2
   0  -8 -19 542.508 75.2833   2
   0  -8  19 728.211 77.9164   1
   0  -8  19 608.490 75.4424   1
   0   8  19 600.316 75.9685   1
   0   8 -19 792.473 76.8179  10
   0  -8  19 707.554 80.6139   5
   0   8  19 751.588 80.1221   5
   0  -8  19 726.680 76.3073   2
   0   8  19 676.196 75.1783   2
   0  -8  19 622.433 72.4818   3
   0  -8 -19 736.679 78.1492   9
   0  -8  19 818.080 81.5250   9
   0  -8 -19 707.828 75.2189   8
   0   8  19 653.345 77.2832   8
   0   8 -19 791.725 73.4150   8
   0   8 -19 767.105 72.2089   8
   0  -8 -19 574.541 72.2736   7
   0  -8  19 575.095 73.8714   7
   0   8 -19 682.373 75.9974   7
   0   8  19 698.859 78.9844   6
   0  -8  19 693.967 77.9971   6
   0  -8 -19 647.536 75.5124   3
   0   8  19 588.771 73.4174   3
   0   8  19 622.928 79.9795   4
   0  -8  19 628.382 73.3031   3
   0  -8  19 677.331 81.4067   4
   0  -8  20 56.1803 40.4415   1
   0  -8 -20 35.6651 36.6660   2
   0  -8  20 61.6515 33.3443   2
   0   8  20 47.5066 35.7068   1
   0  -8  20 38.3897 38.0309   1
   0   8 -20 31.1353 38.4819  10
   0  -8 -20 111.394 42.6175  10
   0   8  20-13.5176 43.0022   5
   0  -8  20 46.6193 38.7896   5
   0  -8  20-2.93952 36.4486   2
   0   8  20 47.4920 33.2428   2
   0  -8  20 18.9002 29.2290   3
   0  -8  20 43.3607 43.2992   9
   0  -8 -20 47.9614 39.6378   9
   0   8 -20 42.6579 31.4226   8
   0  -8 -20 53.3866 35.1664   8
   0   8  20 41.5796 38.4209   8
   0   8 -20-15.7030 29.8615   8
   0  -8  20 32.3368 34.5449   7
   0  -8 -20-4.91452 30.3914   7
   0   8 -20 61.7991 38.1305   7
   0  -8  20 41.8371 37.7113   6
   0  -8  20 83.7926 33.3289   3
   0  -8 -20 50.5203 36.9651   3
   0  -8  20 127.518 46.7720   4
   0   8  20 67.5713 46.1606   4
   0  -8  21 279.926 52.1103   1
   0  -8 -21 287.379 49.0205   2
   0  -8  21 227.342 46.7366   2
   0   8  21 217.569 49.1709   1
   0  -8  21 288.742 49.0078   1
   0  -8 -21 293.682 53.9609  10
   0   8 -21 351.580 49.9490  10
   0  -8  21 320.830 54.9811   5
   0   8  21 363.521 54.4351   5
   0  -8  21 302.346 48.7505   2
   0  -8  21 265.187 44.2815   3
   0   8  21 241.822 46.1318   2
   0  -8  21 371.851 53.6622   9
   0  -8 -21 256.496 47.4069   8
   0  -8 -21 304.004 51.8968   9
   0   8  21 308.229 52.5719   8
   0   8 -21 371.888 45.2887   8
   0   8 -21 300.028 43.6597   8
   0   8 -21 436.832 51.2652   7
   0  -8  21 248.075 46.0290   7
   0  -8 -21 243.837 43.2870   7
   0  -8  21 243.241 45.5453   3
   0  -8 -21 263.241 49.3577   3
   0   8  21 273.487 55.3694   4
   0  -8  21 309.468 55.7276   4
   0  -8  22 51.7256 33.0853   2
   0  -8  22-27.5595 39.5996   1
   0  -8 -22-3.07699 38.7563   2
   0   8  22 24.5733 38.3179   1
   0  -8  22-3.05809 36.8896   1
   0   8 -22-5.11663 39.9232  10
   0  -8 -22 28.2757 42.6345  10
   0  -8  22-24.4744 41.1372   5
   0   8  22 49.6196 43.9240   5
   0  -8  22 27.4202 38.0680   2
   0   8  22 12.2914 35.0162   2
   0  -8  22-56.4441 33.2678   3
   0  -8  22-24.4047 42.9932   9
   0   8 -22-2.37575 32.4405   8
   0  -8 -22 8.44183 41.3308   9
   0   8  22-46.0614 39.3493   8
   0  -8 -22 9.19845 34.3229   8
   0  -8 -22-10.2939 33.4319   7
   0  -8 -22-10.2839 31.0151   7
   0   8 -22 3.04048 36.0349   7
   0  -8  22 21.2611 33.7249   7
   0   8  22-14.1670 37.7628   6
   0  -8  22-141.270 36.0945   3
   0   8  22 15.3627 31.1191   3
   0  -8 -22-33.8254 37.0939   3
   0  -8  22-28.1675 44.5581   4
   0   8  22 46.0578 45.9534   4
   0  -8 -23 1700.51 180.086   2
   0  -8  23 1845.28 181.275   1
   0  -8  23 1813.28 178.909   2
   0  -8  23 1566.21 178.732   1
   0  -8 -23 1465.36 179.855   1
   0   8  23 1541.44 179.289   1
   0   8 -23 1937.38 179.870  10
   0  -8 -23 2257.18 184.816  10
   0  -8  23 1982.24 183.737   5
   0   8  23 1961.46 182.961   5
   0   8  23 1710.66 179.066   2
   0  -8  23 1969.48 180.409   2
   0  -8  23 1813.63 178.569   3
   0  -8  23 2146.79 184.729   9
   0  -8 -23 2179.90 181.813   9
   0  -8 -23 1923.97 179.701   8
   0   8  23 2004.91 181.491   8
   0  -8  23 1816.02 179.714   7
   0  -8 -23 1841.81 177.677   7
   0   8 -23 1824.08 179.926   7
   0  -8 -23 1682.28 176.919   7
   0  -8  23 1923.67 181.819   6
   0   8  23 2053.56 183.327   6
   0  -8 -23 2004.83 180.812   3
   0   8  23 1603.77 178.174   3
   0  -8  23 2255.29 185.797   4
   0   8  23 1953.42 184.250   4
   0  -8  23 1768.65 178.559   3
   0  -8  24 678.564 89.5930   2
   0  -8 -24 805.575 92.3056   2
   0  -8  24 865.274 94.0374   1
   0  -8 -24 694.221 91.7935   1
   0  -8 -24 977.172 96.6171  10
   0   8 -24 1053.69 94.0872  10
   0  -8  24 991.668 96.4645   5
   0  -8  24 758.617 87.6880   3
   0  -8  24 770.710 91.4787   2
   0  -8  24 944.542 99.0907   9
   0  -8 -24 971.226 95.3666   9
   0   8  24 910.575 94.1054   8
   0  -8 -24 911.550 89.1995   7
   0   8 -24 815.143 86.9519   8
   0  -8  24 806.500 90.7205   7
   0  -8 -24 623.213 86.1168   7
   0   8 -24 863.660 92.6650   7
   0  -8  24 864.046 93.7839   6
   0   8  24 1013.93 97.6428   6
   0  -8 -24 795.417 92.0601   3
   0   8  24 629.546 95.8829   4
   0  -8  24 841.931 90.5638   3
   0  -8  24 802.774 96.8837   4
   0  -8  25 22.2303 47.7841   9
   0   8 -25 10.3054 35.4899   8
   0  -8 -25 49.4390 34.6099   7
   0   8 -25 41.2004 31.7341   8
   0   8 -25-3.17091 40.9245   7
   0  -8 -25 38.4140 30.8558   7
   0  -8  25 23.9586 45.0195   6
   0   8  25 56.6483 46.5083   6
   0  -8  25 22.3248 40.8467   2
   0  -8  25-20.9775 32.6484   3
   0  -8  25 67.2990 45.9690   5
   0   8 -25 70.4577 42.3597  10
   0  -8 -25 71.4475 45.4539  10
   0  -8  25-7.52180 49.9528   4
   0  -8  25 54.0060 36.1231   3
   0   8  25 45.3706 50.1453   4
   0  -8  26 22.6555 48.4464   9
   0   8 -26 111.014 36.9496   8
   0   8 -26 7.92543 32.7302   8
   0  -8 -26 50.4707 34.4843   7
   0  -8 -26 112.093 32.8139   7
   0   8  26 38.4982 43.8488   6
   0  -8  26-119.231 48.4696   6
   0  -8  26 64.0680 32.8773   3
   0  -8  26 19.0755 45.4410   5
   0  -8 -26 65.1669 47.9564  10
   0   8 -26 2.90671 43.2945  10
   0   8  26 65.5457 50.4404   4
   0  -8  26 53.7118 50.6346   4
   0  -8  26 54.9814 36.7711   3
   0  -8 -27 1459.67 135.151  10
   0   8 -27 1444.25 131.147  10
   0  -8  27 1373.21 134.115   5
   0  -8  27 1449.53 135.405   9
   0  -8 -27 1431.84 132.204   9
   0   8 -27 1053.98 125.885   8
   0  -8 -27 1270.16 127.259   7
   0   8 -27 1247.91 126.025   8
   0  -8 -27 1000.23 124.397   7
   0   8  27 1172.76 131.531   6
   0  -8  27 1437.00 132.976   6
   0  -8  27 1169.82 126.206   3
   0  -8  27 1368.62 136.165   4
   0   8  27 1288.52 135.148   4
   0  -8  27 1146.39 127.081   3
   0  -8  28 711.859 77.4900   9
   0   8 -28 607.772 63.7426   8
   0  -8 -28 546.244 73.7541   9
   0  -8 -28 521.874 64.0353   7
   0   8 -28 560.066 63.0087   8
   0  -8 -28 270.863 59.0225   7
   0   8  28 494.913 70.5946   6
   0  -8  28 617.261 72.8846   6
   0  -8  28 466.548 64.4194   3
   0  -8  28 542.869 73.9295   5
   0  -8  28 447.945 64.3246   3
   0   8  28 395.913 74.2977   4
   0  -8  28 453.906 76.0163   4
   0  -8 -28 559.629 74.0039  10
   0  -8  29 7.95264 52.2221   9
   0   8 -29 51.0264 33.5878   8
   0  -8 -29 71.2966 38.2867   7
   0  -8 -29 35.6115 34.7107   7
   0   8  29 40.5634 48.4510   6
   0  -8  29-7.51141 45.4185   6
   0   8 -29 85.1246 37.4534   8
   0  -8 -29-16.8581 49.3802   9
   0  -8  29-20.1562 49.1640   5
   0  -8  29 24.2974 55.0955   4
   0   8  29-4.06591 53.3190   4
   0  -8 -29-24.2077 49.4552  10
   0  -8  30 40.3885 52.4375   9
   0   8 -30 37.6633 35.4486   8
   0  -8 -30 36.2499 36.5155   7
   0  -8 -30 36.2287 33.6043   7
   0   8  30 90.6544 49.9315   6
   0  -8  30 34.5140 48.8159   6
   0   8 -30 8.69981 37.4055   8
   0  -8 -30-65.6131 48.5299   9
   0   8  30 24.7923 48.4052   5
   0  -8  30 4.09746 48.9632   5
   0   8  30-33.0411 55.4373   4
   0  -8  30 65.8401 53.4241   4
   0  -8 -30 49.1595 49.7263  10
   0   8 -30 16.3385 49.7609  10
   0  -8  31 225.489 58.1311   9
   0  -8 -31 178.125 42.7726   7
   0  -8 -31 171.882 41.7364   7
   0  -8  31 121.252 51.2798   6
   0   8  31 213.196 54.3897   6
   0  -8 -31 151.924 52.7314   9
   0   8  31 121.556 54.5267   5
   0  -8  31 66.5774 52.0982   5
   0  -8  31 221.399 60.9291   4
   0   8  31 54.4920 56.7609   4
   0   8 -31 164.579 49.4019  10
   0  -8 -31 182.853 54.6527  10
   0  -8 -32 119.240 50.9281   9
   0  -8 -32 28.0945 39.0441   7
   0  -8 -32 12.4735 34.3141   7
   0  -8  32-3.98579 49.7192   6
   0   8 -32-6.89186 48.5146  10
   0  -8  32 54.0470 56.7570   9
   0  -9   0 46.4827 30.7283   1
   0  -9   0 8.57587 29.1941  10
   0   9   0-34.6469 30.2126   5
   0  -9   0-6.92444 26.3528   2
   0   9   0-18.4573 25.3003   2
   0  -9   0 28.1290 29.8516   9
   0  -9   0-26.4603 24.3823   8
   0   9   0-2.03618 23.6505   8
   0   9   0-19.6288 24.2165   3
   0  -9   0 26.1871 24.3297   3
   0   9   0 19.8318 24.9631   7
   0  -9   0 4.40326 22.6252   7
   0   9   0-20.8719 30.4395   6
   0   9   0-67.3556 28.1624   1
   0   9   0-12.4727 32.6457   4
   0  -9  -1 39.5844 29.2861   1
   0  -9   1 148.886 33.7711   1
   0  -9   1 67.3146 32.0125  10
   0  -9  -1 107.261 33.6092  10
   0   9  -1 111.409 32.5855   5
   0   9   1 81.8634 30.2762   5
   0   9   1 53.1696 27.3173   2
   0   9  -1 69.2125 27.9000   2
   0  -9   1 101.599 28.4479   2
   0  -9  -1 69.3818 26.7791   2
   0  -9   1 113.948 33.2097   9
   0  -9  -1 97.4219 32.3183   9
   0   9   1 51.8562 26.7865   8
   0   9  -1 92.1142 28.3541   8
   0  -9  -1 109.888 29.1818   8
   0  -9   1 74.0665 26.9916   8
   0   9  -1 97.5668 27.1358   3
   0   9   1 68.1710 26.3150   3
   0  -9  -1 90.2169 26.9269   3
   0  -9   1 95.4521 27.1499   3
   0  -9   1 75.6459 26.1743   7
   0   9  -1 51.2448 27.3325   7
   0  -9  -1 128.684 26.7525   7
   0   9   1 87.3558 28.9875   7
   0   9   1 11.7068 29.9970   6
   0   9  -1 73.7236 31.8170   6
   0   9   1 65.1263 27.5729   1
   0   9  -1 16.2664 26.7960   1
   0   9   1 49.9832 33.9174   4
   0   9  -1 137.324 33.0400   4
   0  -9  -2 1717.84 169.801   1
   0  -9   2 1981.73 170.407  10
   0  -9  -2 1779.77 170.306  10
   0   9   2 1892.61 171.175   5
   0   9   2 1690.20 168.965   2
   0  -9   2 1873.23 169.747   2
   0  -9  -2 1536.00 168.873   2
   0   9  -2 1501.47 169.038   2
   0  -9   2 1796.65 171.184   9
   0  -9  -2 1894.97 170.981   9
   0   9   2 1723.91 168.764   8
   0  -9  -2 2045.25 169.671   8
   0  -9   2 1976.63 168.723   8
   0   9  -2 1878.56 168.896   8
   0  -9   2 1738.21 168.645   3
   0   9  -2 1778.33 168.630   3
   0   9   2 1726.59 168.738   3
   0  -9  -2 1729.92 169.036   3
   0   9  -2 1993.86 170.652   7
   0   9  -2 2033.32 171.229   6
   0  -9  -2 1667.26 168.317   7
   0  -9   2 1678.96 168.876   7
   0   9   2 1636.26 168.696   7
   0   9  -2 1738.54 170.586   5
   0   9   2 1891.20 170.657   6
   0  -9   2 1937.11 170.698   1
   0   9  -2 1804.21 171.198   4
   0   9   2 2001.00 171.635   4
   0  -9   3 38.7597 32.3117  10
   0  -9  -3 68.7961 33.2931  10
   0   9   3 37.6963 29.2613   5
   0   9  -3 22.4847 30.6745   5
   0  -9   3 58.1781 28.2201   2
   0  -9  -3 42.1025 27.2690   2
   0   9  -3 51.1530 26.7553   2
   0  -9  -3 38.8472 31.2533   9
   0  -9   3-2.44690 30.8965   9
   0  -9  -3 51.8438 27.1594   8
   0   9   3 79.9190 28.1793   8
   0  -9   3 46.7574 26.1369   8
   0   9  -3 50.6492 25.4282   8
   0   9   3 42.7396 24.8954   3
   0  -9  -3 49.5212 26.5529   3
   0  -9   3 79.9420 26.2376   3
   0   9  -3 17.2827 24.8974   3
   0   9   3 8.62212 26.1325   7
   0  -9  -3 51.6850 24.8209   7
   0   9  -3 27.4435 26.2241   7
   0  -9   3 43.3984 26.6906   7
   0   9  -3 9.17357 32.1180   6
   0   9   3 40.8701 30.8887   6
   0  -9   3 56.3207 29.1773   1
   0  -9  -3 11.7610 30.3696   1
   0   9   3 45.5172 31.4047   4
   0   9  -3 47.9108 32.4261   4
   0  -9  -4 14480.6 1378.56   1
   0  -9  -4 17358.2 1379.80  10
   0  -9   4 15591.8 1377.85  10
   0   9  -4 16550.0 1379.96   4
   0   9   4 14233.5 1378.87   5
   0  -9   4 14531.5 1378.44   2
   0  -9  -4 14561.7 1378.34   2
   0  -9   4 16646.6 1379.98   9
   0  -9  -4 16295.9 1378.91   9
   0   9  -4 16753.3 1378.02   8
   0   9   4 16756.1 1378.99   8
   0  -9   4 14741.7 1377.19   8
   0  -9  -4 16457.7 1378.64   8
   0  -9   4 13810.5 1377.59   3
   0   9   4 14232.7 1378.02   3
   0   9  -4 14600.0 1377.83   3
   0  -9  -4 13765.4 1377.92   3
   0   9  -4 14715.9 1378.40   6
   0  -9  -4 14830.2 1377.97   7
   0   9   4 15971.7 1378.33   7
   0   9  -4 15572.6 1378.81   7
   0  -9   4 14846.3 1378.54   7
   0   9   4 16487.2 1379.62   6
   0   9  -4 15125.9 1379.43   5
   0  -9   4 15145.9 1378.83   1
   0   9   4 16640.3 1380.09   4
   0  -9  -5 107.813 34.2955   1
   0  -9   5 106.024 33.8835  10
   0  -9  -5 207.476 38.9834  10
   0   9   5 102.847 33.9711   5
   0  -9  -5 164.593 33.0976   2
   0  -9   5 191.662 33.4660   2
   0  -9  -5 79.5312 34.4355   9
   0  -9   5 164.876 36.0497   9
   0   9   5 171.597 31.3808   8
   0  -9   5 147.431 30.2765   8
   0  -9  -5 164.722 32.2139   8
   0   9  -5 158.895 29.5924   8
   0  -9   5 136.984 29.7314   3
   0   9   5 85.7944 30.2210   3
   0  -9  -5 81.1812 30.0482   3
   0   9  -5 121.704 28.5735   3
   0   9  -5 150.153 36.6278   6
   0   9   5 214.534 31.8345   7
   0   9  -5 146.242 33.4173   7
   0  -9  -5 87.8391 27.6648   7
   0   9  -5 112.088 35.1756   5
   0   9   5 166.797 34.8383   6
   0  -9   5 128.865 34.8036   1
   0   9  -5 105.486 37.2743   4
   0   9   5 175.726 39.2252   4
   0   9   6 739.098 78.8595   8
   0   9  -6 804.539 77.3635   8
   0  -9   6 758.663 76.7293   8
   0  -9  -6 798.747 79.3764   8
   0  -9   6 669.940 77.0440   3
   0   9  -6 650.187 76.8539   3
   0  -9  -6 703.180 78.0271   3
   0   9  -6 798.900 80.6998   6
   0   9   6 734.267 77.9693   7
   0   9  -6 812.693 80.6213   7
   0  -9  -6 758.980 76.7569   7
   0   9   6 594.261 79.0336   6
   0   9  -6 673.754 80.4582   5
   0  -9   6 737.011 78.8170   2
   0   9   6 769.759 81.6675   5
   0   9  -6 941.337 83.2332   4
   0  -9   6 949.204 81.9595   9
   0  -9  -6 695.918 80.2363   9
   0  -9   6 746.644 79.5439  10
   0  -9  -6 909.064 82.5768  10
   0  -9  -7 508.833 56.0146   9
   0  -9   7 461.980 56.2511   9
   0   9   7 463.355 53.4637   8
   0  -9   7 453.021 50.1764   8
   0   9  -7 462.599 50.1790   8
   0  -9  -7 382.037 52.2818   3
   0  -9   7 481.897 51.8435   3
   0   9  -7 426.433 50.7512   3
   0  -9  -7 421.510 50.0377   7
   0   9  -7 506.181 55.8977   6
   0   9   7 407.028 52.2856   7
   0   9  -7 382.694 56.0755   5
   0   9   7 477.396 54.8907   6
   0   9   7 364.576 51.8418   2
   0   9  -7 516.394 57.7402   4
   0   9   7 326.300 54.1436   5
   0   9  -7 334.748 52.2163   1
   0  -9  -7 432.528 56.5481  10
   0  -9   7 494.996 54.6211  10
   0  -9  -8 12184.9 953.327  10
   0  -9   8 11328.8 950.663  10
   0   9  -8 11009.8 953.032   4
   0   9   8 9844.46 952.147   5
   0   9   8 10495.2 951.432   2
   0   9  -8 10215.5 951.257   2
   0  -9  -8 12773.1 952.546   9
   0  -9   8 13563.5 954.609   9
   0  -9   8 6337.66 947.659   8
   0   9  -8 12029.8 950.633   8
   0   9   8 10845.1 951.497   3
   0  -9   8 10439.2 950.720   3
   0  -9   8 10768.4 951.778   7
   0   9   8 9896.17 950.331   7
   0  -9  -8 10111.1 950.299   7
   0   9  -8 11158.7 951.750   6
   0   9  -8 11375.4 952.897   5
   0   9   8 10582.8 952.327   6
   0   9  -8 10159.5 951.331   1
   0   9  -8 10083.3 950.498   3
   0  -9  -9 506.705 75.4576   1
   0  -9  -9 752.029 78.0049  10
   0  -9   9 704.794 73.7972  10
   0   9   9 694.223 76.8913   5
   0   9  -9 853.564 79.7612   4
   0   9  -9 704.094 75.8956   2
   0  -9  -9 492.982 73.9820   2
   0   9   9 616.232 74.6116   2
   0  -9   9 760.305 78.8833   9
   0  -9  -9 899.917 77.7471   9
   0   9  -9 718.384 72.8327   8
   0  -9  -9 823.151 76.3896   8
   0  -9   9 710.900 72.9264   8
   0   9   9 661.288 74.2060   3
   0  -9   9 623.494 72.7100   3
   0   9   9 747.325 73.9255   7
   0  -9  -9 607.236 71.8683   7
   0   9  -9 756.010 76.7906   7
   0   9  -9 705.426 76.4028   6
   0  -9   9 719.751 74.4811   7
   0   9   9 871.645 78.7344   6
   0   9  -9 714.471 77.6508   5
   0  -9   9 745.921 77.1853   1
   0   9  -9 704.735 75.6455   1
   0   9  -9 611.879 72.7194   3
   0  -9 -10 1649.35 179.496   1
   0  -9  10 1928.02 178.686  10
   0  -9 -10 2414.28 183.018  10
   0   9 -10 2270.55 183.128   4
   0   9  10 1898.47 181.403   5
   0   9  10 1772.56 179.066   2
   0  -9 -10 1686.98 179.410   2
   0  -9  10 1724.62 178.806   2
   0   9 -10 1986.97 179.698   2
   0  -9 -10 2014.17 180.720   9
   0  -9  10 2292.23 183.078   9
   0  -9 -10 2093.41 180.346   8
   0   9  10 2211.65 180.990   8
   0   9 -10 2133.06 178.076   8
   0  -9  10 1845.32 177.191   8
   0   9  10 1862.99 179.114   3
   0  -9 -10 1658.38 179.057   3
   0  -9  10 1809.40 178.365   3
   0  -9 -10 2002.31 178.208   7
   0   9 -10 1848.10 179.855   7
   0  -9  10 1858.76 179.452   7
   0   9 -10 1751.91 179.992   6
   0   9  10 1802.29 178.033   7
   0   9  10 1835.33 180.995   6
   0   9 -10 1690.57 179.967   5
   0  -9  10 1916.73 180.222   1
   0   9 -10 1709.60 179.176   1
   0   9 -10 1803.98 178.208   3
   0  -9 -11 1861.75 159.593  10
   0   9  11 1422.58 157.004   5
   0   9  11 1539.84 155.797   2
   0  -9  11 1566.36 156.124   2
   0  -9 -11 1499.61 155.818   2
   0  -9 -11 1753.01 156.644   9
   0   9  11 1745.76 157.278   8
   0  -9 -11 1628.66 156.397   8
   0   9 -11 1786.80 154.026   8
   0   9  11 1593.89 155.554   3
   0  -9  11 1542.95 154.973   3
   0  -9 -11 1577.25 155.506   3
   0   9  11 1710.68 155.065   7
   0   9 -11 1737.78 157.155   7
   0  -9 -11 1600.03 154.217   7
   0   9  11 1603.88 158.004   6
   0  -9  11 1699.11 157.456   1
   0  -9 -11 1549.36 156.650   1
   0  -9  12 683.337 80.0271   2
   0  -9  12 673.753 82.7843   1
   0  -9 -12 592.513 80.9753   1
   0  -9  12 705.122 81.2081   1
   0   9 -12 791.402 80.6859  10
   0  -9 -12 919.368 84.6141  10
   0   9  12 769.953 83.3092   5
   0  -9  12 969.029 84.8664   5
   0  -9 -12 655.705 81.0991   2
   0   9  12 841.363 81.7763   2
   0  -9  12 736.744 80.8783   2
   0  -9 -12 798.896 81.4696   9
   0  -9  12 859.643 85.2540   9
   0  -9 -12 792.491 81.2762   8
   0   9  12 740.384 81.3435   8
   0   9 -12 818.212 78.4694   8
   0   9 -12 717.105 77.2965   8
   0   9 -12 945.000 83.5398   7
   0  -9 -12 698.483 78.0441   7
   0   9  12 753.781 78.9583   7
   0  -9  12 861.230 82.1846   7
   0   9  12 747.403 83.3868   6
   0  -9  12 693.491 82.5291   6
   0   9  12 691.269 79.9115   3
   0  -9 -12 649.549 80.1556   3
   0  -9  12 676.926 78.8374   3
   0  -9  12 847.414 86.2334   4
   0  -9 -13 361.077 52.2677   2
   0  -9  13 445.802 55.6782   1
   0  -9  13 366.797 49.5971   2
   0  -9  13 304.947 50.3979   1
   0  -9 -13 323.381 52.4042   1
   0   9  13 303.992 50.1530   1
   0  -9 -13 406.091 56.1130  10
   0  -9  13 337.256 54.9429   5
   0   9  13 411.866 56.0742   5
   0  -9  13 345.781 50.4982   2
   0   9  13 417.619 51.1554   2
   0   9 -13 320.340 49.9509  10
   0  -9  13 478.637 58.1249   9
   0  -9 -13 431.541 54.4297   9
   0   9 -13 383.351 46.9401   8
   0   9  13 391.437 52.0953   8
   0  -9 -13 409.912 51.0307   8
   0   9 -13 348.960 45.9378   8
   0  -9 -13 378.464 47.8426   7
   0  -9 -13 359.895 47.2138   7
   0  -9  13 401.741 49.9324   7
   0   9  13 484.662 55.2494   6
   0  -9  13 420.273 54.2522   6
   0   9  13 361.944 50.1299   3
   0  -9 -13 362.325 50.8898   3
   0  -9  13 307.746 55.6514   4
   0   9  13 270.901 55.9958   4
   0  -9  14 2839.39 271.904   1
   0   9  14 2748.11 272.049   1
   0  -9 -14 2354.39 271.607   1
   0   9 -14 2979.99 270.896  10
   0  -9  14 3060.42 274.117   5
   0  -9 -14 3329.19 272.648   9
   0   9 -14 3427.65 270.795   8
   0  -9 -14 3313.57 273.198   8
   0   9  14 3245.52 273.122   8
   0  -9 -14 3061.93 270.624   7
   0   9 -14 2900.40 269.321   8
   0  -9 -14 2948.11 270.304   7
   0  -9  14 3244.26 272.946   7
   0  -9  14 2839.58 272.361   6
   0   9  14 2753.35 271.574   2
   0  -9  14 2794.73 270.364   3
   0  -9 -14 2864.35 272.383   2
   0  -9  14 2838.80 271.954   2
   0   9  14 3041.38 272.172   3
   0  -9 -14 2512.44 271.026   3
   0  -9  14 2565.52 271.040   2
   0  -9  14 2923.84 272.780   1
   0  -9 -15 1910.17 183.421   1
   0   9  15 1851.54 182.387   1
   0  -9  15 1726.00 181.854   1
   0   9 -15 2326.96 182.929  10
   0  -9  15 1993.48 182.677   2
   0  -9  15 1851.73 180.881   3
   0   9  15 1749.73 181.964   2
   0  -9 -15 1539.75 180.962   2
   0  -9 -15 2173.81 183.697   9
   0   9  15 1885.73 182.634   8
   0  -9 -15 2175.55 183.978   8
   0   9 -15 2174.27 180.639   8
   0   9 -15 1968.61 179.727   8
   0  -9 -15 1824.39 180.499   7
   0   9 -15 1987.24 183.302   7
   0  -9  15 2125.51 183.537   7
   0  -9  15 2038.61 183.844   6
   0   9  15 1813.95 181.698   3
   0  -9 -15 1672.64 181.621   3
   0  -9  15 1848.59 181.104   3
   0  -9  15 2019.40 184.011   1
   0  -9  15 1816.13 182.139   2
   0  -9  16 14.1452 30.3434   2
   0  -9  16 22.8098 38.9124   1
   0  -9 -16 5.73207 33.2047   2
   0  -9 -16-2.86788 38.3890   1
   0  -9  16-11.3969 34.9415   1
   0   9  16 28.6428 34.8890   1
   0   9 -16 36.0117 35.0530  10
   0  -9 -16 22.5225 39.7115  10
   0   9  16 6.44332 37.8027   5
   0  -9  16 16.9860 34.2490   2
   0   9  16-2.86412 31.3196   2
   0  -9  16 25.7794 28.4375   3
   0  -9 -16 90.2535 37.1955   9
   0  -9  16 3.21527 37.9350   9
   0   9  16-25.7745 36.3377   8
   0  -9 -16 14.3023 33.7581   8
   0   9 -16-2.12661 29.1640   8
   0  -9 -16 35.8814 30.6514   7
   0   9 -16 14.8743 26.6896   8
   0   9 -16 2.86177 32.8420   7
   0  -9  16 48.6223 31.6700   7
   0  -9  16 48.0151 37.0549   6
   0   9  16 48.2538 39.3739   6
   0   9  16 22.8797 31.3403   3
   0  -9  16 20.6452 29.3975   3
   0  -9 -16 42.9499 33.3601   3
   0   9  16-16.1148 41.8360   4
   0  -9  16 38.3982 44.3664   4
   0  -9  17 11.6106 38.5396   1
   0  -9  17-14.3960 31.2355   2
   0   9  17-11.6559 34.3439   1
   0  -9 -17-40.8473 38.4045   1
   0  -9  17 14.4949 35.4480   1
   0   9 -17 57.7015 36.7900  10
   0  -9 -17-49.4215 41.8889  10
   0   9  17-36.2579 39.7562   5
   0  -9  17 6.49004 39.8797   5
   0  -9  17 23.0623 33.9146   2
   0  -9  17 65.7996 30.6232   3
   0   9  17 14.5719 32.1555   2
   0  -9 -17-2.63336 39.4367   9
   0  -9  17 42.7070 40.6421   9
   0   9  17 2.91676 36.2035   8
   0  -9 -17-67.0036 37.3834   8
   0   9 -17-13.0398 29.8715   8
   0   9 -17-6.51693 28.3003   8
   0   9 -17 31.9978 33.2719   7
   0  -9  17-17.4438 31.7429   7
   0   9  17 36.2288 40.3403   6
   0  -9  17-37.6536 38.8408   6
   0   9  17-20.3844 31.1138   3
   0  -9  17 7.90440 31.7792   3
   0  -9 -17 2.91559 33.2841   3
   0   9  17 16.4875 44.1568   4
   0  -9  17-16.3673 43.4006   4
   0  -9  18 125.992 37.5462   2
   0  -9  18 206.591 46.3865   1
   0  -9 -18 163.239 46.4199   1
   0   9  18 154.136 42.8881   1
   0  -9  18 120.915 41.6660   1
   0   9 -18 203.715 43.6991  10
   0  -9 -18 283.172 48.0195  10
   0   9  18 134.835 44.9292   5
   0  -9  18 212.478 45.8366   5
   0  -9  18 161.357 43.4327   2
   0  -9  18 220.315 37.5424   3
   0   9  18 222.258 41.5661   2
   0  -9  18 238.229 50.3167   9
   0  -9 -18 261.088 46.8283   9
   0  -9 -18 237.086 42.8293   8
   0   9 -18 213.500 37.6164   8
   0   9 -18 157.771 35.6861   8
   0  -9 -18 166.029 36.4091   7
   0   9 -18 171.451 42.1670   7
   0  -9  18 186.017 41.5480   7
   0  -9  18 193.051 44.2865   6
   0   9  18 232.562 47.1677   6
   0  -9 -18 189.830 42.1275   3
   0   9  18 186.630 38.5088   3
   0  -9  18 277.039 41.4583   3
   0  -9  18 137.280 48.1518   4
   0   9  18 225.905 51.1537   4
   0  -9  19 1272.31 130.311   2
   0  -9  19 1449.21 134.302   1
   0  -9  19 1283.24 131.305   1
   0   9  19 1223.24 130.675   1
   0   9 -19 1626.37 132.419  10
   0  -9 -19 1292.87 133.762  10
   0   9  19 1299.54 134.004   5
   0  -9  19 1436.66 134.547   5
   0  -9  19 1420.14 132.241   2
   0   9  19 1051.39 129.368   2
   0  -9  19 1181.38 128.612   3
   0  -9  19 1548.09 136.271   9
   0  -9 -19 1513.53 133.534   9
   0   9 -19 1468.95 129.123   8
   0  -9 -19 1346.85 131.742   8
   0   9  19 1296.59 132.092   8
   0   9 -19 1306.16 127.731   8
   0  -9 -19 1209.90 128.559   7
   0  -9  19 1534.98 131.924   7
   0  -9 -19 1156.23 127.744   7
   0   9 -19 1302.62 131.470   7
   0   9  19 1227.04 133.665   6
   0  -9  19 1157.99 129.150   3
   0   9  19 1180.83 130.319   3
   0  -9  19 1475.41 136.427   4
   0   9  19 1351.40 135.056   4
   0  -9  20 221.142 41.7001   2
   0  -9  20 231.752 50.3102   1
   0   9  20 220.304 45.3165   1
   0  -9  20 264.944 47.0289   1
   0   9 -20 195.347 48.4915  10
   0  -9  20 204.882 49.8759   5
   0   9  20 264.207 52.5982   5
   0   9  20 143.811 43.1245   2
   0  -9  20 223.788 40.0381   3
   0  -9  20 215.242 46.1100   2
   0  -9  20 248.121 50.8091   9
   0  -9 -20 264.734 50.7979   9
   0   9  20 211.415 46.6030   8
   0   9 -20 261.313 41.8965   8
   0  -9 -20 195.696 41.9187   7
   0   9 -20 265.025 48.1728   7
   0  -9 -20 282.967 41.9678   7
   0  -9  20 194.740 43.2673   7
   0   9  20 320.584 52.1813   6
   0  -9  20 263.246 42.0015   3
   0   9  20 220.315 43.9407   3
   0   9  20 190.227 52.2990   4
   0  -9  20 300.957 56.2388   4
   0  -9  21 423.944 63.0586   1
   0  -9  21 421.269 58.4517   2
   0  -9  21 417.438 60.5286   1
   0   9  21 375.639 60.0988   1
   0   9 -21 535.889 63.6261  10
   0  -9  21 450.609 64.1862   5
   0   9  21 474.862 66.2266   5
   0   9  21 347.738 57.1542   2
   0  -9  21 427.987 59.6277   2
   0  -9  21 407.888 56.6677   3
   0  -9 -21 576.419 64.8166   9
   0  -9  21 456.218 66.8091   9
   0   9  21 509.708 63.9506   8
   0   9 -21 442.155 57.3960   8
   0  -9 -21 459.217 57.6637   7
   0   9 -21 426.268 60.6922   7
   0  -9  21 431.958 59.1689   7
   0  -9 -21 466.829 56.0584   7
   0  -9  21 512.623 64.4692   6
   0   9  21 474.884 65.5838   6
   0  -9 -21 342.007 60.2706   3
   0   9  21 450.216 59.0826   3
   0  -9  21 442.619 58.1698   3
   0  -9  21 475.360 66.9277   4
   0   9  21 582.718 70.1050   4
   0  -9  22 1051.66 106.652   1
   0  -9  22 848.754 102.867   2
   0  -9 -22 935.991 105.071   2
   0   9  22 761.916 103.240   1
   0  -9  22 943.640 104.445   1
   0  -9 -22 1174.20 109.128  10
   0   9 -22 1026.11 105.402  10
   0   9  22 1123.54 109.026   5
   0  -9  22 1003.84 108.807   5
   0  -9  22 899.891 104.800   2
   0  -9  22 921.376 101.350   3
   0   9  22 1058.08 104.953   2
   0  -9  22 1158.76 111.161   9
   0  -9 -22 1180.15 107.228   9
   0   9  22 1149.98 107.981   8
   0  -9 -22 1031.92 104.663   8
   0  -9 -22 949.339 102.340   7
   0  -9  22 1059.59 104.550   7
   0   9 -22 1085.81 105.570   7
   0  -9 -22 767.062 99.9360   7
   0  -9  22 1008.13 107.177   6
   0  -9  22 872.971 102.300   3
   0  -9 -22 891.849 104.592   3
   0   9  22 998.805 109.839   4
   0  -9  22 1222.62 111.619   4
   0  -9  23 197.232 54.0929   1
   0  -9 -23 370.303 57.7130  10
   0   9 -23 349.342 56.2379  10
   0  -9  23 358.798 57.1697   5
   0   9  23 389.512 61.1076   5
   0  -9  23 281.881 52.5416   2
   0  -9  23 254.568 46.8121   3
   0  -9  23 466.371 62.9571   9
   0   9  23 309.616 53.7962   8
   0  -9 -23 350.276 58.1800   9
   0  -9 -23 269.885 48.5567   7
   0   9 -23 373.486 48.5198   8
   0   9 -23 301.025 51.6340   7
   0  -9 -23 247.827 45.6610   7
   0  -9  23 316.212 55.0702   6
   0  -9  23 325.990 50.4045   3
   0  -9  23 290.348 60.3535   4
   0   9  23 318.271 60.3374   4
   0   9 -24 278.005 51.1232  10
   0  -9 -24 255.268 52.5108  10
   0  -9  24 116.916 51.9132   5
   0   9  24 164.176 51.1885   5
   0  -9  24 246.999 42.3908   3
   0  -9  24 158.230 53.8314   9
   0   9 -24 166.995 40.6695   8
   0  -9 -24 216.629 44.0582   7
   0   9 -24 282.355 41.9312   8
   0  -9 -24 174.793 41.3344   7
   0  -9  24 244.572 48.9174   6
   0  -9  24 295.391 46.2935   3
   0  -9  24 258.098 55.5755   4
   0   9  24 145.041 55.3211   4
   0   9 -25 604.184 70.1853  10
   0  -9 -25 605.017 75.4866  10
   0   9  25 517.147 74.1217   5
   0  -9  25 534.434 73.3446   5
   0  -9  25 520.456 65.0753   3
   0  -9  25 597.979 75.8584   9
   0   9 -25 612.826 66.4332   8
   0  -9 -25 492.187 65.6612   7
   0   9 -25 538.906 63.5159   8
   0  -9 -25 466.254 63.0608   7
   0  -9  25 553.194 73.4627   6
   0   9  25 524.540 74.7568   6
   0  -9  25 493.490 65.5094   3
   0  -9  25 607.027 76.9866   4
   0   9  25 516.966 76.4388   4
   0  -9 -26 1126.71 107.024   9
   0  -9  26 775.454 105.856   9
   0   9 -26 990.406 100.652   8
   0  -9 -26 887.045 100.825   7
   0   9 -26 1019.08 99.5332   8
   0  -9 -26 635.832 97.0997   7
   0   9  26 925.000 107.116   6
   0  -9  26 1214.45 107.949   6
   0  -9  26 852.094 99.8674   3
   0  -9  26 1205.43 109.354   5
   0  -9 -26 1206.67 109.562  10
   0   9 -26 1061.09 105.141  10
   0   9  26 704.104 106.401   4
   0  -9  26 1157.17 111.502   4
   0  -9  26 868.690 100.485   3
   0  -9 -27 80.1328 49.0068  10
   0  -9  27-15.9298 48.2160   5
   0  -9  27 6.31088 34.8079   3
   0  -9 -27 122.588 49.3780   9
   0   9 -27 5.50534 35.8875   8
   0   9 -27 68.7536 32.9683   8
   0  -9 -27 11.7195 37.6090   7
   0  -9 -27 26.3417 31.3554   7
   0   9  27 88.4174 47.8960   6
   0  -9  27 3.68120 46.9768   6
   0  -9  27 67.3063 50.5095   9
   0  -9  27-3.15928 36.4065   3
   0  -9  27-12.0074 53.9866   4
   0   9  27 48.2538 55.7235   4
   0  -9  28 116.594 53.5425   9
   0  -9 -28 53.6514 37.5832   7
   0   9 -28 106.824 36.4912   8
   0  -9 -28 104.215 36.1486   7
   0   9  28 36.7313 47.2963   6
   0  -9  28 33.8228 48.6144   6
   0   9 -28 115.364 39.6723   8
   0  -9 -28 91.4859 48.2489   9
   0  -9  28 157.895 52.3499   5
   0  -9  28 77.2752 57.3710   4
   0   9  28 89.8642 55.9823   4
   0  -9 -28 109.838 52.6749  10
   0  -9  29 191.711 57.4967   9
   0  -9 -29 48.4510 37.6741   7
   0  -9 -29 130.136 37.4071   7
   0  -9  29 49.8448 50.9801   6
   0   9  29 140.808 52.5696   6
   0  -9 -29 128.105 48.8536   9
   0  -9  29 164.418 53.2438   5
   0   9  29 62.1673 57.1904   4
   0  -9  29 111.491 57.5890   4
   0  -9 -29 70.1394 49.8563  10
   0   9 -29 164.589 47.7139  10
   0  -9  30 119.945 55.4161   9
   0  -9 -30 24.6113 39.6917   7
   0  -9 -30 86.0503 35.6614   7
   0  -9  30 85.9800 49.0747   6
   0  -9 -30 79.4494 55.6191  10
   0   9 -30 82.7989 48.5812  10
   0  -9  30 41.7005 51.6986   5
   0  -9  30 117.265 60.2866   4
   0  -9 -30 123.802 51.7492   9
   0  -9  31 155.192 56.3385   6
   0   9 -31 139.329 51.7967  10
   0  -9  31 175.936 58.2413   9
   0  -9 -31 112.003 52.4038   9
   0 -10   0 18490.0 1817.38   1
   0 -10   0 23955.5 1818.61  10
   0  10   0 18859.6 1817.03   2
   0 -10   0 22568.3 1818.89   9
   0  10   0 20911.5 1817.25   8
   0 -10   0 20744.5 1816.98   8
   0 -10   0 18281.4 1816.78   3
   0  10   0 20432.9 1817.50   7
   0  10   0 21108.0 1818.18   6
   0  10   0 19350.8 1818.13   5
   0  10   0 17947.8 1816.94   1
   0  10   0 21545.5 1818.99   4
   0 -10  -1 225.233 42.8877   1
   0 -10   1 283.200 45.3173   1
   0 -10   1 292.609 46.1077  10
   0 -10  -1 259.360 45.0675  10
   0  10   1 290.318 44.1439   5
   0  10  -1 278.890 47.1549   5
   0  10  -1 301.149 41.4751   2
   0 -10  -1 196.182 41.1873   2
   0  10   1 293.994 42.7584   2
   0 -10  -1 280.220 43.5378   9
   0 -10   1 348.917 47.8140   9
   0  10   1 330.994 42.5533   8
   0 -10   1 307.806 41.2298   8
   0  10  -1 365.105 42.1770   8
   0 -10  -1 292.321 41.8643   8
   0 -10   1 232.263 40.7314   3
   0 -10  -1 235.083 40.8337   3
   0  10   1 303.077 42.5988   7
   0  10  -1 293.674 44.3173   6
   0  10   1 258.958 46.1287   6
   0  10   1 199.688 42.3611   1
   0  10  -1 176.873 41.0749   1
   0  10  -1 226.003 47.7531   4
   0  10   1 303.425 49.0521   4
   0 -10  -2 677.557 84.0905   1
   0 -10  -2 981.157 87.0414  10
   0 -10   2 980.046 86.8782  10
   0  10   2 750.825 85.8094   5
   0  10   2 653.309 82.9319   2
   0 -10  -2 815.136 84.3458   2
   0  10  -2 777.044 83.1754   2
   0 -10   2 704.771 83.1376   2
   0 -10   2 982.678 87.1244   9
   0 -10  -2 949.043 86.6190   9
   0 -10   2 824.778 82.2110   8
   0  10   2 871.457 83.0964   8
   0 -10  -2 815.718 82.8757   8
   0  10  -2 831.563 82.7515   8
   0 -10   2 791.730 82.7205   3
   0  10   2 841.475 83.2090   7
   0  10  -2 847.224 85.9187   6
   0 -10   2 881.849 83.3017   7
   0  10   2 787.349 85.1728   6
   0  10  -2 553.649 84.4269   5
   0 -10   2 717.330 83.8513   1
   0  10  -2 741.780 83.8819   1
   0  10   2 641.575 82.7305   1
   0  10  -2 771.123 86.8981   4
   0  10   2 891.471 87.3891   4
   0 -10  -3 30.6027 33.9131   1
   0 -10   3 35.6332 32.9154   1
   0 -10  -3 27.7558 36.5369  10
   0 -10   3-13.6570 32.8007  10
   0  10   3 38.7448 35.4632   5
   0  10  -3-30.2894 33.5034   5
   0 -10   3 7.57978 28.0551   2
   0 -10  -3 10.1498 29.9113   2
   0  10  -3 2.52425 27.6242   2
   0  10   3-30.4199 28.0327   2
   0 -10  -3 10.1468 32.8052   9
   0 -10   3 13.4582 31.5547   9
   0 -10   3 4.29222 28.4181   8
   0  10  -3 27.9075 28.3854   8
   0  10   3-9.38615 29.5102   8
   0  10   3 24.4328 28.1665   3
   0 -10   3 42.4861 27.8747   3
   0  10  -3-22.8666 32.2563   6
   0 -10   3-42.1037 28.1139   7
   0  10   3-4.71824 29.4783   7
   0  10   3-18.5341 33.4559   6
   0  10   3 20.3775 29.3079   1
   0  10  -3 12.7106 29.4721   1
   0  10   3 8.35294 34.9020   4
   0  10  -3 19.4438 33.0975   4
   0 -10  -4 8481.02 810.090   1
   0 -10   4 9250.60 809.868  10
   0 -10  -4 10026.0 811.455  10
   0  10  -4 9540.82 811.786   4
   0  10   4 9542.86 811.522   5
   0  10   4 8752.17 810.050   2
   0  10  -4 9045.73 810.125   2
   0 -10   4 8260.75 809.828   2
   0 -10  -4 8336.81 809.706   2
   0 -10   4 10016.4 812.051   9
   0 -10  -4 9728.93 811.210   9
   0  10   4 9603.43 810.331   8
   0 -10   4 9426.09 809.156   8
   0  10  -4 9998.36 809.623   8
   0  10   4 8513.20 809.649   3
   0 -10   4 8202.13 809.151   3
   0 -10   4 9113.11 810.090   7
   0  10   4 6396.55 807.703   7
   0  10  -4 9217.01 810.450   6
   0  10  -4 8692.50 810.858   5
   0  10   4 9346.13 811.076   6
   0  10  -4 8716.01 809.980   1
   0 -10   4 9248.96 810.554   1
   0  10   4 8247.86 809.579   1
   0  10   4 10302.9 812.322   4
   0 -10  -5 1159.18 132.062   1
   0 -10   5 1433.90 132.071  10
   0 -10  -5 1576.24 135.009  10
   0  10  -5 1521.08 135.373   4
   0  10   5 1375.43 134.058   5
   0 -10  -5 1334.37 131.755   2
   0 -10   5 1386.52 132.293   2
   0  10   5 1325.32 131.022   2
   0  10  -5 1314.30 131.432   2
   0 -10   5 1498.41 134.309   9
   0 -10  -5 1598.23 133.824   9
   0 -10   5 1391.03 129.905   8
   0  10  -5 1454.13 130.636   8
   0  10   5 1374.08 131.266   3
   0 -10   5 1087.58 129.560   3
   0 -10   5 1366.92 131.532   7
   0  10  -5 1558.80 133.104   7
   0  10   5 1323.43 131.062   7
   0  10  -5 1406.58 133.253   6
   0  10   5 1341.10 133.286   6
   0  10  -5 1123.97 132.531   5
   0 -10   5 1387.27 132.828   1
   0  10   5 1137.12 130.818   1
   0  10  -5 1275.43 131.543   1
   0  10   5 1252.03 133.969   4
   0 -10  -6 1603.54 164.986   1
   0 -10  -6 1971.40 167.285  10
   0 -10   6 1949.47 165.088  10
   0  10   6 2013.58 167.758   5
   0  10  -6 2030.80 168.481   4
   0  10   6 1632.05 164.590   2
   0 -10   6 1566.78 164.412   2
   0  10  -6 1578.21 164.119   2
   0 -10  -6 1446.40 164.235   2
   0 -10   6 2135.33 168.112   9
   0 -10  -6 1977.85 166.539   9
   0 -10  -6 1794.01 165.076   8
   0  10  -6 2055.23 164.293   8
   0 -10   6 1866.57 163.549   8
   0 -10   6 1657.54 163.715   3
   0 -10  -6 1569.62 163.673   3
   0  10   6 1667.31 164.214   3
   0  10  -6 1707.39 165.637   6
   0  10  -6 1773.55 165.386   7
   0  10   6 1613.91 163.435   7
   0 -10   6 1576.32 164.241   7
   0  10  -6 1700.89 166.090   5
   0  10   6 1732.05 166.102   6
   0  10   6 1392.94 163.592   1
   0 -10   6 1662.01 165.041   1
   0  10  -6 1632.16 164.705   1
   0  10   6 1693.16 167.275   4
   0  10   7 173.965 36.6189   1
   0 -10  -7 97.6438 37.4642   1
   0 -10   7 101.806 35.8365  10
   0 -10  -7 146.268 40.3739  10
   0  10   7 182.100 40.2910   5
   0  10  -7 63.5269 38.1051   4
   0 -10   7 195.471 37.3347   2
   0  10   7 165.529 34.7562   2
   0 -10  -7 128.878 36.0207   2
   0  10  -7 145.901 34.5567   2
   0 -10  -7 164.049 39.7727   9
   0 -10   7 226.733 41.0631   9
   0  10  -7 224.020 33.4520   8
   0  10   7 189.798 37.1375   8
   0 -10   7 154.905 32.3373   8
   0 -10  -7 207.359 36.0541   8
   0 -10  -7 77.3048 33.0374   3
   0 -10   7 107.889 31.1671   3
   0  10   7 95.3078 32.4644   3
   0  10  -7 98.3735 39.4158   6
   0 -10   7 164.547 33.4662   7
   0  10   7 138.577 33.4735   7
   0  10  -7 159.533 35.4572   7
   0  10  -7 165.894 41.4392   5
   0  10   7 183.387 39.6362   6
   0 -10   7 97.2383 38.4787   1
   0  10  -7 165.357 36.5324   1
   0  10   7 124.781 41.4201   4
   0 -10  -8 604.526 64.1146  10
   0 -10   8 552.812 61.7049  10
   0  10  -8 515.277 65.1422   4
   0  10   8 489.861 63.4848   5
   0  10  -8 566.236 59.8232   2
   0  10   8 449.365 59.0842   2
   0 -10   8 392.785 59.5243   2
   0 -10  -8 324.737 58.1951   2
   0 -10  -8 531.956 63.2505   9
   0 -10   8 631.024 64.4031   9
   0 -10  -8 572.270 61.1163   8
   0 -10   8 502.244 57.2798   8
   0  10  -8 460.283 56.1243   8
   0  10   8 546.923 61.0558   8
   0  10   8 455.022 57.3673   3
   0 -10  -8 523.477 59.2266   3
   0  10  -8 549.196 62.9394   6
   0  10   8 506.618 59.0352   7
   0 -10   8 612.218 60.9846   7
   0  10  -8 504.214 61.6300   7
   0  10   8 462.792 61.3770   6
   0  10  -8 608.971 64.6223   5
   0  10  -8 461.948 60.0624   1
   0 -10   8 454.569 61.8526   1
   0  10   8 399.925 58.9081   1
   0 -10  -8 456.470 61.6833   1
   0 -10  -9 1413.99 118.157  10
   0 -10   9 1117.00 114.084  10
   0  10   9 1141.56 116.615   5
   0  10  -9 1266.12 118.137   4
   0  10  -9 1119.87 114.016   2
   0 -10  -9 1094.53 114.180   2
   0 -10   9 974.145 113.515   2
   0  10   9 1093.35 113.254   2
   0 -10   9 1312.20 117.163   9
   0 -10  -9 1286.38 115.715   9
   0  10   9 1120.15 114.096   8
   0 -10   9 1104.74 111.607   8
   0  10  -9 1155.17 112.015   8
   0 -10  -9 1159.19 114.257   8
   0 -10  -9 1045.06 113.202   3
   0  10   9 1100.01 113.091   3
   0  10   9 1126.98 112.673   7
   0 -10   9 1301.67 114.590   7
   0  10  -9 997.972 114.678   6
   0  10  -9 1292.59 115.225   7
   0  10   9 1198.97 115.467   6
   0  10  -9 1142.23 116.552   5
   0  10  -9 1042.86 113.520   1
   0 -10   9 1102.86 115.199   1
   0 -10  -9 978.249 114.524   1
   0 -10 -10 241.016 45.4537   1
   0 -10 -10 310.790 49.2428  10
   0 -10  10 265.061 47.3953  10
   0  10 -10 389.686 52.6067   4
   0 -10 -10 270.476 45.3753   2
   0 -10  10 286.606 44.3444   2
   0  10 -10 307.940 43.3906   2
   0  10  10 262.127 43.4051   2
   0 -10 -10 174.456 46.0537   9
   0 -10 -10 265.188 44.0612   8
   0 -10  10 381.122 41.8102   8
   0  10  10 214.376 42.9051   8
   0  10 -10 290.498 40.6901   8
   0  10  10 294.431 42.1844   3
   0 -10 -10 256.730 42.7613   3
   0  10 -10 289.922 48.8256   6
   0  10 -10 292.376 44.9625   7
   0 -10  10 281.229 43.4472   7
   0  10  10 238.269 41.3559   7
   0  10 -10 308.211 48.5871   5
   0  10  10 361.880 50.3942   6
   0  10 -10 212.395 44.5609   1
   0 -10  10 220.742 46.3190   1
   0  10 -10 227.432 41.0987   3
   0 -10 -11 327.192 47.9442  10
   0 -10  11 231.102 46.7906  10
   0 -10 -11 346.967 47.2026   9
   0 -10 -11 308.323 43.5357   8
   0 -10  11 241.591 40.4351   8
   0  10 -11 300.947 40.6605   8
   0  10  11 300.419 45.6758   8
   0 -10 -11 192.343 40.3071   3
   0  10  11 279.992 42.7110   3
   0 -10  11 285.444 42.3169   7
   0  10  11 45.6178 39.9452   7
   0  10 -11 266.387 44.7221   7
   0  10 -11 242.659 47.6719   6
   0 -10 -11 232.795 42.4092   2
   0 -10  11 194.598 42.3079   2
   0  10  11 271.431 44.0501   2
   0  10 -11 268.478 42.2945   2
   0 -10 -11 363.793 49.3829   1
   0  10 -11 284.298 44.8081   1
   0 -10  11 290.057 48.6293   1
   0  10 -11 272.913 41.9606   3
   0  10  12-11.2408 31.5525   2
   0 -10 -12 5.62383 31.5084   2
   0 -10  12 48.2282 27.9307   3
   0 -10  12 44.4990 33.2867   2
   0 -10  12-2.79924 33.6202   1
   0 -10 -12 16.8997 38.8977   1
   0 -10 -12 13.0844 38.0098   9
   0  10 -12 29.4455 35.6304  10
   0  10  12 11.1250 33.8692   8
   0 -10 -12 41.6776 34.0083   8
   0  10 -12 8.55398 28.5958   8
   0  10 -12 10.6837 26.5646   8
   0 -10  12-11.2543 29.0174   7
   0  10 -12 19.7096 33.8171   7
   0 -10  12 19.4015 37.2502   6
   0 -10 -12 13.9659 33.9562   3
   0  10  12 33.4835 30.5027   3
   0 -10  12 2.54098 29.9860   3
   0 -10  12 14.0133 36.5978   1
   0 -10  12 27.7784 29.5868   2
   0 -10  13 8.45717 31.1714   2
   0 -10  13 17.0549 35.7441   1
   0 -10  13 17.0429 34.3819   1
   0 -10 -13 40.0201 36.5161   1
   0  10  13-25.6274 39.4369   5
   0  10  13-31.3665 31.7249   2
   0 -10  13 25.7745 28.2046   3
   0 -10 -13-37.0928 34.2978   2
   0 -10  13-11.2900 33.2085   2
   0  10 -13 27.5164 36.9149  10
   0 -10 -13 29.1373 39.2671   9
   0  10 -13 36.7452 28.7024   8
   0 -10 -13-19.8037 32.1744   8
   0  10  13 5.66102 35.1934   8
   0  10 -13 10.8024 26.9078   8
   0  10 -13 11.4296 35.8743   7
   0  10  13-9.54715 36.3325   6
   0 -10  13 14.1146 36.3939   6
   0 -10 -13 5.67759 32.0315   3
   0  10  13 11.3491 29.8451   3
   0 -10  13 2.57898 29.7287   3
   0 -10  13-19.1257 43.4032   4
   0 -10 -14 353.391 58.1909   2
   0 -10  14 478.789 62.2635   1
   0 -10  14 414.856 58.2448   2
   0 -10  14 495.742 60.7037   1
   0 -10 -14 498.717 62.8485   1
   0 -10 -14 612.830 67.4690  10
   0  10  14 398.433 63.5817   5
   0 -10  14 418.344 62.4372   5
   0 -10  14 424.204 55.9831   3
   0  10  14 454.230 59.1312   2
   0 -10  14 418.236 59.6152   2
   0 -10 -14 566.530 63.6566   9
   0 -10  14 582.158 66.8625   9
   0  10 -14 551.415 62.0026  10
   0  10  14 524.070 61.5309   8
   0 -10 -14 512.278 60.8983   8
   0  10 -14 551.806 57.6846   8
   0  10 -14 431.015 54.8250   8
   0  10 -14 443.701 60.7229   7
   0 -10  14 350.458 57.8594   7
   0 -10 -14 380.627 54.9576   7
   0  10  14 549.297 63.7061   6
   0 -10  14 425.957 61.6168   6
   0 -10 -14 470.335 57.9760   3
   0 -10  14 511.160 58.6131   3
   0  10  14 469.812 59.2349   3
   0 -10  14 555.466 68.5226   4
   0 -10  15 184.474 45.5326   1
   0 -10 -15 147.002 40.8050   2
   0 -10  15 119.042 36.1224   2
   0  10  15 91.0870 38.9792   1
   0 -10 -15 176.527 44.7639   1
   0 -10  15 178.390 40.2921   1
   0 -10 -15 159.061 46.3518  10
   0  10  15 109.906 46.0207   5
   0 -10  15 124.695 45.0419   5
   0 -10  15 215.628 36.1293   3
   0  10  15 167.378 38.9018   2
   0 -10  15 139.542 40.6624   2
   0 -10  15 179.998 45.7506   9
   0  10 -15 165.596 40.1554  10
   0 -10 -15 109.012 40.3181   9
   0  10  15 175.719 41.6643   8
   0  10 -15 126.610 34.3771   8
   0 -10 -15 169.670 37.9841   8
   0  10 -15 208.622 35.2467   8
   0 -10 -15 127.661 33.6338   7
   0 -10  15 117.517 37.6085   7
   0 -10  15 217.319 41.9754   6
   0  10  15 165.896 44.3207   6
   0 -10  15 151.831 36.4445   3
   0  10  15 96.6251 36.6221   3
   0 -10 -15 102.599 38.8430   3
   0 -10  15 231.804 50.6084   4
   0  10  15 120.013 47.5603   4
   0 -10  16 38.6141 39.2834   1
   0 -10  16 70.7384 33.9291   2
   0 -10 -16 77.5595 38.6440   2
   0 -10  16 65.2626 36.8376   1
   0  10  16 53.6789 35.6071   1
   0 -10 -16 50.7345 40.4801   1
   0 -10 -16 27.0812 42.1744  10
   0  10 -16 36.1468 37.9694  10
   0 -10  16 46.8488 41.5603   5
   0  10  16 44.1510 43.1969   5
   0  10  16-5.95868 33.4967   2
   0 -10  16 38.3655 34.5495   2
   0 -10  16 18.9415 30.5380   3
   0 -10 -16 41.5445 40.2405   9
   0 -10  16-10.1908 43.0026   9
   0  10 -16 72.2444 31.0468   8
   0 -10 -16 47.5572 36.1146   8
   0  10  16 86.2988 38.1432   8
   0  10 -16 78.9513 30.4358   8
   0 -10 -16 78.7365 32.3339   7
   0  10 -16 83.5423 37.6498   7
   0 -10 -16 35.5233 29.1818   7
   0 -10  16 98.3378 35.8321   7
   0 -10  16 71.9480 41.9247   6
   0  10  16 74.5204 41.2283   6
   0  10  16 17.8458 32.4921   3
   0 -10 -16 32.7561 34.4037   3
   0 -10  16 5.41777 32.2810   3
   0 -10  16 81.0310 46.6106   4
   0  10  16 16.9931 45.0121   4
   0 -10 -17 762.370 89.8102   2
   0 -10  17 705.880 88.0370   2
   0 -10  17 825.664 91.8704   1
   0  10  17 764.984 89.5373   1
   0 -10  17 875.743 91.0782   1
   0 -10 -17 896.188 92.8490   1
   0 -10 -17 1081.86 95.8186  10
   0  10 -17 949.105 90.1805  10
   0 -10  17 849.842 92.8999   5
   0  10  17 1018.00 95.6660   5
   0 -10  17 930.702 87.3470   3
   0  10  17 770.910 88.3390   2
   0 -10  17 721.363 88.9760   2
   0 -10  17 865.090 94.0470   9
   0 -10 -17 926.593 91.4158   9
   0 -10 -17 902.624 90.4898   8
   0  10  17 831.185 90.6534   8
   0  10 -17 746.434 85.8829   8
   0 -10 -17 782.906 87.2777   7
   0  10 -17 844.482 85.7251   8
   0 -10  17 815.537 88.7065   7
   0  10 -17 734.895 89.3364   7
   0 -10 -17 782.466 85.8140   7
   0  10  17 971.368 94.5230   6
   0 -10  17 801.787 87.2744   3
   0 -10 -17 746.175 88.5544   3
   0  10  17 715.537 87.6238   3
   0 -10  17 857.176 94.7521   4
   0  10  17 679.159 93.9345   4
   0 -10  18 1768.72 186.390   2
   0 -10 -18 1880.79 187.392   2
   0 -10  18 1894.59 188.455   1
   0 -10  18 1889.02 187.571   1
   0  10  18 1848.68 187.830   1
   0 -10 -18 1819.40 188.530   1
   0  10 -18 2106.97 187.359  10
   0 -10 -18 2345.74 192.208  10
   0  10  18 1997.98 190.834   5
   0 -10  18 2122.97 191.049   5
   0  10  18 1817.07 187.046   2
   0 -10  18 1951.47 185.583   3
   0 -10  18 2000.77 188.022   2
   0 -10  18 2301.45 191.837   9
   0 -10 -18 2041.76 188.732   9
   0  10  18 2146.75 189.048   8
   0  10 -18 2050.47 185.563   8
   0 -10 -18 2177.74 188.777   8
   0 -10 -18 1829.05 185.235   7
   0  10 -18 2119.73 188.691   7
   0 -10 -18 1707.89 184.890   7
   0 -10  18 2011.21 188.072   7
   0  10  18 2260.54 191.447   6
   0 -10  18 1849.95 186.150   3
   0 -10 -18 1750.66 187.287   3
   0  10  18 1350.44 184.636   3
   0 -10  18 2066.87 191.069   4
   0  10  18 2133.26 191.953   4
   0 -10  19-9.22636 33.7918   2
   0 -10  19-27.8701 41.4095   1
   0 -10  19-9.27756 37.3002   1
   0 -10 -19-12.4357 40.9819   1
   0  10  19-12.4263 37.9865   1
   0 -10 -19-25.1790 45.1565  10
   0  10 -19 69.3697 41.8396  10
   0 -10  19-39.0289 41.2051   5
   0  10  19-46.7761 44.0718   5
   0  10  19 15.5272 35.0369   2
   0 -10  19 6.15906 37.8463   2
   0 -10  19-5.69757 30.3708   3
   0 -10  19 93.2779 46.3195   9
   0 -10 -19 20.4471 43.4483   9
   0 -10 -19-37.2531 37.1173   8
   0  10 -19 28.5982 32.9312   8
   0  10  19 24.8678 40.4967   8
   0 -10 -19-13.2671 33.4706   7
   0 -10 -19 2.65075 31.1852   7
   0  10 -19 27.9168 36.8897   7
   0 -10  19 27.9007 33.3422   7
   0 -10  19 3.19858 41.2968   6
   0  10  19-28.7727 40.5782   6
   0 -10  19 2.85202 32.4322   3
   0  10  19-18.6306 34.2599   3
   0 -10 -19 31.0727 35.8146   3
   0  10  19-17.9975 47.4484   4
   0 -10  19 7.15345 46.6662   4
   0 -10  20 183.925 44.3569   2
   0 -10  20 228.924 51.2849   1
   0  10  20 264.229 50.1292   1
   0 -10  20 228.748 47.1721   1
   0 -10 -20 282.274 55.0421  10
   0  10 -20 381.355 52.0001  10
   0  10  20 263.932 54.6067   5
   0 -10  20 285.755 52.4048   5
   0 -10  20 252.033 42.5352   3
   0 -10  20 293.256 48.7115   2
   0  10  20 213.850 47.7727   2
   0 -10  20 328.572 56.4897   9
   0 -10 -20 285.844 53.6096   9
   0 -10 -20 276.759 49.4192   8
   0 -10 -20 221.027 45.0188   7
   0 -10  20 269.758 48.3523   7
   0  10 -20 358.022 50.2655   7
   0 -10 -20 226.190 43.1152   7
   0  10  20 252.927 52.8364   6
   0 -10  20 287.668 52.5453   6
   0 -10 -20 223.506 47.3878   3
   0  10  20 270.367 46.2741   3
   0 -10  20 278.425 46.4356   3
   0  10  20 223.661 56.2704   4
   0 -10  20 255.076 58.1587   4
   0 -10  21 774.737 82.2180   1
   0 -10 -21 799.067 84.7345  10
   0  10 -21 705.585 80.2899  10
   0 -10  21 729.640 83.7160   5
   0  10  21 672.008 85.3904   5
   0 -10  21 638.227 79.9211   2
   0 -10  21 529.888 74.5229   3
   0 -10  21 865.329 86.6739   9
   0  10  21 723.465 81.5101   8
   0  10 -21 615.239 73.8073   8
   0 -10 -21 596.817 75.8727   7
   0 -10 -21 590.742 74.7167   7
   0  10 -21 752.459 80.7785   7
   0 -10  21 798.359 82.3218   6
   0  10  21 623.406 83.7629   6
   0 -10  21 548.186 76.8406   3
   0  10  21 757.957 88.3933   4
   0 -10  21 705.170 87.7624   4
   0  10 -22 1797.26 152.038  10
   0  10  22 1497.55 154.301   5
   0 -10  22 1689.12 155.234   5
   0 -10  22 1415.02 148.012   3
   0 -10  22 1707.06 156.484   9
   0  10 -22 1436.07 147.829   8
   0  10 -22 1617.63 148.049   8
   0 -10 -22 1412.76 147.927   7
   0 -10 -22 1350.20 147.575   7
   0 -10  22 1655.43 153.208   6
   0  10  22 1729.44 155.292   6
   0 -10  22 1413.68 149.180   3
   0  10  22 1505.15 155.455   4
   0 -10  22 1341.52 155.093   4
   0  10 -23 19.8116 42.8811  10
   0 -10  23 11.4623 45.0149   5
   0  10  23 38.6666 46.2124   5
   0 -10  23 42.5382 32.3391   3
   0 -10  23 65.2354 47.5358   9
   0  10 -23 15.5242 34.5370   8
   0 -10 -23 79.1384 36.1275   7
   0  10 -23 15.5105 31.8619   8
   0 -10 -23 31.0583 31.1177   7
   0 -10  23 6.97448 44.1943   6
   0  10  23-7.73367 44.6350   6
   0 -10  23-33.4624 35.6743   3
   0  10  23 46.3958 49.6734   4
   0 -10  23 57.6733 51.5441   4
   0 -10 -24 196.458 55.0733  10
   0  10 -24 185.768 48.8771  10
   0  10  24 314.535 57.8688   5
   0 -10  24 174.905 52.6354   5
   0 -10  24 185.047 43.2699   3
   0 -10 -24 329.047 53.6999   9
   0 -10  24 175.406 54.9729   9
   0  10 -24 240.230 43.8352   8
   0 -10 -24 226.722 44.5238   7
   0  10 -24 292.881 42.6381   8
   0 -10 -24 220.854 41.4074   7
   0  10  24 212.310 54.6058   6
   0 -10  24 206.471 51.3584   6
   0 -10  24 182.180 44.7328   3
   0  10  24 180.831 57.7938   4
   0 -10  24 261.988 60.2775   4
   0  10 -25 44.6623 45.1243  10
   0 -10 -25 23.9460 47.3267  10
   0 -10  25-7.90113 47.3501   5
   0  10  25 19.9711 47.4499   5
   0 -10  25-25.0180 32.7133   3
   0  10 -25 64.6686 36.6298   8
   0 -10 -25 17.4906 35.6889   7
   0  10 -25 32.3179 33.2000   8
   0 -10 -25-2.91211 33.6113   7
   0 -10  25 61.7849 46.4567   6
   0 -10 -25-46.0709 47.7928   9
   0 -10  25 43.5358 50.3495   9
   0 -10  25 34.4412 36.7428   3
   0  10  25 15.9736 52.5172   4
   0 -10  25 19.8742 51.9671   4
   0 -10 -26 449.540 61.6600  10
   0 -10  26 228.793 55.7632   5
   0  10  26 291.994 58.1284   5
   0  10 -26 236.596 46.5918   8
   0 -10 -26 225.064 56.3853   9
   0  10 -26 206.148 43.9461   8
   0 -10 -26 299.016 46.9706   7
   0 -10 -26 204.159 42.9147   7
   0 -10  26 222.408 54.6088   6
   0 -10  26 252.929 60.3308   9
   0 -10  26 253.934 47.8707   3
   0 -10  26 274.474 62.5452   4
   0  10  26 231.103 63.9653   4
   0 -10  27 40.7063 51.7538   9
   0 -10 -27-3.00476 35.2213   7
   0 -10 -27 6.00331 32.2844   7
   0 -10  27-26.4541 48.1230   6
   0  10  27-16.4533 46.8668   6
   0 -10 -27-44.5603 48.5407   9
   0  10  27-12.3406 50.3847   5
   0 -10  27-36.6778 49.5793   5
   0  10  27 24.6844 55.0921   4
   0 -10  27 49.1443 53.0354   4
   0 -10 -27 49.2825 50.0484  10
   0 -10  28 8.24741 51.6921   9
   0 -10 -28 18.2932 36.0741   7
   0 -10 -28-15.2286 32.4085   7
   0  10  28-37.5183 49.4954   6
   0 -10  28 26.9510 47.4818   6
   0 -10 -28 48.9361 46.4842   9
   0  10  28 45.8680 51.3375   5
   0 -10  28 16.5342 50.3798   5
   0  10  28-20.8515 56.4764   4
   0 -10  28 20.7634 53.7025   4
   0  10 -28 19.2627 47.5968  10
   0 -10 -28-4.16202 50.8989  10
   0 -10 -29 128.325 51.8550   9
   0 -10 -29 105.106 40.6224   7
   0 -10 -29 111.174 37.4997   7
   0 -10  29 133.244 52.9068   6
   0 -10  29 96.3703 51.8654   5
   0  10 -29 213.743 52.5794  10
   0 -10  29 200.509 57.9076   9
   0 -11   0 28.7374 37.6431  10
   0  11   0 26.8442 36.2871   5
   0  11   0 13.4738 31.4714   2
   0 -11   0-13.4873 30.7353   2
   0 -11   0-42.5836 35.2958   9
   0  11   0-3.00378 39.1333   4
   0 -11   0-17.9843 29.7258   3
   0  11   0 5.13489 28.5629   3
   0  11   0-7.77808 31.0546   7
   0 -11   0 31.0661 28.9182   7
   0  11   0-47.7883 37.2711   6
   0  11   0 10.8388 32.9660   1
   0 -11   0-24.4185 34.1162   1
   0 -11   1 271.464 46.8180   1
   0 -11  -1 192.783 47.5752   1
   0 -11  -1 302.547 47.9600  10
   0 -11   1 290.851 50.8434  10
   0  11  -1 366.924 49.8730   5
   0  11   1 233.015 48.8309   5
   0  11   1 280.609 43.7239   2
   0  11  -1 282.995 43.0568   2
   0 -11   1 178.061 43.4255   2
   0 -11  -1 267.390 44.7532   2
   0 -11  -1 363.245 48.1199   9
   0 -11   1 289.360 48.0513   9
   0  11  -1 300.747 44.4162   8
   0 -11  -1 254.640 43.9153   8
   0  11   1 260.814 42.8959   3
   0 -11   1 227.643 44.1863   3
   0 -11  -1 201.562 42.4020   3
   0  11  -1 350.353 43.8431   3
   0 -11  -1 336.913 42.8586   7
   0  11   1 236.854 42.4563   7
   0  11  -1 423.042 46.1467   7
   0 -11   1 263.488 42.1819   7
   0  11   1 280.221 48.5129   6
   0  11  -1 310.382 48.2851   6
   0  11  -1 235.870 43.3556   1
   0  11   1 192.636 42.9035   1
   0  11   1 267.645 50.4489   4
   0  11  -1 297.547 50.3818   4
   0 -11   2 12298.3 1104.39   1
   0 -11  -2 12013.3 1104.49   1
   0 -11  -2 13861.7 1105.39  10
   0 -11   2 13876.6 1104.88  10
   0  11   2 12433.8 1105.65   5
   0  11  -2 11544.7 1103.71   2
   0 -11  -2 11004.0 1103.55   2
   0 -11   2 10775.3 1103.36   2
   0  11   2 11371.9 1103.65   2
   0 -11   2 13836.6 1106.05   9
   0 -11  -2 13387.1 1105.46   9
   0 -11  -2 13037.6 1104.02   8
   0  11  -2 13611.4 1104.06   8
   0  11  -2 11718.4 1103.42   3
   0 -11  -2 11893.0 1103.64   3
   0  11   2 11676.7 1103.52   3
   0 -11   2 10741.0 1102.90   3
   0  11  -2 13056.8 1104.52   7
   0  11   2 13280.4 1105.57   6
   0 -11  -2 12039.7 1103.61   7
   0  11   2 11921.7 1103.54   7
   0 -11   2 12522.1 1104.20   7
   0  11  -2 12839.0 1104.93   6
   0  11  -2 12875.2 1105.54   5
   0  11   2 10899.6 1103.42   1
   0  11  -2 11459.4 1103.65   1
   0  11  -2 13328.7 1106.17   4
   0  11   2 11615.3 1105.21   4
   0 -11   3 1548.44 149.488  10
   0 -11  -3 1802.84 151.219  10
   0  11   3 1684.08 151.738   5
   0  11  -3 1502.78 151.743   4
   0  11  -3 1559.16 148.966   2
   0 -11  -3 1354.22 148.498   2
   0  11   3 1480.50 148.791   2
   0 -11   3 1292.46 147.800   2
   0  11   3 1689.90 149.588   8
   0  11  -3 1686.68 148.201   8
   0 -11  -3 1716.67 149.264   8
   0 -11  -3 1330.90 147.834   3
   0  11   3 1516.13 148.114   3
   0  11  -3 1342.31 147.214   3
   0 -11   3 1490.95 148.169   3
   0  11   3 1524.73 148.598   7
   0  11  -3 1455.48 149.733   6
   0 -11  -3 1624.23 148.247   7
   0  11  -3 1470.36 149.220   7
   0 -11   3 1623.02 148.901   7
   0  11  -3 1661.83 151.716   5
   0  11   3 1575.08 150.398   6
   0 -11  -3 1777.33 151.498   9
   0 -11   3 2097.28 153.626   9
   0  11   3 1274.50 148.089   1
   0  11  -3 1370.47 148.284   1
   0 -11   3 1456.83 149.786   1
   0 -11  -3 1442.81 149.608   1
   0 -11  -4 22.4044 38.3387  10
   0 -11   4 146.576 39.5036  10
   0 -11   4 73.4505 34.3768   2
   0  11   4 19.1200 31.5491   2
   0 -11  -4 16.3973 32.2748   2
   0  11  -4 8.15728 30.1333   2
   0 -11   4 18.5213 29.5238   8
   0  11  -4 4.62974 29.0580   8
   0 -11  -4 58.8838 32.6716   8
   0  11   4 20.4939 31.8180   8
   0 -11  -4 7.94772 29.1236   3
   0  11  -4 58.6126 30.3302   3
   0  11   4-2.64846 29.1760   3
   0 -11   4 7.64610 30.1169   3
   0  11  -4 16.7038 36.7532   6
   0  11  -4 8.05667 29.8871   7
   0  11   4 20.3237 31.5042   7
   0 -11   4 21.4643 29.2441   7
   0 -11  -4 17.7640 28.9393   7
   0  11   4 14.5891 34.1921   6
   0  11  -4 33.1676 36.7906   5
   0 -11  -4 63.7182 38.7866   9
   0 -11   4 77.1155 38.1652   9
   0  11  -4 54.7285 32.8963   1
   0  11   4 27.4286 32.0379   1
   0 -11   4 41.1003 35.8077   1
   0 -11  -4 49.4345 35.3554   1
   0 -11  -5 34.2564 38.6747  10
   0 -11   5 13.6810 33.7658   2
   0  11  -5-38.2689 32.3037   2
   0 -11  -5 16.5059 32.2732   2
   0  11   5 13.7403 30.5377   2
   0 -11  -5 33.8157 31.6256   8
   0  11  -5 59.7719 29.5502   8
   0  11   5 41.6269 31.9540   8
   0 -11   5 2.29835 30.3889   8
   0  11   5 48.1508 30.2136   3
   0 -11  -5 34.8041 30.2980   3
   0  11  -5 15.3176 30.2907   3
   0 -11   5 76.5968 30.8861   3
   0  11   5 17.7466 30.8806   7
   0 -11   5 86.7661 30.9239   7
   0 -11  -5 17.7270 27.8673   7
   0  11  -5 2.79027 35.2760   6
   0  11  -5 32.5838 33.8961   7
   0  11   5 62.0715 37.1224   6
   0 -11  -5 41.4553 37.5493   9
   0 -11   5 84.1532 39.2840   9
   0  11   5 41.3957 34.5591   1
   0  11  -5 90.8452 33.8578   1
   0 -11  -5 33.1416 36.5353   1
   0 -11   5-27.5509 35.5955   1
   0 -11   6 1182.69 105.867  10
   0 -11  -6 1045.06 106.241  10
   0 -11   6 834.386 102.813   2
   0  11   6 969.149 102.896   2
   0 -11  -6 928.614 102.920   2
   0  11  -6 935.829 103.360   2
   0  11  -6 1122.42 102.563   8
   0  11   6 1107.91 104.340   8
   0 -11   6 1017.45 101.766   8
   0 -11  -6 1073.30 104.234   8
   0 -11  -6 988.052 102.861   3
   0 -11   6 945.915 102.280   3
   0  11  -6 1106.79 103.397   3
   0  11   6 1041.84 102.943   3
   0 -11   6 1047.42 102.978   7
   0  11  -6 1090.32 106.105   6
   0 -11  -6 941.185 101.979   7
   0  11  -6 1128.53 105.277   7
   0  11   6 871.719 102.011   7
   0  11   6 1037.07 106.883   6
   0 -11  -6 1258.86 107.533   9
   0 -11  -6 979.626 105.540   1
   0  11   6 997.827 103.546   1
   0  11  -6 906.089 103.024   1
   0 -11   6 1043.26 105.035   1
   0 -11   7 4389.38 356.424  10
   0 -11  -7 4601.53 358.677  10
   0 -11   7 3569.84 354.717   3
   0  11  -7 4015.80 355.420   3
   0  11   7 3597.77 355.009   3
   0 -11  -7 3595.46 355.216   3
   0  11  -7 4054.67 356.461   7
   0  11   7 3644.97 354.767   7
   0 -11   7 3971.29 355.997   7
   0 -11  -7 4002.85 355.264   7
   0  11  -7 4243.58 357.326   6
   0  11   7 3520.48 355.168   2
   0 -11  -7 3824.39 355.910   2
   0 -11   7 3777.21 355.891   2
   0  11  -7 3708.85 355.352   2
   0 -11   7 3998.53 354.592   8
   0 -11  -7 3134.33 354.080   8
   0  11  -7 4475.52 355.485   8
   0  11   7 4061.31 356.397   8
   0 -11  -7 4376.13 357.676   9
   0 -11  -7 3938.84 356.573   1
   0 -11   7 3874.50 356.784   1
   0  11  -7 3455.15 355.340   1
   0  11   7 3468.67 355.433   1
   0 -11   8 19.4630 37.4876  10
   0 -11   8 18.1963 30.2452   8
   0  11  -8 2.27400 29.0934   8
   0 -11  -8 5.45990 32.5840   8
   0  11   8 2.73214 33.4097   8
   0  11   8 2.77289 31.0374   3
   0 -11  -8-5.55087 30.6878   3
   0  11  -8 49.2345 31.0386   3
   0 -11   8-38.8901 31.0005   3
   0 -11  -8 15.2199 28.8478   7
   0  11  -8 31.2625 37.1920   6
   0  11  -8-30.9190 34.1970   7
   0 -11   8 16.8413 30.4530   7
   0  11   8-45.7335 32.1019   7
   0 -11  -8-16.9384 31.5352   2
   0 -11   8 61.5961 34.2372   2
   0  11  -8 8.39548 31.0066   2
   0  11   8 16.9196 31.9434   2
   0 -11  -8 2.76906 38.6673   9
   0  11  -8-8.45379 34.2836   1
   0 -11   8-11.2811 38.6095   1
   0 -11  -8-14.1586 35.6643   1
   0  11   8 14.1403 33.0899   1
   0 -11   9 170.354 41.4558  10
   0  11   9 131.197 43.3668   5
   0  11  -9 217.175 46.9440   4
   0  11  -9 110.175 35.5050   2
   0 -11  -9 131.147 38.1803   2
   0  11   9 145.238 37.1073   2
   0 -11   9 93.2694 36.8578   2
   0 -11   9 79.7240 42.7520   9
   0 -11  -9 194.515 44.0700   9
   0 -11   9 70.5237 33.1203   8
   0 -11  -9 163.713 38.5974   8
   0  11   9 249.814 41.2408   8
   0  11  -9 179.606 34.1500   8
   0 -11  -9 123.693 34.4946   3
   0  11  -9 154.099 34.6260   3
   0 -11   9 141.048 34.5281   3
   0  11   9 132.001 35.5472   3
   0 -11  -9 96.6604 33.2998   7
   0  11   9 135.037 36.2675   7
   0  11  -9 82.4907 37.1240   7
   0 -11   9 102.260 34.6928   7
   0  11  -9 140.583 42.8981   6
   0 -11   9 76.8767 41.8718   1
   0  11  -9 227.591 39.8375   1
   0 -11  -9 102.903 42.2667   1
   0  11   9 117.107 36.6477   1
   0  11  10 606.118 70.6956   1
   0 -11 -10 534.367 72.1337   1
   0 -11  10 597.520 71.1600  10
   0  11 -10 689.204 75.5592   4
   0  11  10 606.735 74.0971   5
   0  11  10 633.352 69.6664   2
   0 -11  10 574.202 71.1279   2
   0 -11 -10 536.086 70.5059   2
   0  11 -10 585.033 69.9603   2
   0 -11 -10 706.685 74.4431   9
   0 -11  10 615.601 73.7259   9
   0  11 -10 697.377 68.6985   8
   0 -11 -10 642.534 70.3020   8
   0 -11  10 647.178 67.6767   8
   0  11  10 651.573 71.0947   8
   0 -11  10 529.800 67.7308   3
   0 -11 -10 512.668 68.8420   3
   0  11  10 634.513 70.0532   3
   0 -11  10 532.066 69.4592   7
   0  11 -10 600.519 73.2923   6
   0 -11 -10 600.385 67.5095   7
   0  11 -10 728.643 71.8676   7
   0  11  10 629.530 70.3556   7
   0  11 -10 635.089 74.6871   5
   0  11  10 603.955 74.6248   6
   0 -11  10 627.348 73.1131   1
   0  11 -10 454.049 69.7074   1
   0  11 -10 598.301 67.4961   3
   0 -11 -11 2038.07 235.828   1
   0 -11 -11 3056.34 239.926  10
   0 -11  11 2651.62 235.662  10
   0  11  11 2298.29 237.733   5
   0  11 -11 2684.65 238.419   4
   0 -11  11 2494.30 235.817   2
   0  11 -11 2484.45 235.459   2
   0 -11 -11 2302.60 235.618   2
   0  11  11 2299.90 235.275   2
   0 -11 -11 2953.20 237.846   9
   0 -11  11 2818.36 239.418   9
   0  11 -11 2540.95 234.097   8
   0 -11 -11 2622.66 236.620   8
   0 -11  11 2563.35 233.555   8
   0  11  11 2734.04 236.763   8
   0 -11 -11 2511.75 235.987   3
   0 -11  11 2441.69 234.853   3
   0  11  11 2249.62 234.537   3
   0  11  11 2043.10 233.611   7
   0  11 -11 2851.01 237.354   7
   0 -11 -11 2399.32 233.847   7
   0 -11  11 2602.56 235.992   7
   0  11 -11 2778.90 237.455   6
   0  11  11 2692.17 237.956   6
   0  11 -11 2251.11 237.158   5
   0 -11  11 2608.65 236.892   1
   0  11 -11 2514.94 235.977   1
   0  11 -11 2335.08 234.402   3
   0 -11 -12 249.683 46.5702  10
   0  11  12 66.8787 45.8362   5
   0 -11 -12 209.317 41.7258   2
   0  11  12 215.077 40.4224   2
   0 -11  12 166.440 41.4457   2
   0 -11  12 204.128 47.3216   9
   0 -11 -12 255.175 46.6916   9
   0  11  12 203.621 43.0371   8
   0  11 -12 214.014 38.7250   8
   0 -11 -12 241.328 42.0674   8
   0 -11  12 169.698 39.9073   3
   0  11  12 122.765 37.8356   3
   0 -11 -12 158.008 41.4655   3
   0 -11  12 165.065 39.3371   7
   0  11 -12 153.484 41.3966   7
   0  11  12 173.537 40.1603   7
   0 -11 -12 219.884 37.5514   7
   0  11  12 208.527 44.3871   6
   0 -11  12 250.003 47.2942   1
   0 -11 -12 165.420 45.8190   1
   0 -11  13 696.647 79.7271   2
   0 -11  13 627.787 81.6760   1
   0 -11  13 748.804 82.7238   1
   0 -11 -13 737.788 84.4209   1
   0 -11 -13 911.591 87.2746  10
   0 -11  13 777.799 85.6461   5
   0  11  13 771.186 85.4763   5
   0 -11  13 602.622 81.1703   2
   0 -11 -13 611.712 80.6812   2
   0  11  13 667.596 80.5922   2
   0 -11  13 653.575 78.2314   3
   0 -11 -13 950.263 84.9090   9
   0  11 -13 865.207 82.7606  10
   0 -11  13 887.874 85.8983   9
   0  11 -13 743.970 78.7890   8
   0 -11 -13 696.255 80.8353   8
   0  11  13 794.434 82.9085   8
   0  11 -13 771.114 77.5027   8
   0 -11  13 733.880 80.0593   7
   0  11  13 574.401 79.3700   7
   0 -11 -13 643.791 77.5549   7
   0  11 -13 785.662 82.8615   7
   0 -11  13 697.743 82.7082   6
   0  11  13 859.176 86.1904   6
   0  11  13 702.219 79.8242   3
   0 -11  13 634.907 78.5092   3
   0 -11 -13 726.308 81.4618   3
   0 -11  13 781.504 87.4046   4
   0 -11  14 510.688 64.4126   2
   0 -11  14 574.884 69.5869   1
   0 -11 -14 491.966 65.3629   2
   0 -11  14 489.966 65.7600   1
   0 -11 -14 432.151 67.3140   1
   0  11 -14 633.294 68.8287  10
   0 -11 -14 580.953 70.3850  10
   0  11  14 559.272 70.3517   5
   0 -11  14 558.714 70.0155   5
   0 -11  14 501.946 62.1151   3
   0 -11  14 412.666 65.1130   2
   0  11  14 530.850 65.4830   2
   0 -11 -14 616.221 68.4652   9
   0  11 -14 587.127 63.0410   8
   0  11  14 518.398 66.8255   8
   0 -11 -14 589.677 66.2113   8
   0 -11 -14 457.888 62.1961   7
   0  11 -14 562.122 68.1668   7
   0 -11 -14 510.221 61.5314   7
   0  11  14 524.837 69.2977   6
   0 -11 -14 474.688 64.1997   3
   0 -11  14 557.455 63.9919   3
   0  11  14 522.169 63.4182   3
   0 -11  14 601.355 73.8600   4
   0 -11 -15 158.808 40.8528   2
   0 -11  15 81.6208 34.0270   2
   0 -11  15 173.525 47.0276   1
   0 -11 -15 128.394 44.5898   1
   0 -11  15 139.852 39.8136   1
   0 -11 -15 163.688 47.7228  10
   0  11  15 161.433 47.4812   5
   0 -11  15 93.4784 44.4264   5
   0 -11  15 160.337 39.7497   2
   0  11  15 82.4024 37.0832   2
   0 -11  15-50.3009 34.2127   3
   0  11 -15 213.680 44.0897  10
   0 -11  15 196.804 47.5442   9
   0 -11 -15 96.5706 44.4504   9
   0  11 -15 172.602 37.8798   8
   0 -11 -15 124.414 38.2534   8
   0  11  15 206.577 42.5044   8
   0 -11 -15 130.220 37.3148   7
   0 -11 -15 161.944 34.5542   7
   0  11 -15 158.995 43.6884   7
   0 -11  15 116.100 38.7967   7
   0  11  15 104.764 43.6708   6
   0  11  15 191.615 39.6522   3
   0 -11 -15 182.598 40.9500   3
   0 -11  15-61.5179 36.3037   3
   0 -11  15 139.708 49.9311   4
   0 -11  16 1299.51 143.068   2
   0 -11  16 1546.41 146.813   1
   0 -11  16 1295.15 144.262   1
   0 -11 -16 1373.46 146.386   1
   0 -11 -16 1721.29 150.490  10
   0  11 -16 1540.74 145.086  10
   0  11  16 1594.61 148.996   5
   0 -11  16 1520.71 148.026   5
   0 -11  16 1589.05 144.111   3
   0 -11  16 1509.42 145.751   2
   0 -11 -16 1406.48 145.540   2
   0  11  16 1410.85 144.761   2
   0 -11  16 1753.83 150.564   9
   0 -11 -16 1556.49 147.003   9
   0  11  16 1601.05 146.929   8
   0 -11 -16 1476.16 145.261   8
   0  11 -16 1409.72 142.411   8
   0 -11 -16 1426.18 142.990   7
   0 -11 -16 1387.15 142.625   7
   0 -11  16 1430.37 144.794   7
   0  11  16 1553.36 149.224   6
   0 -11 -16 1341.02 145.107   3
   0  11  16 1428.71 144.432   3
   0 -11  16 1261.91 142.891   3
   0 -11  16 1664.63 150.789   4
   0 -11  17 377.422 59.0800   2
   0 -11  17 461.151 64.1876   1
   0 -11 -17 403.214 61.6037   2
   0 -11 -17 428.427 64.9001   1
   0 -11  17 469.863 62.1216   1
   0  11  17 424.967 61.8730   1
   0  11 -17 532.118 63.5925  10
   0 -11 -17 480.704 68.1105  10
   0 -11  17 561.906 67.2048   5
   0  11  17 554.894 67.3300   5
   0 -11  17 393.415 62.3534   2
   0 -11  17 361.900 57.7055   3
   0  11  17 390.204 58.6096   2
   0 -11  17 649.611 69.1126   9
   0 -11 -17 525.977 65.3344   9
   0  11  17 464.539 62.8967   8
   0 -11 -17 479.829 60.8527   8
   0 -11 -17 456.151 58.1360   7
   0  11 -17 462.922 62.5430   7
   0 -11 -17 423.132 56.5827   7
   0 -11  17 449.815 60.6138   7
   0 -11  17 513.931 64.2463   6
   0  11  17 448.488 65.6216   6
   0 -11  17 428.237 57.7603   3
   0 -11 -17 408.832 59.9302   3
   0  11  17 361.574 58.4811   3
   0  11  17 413.860 68.3045   4
   0 -11  17 526.856 70.1829   4
   0 -11 -18 12.6438 40.3237   2
   0 -11  18 34.6571 42.3797   1
   0 -11  18 78.2655 36.3046   2
   0 -11 -18 3.16180 42.1107   1
   0 -11  18 50.3415 38.1596   1
   0  11 -18 50.6581 41.1886  10
   0 -11 -18 73.5636 44.6970  10
   0  11  18 51.6225 46.2404   5
   0 -11  18 87.3443 43.4660   5
   0 -11  18 23.3019 31.5137   3
   0 -11  18-3.13300 38.7745   2
   0 -11  18 25.8065 46.4543   9
   0 -11 -18 78.7981 38.4229   8
   0  11  18 6.31176 39.8831   8
   0  11 -18 59.0267 31.4268   8
   0 -11 -18 76.9339 34.8344   7
   0  11 -18 113.774 40.5041   7
   0 -11 -18 30.1928 32.1856   7
   0  11  18 29.4380 43.3964   6
   0 -11  18 82.3190 42.8924   6
   0  11  18 34.6849 34.4411   3
   0 -11  18-8.74389 34.8929   3
   0 -11 -18 22.1000 36.2631   3
   0 -11  18 25.6703 48.2953   4
   0  11  18 92.2279 47.9412   4
   0 -11 -19 82.3381 45.7387  10
   0  11 -19 141.209 45.3727  10
   0  11  19 59.9617 49.0877   5
   0 -11  19 111.009 47.6893   5
   0 -11  19 79.2145 40.9903   2
   0 -11  19 67.9362 33.5699   3
   0 -11  19 153.530 48.9771   9
   0  11  19 33.7492 51.7235   4
   0 -11  19 29.8232 49.2640   4
   0  11 -19 67.3909 33.5177   8
   0 -11 -19 139.035 37.5543   7
   0 -11 -19 41.6672 33.2774   7
   0  11  19 63.6245 44.4041   6
   0 -11  19-26.8361 44.3028   6
   0 -11  19 127.095 36.0619   3
   0 -11  19 44.5746 43.8331   1
   0  11 -20 1616.22 137.144  10
   0 -11 -20 1624.92 141.288  10
   0  11  20 1332.95 139.280   5
   0 -11  20 1259.72 139.727   5
   0 -11  20 1203.96 132.977   3
   0 -11  20 1509.12 140.314   9
   0  11 -20 1286.96 132.645   8
   0  11 -20 1341.62 131.814   8
   0 -11 -20 1295.00 133.457   7
   0 -11 -20 1254.28 131.942   7
   0 -11  20 1640.87 139.131   6
   0  11  20 1392.42 139.978   6
   0 -11  20 1154.40 133.208   3
   0 -11  20 1219.81 139.725   4
   0  11  20 1314.06 140.984   4
   0  11 -21 48.0223 43.2995  10
   0 -11 -21 77.3439 47.5847  10
   0  11  21 108.309 47.4376   5
   0 -11  21 19.1076 45.4322   5
   0 -11  21 45.5474 32.9026   3
   0 -11 -21 76.7575 45.4613   9
   0 -11  21 111.878 50.0907   9
   0  11 -21 74.8805 35.7804   8
   0  11 -21 116.092 34.5053   8
   0 -11 -21 5.70468 35.1730   7
   0 -11 -21 37.0419 34.3104   7
   0 -11  21 69.6570 44.0983   6
   0  11  21-46.3884 47.4075   6
   0 -11  21-15.1926 36.0997   3
   0 -11  21 73.1070 51.5082   4
   0  11  21 23.2165 51.4299   4
   0  11 -22 23.0737 44.4127  10
   0 -11 -22 35.3522 48.9331  10
   0 -11  22 54.3516 47.2487   5
   0  11  22 54.9901 48.7716   5
   0 -11  22-30.7763 33.1993   3
   0 -11  22 43.0518 50.9294   9
   0 -11 -22 48.8145 46.6226   9
   0  11 -22 7.87743 35.1875   8
   0  11 -22 5.24901 31.2963   8
   0 -11 -22 37.5620 36.0057   7
   0 -11 -22 2.88638 33.6720   7
   0 -11  22 46.1261 43.9160   6
   0  11  22-31.4131 45.0190   6
   0 -11  22-12.3188 36.3876   3
   0  11  22 3.92720 52.0103   4
   0 -11  22-35.1660 52.1186   4
   0  11 -23-67.7827 45.4164  10
   0 -11 -23-11.9588 48.8324  10
   0 -11  23-11.8269 47.8859   5
   0  11  23 15.9429 49.4788   5
   0 -11  23 81.0415 33.6801   3
   0 -11  23-11.9047 49.2617   9
   0 -11 -23-3.30880 45.4861   9
   0  11 -23 72.1580 35.7471   8
   0  11 -23-77.4643 35.2724   8
   0 -11 -23-2.92870 35.9418   7
   0 -11 -23-35.1079 32.4243   7
   0 -11  23-18.0768 45.2488   6
   0  11  23-27.8967 47.2330   6
   0 -11  23 9.36214 36.1835   3
   0 -11  23-51.5491 55.0161   4
   0  11  23-43.8473 52.3218   4
   0 -11 -24 113.210 52.4231  10
   0  11 -24 129.499 47.2587  10
   0 -11  24 64.0092 49.7491   5
   0  11  24 177.890 51.9452   5
   0 -11  24 135.679 37.4551   3
   0 -11 -24 59.3237 37.1396   7
   0  11 -24 111.449 38.0042   8
   0 -11 -24 97.8265 34.5173   7
   0  11  24 169.805 51.9453   6
   0 -11  24 128.841 51.2731   6
   0  11 -24 130.594 39.8123   8
   0  11  24 92.9899 53.7430   4
   0 -11  24 165.001 57.9120   4
   0 -11  24 148.818 52.5525   9
   0 -11 -24 178.503 52.2669   9
   0 -11  24 157.957 41.6974   3
   0  11  25 45.0719 53.3924   4
   0 -11  25 53.0358 52.5245   4
   0 -11 -25-9.00749 34.8218   7
   0  11  25 32.7826 47.6915   6
   0 -11  25-44.9716 48.9087   6
   0 -11 -25-3.00563 36.5203   7
   0 -11 -25 92.5346 49.0927   9
   0 -11  25 4.07481 50.1739   9
   0  11  25-28.6837 50.2867   5
   0 -11  25 8.11457 48.2650   5
   0 -11  26 24.8006 54.4709   4
   0  11  26 70.5931 55.3550   4
   0 -11 -26 48.6557 33.0955   7
   0  11  26 16.6052 51.6783   6
   0 -11  26-30.5167 48.7203   6
   0 -11 -26 39.5741 37.5037   7
   0  11  26 24.9181 52.2027   5
   0 -11  26 139.878 54.2162   5
   0 -11  26 8.24998 52.5919   9
   0 -11 -26 10.4638 46.8468   9
   0 -11 -26-33.2087 50.2235  10
   0 -11  27 58.6112 57.1514   4
   0 -11 -27 86.3240 40.3626   7
   0 -11 -27 83.1543 35.7236   7
   0 -11  27 81.4943 52.9497   6
   0  11 -27 74.0438 50.1178  10
   0 -11  27 124.990 54.2804   5
   0 -11  27 221.265 58.2943   9
   0 -11 -27 92.2701 50.8110   9
   0 -11  28-15.7803 48.2467   6
   0  11 -28 9.87154 49.0071  10
   0 -11 -28 39.7279 50.5031   9
   0 -12   0 559.184 65.2093  10
   0  12   0 460.427 65.9946   5
   0  12   0 495.201 60.2165   2
   0 -12   0 484.267 61.0679   2
   0 -12   0 590.351 60.1738   8
   0  12   0 419.652 59.1933   8
   0  12   0 389.214 57.9968   3
   0 -12   0 528.996 60.5885   3
   0 -12   0 505.158 59.0323   7
   0  12   0 475.302 61.1786   7
   0  12   0 486.191 66.6444   4
   0  12   0 356.760 59.0697   1
   0 -12   0 558.915 65.1787   1
   0 -12   1 1196.67 109.033  10
   0 -12  -1 1379.02 112.273  10
   0 -12   1 808.143 105.620   2
   0  12   1 954.046 106.357   2
   0  12  -1 1030.58 106.338   2
   0 -12  -1 914.917 106.129   2
   0  12   1 1116.01 111.634   4
   0  12  -1 1034.46 109.554   4
   0  12   1 1009.03 106.277   8
   0 -12   1 1199.02 107.132   8
   0 -12  -1 1160.46 107.206   8
   0  12  -1 1155.58 106.576   8
   0 -12   1 1070.88 106.686   3
   0 -12  -1 1099.17 106.731   3
   0  12   1 1021.79 105.534   3
   0  12  -1 980.053 105.623   3
   0  12   1 1126.76 107.278   7
   0 -12  -1 1089.29 105.522   7
   0  12  -1 1062.59 107.282   7
   0 -12   1 999.824 105.650   7
   0  12  -1 1030.41 109.801   5
   0  12   1 1015.51 109.357   5
   0  12  -1 831.836 105.283   1
   0  12   1 935.563 106.235   1
   0 -12   1 1008.24 108.978   1
   0 -12  -1 1055.02 108.785   1
   0 -12  -2 321.457 51.8340  10
   0 -12   2 285.214 49.6500  10
   0  12   2 258.629 52.3905   5
   0  12  -2 274.091 49.7597   5
   0  12  -2 243.599 44.5597   2
   0 -12   2 246.725 45.2883   2
   0 -12  -2 218.405 44.0861   2
   0  12   2 232.648 42.4798   2
   0  12   2 286.178 53.0471   4
   0  12  -2 324.840 54.1430   4
   0 -12   2 220.639 43.1877   8
   0  12  -2 223.258 43.9455   8
   0 -12  -2 196.202 43.0770   8
   0  12   2 262.629 44.3941   8
   0  12   2 207.753 41.4074   3
   0 -12   2 302.409 44.7394   3
   0  12  -2 236.982 43.4156   3
   0 -12  -2 238.285 41.9729   3
   0  12  -2 257.727 45.3319   7
   0  12  -2 305.246 49.5449   6
   0 -12   2 246.221 41.2705   7
   0 -12  -2 232.256 39.7548   7
   0  12   2 320.048 44.5783   7
   0  12  -2 129.705 43.8970   1
   0  12   2 291.340 46.9288   1
   0 -12  -2 257.073 47.5569   1
   0 -12   2 276.932 48.5594   1
   0 -12   3 896.356 108.449   1
   0 -12  -3 920.718 108.543   1
   0 -12   3 1304.05 110.550  10
   0 -12  -3 1273.20 111.275  10
   0  12   3 1132.88 110.627   5
   0  12  -3 1078.46 112.184   4
   0 -12   3 902.619 106.585   2
   0 -12  -3 876.570 106.637   2
   0  12   3 944.739 107.023   2
   0  12  -3 956.232 106.678   2
   0 -12  -3 1276.81 111.691   9
   0 -12  -3 1130.40 107.509   8
   0 -12   3 1164.20 107.435   8
   0  12   3 1058.01 107.121   8
   0 -12   3 1050.48 106.644   3
   0 -12  -3 968.334 106.470   3
   0  12   3 1020.55 106.893   3
   0  12  -3 1055.75 106.360   3
   0  12  -3 1221.89 111.160   6
   0 -12   3 1028.94 106.611   7
   0  12   3 992.064 106.573   7
   0 -12  -3 955.086 105.972   7
   0  12  -3 1182.99 109.018   7
   0  12  -3 1148.11 111.539   5
   0  12   3 905.514 106.496   1
   0  12  -3 973.617 107.509   1
   0  12   3 1148.87 111.592   4
   0 -12  -4 55.2240 39.0112   1
   0 -12   4 72.5619 41.0323   1
   0 -12  -4 78.4308 45.5460  10
   0 -12   4 32.5568 40.6912  10
   0  12   4 68.5447 40.8236   5
   0  12   4 5.78518 32.6797   2
   0  12  -4 89.3371 33.8863   2
   0 -12   4 72.0825 35.4768   2
   0 -12  -4 81.0377 36.6627   2
   0 -12   4 28.7170 40.4940   9
   0 -12  -4 72.1600 41.3444   9
   0  12   4 38.0907 35.7237   8
   0 -12  -4 51.6875 33.8379   8
   0 -12   4 29.9358 32.4174   8
   0  12  -4 24.4853 31.4348   3
   0 -12  -4 109.616 33.8394   3
   0 -12   4-19.0468 32.9491   3
   0  12   4 106.794 35.0520   3
   0 -12   4 62.5374 32.9411   7
   0 -12  -4 40.6969 32.2275   7
   0  12  -4 3.01679 41.0923   6
   0  12   4 48.9161 35.2617   7
   0  12  -4 31.3166 35.3857   7
   0  12  -4 38.9741 43.3519   5
   0  12   4 37.7546 33.3876   1
   0  12  -4 14.4923 36.0156   1
   0  12   4 36.0861 43.0956   4
   0  12  -4 78.5464 43.1201   4
   0 -12  -5 1395.83 150.182   1
   0 -12   5 1647.48 150.243  10
   0  12  -5 1593.12 152.797   4
   0  12   5 1655.76 152.543   5
   0 -12  -5 1387.59 149.215   2
   0  12   5 1354.82 148.298   2
   0  12  -5 1495.61 148.062   2
   0 -12   5 1647.77 150.031   2
   0 -12  -5 2099.49 154.532   9
   0 -12   5 1678.21 151.820   9
   0 -12   5 1593.73 147.931   8
   0 -12  -5 1788.89 150.561   8
   0  12   5 1751.48 150.208   8
   0  12  -5 1386.55 147.401   3
   0 -12  -5 1468.38 148.420   3
   0 -12   5 1356.75 147.340   3
   0  12   5 1377.23 147.467   3
   0  12  -5 1782.74 152.164   6
   0 -12  -5 1537.41 147.876   7
   0  12  -5 1398.17 148.939   7
   0 -12   5 1570.91 149.016   7
   0  12   5 1485.73 148.637   7
   0  12   5 1448.95 151.119   6
   0  12  -5 1678.55 152.704   5
   0 -12   5 1465.95 150.404   1
   0  12   5 1406.39 148.767   1
   0  12  -5 1251.45 147.858   1
   0  12   5 1426.11 151.818   4
   0 -12  -6 854.857 97.6881   1
   0 -12   6 1048.69 99.1353  10
   0  12   6 1063.01 101.143   5
   0  12  -6 921.474 99.9889   4
   0  12   6 812.970 94.4966   2
   0 -12  -6 781.685 95.6391   2
   0  12  -6 796.860 94.3883   2
   0 -12   6 847.189 95.2484   2
   0 -12  -6 1057.42 99.8937   9
   0 -12   6 969.816 98.7917   9
   0 -12   6 924.292 94.4901   8
   0  12   6 939.489 95.9092   8
   0 -12  -6 1031.02 96.9130   8
   0  12   6 863.556 94.5640   3
   0 -12   6 890.518 94.7137   3
   0 -12  -6 758.421 95.1084   3
   0  12  -6 920.016 95.2147   3
   0 -12  -6 849.263 93.5519   7
   0  12  -6 1046.04 98.0504   7
   0  12   6 875.059 95.0237   7
   0 -12   6 870.870 94.5579   7
   0  12   6 1067.38 100.363   6
   0  12  -6 989.720 100.569   5
   0 -12   6 920.119 97.8369   1
   0  12   6 856.634 96.4389   1
   0  12  -6 784.221 95.4678   1
   0  12   6 1037.52 101.234   4
   0 -12  -7 112.312 44.3624   1
   0  12   7 109.208 38.2296   1
   0 -12   7 103.824 42.9925  10
   0  12  -7 133.655 47.5138   4
   0  12   7 96.8803 44.8812   5
   0  12   7 129.510 38.1939   2
   0 -12  -7 194.487 41.3730   2
   0  12  -7 213.569 39.3878   2
   0 -12   7 87.8603 38.7036   2
   0 -12   7 254.590 46.8198   9
   0 -12  -7 194.670 45.4520   9
   0 -12   7 193.968 38.7450   8
   0  12   7 172.837 40.9013   8
   0 -12  -7 62.2869 37.0817   8
   0 -12   7 175.490 40.2462   3
   0 -12  -7 72.2278 35.3197   3
   0  12   7 199.167 38.0466   3
   0  12  -7 128.801 36.1001   3
   0 -12  -7 121.725 35.4892   7
   0 -12   7 148.999 36.8496   7
   0  12   7 214.054 38.6880   7
   0  12  -7 160.838 41.6647   7
   0  12   7 140.007 42.7304   6
   0  12  -7 159.086 47.6856   5
   0  12  -7 103.048 38.7721   1
   0 -12   7 141.523 41.8157   1
   0  12   7 164.345 47.4999   4
   0  12   8 68.3774 37.8724   1
   0 -12  -8 59.5396 40.3781   1
   0 -12   8 106.195 44.2594  10
   0 -12  -8 180.901 45.6359  10
   0  12  -8 84.2870 44.3266   4
   0  12   8 141.700 43.8993   5
   0 -12   8 106.144 40.4566   2
   0  12   8 148.294 38.5470   2
   0 -12  -8 68.2563 37.9871   2
   0  12  -8 120.759 37.8993   2
   0 -12   8 187.577 46.1305   9
   0 -12  -8 116.978 44.3997   9
   0  12   8 54.5786 39.9659   8
   0 -12   8 154.242 36.5501   8
   0 -12  -8 111.939 39.6746   8
   0  12  -8 148.712 36.8667   3
   0  12   8 174.968 37.7837   3
   0 -12   8 126.691 36.0816   3
   0 -12  -8 175.133 39.1031   3
   0 -12  -8 127.228 36.0905   7
   0  12   8 162.695 40.5984   7
   0 -12   8 132.696 35.9182   7
   0  12  -8 129.940 39.0779   7
   0  12  -8 80.2739 41.2801   5
   0  12   8 161.642 43.6835   6
   0 -12   8 106.864 43.7157   1
   0  12  -8 97.8185 38.4692   1
   0  12   8 67.7168 44.6985   4
   0 -12  -9 1880.97 194.813   1
   0 -12  -9 2130.50 196.672  10
   0 -12   9 2253.59 195.494  10
   0  12  -9 2438.54 199.007   4
   0  12   9 2179.43 196.990   5
   0 -12  -9 1836.94 193.782   2
   0 -12   9 1773.90 193.692   2
   0  12  -9 1869.98 193.427   2
   0  12   9 1930.40 193.559   2
   0 -12   9 2093.95 196.424   9
   0 -12  -9 2561.66 197.508   9
   0  12   9 1560.11 192.400   8
   0 -12  -9 2323.62 194.514   8
   0 -12  -9 1969.94 193.745   3
   0  12   9 1938.57 193.146   3
   0 -12   9 2015.16 193.351   3
   0  12   9 2051.59 193.675   7
   0 -12   9 2100.22 194.475   7
   0  12  -9 2188.61 194.934   7
   0 -12  -9 2096.91 192.444   7
   0  12   9 2181.51 196.639   6
   0  12  -9 2348.06 197.285   5
   0 -12   9 2015.23 195.174   1
   0  12   9 1776.54 193.074   1
   0  12  -9 2131.75 194.318   1
   0  12  -9 1706.53 191.617   3
   0  12   9 1967.29 196.732   4
   0  12  10 443.937 60.4374   1
   0 -12 -10 378.026 63.1356   1
   0 -12  10 557.067 64.5784  10
   0 -12 -10 455.131 65.3386  10
   0  12 -10 588.696 69.5476   4
   0  12  10 520.863 65.6827   5
   0  12  10 379.702 58.6734   2
   0  12 -10 430.996 58.2413   2
   0 -12 -10 476.704 61.7247   2
   0 -12  10 455.114 61.5043   2
   0 -12  10 433.461 64.0548   9
   0 -12 -10 558.249 66.2231   9
   0  12  10 525.121 63.1018   8
   0 -12 -10 448.014 59.6730   8
   0 -12  10 415.870 58.1235   3
   0 -12 -10 432.110 59.5655   3
   0  12  10 336.597 57.6006   3
   0 -12 -10 495.190 57.9279   7
   0  12 -10 506.028 62.5901   7
   0 -12  10 469.194 59.6976   7
   0  12  10 384.300 59.0986   7
   0  12 -10 501.975 66.7586   5
   0  12  10 464.912 63.7797   6
   0 -12  10 533.321 65.4669   1
   0  12 -10 379.315 59.3032   1
   0  12  10 453.231 65.3866   4
   0  12 -10 557.907 60.3313   3
   0 -12 -11 637.320 75.8006   1
   0  12  11 655.092 73.1908   1
   0 -12 -11 640.257 77.5431  10
   0 -12  11 619.554 75.5509  10
   0  12  11 712.416 77.9684   5
   0  12 -11 675.695 78.3754   4
   0 -12  11 607.081 73.6083   2
   0  12 -11 576.262 71.0949   2
   0  12  11 513.716 70.4507   2
   0 -12 -11 626.946 73.4099   2
   0 -12  11 742.805 77.9142   9
   0 -12  11 610.765 70.0370   8
   0  12  11 747.138 74.4627   8
   0 -12 -11 689.703 72.7793   8
   0  12  11 551.107 70.7523   3
   0 -12 -11 614.641 72.4939   3
   0 -12  11 506.161 70.0262   3
   0 -12  11 628.716 71.2183   7
   0  12  11 309.186 68.4967   7
   0 -12 -11 576.593 68.8782   7
   0  12 -11 590.092 73.6145   7
   0  12 -11 656.459 77.5565   5
   0  12  11 671.582 76.3045   6
   0 -12  11 668.611 76.6006   1
   0  12 -11 640.315 73.3502   1
   0  12 -11 691.720 72.4083   3
   0 -12 -12 21.5397 41.7653   1
   0  12  12 3.07283 37.1728   1
   0 -12  12 66.7613 44.6430  10
   0 -12 -12 41.5867 43.3209  10
   0  12  12 63.6508 43.6965   5
   0  12 -12 63.4594 46.8300   4
   0 -12  12-30.4708 37.8053   2
   0 -12 -12 46.0823 36.8425   2
   0  12 -12 60.8761 36.2473   2
   0  12  12 67.5079 36.0156   2
   0 -12  12 3.53571 42.5932   9
   0 -12 -12 21.1673 36.0757   8
   0  12  12 45.4033 38.3487   8
   0 -12  12-24.6148 33.8176   8
   0 -12  12 36.8768 33.8567   3
   0 -12 -12 12.1828 34.4814   3
   0  12  12 12.1767 32.7940   3
   0  12  12 24.7455 34.5248   7
   0 -12 -12 32.9514 31.8386   7
   0 -12  12 12.2729 34.1829   7
   0  12 -12 46.0902 37.9329   7
   0  12  12 38.4565 41.3782   6
   0  12 -12 45.4701 44.3524   5
   0 -12  12-12.2642 39.6887   1
   0  12 -12 52.0413 36.0621   1
   0  12 -12 82.2607 34.2731   3
   0 -12  13 949.637 93.0899   1
   0 -12  13 761.914 88.6822   2
   0 -12 -13 742.149 91.7739   1
   0 -12  13 877.311 91.7922   1
   0 -12 -13 1022.32 97.1285  10
   0 -12  13 910.378 95.3519   5
   0  12  13 834.996 94.2589   5
   0  12  13 773.932 89.1598   2
   0 -12 -13 846.193 90.9189   2
   0 -12  13 700.995 89.6927   2
   0 -12  13 827.016 87.3867   3
   0  12 -13 992.708 91.5612  10
   0 -12  13 480.471 89.9423   9
   0  12  13 897.815 92.2572   8
   0 -12 -13 939.741 90.0157   8
   0  12 -13 914.483 87.3498   8
   0  12 -13 853.261 91.1637   7
   0 -12 -13 701.422 86.6919   7
   0 -12  13 848.938 91.0127   7
   0  12  13 760.766 89.0211   7
   0  12  13 986.616 94.5186   6
   0 -12  13 891.156 93.0815   6
   0  12  13 649.036 87.2484   3
   0 -12 -13 742.134 89.1755   3
   0 -12  13 916.321 89.6715   3
   0 -12  13 821.467 95.4629   4
   0 -12  14 46.5002 35.8397   2
   0 -12  14 134.203 44.2661   1
   0 -12 -14 97.1369 44.5982   1
   0 -12  14 165.189 42.3391   1
   0 -12 -14 164.926 50.6372  10
   0  12  14 145.253 47.5460   5
   0 -12  14 136.407 45.6982   5
   0 -12  14 136.583 41.1286   2
   0  12  14 137.489 39.4275   2
   0 -12 -14 96.9905 39.4735   2
   0 -12  14 66.4776 34.1648   3
   0  12 -14 175.767 45.0296  10
   0 -12  14 152.737 45.8967   9
   0 -12 -14 108.438 40.3412   8
   0  12  14 31.0157 41.4500   8
   0  12 -14 124.369 34.8370   8
   0  12 -14 140.929 43.8474   7
   0  12  14 167.056 42.1628   7
   0 -12  14 96.9464 38.5707   7
   0 -12 -14 133.405 35.8884   7
   0 -12  14 166.206 46.6745   6
   0  12  14 198.213 47.8971   6
   0  12  14 105.715 38.4311   3
   0 -12  14 164.856 39.4628   3
   0 -12 -14 130.737 39.9684   3
   0 -12  14 90.4657 50.6937   4
   0 -12 -15 1299.36 133.335   1
   0 -12  15 1154.57 130.491   1
   0 -12 -15 1545.76 136.848  10
   0  12 -15 1465.39 132.535  10
   0 -12  15 1487.85 135.836   5
   0  12  15 1174.65 133.683   5
   0 -12  15 1384.38 129.469   3
   0 -12 -15 1114.62 130.317   2
   0 -12  15 1262.22 131.436   2
   0 -12  15 1543.89 137.068   4
   0 -12 -15 1265.77 130.347   8
   0  12  15 1373.83 131.892   8
   0  12 -15 1298.49 127.690   8
   0 -12 -15 1283.97 129.272   7
   0  12 -15 1514.28 133.448   7
   0 -12 -15 1167.78 127.689   7
   0  12  15 1266.22 133.818   6
   0 -12  15 1285.85 133.044   6
   0 -12  15 1184.22 129.180   3
   0  12  15 1218.91 129.650   3
   0 -12 -15 1251.78 130.504   3
   0 -12  15 1408.17 133.320   1
   0 -12  15 1226.83 129.958   2
   0 -12 -16 31.8582 38.9405   2
   0 -12  16 3.17756 42.1768   1
   0 -12 -16 47.8337 43.5820   1
   0 -12 -16 37.0607 47.4154  10
   0  12  16 67.2103 44.6448   5
   0 -12  16-3.68845 44.8009   5
   0 -12  16 69.5448 38.3793   2
   0 -12  16 47.2446 33.4614   3
   0 -12  16 97.2128 48.4203   9
   0  12 -16 44.1313 43.5570  10
   0  12 -16 83.5440 35.7780   8
   0  12  16 34.8688 38.7475   8
   0  12 -16 10.1175 31.1576   8
   0 -12 -16 39.5579 33.5150   7
   0 -12 -16 11.2954 33.0713   7
   0  12 -16 79.7366 41.9679   7
   0  12  16 22.2937 43.2345   6
   0 -12  16 83.8233 43.9084   6
   0 -12  16 26.6060 37.1252   3
   0 -12 -16-3.17628 38.9560   3
   0 -12  16 70.6299 51.5725   4
   0  12 -17 86.5606 43.8480  10
   0 -12 -17 86.5996 48.6894  10
   0  12  17 37.8578 46.3693   5
   0 -12  17 82.3000 45.2078   5
   0 -12  17 74.6502 33.9576   3
   0 -12  17 37.8987 45.7890   9
   0 -12 -17 147.049 47.0034   9
   0  12 -17 115.047 36.2021   8
   0  12 -17 53.6616 33.1394   8
   0 -12 -17 59.8681 36.6849   7
   0 -12 -17 34.1738 31.3447   7
   0  12  17 37.7199 46.4359   6
   0 -12  17 95.3143 40.4242   6
   0 -12  17 32.8846 35.9956   3
   0 -12  17 52.7688 49.3258   4
   0  12 -18 2.83073 43.1495  10
   0 -12 -18 3.82399 49.6694  10
   0  12  18-49.9043 47.5697   5
   0 -12  18 26.5515 46.4589   5
   0 -12  18-6.04002 31.2518   3
   0 -12  18-3.84111 46.3288   9
   0 -12 -18 29.1156 45.1141   9
   0  12 -18 2.58672 34.9787   8
   0  12 -18-7.75324 32.6516   8
   0 -12 -18 8.63026 34.8777   7
   0 -12 -18-8.62505 32.3725   7
   0 -12  18-31.1091 43.7394   6
   0  12  18 7.65518 47.3528   6
   0 -12  18-15.1178 35.8939   3
   0  12  18 26.8904 48.5335   4
   0 -12  18 30.5697 51.3137   4
   0 -12 -19 349.284 58.6831  10
   0  12 -19 292.956 53.7525  10
   0 -12  19 342.385 56.2369   5
   0  12  19 287.958 55.9466   5
   0 -12  19 201.632 43.9395   3
   0 -12 -19 357.166 58.3479   9
   0 -12  19 245.230 57.6450   9
   0  12 -19 316.728 47.1770   8
   0 -12 -19 246.972 47.8130   7
   0  12 -19 235.374 43.8431   8
   0 -12 -19 220.586 43.9240   7
   0 -12  19 284.499 54.8751   6
   0  12  19 341.767 57.9997   6
   0 -12  19 265.966 49.0841   3
   0  12  19 140.157 59.7407   4
   0 -12  19 298.321 62.2397   4
   0  12 -20 61.2669 45.6074  10
   0 -12 -20 3.93715 47.4407  10
   0 -12  20 19.4995 46.1680   5
   0  12  20 19.7219 44.9792   5
   0 -12  20 15.4434 33.7737   3
   0 -12  20 39.4262 50.7044   9
   0 -12 -20 33.2011 46.5169   9
   0  12 -20 21.2078 35.4472   8
   0  12 -20 42.3777 32.8730   8
   0 -12 -20 2.93321 35.4878   7
   0 -12 -20 64.4917 33.9022   7
   0  12  20 7.87616 46.7869   6
   0 -12  20 3.56874 44.8394   6
   0 -12  20-3.09236 35.9599   3
   0 -12  20 19.6342 51.3429   4
   0  12  20-11.8413 51.5313   4
   0 -12 -21 87.8408 50.3417  10
   0  12 -21 20.7684 44.6460  10
   0 -12  21-7.90804 46.3236   5
   0  12  21 19.9812 49.7409   5
   0 -12  21-18.7432 35.1857   3
   0  12 -21 45.6775 36.6119   8
   0  12 -21-24.1607 32.5231   8
   0 -12 -21 53.3672 35.8398   7
   0 -12 -21 8.88509 32.7649   7
   0  12  21 3.99240 47.9618   6
   0 -12  21 32.6387 44.3336   6
   0 -12 -21 60.5864 49.0260   9
   0 -12  21 19.9627 51.3681   9
   0 -12  21 25.0209 36.7382   3
   0 -12  21 35.8189 51.5947   4
   0  12  21 83.9662 55.0087   4
   0 -12 -22 84.9905 51.3911  10
   0  12 -22 66.4029 47.5224  10
   0 -12  22 104.164 50.4859   5
   0  12  22 113.392 53.5531   5
   0  12 -22 117.231 38.5143   8
   0  12 -22 114.403 36.7377   8
   0 -12 -22 101.873 37.6736   7
   0 -12 -22 68.8410 34.2355   7
   0  12  22 52.5982 49.2401   6
   0 -12  22 29.4930 47.8059   6
   0 -12  22 72.5614 54.1543   4
   0  12  22 52.6464 54.0155   4
   0 -12  22 123.296 41.5192   3
   0 -12 -22 27.3170 48.3870   9
   0 -12  22 230.407 55.4276   9
   0  12  23-24.6053 56.2900   4
   0 -12  23-8.16582 53.8205   4
   0 -12 -23 6.05116 34.1356   7
   0  12  23-4.09751 50.1876   6
   0 -12  23 44.9478 48.4328   6
   0 -12 -23-18.1727 36.1487   7
   0 -12  23-8.11726 47.4857   5
   0  12  23-28.6979 50.8028   5
   0 -12  23 4.08993 50.7650   9
   0 -12 -23 76.2024 48.7403   9
   0 -12 -23-12.2966 51.5387  10
   0 -12  24 24.7960 55.2675   4
   0  12  24 8.29993 53.2593   4
   0 -12 -24-9.17699 34.9291   7
   0 -12  24 7.61165 47.1671   6
   0  12  24-66.3667 50.5534   6
   0 -12 -24 3.06082 35.3539   7
   0 -12  24-16.4392 49.1432   5
   0  12  24 95.4305 52.1766   5
   0 -12 -24 38.6700 48.4537   9
   0 -12  24-4.13844 51.0347   9
   0 -12 -24 29.0450 50.6560  10
   0 -12  25 133.820 60.2172   4
   0 -12 -25 98.9953 38.2222   7
   0 -12  25 143.035 51.8585   6
   0 -12 -25 86.5297 35.2259   7
   0 -12  25 87.3551 51.7620   5
   0 -12  25-58.5648 55.6601   9
   0 -12 -25 53.5338 48.8016   9
   0  12 -25 12.7644 46.3529  10
   0 -12 -26 84.4282 39.8210   7
   0 -12 -26 49.9791 36.8208   7
   0 -12  26 70.6455 52.1389   6
   0  12 -26 159.429 51.7225  10
   0 -12 -26 43.4743 49.2253   9
   0 -13   0 51.4682 39.7458   1
   0  13   0 10.3292 41.1768   5
   0 -13   0 6.59404 42.6425   9
   0  13   0-11.0046 34.7713   8
   0 -13   0 2.75117 35.7473   8
   0 -13   0-11.5920 34.6621   3
   0  13   0-37.6461 33.5808   3
   0  13   0 29.1873 36.8877   7
   0 -13   0 8.74166 29.8112   7
   0  13   0 52.3109 43.1704   6
   0 -13   0 21.0871 35.0627   2
   0  13   0 39.1403 34.1167   2
   0  13   0-15.1161 35.1881   1
   0  13   0 10.3939 44.4014   4
   0 -13  -1 690.525 81.3865   1
   0 -13   1 636.006 80.4127   1
   0 -13   1 916.121 82.5656  10
   0  13  -1 722.636 76.8903   2
   0 -13   1 656.752 77.8538   2
   0  13   1 448.949 74.7022   2
   0 -13  -1 413.256 74.7305   2
   0 -13  -1 812.643 82.4068   9
   0 -13   1 703.785 81.3403   9
   0  13  -1 746.755 77.3691   8
   0 -13  -1 783.194 77.5580   8
   0  13   1 722.464 77.5984   8
   0 -13   1 872.157 78.5016   8
   0  13  -1 672.919 75.9557   3
   0  13   1 590.338 74.6716   3
   0 -13   1 670.164 76.8712   3
   0 -13  -1 692.652 76.4179   3
   0 -13  -1 678.732 75.9058   7
   0  13  -1 674.027 81.6485   6
   0  13   1 693.369 82.1491   6
   0  13   1 671.151 77.7269   7
   0  13  -1 680.869 78.5872   7
   0 -13   1 635.800 75.8103   7
   0  13  -1 733.395 81.5545   5
   0  13   1 689.480 82.3677   5
   0  13   1 647.573 77.2738   1
   0  13  -1 532.271 76.3846   1
   0  13   1 749.067 84.2652   4
   0  13  -1 703.548 82.2726   4
   0 -13  -2 658.276 82.4958   1
   0 -13   2 606.356 80.9999   1
   0 -13   2 801.680 85.3045  10
   0  13  -2 780.899 86.0349   4
   0 -13  -2 661.522 80.5729   2
   0  13   2 612.497 78.6906   2
   0 -13   2 581.894 79.1942   2
   0  13  -2 662.942 79.0923   2
   0 -13  -2 1013.61 87.1067   9
   0 -13   2 876.511 86.5987   9
   0  13   2 749.571 80.5000   8
   0 -13   2 862.039 81.0699   8
   0 -13  -2 709.874 79.0878   8
   0  13  -2 735.319 78.7258   8
   0  13  -2 636.731 77.6804   3
   0 -13   2 720.790 80.1193   3
   0 -13  -2 678.369 79.1850   3
   0  13   2 651.536 78.7259   3
   0  13  -2 720.253 81.1499   7
   0  13   2 593.156 79.9601   7
   0 -13  -2 635.818 78.6760   7
   0  13  -2 730.497 85.0944   6
   0  13   2 803.467 85.3329   6
   0 -13   2 792.754 79.0170   7
   0  13   2 722.165 84.5189   5
   0  13  -2 810.223 85.7796   5
   0  13   2 614.932 79.4425   1
   0  13  -2 596.402 79.1630   1
   0  13   2 767.671 84.6398   4
   0 -13  -3 304.048 55.0593   1
   0 -13   3 309.778 55.4790   1
   0 -13  -3 397.610 58.9465  10
   0 -13   3 370.344 59.4558  10
   0  13   3 315.476 57.1249   5
   0 -13  -3 363.436 53.2365   2
   0  13   3 323.694 51.0664   2
   0 -13   3 344.387 52.3129   2
   0  13  -3 244.427 49.3779   2
   0 -13  -3 428.348 58.3961   9
   0 -13   3 371.147 57.6840   9
   0  13  -3 265.424 48.9648   8
   0 -13  -3 422.442 51.3176   8
   0  13   3 431.205 53.2808   8
   0 -13   3 233.274 49.0791   8
   0 -13   3 345.530 50.9959   3
   0  13  -3 281.991 48.0154   3
   0  13   3 373.023 50.0022   3
   0 -13  -3 361.571 50.5926   3
   0  13   3 262.486 50.8900   7
   0  13  -3 335.584 53.3679   7
   0 -13   3 427.188 50.7660   7
   0  13  -3 311.195 55.5063   6
   0 -13  -3 244.764 47.5992   7
   0  13   3 353.130 55.8095   6
   0  13  -3 376.697 58.7153   5
   0  13  -3 257.775 49.7222   1
   0  13   3 258.075 51.4614   1
   0  13  -3 292.296 57.4405   4
   0  13   3 372.871 60.1095   4
   0 -13  -4 1048.99 106.261   1
   0 -13   4 974.177 106.230   1
   0 -13  -4 1219.09 109.000  10
   0 -13   4 1192.66 107.529  10
   0  13  -4 1134.96 109.199   4
   0  13   4 1155.89 108.469   5
   0  13   4 956.065 102.771   2
   0  13  -4 935.031 102.738   2
   0 -13  -4 904.991 103.441   2
   0 -13   4 868.919 102.932   2
   0 -13   4 1143.95 108.178   9
   0 -13  -4 1064.13 107.446   9
   0  13  -4 1086.59 102.631   8
   0  13   4 1089.97 104.374   8
   0 -13   4 971.766 102.396   8
   0 -13  -4 1023.34 103.377   8
   0  13   4 993.204 102.429   3
   0 -13  -4 961.501 102.494   3
   0  13  -4 940.551 101.614   3
   0 -13   4 900.878 101.547   3
   0  13   4 955.194 103.334   7
   0 -13  -4 999.517 102.357   7
   0  13   4 987.456 106.778   6
   0 -13   4 940.321 102.327   7
   0  13  -4 949.463 105.793   6
   0  13  -4 977.716 104.507   7
   0  13  -4 1057.63 107.821   5
   0  13  -4 769.091 102.265   1
   0  13   4 791.720 102.627   1
   0  13   4 920.317 107.677   4
   0 -13  -5 654.871 83.1265   1
   0 -13   5 731.705 83.9084  10
   0 -13  -5 877.216 86.5728  10
   0  13   5 798.129 85.2376   5
   0  13   5 524.072 77.8463   2
   0  13  -5 719.132 79.0154   2
   0 -13  -5 658.523 79.7971   2
   0 -13   5 665.244 80.3036   2
   0 -13  -5 822.582 84.2085   9
   0 -13   5 873.183 86.1382   9
   0 -13  -5 771.302 80.1158   8
   0 -13   5 812.240 79.4503   8
   0  13   5 730.827 81.1742   8
   0  13  -5 743.662 78.8774   8
   0 -13  -5 571.933 78.4544   3
   0  13  -5 564.475 77.6830   3
   0  13   5 613.100 78.2310   3
   0 -13   5 755.040 79.4612   3
   0  13  -5 820.713 85.8166   6
   0  13   5 720.900 79.6536   7
   0  13  -5 788.656 81.5356   7
   0 -13  -5 739.729 79.0544   7
   0 -13   5 733.710 79.2292   7
   0  13   5 660.972 82.8365   6
   0  13  -5 720.930 84.9740   5
   0  13  -5 710.831 80.7827   1
   0  13   5 684.501 80.9499   1
   0 -13   5 751.588 83.9746   1
   0  13  -5 627.926 84.9523   4
   0  13   5 559.214 83.6041   4
   0 -13  -6 125.975 48.5235   1
   0 -13   6 242.228 49.7443   1
   0 -13  -6 272.326 52.4901  10
   0 -13   6 225.951 49.2598  10
   0  13   6 130.372 49.9044   5
   0 -13  -6 156.188 42.6108   2
   0  13   6 229.550 41.9750   2
   0  13  -6 167.562 43.3635   2
   0 -13   6 195.195 46.0288   2
   0 -13  -6 196.534 51.2387   9
   0 -13   6 201.448 49.1748   9
   0 -13   6 207.989 42.6644   8
   0  13  -6 318.644 45.5708   8
   0  13   6 178.937 45.9748   8
   0 -13  -6 222.776 43.7703   8
   0  13   6 248.808 42.8058   3
   0 -13  -6 177.023 41.9788   3
   0  13  -6 213.524 39.0265   3
   0 -13   6 164.490 43.1261   3
   0  13   6 246.671 43.7319   7
   0  13  -6 209.262 46.1690   7
   0  13  -6 321.882 52.1046   6
   0 -13  -6 226.315 39.8164   7
   0 -13   6 221.042 41.9538   7
   0  13   6 143.771 47.1526   6
   0  13  -6 332.694 53.6629   5
   0  13   6 205.570 44.9532   1
   0  13  -6 214.442 43.2835   1
   0  13  -6 236.384 53.8363   4
   0  13   6 251.179 52.5998   4
   0 -13   7 539.089 68.6041   1
   0 -13  -7 435.451 67.6378   1
   0 -13   7 631.450 70.9480  10
   0 -13  -7 728.417 73.0611  10
   0  13   7 599.698 70.6065   5
   0  13  -7 571.711 72.2394   4
   0 -13   7 575.957 66.5385   2
   0 -13  -7 440.344 65.5914   2
   0  13  -7 566.471 64.3863   2
   0  13   7 479.804 64.0035   2
   0 -13  -7 563.501 69.2503   9
   0 -13   7 617.683 71.2683   9
   0  13  -7 527.235 63.7090   8
   0 -13   7 574.573 64.6902   8
   0  13   7 575.492 66.2097   8
   0 -13  -7 524.657 64.9997   8
   0 -13  -7 498.784 65.7027   3
   0  13  -7 361.502 59.2004   3
   0 -13   7 474.581 63.3221   3
   0  13   7 446.977 63.1689   3
   0 -13  -7 455.273 62.3886   7
   0  13   7 450.335 64.0797   7
   0 -13   7 546.387 63.8125   7
   0  13  -7 519.436 66.4841   7
   0  13  -7 518.767 69.6789   6
   0  13   7 560.476 70.0874   6
   0  13  -7 444.081 69.9780   5
   0  13  -7 455.507 64.3966   1
   0  13   7 453.336 65.3099   1
   0  13   7 530.799 71.1698   4
   0 -13  -8 633.495 89.1771   1
   0 -13  -8 872.993 93.0236  10
   0 -13   8 939.575 92.8882  10
   0  13   8 833.690 93.4734   5
   0  13  -8 815.706 93.3305   4
   0  13  -8 735.455 86.5138   2
   0  13   8 748.692 86.2719   2
   0 -13   8 551.427 85.2046   2
   0 -13  -8 820.356 88.8320   2
   0 -13  -8 853.797 90.9189   9
   0 -13   8 926.162 93.5941   9
   0  13   8 779.984 88.0452   8
   0 -13   8 781.925 85.3666   8
   0  13  -8 952.084 87.4115   8
   0 -13  -8 797.336 86.4336   8
   0  13  -8 763.539 85.3997   3
   0 -13  -8 853.403 87.7065   3
   0  13   8 636.392 84.3012   3
   0 -13   8 827.482 86.0477   3
   0 -13   8 925.482 87.4792   7
   0  13   8 671.331 86.5490   7
   0 -13  -8 842.401 85.7918   7
   0  13  -8 680.653 86.3160   7
   0  13  -8 855.696 91.6860   6
   0  13   8 836.149 91.7382   6
   0  13  -8 1001.31 93.4825   5
   0 -13   8 752.397 89.5169   1
   0  13  -8 689.848 87.1336   1
   0  13   8 762.836 87.9519   1
   0  13   8 876.149 93.9596   4
   0  13   9 21.8337 36.9093   1
   0 -13  -9 31.2355 41.9576   1
   0 -13   9-5.73500 43.1964  10
   0 -13  -9-45.1890 46.5594  10
   0  13   9-14.4363 44.8816   5
   0  13  -9 46.8898 47.6949   4
   0  13  -9-55.6945 35.2000   2
   0  13   9 24.9038 34.6455   2
   0 -13   9-9.29265 38.1447   2
   0 -13  -9 24.9195 38.9293   2
   0 -13   9 3.58836 43.5920   9
   0 -13  -9 32.2695 43.8284   9
   0 -13   9 13.0536 34.3794   8
   0  13   9-48.5343 39.9409   8
   0  13  -9-49.6114 35.5179   8
   0 -13  -9 30.3080 37.1988   8
   0 -13   9 116.714 35.9335   3
   0  13   9 3.06971 32.5228   3
   0 -13  -9-18.4365 36.2956   3
   0  13  -9 37.9099 35.2485   3
   0  13   9 8.61869 35.6152   7
   0 -13  -9 14.3414 32.9496   7
   0  13  -9 59.3671 45.4649   6
   0 -13   9-3.09879 34.3469   7
   0  13  -9-12.4144 39.2245   7
   0  13   9 35.3979 42.6327   6
   0  13  -9 14.3190 43.5617   5
   0 -13   9 34.2638 41.4884   1
   0  13  -9-18.6613 37.2659   1
   0  13   9 65.1677 47.3871   4
   0 -13 -10 31.4251 41.2953   1
   0  13  10 15.6901 37.1767   1
   0 -13 -10-3.52976 44.4313  10
   0 -13  10 37.2579 45.3659  10
   0  13 -10 10.9155 47.1637   4
   0  13  10-29.1461 46.1485   5
   0 -13  10 43.6390 37.2600   2
   0 -13 -10 34.4855 38.7764   2
   0  13 -10 21.7954 35.8792   2
   0  13  10 34.4634 34.7728   2
   0 -13  10 3.62946 43.1365   9
   0 -13 -10 87.3671 42.2689   9
   0  13 -10-5.21941 34.5629   8
   0 -13 -10 12.2592 36.8953   8
   0 -13  10-18.2732 34.9196   8
   0  13  10 12.2634 38.7282   8
   0 -13 -10 3.09832 36.2425   3
   0 -13  10 35.1864 33.7313   3
   0  13  10 3.09695 34.5845   3
   0  13 -10-2.93201 33.6648   3
   0 -13 -10-2.87414 32.4289   7
   0 -13  10 3.12421 35.5181   7
   0  13 -10 66.4198 45.6930   6
   0  13  10 69.1031 38.6665   7
   0  13 -10 71.9677 38.7660   7
   0  13  10 136.146 45.9521   6
   0  13 -10-3.61174 43.0030   5
   0  13 -10 3.13002 37.0822   1
   0 -13  10 31.3291 41.5291   1
   0  13  10-10.9636 47.3713   4
   0 -13 -11 455.358 64.2584   1
   0 -13  11 653.857 65.9268  10
   0 -13 -11 562.611 67.6723  10
   0  13 -11 440.824 67.9323   4
   0  13  11 500.539 67.0020   5
   0 -13 -11 404.178 60.4440   2
   0  13 -11 401.157 59.4869   2
   0 -13  11 398.464 61.2520   2
   0  13  11 444.672 61.0636   2
   0 -13 -11 607.357 67.0974   9
   0 -13  11 539.699 68.3068   9
   0  13 -11 491.159 58.4698   8
   0 -13  11 399.679 57.7847   8
   0 -13 -11 470.837 59.8847   8
   0  13  11 418.494 61.1129   8
   0 -13 -11 412.578 60.9575   3
   0  13  11 443.625 58.5482   3
   0 -13  11 365.823 58.3679   3
   0  13 -11 368.333 61.7859   6
   0  13 -11 494.850 62.3855   7
   0 -13 -11 420.832 56.9685   7
   0  13  11 404.267 59.6557   7
   0 -13  11 406.216 59.4312   7
   0  13  11 409.920 65.7324   6
   0  13 -11 353.707 64.9723   5
   0 -13  11 482.496 65.0842   1
   0  13 -11 456.570 60.6800   1
   0  13 -11 424.587 58.0866   3
   0  13  11 468.562 67.6178   4
   0 -13 -12-9.55252 43.2371   1
   0 -13  12-11.5015 45.8342  10
   0 -13 -12-21.8280 45.0829  10
   0  13  12 92.9807 47.7278   5
   0  13 -12-7.42239 48.2056   4
   0 -13 -12 3.17871 39.1316   2
   0 -13  12 9.47585 41.5775   2
   0 -13  12-14.8633 43.3156   9
   0 -13 -12-29.3740 46.1614   9
   0 -13  12-10.4690 34.6522   8
   0 -13 -12-15.6421 37.4055   8
   0  13  12-6.26300 40.3706   8
   0  13 -12 13.0873 34.6049   8
   0 -13 -12-3.15251 37.2918   3
   0 -13  12 5.94033 34.3657   3
   0  13  12 31.5095 34.6227   3
   0  13 -12 20.2686 46.8031   6
   0  13  12 20.2853 37.6420   7
   0 -13 -12 14.4631 31.7179   7
   0  13 -12 44.4870 40.9654   7
   0  13 -12 18.4212 46.7685   5
   0  13  12-36.7370 43.6914   6
   0 -13  12-28.5707 43.0469   1
   0  13 -12 29.6852 33.2268   3
   0  13  12-41.0101 47.5484   4
   0 -13 -13 735.048 82.2701   9
   0 -13  13 808.397 84.3258   9
   0  13 -13 698.407 74.9281   8
   0  13  13 578.865 78.2716   8
   0  13 -13 619.059 72.7834   8
   0  13  13 579.105 76.2805   7
   0 -13 -13 610.292 73.5623   7
   0  13  13 781.635 83.0968   6
   0 -13  13 654.778 80.5300   6
   0 -13  13 565.104 73.4082   3
   0 -13  13 747.329 78.0610   2
   0  13  13 729.537 84.1621   5
   0 -13 -13 515.271 74.9612   3
   0 -13  13 619.337 75.2504   3
   0 -13 -13 716.244 83.0967  10
   0 -13 -14 108.641 48.4615  10
   0  13  14 38.0279 47.9805   5
   0 -13  14 56.4418 46.1070   5
   0 -13  14 75.3338 34.5744   3
   0 -13 -14 42.9545 47.6380   9
   0  13 -14 89.8517 45.6535  10
   0 -13  14 53.2587 46.7637   9
   0  13 -14 55.3732 35.9820   8
   0  13 -14 73.7624 33.8915   8
   0  13  14 49.7157 40.7841   7
   0 -13 -14 58.4093 32.4257   7
   0 -13  14 75.8246 43.6172   6
   0  13  14 75.4028 46.0401   6
   0 -13  14 60.3387 36.6153   3
   0 -13  14 7.58308 50.4988   4
   0 -13 -15 64.6119 47.8003  10
   0 -13  15 106.562 45.9926   5
   0  13  15 49.9940 48.2815   5
   0 -13  15 9.11609 33.1405   3
   0 -13  15 11.5475 47.7009   9
   0 -13 -15 56.5852 44.6601   9
   0  13 -15 64.2041 44.8236  10
   0  13 -15 87.4904 36.0733   8
   0 -13 -15 44.0971 36.2445   7
   0  13 -15 108.600 35.1950   8
   0 -13 -15 29.3656 33.3235   7
   0  13  15 95.4852 47.6474   6
   0 -13  15 45.3215 42.9104   6
   0 -13  15 112.566 39.0078   3
   0 -13  15 30.6727 49.9545   4
   0 -13 -16 443.343 66.8882  10
   0 -13  16 338.754 64.7115   5
   0  13  16 334.559 61.9465   5
   0 -13  16 337.172 52.4890   3
   0  13 -16 449.989 61.8018  10
   0 -13 -16 432.978 61.7439   9
   0  13 -16 410.990 55.1465   8
   0  13 -16 397.281 53.2611   8
   0 -13 -16 328.296 55.2150   7
   0 -13 -16 399.029 53.6950   7
   0 -13  16 433.992 63.6938   6
   0  13  16 379.143 63.2890   6
   0 -13  16 337.575 56.5784   3
   0 -13  16 562.194 69.4433   4
   0 -13 -17 312.649 64.3423  10
   0  13  17 507.766 65.8864   5
   0 -13  17 443.944 64.8840   5
   0 -13  17 272.059 50.9509   3
   0  13 -17 338.538 59.8776  10
   0 -13 -17 389.417 61.7644   9
   0  13 -17 373.794 52.6345   8
   0  13 -17 325.092 50.8423   8
   0 -13 -17 279.868 52.5894   7
   0 -13 -17 345.155 51.2336   7
   0 -13  17 418.101 61.2288   6
   0  13  17 360.491 61.9535   6
   0 -13  17 309.528 52.9430   3
   0 -13  17 423.567 66.5864   4
   0 -13 -18-55.4498 50.1979  10
   0  13 -18 9.00317 44.6897  10
   0 -13  18-51.2346 48.4347   5
   0  13  18 31.8528 48.8503   5
   0 -13  18 9.36073 33.1906   3
   0 -13  18-11.9576 47.4025   9
   0 -13 -18 34.2030 46.8222   9
   0  13 -18 10.8459 35.8463   8
   0 -13 -18 77.9990 38.1411   7
   0  13 -18 5.42014 34.1852   8
   0 -13 -18 2.99668 32.5104   7
   0  13  18 19.8349 45.8971   6
   0 -13  18 10.8616 45.5973   6
   0 -13  18-62.4473 37.9856   3
   0 -13  18 7.93303 51.2889   4
   0 -13 -19-24.0701 50.9715  10
   0  13  19 20.1406 48.0410   5
   0 -13  19 51.8323 51.4462   5
   0 -13  19 50.3637 35.0863   3
   0  13 -19 24.6490 36.8954   8
   0  13 -19 10.9452 33.5311   8
   0 -13 -19 27.2053 35.4353   7
   0 -13 -19 33.2147 33.7995   7
   0 -13  19 14.6744 44.6851   6
   0  13  19 48.1940 47.2996   6
   0 -13  19 64.4972 52.0913   9
   0 -13 -19 72.5623 49.8957   9
   0 -13  19 9.45456 35.0569   3
   0 -13  19-64.1949 54.9687   4
   0 -13 -20 710.754 86.5824  10
   0  13  20 647.713 86.0943   5
   0 -13  20 705.675 86.0539   5
   0  13 -20 718.909 76.4306   8
   0 -13 -20 591.113 75.6512   7
   0  13 -20 643.926 73.2172   8
   0 -13 -20 575.254 74.1493   7
   0 -13  20 580.244 82.6335   6
   0  13  20 792.670 86.4788   6
   0  13  20 611.346 87.7576   4
   0 -13  20 718.389 88.3109   4
   0 -13  20 467.596 74.8666   3
   0 -13 -20 691.719 83.3919   9
   0 -13  20 688.625 85.4217   9
   0  13  21 20.6043 56.8256   4
   0 -13  21 20.5125 51.2090   4
   0 -13 -21-49.1070 35.0254   7
   0  13  21 45.2349 49.4664   6
   0 -13  21 7.53968 46.9104   6
   0 -13 -21 9.21320 36.3807   7
   0  13  21-20.5891 49.6196   5
   0 -13  21 93.8185 48.2908   5
   0 -13 -21-14.1322 49.3731   9
   0 -13  21 45.2982 52.9620   9
   0 -13 -21 73.9868 53.5855  10
   0 -13  22 111.990 58.2365   4
   0  13  22 70.7963 55.3131   4
   0 -13 -22 12.3774 34.2876   7
   0  13  22 70.6996 50.7024   6
   0 -13  22 15.2876 48.6415   6
   0 -13 -22 58.8562 38.6418   7
   0 -13  22-24.7525 51.4809   5
   0  13  22 20.8191 51.7878   5
   0 -13  22 120.676 54.5532   9
   0 -13 -22-3.57649 48.7649   9
   0 -13 -22 87.3262 54.2754  10
   0 -13  23 62.8779 57.9406   4
   0 -13 -23 40.6119 38.7381   7
   0 -13  23-62.0082 51.5499   6
   0 -13 -23 46.8096 35.3762   7
   0 -13  23-16.6808 48.7217   5
   0 -13 -23 10.8630 47.2650   9
   0  13 -23 25.6749 46.1515  10
   0 -13 -24 173.396 45.8837   7
   0 -13 -24 170.062 41.9628   7
   0 -13  24 196.464 56.1554   6
   0  13 -24 185.845 53.3956  10
   0 -13 -24 322.566 56.6474   9
   0 -14   0 40.9778 43.4804   1
   0 -14   0 78.4927 48.1761  10
   0  14   0-36.5182 44.0653   5
   0 -14   0-18.8371 38.7569   2
   0  14   0 50.2037 36.3505   2
   0 -14   0 161.386 48.1805   9
   0 -14   0 69.5495 38.9145   8
   0  14   0 55.0867 38.9878   8
   0 -14   0-3.03692 35.3882   3
   0  14   0-3.03458 34.0886   3
   0  14   0 45.2539 44.8333   6
   0 -14   0 18.3093 34.4148   7
   0  14   0-3.05682 37.1748   7
   0  14   0 25.1947 36.7578   1
   0  14   0 44.0637 46.7750   4
   0 -14  -1-15.7732 41.8915   1
   0 -14   1-3.15305 41.6298   1
   0 -14  -1-19.8376 45.4493  10
   0 -14   1-45.3267 49.5713  10
   0  14  -1 7.30370 43.8221   5
   0  14   1-25.5831 44.1632   5
   0 -14   1 21.9775 36.2633   2
   0 -14  -1 9.42858 37.5835   2
   0  14   1 12.5568 36.0516   2
   0  14  -1 37.6545 34.9860   2
   0 -14   1-74.1252 44.1758   9
   0 -14  -1-62.8186 46.4751   9
   0 -14   1 22.9986 36.2703   8
   0 -14  -1-32.1299 36.0235   8
   0  14  -1-28.7610 38.2485   8
   0  14   1-32.1467 37.6235   8
   0  14   1-18.2666 34.3558   3
   0 -14   1 27.2516 35.1718   3
   0  14  -1-39.3554 35.6225   3
   0 -14  -1-21.3278 35.1251   3
   0  14  -1 10.4095 44.8043   6
   0  14  -1-6.13780 39.7486   7
   0 -14  -1-48.6435 35.1818   7
   0  14   1 21.3185 38.8473   7
   0 -14   1-6.12729 32.3041   7
   0  14   1-10.4890 44.6653   6
   0  14   1 15.7499 36.3136   1
   0  14  -1 12.5934 37.4492   1
   0  14  -1-7.34589 46.4831   4
   0  14   1 36.7474 46.8710   4
   0 -14   2-28.3995 43.2663   1
   0 -14  -2 3.15678 43.5736   1
   0 -14   2 60.9362 46.1647  10
   0 -14  -2-56.8476 50.9825  10
   0  14  -2 10.9677 44.7895   5
   0  14   2 7.32326 42.6143   5
   0  14   2-40.8529 36.5765   2
   0 -14  -2-22.0237 36.4828   2
   0  14  -2 56.5072 35.9897   2
   0 -14   2-15.7145 37.2565   2
   0 -14   2 63.9695 44.5538   9
   0 -14  -2 59.0657 45.6103   9
   0 -14   2 5.71057 36.0300   8
   0 -14  -2 32.4169 39.4753   8
   0  14   2-17.6919 36.6124   8
   0  14  -2 8.56628 36.4297   8
   0  14   2 55.0179 32.3822   3
   0 -14   2 27.2091 37.9658   3
   0  14  -2-6.04533 33.2953   3
   0 -14  -2 45.8857 37.9821   3
   0 -14   2 36.9444 33.8413   7
   0  14  -2 6.16789 38.3538   7
   0  14  -2 51.9112 43.8723   6
   0  14   2-42.4915 38.7805   7
   0 -14  -2 3.02980 31.8817   7
   0  14   2 10.5460 44.9822   6
   0  14   2-9.46201 37.7891   1
   0  14  -2-3.15059 36.6702   1
   0  14   2 29.4448 44.8636   4
   0  14  -2-7.35577 48.1379   4
   0 -14  -3-3.38408 46.6179  10
   0  14   3 113.847 46.6607   5
   0 -14   3 15.7311 36.1109   2
   0 -14  -3 6.30535 38.4059   2
   0  14  -3 18.8557 35.5823   2
   0  14   3 50.3831 36.4182   2
   0 -14  -3 55.3631 47.6011   9
   0 -14   3-10.7361 42.6827   9
   0  14  -3 17.0229 36.1259   8
   0 -14  -3-38.6436 37.3706   8
   0  14   3-74.3597 40.7665   8
   0 -14   3 17.0166 36.8917   8
   0 -14  -3 55.2947 38.0565   3
   0  14   3-21.4854 34.5493   3
   0  14  -3 84.5353 35.5744   3
   0 -14   3 21.1374 37.2252   3
   0  14  -3 12.3951 39.2009   7
   0 -14  -3 51.3618 33.5323   7
   0  14  -3-3.45573 46.3837   6
   0  14   3 39.3459 39.1271   7
   0 -14   3 61.8708 33.2587   7
   0  14   3 24.7655 43.5251   6
   0  14  -3-10.9854 45.6434   5
   0 -14  -3-3.16227 41.9738   1
   0 -14   3 44.2296 42.1736   1
   0  14  -3 44.2145 47.6844   4
   0  14   3 18.4462 46.2085   4
   0 -14  -4-27.4112 47.9236  10
   0  14   4 7.36996 43.5970   5
   0 -14   4-15.7630 38.1241   2
   0 -14  -4-44.2215 39.4308   2
   0  14  -4 9.44699 35.4232   2
   0 -14  -4 65.5383 46.0775   9
   0 -14   4 36.0621 45.3555   9
   0 -14  -4 80.9986 38.2400   8
   0  14  -4 87.3687 37.7878   8
   0 -14   4 36.6263 36.3693   8
   0  14   4 39.0246 38.4426   8
   0 -14   4 27.1765 35.5014   3
   0  14   4 18.5104 34.2203   3
   0  14  -4 63.3684 33.9536   3
   0 -14  -4 12.3441 36.2111   3
   0 -14  -4 57.2633 33.3669   7
   0  14  -4 24.9253 37.8745   7
   0  14  -4 55.2644 44.5444   6
   0 -14   4 37.3253 32.5314   7
   0  14   4 111.711 39.5465   7
   0  14   4-17.8108 44.3001   6
   0  14  -4-3.67274 45.3706   5
   0 -14  -4-3.16916 42.9430   1
   0 -14   4 53.8310 43.4355   1
   0  14   4 48.1224 46.8487   4
   0  14  -4 44.3444 47.4276   4
   0 -14  -5 58.9704 46.7624  10
   0  14   5 33.3110 46.6273   5
   0 -14   5 75.8053 39.8265   2
   0 -14  -5 95.0364 41.6200   2
   0 -14   5 76.3534 46.4664   9
   0 -14  -5 3.44155 44.2206   9
   0  14   5 45.4407 39.3043   8
   0  14  -5 75.7000 37.2419   8
   0 -14  -5 139.256 38.3837   8
   0 -14   5 39.2402 38.0220   8
   0  14  -5 102.666 36.2489   3
   0  14   5 46.5012 34.6955   3
   0 -14   5 129.861 38.4133   3
   0 -14  -5 62.0571 38.0024   3
   0 -14  -5 30.1014 34.3856   7
   0 -14   5 40.6572 33.9194   7
   0  14  -5 69.1296 45.8142   6
   0  14  -5 40.7249 37.9054   7
   0  14   5 6.03104 37.8752   7
   0  14  -5 81.0782 48.0282   5
   0  14   5 28.7169 42.8007   6
   0 -14   5 69.8122 44.3501   1
   0 -14  -5-3.17734 42.4088   1
   0  14   5 63.1821 48.2856   4
   0  14  -5 96.4526 49.3378   4
   0 -14  -6 14.0568 47.6887  10
   0  14   6 26.0477 44.8429   5
   0 -14  -6-12.7207 37.7323   2
   0 -14   6 44.3535 39.6889   2
   0 -14   6 51.3332 46.9452   9
   0 -14  -6-30.9368 46.3917   9
   0  14   6 45.8487 39.5080   8
   0  14  -6 8.36979 35.9057   8
   0 -14  -6 24.4349 35.6534   8
   0 -14   6 30.6952 36.7249   8
   0  14  -6-9.06630 33.9450   3
   0  14   6 56.1497 34.0387   3
   0 -14   6 84.6739 36.2053   3
   0 -14  -6 24.9641 38.6511   3
   0 -14   6 6.29159 32.5311   7
   0  14  -6 27.6894 45.3312   6
   0  14  -6-15.7550 39.1562   7
   0 -14  -6 48.0957 32.2433   7
   0  14   6 21.0860 37.1292   7
   0  14   6-43.4413 45.8476   6
   0  14  -6 77.7373 47.0276   5
   0 -14   6 73.2134 44.8890   1
   0 -14  -6 19.1309 42.6783   1
   0  14  -6 14.9065 46.8212   4
   0  14   6-59.7650 47.3786   4
   0 -14   7 33.3048 47.2337   9
   0 -14  -7 116.782 47.6358   9
   0  14  -7 66.7364 37.5868   8
   0  14   7 9.25480 40.5593   8
   0 -14  -7 36.9907 36.5425   8
   0 -14   7 44.4806 37.0551   8
   0  14   7 50.2016 35.7584   3
   0 -14  -7 28.2652 37.3584   3
   0 -14   7 69.6733 34.8016   3
   0  14  -7 33.3185 35.8476   3
   0  14  -7 6.94232 45.8060   6
   0  14  -7 31.6965 39.4771   7
   0 -14  -7 21.0397 32.4903   7
   0  14   7 45.1432 38.9336   7
   0  14   7 10.9549 45.3674   6
   0  14  -7 44.6622 45.7028   5
   0 -14   7 34.9846 39.2864   2
   0  14  -7 29.9674 48.0322   4
   0  14   7-18.7165 45.2667   5
   0  14   7-26.2943 47.0420   4
   0 -14  -7 103.247 48.4519  10
   0 -14  -8 109.937 48.3193   9
   0 -14   8 29.8722 46.6777   9
   0 -14   8 48.6237 36.1451   3
   0  14  -8-3.03710 35.6685   3
   0 -14  -8 44.2287 37.7653   3
   0  14  -8 87.1123 48.5649   6
   0  14  -8 12.7516 40.9629   7
   0 -14  -8 18.0410 34.1320   7
   0  14   8 18.0645 38.7591   7
   0  14   8 62.6719 45.0325   6
   0  14  -8-11.2314 43.9114   5
   0  14   8 3.11254 40.0001   8
   0 -14  -8 6.22351 36.8719   8
   0  14  -8 38.8164 36.6261   8
   0 -14   8 63.7571 36.8829   8
   0  14  -8 86.6793 48.6816   4
   0  14   8 11.3029 45.4693   5
   0  14   8 45.3663 49.0554   4
   0 -14  -8 14.4264 47.4354  10
   0 -14   9 279.007 55.0748   9
   0 -14  -9-44.7078 50.7683   9
   0 -14  -9 168.528 45.5121   3
   0  14  -9 225.424 44.9831   3
   0 -14   9 280.427 47.0436   3
   0  14   9 250.166 47.2634   7
   0 -14  -9 243.690 43.2519   7
   0  14  -9 458.480 59.2172   6
   0  14   9 201.054 53.6501   6
   0  14  -9 260.021 57.8464   5
   0  14  -9 282.110 46.5879   8
   0 -14   9 226.855 46.7635   8
   0  14   9 298.388 49.7073   8
   0 -14  -9 229.222 46.0006   8
   0  14  -9 333.854 57.8690   4
   0  14   9 242.886 54.1859   5
   0  14   9 220.796 55.6582   4
   0 -14  -9 204.634 55.3725  10
   0 -14 -10 37.9071 45.7663   9
   0 -14  10-3.80653 46.1328   9
   0  14 -10 33.6478 36.8786   3
   0 -14  10 21.4250 37.0921   3
   0 -14 -10-30.1174 35.9351   7
   0  14 -10-3.52043 48.3923   6
   0  14  10 15.0865 38.7092   7
   0  14 -10 22.7774 46.7153   5
   0  14  10 120.376 47.8873   6
   0  14  10 66.5694 43.3696   8
   0  14 -10 63.5699 36.4004   8
   0 -14  10 82.9057 37.4918   8
   0  14 -10 53.5033 50.2863   4
   0  14  10 122.375 49.9513   5
   0  14  10 84.3657 49.7914   4
   0 -14 -10-33.3241 46.5482  10
   0 -14  11 134.516 51.3968   9
   0 -14 -11 41.4635 44.9993   9
   0 -14  11 55.3512 37.5859   3
   0  14 -11 3.54276 48.6674   6
   0  14  11 54.4260 40.1421   7
   0 -14 -11 69.4505 33.9962   7
   0  14 -11 42.0838 48.2646   5
   0  14  11 64.6050 46.6348   6
   0  14 -11 11.0540 35.2384   8
   0 -14  11 88.4597 37.7350   8
   0  14  11 46.2728 50.1631   5
   0  14 -11 146.344 51.7184   4
   0  14 -11 3.07327 37.6278   3
   0  14  11 65.7117 50.9543   4
   0 -14 -11-15.0086 48.9691  10
   0 -14  12 89.3000 49.9015   9
   0 -14 -12 55.4749 47.7402   9
   0 -14  12 111.278 39.3328   3
   0 -14 -12 127.154 37.4804   7
   0  14  12 87.9607 40.2918   7
   0  14 -12 142.808 50.0716   6
   0  14 -12 119.585 49.5167   5
   0  14  12 122.921 48.8606   6
   0 -14  12 91.2613 40.4565   8
   0  14 -12 124.458 37.9465   8
   0  14  12 77.7817 49.9814   5
   0  14 -12 93.1998 52.4408   4
   0  14 -12 151.455 39.8794   3
   0  14  12 183.240 53.2213   4
   0 -14 -12 79.7984 51.7094  10
   0 -14 -13 48.7656 46.1316   9
   0 -14  13 15.6864 47.3627   9
   0  14 -13 16.6320 35.9262   8
   0 -14  13-3.10916 37.2924   3
   0 -14 -13 121.494 35.7293   7
   0  14  13 57.8180 41.2024   7
   0  14  13-62.1301 47.5460   6
   0  14  13 86.3367 50.9555   5
   0 -14 -13 92.3848 49.9116  10
   0  14  13 47.1960 51.5237   4
   0 -14 -14 241.713 54.4377  10
   0 -14  14 125.629 48.2978   5
   0  14  14 154.452 53.9333   5
   0 -14  14 184.363 40.4064   3
   0 -14 -14 189.115 52.2967   9
   0 -14  14 217.785 52.3613   9
   0  14 -14 175.129 41.4940   8
   0  14 -14 136.081 38.6381   8
   0 -14 -14 164.631 38.4047   7
   0  14  14 119.125 43.9025   7
   0 -14  14 152.397 50.2821   6
   0  14  14 156.998 51.7110   6
   0 -14  14 87.5542 40.7349   3
   0 -14  14 177.817 55.7650   4
   0  14  14 142.845 53.8822   4
   0 -14 -15 39.4709 48.3959  10
   0 -14  15 75.2761 48.4111   5
   0  14  15 131.935 52.4333   5
   0 -14  15 31.4535 34.4348   3
   0  14 -15 50.2049 37.0992   8
   0  14 -15 19.5137 33.1684   8
   0 -14 -15 101.044 35.6044   7
   0  14  15 59.5270 47.7462   6
   0 -14  15 91.5768 45.7910   6
   0 -14 -15 45.7765 48.2566   9
   0 -14  15 124.014 50.3413   9
   0 -14  15 47.2127 37.7827   3
   0 -14  15 55.8472 52.2406   4
   0 -14 -16 263.608 58.2234  10
   0 -14  16 264.028 57.6076   5
   0  14  16 201.789 57.1245   5
   0  14 -16 269.036 46.7113   8
   0 -14 -16 132.378 43.3211   7
   0  14 -16 215.587 42.3622   8
   0 -14 -16 178.443 42.3506   7
   0  14  16 208.558 54.9246   6
   0 -14  16 281.067 54.4596   6
   0 -14 -16 280.147 54.4404   9
   0 -14  16 226.253 59.2333   9
   0 -14  16 256.742 47.3121   3
   0 -14  16 213.348 62.5429   4
   0 -14 -17 68.7193 53.2276  10
   0 -14  17 32.3073 48.1356   5
   0  14  17 57.0482 52.0629   5
   0  14 -17 93.0125 38.5224   8
   0 -14 -17 80.4993 40.0316   7
   0  14 -17 78.8781 34.4358   8
   0 -14 -17 37.1117 34.3323   7
   0 -14  17 175.677 51.1784   6
   0  14  17 40.5418 49.0871   6
   0 -14 -17 64.2804 49.5888   9
   0 -14  17 126.443 51.2996   9
   0 -14  17 9.57266 37.3629   3
   0 -14  17 125.962 55.5641   4
   0 -14 -18 295.665 49.8014   7
   0 -14 -18 301.699 47.2081   7
   0  14  18 159.803 57.7365   6
   0 -14  18 249.487 58.4713   6
   0 -14 -18 360.017 59.4233   9
   0  14  18 263.365 61.1704   5
   0 -14  18 248.787 58.0265   5
   0 -14  18 336.401 64.6660   4
   0 -14 -18 302.438 61.9212  10
   0 -14 -19 9.38964 37.4344   7
   0 -14 -19 53.1745 34.3100   7
   0 -14  19-19.1113 47.4530   6
   0  14  19 12.4197 50.5455   6
   0 -14 -19 39.9377 50.1786   9
   0 -14  19-4.15659 52.8550   9
   0 -14  19 57.6430 51.0311   5
   0  14  19 16.6099 52.9674   5
   0 -14  19-4.14100 54.4362   4
   0  14 -19-44.8493 46.2807  10
   0 -14 -19-12.3984 51.0537  10
   0 -14 -20 85.0549 39.8249   7
   0 -14 -20 147.895 39.0213   7
   0  14  20 196.545 55.3779   6
   0 -14  20 108.235 53.0287   6
   0 -14 -20 113.622 50.4877   9
   0 -14  20 24.9322 51.6008   5
   0  14  20 8.38496 51.6209   5
   0 -14  20 37.6070 55.0962   4
   0 -14 -20 75.1713 55.1456  10
   0  14 -20 174.761 48.7735  10
   0 -14  21 66.4847 51.1604   6
   0 -14 -21 7.40027 49.4083   9
   0  14 -21 49.0707 46.0657  10
   0 -14 -21 41.2116 38.0841   7
   0 -15   0 6.06036 37.8583   8
   0  15   0-9.09501 37.9992   8
   0  15   0 25.2435 33.7155   3
   0 -15   0-50.4984 36.5858   3
   0  15   0 28.5637 39.1352   7
   0  15   0 11.0434 46.0651   6
   0 -15   0-22.2381 46.2307   9
   0  15   0 7.68769 47.0817   5
   0 -15   0 13.8923 50.2857  10
   0  15   0 30.9021 49.7970   4
   0 -15   1 144.548 43.2626   8
   0  15   1 128.209 43.0486   8
   0 -15  -1 158.651 42.9730   8
   0  15  -1 120.511 42.7476   8
   0  15  -1 169.977 38.1516   3
   0 -15   1 148.056 44.1449   3
   0 -15  -1 227.833 44.5564   3
   0  15   1 129.714 45.5588   7
   0  15  -1 84.4120 48.3745   6
   0  15  -1 152.889 43.6698   7
   0  15   1 140.356 50.0605   6
   0 -15   1 115.490 50.8134   9
   0 -15  -1 103.316 49.6680   9
   0  15   1 119.231 51.2844   5
   0  15  -1 126.846 52.7616   5
   0 -15   1 165.182 52.3397  10
   0 -15  -1 98.1677 51.9727  10
   0  15  -1 146.817 54.4913   4
   0  15   1 88.8758 53.9425   4
   0 -15   2 248.450 47.0160   8
   0  15  -2 200.539 44.9459   8
   0  15   2 221.243 46.1856   8
   0 -15  -2 159.779 45.2977   8
   0  15  -2 223.161 43.6507   3
   0 -15  -2 215.862 46.8591   3
   0 -15   2 198.164 46.0171   3
   0  15   2 246.170 48.4324   7
   0 -15  -2 239.426 43.6169   7
   0  15  -2 270.960 56.3823   6
   0  15   2 189.236 53.0040   6
   0  15  -2 269.228 55.8403   5
   0 -15   2 314.666 57.0379   9
   0 -15  -2 209.475 55.4070   9
   0  15   2 219.570 54.6973   5
   0 -15  -2 56.6471 54.3878  10
   0 -15   2 170.681 56.5132  10
   0  15   2 174.111 56.6712   4
   0  15  -2 224.283 55.9048   4
   0 -15   3 62.4778 38.2041   8
   0  15  -3 8.92875 37.9834   8
   0  15   3 18.5745 36.5646   8
   0 -15  -3 49.5282 40.0977   8
   0 -15   3 87.9812 39.0071   3
   0  15  -3 40.8187 35.7816   3
   0 -15  -3 35.0320 37.4672   3
   0 -15  -3 44.0047 35.8186   7
   0  15  -3-3.65566 47.9274   6
   0  15   3 69.2757 41.5130   7
   0  15  -3 73.1885 48.9014   5
   0  15   3-3.73071 47.9613   6
   0 -15  -3 95.2086 49.2617   9
   0 -15   3 56.5345 48.3015   9
   0  15   3 7.72050 48.5421   5
   0 -15  -3-14.3083 49.9730  10
   0 -15   3 30.4801 49.4843  10
   0  15   3 116.321 50.2137   4
   0  15  -3 61.9772 51.2117   4
   0 -15   4 97.6999 42.2683   8
   0  15   4 102.936 42.9024   8
   0  15  -4 121.426 41.5945   8
   0 -15  -4 190.152 42.4169   8
   0 -15   4 185.386 43.8169   3
   0  15  -4 169.556 41.3316   3
   0 -15  -4 169.479 38.8958   7
   0  15  -4 135.184 50.8589   6
   0  15   4 128.843 44.4433   7
   0  15  -4 135.106 49.8261   5
   0  15   4 146.364 52.2827   6
   0 -15   4 113.789 50.8411   9
   0 -15  -4 47.4870 48.6819   9
   0  15   4 189.722 52.6235   5
   0 -15   4 144.599 50.6096  10
   0 -15  -4 271.177 53.9752  10
   0  15  -4 131.999 52.3216   4
   0  15   4 217.725 54.4647   4
   0 -15   5 17.6775 38.2882   8
   0  15  -5-23.5771 37.8389   8
   0 -15  -5-21.9889 37.3035   8
   0  15   5-6.28160 39.3774   8
   0 -15   5 18.8515 37.0429   3
   0  15  -5 40.8392 38.0992   3
   0 -15  -5 28.2117 33.5799   7
   0  15  -5 124.283 49.9643   6
   0  15   5 3.13868 39.1608   7
   0  15   5 22.6615 48.1551   6
   0  15  -5 27.0991 47.8762   5
   0 -15   5 11.4573 48.8425   9
   0 -15  -5 54.6690 46.9035   9
   0  15   5 54.3978 48.3683   5
   0 -15  -5 47.5171 50.5653  10
   0 -15   5 6.68279 49.7035  10
   0  15   5 3.90054 49.9586   4
   0  15  -5 93.4351 52.1161   4
   0  15   6 12.6646 36.9796   8
   0  15  -6 2.93418 37.4831   8
   0 -15   6 55.7604 37.7218   8
   0  15  -6 18.8620 36.1692   3
   0 -15   6 75.4575 38.8364   3
   0  15  -6-186.660 52.0926   6
   0 -15  -6-18.7902 33.9065   7
   0  15   6 69.0247 40.6341   7
   0  15  -6 15.5402 48.6971   5
   0  15   6-30.4219 47.0486   6
   0 -15   6-30.7777 47.0458   9
   0 -15  -6-7.27884 47.4871   9
   0  15   6 11.7076 47.2360   5
   0  15  -6 42.9956 49.7749   4
   0 -15  -6 70.2282 50.8743  10
   0 -15   6 59.8212 50.9918  10
   0  15   6-35.2476 48.4548   4
   0 -15   7 55.5737 38.9937   8
   0  15   7 47.8217 41.6528   8
   0  15  -7 61.4100 38.5955   8
   0 -15   7 25.1958 35.2536   3
   0  15  -7 31.4742 36.4870   3
   0  15   7 50.1541 41.3261   7
   0  15  -7 33.0041 49.5693   6
   0 -15  -7 118.959 36.1579   7
   0  15  -7 81.9444 46.9246   5
   0  15   7 61.2939 48.5837   6
   0 -15  -7 127.307 48.2103   9
   0 -15   7-31.0070 47.7386   9
   0  15   7 50.9761 46.9042   5
   0  15  -7 31.4003 48.9772   4
   0 -15   7 92.6330 51.0601  10
   0 -15  -7 97.1469 51.2587  10
   0  15   7 43.2717 49.5608   4
   0 -15   8 93.3023 41.2553   8
   0  15  -8 151.648 41.1069   8
   0  15  -8 81.9703 38.8904   3
   0 -15   8 119.879 41.5376   3
   0  15   8 191.205 45.1377   7
   0 -15  -8 147.125 38.7007   7
   0  15  -8 158.169 51.5491   6
   0  15  -8 94.1042 48.7222   5
   0  15   8 119.676 49.7798   6
   0 -15  -8 138.226 49.8769   9
   0 -15   8 128.905 51.1756   9
   0  15  -8 145.933 52.8525   4
   0  15   8 114.347 50.9462   5
   0 -15  -8 64.2629 53.1837  10
   0 -15   8 141.698 52.9525  10
   0  15   8 86.9975 51.5488   4
   0 -15   9-26.1878 38.2537   8
   0  15  -9-8.73077 35.5958   8
   0 -15   9-9.48953 37.1549   3
   0  15   9-3.13715 39.0119   7
   0  15  -9 14.7679 49.5856   6
   0 -15  -9 84.5443 36.5778   7
   0  15   9-31.1463 46.1435   6
   0  15  -9-3.94299 47.6477   5
   0 -15  -9 112.824 48.0523   9
   0 -15   9 31.4936 47.8179   9
   0  15   9-43.6278 49.8775   5
   0  15  -9 31.7179 51.4274   4
   0 -15   9 65.7416 49.7303  10
   0 -15  -9 11.4645 49.4954  10
   0  15   9-59.6470 50.1664   4
   0  15 -10 226.692 43.7819   8
   0 -15  10 95.8943 41.1132   8
   0 -15  10 133.271 42.4009   3
   0  15 -10 215.080 55.1988   6
   0  15  10 191.533 43.5218   7
   0 -15 -10 169.234 39.5640   7
   0  15  10-54.9743 51.4935   6
   0  15 -10 194.327 55.6578   5
   0 -15  10 178.652 54.7758   9
   0 -15 -10 153.097 52.6292   9
   0  15 -10 179.467 57.0168   4
   0  15  10 155.630 52.4190   5
   0 -15  10 173.899 55.6684  10
   0 -15 -10 181.703 55.8579  10
   0  15  10 244.063 57.1185   4
   0  15 -11 46.4735 38.4008   8
   0 -15  11 90.0709 39.4534   8
   0 -15  11 63.6681 37.8154   3
   0  15 -11 67.1136 49.6074   6
   0  15  11 28.3039 40.0729   7
   0 -15 -11 31.3893 34.8799   7
   0  15  11-7.92237 47.6248   6
   0  15 -11 103.755 50.1882   5
   0  15  11-44.2948 51.7603   4
   0  15  11 4.01735 49.2146   5
   0  15 -11 100.357 51.4422   4
   0 -15 -11 73.0346 49.0756   9
   0 -15  11 20.0083 48.2756   9
   0 -15  11 150.838 51.6493  10
   0 -15 -11-3.90888 52.9467  10
   0 -15 -12 51.3929 50.8228  10
   0 -15  12 32.7887 51.2006  10
   0  15  12 40.4491 50.7902   5
   0  15 -12 68.6750 52.7955   4
   0  15 -12 82.5196 53.0041   6
   0 -15 -12-9.43690 34.4089   7
   0  15  12-3.15163 40.8670   7
   0  15 -12 92.4114 53.6633   5
   0  15  12 83.9289 51.3776   6
   0  15 -12 29.0515 38.0275   8
   0 -15  12 26.1552 38.0403   8
   0  15  12 12.1599 51.9441   4
   0 -15 -12-7.32499 47.1703   9
   0 -15  12-16.1436 51.2427   9
   0 -15  13 52.5148 52.1293  10
   0 -15 -13 15.9824 50.8203  10
   0  15 -13 12.2071 51.5915   4
   0  15  13 44.8202 52.4670   5
   0 -15 -13-28.3715 33.8620   7
   0  15  13 37.9011 42.1408   7
   0  15 -13 7.55332 51.6515   6
   0  15 -13 44.4988 52.0911   5
   0  15  13 24.1961 51.1310   6
   0  15 -13-8.72387 37.1153   8
   0 -15  13 20.3544 38.9655   8
   0  15  13-36.7371 51.0176   4
   0 -15  13 40.6912 48.1548   9
   0 -15 -13 7.35118 48.6140   9
   0 -15  14 500.436 69.3304   9
   0  15 -14 423.911 65.9461  10
   0 -15 -14 387.558 68.5456   9
   0  15 -14 317.246 54.8412   8
   0  15  14 332.473 59.6596   7
   0  15  14 516.686 70.7230   6
   0 -15  14 342.005 64.3331   6
   0  15 -14 407.868 57.8000   8
   0 -15  14 460.397 70.4413   5
   0  15  14 431.146 71.1987   5
   0  15  14 411.234 70.2507   4
   0 -15  14 393.408 71.7491   4
   0 -15 -14 468.419 69.5177  10
   0 -15 -15 51.9127 49.8408   9
   0  15 -15-36.2687 45.1269  10
   0 -15  15 66.1940 54.4985   9
   0  15 -15 49.6076 34.9558   8
   0  15  15 12.7089 41.2632   7
   0  15  15 24.6349 49.8255   6
   0 -15  15 22.9795 50.0158   6
   0  15 -15 52.5542 38.9915   8
   0 -15  15-4.10591 51.0923   5
   0  15  15 28.9643 51.9061   5
   0  15  15 58.0015 53.6137   4
   0 -15  15-8.25941 55.2650   4
   0 -15 -15-12.2419 51.5999  10
   0 -15 -16-12.3718 49.8418  10
   0 -15  16 74.4583 47.8751   5
   0  15  16 20.8452 52.2684   5
   0  15  16-33.1329 50.4864   6
   0 -15  16-50.2162 48.5087   6
   0 -15  16-24.9576 52.4008   4
   0  15  16 4.17330 54.7858   4
   0 -15 -16 54.1751 39.9614   7
   0 -15 -16 85.7276 51.0397   9
   0  15 -16 69.5601 48.4344  10
   0 -15  16-12.5134 52.7963   9
   0  15  17 20.8932 50.6873   6
   0 -15  17 38.9565 50.0394   6
   0 -15 -17 108.275 55.1584  10
   0 -15  17 20.8491 52.9562   5
   0  15 -17 3.33000 48.4228  10
   0 -15 -17 127.490 53.0227   9
   0 -15  17 33.5419 56.7959   4
   0  15 -18 147.456 52.8239  10
   0 -15  18 200.486 54.1344   6
   0 -15 -18 162.338 54.1303   9
   0  16   0 81.8573 41.5047   8
   0 -16   0 3.14681 39.8864   8
   0 -16   0 98.9444 53.2490  10
   0  16   0 88.3452 50.8542   5
   0  16   0 50.2321 50.6895   6
   0 -16   0 73.8859 48.7917   9
   0  16   0-44.3673 52.5045   4
   0  16   1 18.9863 39.9010   8
   0  16  -1-9.39271 38.4003   8
   0 -16   1 81.4080 41.0815   8
   0  16   1 50.4004 49.6878   6
   0  16  -1 3.85428 48.4007   6
   0 -16  -1 51.7295 53.1934  10
   0 -16   1 29.0966 53.9962  10
   0  16   1-48.2343 49.0744   5
   0  16  -1 72.2817 51.6171   5
   0  16  -1 36.3098 52.0159   4
   0  16   1 52.4668 52.5071   4
   0 -16  -1 42.6179 48.1821   9
   0 -16   1 62.4852 46.7060   9
   0  16   2-12.7283 40.4152   8
   0  16  -2-3.11588 40.3753   8
   0 -16   2 18.6875 39.1881   8
   0  16  -2 100.044 50.0483   6
   0  16   2 11.6752 50.1619   6
   0  16  -2 72.3398 48.3759   5
   0 -16   2 3.60956 55.2036  10
   0 -16  -2 22.3617 52.8428  10
   0  16   2 88.5395 49.1145   5
   0  16  -2 40.3678 52.8117   4
   0  16   2 24.2402 54.5431   4
   0 -16  -2-7.72255 47.5260   9
   0 -16   2 3.92307 50.6417   9
   0 -16   3-18.6012 38.2271   8
   0  16  -3 3.09983 40.2031   8
   0  16  -3-26.8956 51.5237   6
   0  16   3-50.8058 50.9141   6
   0  16  -3 60.3573 50.1895   5
   0 -16  -3-33.8390 51.8853  10
   0 -16   3-10.7566 50.6467  10
   0  16   3 68.5296 48.9575   5
   0  16   3-44.5029 55.6814   4
   0  16  -3 28.2962 54.2830   4
   0 -16  -3-11.5485 48.7115   9
   0 -16   3 27.6011 49.4205   9
   0  16  -4-9.25832 38.3876   8
   0 -16   4 43.2117 40.3487   8
   0  16  -4 92.1631 49.7180   6
   0  16  -4 60.4562 51.1430   5
   0  16   4 74.6201 49.2885   6
   0 -16  -4-56.9027 51.9918  10
   0 -16   4-3.56257 52.4425  10
   0  16   4 4.04094 49.6416   5
   0  16   4 36.4883 50.6314   4
   0  16  -4 24.2965 50.8977   4
   0 -16   4 3.96506 46.2018   9
   0 -16  -4 57.6054 49.3450   9
   0 -16   5-9.22155 38.6614   8
   0  16  -5 39.9726 37.4821   8
   0  16  -5-42.2567 50.7205   6
   0  16   5 3.94823 49.1753   6
   0  16  -5-20.2010 49.4943   5
   0 -16  -5 19.1435 52.4210  10
   0 -16   5 14.1668 51.9009  10
   0  16   5 68.8871 49.3058   5
   0  16   5-28.4514 52.1653   4
   0  16  -5 52.7752 53.1314   4
   0 -16  -5 68.9899 48.7377   9
   0 -16   5-43.8741 50.1604   9
   0  16  -6 33.7108 37.5253   8
   0 -16   6-3.06377 38.0171   8
   0  16  -6 38.4383 50.4863   6
   0  16   6 51.6275 48.5185   6
   0  16  -6-60.7632 52.6535   5
   0 -16  -6 7.73067 51.9439  10
   0 -16   6 81.0697 54.8057  10
   0  16  -6 36.6411 51.3927   4
   0  16   6-40.6640 50.5116   5
   0  16   6 8.15534 51.4738   4
   0 -16  -6 118.669 51.3712   9
   0 -16   6 24.0684 49.9110   9
   0 -16   7-33.5905 39.4869   8
   0  16  -7-3.05443 38.4078   8
   0  16  -7-34.6465 52.3438   6
   0  16   7 47.9444 49.3480   6
   0  16  -7 20.3259 50.0438   5
   0 -16  -7-58.5488 56.3096  10
   0 -16   7-31.5773 53.2503  10
   0  16  -7 53.1202 53.1554   4
   0  16   7 12.2455 50.5827   5
   0  16   7 49.1249 54.6658   4
   0 -16   7-4.03589 50.0133   9
   0 -16  -7 22.9570 50.4374   9
   0  16  -8-6.09418 37.8884   8
   0 -16   8 57.8823 39.7523   8
   0  16  -8 11.5810 49.9950   6
   0  16  -8 8.16155 49.9868   5
   0  16   8-8.04112 49.5798   6
   0 -16   8 38.4531 51.0420  10
   0 -16  -8-35.4687 51.8022  10
   0  16   8 36.8851 50.6227   5
   0  16  -8 49.2226 53.0430   4
   0  16   8-12.3268 50.7536   4
   0 -16  -8 19.1231 49.2335   9
   0 -16   8-64.9908 49.6721   9
   0  16  -9 21.2798 38.7161   8
   0 -16   9 12.1577 40.3615   8
   0  16  -9 19.3531 52.5611   6
   0  16   9-56.6833 48.9238   6
   0  16  -9 36.8927 50.8013   5
   0 -16   9 24.4044 52.5087  10
   0 -16  -9 27.8386 51.2727  10
   0  16  -9-20.5930 53.3403   4
   0  16   9 41.1915 51.4667   5
   0  16   9 4.12871 52.5780   4
   0 -16  -9-42.1032 50.0915   9
   0 -16   9 24.5364 49.5848   9
   0 -16  10 69.8467 42.2249   8
   0  16 -10 51.6338 39.4944   8
   0  16 -10 62.1490 51.7748   6
   0  16  10 28.5413 49.9652   6
   0  16 -10 98.8303 51.7959   5
   0 -16  10 149.632 54.7960  10
   0 -16 -10 120.489 56.2574  10
   0  16 -10 74.4818 55.1105   4
   0  16  10 57.9453 50.7095   5
   0  16  10 8.29487 55.5500   4
   0 -16  10 24.6991 51.1965   9
   0 -16 -10 84.2789 49.0733   9
   0  16 -11 27.3029 38.5699   8
   0  16 -11-7.80272 52.6103   6
   0  16  11-69.8121 52.5361   6
   0  16 -11-28.9668 51.8665   5
   0 -16  11-10.4255 52.6267  10
   0 -16 -11 77.0190 55.9394  10
   0  16  11 4.16103 51.6481   5
   0  16 -11 62.3938 54.7521   4
   0  16  11 37.5324 55.1321   4
   0 -16 -11-88.2556 49.0898   9
   0 -16  11-29.0135 51.4464   9
   0  16 -12 51.5669 39.4154   8
   0  16 -12 39.2045 52.9959   6
   0  16 -12 49.9197 54.8102   5
   0  16  12-20.6829 48.3692   6
   0 -16  12 45.1562 53.1759  10
   0 -16 -12-8.18512 54.3145  10
   0  16  12 138.100 54.2477   5
   0  16 -12 54.3633 55.6554   4
   0  16  12-58.6800 53.6755   4
   0 -16  12-25.0338 51.5889   9
   0 -16 -12 30.7505 51.2390   9
   0 -16  13 41.7095 53.3849  10
   0 -16 -13-16.5161 54.1913  10
   0  16 -13-31.5289 53.8798   6
   0  16 -13 4.18471 52.0275   5
   0  16  13 12.5010 50.6082   6
   0 -16 -13 19.2759 49.8501   9
   0 -16  14 39.6195 50.4741   6
   0  16 -14 48.6584 48.6380  10
   0 -16 -14 3.86792 49.0505   9
   0 -16 -14 49.9994 53.8910  10
   0 -16  15 11.9618 48.5087   6
   0  16  15 4.26458 54.1351   4
   0  16 -15-55.7288 50.9743  10
   0 -16 -15 15.5304 51.2555   9
   0  17   0 133.049 52.7139   6
   0 -17   0 26.9069 58.1879  10
   0  17   0 20.8391 51.6696   5
   0  17   0 20.9194 54.6885   4
   0 -17   0 44.5955 50.0226   9
   0  17   1 133.370 54.6982   6
   0  17  -1 120.704 52.4674   6
   0  17  -1 112.530 52.8613   5
   0 -17  -1 50.3351 55.4390  10
   0 -17   1 30.5429 57.3005  10
   0  17   1 25.0282 51.7304   5
   0  17   1-4.18431 53.8140   4
   0  17  -1 37.6636 53.1593   4
   0 -17   1-4.06691 50.3627   9
   0 -17  -1 8.08159 53.0813   9
   0  17  -2-12.0461 51.6245   6
   0  17   2 56.7569 54.2278   6
   0  17  -2-25.0242 53.0373   5
   0 -17  -2 66.2852 56.3385  10
   0 -17   2-26.5586 55.6810  10
   0  17   2 62.6321 53.3461   5
   0  17   2 54.4394 52.7506   4
   0  17  -2-12.5596 55.3577   4
   0 -17  -2 72.5348 51.2510   9
   0 -17   2 114.323 52.4098   9
   0  17  -3-4.01172 53.4958   6
   0  17  -3-45.9223 53.9837   5
   0  17   3-65.1095 53.4096   6
   0 -17  -3 161.118 57.1037  10
   0 -17   3 79.2048 57.1183  10
   0  17   3-50.1681 51.1225   5
   0  17  -3 46.1024 55.8879   4
   0 -17  -3-48.2343 51.5034   9
   0 -17   3 8.19964 51.8816   9
   0  17  -4 37.6193 53.1529   5
   0  17   4 89.8847 52.0359   6
   0  17  -4 48.1345 52.2675   6
   0  17   4-12.5661 52.1717   5
   0 -17  -4-95.0166 57.1920  10
   0 -17   4-18.7500 55.5970  10
   0 -17   4 20.5986 50.2151   9
   0  17  -5 104.286 53.7334   6
   0  17  -5 50.9830 42.4313   8
   0  17  -5-4.18733 52.8346   5
   0  17   5-16.4114 51.8546   6
   0 -17  -5 55.8567 56.0923  10
   0 -17   5 18.6592 53.7370  10
   0 -17   5 70.3281 52.6136   9
   0 -17  -5 8.01047 52.5886   9
   0  17  -6-28.0881 54.1352   6
   0  17  -6 31.7675 40.1698   8
   0  17   6 16.4893 53.4097   6
   0 -17  -6 28.1527 54.8586  10
   0 -17   6 48.3032 54.9128  10
   0 -17   6 45.7329 52.6359   9
   0 -17  -6-11.9993 51.9794   9
   0  17  -7 4.01736 51.7155   6
   0  17  -7 3.16816 40.2860   8
   0  17   7 37.2955 52.1109   6
   0 -17  -7-77.0172 52.8135  10
   0 -17   7 92.4664 52.6451  10
   0 -17  -7-3.99852 49.5546   9
   0 -17   7 8.35589 51.0056   9
   0  17  -8 56.3348 55.6040   6
   0  17  -8 132.805 45.3216   8
   0  17   8 124.945 54.6676   6
   0 -17   8 59.0002 54.8928  10
   0 -17  -8 192.052 57.4698  10
   0 -17  -8 147.891 54.7332   9
   0  17  -9 20.1683 55.6017   6
   0  17   9-92.1117 54.7202   6
   0  17  -9 69.4269 41.7360   8
   0 -17  -9 7.99676 50.6089   9
   0 -17   9-36.7592 53.9982  10
   0 -17  -9 123.591 56.9377  10
   1   0   0 2.30368 4.56331   3
   1   0   0 4.83753 5.29192   7
  -1   0   0 4.83672 5.75819   7
   1   0   0 4.33343 5.96399   8
   1   0   0-2.00711 7.36782   6
   1   0   0 3.19306 4.50279   5
   1   0   0 0.89568 2.84453   2
   1   0   0-2.30352 4.56430   3
   1   0   0 11.8970 8.41383   9
   1   0   0 4.95053 8.81714  10
  -1   0   0 25.7530 8.35806   9
  -1   0  -1 120778. 10678.8   2
   1   0   1 101889. 10678.7   2
   1   0  -1 128978. 10678.6   2
   1   0   1 100374. 10678.5   1
   1   0  -1 116041. 10678.7   1
  -1   0   1 78049.3 10678.6   1
   1   0   1 148349. 10678.9  10
   1   0  -1 138150. 10679.2  10
  -1   0  -1 139757. 10678.8  10
   1   0  -1 123116. 10678.6   5
  -1   0  -1 111266. 10678.7   5
   1   0   1 121705. 10678.8   5
  -1   0  -1 129237. 10679.0   3
   1   0   1 120859. 10679.0   3
   1   0  -1 127420. 10679.1   9
   1   0   1 139957. 10678.7   9
   1   0   1 145964. 10678.9   8
  -1   0  -1 130216. 10678.8   8
   1   0  -1 123890. 10679.2   8
   1   0  -1 127603. 10679.1   7
   1   0   1 137528. 10678.7   7
   1   0   1 128206. 10679.0   6
   1   0  -1 135696. 10678.6   6
  -1   0  -1 116846. 10678.9   6
   1   0  -1 131571. 10678.7   3
  -1   0   1 77258.3 10678.6   4
   1   0   1 118117. 10678.5   4
   1   0  -1 110740. 10678.7   4
  -1   0  -2 15887.8 1737.49   2
   1   0  -2 15704.5 1737.27   2
  -1   0   2 20036.0 1737.43   2
   1   0   2 17731.4 1737.54   2
   1   0  -2 19054.2 1737.58   1
   1   0   2 13451.6 1737.27   1
  -1   0  -2 19039.6 1737.39   1
  -1   0   2 15275.9 1737.42   1
   1   0   2 24754.1 1737.46  10
   1   0  -2 20492.7 1737.90  10
  -1   0  -2 23564.1 1737.43  10
   1   0  -2 17671.1 1737.31   5
  -1   0   2 19041.6 1737.38   5
   1   0   2 21197.2 1737.67   5
   1   0   2 19582.5 1737.83   3
  -1   0  -2 19290.6 1737.80   3
   1   0   2 22308.6 1737.19   9
   1   0   2 25462.4 1737.51   8
  -1   0  -2 21182.4 1737.42   8
   1   0  -2 21265.6 1737.94   7
   1   0  -2 20981.5 1737.97   8
  -1   0   2 20904.4 1737.95   8
   1   0   2 18123.5 1737.13   7
  -1   0  -2 25607.6 1737.28   7
   1   0  -2 20038.9 1737.28   6
  -1   0   2 19099.8 1737.27   6
   1   0   2 20943.4 1737.85   6
  -1   0   2 17751.1 1737.26   3
   1   0  -2 20400.9 1737.32   3
  -1   0  -2 16991.5 1737.31   4
   1   0   2 16390.0 1737.33   4
  -1   0   2 17786.3 1737.50   4
  -1   0  -3 111027. 10411.3   2
   1   0   3 91750.9 10411.0   2
  -1   0   3 106800. 10411.0   2
   1   0  -3 97502.4 10410.9   2
  -1   0  -3 138564. 10410.9  10
   1   0  -3 124700. 10411.5  10
  -1   0   3 119133. 10411.3  10
  -1   0   3 103500. 10410.9   5
   1   0   3 112983. 10411.2   5
  -1   0  -3 110634. 10411.0   1
   1   0  -3 109903. 10411.2   1
  -1   0   3 114391. 10411.2   1
   1   0   3 107928. 10411.0   1
   1   0   3 124436. 10410.7   9
  -1   0   3 123076. 10411.5   9
   1   0  -3 115987. 10411.4   9
  -1   0  -3 126698. 10410.7   9
  -1   0  -3 130159. 10410.9   8
   1   0   3 148392. 10411.1   8
  -1   0   3 135362. 10411.7   8
  -1   0   3 108546. 10411.4   7
   1   0  -3 110960. 10411.6   8
   1   0  -3 114228. 10411.4   7
  -1   0  -3 133604. 10410.8   7
   1   0   3 126136. 10410.7   7
   1   0   3 121181. 10411.4   6
  -1   0   3 105737. 10410.8   6
   1   0   3 108622. 10411.4   3
   1   0  -3 114186. 10410.9   3
  -1   0   3 122647. 10410.9   3
  -1   0   3 93030.9 10411.0   4
   1   0   3 106318. 10411.0   4
  -1   0   4 12600.4 1291.89   2
  -1   0  -4 14729.7 1292.31   2
   1   0   4 15076.7 1292.35   2
   1   0  -4 14833.0 1292.09   2
   1   0  -4 11482.9 1291.97   1
  -1   0  -4 11042.0 1291.78   1
  -1   0   4 13901.1 1292.23   1
   1   0   4 14283.6 1292.09   1
  -1   0   4 15201.0 1292.36  10
  -1   0  -4 16266.0 1291.86  10
   1   0  -4 13760.3 1291.97   5
  -1   0  -4 13393.0 1292.13   5
  -1   0   4 14354.9 1292.05   5
   1   0   4 14028.7 1292.26   5
   1   0   4 17195.4 1291.72   9
  -1   0   4 13708.3 1292.43   9
  -1   0  -4 18188.8 1292.02   8
   1   0   4 17716.1 1292.01   8
  -1   0   4 15468.9 1292.53   7
   1   0   4 16521.0 1291.71   7
  -1   0   4 11084.0 1292.35   8
  -1   0  -4 14910.0 1291.59   7
  -1   0   4 12756.1 1291.71   6
   1   0   4 15874.3 1292.55   6
   1   0   4 14767.0 1292.46   3
  -1   0   4 14170.7 1291.84   3
   1   0  -4 15432.2 1291.95   3
   1   0  -4 13732.5 1292.11   4
   1   0   4 12735.4 1291.99   4
  -1   0   4 14822.8 1292.34   4
  -1   0  -4 12526.7 1291.90   4
   1   0  -5 24.4352 11.0779   2
  -1   0  -5 27.8605 12.0632   2
  -1   0   5 38.5658 11.5621   2
   1   0   5 8.57042 11.7136   2
   1   0  -5 18.4636 12.3398   1
  -1   0   5 24.1352 12.5702   1
  -1   0  -5 29.8037 11.5135   1
   1   0   5 31.7466 12.3742   1
   1   0  -5 17.6622 16.4553  10
  -1   0   5 23.5534 17.4770  10
  -1   0  -5 26.2311 14.1023  10
   1   0   5 26.2602 14.3127  10
  -1   0   5 23.7729 14.8406   5
  -1   0  -5-0.64651 16.3895   5
   1   0  -5 24.5392 16.3493   5
   1   0   5 39.7652 16.7524   5
  -1   0  -5 23.6855 12.1909   3
   1   0  -5 19.6180 17.1754   9
   1   0   5 26.1774 12.8990   9
  -1   0   5 45.9040 17.3872   9
  -1   0  -5 33.1787 10.3702   8
   1   0   5 38.7249 10.5029   8
  -1   0   5 31.7975 11.9688   7
   1   0  -5 19.5171 11.6250   7
   1   0  -5 48.4375 12.5017   8
   1   0   5 37.8626 9.02872   7
  -1   0   5 15.1876 11.8333   8
  -1   0  -5 16.4795 9.21452   7
  -1   0   5 33.2610 14.5203   6
   1   0   5 16.6454 16.3463   6
   1   0  -5 33.3883 14.4912   6
  -1   0  -5 32.1166 17.2938   6
   1   0  -5 31.5184 10.5657   3
   1   0   5 29.5973 12.0387   3
  -1   0   5 17.4402 9.94549   3
   1   0   5 12.6127 16.4107   4
   1   0  -5-1.92895 18.8394   4
  -1   0   5 13.1740 17.4426   4
  -1   0  -5 4.12139 16.7677   4
   1   0   6 71515.9 6437.22   1
  -1   0  -6 61109.3 6437.08   1
   1   0  -6 58628.1 6437.09   1
  -1   0  -6 73375.1 6436.49   9
   1   0  -6 65729.7 6437.07   9
  -1   0   6 84171.5 6437.87   9
   1   0   6 77486.1 6436.67   9
  -1   0  -6 81962.2 6436.96   8
   1   0   6 81257.9 6436.97   8
   1   0   6 66010.8 6436.58   7
  -1   0  -6 78414.4 6436.78   7
   1   0  -6 75312.4 6437.63   7
  -1   0   6 80392.7 6437.73   8
  -1   0   6 77194.8 6437.17   3
   1   0  -6 69762.5 6437.01   3
  -1   0  -6 76332.3 6437.60   3
  -1   0  -6 71509.1 6437.21   6
  -1   0   6 67266.6 6436.85   6
   1   0  -6 70544.4 6436.73   6
   1   0   6 80302.3 6437.74   6
  -1   0   6 67754.2 6437.16  10
   1   0  -6 72628.8 6437.52  10
  -1   0  -6 76788.1 6436.88  10
   1   0   6 87069.6 6436.91  10
   1   0  -6 72541.8 6437.07   5
  -1   0   6 70213.5 6437.17   5
   1   0   6 77979.0 6437.62   5
  -1   0  -6 67747.0 6437.06   5
  -1   0  -6 72834.6 6437.49   2
   1   0  -6 62127.6 6436.97   2
  -1   0   6 67314.5 6437.12   2
  -1   0  -6 57941.2 6436.70   4
   1   0   6 73331.5 6437.25   4
   1   0  -6 67781.6 6437.11   4
  -1   0   6 65457.3 6437.19   4
  -1   0   7 3937.27 465.519   1
  -1   0   7 5090.58 466.232   9
   1   0  -7 4649.72 465.818   9
   1   0   7 5714.16 465.451   9
  -1   0  -7 5192.26 465.189   9
  -1   0  -7 6139.12 465.753   8
   1   0   7 5540.69 465.509   8
   1   0   7 5275.41 465.319   7
  -1   0  -7 5936.40 465.486   7
   1   0  -7 4788.32 465.639   3
  -1   0  -7 5200.84 465.999   6
  -1   0   7 4759.49 465.603   6
   1   0  -7 4882.09 465.418   6
   1   0   7 5505.44 465.414  10
   1   0  -7 5787.00 466.543  10
  -1   0  -7 6139.75 465.839  10
  -1   0   7 5081.12 465.965  10
   1   0  -7 4615.53 465.670   5
  -1   0  -7 4785.83 465.843   5
   1   0   7 5403.81 466.416   5
  -1   0   7 4962.86 465.979   5
   1   0   7 5308.61 466.221   2
   1   0  -7 4400.08 465.793   4
  -1   0  -7 4341.55 465.584   4
   1   0   7 5285.77 466.164   4
  -1   0   7 4783.42 466.060   4
   1   0   8 7190.00 636.454   1
   1   0  -8 6054.11 636.345   1
  -1   0   8 6518.17 636.390   1
  -1   0  -8 6847.71 635.457   9
   1   0  -8 6420.42 636.040   9
   1   0   8 8022.69 635.974   9
  -1   0   8 7517.79 636.839   9
   1   0   8 7172.32 635.930   8
   1   0   8 8129.05 635.969   7
   1   0  -8 7131.27 636.506   8
  -1   0   8 6670.44 636.308   7
  -1   0  -8 6734.75 635.586   7
  -1   0  -8 8111.78 637.085   3
   1   0  -8 6908.43 635.821   6
  -1   0  -8 6689.79 636.241   6
  -1   0   8 7166.18 636.245   6
  -1   0  -8 7520.96 636.026  10
  -1   0   8 7077.02 636.228  10
   1   0  -8 8054.14 637.026  10
   1   0   8 7696.97 635.840  10
   1   0   8 6598.83 636.615   5
  -1   0   8 7503.30 636.692   5
   1   0  -8 6773.20 636.186   5
  -1   0  -8 6491.87 636.167   5
   1   0   8 6830.56 636.538   2
  -1   0   8 6864.61 636.365   2
  -1   0  -8 7505.13 636.829   2
   1   0   8 7574.39 636.757   4
   1   0  -8 6221.53 636.089   4
  -1   0   8 7392.90 636.819   4
  -1   0  -8 5556.79 635.803   4
   1   0  -9 3875.81 363.951   9
  -1   0  -9 3894.65 363.184   9
   1   0   9 4504.13 363.771   9
  -1   0   9 4495.81 364.818   9
  -1   0  -9 3327.64 363.679   4
   1   0  -9 3621.31 364.162   4
   1   0   9 3940.06 364.503   4
  -1   0   9 4054.32 364.783   4
   1   0  -9 4014.67 364.185   7
  -1   0   9 4285.91 364.439   7
   1   0  -9 4417.30 364.544   8
  -1   0   9 5190.09 365.089   8
  -1   0  -9 3878.28 363.346   7
  -1   0  -9 4249.69 364.774   3
   1   0   9 3205.91 363.962   3
  -1   0   9 3618.10 363.544   3
   1   0   9 3485.25 364.259   6
  -1   0   9 3847.44 363.914   6
  -1   0  -9 3663.84 363.902   6
   1   0  -9 3798.25 363.543   6
  -1   0   9 4401.95 364.302  10
  -1   0  -9 4961.65 364.337  10
   1   0   9 4449.30 363.655  10
   1   0  -9 4614.29 364.848  10
   1   0  -9 3985.84 364.022   5
  -1   0   9 4253.08 364.544   5
   1   0   9 4280.36 364.868   5
   1   0   9 3577.54 364.133   2
   1   0  -9 4205.15 364.393   2
  -1   0   9 4175.44 364.289   2
   1   0  -9 3536.20 364.166   1
  -1   0   9 3637.70 364.116   1
   1   0   9 4143.36 364.316   1
  -1   0  -9 3800.52 364.221   1
   1   0 -10 16287.5 1574.62   1
   1   0  10 16210.3 1574.42   1
  -1   0 -10 16937.6 1574.57   1
   1   0 -10 16255.0 1573.85   9
  -1   0 -10 17908.5 1573.47   9
   1   0  10 21307.9 1574.38   9
   1   0 -10 17542.5 1574.59   8
  -1   0 -10 19513.2 1574.17   8
   1   0  10 19505.0 1574.02   7
  -1   0  10 19142.0 1574.90   8
   1   0 -10 16662.3 1574.49   7
  -1   0  10 19922.7 1575.00   7
   1   0 -10 17374.4 1574.40   3
  -1   0 -10 19454.4 1575.23   3
  -1   0  10 16180.0 1574.05   3
   1   0  10 14656.7 1574.32   3
   1   0 -10 16873.1 1573.75   6
  -1   0 -10 15736.7 1574.03   6
  -1   0  10 17770.4 1574.42   6
  -1   0  10 17577.0 1574.22  10
   1   0  10 19644.8 1573.88  10
  -1   0 -10 20074.4 1574.34  10
   1   0 -10 15468.7 1573.95   5
   1   0 -10 19194.3 1574.94   2
  -1   0  10 17280.5 1574.61   2
   1   0  10 17552.2 1574.82   2
  -1   0 -10 14504.1 1573.69   4
   1   0 -10 14426.6 1573.86   4
   1   0 -11 8401.72 848.574   1
   1   0  11 8601.35 848.461   1
  -1   0 -11 9387.73 848.800   1
  -1   0 -11 9032.35 847.438   9
   1   0  11 10089.9 848.117   9
   1   0 -11 9054.85 848.020   9
  -1   0 -11 10126.7 848.102   8
   1   0 -11 10742.3 849.056   8
   1   0  11 11042.0 848.475   8
   1   0  11 10078.7 847.938   7
  -1   0 -11 9700.34 847.893   7
  -1   0  11 9000.26 848.385   7
  -1   0  11 11146.3 849.293   8
   1   0 -11 10726.6 849.092   7
  -1   0  11 8258.53 847.898   3
   1   0 -11 9341.01 848.494   3
  -1   0 -11 10051.4 849.197   3
   1   0  11 8774.30 848.574   3
  -1   0 -11 8241.20 847.948   6
   1   0  11 9448.01 849.174   6
   1   0 -11 8522.71 847.629   6
  -1   0  11 9157.41 848.106  10
  -1   0 -11 11230.3 848.705  10
   1   0  11 9538.18 847.699  10
   1   0 -11 7941.89 847.787   5
  -1   0  11 9737.41 849.004   5
   1   0  11 9322.43 849.092   5
  -1   0  11 8889.17 848.603   2
   1   0  11 8955.52 848.681   2
   1   0 -11 10121.2 849.157   2
   1   0  11 9661.07 848.921   4
  -1   0 -11 7366.29 847.637   4
   1   0 -11 8255.05 848.023   4
   1   0 -12 8619.91 851.750   1
  -1   0 -12 8451.63 851.685   1
   1   0  12 9326.70 852.006   1
   1   0  12 4627.82 849.326   9
  -1   0 -12 9342.65 850.577   9
   1   0 -12 9403.44 851.228   9
  -1   0  12 11182.9 852.624   9
  -1   0 -12 11003.3 851.621   8
   1   0 -12 10400.2 852.244   8
   1   0  12 11829.8 851.987   8
  -1   0  12 12221.3 852.984   8
   1   0  12 9421.11 850.898   7
  -1   0  12 10613.9 852.166   7
   1   0 -12 9399.44 851.828   7
  -1   0 -12 10472.8 851.324   7
   1   0  12 9963.07 852.207   3
  -1   0 -12 10007.6 852.386   3
   1   0 -12 10639.5 852.080   3
  -1   0  12 8794.72 851.194   3
   1   0 -12 8568.64 850.733   6
  -1   0  12 9414.81 851.756   6
   1   0  12 9527.76 852.424   6
  -1   0 -12 9498.69 851.482   6
   1   0  12 10118.3 850.978  10
   1   0 -12 11755.5 853.024  10
  -1   0  12 9958.37 851.457  10
   1   0 -12 7724.90 850.795   5
  -1   0  12 8340.23 851.809   5
   1   0  12 9238.67 852.366   5
  -1   0  12 9235.15 851.882   2
   1   0  12 9294.03 851.938   2
   1   0 -12 10500.3 852.453   2
   1   0 -12 8415.83 851.191   4
  -1   0 -12 8053.76 850.915   4
   1   0  12 7885.99 851.598   4
   1   0  13 1948.51 211.028   1
  -1   0 -13 2081.07 211.294   1
   1   0 -13 2269.54 212.046   1
  -1   0 -13 2026.21 210.113   9
   1   0 -13 1984.76 210.815   9
  -1   0  13 2438.85 212.121   9
   1   0 -13 2550.37 211.672   8
  -1   0 -13 2482.56 210.886   8
   1   0  13 2545.48 210.705   7
  -1   0 -13 2402.98 210.515   7
  -1   0  13 2685.57 212.083   8
  -1   0  13 2263.86 211.129   7
   1   0 -13 2538.58 211.671   7
   1   0  13 2685.29 211.264   8
   1   0  13 1587.33 210.254   3
  -1   0  13 2441.54 211.226   3
  -1   0 -13 2005.63 211.104   3
   1   0 -13 2313.20 211.109   3
  -1   0  13 2219.60 211.529   6
   1   0  13 2523.18 212.566   6
   1   0 -13 2052.14 210.687   6
  -1   0  13 2210.41 211.152  10
   1   0  13 2380.50 210.858  10
   1   0 -13 2580.31 212.451  10
   1   0  13 2450.19 212.780   5
   1   0 -13 2034.82 211.031   5
  -1   0  13 2480.57 212.491   5
   1   0  13 2210.62 211.340   2
  -1   0  13 2086.57 211.392   2
   1   0 -13 2284.59 211.538   2
   1   0  13 2263.21 212.380   4
   1   0  14 4642.43 412.397   1
  -1   0 -14 3875.81 411.937   1
   1   0 -14 4396.51 412.729   1
   1   0  14 4779.15 411.728   9
  -1   0 -14 4319.16 410.841   9
  -1   0  14 5227.60 412.990   9
   1   0 -14 5217.10 412.773   8
  -1   0 -14 5193.06 411.980   8
   1   0  14 5066.73 411.972   8
   1   0 -14 4680.56 412.113   7
  -1   0 -14 5187.60 411.749   7
  -1   0  14 4614.57 411.989   7
  -1   0  14 5173.09 412.789   8
   1   0  14 4362.60 411.041   7
  -1   0  14 4066.81 411.276   3
  -1   0 -14 4728.37 412.698   3
   1   0  14 4317.30 412.031   3
   1   0 -14 4400.41 411.837   3
   1   0  14 3909.66 412.159   6
  -1   0  14 5053.73 412.793   6
   1   0 -14 4006.81 410.985   6
  -1   0 -14 4701.95 411.834  10
   1   0 -14 5323.81 413.223  10
   1   0  14 4563.84 411.167  10
   1   0  14 3787.05 412.143   5
  -1   0  14 3779.44 412.028   5
  -1   0 -14 4834.38 412.766   2
   1   0  14 4411.39 412.185   2
   1   0 -14 4647.62 412.528   2
  -1   0  14 3977.26 411.733   2
   1   0  14 3534.81 411.794   4
   1   0 -15 9728.62 976.363   1
  -1   0 -15 10039.0 976.276   1
   1   0  15 10198.5 976.262   1
   1   0  15 9862.82 974.830  10
  -1   0 -15 13091.2 976.970  10
   1   0 -15 13713.9 978.007  10
  -1   0  15 11547.7 977.241   5
   1   0  15 11462.1 977.379   5
  -1   0  15 11025.1 976.824   9
   1   0  15 11713.9 976.011   9
  -1   0 -15 9624.79 974.732   9
  -1   0 -15 10980.9 975.671   8
   1   0 -15 11057.9 976.334   8
  -1   0  15 10009.5 975.772   7
   1   0 -15 11460.1 976.554   7
   1   0  15 11287.9 975.586   7
  -1   0  15 10141.6 976.297   8
  -1   0 -15 10835.6 975.486   7
   1   0  15 12239.1 976.284   8
   1   0  15 10931.9 976.578   3
  -1   0 -15 10735.8 976.678   3
   1   0 -15 10581.9 976.180   3
  -1   0  15 10748.5 976.100   3
  -1   0  15 11645.4 976.787   6
   1   0  15 10889.1 976.978   6
   1   0 -15 10872.7 976.638   2
  -1   0  15 9084.22 975.963   2
  -1   0 -15 10123.6 976.399   2
   1   0  15 10069.7 976.271   2
   1   0  15 11036.4 977.013   4
  -1   0 -16 126.403 27.8315   2
  -1   0  16 62.4353 24.4874   2
   1   0 -16 84.6812 26.2493   2
   1   0  16 111.840 26.7468   2
   1   0 -16 53.8691 28.2150   1
   1   0  16 90.9723 26.6993   1
  -1   0 -16 115.312 28.4032   1
   1   0 -16 135.306 29.2832  10
  -1   0 -16 112.818 30.4468  10
   1   0  16 100.552 27.9106   5
  -1   0  16 84.7386 29.3218   5
  -1   0 -16 103.277 26.6612   3
  -1   0  16 106.101 31.5970   9
   1   0  16 151.458 31.1061   9
  -1   0 -16 135.782 31.4845   9
   1   0 -16 108.595 25.1145   8
  -1   0 -16 100.791 24.5079   8
   1   0  16 165.905 26.8615   8
  -1   0  16 148.814 26.6480   7
  -1   0  16 97.2415 26.4488   8
   1   0 -16 107.421 24.9194   7
   1   0  16 108.085 23.7977   7
  -1   0 -16 76.9607 23.0141   7
  -1   0  16 140.821 30.7831   6
   1   0  16 117.080 29.1358   6
  -1   0  16 123.812 24.7149   3
   1   0 -16 122.078 26.6798   3
   1   0  16 89.0068 24.1968   3
   1   0  16 78.7135 31.6404   4
   1   0  17 148.139 28.1705   2
  -1   0 -17 165.727 30.6433   2
   1   0 -17 55.2908 28.0019   2
  -1   0  17 104.084 26.6819   2
   1   0  17 70.3538 28.3882   1
   1   0 -17 85.0434 30.4465   1
  -1   0 -17 110.942 29.5178   1
  -1   0  17 102.389 28.8844   1
   1   0 -17 166.368 31.6156  10
  -1   0 -17 144.849 29.8774  10
  -1   0  17 108.017 33.5565   5
   1   0  17 125.099 33.0457   5
  -1   0 -17 91.5332 28.1481   3
   1   0  17 118.718 31.3681   9
  -1   0  17 120.554 33.8951   9
  -1   0 -17 137.674 26.4519   8
   1   0 -17 134.252 26.9163   8
   1   0  17 146.170 25.6030   7
  -1   0  17 116.877 27.0620   7
   1   0  17 157.799 27.6767   8
  -1   0  17 126.390 29.1549   8
   1   0 -17 150.569 27.7516   7
  -1   0 -17 90.4750 24.8118   7
  -1   0  17 120.804 30.8480   6
   1   0  17 103.663 30.8531   6
   1   0 -17 85.4322 26.1951   3
   1   0  17 78.7040 26.0640   3
  -1   0  17 77.3902 24.4387   3
   1   0  17 94.9045 34.3262   4
  -1   0  17 164.480 34.2537   4
  -1   0 -18 5141.01 481.625   1
  -1   0  18 4885.40 481.492   1
   1   0 -18 5194.44 482.026   1
   1   0  18 5248.91 481.577   1
   1   0  18 5374.27 481.319   9
  -1   0  18 5496.45 482.160   9
  -1   0 -18 6017.26 481.258   8
   1   0 -18 5833.09 481.741   8
  -1   0  18 6095.03 482.207   8
   1   0  18 5265.97 480.337   7
  -1   0 -18 5175.04 480.454   7
   1   0 -18 5675.85 481.646   7
  -1   0  18 5446.84 481.269   7
   1   0  18 5980.96 481.446   8
  -1   0  18 4450.53 480.335   3
   1   0 -18 5071.74 481.013   3
  -1   0 -18 5083.51 481.891   3
   1   0  18 4778.95 481.221   3
  -1   0  18 5804.03 482.421   6
   1   0  18 6327.26 483.507   6
  -1   0 -18 5865.58 481.853  10
   1   0 -18 5555.90 482.411  10
   1   0  18 5825.70 482.963   5
  -1   0  18 5704.26 482.768   5
  -1   0  18 4190.87 480.452   2
   1   0 -18 4855.09 481.490   2
  -1   0 -18 4736.92 481.406   2
   1   0  18 4590.31 481.080   2
  -1   0  18 5564.60 482.839   4
   1   0  18 4519.68 481.411   4
  -1   0 -19 1494.97 143.314   1
   1   0 -19 1477.35 143.614   1
  -1   0  19 1702.59 145.040   9
   1   0  19 1496.08 143.075   9
  -1   0 -19 1565.92 141.616   8
   1   0 -19 1630.83 142.544   8
  -1   0 -19 1493.90 141.729   7
   1   0 -19 1542.43 142.450   7
   1   0  19 1583.62 142.123   8
   1   0  19 1414.04 140.743   7
  -1   0  19 1522.15 142.150   7
  -1   0  19 1597.20 143.021   8
  -1   0  19 1361.97 141.367   3
   1   0 -19 1440.95 142.471   3
  -1   0 -19 1194.60 141.604   3
   1   0  19 1388.48 142.068   3
   1   0  19 1274.50 143.519   6
  -1   0  19 1526.64 143.897   6
   1   0 -19 1908.24 145.886  10
  -1   0 -19 1868.47 144.360  10
  -1   0  19 1636.14 144.854   5
   1   0 -19 1278.06 142.770   2
  -1   0 -19 1436.50 143.731   2
  -1   0  19 1315.00 144.219   4
   1   0  19 1513.82 144.966   4
  -1   0 -20 3242.35 257.444  10
   1   0 -20 3000.54 257.714  10
  -1   0  20 2567.51 257.091   5
  -1   0  20 2753.56 256.922   9
   1   0  20 3219.54 256.984   9
   1   0 -20 2748.26 255.642   8
  -1   0 -20 2801.67 255.377   8
   1   0  20 2800.24 255.009   7
  -1   0  20 2914.65 256.341   8
   1   0 -20 2696.88 255.679   7
  -1   0  20 2790.41 255.722   7
  -1   0 -20 2868.13 255.402   7
   1   0  20 3080.33 256.086   8
  -1   0  20 2527.23 255.074   3
   1   0 -20 2539.93 255.631   3
   1   0  20 2590.38 256.787   6
  -1   0  20 2278.44 255.843   6
  -1   0  20 2834.47 256.749   1
   1   0  20 2478.81 256.935   4
  -1   0  20 2914.76 258.280   4
  -1   0 -21 95.3566 34.2278   2
  -1   0  21 144.195 31.9854   2
   1   0 -21 78.5258 34.3192   2
   1   0  21 111.649 34.3727   1
   1   0 -21 131.483 37.4692   1
  -1   0  21 144.283 36.8609   1
  -1   0 -21 152.312 35.5035   1
  -1   0 -21 162.052 37.4050  10
   1   0 -21 166.545 35.6657  10
  -1   0  21 168.404 37.6291   5
   1   0 -21 126.837 32.3455   3
   1   0  21 88.0895 36.4837   9
  -1   0  21 118.722 38.2352   9
  -1   0 -21 70.5586 27.7121   8
   1   0  21 185.491 33.4981   8
  -1   0  21 76.1341 32.1776   8
   1   0  21 119.377 29.6495   7
   1   0 -21 98.6324 31.5436   7
  -1   0 -21 113.011 28.9903   7
  -1   0  21 87.7373 35.3782   6
   1   0  21 104.050 34.9365   6
   1   0  21 105.505 29.3898   3
  -1   0  21 121.339 39.6832   4
   1   0  21 138.522 38.8142   4
  -1   0 -22 42.6688 32.9036   2
  -1   0  22 39.3219 28.0970   2
   1   0 -22 28.8755 31.6296   2
  -1   0  22 2.66480 32.7149   1
   1   0  22 70.9916 32.0098   1
  -1   0 -22 5.26095 33.5691   1
  -1   0 -22 34.4862 35.9478  10
   1   0 -22 21.3850 34.8438  10
  -1   0  22 63.4221 38.6135   5
  -1   0 -22 10.4143 30.4866   3
  -1   0  22 44.8053 37.2479   9
   1   0  22-2.37255 36.1551   9
  -1   0 -22-6.89223 26.6731   8
   1   0 -22 29.5555 30.4004   8
   1   0  22 55.2225 31.0215   8
   1   0  22 2.22457 26.7369   7
  -1   0 -22 4.45032 26.8372   7
  -1   0  22 54.0180 35.5171   6
   1   0  22-25.6915 33.9609   6
   1   0  22 2.59995 26.8698   3
  -1   0  22 34.7810 25.8046   3
  -1   0  22 50.0190 38.4527   4
   1   0  22 40.4949 38.5238   4
  -1   0  23 75.8692 32.1132   2
   1   0 -23 143.738 37.1768   2
  -1   0 -23 121.123 36.9150   2
   1   0  23 76.0455 35.9521   1
  -1   0 -23 103.305 38.1000   1
  -1   0  23 178.800 38.5620   1
   1   0 -23 114.088 39.0212  10
  -1   0 -23 157.197 41.5102  10
  -1   0  23 120.094 42.1263   5
   1   0 -23 131.500 33.9205   3
  -1   0 -23 155.945 36.1866   3
[truncated: 7,326,771 more chars]
