# Supplementary material for: Accurate temperature dependence of structure factors of l-alanine and taurine for quantum crystallography
Source: IUCrJ. 2025 Apr 24;12(Pt 3):384–92. doi: 10.1107/S2052252525002647 (PMC12044860; doi:10.1107/S2052252525002647)
Supplement: Supplementary file 5 [file m-12-00384-sup5.txt]

   0   0  -2 31022.9 2643.67   6
   0   0   2 29526.9 2643.78   4
   0   0  -2 31984.1 2643.79   4
   0   0  -2 32540.6 2643.80   2
   0   0  -2 30801.2 2643.75   5
   0   0   2 25459.0 2643.65   1
   0   0  -2 33079.7 2643.88   1
   0   0  -2 29320.2 2643.67   3
   0   0   3 5.83251 14.5765   4
   0   0  -3 4.21577 10.1452   2
   0   0   3-9.71291 13.0162   6
   0   0  -3 4.82468 10.2381   3
   0   0   3-5.30606 10.7093   3
   0   0  -3 1.10329 10.6141   1
   0   0   3-2.75774 10.7698   1
   0   0  -4 861790. 71565.2   6
   0   0  -4 871292. 71565.5   2
   0   0   4 745787. 71565.2   2
   0   0  -4 770920. 71565.3   4
   0   0   4 761815. 71565.3   5
   0   0  -4 844350. 71565.3   5
   0   0  -4 916521. 71565.4   3
   0   0   4 891074. 71565.4   3
   0   0   4 739274. 71565.1   6
   0   0  -4 826736. 71565.5   1
   0   0   4 833559. 71565.5   1
   0   0   5-7.00462 14.7337   6
   0   0  -5 6.57949 17.1472   6
   0   0   5 21.8749 12.9602   2
   0   0  -5 5.81542 18.6983   4
   0   0  -5 1.75056 13.0522   2
   0   0   5 16.8357 12.3735   3
   0   0  -5-1.60395 11.9153   3
   0   0  -5-13.5197 17.9752   5
   0   0   5 15.3310 16.3881   5
   0   0  -5 5.49518 13.2445   1
   0   0  -6 15527.8 1252.35   6
   0   0   6 13826.4 1252.50   2
   0   0  -6 13354.0 1252.42   2
   0   0  -6 12760.9 1252.28   4
   0   0   6 14447.3 1252.62   5
   0   0  -6 14442.7 1252.37   5
   0   0  -6 16936.9 1252.76   3
   0   0   6 15419.5 1252.48   3
   0   0   6 15331.8 1252.51   6
   0   0  -6 11666.6 1252.31   1
   0   0  -7-10.2497 18.9952   4
   0   0  -7-3.65731 13.7363   2
   0   0  -7-1.09181 19.0821   5
   0   0   7-2.40439 16.8479   5
   0   0  -7 16.7742 13.9449   3
   0   0  -7-19.1146 17.7294   6
   0   0   7-3.29520 16.0792   6
   0   0  -8 5551.75 453.616   6
   0   0   8 5056.38 453.874   2
   0   0  -8 4380.49 453.499   4
   0   0  -8 5584.54 453.913   5
   0   0   8 5094.81 453.873   5
   0   0   8 5811.56 454.069   6
   0   0  -8 4710.47 453.952   1
   0   0  -9-6.34317 20.3182   6
   0   0   9-5.68710 17.1836   6
   0   0   9 26.4445 16.4885   2
   0   0  -9-1.43003 21.9468   4
   0   0  -9-17.1221 16.1193   2
   0   0   9-57.1666 16.9934   3
   0   0  -9-1.37335 22.6937   5
   0   0   9-6.22087 19.1455   5
   0   0  -9-3.25175 17.4913   1
   0   0 -10 485.745 53.9819   6
   0   0  10 526.664 53.4380   2
   0   0 -10 532.203 53.2461   2
   0   0 -10 516.034 54.9091   4
   0   0 -10 499.061 55.1578   5
   0   0  10 593.486 53.7093   3
   0   0 -10 478.275 52.7451   3
   0   0  10 510.170 53.9332   6
   0   0 -10 593.307 54.6165   1
   0   0 -11-13.6670 23.2026   6
   0   0 -11 25.5384 26.0141   4
   0   0 -11-3.77088 20.0711   2
   0   0 -11-19.6573 25.3471   5
   0   0 -11-1.73575 19.3596   3
   0   0  11 12.1413 19.5759   3
   0   0 -11-15.7383 20.3433   1
   0   0  11 7.53592 18.1977   2
   0   0 -12 22360.3 1979.75   6
   0   0 -12 20428.1 1979.88   4
   0   0  12 23444.5 1980.89   2
   0   0 -12 23930.8 1981.10   2
   0   0 -12 21416.0 1979.87   5
   0   0  12 25049.1 1981.38   5
   0   0  12 22108.0 1980.32   3
   0   0 -12 24573.7 1980.91   3
   0   0 -12 24928.7 1981.57   1
   0   0  12 18645.4 1980.05   1
   0   0 -13 19.3028 27.7043   6
   0   0  13-26.9450 22.9207   6
   0   0  13 39.6580 22.5111   2
   0   0  13 23.6684 21.6299   4
   0   0 -13-4.40998 22.8486   2
   0   0  13-16.2600 20.7670   3
   0   0 -13-10.1728 23.7201   3
   0   0 -13 26.3894 29.1940   5
   0   0  13-9.05106 22.4977   5
   0   0 -13 4.59296 24.5859   1
   0   0  13 13.7692 23.9677   1
   0   0 -14 6959.86 606.797   6
   0   0  14 6187.65 607.065   2
   0   0 -14 8109.37 608.677   2
   0   0  14 7402.88 608.736   4
   0   0  14 6030.14 607.241   5
   0   0  14 7041.69 607.211   3
   0   0 -14 8059.99 608.186   3
   0   0  14 7187.60 607.562   6
   0   0  14 5665.39 607.061   1
   0   0 -14 6421.36 607.800   1
   0   0  15 35.9635 25.6775   6
   0   0  15 10.0398 24.5308   2
   0   0  15 21.8427 24.5764   4
   0   0 -15-10.0489 26.0411   2
   0   0  15 7.83054 26.0165   1
   0   0 -15 26.1227 27.9230   1
   0   0  15 13.9305 23.8769   3
   0   0 -15-13.9467 25.9366   3
   0   0  15-13.0651 26.0449   5
   0   0 -16 2466.61 209.133   2
   0   0  16 2118.66 207.874   2
   0   0  16 2121.23 208.388   4
   0   0  16 2218.17 208.449   5
   0   0 -16 2458.82 208.754   3
   0   0  16 2239.49 207.811   3
   0   0  16 2436.83 208.362   6
   0   0  16 2181.81 208.443   1
   0   0 -16 2451.79 209.307   1
   0   0  17-10.8823 29.8196   6
   0   0  17 22.4204 28.3384   2
   0   0  17 46.3108 27.1858   4
   0   0 -17-28.0541 29.9763   2
   0   0  17-32.5455 28.4475   5
   0   0 -17 7.81428 31.3950   3
   0   0  17 2.60194 26.7986   3
   0   0 -17-8.73645 30.7078   1
   0   0  17-8.72833 28.2307   1
   0   0  18 12214.8 1199.79   2
   0   0  18 11448.7 1199.98   4
   0   0 -18 16191.8 1202.00   2
   0   0  18 13692.5 1200.93   5
   0   0 -18 16247.2 1201.24   3
   0   0  18 14222.1 1200.33   3
   0   0  18 13276.3 1200.01   6
   0   0  18 13363.9 1200.62   1
   0   0 -18 13501.7 1200.82   1
   0   0  19 21.2751 31.9947   6
   0   0  19 27.4856 28.5507   4
   0   0 -19 18.5045 32.8997   2
   0   0  19-43.1290 32.8015   2
   0   0  19 9.89209 28.8831   5
   0   0  19 2.86963 29.5637   3
   0   0 -19-17.2382 33.7092   3
   0   0 -19 28.7352 34.9402   1
   0   0  20 10.8175 31.2839   4
   0   0 -20 80.3929 37.0523   2
   0   0  20 65.8180 31.2475   5
   0   0  20 101.976 32.7767   3
   0   0 -20 42.0419 35.9453   3
   0   0  20 33.2301 34.1109   1
   0   0  20 44.7568 31.4860   6
   0   0  21 46.9434 33.5510   6
   0   0  21-43.5352 32.4686   5
   0   0  21 11.3180 31.9177   4
   0   0  21-20.0445 34.4777   2
   0   0  21 3.12483 32.9513   3
   0   0 -21 6.25923 37.2766   3
   0   0 -21 51.8336 39.2612   1
   0   0  21-27.6154 34.9779   1
   0   0  22 4209.74 401.287   5
   0   0  22 4428.95 401.682   4
   0   0 -22 4848.62 402.472   2
   0   0  22 4409.58 401.165   2
   0   0 -22 4908.08 401.980   3
   0   0  22 4570.56 401.491   6
   0   0 -22 4483.46 402.265   1
   0   0  22 4088.95 400.912   1
   0   0  23 19.7377 37.0716   5
   0   0  23-4.09704 35.0725   4
   0   0 -23-3.58577 41.0758   2
   0   0  23 25.0639 37.0270   2
   0   0  23-33.6545 39.9655   3
   0   0  23 32.9457 36.1581   6
   0   0  23-14.7592 39.5742   1
   0   0 -23-11.0819 42.3151   1
   0   0 -24 37.0015 42.4049   2
   0   0  24-3.69524 38.9873   2
   0   0 -24-6.97053 42.3958   3
   0   0  24-24.3558 38.4286   3
   0   0  24-80.0222 39.5826   6
   0   0 -24-34.2432 44.0954   1
   0   0  24 26.6013 39.7852   1
   0   0  25 35.2439 39.5554   4
   0   0 -25-11.4189 44.3939   2
   0   0  25 15.2044 38.4602   2
   0   0 -25 35.9633 44.9897   3
   0   0  25 21.5467 39.3158   3
   0   0  25 15.8385 40.3116   6
   0   0  25-39.0548 44.9032   1
   0   0 -25 39.1035 46.5256   1
   0   0  26 184.854 49.2239   5
   0   0 -26 175.945 50.3063   2
   0   0  26 218.558 46.5561   4
   0   0  26 152.273 46.0627   2
   0   0 -26 281.301 53.5056   3
   0   0  26 206.966 46.0648   3
   0   0  26 132.114 47.4409   1
   0   0 -26 160.343 54.6014   1
   0   0  27 13.6388 42.3825   5
   0   0  27-4.69574 41.5746   4
   0   0 -27 36.0427 44.8953   2
   0   0  27-7.99656 41.0974   2
   0   0 -27-49.4522 49.5334   3
   0   0  27-34.1841 41.5575   3
   0   0 -27-24.6093 48.8522   1
   0   0  27 61.4430 43.4408   1
   0   0  28 23.4273 43.6876   5
   0   0  28-48.3434 43.9571   4
   0   0 -28 12.2824 48.9171   2
   0   0  28-28.6332 40.3222   2
   0   0 -28-11.7069 46.6256   3
   0   0  28-3.89507 43.3765   3
   0   0  28-13.1643 46.7195   6
   0   0 -28 8.37341 50.9839   1
   0   0  28-16.7254 44.6861   1
   0   0  29-43.3840 45.9282   5
   0   0  29 4.96701 45.0483   4
   0   0 -29 45.9677 50.4499   2
   0   0  29 8.34536 44.4287   2
   0   0  29 27.9143 39.6556   3
   0   0 -29 3.99405 50.2213   3
   0   0  29 27.1528 44.0199   6
   0   0  29 42.5874 46.1888   1
   0   0 -29 4.26428 51.6308   1
   0   0  30-8.50043 43.3473   2
   0   0  30-45.8474 46.4438   4
   0   0  30-8.14749 43.7048   3
   0   0 -30-36.7225 51.1705   3
   0   0 -30-34.0531 49.7123   2
   0   0  30 69.8760 50.6168   6
   0   0  30-19.8035 46.1674   5
   0   0  31 91.3878 51.2456   5
   0   0  31-93.8878 50.8550   4
   0   0  31-14.3650 48.7354   6
   0   0  31-37.3951 44.9085   3
   0   0 -31-16.6525 52.0703   3
   0   0  32 150.717 54.2280   5
   0   0  32-42.6465 50.5872   4
   0   0  32 196.561 52.0130   6
   0   0 -32 72.0406 57.5788   3
   0   0  32-4.23070 47.6183   3
   0   0  33 21.2441 51.5683   5
   0   0 -33-12.9239 56.8969   3
   0   0  33-60.4372 54.1486   6
   0   0  33-32.6369 52.0928   4
   0   1   0 9.75678 11.2329   4
   0  -1   0-3.50980 11.1648   4
   0  -1   0 4.54212 7.86336   1
   0   1   0-2.27085 8.38107   1
   0   1   0-13.6610 7.60340   3
   0  -1   0-13.3438 6.72432   3
   0   1   0-3.93489 10.2135   6
   0  -1   0 4.42804 9.30610   6
   0   1   0-0.35699 7.49323   2
   0   1   0 9.19497 10.8879   5
   0   1  -1 44058.9 3694.06   5
   0   1   1 44990.0 3694.15   5
   0   1  -1 44063.9 3694.21   4
   0   1   1 42364.5 3694.16   4
   0   1   1 36353.0 3694.01   2
   0   1   1 43922.7 3694.14   3
   0   1  -1 38617.9 3693.80   3
   0  -1   1 40204.0 3693.78   3
   0  -1   1 41001.4 3693.73   6
   0   1   1 47734.5 3694.21   6
   0   1  -1 42240.1 3693.79   6
   0  -1   1 43734.2 3694.26   1
   0   1  -1 37826.1 3694.09   1
   0  -1  -1 46419.0 3694.25   1
   0   1   1 48294.7 3694.28   1
   0   1  -1 42332.4 3694.05   2
   0  -1   2 660596. 70872.6   1
   0   1  -2 847841. 70872.8   1
   0   1   2 873839. 70872.8   6
   0  -1   2 999999. 70872.8   2
   0   1  -2 904341. 70872.7   2
   0  -1   2 794803. 70872.2   6
   0   1  -2 826203. 70872.2   6
   0   1   2 818498. 70872.7   5
   0   1   2 822516. 70872.7   4
   0  -1   2 917155. 70872.7   5
   0   1   2 826809. 70872.7   2
   0  -1  -2 725252. 70872.6   2
   0  -1  -2 756510. 70872.6   3
   0   1   2 816923. 70872.8   3
   0  -1  -2 806075. 70872.7   1
   0   1   2 845493. 70872.8   1
   0   1  -2 746379. 70872.2   3
   0  -1   2 760029. 70872.3   3
   0   1  -3 13920.8 1113.07   1
   0  -1  -3 13695.6 1112.94   6
   0  -1   3 13028.9 1112.45   3
   0   1  -3 13237.5 1112.45   3
   0  -1  -3 14099.3 1113.10   3
   0   1  -3 12100.6 1112.71   2
   0  -1   3 15309.6 1113.07   2
   0  -1   3 12449.0 1112.36   6
   0  -1  -3 12748.8 1112.83   5
   0   1   3 12294.7 1112.97   5
   0  -1   3 11900.3 1112.75   5
   0   1   3 13671.1 1113.05   4
   0  -1  -3 10535.6 1112.64   4
   0   1  -3 13418.3 1112.92   4
   0   1   3 11849.4 1112.79   3
   0   1   3 13377.6 1113.01   1
   0  -1  -3 10910.1 1112.74   1
   0   1   3 12688.8 1112.93   2
   0  -1  -3 11799.5 1112.84   2
   0  -1  -4 279923. 22620.3   6
   0  -1  -4 241178. 22620.2   3
   0   1  -4 275543. 22619.9   3
   0  -1   4 300651. 22620.0   3
   0  -1  -4 237106. 22620.0   5
   0   1  -4 288688. 22620.2   5
   0  -1   4 269717. 22620.3   5
   0  -1  -4 239019. 22620.4   2
   0   1  -4 228119. 22619.9   4
   0   1   4 252444. 22620.2   4
   0  -1  -4 234530. 22620.1   4
   0  -1   4 282567. 22620.4   2
   0   1  -4 300144. 22620.4   2
   0  -1   4 242425. 22619.7   6
   0   1   4 263529. 22620.4   1
   0  -1  -4 222263. 22620.1   1
   0   1  -4 265599. 22620.4   1
   0  -1  -5 46780.6 4083.28   6
   0   1   5 48910.8 4083.53   6
   0   1   5 47349.5 4083.49   3
   0   1  -5 49672.7 4083.09   3
   0  -1   5 51236.9 4083.19   3
   0  -1  -5 49552.0 4083.69   3
   0  -1   5 50018.8 4083.46   5
   0  -1  -5 42448.5 4083.17   5
   0   1  -5 46722.0 4083.21   5
   0  -1  -5 45862.8 4083.51   2
   0   1  -5 42972.9 4083.17   4
   0   1   5 48166.0 4083.66   4
   0  -1  -5 41420.8 4083.12   4
   0  -1   5 42441.5 4083.15   2
   0   1  -5 50983.2 4083.57   2
   0   1  -5 49544.3 4082.88   6
   0  -1   5 49831.1 4083.00   6
   0   1   5 43534.2 4083.55   1
   0   1  -5 50372.0 4083.73   1
   0  -1  -5 39257.3 4083.16   1
   0   1  -6 7885.55 683.178   6
   0  -1   6 9029.43 683.604   6
   0  -1  -6 6621.42 683.574   2
   0  -1  -6 7898.74 683.814   4
   0   1  -6 7308.53 683.625   4
   0   1   6 7833.89 684.136   4
   0   1  -6 9117.52 684.213   2
   0  -1   6 7967.68 683.794   2
   0  -1  -6 8630.45 684.158   3
   0   1  -6 8151.63 683.476   3
   0  -1   6 7546.79 683.311   3
   0  -1  -6 7336.74 683.840   6
   0   1   6 8140.91 684.057   6
   0  -1   6 8350.94 683.970   5
   0   1  -6 7903.68 683.683   5
   0  -1  -6 7411.23 683.691   5
   0   1   6 7202.21 683.828   5
   0   1  -6 6257.79 683.521   1
   0  -1  -6 7891.53 684.110   1
   0   1  -7 2963.50 271.132   4
   0  -1  -7 2500.19 270.611   4
   0   1   7 3169.04 271.355   5
   0  -1   7 3307.24 271.285   5
   0  -1  -7 2938.26 271.058   5
   0   1  -7 3057.36 270.867   5
   0  -1   7 2685.43 270.184   3
   0   1  -7 3201.79 270.548   3
   0   1   7 3037.62 271.043   2
   0  -1  -7 2954.27 271.014   6
   0   1   7 3338.64 271.516   6
   0   1  -7 3353.28 270.584   6
   0  -1   7 3285.54 270.654   6
   0   1  -8 51808.8 4397.28   6
   0  -1   8 56743.2 4397.89   6
   0  -1  -8 57016.2 4398.77   2
   0   1   8 44522.0 4397.86   2
   0  -1   8 45158.0 4397.84   2
   0  -1  -8 45702.2 4397.56   4
   0   1  -8 48765.1 4397.76   4
   0   1   8 43929.9 4397.76   5
   0   1  -8 48673.9 4397.64   5
   0  -1   8 47475.8 4397.86   5
   0  -1  -8 47888.5 4397.66   5
   0   1  -8 51698.3 4397.70   3
   0   1   8 57728.7 4398.54   3
   0   1   8 53526.9 4398.42   6
   0  -1  -8 51115.4 4397.74   6
   0   1  -8 52450.2 4398.52   1
   0  -1  -8 56496.1 4398.70   1
   0  -1   9 419.612 51.0074   6
   0   1  -9 511.357 51.7997   6
   0   1   9 523.602 51.9572   2
   0  -1  -9 605.530 52.3676   2
   0  -1   9 624.698 52.1749   2
   0  -1  -9 412.906 52.8377   4
   0   1  -9 553.254 53.7063   4
   0   1  -9 572.257 52.1643   2
   0   1   9 479.313 52.3005   5
   0   1  -9 482.931 52.7645   5
   0  -1   9 579.507 52.6039   5
   0  -1  -9 470.685 53.1424   5
   0  -1  -9 578.496 52.5123   3
   0  -1   9 447.346 50.1994   3
   0   1   9 496.678 51.7821   3
   0   1   9 495.223 52.4474   6
   0  -1  -9 527.925 53.1454   6
   0  -1  -9 490.653 52.0636   1
   0   1  -9 478.906 51.9601   1
   0   1 -10 5232.02 453.815   6
   0  -1  10 5462.43 454.241   6
   0   1  10 5008.73 454.671   2
   0  -1  10 5341.22 454.691   2
   0  -1 -10 4954.75 454.643   2
   0  -1 -10 4609.75 454.159   4
   0   1 -10 4420.38 454.014   4
   0   1 -10 5118.61 454.669   2
   0   1 -10 4929.89 454.145   5
   0  -1 -10 4267.65 453.881   5
   0   1 -10 5962.38 454.598   3
   0  -1 -10 5756.42 455.123   3
   0  -1  10 5594.01 454.267   3
   0   1  10 5439.76 454.768   3
   0  -1 -10 4739.53 454.046   6
   0   1 -10 5433.64 455.163   1
   0  -1 -10 4998.18 454.771   1
   0  -1  10 4380.30 454.442   1
   0  -1 -11 10131.0 901.775   6
   0  -1  11 11121.6 902.184   6
   0   1 -11 9836.62 901.217   6
   0  -1 -11 10646.2 902.693   2
   0  -1  11 10908.0 902.502   2
   0   1  11 10097.8 902.399   2
   0   1 -11 9315.41 901.726   4
   0  -1  11 9364.05 902.443   4
   0  -1 -11 9660.74 901.768   4
   0   1 -11 10489.6 902.467   2
   0   1 -11 10846.1 902.040   5
   0   1  11 9765.59 902.366   5
   0  -1 -11 8967.88 901.529   5
   0   1 -11 11290.1 902.202   3
   0   1  11 10163.7 902.246   3
   0  -1  11 10775.2 901.917   3
   0  -1 -11 11162.7 902.708   3
   0   1 -11 10831.7 902.902   1
   0  -1 -11 9852.04 902.525   1
   0  -1  11 9558.12 902.291   1
   0   1 -12 4000.57 350.502   6
   0  -1 -12 3723.20 350.854   6
   0   1  12 3784.78 351.303   2
   0  -1 -12 4169.79 351.889   2
   0  -1  12 4393.01 351.825   2
   0  -1 -12 3538.14 350.869   4
   0  -1  12 3245.59 350.996   4
   0   1 -12 3495.59 350.833   4
   0   1 -12 4349.58 352.093   2
   0   1 -12 3762.44 350.915   5
   0  -1 -12 3720.43 351.167   5
   0   1  12 4313.72 352.116   5
   0  -1  12 4309.57 352.031   5
   0   1  12 3825.33 351.187   3
   0  -1 -12 4361.96 352.001   3
   0  -1  12 3828.45 350.685   3
   0   1 -12 3899.99 350.933   3
   0   1  12 4096.50 351.754   6
   0   1 -12 4230.49 352.075   1
   0  -1 -12 3701.61 351.626   1
   0  -1  12 3934.16 351.709   1
   0   1 -13 5812.05 526.018   6
   0  -1  13 7123.62 527.534   6
   0  -1 -13 5843.07 526.482   6
   0  -1  13 5296.28 526.633   2
   0  -1 -13 6271.18 527.819   2
   0   1  13 5396.78 526.804   2
   0  -1  13 6253.64 528.001   4
   0   1 -13 7294.18 528.333   2
   0  -1  13 4829.53 526.554   5
   0   1 -13 5526.07 526.358   5
   0   1  13 4925.06 526.643   5
   0   1 -13 6758.42 527.248   3
   0  -1 -13 6646.40 527.692   3
   0  -1  13 5758.40 526.440   3
   0   1  13 6548.15 527.388   3
   0   1  13 6588.44 527.823   6
   0  -1  13 4845.45 526.656   1
   0  -1 -13 5754.68 527.501   1
   0   1 -13 6115.91 527.819   1
   0  -1  14 226.802 37.7070   6
   0   1 -14 253.985 40.5174   6
   0  -1  14 307.116 38.0671   2
   0   1  14 171.484 36.3605   2
   0  -1 -14 287.659 39.9633   2
   0  -1  14 313.962 38.0490   4
   0   1 -14 298.040 39.3310   2
   0   1  14 328.006 39.0172   5
   0  -1  14 319.883 38.6880   5
   0   1 -14 282.757 38.1655   3
   0   1  14 362.983 39.5664   3
   0  -1  14 315.973 39.0876   3
   0  -1 -14 404.699 41.0402   3
   0   1  14 319.883 38.8830   6
   0  -1 -14 228.398 39.7287   1
   0   1 -14 284.847 40.6512   1
   0  -1  14 195.527 38.7584   1
   0   1 -15 7313.30 658.834   6
   0  -1  15 7061.09 659.827   2
   0   1  15 6730.88 659.740   2
   0  -1 -15 8186.97 660.961   2
   0   1  15 7172.44 660.432   4
   0  -1  15 7178.89 660.575   4
   0   1 -15 7579.70 660.377   2
   0   1  15 7499.04 660.531   5
   0  -1  15 7687.92 660.582   5
   0   1 -15 8561.70 660.387   3
   0  -1  15 7692.06 659.658   3
   0  -1 -15 7428.29 660.318   3
   0   1  15 6705.87 659.575   3
   0  -1  15 8984.96 660.734   6
   0   1  15 7970.70 660.555   6
   0  -1 -15 7359.67 660.536   1
   0   1  15 6747.99 660.007   1
   0   1 -15 7991.31 661.062   1
   0  -1  15 6525.60 659.888   1
   0   1  16 2037.71 223.529   2
   0  -1  16 2214.73 223.503   2
   0  -1 -16 2522.70 224.677   2
   0  -1  16 2338.41 224.701   4
   0   1  16 2560.35 224.922   4
   0   1 -16 2589.94 225.146   2
   0   1  16 2409.37 224.791   5
   0  -1  16 2187.60 223.958   5
   0  -1  16 2464.61 223.772   3
   0   1 -16 2815.52 224.584   3
   0  -1 -16 2760.80 225.375   3
   0   1  16 2634.39 224.559   3
   0  -1  16 2585.27 224.262   6
   0   1  16 2990.49 225.596   6
   0  -1 -16 2392.94 225.257   1
   0   1 -16 2608.92 225.097   1
   0  -1  16 2503.85 224.921   1
   0   1  16 2017.94 223.728   1
   0   1  17 2426.40 256.540   2
   0  -1  17 2672.94 256.317   2
   0  -1 -17 2922.59 257.387   2
   0   1  17 2657.76 257.156   4
   0  -1  17 2693.22 257.292   4
   0   1 -17 3060.75 257.470   2
   0   1  17 2851.86 257.605   5
   0  -1  17 2996.10 257.493   5
   0  -1 -17 3282.40 257.991   3
   0  -1  17 2815.49 256.230   3
   0   1 -17 3252.98 257.379   3
   0   1  17 2826.35 256.816   3
   0  -1  17 3024.80 256.685   6
   0   1  17 2879.27 257.027   6
   0   1  17 2688.98 257.356   1
   0  -1 -17 2755.88 257.571   1
   0  -1  17 2459.84 256.458   1
   0   1 -17 3079.78 258.316   1
   0  -1  18-25.0531 28.3238   6
   0  -1  18-2.92709 29.4748   2
   0   1  18-17.9408 28.5512   2
   0   1  18 26.2881 28.2925   4
   0  -1  18-13.1210 27.4195   4
   0   1 -18-17.5817 32.5712   2
   0  -1 -18 14.9681 31.9883   2
   0  -1  18 9.32944 30.1073   5
   0   1  18-6.37235 27.4330   5
   0   1 -18 2.65845 31.1856   3
   0  -1 -18-22.7608 32.5910   3
   0   1  18-17.0515 30.7052   3
   0  -1  18 13.2769 28.1615   3
   0   1  18-21.0385 29.3608   6
   0   1  18 6.14195 29.9333   1
   0  -1  18 27.5902 31.5111   1
   0   1 -18-3.06863 33.7542   1
   0  -1 -18 9.22153 32.9065   1
   0  -1  19 2258.67 213.517   2
   0  -1 -19 2611.90 215.086   2
   0   1  19 2090.35 213.168   2
   0   1  19 2240.45 213.884   4
   0  -1  19 2278.23 214.089   4
   0   1 -19 2629.42 214.821   2
   0   1  19 1917.68 212.759   5
   0  -1  19 2386.17 214.262   5
   0   1  19 2477.10 214.385   3
   0  -1  19 2237.62 212.933   3
   0   1 -19 2516.87 214.076   3
   0  -1 -19 2432.43 214.629   3
   0  -1 -19 2375.78 215.139   1
   0   1 -19 2337.72 214.798   1
   0  -1  19 2492.81 213.923   6
   0   1  19 2355.64 213.746   6
   0   1  20 1914.66 179.497   4
   0  -1  20 2103.82 180.272   4
   0   1 -20 2041.45 179.983   2
   0  -1  20 1924.53 177.955   3
   0   1 -20 2079.00 179.517   3
   0  -1 -20 1999.89 179.791   3
   0   1  20 2022.22 178.852   3
   0   1  20 1913.90 179.280   6
   0  -1  20 2000.48 178.747   6
   0  -1  20 1804.43 178.942   5
   0   1  20 1825.49 178.840   5
   0   1  20 1746.45 179.162   1
   0  -1  20 1627.06 178.347   1
   0  -1  21 387.800 47.7375   6
   0   1  21 267.004 47.8738   2
   0  -1  21 305.885 48.7526   2
   0   1  21 303.391 46.0932   4
   0  -1  21 287.796 46.7059   4
   0  -1  21 216.472 45.5153   5
   0   1  21 283.298 46.8612   5
   0  -1 -21 302.937 50.7082   3
   0   1 -21 314.474 49.1765   3
   0  -1  21 237.836 45.3581   3
   0   1  21 364.485 48.0938   6
   0  -1  21 321.937 49.2085   1
   0  -1 -21 346.867 51.7156   1
   0   1  21 232.156 48.4041   1
   0   1 -21 350.022 53.5769   1
   0  -1  22 256.033 43.3549   6
   0  -1  22 144.826 42.9572   2
   0   1  22 203.034 43.6148   2
   0   1  22 213.558 43.4912   4
   0  -1  22 146.130 41.9646   4
   0  -1 -22 112.157 44.7252   2
   0   1 -22 252.041 47.9174   2
   0  -1  22 222.375 43.1609   5
   0   1  22 257.175 43.5300   5
   0   1  22 300.234 45.6050   3
   0   1 -22 184.341 44.7662   3
   0   1  22 199.237 43.0332   6
   0  -1  22 154.072 43.4103   1
   0  -1 -22 280.022 49.9448   1
   0   1  22 147.025 44.0653   1
   0   1 -22 236.745 48.2898   1
   0  -1  23 260.386 50.2685   2
   0   1  23 267.634 51.1584   2
   0  -1  23 307.057 55.0365   1
   0   1 -23 329.630 57.9249   1
   0  -1 -23 311.341 56.7314   1
   0   1  23 329.501 53.9947   1
   0   1 -23 439.307 55.9858   2
   0  -1 -23 333.208 55.1471   2
   0   1  23 311.597 52.0510   5
   0  -1  23 380.896 53.7093   5
   0   1  23 296.838 52.4242   3
   0  -1 -23 331.804 56.2632   3
   0   1  23 460.245 54.3711   6
   0  -1  23 396.074 53.6721   6
   0  -1  24 217.096 47.1125   2
   0   1  24 275.814 48.4072   2
   0   1  24 312.547 51.1535   1
   0  -1  24 243.778 50.0252   1
   0  -1 -24 274.750 54.5470   1
   0   1 -24 270.759 53.9455   1
   0   1 -24 210.020 49.2044   2
   0  -1 -24 220.194 52.5141   2
   0  -1  24 146.942 47.2823   5
   0  -1  24 180.874 45.8018   3
   0   1  24 252.940 48.6497   3
   0  -1 -24 160.539 50.7233   3
   0   1 -24 249.483 52.2450   3
   0  -1  24 278.991 47.0937   6
   0   1  24 278.325 47.5954   6
   0  -1  25 37.8791 38.7586   2
   0   1  25 30.6624 38.2432   2
   0  -1  25 35.3280 40.9686   4
   0   1  25 79.5604 40.9039   4
   0  -1 -25 53.7315 44.1547   2
   0   1 -25 60.7020 42.2238   2
   0   1  25 44.7122 39.0276   6
   0   1  25 135.700 44.2010   3
   0  -1  25 59.9283 39.2629   3
   0   1 -25-52.9474 45.6838   3
   0  -1 -25 88.1482 44.8446   3
   0  -1  25 38.7053 39.7555   6
   0  -1 -25 70.5681 47.5688   1
   0   1 -25 7.83649 48.4282   1
   0  -1  25 43.0488 42.0954   1
   0   1  25 19.5789 43.1158   1
   0  -1  26 156.713 47.8187   6
   0  -1  26 105.195 46.2050   5
   0   1  26 155.517 44.9607   5
   0   1  26 173.538 43.3345   4
   0  -1  26 177.958 46.5591   4
   0   1 -26 222.034 51.8479   2
   0  -1 -26 137.805 49.2553   2
   0  -1  26 116.695 44.6241   2
   0   1  26 78.6370 42.5898   2
   0   1 -26 229.283 50.8550   3
   0  -1  26 134.456 43.8902   3
   0  -1 -26 200.060 51.2324   3
   0   1  26 146.997 44.7231   3
   0   1 -26 136.534 51.7252   1
   0  -1  26 28.0753 44.6187   1
   0   1  26 32.1020 45.8519   1
   0  -1 -26 148.653 53.3838   1
   0  -1  27 40.7412 42.9546   5
   0   1  27 64.1947 43.6119   5
   0  -1  27 84.6853 45.8902   4
   0   1  27 28.2564 41.2771   4
   0  -1 -27 40.2985 46.8638   2
   0   1 -27 55.9024 47.4491   2
   0   1  27-16.1056 41.6728   2
   0  -1  27 7.97450 41.6767   2
   0  -1  27-97.1965 43.2039   3
   0   1 -27-22.4644 46.9122   3
   0  -1 -27 11.6197 47.3284   3
   0   1  27-11.6022 42.3508   3
   0   1  27-4.34741 43.8108   6
   0   1 -27 65.6903 51.7845   1
   0   1  27 32.8363 44.2998   1
   0  -1 -27 24.6580 50.1418   1
   0  -1  27-24.6028 44.1748   1
   0  -1  28-37.3408 45.4087   5
   0   1  28-23.6119 44.1485   5
   0  -1  28-24.2132 42.7755   4
   0   1  28 87.2247 45.8503   4
   0   1 -28 8.16639 48.3558   2
   0  -1 -28-32.9606 49.1614   2
   0  -1  28 4.07717 42.7619   2
   0   1  28 16.4565 44.4661   2
   0  -1 -28 7.93065 49.2582   3
   0   1  28 35.6331 42.2435   3
   0   1 -28 3.84552 45.2654   3
   0  -1  28 30.7161 42.3985   3
   0   1  28 49.3312 45.1739   6
   0  -1  28 46.0311 44.3953   1
   0   1  28 16.7552 45.5195   1
   0  -1 -28 29.3589 51.4475   1
   0   1 -28 29.3320 50.8884   1
   0  -1  29 91.2623 47.7420   5
   0   1  29 106.838 47.0915   5
   0  -1  29 114.409 49.4914   4
   0   1  29 134.433 50.9038   4
   0  -1 -29 121.811 50.1288   2
   0   1 -29 33.3503 50.4286   2
   0   1  29 71.3012 44.5101   2
   0  -1  29 79.0879 44.1873   2
   0   1 -29 126.098 53.2558   3
   0  -1  29 47.2116 43.0287   3
   0  -1 -29 198.644 53.3872   3
   0   1  29 101.190 47.7824   3
   0  -1  29 146.695 51.5955   6
   0   1  29 41.5641 46.8477   6
   0   1 -29 170.780 55.6641   1
   0   1  29 55.4492 47.3289   1
   0  -1 -29 46.9793 53.4744   1
   0  -1  29 127.917 49.7087   1
   0  -1  30 72.0813 45.1214   2
   0  -1  30 40.8092 46.6439   4
   0   1  30 97.0019 48.8898   4
   0   1 -30 64.4847 53.6544   3
   0  -1  30-12.0672 42.4982   3
   0  -1 -30-20.6792 50.2068   3
   0   1  30 33.0342 42.8626   3
   0  -1 -30 8.55198 49.9875   2
   0   1 -30 59.4644 49.6558   2
   0   1  30-14.2420 45.3762   6
   0  -1  30 73.2992 48.8192   6
   0   1  30 59.8182 46.9601   5
   0  -1  30 64.1334 48.8702   5
   0   1  31 99.2739 50.7775   4
   0  -1  31 193.227 53.8633   4
   0  -1 -31 113.724 55.9995   3
   0   1  31 168.209 49.8582   3
   0   1 -31 115.229 54.8264   3
   0  -1  31 139.691 48.0217   3
   0   1 -31 86.3639 53.7136   2
   0   1  31 116.968 54.0910   6
   0  -1  31 165.002 50.2706   6
   0   1  31 86.8257 52.8293   5
   0  -1  31 60.7244 51.6283   5
   0   1  32 42.7240 48.6430   4
   0  -1  32-10.6724 47.7226   4
   0   1  32 59.9570 49.1173   6
   0  -1  32 111.400 51.4529   6
   0   1 -32 16.7825 53.1151   3
   0  -1 -32 47.1184 53.8622   3
   0  -1  32 71.2075 46.7337   3
   0  -1  32-10.3626 52.1488   5
   0   1  32 5.22516 48.8031   5
   0   1  33 76.2783 53.6987   4
   0  -1  33 70.8096 52.2518   4
   0  -1  33 38.3504 46.3968   3
   0   1 -33 51.2197 55.4586   3
   0   1  33 76.7169 52.1746   6
   0  -1  33 59.6104 49.1099   6
   0   1  33 42.7046 51.5720   5
   0  -1  33 37.0726 50.3463   5
   0   2   0 5042.28 508.574   4
   0   2   0 5894.07 508.663   1
   0   2   0 5979.38 508.184   3
   0  -2   0 5587.92 508.110   3
   0   2   0 6081.67 508.304   6
   0  -2   0 5401.04 507.990   6
   0   2   0 6015.21 508.521   5
   0  -2   0 5672.09 508.312   5
   0  -2   0 6120.88 508.498   2
   0   2   0 6183.40 508.491   2
   0   2   1 5236.38 506.005   5
   0  -2  -1 5084.35 506.009   5
   0   2   1 6074.10 506.416   4
   0   2  -1 5980.88 506.285   4
   0   2   1 6142.94 506.374   1
   0  -2  -1 5130.51 506.109   1
   0   2   1 6335.44 506.146   3
   0  -2   1 6407.88 505.689   3
   0   2  -1 5502.25 505.569   3
   0  -2  -1 5268.82 505.781   3
   0  -2  -1 5441.35 505.805   6
   0   2   1 5833.95 506.008   6
   0   2  -1 6664.90 505.817   6
   0   2  -1 4918.71 506.024   1
   0  -2   1 6018.49 505.988   5
   0   2  -1 6361.75 506.215   5
   0  -2  -1 5438.76 505.981   2
   0  -2   1 6400.47 506.111   2
   0   2   1 5271.45 506.102   2
   0   2  -1 6139.50 506.035   2
   0  -2   2 215927. 21858.6   5
   0   2  -2 283579. 21859.2   5
   0   2   2 266634. 21859.2   5
   0   2   2 272341. 21859.3   4
   0   2  -2 254976. 21859.3   4
   0  -2  -2 244014. 21859.0   4
   0   2   2 262996. 21859.3   2
   0   2   2 239281. 21859.0   3
   0   2  -2 222936. 21858.4   3
   0  -2  -2 262958. 21859.3   3
   0  -2   2 264005. 21858.6   3
   0   2  -2 252368. 21858.5   6
   0  -2  -2 243821. 21858.9   6
   0   2   2 248914. 21859.1   6
   0   2  -2 214504. 21859.1   1
   0  -2  -2 272717. 21859.4   1
   0   2   2 282671. 21859.5   1
   0  -2   2 229439. 21858.9   2
   0   2  -2 265213. 21859.1   2
   0   2   3 104107. 8637.04   1
   0  -2  -3 111849. 8637.18   1
   0   2  -3 104365. 8636.67   5
   0  -2   3 90834.5 8636.32   5
   0   2   3 91249.6 8636.68   5
   0   2   3 104497. 8637.04   4
   0  -2  -3 91414.9 8636.57   4
   0   2  -3 106441. 8636.98   4
   0  -2   3 88246.6 8636.03   3
   0   2  -3 105510. 8636.17   3
   0   2   3 103845. 8636.96   3
   0  -2   3 89516.3 8635.85   6
   0   2  -3 102858. 8636.10   6
   0   2   3 99615.9 8636.91   6
   0   2  -3 91745.4 8636.88   1
   0   2   3 105264. 8637.01   2
   0  -2   3 103164. 8636.83   2
   0   2  -3 102223. 8636.73   2
   0  -2  -4 7777.83 657.625   1
   0   2   4 8335.58 657.754   1
   0  -2   4 6441.54 656.247   6
   0   2   4 8799.90 657.899   6
   0  -2   4 8430.86 657.540   2
   0  -2   4 6784.07 656.406   6
   0  -2   4 7289.76 656.937   5
   0  -2  -4 6780.27 657.088   5
   0   2   4 8352.02 657.816   5
   0  -2  -4 6869.11 657.169   4
   0  -2   4 7814.59 657.335   5
   0   2   4 7768.93 657.579   4
   0  -2   4 6751.02 656.401   3
   0   2   4 7783.49 657.501   3
   0  -2  -4 7410.28 657.458   3
   0  -2  -4 7525.59 657.496   2
   0   2   4 7824.37 657.598   2
   0  -2   4 7350.07 657.279   2
   0  -2   4 7702.56 656.673   3
   0  -2  -5 13893.8 1380.49   1
   0  -2  -5 16254.3 1380.56   6
   0   2   5 18380.8 1381.20   6
   0  -2  -5 16847.2 1380.92   3
   0  -2   5 14371.5 1379.62   3
   0   2  -5 14620.5 1380.61   1
   0   2  -5 15022.3 1379.59   6
   0  -2   5 15706.7 1379.79   6
   0   2   5 16679.1 1380.93   5
   0  -2  -5 15252.3 1380.41   5
   0   2   5 17125.4 1380.92   4
   0   2  -5 16704.0 1380.31   5
   0  -2   5 15330.7 1380.36   5
   0   2  -5 16671.0 1380.59   4
   0  -2  -5 15379.0 1380.40   4
   0  -2   5 14281.9 1380.29   2
   0   2  -5 17626.4 1380.84   2
   0  -2  -5 15310.7 1380.69   2
   0   2  -5 16825.7 1379.87   3
   0  -2   6 273530. 25051.7   6
   0   2  -6 273106. 25051.6   6
   0  -2   6 287205. 25052.5   5
   0  -2  -6 273153. 25052.4   5
   0   2  -6 297092. 25052.3   5
   0   2   6 293088. 25053.0   4
   0   2  -6 285707. 25052.5   4
   0  -2  -6 242463. 25052.1   4
   0   2  -6 322719. 25052.9   2
   0   2  -6 295562. 25052.0   3
   0  -2   6 312186. 25052.1   3
   0  -2  -6 293454. 25052.6   6
   0   2   6 303790. 25053.1   1
   0   2  -7 33389.3 2651.85   1
   0  -2  -7 28087.9 2650.88   6
   0   2   7 31651.0 2651.62   6
   0   2  -7 29626.0 2650.51   3
   0  -2  -7 31060.3 2651.72   3
   0  -2   7 30601.5 2650.60   3
   0  -2   7 31682.3 2651.31   2
   0   2  -7 29418.5 2650.19   6
   0  -2   7 33112.9 2650.67   6
   0  -2   7 33492.4 2651.58   5
   0  -2  -7 26451.5 2650.71   5
   0   2  -7 30433.7 2650.86   5
   0   2  -7 29441.5 2651.01   4
   0  -2  -7 27564.6 2650.88   4
   0   2   7 31027.6 2651.61   4
   0   2   7 32544.1 2651.72   3
   0  -2  -7 27361.8 2651.28   2
   0   2   7 29998.7 2651.51   1
   0  -2  -7 30574.6 2651.66   1
   0  -2   8 320.489 36.1962   1
   0   2  -8 221.872 35.5811   1
   0   2  -8 287.327 35.7353   6
   0  -2   8 341.732 35.3692   6
   0  -2  -8 259.416 37.7723   5
   0  -2   8 355.015 36.6617   5
   0   2  -8 331.283 38.0207   5
   0  -2  -8 371.111 37.0679   2
   0  -2   8 389.424 37.4182   4
   0   2   8 406.872 37.6509   4
   0   2  -8 313.366 38.8665   4
   0  -2  -8 286.648 38.5615   4
   0   2  -8 357.884 35.9109   2
   0  -2   8 354.715 35.4858   2
   0  -2  -8 364.119 37.0756   3
   0   2   8 291.835 35.7158   3
   0   2  -8 273.922 34.4623   3
   0   2   8 325.860 36.5673   1
   0  -2  -8 332.536 36.7286   1
   0   2   8 293.973 37.1425   6
   0  -2  -8 303.594 38.4131   6
   0  -2   9 31013.7 2643.82   5
   0  -2  -9 28341.5 2643.24   5
   0   2  -9 29590.1 2643.09   5
   0   2   9 30567.4 2644.08   2
   0  -2  -9 28308.7 2643.78   2
   0   2  -9 29080.7 2643.31   4
   0  -2  -9 26806.9 2643.07   4
   0   2  -9 31327.4 2643.82   2
   0  -2   9 29632.9 2643.58   2
   0   2  -9 28713.9 2642.47   6
   0  -2   9 34698.3 2643.37   6
   0   2   9 28699.8 2643.78   3
   0  -2   9 28929.0 2642.96   3
   0  -2  -9 34321.1 2644.50   3
   0  -2  -9 30009.1 2643.41   6
   0  -2  -9 32772.5 2644.46   1
   0  -2   9 27906.4 2643.69   1
   0   2  -9 35428.2 2644.73   1
   0   2  10 22138.7 2365.93   5
   0   2 -10 28223.1 2365.87   5
   0  -2 -10 24359.7 2365.58   5
   0  -2 -10 27732.1 2366.72   2
   0   2  10 27546.5 2366.70   2
   0  -2  10 28156.0 2366.99   4
   0  -2 -10 26040.6 2365.91   4
   0   2 -10 24044.2 2365.54   4
   0   2 -10 31664.1 2366.93   2
   0  -2  10 24095.2 2365.84   2
   0   2 -10 26407.6 2365.03   6
   0  -2  10 30655.5 2366.01   6
   0   2 -10 30459.5 2366.03   3
   0   2  10 30504.3 2367.09   3
   0  -2 -10 27356.8 2366.58   3
   0  -2  10 30709.9 2365.94   3
   0  -2 -10 27075.3 2365.93   6
   0  -2  10 25770.1 2366.41   1
   0  -2 -10 23553.0 2366.41   1
   0   2 -10 25001.1 2366.32   1
   0  -2  11 397.440 46.3151   5
   0  -2 -11 451.213 49.0131   5
   0   2  11 397.538 45.8504   5
   0   2 -11 426.551 48.2080   5
   0   2  11 318.867 44.8895   2
   0  -2 -11 507.631 47.2809   2
   0   2 -11 400.103 48.2455   4
   0  -2  11 379.174 46.3752   4
   0  -2 -11 346.122 48.1302   4
   0  -2  11 323.975 44.7031   2
   0   2 -11 490.192 46.0089   2
   0   2 -11 427.098 45.8021   6
   0  -2  11 457.195 45.2658   6
   0  -2 -11 379.897 47.9723   6
   0  -2 -11 523.482 47.4193   3
   0   2  11 314.269 45.2311   3
   0   2 -11 479.127 44.9926   3
   0  -2  11 506.242 44.6194   3
   0   2  11 343.132 44.9442   6
   0  -2  11 400.185 45.8891   1
   0   2 -11 390.019 46.5817   1
   0  -2 -11 427.632 47.1735   1
   0   2  12 2990.64 315.868   5
   0  -2  12 3944.37 316.926   5
   0   2 -12 3440.17 315.692   5
   0  -2 -12 3216.40 315.764   5
   0   2  12 3131.59 315.873   2
   0  -2 -12 3733.57 316.689   2
   0  -2  12 3392.39 316.534   4
   0   2 -12 3166.12 315.782   4
   0  -2 -12 3135.75 315.836   4
   0   2 -12 4110.13 316.750   2
   0  -2  12 3379.00 315.927   2
   0   2 -12 3283.93 314.709   6
   0  -2  12 3510.46 315.290   3
   0  -2 -12 4187.86 317.225   3
   0   2 -12 4227.07 316.023   3
   0   2  12 3619.00 316.292   3
   0   2  12 3378.25 316.372   6
   0  -2 -12 3399.81 315.854   6
   0  -2 -12 3475.39 316.649   1
   0  -2  12 3485.85 316.523   1
   0   2 -12 3737.12 316.981   1
   0  -2  13 19085.4 1565.05   5
   0   2  13 15349.8 1564.30   5
   0   2 -13 16803.3 1563.47   5
   0  -2 -13 19482.6 1565.37   2
   0  -2  13 19531.8 1564.90   2
   0   2  13 15686.4 1564.12   2
   0  -2  13 18737.4 1565.38   4
   0   2 -13 19861.5 1565.07   2
   0   2 -13 16798.9 1562.85   6
   0   2  13 18465.0 1564.73   3
   0  -2  13 17006.3 1563.62   3
   0  -2 -13 19846.3 1565.41   3
   0   2 -13 19359.3 1564.04   3
   0   2  13 18669.7 1565.09   6
   0   2 -13 16902.1 1564.69   1
   0  -2 -13 17524.9 1564.87   1
   0  -2  13 15270.6 1564.05   1
   0   2  14 614.717 74.7524   5
   0  -2  14 792.091 75.5966   5
   0   2  14 575.315 74.3296   2
   0  -2 -14 731.745 76.3121   2
   0  -2  14 796.234 74.8083   2
   0  -2  14 622.925 75.1112   4
   0   2 -14 904.024 76.1345   2
   0  -2  14 876.347 75.3916   6
   0   2 -14 693.488 74.9009   6
   0  -2  14 836.471 74.1227   3
   0   2 -14 943.948 75.5861   3
   0  -2 -14 813.862 77.1398   3
   0   2  14 764.298 75.6738   3
   0   2  14 724.870 74.6463   6
   0  -2 -14 595.012 75.5747   1
   0  -2  14 711.634 75.7380   1
   0   2 -14 666.444 76.3886   1
   0  -2  15 4882.74 478.211   5
   0   2  15 5534.98 479.196   5
   0   2  15 5054.72 478.253   2
   0  -2 -15 5574.73 479.010   2
   0  -2  15 5225.59 478.451   2
   0  -2  15 5247.16 478.906   4
   0   2 -15 3476.71 476.527   2
   0  -2  15 6369.30 478.570   6
   0   2 -15 5185.63 476.872   6
   0  -2  15 5580.19 477.712   3
   0   2  15 5013.57 478.191   3
   0   2 -15 6017.10 478.250   3
   0  -2 -15 6104.78 479.599   3
   0   2  15 6363.15 479.837   6
   0   2 -15 5426.64 478.985   1
   0  -2  15 5118.16 478.583   1
   0  -2 -15 5805.70 479.442   1
   0   2  16 1976.08 183.098   5
   0  -2  16 2119.52 183.074   5
   0  -2  16 1967.73 182.137   2
   0   2  16 1774.64 182.025   2
   0  -2 -16 1891.01 182.881   2
   0  -2  16 2061.73 183.322   4
   0   2 -16 2394.12 184.018   2
   0  -2  16 1989.11 182.132   6
   0  -2  16 1963.45 181.789   3
   0  -2 -16 2431.68 184.834   3
   0   2 -16 1991.18 181.691   3
   0   2  16 2039.26 182.824   3
   0   2  16 2077.53 182.958   6
   0  -2 -16 1732.98 183.050   1
   0   2 -16 1872.59 183.504   1
   0  -2  16 1587.39 182.279   1
   0   2  17 3388.03 294.779   6
   0   2 -17 3550.75 294.138   3
   0   2  17 3470.05 294.542   3
   0  -2 -17 3482.26 295.050   3
   0  -2  17 3223.87 293.194   3
   0  -2  17 3144.26 294.209   5
   0   2  17 2946.54 294.061   5
   0  -2  17 3398.99 294.466   2
   0   2  17 3248.15 294.386   2
   0  -2 -17 3228.21 294.697   2
   0  -2  17 3579.92 295.408   4
   0   2  17 3061.63 294.278   4
   0   2 -17 3534.70 294.923   2
   0  -2  17 3553.64 293.948   6
   0   2  17 2755.05 293.884   1
   0  -2  17 2883.35 294.149   1
   0  -2 -17 3313.21 295.241   1
   0   2 -17 3249.38 295.120   1
   0   2  18 2684.54 224.414   6
   0  -2  18 2488.11 222.700   3
   0   2 -18 2649.82 223.483   3
   0  -2 -18 2789.73 225.438   3
   0   2  18 2332.69 223.367   3
   0  -2  18 2475.59 223.978   5
   0   2  18 2836.08 225.529   5
   0  -2 -18 2374.27 224.576   2
   0  -2  18 2220.12 222.794   2
   0   2  18 1965.08 222.576   2
   0  -2  18 2533.27 224.084   4
   0   2  18 2414.47 224.031   4
   0   2 -18 2598.86 224.484   2
   0  -2  18 2704.75 223.547   6
   0   2 -18 2485.45 224.734   1
   0  -2  18 2128.32 223.499   1
   0  -2 -18 2245.86 224.182   1
   0   2  18 2028.37 222.985   1
   0  -2 -19 2497.90 223.889   2
   0  -2  19 2480.77 223.109   2
   0  -2  19 2492.35 224.147   4
   0   2  19 2331.23 223.495   4
   0   2 -19 2705.53 224.307   2
   0   2 -19 2364.97 224.138   1
   0   2  19 2214.22 222.627   3
   0   2 -19 2819.30 223.564   3
   0  -2  19 2433.10 221.967   3
   0  -2 -19 2507.85 224.474   3
   0   2  19 2126.43 222.952   6
   0  -2  19 2712.04 223.250   6
   0   2  19 2219.40 223.386   5
   0  -2  19 2467.63 223.595   5
   0   2  20 147.665 39.5780   5
   0  -2  20 266.260 41.3490   5
   0   2  20 106.256 36.7848   2
   0   2  20 132.530 38.4345   4
   0  -2  20 95.4439 35.8649   4
   0   2 -20 150.958 41.2464   2
   0  -2  20 142.559 37.6579   6
   0   2 -20 220.879 40.9370   3
   0  -2  20 200.543 38.4679   3
   0  -2 -20 199.156 44.3813   3
   0  -2  20 165.300 39.9198   1
   0   2  20 185.996 41.0272   1
   0   2  20 179.830 39.8466   6
   0  -2  21 406.831 58.2331   2
   0   2  21 478.340 58.6856   2
   0   2  21 295.988 55.5931   4
   0  -2  21 475.369 57.9471   4
   0  -2 -21 447.897 60.7550   2
   0  -2  21 370.729 58.9004   1
   0   2 -21 437.655 62.0015   1
   0  -2 -21 452.462 62.3196   1
   0   2  21 487.005 60.3601   1
   0   2 -21 482.635 58.6780   3
   0  -2  21 541.874 58.5381   3
   0   2  21 455.604 60.7627   3
   0   2  21 483.543 58.4811   6
   0  -2  21 570.948 60.1801   6
   0   2  21 439.908 57.2505   5
   0  -2  21 477.740 58.4799   5
   0  -2  22 774.039 84.6635   2
   0   2  22 715.022 84.9288   2
   0  -2  22 862.520 86.9312   4
   0   2  22 740.559 84.7847   4
   0   2 -22 899.603 87.7171   2
   0  -2 -22 676.804 85.8218   2
   0  -2 -22 602.073 86.9526   1
   0   2  22 583.301 84.4377   1
   0  -2  22 798.982 86.8825   1
   0   2 -22 955.512 89.4184   1
   0  -2 -22 853.651 88.8911   3
   0   2  22 807.849 85.9070   3
   0   2 -22 942.963 86.5564   3
   0  -2  22 901.142 85.4783   3
   0  -2  22 815.965 84.9266   6
   0   2  22 751.269 84.6919   6
   0  -2  22 763.225 85.0001   5
   0   2  22 841.815 86.3916   5
   0  -2  23 868.120 84.4986   2
   0   2  23 752.309 84.9745   2
   0   2  23 810.263 84.8888   1
   0   2 -23 808.625 85.8917   2
   0  -2 -23 753.259 85.1173   2
   0   2  23 654.976 83.6162   5
   0  -2  23 680.753 83.9316   5
   0  -2 -23 834.965 86.9618   3
   0   2 -23 814.609 85.0431   3
   0   2  23 794.811 85.7641   3
   0  -2  23 832.643 84.7361   6
   0   2  23 725.643 83.8981   6
   0  -2  23 697.247 84.5274   1
   0  -2 -23 672.867 86.5917   1
   0   2 -23 836.172 88.0046   1
   0   2  24 683.511 78.6299   2
   0  -2  24 600.567 75.9753   2
   0   2  24 724.344 78.3252   4
   0  -2  24 684.079 78.3521   4
   0   2 -24 726.835 80.8963   2
   0  -2 -24 661.712 80.9649   2
   0  -2  24 515.208 75.8599   5
   0  -2  24 678.216 76.7574   3
   0   2  24 610.231 77.8320   3
   0  -2 -24 702.556 80.6142   3
   0   2  24 651.250 77.1735   6
   0  -2  24 751.970 78.0886   6
   0  -2  24 625.139 78.4652   1
   0   2 -24 790.994 82.5243   1
   0  -2 -24 646.225 81.3670   1
   0   2  24 703.108 79.0071   1
   0  -2  25 7.60121 40.9070   6
   0   2  25-7.75608 40.0134   2
   0  -2  25 53.0709 41.5451   2
   0   2  25-40.1397 40.6166   4
   0  -2  25 62.3126 38.2857   4
   0  -2 -25 31.0658 44.7621   2
   0   2 -25 45.5627 43.4176   2
   0   2  25 61.0920 42.6002   5
   0  -2  25 59.0558 35.4988   3
   0  -2 -25-3.76018 46.2389   3
   0   2 -25 31.3113 44.2720   3
   0   2  25-11.2619 39.5812   3
   0   2  25 27.5891 42.8817   1
   0  -2 -25 35.5154 45.6310   1
   0  -2  25 19.6849 43.6746   1
   0   2 -25 70.9523 48.3981   1
   0  -2  26-27.6443 42.9986   6
   0  -2  26 3.89371 40.8456   2
   0   2  26 87.4136 40.6143   2
   0  -2  26 64.3389 43.1499   4
   0   2  26 78.2726 41.7426   4
   0  -2 -26-23.8762 46.7702   2
   0   2 -26-11.6979 46.6038   2
   0  -2  26 100.881 42.5621   5
   0   2  26-36.0487 42.0052   5
   0  -2 -26 104.139 49.0960   3
   0   2 -26 39.4743 46.5244   3
   0  -2  26 10.7494 40.0010   3
   0   2  26 7.70277 41.8633   3
   0   2  26 51.8954 43.6430   6
   0   2  26 44.4151 42.4309   1
   0  -2 -26 36.3855 48.1681   1
   0  -2  26 60.4749 43.4964   1
   0   2 -26-20.1835 50.7637   1
   0  -2  27 518.638 69.1186   2
   0   2  27 516.159 67.9504   2
   0   2  27 607.238 71.0668   4
   0  -2  27 487.784 68.8080   4
   0   2 -27 619.418 74.2583   2
   0  -2 -27 407.057 72.8194   2
   0  -2  27 480.035 69.2166   5
   0   2  27 515.543 71.1824   5
   0  -2  27 501.985 67.1686   3
   0  -2 -27 632.082 72.6930   3
   0   2  27 421.971 68.1461   3
   0   2 -27 665.423 72.5151   3
   0   2  27 628.922 72.6579   6
   0  -2 -27 524.500 75.2650   1
   0   2  27 379.462 66.4012   1
   0   2 -27 528.204 76.2331   1
   0  -2  27 535.774 70.2408   1
   0   2  28 8.29689 43.2113   2
   0  -2  28 61.1816 43.6452   2
   0   2  28 39.0256 45.1342   4
   0  -2  28 97.4080 47.0377   4
   0  -2 -28 37.3894 50.3413   2
   0   2 -28 93.9730 50.4414   2
   0   2  28-9.56060 45.3242   5
   0  -2  28 84.0535 45.4242   5
   0   2 -28 98.7752 47.7739   3
   0  -2  28 64.4819 41.7369   3
   0   2  28 76.5972 44.4871   3
   0  -2 -28 32.3006 49.8509   3
   0   2  28 55.1065 45.5741   6
   0  -2 -28 21.0594 50.2115   1
   0   2 -28 8.41816 51.5876   1
   0   2  28 46.2697 43.4625   1
   0  -2  28 37.8326 43.9516   1
   0  -2  29 13.1415 45.8188   6
   0  -2  29 54.1270 45.2389   2
   0   2  29 101.418 43.3498   2
   0   2  29 35.0610 45.7862   4
   0  -2  29 75.0195 47.9934   4
   0  -2 -29 88.8704 49.5665   2
   0   2 -29 37.5296 49.0744   2
   0   2  29 58.9026 47.8688   5
   0  -2  29 52.8505 48.1078   5
   0   2 -29 116.891 52.1538   3
   0  -2  29 66.1320 43.0571   3
   0  -2 -29 28.8328 50.2374   3
   0   2  29 106.927 46.8167   3
   0   2  29-56.6657 48.4808   6
   0   2 -29 94.2415 55.7053   1
   0  -2 -29 64.3320 51.3070   1
   0   2  30 125.869 50.0836   5
   0  -2  30 19.7364 49.1977   5
   0  -2  30 30.7568 46.9844   4
   0   2  30 20.5309 47.0442   4
   0   2 -30 127.448 53.4952   2
   0  -2 -30 55.9555 52.9418   2
   0  -2  30 89.0560 45.3310   2
   0  -2  30 67.7058 45.2970   3
   0  -2 -30 29.3706 50.2203   3
   0   2  30 12.5676 43.6878   3
   0   2 -30 43.8969 52.5233   3
   0  -2  30 103.922 50.7240   6
   0   2  30 29.0791 45.7816   6
   0  -2  31 272.760 56.5401   4
   0   2  31 189.067 55.9747   4
   0   2 -31 281.306 61.5196   3
   0   2  31 251.342 55.3774   3
   0  -2  31 191.298 51.6284   3
   0  -2 -31 251.745 62.7386   3
   0   2 -31 211.619 58.3327   2
   0   2  31 159.824 55.3909   5
   0  -2  31 344.126 60.3946   5
   0   2  31 154.002 58.1590   6
   0  -2  31 251.195 55.0014   6
   0   2  32 21.4534 51.0914   4
   0  -2  32-48.2159 51.3922   4
   0  -2  32 62.1758 50.3895   5
   0   2  32-5.27017 50.4390   5
   0   2  32 5.08561 49.7917   6
   0  -2  32 19.1382 49.4767   6
   0   2 -32-20.8001 54.1019   3
   0  -2  32-12.4592 46.8737   3
   0  -2  33 49.1724 52.8830   4
   0   2  33 82.0422 52.6976   4
   0  -2  33 101.502 48.0924   3
   0   2 -33 131.377 56.4521   3
   0   2  33 36.3892 51.9389   6
   0  -2  33 108.051 53.0479   6
   0  -2  33 100.621 54.9984   5
   0   2  33 69.9389 52.9095   5
   0  -3   0 0.94829 12.4419   3
   0   3   0 1.89637 12.6238   3
   0   3   0 14.5967 17.0139   5
   0  -3   0 0.95850 17.5179   5
   0  -3   0 3.43707 16.0316   6
   0   3   0-4.62863 15.5589   6
   0  -3   0 10.6348 13.1164   2
   0   3   0 1.06326 13.5650   2
   0   3   0-15.4946 17.1412   4
   0   3  -1 3673.09 312.985   5
   0   3   1 3805.72 313.093   5
   0  -3   1 3319.41 312.531   5
   0   3  -1 3527.48 312.242   3
   0   3   1 3937.52 312.798   3
   0  -3  -1 3377.44 312.442   3
   0  -3   1 3667.54 312.322   3
   0  -3  -1 3023.87 312.440   5
   0   3   1 3840.39 312.798   6
   0  -3   1 3192.86 311.926   6
   0   3  -1 3685.46 312.442   6
   0  -3  -1 3480.28 312.462   6
   0  -3  -1 3402.61 312.713   2
   0   3  -1 3002.16 312.298   2
   0  -3   1 3355.86 312.615   2
   0   3   1 4212.21 313.504   4
   0   3  -1 4089.06 313.529   4
   0   3  -2 106.873 20.5713   4
   0   3   2 134.291 20.3189   4
   0  -3  -2 119.079 18.3818   2
   0   3  -2 78.4755 15.7319   3
   0  -3  -2 86.1986 16.8449   3
   0  -3   2 106.697 15.7640   3
   0  -3  -2 88.2621 20.9920   5
   0   3   2 83.0327 20.5333   5
   0  -3   2 59.2587 18.3414   6
   0  -3  -2 132.259 21.0692   6
   0   3   2 119.378 20.0967   6
   0   3  -2 109.896 18.3576   6
   0  -3   2 103.598 16.7083   2
   0   3  -2 104.790 20.0581   5
   0  -3   2 109.865 20.7899   5
   0  -3  -3 5867.29 580.605   5
   0   3   3 6049.45 581.072   5
   0   3  -3 7155.48 581.420   4
   0   3   3 7292.73 581.493   4
   0   3  -3 6426.40 580.097   3
   0  -3  -3 6728.30 581.158   3
   0  -3   3 6968.83 580.235   3
   0  -3  -3 5712.27 580.451   6
   0  -3   3 6265.41 579.884   6
   0   3  -3 6421.67 580.101   6
   0   3   3 7369.48 581.308   6
   0   3  -3 7807.31 581.270   5
   0  -3   3 5942.82 580.460   5
   0  -3   3 6629.31 580.852   2
   0   3   4 70920.1 5664.48   1
   0  -3   4 61553.6 5663.34   5
   0   3  -4 67467.0 5663.93   5
   0   3   4 68750.8 5664.35   5
   0   3   4 74879.9 5664.58   4
   0  -3  -4 60289.5 5663.64   4
   0   3  -4 73540.1 5664.53   4
   0   3  -4 62538.0 5662.97   3
   0   3   4 68849.8 5664.29   3
   0  -3   4 68609.4 5663.22   3
   0  -3   4 56792.1 5662.59   6
   0  -3  -4 58615.3 5663.44   6
   0   3  -4 69684.8 5663.16   6
   0   3   4 71678.8 5664.40   6
   0   3  -4 67575.8 5664.24   1
   0   3   4 57352.0 5663.89   2
   0  -3   4 56075.7 5663.57   2
   0   3   5 21198.8 1922.56   1
   0   3   5 22594.7 1922.77   6
   0  -3   5 19881.4 1921.02   6
   0  -3   5 22642.7 1921.55   6
   0  -3   5 20526.7 1921.77   5
   0   3   5 24599.2 1923.11   5
   0  -3   5 26110.6 1922.83   5
   0  -3  -5 21089.5 1922.16   4
   0  -3   5 20943.9 1922.13   4
   0   3   5 22149.2 1922.74   4
   0  -3   5 21789.4 1921.46   3
   0   3   5 21208.0 1922.50   3
   0   3   5 23456.6 1922.90   2
   0  -3   5 21548.4 1921.57   3
   0  -3   6 5759.36 526.672   1
   0   3   6 6712.12 527.502   6
   0  -3   6 5358.60 524.949   6
   0  -3   6 5760.37 526.620   1
   0  -3   6 5802.48 526.294   2
   0  -3   6 6040.52 525.448   6
   0  -3   6 5049.00 525.627   5
   0   3   6 6607.96 527.223   5
   0  -3  -6 6104.03 526.477   4
   0   3   6 7058.12 527.448   4
   0  -3   6 5053.69 526.055   4
   0  -3   6 6097.04 526.430   5
   0  -3   6 5737.98 525.299   3
   0  -3   6 6283.40 527.048   4
   0   3   6 5991.16 526.916   3
   0   3   6 6242.56 526.880   2
   0  -3  -6 5418.71 526.553   2
   0   3   6 6569.00 527.075   1
   0  -3  -6 6390.58 526.942   1
   0   3   7 28413.8 2654.79   1
   0  -3  -7 31039.5 2654.98   1
   0  -3   7 30584.8 2654.88   1
   0   3  -7 33536.9 2655.17   1
   0  -3  -7 29046.9 2654.18   6
   0  -3  -7 34166.4 2655.27   3
   0   3  -7 37708.3 2655.18   2
   0  -3   7 31388.0 2654.57   2
   0   3  -7 26971.7 2652.94   6
   0  -3   7 33127.0 2653.70   6
   0  -3  -7 27751.0 2653.98   5
   0   3  -7 30591.0 2654.01   5
   0  -3   7 35284.5 2655.02   5
   0  -3   7 30633.1 2654.88   4
   0   3  -7 28721.7 2654.08   4
   0  -3  -7 27351.1 2653.94   4
   0   3   7 29382.8 2654.81   3
   0  -3  -7 30096.7 2654.89   2
   0   3   7 27783.9 2654.57   2
   0   3  -7 27585.1 2653.18   3
   0   3  -8 10415.7 789.782   1
   0  -3   8 8072.96 788.780   1
   0  -3   8 9291.16 787.855   6
   0   3  -8 8487.94 787.317   6
   0  -3   8 10317.6 789.320   5
   0  -3  -8 8641.63 788.602   5
   0   3  -8 9447.00 788.472   5
   0   3  -8 8200.61 788.329   4
   0  -3  -8 8694.98 788.501   4
   0  -3   8 8892.75 788.769   2
   0   3  -8 11284.0 789.731   2
   0  -3  -8 8778.61 788.606   6
   0  -3  -8 10162.2 789.734   3
   0  -3  -8 9256.46 789.307   2
   0   3   8 7913.48 788.780   2
   0  -3  -8 7396.64 788.764   1
   0   3   8 7869.82 788.799   1
   0  -3   9 10077.2 881.386   1
   0   3  -9 11388.6 881.947   1
   0  -3  -9 9624.64 880.659   6
   0  -3  -9 10574.5 881.597   3
   0  -3   9 9803.93 879.991   3
   0  -3   9 10080.3 880.990   2
   0   3  -9 12778.0 882.046   2
   0   3  -9 10109.3 879.564   6
   0  -3   9 10634.3 880.128   6
   0  -3  -9 9071.89 880.425   5
   0   3   9 10551.0 881.638   4
   0   3  -9 9900.29 880.410   5
   0  -3   9 8837.15 880.980   4
   0  -3  -9 8171.41 880.034   4
   0   3  -9 8844.88 880.354   4
   0  -3  -9 11124.7 881.834   2
   0  -3  -9 9704.61 881.468   1
   0   3   9 8498.94 880.848   1
   0   3 -10 3191.58 289.021   1
   0  -3  10 2997.81 288.414   1
   0   3  10 2891.95 288.741   6
   0  -3 -10 3254.86 288.642   6
   0   3 -10 3316.85 287.671   3
   0  -3  10 2700.76 286.928   3
   0  -3 -10 3348.25 289.126   3
   0  -3  10 3644.92 288.903   2
   0   3 -10 3771.22 289.106   2
   0  -3  10 3568.62 287.660   6
   0   3 -10 3009.91 286.853   6
   0  -3 -10 3026.02 288.319   5
   0   3 -10 3219.24 288.145   5
   0   3  10 3455.85 289.368   4
   0  -3 -10 2836.27 288.029   4
   0   3 -10 3043.27 288.437   4
   0  -3  10 2927.66 288.735   4
   0   3  10 3050.36 288.562   3
   0  -3 -10 3592.04 289.507   2
   0   3  10 3451.18 289.268   1
   0  -3 -10 3482.70 289.412   1
   0   3  11 26694.4 2195.74   6
   0  -3 -11 22370.5 2194.08   6
   0  -3 -11 25683.7 2195.47   3
   0  -3  11 27181.3 2194.19   3
   0   3 -11 28468.6 2194.39   3
   0  -3  11 27830.5 2195.35   2
   0   3 -11 27364.2 2195.35   2
   0  -3  11 28095.0 2194.32   6
   0   3 -11 23452.6 2193.10   6
   0   3  11 20735.6 2194.52   5
   0  -3  11 29270.4 2195.79   5
   0  -3 -11 22060.9 2194.01   5
   0   3 -11 23959.3 2194.01   5
   0  -3  11 26665.8 2195.76   4
   0  -3 -11 21817.0 2193.89   4
   0   3  11 24969.1 2195.41   4
   0   3 -11 22480.6 2194.12   4
   0   3  11 24046.6 2194.95   3
   0   3  11 20527.9 2194.46   2
   0  -3 -11 27818.0 2195.91   2
   0  -3  11 23827.9 2195.05   1
   0  -3 -11 25227.9 2195.41   1
   0   3 -11 25383.0 2195.40   1
   0   3  12 1333.65 130.284   6
   0  -3  12 1443.75 128.526   3
   0  -3 -12 1831.28 132.103   3
   0   3 -12 1519.61 129.027   3
   0   3 -12 1555.47 130.317   2
   0  -3  12 1234.60 129.062   2
   0   3 -12 1511.84 129.031   6
   0  -3  12 1494.02 130.460   5
   0   3  12 1144.23 129.766   5
   0   3 -12 1317.17 130.063   5
   0  -3  12 1246.33 129.737   4
   0   3  12 1325.47 129.824   3
   0  -3 -12 1329.47 130.680   1
   0   3 -12 1546.70 130.952   1
   0  -3  12 1455.60 130.374   1
   0  -3 -12 1566.71 131.456   2
   0   3  12 1110.81 129.483   2
   0   3  13 190.504 32.0035   6
   0  -3 -13 151.169 34.3104   3
   0   3  13 173.327 32.6890   3
   0  -3  13 144.868 28.6032   3
   0  -3  13 217.245 33.5118   5
   0   3  13 187.805 32.1413   5
   0  -3 -13 162.981 32.3479   2
   0   3  13 167.862 31.4479   2
   0  -3  13 211.548 31.7170   4
   0   3 -13 196.760 32.6246   2
   0  -3  13 150.325 31.2821   2
   0   3 -13 197.059 33.6168   6
   0  -3 -13 148.920 34.0596   1
   0   3 -13 243.505 34.5819   1
   0  -3  13 195.653 31.3475   1
   0   3 -13 198.478 30.9950   3
   0   3 -14 345.197 44.3519   6
   0  -3  14 324.710 42.4666   6
   0   3  14 304.430 42.5964   5
   0  -3  14 333.515 43.5822   5
   0   3  14 319.587 43.2988   2
   0  -3 -14 407.115 46.0195   2
   0  -3  14 346.977 42.7404   4
   0   3 -14 279.745 43.2038   2
   0  -3  14 387.340 41.7951   2
   0   3 -14 375.914 42.7076   3
   0   3  14 252.688 42.7084   3
   0  -3  14 263.284 40.1129   3
   0  -3 -14 315.491 45.9300   3
   0   3  14 384.190 42.4374   6
   0   3 -14 418.904 46.1640   1
   0  -3 -14 367.744 45.3808   1
   0  -3  14 296.697 43.0227   1
   0   3 -15 2149.64 204.982   6
   0  -3  15 2587.83 206.345   6
   0  -3  15 2597.65 207.889   5
   0   3  15 2362.03 207.423   5
   0   3  15 1976.31 206.025   2
   0  -3 -15 1953.21 206.883   2
   0  -3  15 2405.39 207.320   4
   0   3  15 2292.35 206.792   3
   0   3 -15 2405.34 207.152   2
   0  -3  15 2167.26 206.084   2
   0  -3  15 2187.80 205.018   3
   0  -3 -15 2231.62 207.377   3
   0   3 -15 2298.98 205.769   3
   0   3  15 2230.92 206.880   6
   0  -3  15 2352.57 207.321   1
   0   3 -15 2265.47 207.537   1
   0  -3 -15 2040.65 207.178   1
   0  -3  16 4116.00 345.798   5
   0   3  16 3839.38 345.797   5
   0   3  16 3542.49 344.927   2
   0  -3 -16 4043.66 346.113   2
   0  -3  16 3713.94 345.405   4
   0   3 -16 4141.80 346.156   2
   0  -3  16 3712.20 344.519   2
   0  -3  16 4009.21 344.436   6
   0   3  16 3466.76 344.846   3
   0   3 -16 4158.91 344.288   3
   0  -3 -16 4053.85 345.881   3
   0  -3  16 3791.75 343.978   3
   0   3  16 4235.12 346.168   6
   0   3 -16 4073.86 346.086   1
   0  -3 -16 3403.86 345.329   1
   0  -3  16 3412.24 344.689   1
   0   3  17 2599.25 214.498   5
   0  -3  17 2512.87 213.907   5
   0   3  17 2114.30 212.786   2
   0  -3  17 2156.61 212.423   2
   0  -3 -17 2536.04 214.123   2
   0  -3  17 2429.06 213.581   4
   0   3 -17 2668.70 214.104   2
   0  -3  17 2091.06 211.232   6
   0   3 -17 2337.20 212.430   3
   0   3  17 2241.21 213.220   3
   0  -3  17 2527.39 212.087   3
   0  -3 -17 2688.44 214.836   3
   0   3  17 2145.88 212.881   6
   0  -3 -17 2329.61 213.993   1
   0  -3  17 1889.03 212.746   1
   0   3 -17 2028.53 213.315   1
   0   3  18 336.868 43.4920   5
   0  -3  18 270.975 42.7647   5
   0  -3 -18 348.441 47.3359   2
   0  -3  18 274.595 42.3530   4
   0   3 -18 383.393 46.4608   2
   0  -3  18 182.499 42.5205   2
   0  -3  18 236.529 41.6151   6
   0  -3 -18 273.172 47.5587   3
   0  -3  18 157.046 39.6305   3
   0   3 -18 350.560 45.2287   3
   0   3  18 251.165 43.9370   3
   0  -3 -18 272.277 46.8947   1
   0   3 -18 236.162 46.3956   1
   0   3  18 322.362 43.7795   6
   0   3  19 27.7649 33.0482   6
   0  -3 -19 29.0003 36.8682   3
   0  -3  19 43.2851 29.9491   3
   0   3 -19 59.5919 34.4944   3
   0  -3  19 57.5042 31.5290   4
   0   3 -19 109.320 36.8377   2
   0  -3  19 34.3164 32.6122   2
   0  -3  19 34.0979 33.3442   6
   0   3  19 33.2663 35.3522   1
   0  -3  19 19.8812 35.6765   1
   0   3  19 56.9420 32.4955   5
   0  -3  19 20.0858 31.2121   5
   0   3  20 1645.62 156.090   6
   0   3 -20 1952.17 155.870   3
   0  -3  20 1623.74 153.907   3
   0   3  20 1376.23 154.895   3
   0  -3  20 1742.51 156.183   5
   0   3  20 1474.44 155.788   5
   0  -3 -20 1595.80 156.158   2
   0   3  20 1471.37 154.636   2
   0   3  20 1714.87 156.178   4
   0  -3  20 1561.44 155.230   4
   0   3 -20 1826.66 157.221   2
   0  -3 -20 1535.99 156.263   1
   0   3 -20 1758.19 157.584   1
   0  -3  20 1536.33 155.708   1
   0  -3  20 1976.91 155.721   6
   0   3  20 1468.85 155.197   1
   0   3  21 1666.32 147.738   6
   0  -3 -21 1661.46 148.168   3
   0   3 -21 1701.65 146.548   3
   0  -3  21 1402.85 144.378   3
   0   3  21 1418.40 146.246   3
   0   3  21 1647.26 147.985   5
   0  -3  21 1476.29 146.654   5
   0  -3 -21 1533.75 146.855   2
   0  -3  21 1552.57 146.188   2
   0   3  21 1331.21 145.941   2
   0   3  21 1413.36 146.043   4
   0  -3  21 1564.35 147.594   4
   0  -3  21 1882.50 146.471   6
   0   3  21 1283.66 146.571   1
   0  -3 -21 1506.35 147.722   1
   0  -3  21 1198.08 145.649   1
   0   3 -21 1637.18 148.100   1
   0  -3  22 194.778 42.7875   6
   0  -3  22 121.961 39.6619   2
   0   3  22 47.2190 42.0674   2
   0  -3 -22 192.742 45.5836   2
   0  -3  22 150.432 40.5625   4
   0   3  22 114.248 39.3660   4
   0   3 -22 94.2290 41.6308   2
   0   3  22 184.779 43.0131   5
   0  -3  22 103.096 41.2844   5
   0  -3 -22 117.274 45.3950   3
   0   3 -22 166.732 42.7407   3
   0  -3  22 129.500 39.7378   3
   0   3  22 117.122 41.7030   3
   0   3 -22 154.221 47.0447   1
   0  -3  22 110.026 40.9306   1
   0  -3 -22 125.175 44.5150   1
   0   3  22 95.6163 41.9356   1
   0   3  22 210.820 42.5161   6
   0  -3  23-32.3970 38.1751   2
   0   3  23 29.9122 39.1238   2
   0  -3 -23 22.4623 42.5344   2
   0   3  23 32.3577 38.3482   6
   0  -3  23 43.6855 39.9056   5
   0   3 -23-25.2374 42.6836   2
   0  -3  23-37.9802 38.8382   6
   0  -3 -23-45.4747 44.2466   1
   0   3 -23-41.5842 46.4251   1
   0   3  23 15.1406 41.0443   1
   0  -3  23 22.6542 39.5843   1
   0   3  23-47.4993 39.1870   3
   0   3 -23 19.2593 39.9170   3
   0  -3 -23 3.65867 42.9845   3
   0  -3  24 554.891 58.2160   6
   0   3  24 430.909 56.9750   5
   0   3  24 372.482 56.1424   2
   0  -3  24 278.073 53.8736   2
   0  -3 -24 349.893 61.8455   2
   0   3  24 319.690 55.5658   4
   0  -3  24 432.179 58.0287   4
   0   3 -24 419.641 59.9631   2
   0  -3 -24 385.418 62.3441   1
   0   3 -24 357.183 61.4430   1
   0  -3  24 275.302 57.5091   1
   0   3  24 365.527 59.2174   1
   0   3  24 390.174 58.5737   3
   0  -3  24 272.343 54.1199   3
   0  -3 -24 469.605 61.8716   3
   0  -3 -25 1053.38 114.335   1
   0  -3  25 965.866 111.965   1
   0   3 -25 1010.90 114.862   1
   0   3  25 1152.73 112.989   5
   0  -3  25 972.010 110.482   2
   0  -3 -25 1190.41 114.424   2
   0   3  25 905.405 110.829   2
   0  -3  25 1023.88 112.020   4
   0   3  25 1216.68 113.537   4
   0   3  25 1011.91 110.815   3
   0   3 -25 1137.54 113.735   2
   0   3 -25 950.145 111.501   3
   0  -3 -25 1098.33 114.568   3
   0  -3  25 1034.65 109.862   3
   0   3  25 1036.19 113.191   1
   0   3  25 1092.83 112.079   6
   0  -3  25 1418.56 113.652   6
   0   3  26-4.58900 41.5695   5
   0  -3  26 4.41303 42.1032   5
   0  -3  26 11.7338 40.2710   2
   0   3  26 40.2731 39.4990   2
   0   3  26-37.3029 43.2120   4
   0  -3  26 41.8598 42.7813   4
   0   3 -26-3.91787 46.6533   2
   0  -3 -26 80.6557 49.0178   2
   0  -3 -26 36.7216 48.8723   1
   0   3  26-28.5264 43.8499   1
   0   3 -26 105.889 49.6438   1
   0  -3  26 40.6750 43.9280   1
   0   3 -26 117.277 46.8549   3
   0  -3  26 46.1292 40.2502   3
   0   3  26 3.93905 41.6815   3
   0  -3 -26-3.94475 48.2259   3
   0   3  26 40.0709 43.0692   6
   0  -3  26 39.0047 40.2409   6
   0   3  27-66.1073 42.4971   5
   0  -3  27 54.6615 44.9069   5
   0   3  27-8.22678 41.9527   2
   0  -3  27 60.0837 42.1711   2
   0   3  27 19.1937 45.6150   4
   0  -3  27 23.9362 42.5140   4
   0  -3 -27 32.9529 48.4064   2
   0   3 -27 64.1850 47.8648   2
   0   3  27-45.7637 45.8554   1
   0  -3 -27-54.1518 49.8494   1
   0  -3  27 4.15088 42.3347   1
   0   3 -27 4.15624 49.7383   1
   0  -3 -27 28.2120 48.3034   3
   0  -3  27 3.65555 41.6840   3
   0   3 -27 14.6451 46.4131   3
   0   3  27 12.0729 42.8540   3
   0   3  27 82.4870 47.4004   6
   0  -3  27-12.1411 43.0959   6
   0   3  28 4.19290 42.8000   2
   0  -3  28 20.4701 42.2180   2
   0  -3  28 73.7647 43.5895   4
   0   3  28 64.0884 42.8603   4
   0   3 -28 45.1131 48.2288   2
   0  -3 -28-8.39770 50.1299   2
   0  -3 -28 33.9493 52.6686   1
   0   3  28 46.6210 46.5016   1
   0  -3  28-4.23192 43.1974   1
   0   3 -28-21.1748 51.3104   1
   0   3  28-41.0534 42.9240   3
   0  -3  28 108.992 43.1719   3
   0  -3 -28-24.6748 50.3323   3
   0   3 -28 11.2930 47.8151   3
   0   3  28 9.42004 45.8529   6
   0  -3  28 14.0749 44.7409   5
   0   3  28 24.2654 46.8160   5
   0  -3  29 434.199 70.9012   5
   0   3  29 567.507 71.5234   5
   0   3  29 537.396 67.9906   2
   0  -3  29 434.170 66.3003   2
   0   3  29 293.190 69.3046   4
   0  -3  29 499.483 71.1543   4
   0   3 -29 668.985 74.2513   2
   0  -3 -29 414.307 71.6650   2
   0  -3 -29 526.357 75.1429   1
   0   3 -29 585.974 75.6528   1
   0   3 -29 486.949 70.7613   3
   0   3  29 451.621 67.7526   3
   0  -3  29 509.119 68.1154   3
   0  -3 -29 523.513 73.6767   3
   0   3  29 546.167 72.8517   6
   0  -3  29 515.406 71.0812   6
   0  -3  30 106.314 47.0221   2
   0   3  30 25.8861 46.5442   4
   0  -3  30 149.818 50.0980   4
   0   3 -30 38.3330 53.9758   2
   0   3 -30 43.5319 53.8781   3
   0  -3 -30 59.6452 56.5094   3
   0  -3  30 94.8228 44.5245   3
   0   3  30 106.318 48.7136   3
   0  -3  30 99.0675 51.2373   5
   0   3  30 71.3754 50.0105   5
   0   3  30 104.024 51.3408   6
   0  -3  30 102.807 48.6730   6
   0  -3  31-27.6263 46.8707   6
   0   3  31 20.8587 48.2769   5
   0  -3  31 15.2350 50.2902   5
   0  -3  31 56.5629 44.0718   3
   0   3 -31-20.2346 52.6506   3
   0   3  31 37.0339 48.6123   4
   0  -3  31 26.4098 48.7776   4
   0   3  31 20.2823 51.2925   6
   0  -3  32 33.1558 49.6316   6
   0  -3  32 20.7839 54.0085   5
   0   3  32-31.9484 49.4662   5
   0   3 -32 8.26075 54.1843   3
   0  -3  32 61.8517 48.2923   3
   0   3  32 36.2682 53.2142   6
   0   3  32 81.0073 53.8702   4
   0  -3  32 37.7516 50.9576   4
   0   4   0 60189.8 4885.25   4
   0   4   0 57646.1 4885.08   1
   0   4   0 64227.5 4885.32   5
   0  -4   0 51620.0 4884.14   5
   0  -4   0 50088.2 4883.73   6
   0   4   0 55632.6 4884.30   6
   0   4   0 56070.1 4884.81   2
   0  -4  -1 37760.3 3581.55   5
   0   4  -1 50005.4 3583.09   4
   0   4   1 41596.9 3582.53   4
   0   4   1 41830.8 3582.50   1
   0  -4   1 41290.5 3581.61   3
   0   4   1 39200.0 3581.73   3
   0   4   1 43866.4 3582.50   5
   0   4  -1 46312.4 3582.54   5
   0  -4   1 40241.5 3581.65   5
   0   4  -1 47595.7 3582.89   1
   0   4  -1 42420.9 3581.62   6
   0  -4   1 33050.6 3580.77   6
   0   4   1 37876.7 3581.71   6
   0  -4  -1 35861.8 3581.19   6
   0   4  -1 43024.1 3582.23   2
   0   4   1 42757.8 3582.34   2
   0   4   2 2785.09 219.588   5
   0  -4  -2 2328.17 218.787   5
   0   4  -2 2944.35 220.065   4
   0  -4   2 2384.76 219.049   4
   0   4   2 2524.89 219.587   4
   0   4   2 2312.83 219.305   1
   0  -4   2 2356.35 217.916   3
   0   4   2 2231.67 218.692   3
   0  -4   2 2216.01 218.414   5
   0   4  -2 2518.52 219.155   5
   0   4  -2 2750.39 219.610   1
   0  -4  -2 2261.96 218.386   6
   0   4   2 2558.58 219.024   6
   0  -4   2 1978.32 217.605   6
   0   4  -2 2236.60 218.062   6
   0   4  -2 2415.11 218.996   2
   0  -4  -2 2649.72 219.093   2
   0   4   2 2666.71 219.204   2
   0   4   3 17.8907 18.7396   6
   0   4  -3 18.4468 17.1177   6
   0  -4   3 18.9103 17.9042   6
   0  -4  -3 38.3614 20.7016   6
   0   4  -3 11.0481 17.1588   1
   0  -4  -3 21.9299 21.3502   5
   0   4   3 4.65757 18.6727   5
   0   4   3 15.8819 19.2374   4
   0  -4   3 18.0879 21.6899   4
   0   4  -3 48.9602 19.5708   4
   0   4   3 6.21145 16.6406   2
   0  -4  -3 45.0491 16.7081   2
   0  -4   3-5.85351 14.7031   3
   0   4   3 32.8795 16.0831   3
   0  -4  -3 10.4647 15.7285   3
   0  -4   3 24.3069 20.3721   5
   0   4  -3 48.8088 19.8578   5
   0  -4   3 23.6841 16.9790   1
   0   4   3 26.9691 17.2149   1
   0   4  -3 33.1713 16.4700   2
   0   4  -4 4757.74 397.372   6
   0  -4  -4 4117.38 397.763   6
   0   4   4 4855.39 398.709   6
   0  -4   4 4072.39 396.792   6
   0  -4   4 4627.57 398.698   1
   0   4  -4 4614.26 398.586   1
   0  -4  -4 4122.45 397.924   5
   0   4   4 4821.64 398.875   5
   0  -4   4 4007.34 397.883   4
   0   4   4 4886.91 399.097   4
   0   4  -4 4984.56 399.107   4
   0  -4  -4 4748.96 398.739   2
   0  -4  -4 4573.51 398.469   3
   0  -4   4 4539.80 397.288   3
   0   4   4 4654.87 398.594   3
   0   4  -4 4649.81 398.418   5
   0  -4   4 3849.38 397.460   5
   0   4   4 4519.16 398.698   1
   0  -4   4 4188.99 397.873   2
   0   4  -4 4081.38 397.858   2
   0   4   4 4730.96 398.672   2
   0   4  -5 1939.83 156.572   6
   0  -4  -5 1710.98 157.573   6
   0  -4   5 1546.79 155.762   6
   0   4  -5 1722.97 157.755   1
   0  -4   5 1894.71 157.856   1
   0  -4  -5 1579.03 157.285   5
   0  -4   5 1556.83 157.359   4
   0   4   5 1761.14 157.750   2
   0  -4  -5 1604.87 157.319   2
   0  -4   5 1810.94 156.174   3
   0   4   5 1538.74 157.374   3
   0  -4  -5 1971.38 158.049   3
   0  -4   5 1553.65 156.981   5
   0   4  -5 1889.26 157.806   5
   0   4   5 1957.81 158.158   1
   0   4  -5 1690.75 157.116   2
   0  -4   5 1658.40 156.881   2
   0  -4   6 9894.56 1000.49   6
   0  -4  -6 11050.3 1001.95   6
   0  -4   6 10279.3 1002.32   1
   0  -4   6 10847.4 1001.64   5
   0  -4  -6 10199.7 1001.76   5
   0  -4   6 10257.3 1001.81   4
   0   4   6 11409.7 1002.70   2
   0  -4  -6 12179.2 1002.86   3
   0   4   6 12979.4 1003.12   3
   0   4   6 12790.5 1003.12   1
   0  -4  -6 12101.5 1002.97   1
   0  -4   6 13031.8 1002.68   2
   0  -4  -7 10600.3 844.729   1
   0   4   7 10761.4 844.728   1
   0  -4   7 8564.14 843.904   1
   0  -4   7 9386.46 842.201   6
   0   4   7 9098.75 844.195   6
   0  -4  -7 9557.41 843.565   6
   0  -4   7 9396.01 843.845   2
   0  -4   7 9075.37 844.116   1
   0  -4   7 8651.30 842.884   5
   0  -4   7 10091.5 842.719   6
   0   4   7 10128.5 844.496   5
   0  -4  -7 9304.64 843.444   4
   0  -4   7 8622.10 843.313   4
   0   4   7 9943.53 844.445   4
   0  -4   7 10724.4 844.807   4
   0  -4  -7 9795.46 844.188   3
   0   4   7 10887.7 844.746   3
   0   4   7 8312.72 843.631   2
   0  -4   7 9603.67 843.544   2
   0  -4   7 9747.08 842.634   3
   0   4   8 16460.7 1316.14   1
   0  -4  -8 13939.9 1315.49   1
   0  -4   8 15011.4 1315.84   1
   0   4   8 13957.6 1315.66   6
   0  -4   8 13670.2 1313.40   6
   0  -4   8 14529.7 1314.01   3
   0  -4   8 15578.6 1316.04   1
   0  -4   8 17744.8 1316.16   2
   0  -4   8 13542.8 1314.36   5
   0  -4   8 15188.0 1314.11   6
   0   4   8 13957.8 1315.61   5
   0  -4  -8 14371.9 1314.86   4
   0   4   8 15483.4 1315.93   4
   0  -4   8 13051.8 1314.59   4
   0  -4   8 16891.0 1316.39   4
   0   4   8 14745.1 1315.66   3
   0   4   8 15478.5 1316.03   2
   0  -4   8 16781.2 1315.70   2
   0  -4  -9 10021.7 856.353   1
   0   4   9 9220.54 855.736   1
   0  -4   9 9353.09 855.818   1
   0   4   9 11080.7 856.778   6
   0  -4  -9 8977.80 855.043   6
   0  -4   9 8544.18 853.475   6
   0  -4  -9 11062.4 856.767   3
   0  -4   9 10532.8 854.541   3
   0  -4   9 8662.24 855.034   2
   0  -4   9 9809.55 856.117   1
   0  -4   9 10286.5 854.419   6
   0  -4   9 8355.77 854.468   5
   0   4   9 10541.8 856.487   5
   0  -4  -9 8486.75 854.810   5
   0  -4   9 11419.5 856.446   5
   0   4   9 10820.4 856.638   4
   0  -4   9 8091.81 854.649   4
   0  -4   9 9933.02 854.276   3
   0  -4  -9 8511.06 854.803   4
   0  -4   9 10919.0 856.706   4
   0   4   9 9268.05 855.743   3
   0  -4  -9 9852.04 856.287   2
   0   4   9 8597.04 855.472   2
   0  -4   9 9875.90 855.477   2
   0   4  10 7765.75 680.543   1
   0  -4 -10 6771.97 680.196   1
   0  -4  10 8314.77 679.106   6
   0   4 -10 6650.20 677.969   6
   0   4  10 6839.22 680.262   5
   0   4 -10 7437.34 679.269   5
   0   4  10 6213.05 679.665   4
   0  -4  10 8471.28 680.635   5
   0  -4  10 8474.67 681.148   4
   0   4 -10 9020.95 681.327   1
   0  -4  10 7745.52 680.518   1
   0  -4 -10 7919.17 680.974   3
   0  -4  10 7661.72 678.722   3
   0  -4  10 8105.90 680.249   2
   0   4 -10 8631.68 680.515   2
   0  -4 -10 7723.85 680.706   2
   0   4  10 7383.70 680.376   2
   0   4 -10 7989.53 679.029   3
   0  -4 -11 1138.62 111.730   1
   0   4  11 1181.40 111.001   1
   0  -4  11 1228.35 110.952   1
   0   4 -11 1147.54 110.843   1
   0  -4 -11 1296.54 112.138   3
   0  -4  11 1179.97 108.566   3
   0   4 -11 1216.99 110.688   2
   0  -4  11 1211.53 110.323   2
   0   4 -11 1036.92 108.650   6
   0  -4  11 1241.16 110.920   5
   0   4 -11 1089.98 111.157   5
   0   4  11 979.222 109.898   4
   0  -4  11 1362.54 111.907   4
   0  -4 -11 1031.32 110.843   2
   0   4 -11 1196.56 108.932   3
   0   4  12 18810.4 1759.94   1
   0  -4 -12 21094.7 1760.71   1
   0   4 -12 22071.3 1760.85   1
   0  -4  12 17135.6 1759.34   1
   0   4  12 18732.6 1760.05   6
   0  -4 -12 22608.7 1761.08   3
   0  -4  12 20970.9 1758.55   3
   0   4 -12 23519.9 1760.76   2
   0  -4  12 20511.8 1759.95   2
   0   4 -12 17450.4 1757.36   6
   0  -4  12 23629.3 1760.92   5
   0   4  12 19813.3 1760.44   4
   0  -4  12 17169.3 1759.68   4
   0   4  12 17234.7 1759.28   3
   0  -4 -12 22337.3 1760.89   2
   0   4 -12 20457.7 1758.54   3
   0   4  13 3114.27 312.949   1
   0  -4 -13 3729.00 314.470   1
   0  -4  13 3226.07 313.019   1
   0   4 -13 3572.18 313.951   1
   0   4  13 3209.11 313.098   6
   0  -4  13 3467.28 311.623   3
   0  -4 -13 3723.18 314.046   3
   0  -4  13 3302.89 312.417   2
   0   4 -13 3957.60 313.827   2
   0  -4  13 3486.24 311.751   6
   0   4 -13 3229.30 310.867   6
   0  -4  13 4036.88 314.131   5
   0   4  13 2900.62 312.659   5
   0   4  13 3621.37 314.046   4
   0  -4  13 3589.69 313.942   4
   0   4  13 3610.95 313.508   3
   0   4 -13 3740.13 312.010   3
   0   4  13 3453.88 313.238   2
   0  -4 -13 3707.99 314.047   2
   0   4 -14 567.724 66.2518   6
   0  -4  14 668.917 67.0331   6
   0   4  14 608.087 67.8741   5
   0  -4  14 628.971 67.8264   5
   0  -4 -14 573.882 68.0330   2
   0   4  14 620.937 67.5469   2
   0  -4  14 626.599 67.7181   4
   0   4  14 578.716 68.0198   3
   0   4 -14 710.988 69.0344   2
   0  -4  14 682.053 66.9081   2
   0  -4 -14 607.117 69.6960   3
   0   4 -14 707.702 66.6467   3
   0  -4  14 700.518 66.1072   3
   0  -4  14 599.572 68.0949   1
   0   4 -14 731.286 69.8228   1
   0  -4 -14 612.147 68.5677   1
   0   4  14 630.784 68.1464   6
   0   4 -15 890.069 92.7865   6
   0  -4  15 870.993 92.6101   6
   0   4  15 812.756 93.7611   5
   0  -4  15 983.438 94.5115   5
   0  -4 -15 1014.53 96.0755   2
   0   4  15 858.789 93.7556   2
   0  -4  15 1126.92 95.1054   4
   0   4  15 835.649 93.7952   3
   0   4 -15 1134.44 95.4072   2
   0  -4  15 971.544 93.6482   2
   0  -4  15 881.207 91.7644   3
   0   4 -15 906.443 92.2779   3
   0  -4 -15 1193.67 97.4957   3
   0   4 -15 1188.06 97.2020   1
   0  -4  15 1084.89 95.2004   1
   0  -4 -15 857.240 95.1962   1
   0   4  15 720.191 92.9994   6
   0  -4  16 6022.10 502.549   6
   0  -4  16 5882.58 503.910   5
   0   4  16 5939.86 504.408   5
   0  -4 -16 5472.09 503.596   2
   0   4  16 5439.19 503.402   2
   0  -4  16 5279.40 503.498   4
   0   4  16 5894.44 503.940   3
   0  -4  16 5020.49 502.566   2
   0   4 -16 6454.50 504.420   2
   0   4 -16 6011.58 502.345   3
   0  -4 -16 5984.94 504.531   3
   0  -4  16 5536.66 502.062   3
   0   4 -16 5645.29 504.134   1
   0  -4  16 4857.80 502.749   1
   0  -4 -16 5320.35 503.643   1
   0   4  16 6033.45 504.388   6
   0   4  17 23.5529 29.5855   6
   0   4  17 3.13403 32.3795   3
   0  -4  17 7.36118 27.6428   3
   0  -4 -17 15.6881 34.9684   3
   0  -4  17 15.6452 30.9437   5
   0   4  17 23.8248 29.2590   5
   0  -4 -17 25.3459 34.0763   2
   0  -4  17-3.40567 28.4209   4
   0  -4  17 23.5515 29.3703   2
   0   4 -17-5.89588 32.6891   2
   0   4 -17 58.9787 31.9149   3
   0  -4  17 43.3175 29.5572   6
   0  -4 -17-28.6655 34.8820   1
   0   4 -17 41.1981 35.9785   1
   0   4  18 21.3207 29.9497   5
   0  -4  18 68.9262 34.0668   5
   0   4  18 17.5354 31.2830   6
   0  -4 -18 13.0020 37.6483   3
   0  -4  18 64.4876 29.8540   3
   0   4 -18 15.3570 34.9532   2
   0  -4  18-9.20125 32.5885   2
   0  -4  18 7.12054 29.3703   4
   0  -4  18 40.4099 31.1236   6
   0   4 -18-12.9136 31.5109   3
   0  -4  19 693.312 75.1722   6
   0   4  19 599.782 76.6873   5
   0  -4  19 669.777 76.9673   5
   0   4  19 655.584 77.0433   2
   0  -4  19 679.664 76.5056   4
   0   4  19 721.490 78.5594   3
   0   4 -19 774.715 76.4139   3
   0  -4  19 779.127 74.4358   3
   0   4  19 733.339 77.2493   6
   0   4 -19 740.681 78.1599   2
   0  -4  19 732.285 78.2010   1
   0   4 -19 722.842 80.6030   1
   0  -4 -19 695.233 79.9137   1
   0  -4  20 95.6410 35.0761   6
   0   4  20 88.5479 35.0543   5
   0  -4  20 17.9336 35.3071   5
   0  -4 -20 14.0553 39.0382   2
   0   4  20 49.1340 35.8364   2
   0  -4  20 119.853 36.0918   4
   0   4  20 106.096 35.6503   6
   0  -4 -20 45.0833 41.4237   3
   0  -4  20 28.2777 33.4466   3
   0   4  20 93.5227 36.8677   3
   0   4 -20-3.52539 40.6237   1
   0  -4  20 80.9895 39.2539   1
   0  -4 -20 95.5756 42.0116   1
   0   4 -20 73.6201 37.5753   3
   0  -4  21 116.216 39.6556   1
   0  -4 -21 105.849 43.7767   1
   0   4 -21 199.986 45.9474   1
   0  -4  21 169.439 38.6395   6
   0   4  21 123.881 40.8460   5
   0  -4  21 160.688 40.8655   5
   0   4  21 86.8338 37.8600   2
   0  -4 -21 133.958 43.4448   2
   0  -4  21 68.2800 37.9049   4
   0   4 -21 51.4426 40.5647   2
   0  -4  21 130.149 39.8307   2
   0   4  21 141.406 39.2046   6
   0  -4 -21 117.880 43.9028   3
   0   4  21 132.005 43.1034   3
   0  -4  21 177.082 37.2341   3
   0   4  21 54.6904 40.7840   1
   0   4 -21 135.950 41.1252   3
   0  -4  22 78.8600 38.7554   6
   0  -4  22-15.5470 37.1824   5
   0  -4 -22 74.5163 43.7718   2
   0   4  22 33.4917 39.9097   2
   0   4  22 48.7565 39.8464   1
   0  -4  22 17.6879 36.9579   2
   0   4 -22 46.0291 40.8987   2
   0   4  22 32.5163 37.8601   6
   0  -4 -22 36.7182 43.4730   3
   0  -4  22 43.0049 35.4096   3
   0   4  22 25.6660 39.0348   3
   0  -4  22 67.2983 40.3920   1
   0   4 -22 11.2303 43.7733   1
   0  -4 -22 37.5477 42.4446   1
   0   4 -22 67.6749 39.9498   3
   0  -4 -23 466.794 62.3965   1
   0   4 -23 419.118 60.8673   1
   0  -4  23 288.019 55.4068   1
   0  -4  23 329.650 53.1286   6
   0  -4  23 363.106 57.2351   5
   0   4  23 347.724 56.1779   2
   0  -4 -23 417.025 59.7721   2
   0   4  23 367.821 56.4856   4
   0  -4  23 383.561 56.8928   4
   0  -4  23 335.396 56.3872   2
   0   4 -23 397.927 59.0449   2
   0   4  23 413.942 57.4337   3
   0  -4 -23 410.722 62.6217   3
   0   4  23 339.099 57.4885   1
   0   4 -23 415.412 57.7372   3
   0  -4  24 791.483 76.5520   6
   0   4  24 556.845 76.1163   5
   0   4  24 602.972 74.5882   2
   0  -4 -24 548.861 77.3478   2
   0   4  24 643.567 75.3086   4
   0  -4  24 618.822 74.4911   4
   0  -4  24 573.833 73.2012   2
   0   4 -24 822.543 79.5797   2
   0   4  24 571.878 74.9543   6
   0  -4 -24 706.641 80.2360   3
   0   4  24 655.548 76.2066   3
   0   4  24 639.596 76.6801   1
   0  -4 -24 557.339 80.2034   1
   0  -4  24 578.864 75.9304   1
   0   4 -24 453.441 76.1095   1
   0   4 -25 16.1384 47.4010   1
   0  -4 -25 24.2613 47.4329   1
   0  -4  25 20.1462 41.8311   1
   0  -4  25 70.8429 44.6758   6
   0   4  25-41.0021 42.5751   5
   0  -4  25 17.2936 43.2587   5
   0   4  25 20.0277 41.9939   2
   0  -4 -25 12.0325 46.0925   2
   0  -4  25-36.7316 42.3819   4
   0   4  25-18.4312 39.6720   4
   0  -4  25 3.84938 40.6684   2
   0   4 -25 26.9851 44.7992   2
   0   4  25-44.6269 41.1933   6
   0  -4 -25 7.89936 48.2293   3
   0   4  25 3.94416 42.3011   3
   0  -4  25-10.2570 39.1005   3
   0   4  25-28.2708 44.7355   1
   0   4 -25-6.84840 45.1997   3
   0   4 -26 193.611 54.9083   1
   0  -4  26 156.336 48.4168   1
   0  -4 -26 115.648 51.2871   1
   0  -4  26 162.671 45.7003   6
   0  -4  26 169.602 47.6837   5
   0   4  26 70.3046 44.2533   5
   0  -4 -26 180.207 53.3496   2
   0   4  26 134.972 44.8576   2
   0  -4  26 173.568 46.8393   2
   0  -4  26 193.766 48.3798   4
   0   4  26 109.063 43.3174   4
   0   4 -26 177.820 51.4460   2
   0   4  26 87.2020 45.5249   6
   0   4  26 120.850 46.8875   3
   0  -4  26 183.423 45.9714   3
   0  -4 -26 108.921 51.3917   3
   0   4  26 152.628 49.8638   1
   0   4 -26 102.453 48.1822   3
   0   4 -27 281.406 60.2831   1
   0  -4 -27 193.555 58.0874   1
   0  -4  27 192.951 52.3566   1
   0  -4  27 253.150 51.4597   6
   0   4  27 216.685 53.3876   5
   0  -4  27 248.481 53.9597   5
   0  -4 -27 204.625 56.1407   2
   0   4  27 246.045 50.4399   2
   0  -4  27 225.924 50.3398   2
   0   4  27 306.928 54.3861   4
   0  -4  27 267.137 52.9323   4
   0   4 -27 234.405 55.0323   2
   0   4  27 254.538 55.4209   6
   0  -4  27 305.218 50.4345   3
   0   4  27 217.677 52.2729   3
   0  -4 -27 263.241 58.0814   3
   0   4  27 231.127 52.5808   1
   0   4 -27 131.015 52.8483   3
   0   4  28 489.119 70.4493   5
   0  -4  28 605.996 71.2475   5
   0  -4  28 490.315 67.5921   2
   0   4  28 373.477 66.5088   2
   0  -4  28 518.294 67.1615   4
   0   4  28 494.795 68.9189   4
   0   4 -28 524.085 72.2197   2
   0  -4 -28 450.503 71.2007   2
   0   4 -28 617.688 72.4036   3
   0  -4 -28 578.075 72.9886   3
   0  -4  28 407.393 65.0035   3
   0   4  28 363.894 66.3889   3
   0  -4  28 285.950 67.4257   1
   0   4 -28 636.809 75.6386   1
   0  -4 -28 428.063 73.4175   1
   0   4  28 459.331 68.6260   6
   0  -4  29 12.5976 43.1765   2
   0  -4  29 35.7411 46.0708   4
   0   4  29-10.2390 46.0726   4
   0   4 -29 21.0288 49.8039   2
   0  -4 -29 30.2224 50.2648   2
   0   4  29-9.90436 47.7370   6
   0  -4 -29 25.5552 53.4132   3
   0   4  29 4.25183 44.8480   3
   0  -4  29 49.8694 43.2369   3
   0  -4  29-9.72746 46.5614   5
   0   4  29 15.1824 47.4225   5
   0   4 -29 3.84237 48.9009   3
   0   4  30 25.8806 50.8414   5
   0  -4  30 89.7841 51.3220   5
   0   4  30 62.8195 50.8474   4
   0  -4  30 31.3340 49.2137   4
   0   4 -30-34.2287 50.5520   2
   0  -4  30 11.7866 42.9720   3
   0   4 -30 19.6769 49.5287   3
   0   4  30 30.3968 48.3140   6
   0  -4  30-35.5035 48.5248   6
   0   4  31 10.3537 49.7097   6
   0  -4  31 40.1915 47.7782   3
   0  -4  31 50.2988 51.0481   6
   0   4  31 16.0359 49.6360   4
   0  -4  31 64.0021 52.3806   4
   0  -4  31 10.2200 52.0392   5
   0   4  31-5.28533 47.8524   5
   0   4 -31 24.1553 51.4056   3
   0   4  32 58.1081 53.0178   6
   0  -4  32 90.2741 49.0492   3
   0   4  32 103.568 51.8462   4
   0  -4  32 38.0779 51.8618   4
   0   4  32-21.5717 51.1772   5
   0  -4  32 47.0383 50.6527   5
   0   4 -32 20.5515 54.6781   3
   0  -4  32 47.0533 49.5040   6
   0  -5   0 9.63800 24.0131   4
   0   5   0 1.84444 19.7238   1
   0  -5   0 31.2851 18.0514   3
   0   5   0 10.9478 17.7863   3
   0  -5   0-20.6964 21.0580   6
   0   5   0-1.56431 19.3077   6
   0   5   0 1.74649 18.2203   2
   0  -5   0 19.2179 17.1228   2
   0  -5   0 10.6956 23.3593   5
   0  -5  -1 3360.01 328.123   5
   0  -5   1 3460.18 328.379   4
   0   5   1 3982.43 329.240   1
   0  -5   1 3790.08 329.144   1
   0   5  -1 3453.63 327.747   3
   0  -5  -1 4024.66 328.756   3
   0  -5   1 3694.45 328.027   3
   0   5   1 3677.32 328.339   3
   0  -5   1 3293.29 327.455   6
   0   5   1 3402.43 328.129   6
   0  -5  -1 3496.98 327.803   6
   0   5  -1 3687.47 328.103   6
   0   5  -1 3710.51 329.130   1
   0  -5   1 3343.98 328.082   5
   0   5  -1 3861.09 328.968   2
   0  -5   1 3636.66 328.525   2
   0  -5  -1 4359.59 329.443   2
   0   5   1 4091.97 329.117   2
   0  -5  -2 7846.64 733.486   5
   0  -5   2 7391.13 733.365   4
   0  -5   2 7834.36 734.231   1
   0   5   2 9268.47 734.804   1
   0  -5  -2 8939.17 734.146   3
   0  -5   2 8696.70 733.375   3
   0   5  -2 8237.01 733.167   3
   0   5   2 7664.15 733.521   3
   0   5  -2 8745.43 733.394   6
   0  -5   2 7173.51 732.521   6
   0  -5  -2 7506.29 732.941   6
   0   5  -2 8226.03 734.279   1
   0  -5   2 7682.07 733.341   5
   0  -5  -2 9130.85 734.496   2
   0   5   2 8671.59 734.271   2
   0   5  -2 8846.64 734.259   2
   0  -5   2 9318.52 734.486   2
   0  -5   3 20543.8 2016.17   5
   0  -5  -3 20709.8 2016.45   5
   0  -5   3 21400.7 2016.66   4
   0   5   3 21174.3 2017.28   4
   0   5  -3 23761.8 2017.63   4
   0  -5  -3 24869.3 2017.74   2
   0  -5   3 21487.1 2016.16   3
   0   5  -3 22057.5 2016.20   3
   0  -5  -3 23993.7 2017.28   3
   0   5   3 24166.2 2017.35   3
   0  -5   3 20039.7 2015.50   6
   0   5  -3 23298.3 2016.30   6
   0  -5  -3 20369.2 2016.26   6
   0  -5   3 24990.0 2017.89   1
   0   5  -3 25504.8 2018.02   1
   0   5   3 26538.4 2018.08   1
   0   5   3 23324.2 2017.42   2
   0  -5   3 25161.7 2017.49   2
   0   5  -3 26603.6 2017.74   2
   0  -5   4 4435.67 405.642   5
   0   5   4 5307.90 407.171   5
   0  -5  -4 3987.08 405.557   5
   0   5   4 4606.32 406.807   4
   0  -5   4 4184.75 405.857   4
   0   5  -4 4432.28 406.469   4
   0  -5  -4 4300.69 406.090   2
   0  -5  -4 4631.53 406.420   3
   0   5   4 4577.34 406.357   3
   0   5  -4 4570.86 405.054   3
   0  -5   4 4888.91 405.234   3
   0  -5   4 3766.08 404.313   6
   0   5  -4 4425.77 405.005   6
   0  -5  -4 4421.59 405.678   6
   0   5  -4 4823.01 406.814   1
   0  -5   4 5352.61 407.272   1
   0   5   4 4777.31 406.778   1
   0   5   4 4800.96 406.634   2
   0  -5   4 4637.96 406.219   2
   0   5  -4 4471.69 405.965   2
   0   5   5 8929.09 644.288   1
   0  -5  -5 6735.13 642.146   6
   0   5   5 7687.57 643.403   6
   0   5  -5 7385.27 641.729   6
   0  -5   5 6540.91 641.069   6
   0   5  -5 6913.97 643.030   1
   0  -5   5 7590.40 643.471   1
   0  -5   5 6689.12 641.989   5
   0   5   5 6502.04 643.036   5
   0  -5  -5 6337.34 642.051   5
   0  -5   5 6724.27 642.270   4
   0   5   5 8663.55 644.205   4
   0   5  -5 7334.49 643.395   4
   0   5  -5 7572.58 641.713   3
   0  -5  -5 7494.49 643.140   3
   0   5   5 8025.75 643.581   3
   0  -5   5 6544.47 641.371   3
   0  -5  -5 7685.67 643.516   2
   0   5  -5 8271.46 643.355   2
   0   5   5 5839.65 642.198   2
   0  -5   5 7818.76 643.169   2
   0   5   6 87.0425 25.5528   1
   0   5   6 84.7710 24.4006   6
   0  -5   6 34.5307 22.5535   6
   0  -5  -6 91.0832 29.7947   6
   0   5  -6 97.3769 23.0022   6
   0  -5  -6 122.452 25.6507   3
   0  -5   6 41.5015 26.2166   5
   0   5   6 86.1339 25.3051   5
   0  -5  -6 83.2438 29.1036   5
   0   5  -6 129.460 24.6770   4
   0   5   6 71.7189 24.4294   4
   0  -5   6 74.3431 29.0610   4
   0   5  -6 58.5647 20.9087   3
   0  -5   6 49.5563 20.2321   3
   0   5   6 103.724 25.4603   3
   0  -5   6 118.180 25.4525   1
   0   5  -6 88.5878 24.3749   1
   0  -5  -6 92.6736 24.4212   2
   0   5   6 86.3095 23.8225   2
   0   5  -6 109.073 23.5147   2
   0  -5   6 135.903 23.4212   2
   0   5   7 948.872 105.965   1
   0   5  -7 1207.52 104.999   6
   0   5   7 1244.46 107.461   6
   0  -5   7 1024.12 104.060   6
   0  -5  -7 978.739 106.468   6
   0  -5   7 1193.04 107.002   1
   0   5  -7 1212.14 107.128   1
   0  -5   7 1133.31 106.433   5
   0   5  -7 1232.62 106.482   5
   0   5   7 869.999 105.757   5
   0  -5  -7 886.459 106.512   5
   0  -5   7 1020.48 106.716   4
   0   5  -7 1301.10 107.284   4
   0   5   7 1024.91 106.745   4
   0   5  -7 1070.60 104.349   3
   0  -5  -7 1235.19 106.791   3
   0  -5   7 1267.11 104.725   3
   0   5   7 1075.38 106.973   3
   0  -5  -7 1164.62 106.619   2
   0   5   7 1142.00 106.678   2
   0   5  -7 1225.21 105.835   2
   0  -5   7 1090.14 105.941   2
   0  -5  -8 1632.61 131.041   1
   0   5   8 1541.57 130.588   1
   0  -5   8 1177.93 127.439   6
   0   5   8 1390.92 129.975   6
   0  -5   8 1398.45 130.370   1
   0  -5   8 1370.11 129.212   2
   0  -5   8 1195.92 130.051   1
   0  -5   8 1576.39 128.614   6
   0  -5   8 1151.95 128.962   5
   0   5   8 1455.11 130.531   5
   0  -5   8 1543.65 130.395   5
   0   5   8 1428.72 130.007   4
   0  -5   8 1608.47 130.634   4
   0  -5   8 1275.30 127.519   3
   0   5   8 1388.11 130.443   3
   0  -5  -8 1526.43 130.623   3
   0   5   8 1194.48 129.494   2
   0  -5  -8 1485.37 130.632   2
   0  -5   8 1377.13 129.156   2
   0  -5   8 1229.78 127.290   3
   0   5   9 2291.66 210.825   1
   0  -5  -9 2179.89 210.923   1
   0  -5   9 2145.73 210.638   1
   0   5   9 2545.96 211.470   6
   0  -5   9 1949.89 207.895   6
   0  -5   9 2348.28 210.787   1
   0  -5   9 2209.43 209.790   2
   0  -5   9 2036.97 209.549   5
   0  -5   9 2375.23 209.005   6
   0   5   9 2127.98 210.705   5
   0   5   9 2260.84 210.769   4
   0  -5   9 2721.71 211.109   5
   0  -5   9 2638.79 211.549   4
   0  -5   9 2418.77 208.938   3
   0   5   9 2689.84 211.707   3
   0  -5  -9 2131.61 210.575   3
   0   5   9 1978.71 210.118   2
   0  -5   9 2327.13 208.798   3
   0  -5   9 2657.27 210.758   2
   0  -5  10 4915.19 439.696   1
   0   5  10 5289.90 440.383   6
   0  -5  10 4147.91 436.868   6
   0  -5  10 4497.63 437.553   3
   0  -5  10 5091.88 439.526   2
   0  -5  10 5256.28 440.190   1
   0  -5  10 5213.03 439.627   2
   0   5  10 5065.83 440.318   5
   0   5  10 5154.67 440.335   4
   0  -5  10 4628.43 439.122   5
   0  -5  10 4564.88 437.464   3
   0  -5  10 5359.89 440.447   4
   0   5  10 5028.52 440.083   3
   0   5  10 4679.97 439.462   2
   0   5  10 5344.14 440.266   1
   0  -5 -10 5360.54 440.399   1
   0  -5  11 1865.63 178.038   1
   0   5  11 2079.87 178.728   6
   0  -5  11 1567.47 175.043   6
   0  -5  11 2112.99 176.364   3
   0  -5 -11 2074.91 179.045   3
   0  -5  11 1771.01 177.244   2
   0  -5  11 2117.69 178.798   1
   0  -5  11 1943.00 177.680   2
   0   5  11 2016.73 178.828   5
   0   5  11 2025.08 178.586   4
   0  -5  11 2075.74 178.233   5
   0  -5  11 1926.97 178.113   4
   0  -5  11 1755.24 175.679   3
   0   5  11 1923.60 178.184   3
   0  -5 -11 1854.16 178.263   2
   0   5  11 1860.66 177.962   2
   0  -5 -11 2027.84 178.784   1
   0   5  11 1957.99 178.417   1
   0  -5 -12 90.5323 31.3650   1
   0   5  12 63.0487 29.7695   1
   0  -5  12 46.2726 27.8626   1
   0   5  12 83.6766 28.0589   6
   0  -5  12 40.4806 28.2899   6
   0  -5 -12 68.5783 31.9192   3
   0  -5  12 87.6048 24.6231   3
   0  -5  12 59.9288 30.0655   1
   0  -5  12 86.8241 26.6932   2
   0  -5  12 75.1311 27.0379   6
   0   5  12 40.3984 26.4333   5
   0  -5  12 43.8472 27.5071   5
   0   5  12 5.77143 26.3672   4
   0  -5  12 74.0162 24.3052   3
   0  -5  12 22.9037 26.8917   4
   0   5  12 52.0782 28.3342   3
   0  -5 -12 96.0158 31.7702   2
   0   5  12 82.2343 29.0059   2
   0  -5  12 49.6482 27.2462   2
   0  -5  13 973.106 91.0791   1
   0  -5 -13 874.058 90.9477   3
   0  -5  13 908.216 87.5619   3
   0  -5  13 1019.00 89.7243   2
   0  -5  13 1097.93 88.8417   6
   0  -5  13 875.422 89.1600   5
   0   5  13 749.838 89.6103   4
   0  -5  13 732.105 88.7474   4
   0  -5 -13 971.702 91.7217   2
   0   5  13 822.670 90.0843   1
   0  -5 -13 1009.17 91.6151   1
   0  -5 -14 3423.56 316.446   1
   0   5  14 3631.63 316.472   1
   0  -5  14 2772.23 314.920   1
   0   5 -14 3614.08 316.895   1
   0   5  14 3479.16 316.193   6
   0  -5 -14 3960.98 317.369   3
   0  -5  14 3490.56 314.070   3
   0  -5  14 3416.54 315.376   2
   0   5 -14 3693.99 316.082   2
   0   5 -14 3148.97 313.067   6
   0  -5  14 3806.08 314.360   6
   0  -5  14 4255.86 317.133   5
   0   5  14 3597.61 316.454   4
   0  -5  14 3693.38 316.747   4
   0   5  14 3280.94 315.835   3
   0  -5 -14 3085.00 315.920   2
   0   5 -14 3314.07 313.835   3
   0  -5 -15 621.207 78.6804   1
   0   5  15 617.565 77.6963   1
   0   5 -15 749.427 79.1078   1
   0  -5  15 708.768 77.6992   1
   0   5  15 642.281 77.3600   6
   0  -5 -15 847.011 80.5985   3
   0  -5  15 739.740 75.1444   3
   0  -5  15 637.968 75.7627   2
   0   5 -15 816.734 77.8022   2
   0  -5  15 675.380 75.4464   6
   0  -5  15 870.935 77.3293   5
   0   5  15 818.889 77.7480   5
   0   5  15 737.393 77.7526   4
   0  -5  15 847.048 77.9942   4
   0   5  15 846.172 79.0027   3
   0  -5 -15 675.878 78.3856   2
   0   5  15 669.086 77.2693   2
   0   5 -15 749.687 75.7500   3
   0   5  16 257.296 40.6117   6
   0  -5  16 233.573 39.0291   3
   0  -5 -16 385.930 47.8550   3
   0   5 -16 398.281 48.5801   1
   0  -5 -16 307.705 46.8844   1
   0   5  16 251.349 41.0833   5
   0  -5  16 196.744 40.2875   5
   0  -5 -16 207.900 45.2464   2
   0  -5  16 219.330 41.2554   4
   0   5 -16 332.433 45.0205   2
   0  -5  16 246.828 40.9579   2
   0   5 -16 236.241 41.3233   3
   0  -5  16 246.693 40.0916   6
   0  -5  17 941.447 87.1152   6
   0  -5  17 889.304 89.2832   4
   0  -5  17 940.747 88.9785   2
   0   5 -17 932.715 89.3226   2
   0   5  17 873.928 88.6411   6
   0  -5  17 837.232 86.0780   3
   0   5 -17 895.829 87.3037   3
   0   5  17 666.765 87.8363   5
   0  -5  17 816.242 88.4932   5
   0  -5  18 177.919 38.2996   6
   0   5  18 216.113 38.7139   5
   0  -5  18 265.836 41.6568   5
   0  -5 -18 212.003 43.5263   2
   0   5  18 211.779 42.0333   2
   0  -5  18 141.226 37.9390   4
   0   5  18 129.092 40.3409   3
   0  -5  18 196.184 35.9766   3
   0   5 -18 172.865 39.6819   3
   0   5  18 218.456 39.9259   6
   0  -5 -18 171.437 44.7627   1
   0   5 -18 187.657 44.4594   1
   0  -5  18 221.537 43.5740   1
   0  -5  19 37.3783 33.7267   6
   0  -5  19 95.9041 37.3073   5
   0   5  19 77.3375 34.4811   5
   0  -5 -19 81.0948 41.4226   2
   0   5  19 28.1760 35.6117   2
   0  -5  19 42.4656 33.1086   4
   0   5  19-19.1882 34.4967   6
   0  -5  19 76.5091 31.3148   3
   0   5  19 83.9900 38.4264   3
   0  -5 -19-17.5195 41.1025   3
   0  -5  19-35.1613 36.7189   1
   0   5 -19 3.52026 40.7787   1
   0  -5 -19 14.1525 40.7232   1
   0   5 -19 30.1079 34.9752   3
   0  -5  20-3.01508 36.1146   6
   0  -5  20 11.0882 34.9744   5
   0   5  20-40.0622 35.4702   5
   0   5  20-3.62405 35.2620   2
   0  -5 -20 87.0763 41.1006   2
   0  -5  20 12.0119 35.6424   4
   0  -5  20 10.1769 35.5924   2
   0   5  20 91.3363 36.3821   6
   0  -5  20 88.3720 34.7592   3
   0  -5 -20-39.6301 42.9910   3
   0   5  20 107.943 39.5247   3
   0   5 -20 74.2201 37.7722   3
   0  -5 -20 25.5049 41.9537   1
   0   5 -20 50.7927 42.1766   1
   0  -5  20 7.24734 39.3095   1
   0  -5  21-3.83953 37.0864   5
   0  -5  21 59.6052 38.6758   1
   0   5 -21 33.5673 45.6730   1
   0  -5 -21 14.9783 42.8240   1
   0   5 -21-3.50671 39.7757   2
   0  -5  21 3.50111 36.3480   2
   0  -5 -21 26.0974 43.5301   2
   0   5  21-11.1707 36.8585   2
   0  -5  21-2.96706 36.2306   3
   0  -5 -21 7.39839 43.8610   3
   0   5  21 25.8596 39.2520   3
   0   5 -21 8.91372 39.0765   3
   0  -5  21-110.515 39.3204   6
   0  -5  22 326.458 52.9446   5
   0  -5 -22 302.200 56.0646   2
   0   5  22 221.600 48.5783   2
   0  -5  22 309.733 50.9843   1
   0   5 -22 225.879 56.7649   1
   0  -5 -22 207.502 56.4885   1
   0   5 -22 303.427 54.2267   2
   0  -5  22 324.568 52.3368   2
   0  -5  22 258.987 47.1930   3
   0  -5 -22 311.007 56.9388   3
   0   5  22 250.004 51.7609   3
   0  -5  22 399.283 51.7539   6
   0   5 -22 324.202 50.6034   3
   0  -5 -23-31.5005 49.4654   1
   0  -5  23 31.3527 41.4407   1
   0   5 -23 105.895 48.2632   1
   0  -5  23 55.0847 38.8489   6
   0   5  23 22.0740 38.0262   5
   0  -5 -23-23.5048 44.3949   2
   0   5  23 39.1258 39.1032   2
   0  -5  23 30.9680 39.8171   4
   0   5 -23 18.5730 43.7505   2
   0  -5  23 18.5465 40.4124   2
   0   5  23 78.5348 42.1598   6
   0  -5 -23 89.2896 47.8418   3
   0   5  23 31.0125 41.4594   3
   0   5  23 7.86601 44.4219   1
   0   5 -23 38.4130 42.1086   3
   0  -5  24 247.334 48.0231   6
   0   5  24 250.068 47.3918   5
   0   5  24 123.963 44.8148   2
   0  -5 -24 176.188 51.3964   2
   0  -5  24 154.997 44.6194   4
   0  -5  24 114.238 43.7472   2
   0   5 -24 141.100 49.3869   2
   0   5  24 166.090 46.4007   6
   0   5  24 308.941 50.1669   3
   0  -5 -24 154.679 53.7716   3
   0   5  24 172.857 48.5521   1
   0   5 -24 140.427 52.8030   1
   0  -5  24 204.350 48.4120   1
   0  -5 -24 249.538 54.6843   1
   0  -5  25 61.4000 44.0750   1
   0   5 -25-28.6901 49.3380   1
   0  -5 -25 12.3319 49.2640   1
   0  -5  25 37.2789 41.5911   6
   0   5  25-32.7244 42.2926   5
   0  -5  25-30.8017 44.8744   5
   0   5  25 77.5578 45.1480   2
   0  -5 -25 36.7862 48.1057   2
   0  -5  25-4.69099 40.7476   4
   0   5  25 23.5530 42.3929   4
   0   5 -25-7.81744 47.9441   2
   0  -5  25-27.3203 42.7908   2
   0   5  25-4.61170 41.8296   6
   0  -5 -25 32.3955 48.7466   3
   0  -5  25 82.0411 41.0930   3
   0   5  25 28.3068 42.2429   3
   0   5  25-16.4226 45.0124   1
   0   5 -25 13.6946 44.8157   3
   0   5 -26 284.023 63.7757   1
   0  -5  26 312.852 59.5656   1
   0  -5 -26 381.101 66.5915   1
   0  -5  26 410.160 60.5220   6
   0   5  26 417.613 63.1281   5
   0  -5  26 412.641 61.1763   5
   0   5  26 291.158 58.5095   2
   0  -5 -26 366.519 63.7592   2
   0   5  26 387.000 61.4112   4
   0  -5  26 414.499 61.7333   4
   0  -5  26 279.502 56.9162   2
   0   5 -26 359.905 63.9060   2
   0   5  26 435.414 61.1712   6
   0   5  26 333.624 58.3055   3
   0  -5 -26 478.461 67.6241   3
   0  -5  26 370.171 56.6402   3
   0   5  26 397.361 61.5841   1
   0   5 -26 363.691 60.5500   3
   0  -5 -27-17.0450 50.0059   1
   0   5 -27 51.0131 52.1509   1
   0  -5  27-63.6818 44.5317   1
   0   5  27 67.9178 44.7763   6
   0  -5 -27-16.7899 51.9308   3
   0   5  27 8.38137 45.3836   3
   0  -5  27 14.5118 40.0269   3
   0   5  27 44.2946 46.6554   5
   0  -5  27 79.3266 48.1607   5
   0  -5 -27 50.8637 47.9396   2
   0   5  27 42.3283 42.8247   2
   0   5  27 109.165 47.7013   4
   0  -5  27 4.94367 44.3522   4
   0  -5  27 12.2295 42.2689   2
   0   5 -27 28.5870 46.3500   2
   0  -5  27 48.1212 45.8914   6
   0   5 -27 39.9878 48.6104   3
   0   5  27 68.0941 45.2414   1
   0  -5  28-8.31575 41.0263   2
   0  -5 -28-47.3676 50.3956   2
   0  -5  28 151.925 49.8404   4
   0   5  28-5.08155 46.3582   4
   0   5 -28 33.3151 50.9623   2
   0   5  28-15.1210 48.3911   5
   0  -5  28 23.9765 48.2250   5
   0   5  28 63.8558 48.1674   3
   0  -5  28 26.1008 42.3401   3
   0  -5 -28 4.26410 52.4029   3
   0   5 -28 14.9452 48.3858   3
   0   5  28 4.96467 46.8886   6
   0  -5  29 21.1625 43.6336   2
   0   5  29 77.9515 48.4836   4
   0  -5  29 88.0635 47.7343   4
   0   5 -29-135.655 55.4404   2
   0   5  29 10.1553 48.4059   6
   0  -5  29 42.1044 44.4516   3
   0   5  29-10.3076 47.9656   5
   0  -5  29 54.1209 51.3160   5
   0   5 -29-15.3359 49.6451   3
   0   5  30 136.829 52.8873   5
   0  -5  30 45.3738 50.3633   5
   0  -5  30 52.9203 47.1128   4
   0   5  30 21.2240 48.2408   4
   0   5 -30 64.6415 52.6278   2
   0  -5  30 7.83933 45.9594   3
   0  -5  30 66.3436 47.8657   6
   0   5 -30 51.0406 51.4895   3
   0   5  30 51.8491 48.1133   6
   0   5  31 209.361 55.4422   5
   0  -5  31 216.630 55.4702   5
   0   5  31 89.8811 53.7710   6
   0  -5  31 120.293 48.3273   3
   0  -5  31 97.1629 53.3428   4
   0   5  31 81.1552 53.1073   4
   0  -5  31 214.164 55.2874   6
   0   5 -31 176.727 55.9751   3
   0  -6   0 6455.28 622.788   5
   0   6   0 7183.05 624.257   4
   0  -6   0 6276.99 622.895   4
   0  -6   0 8193.94 624.861   1
   0  -6   0 7209.33 623.288   3
   0   6   0 6264.08 622.536   3
   0  -6   0 6204.30 622.146   6
   0   6   0 7799.93 624.493   1
   0   6   0 7398.00 623.987   5
   0  -6   0 6812.38 623.557   2
   0   6   0 7668.65 624.045   2
   0  -6  -1 6032.55 616.117   5
   0   6  -1 7840.97 618.041   4
   0   6   1 8277.07 618.530   4
   0  -6  -1 6549.26 616.512   4
   0  -6   1 6512.55 616.559   4
   0  -6   1 6415.85 617.168   1
   0   6   1 8082.56 618.204   1
   0  -6  -1 7123.01 617.593   1
   0  -6  -1 7190.29 616.810   3
   0   6  -1 7169.21 616.633   3
   0   6   1 7005.74 616.690   3
   0  -6   1 6885.66 616.359   3
   0  -6   1 6156.15 615.534   6
   0   6   1 6574.55 616.508   6
   0  -6  -1 6436.92 615.755   6
   0   6  -1 6763.09 617.313   1
   0   6  -1 6549.13 616.866   5
   0  -6   1 6167.33 616.101   5
   0   6   1 8009.09 618.148   5
   0  -6   1 6591.06 616.835   2
   0  -6  -1 7327.36 617.418   2
   0   6   1 6887.52 617.129   2
   0   6  -1 7618.76 617.559   2
   0  -6  -2 634.494 80.4439   5
   0  -6  -2 799.495 81.5348   4
   0   6  -2 765.630 80.3673   4
   0  -6   2 782.804 80.9266   4
   0   6   2 858.718 80.6840   4
   0   6   2 1001.72 81.3442   1
   0  -6   2 838.511 81.0052   1
   0  -6  -2 924.692 81.0195   1
   0  -6  -2 814.902 80.0317   3
   0  -6   2 810.178 78.6126   3
   0   6   2 836.564 79.5715   3
   0   6  -2 783.412 78.8753   3
   0  -6  -2 728.292 79.6810   6
   0  -6   2 645.282 78.7701   6
   0   6   2 819.206 79.7883   6
   0   6  -2 1003.91 82.0054   1
   0  -6   2 761.196 80.3634   5
   0   6  -2 813.576 79.7650   5
   0   6   2 674.016 79.7608   5
   0  -6  -2 763.084 79.5555   2
   0   6  -2 914.459 80.1685   2
   0   6   2 843.933 79.5488   2
   0  -6   2 850.674 79.6953   2
   0  -6   3 1757.11 168.306   5
   0   6   3 2132.41 169.849   5
   0   6  -3 2197.69 169.643   5
   0  -6  -3 1597.13 168.537   5
   0   6  -3 1672.53 168.730   4
   0  -6  -3 1600.83 168.437   4
   0   6   3 2046.91 169.598   4
   0  -6   3 1751.87 168.719   4
   0  -6  -3 1709.20 168.542   2
   0   6   3 1754.50 168.332   3
   0  -6   3 1810.71 167.363   3
   0   6  -3 1831.51 167.361   3
   0  -6  -3 1787.98 168.351   3
   0   6   3 1897.02 168.795   6
   0  -6  -3 1735.21 168.061   6
   0  -6   3 1641.89 166.898   6
   0   6  -3 1905.98 169.572   1
   0   6   3 2081.20 169.802   1
   0  -6   3 1709.63 168.750   1
   0   6  -3 1808.48 168.408   2
   0  -6   3 1971.32 168.866   2
   0   6   3 1946.52 168.915   2
   0   6  -4 650.451 66.3646   5
   0  -6   4 593.565 66.8724   5
   0  -6  -4 513.094 66.6454   5
   0   6   4 720.216 67.1219   5
   0   6   4 639.082 66.6164   4
   0   6  -4 626.583 66.7768   4
   0  -6  -4 572.239 65.8814   2
   0  -6   4 615.600 64.0142   3
   0   6   4 607.005 66.2942   3
   0  -6  -4 658.924 66.4797   3
   0   6  -4 704.223 64.3140   3
   0   6   4 807.321 67.4166   6
   0  -6  -4 575.892 66.7616   6
   0  -6   4 520.351 64.3936   6
   0   6  -4 623.770 66.6112   1
   0  -6   4 658.428 66.7221   1
   0   6   4 649.474 66.2701   1
   0  -6   4 644.511 65.6436   2
   0   6  -4 795.880 66.7505   2
   0   6   4 607.883 66.3443   2
   0   6   5 5540.89 487.104   1
   0   6  -5 5991.96 487.017   5
   0  -6   5 4566.73 485.258   5
   0   6   5 6129.62 487.650   5
   0   6   5 6079.29 487.657   4
   0   6  -5 5493.56 487.101   4
   0   6  -5 5936.51 485.453   3
   0   6   5 5353.17 486.621   3
   0  -6   5 5350.37 485.141   3
   0  -6  -5 6384.94 487.544   3
   0   6   5 5237.54 486.566   6
   0  -6   5 4484.05 484.188   6
   0  -6  -5 4591.35 485.373   6
   0  -6   5 5561.29 487.035   1
   0   6  -5 5214.13 486.869   1
   0  -6  -5 5434.63 486.805   2
   0   6   5 5364.69 487.046   2
   0   6  -5 5584.48 486.581   2
   0  -6   5 5388.27 486.495   2
   0   6   6 7000.50 645.869   1
   0  -6   6 6138.22 644.247   5
   0   6  -6 8440.68 646.286   5
   0   6   6 7160.67 646.041   5
   0   6   6 7390.85 646.248   4
   0   6  -6 7955.62 646.483   4
   0   6  -6 6921.10 643.977   3
   0  -6   6 7232.24 644.172   3
   0   6   6 7456.14 645.995   3
   0  -6  -6 7400.70 645.916   3
   0  -6   6 6032.94 643.162   6
   0   6   6 7320.02 646.031   6
   0   6  -6 7795.08 646.246   1
   0  -6   6 7799.83 646.382   1
   0  -6  -6 7576.06 646.083   2
   0  -6   6 7124.42 645.256   2
   0   6  -6 7706.92 645.622   2
   0   6   6 7108.63 645.833   2
   0   6   7 5979.52 494.022   1
   0   6  -7 5766.31 493.132   5
   0  -6   7 5126.86 492.095   5
   0   6   7 5058.98 493.414   5
   0   6  -7 6583.83 494.765   4
   0   6   7 4940.09 493.431   4
   0   6  -7 5473.43 491.453   3
   0  -6  -7 5875.07 493.790   3
   0   6   7 5638.36 493.593   3
   0  -6   7 5703.79 491.768   3
   0   6   7 5575.28 493.531   6
   0  -6   7 4965.92 490.704   6
   0  -6   7 5270.69 493.423   1
   0   6  -7 5331.99 493.626   1
   0  -6  -7 5176.66 493.093   2
   0   6   7 5963.71 493.803   2
   0  -6   7 5722.20 493.082   2
   0   6  -7 6069.82 493.233   2
   0   6   8 2580.59 214.674   1
   0   6   8 2175.23 213.768   6
   0  -6   8 2117.17 211.398   6
   0  -6   8 2335.29 214.174   1
   0   6  -8 2492.26 214.664   1
   0   6  -8 2370.80 213.722   5
   0   6   8 2503.72 214.585   5
   0   6  -8 2424.31 214.635   4
   0   6   8 2332.15 214.342   4
   0   6  -8 2412.07 211.873   3
   0  -6  -8 2252.52 214.079   3
   0   6   8 2152.42 213.731   3
   0  -6   8 2269.81 211.682   3
   0   6   8 2376.63 214.346   2
   0  -6  -8 2352.57 214.421   2
   0   6  -8 2400.09 213.843   2
   0  -6   8 2594.05 214.042   2
   0  -6   9 277.415 39.5917   1
   0   6   9 256.602 37.8680   6
   0  -6   9 262.707 37.7024   6
   0  -6  -9 297.875 40.7858   3
   0  -6   9 251.184 39.6490   1
   0  -6   9 297.974 37.6990   2
   0  -6   9 259.701 37.8126   2
   0  -6   9 313.355 36.3326   3
   0   6   9 288.958 38.0772   5
   0  -6   9 244.028 37.8296   5
   0   6   9 225.977 36.7598   4
   0  -6   9 243.622 38.3755   4
   0  -6   9 287.232 35.6133   3
   0   6   9 263.451 39.7412   3
   0  -6  -9 244.009 39.4655   2
   0   6   9 259.753 39.1056   2
   0   6   9 234.104 39.2758   1
   0   6  10 6949.70 572.896   1
   0  -6  10 6442.04 572.234   1
   0   6  10 6772.01 572.957   6
   0  -6  10 5295.75 568.896   6
   0  -6  10 6315.45 571.599   2
   0  -6  10 6326.65 572.220   1
   0  -6  10 6308.63 570.091   6
   0   6  10 6532.58 572.738   5
   0   6  10 6834.78 573.016   4
   0  -6  10 7648.78 572.906   5
   0  -6  10 7186.90 573.288   4
   0  -6  10 5996.95 569.839   3
   0   6  10 6199.84 572.304   3
   0  -6 -10 7174.25 573.116   3
   0  -6 -10 6256.42 572.342   2
   0   6  10 5826.07 572.140   2
   0  -6  10 5848.38 569.803   3
   0  -6  10 6797.75 572.017   2
   0   6  11-2.85032 28.8892   1
   0  -6 -11-2.85261 31.8234   1
   0  -6  11 14.1517 28.7463   1
   0  -6  11 17.3798 27.8873   6
   0   6  11 42.0892 26.6260   6
   0  -6 -11-2.84482 31.7908   3
   0  -6  11 5.66526 30.1048   1
   0  -6  11 7.73324 25.7462   2
   0  -6  11 26.6409 25.5984   6
   0   6  11-30.1224 27.6736   5
   0  -6  11 10.7705 26.7776   5
   0   6  11 3.01575 24.9075   4
   0  -6  11 29.9207 26.4995   4
   0   6  11 31.2695 29.5201   3
   0  -6  11-2.01228 24.0848   3
   0   6  11-5.69400 27.6954   2
   0  -6  11 7.73881 27.0004   2
   0  -6  11-10.0559 24.3918   3
   0   6  12 3029.44 269.169   1
   0  -6 -12 2695.40 268.749   1
   0  -6  12 2709.63 268.198   1
   0   6  12 3208.25 269.423   6
   0  -6  12 2573.92 265.349   6
   0  -6  12 3022.83 266.323   3
   0  -6  12 3055.26 267.854   2
   0  -6  12 3069.57 269.091   1
   0  -6  12 3280.16 267.053   6
   0   6  12 3056.93 268.923   5
   0   6  12 2785.38 268.346   4
   0  -6  12 3079.07 268.426   5
   0  -6  12 2721.02 265.902   3
   0  -6  12 3295.90 269.566   4
   0   6  12 3090.74 269.044   3
   0   6  12 2836.44 268.410   2
   0  -6  12 2878.30 267.610   2
   0  -6 -13 1780.15 182.759   1
   0   6  13 2077.58 183.435   1
   0  -6  13 1909.64 182.573   1
   0  -6  13 1810.38 179.204   6
   0   6  13 1907.69 182.370   6
   0  -6  13 1921.87 179.785   3
   0  -6  13 2006.71 182.063   2
   0  -6  13 1774.76 182.461   1
   0  -6  13 2171.26 180.523   6
   0   6  13 1960.11 182.670   5
   0   6  13 1744.99 182.188   4
   0  -6  13 2199.79 182.920   5
   0  -6  13 2346.48 183.910   4
   0  -6  13 2055.97 180.299   3
   0   6  13 1976.50 182.900   3
   0   6  13 2068.26 183.098   2
   0  -6 -13 1865.48 182.985   2
   0  -6  13 1894.52 182.050   2
   0  -6 -14 530.304 66.1458   1
   0  -6  14 495.157 63.0702   1
   0   6  14 518.657 61.1436   6
   0  -6  14 502.207 59.9138   3
   0  -6 -14 628.153 66.2097   3
   0  -6  14 612.029 63.1399   2
   0  -6  14 486.188 64.5384   1
   0   6  14 542.393 62.4118   4
   0  -6  14 654.851 61.7545   3
   0  -6  14 524.850 62.9174   4
   0  -6  14 580.397 60.4111   6
   0  -6  14 596.599 63.9529   5
   0   6  14 535.612 62.6076   5
   0  -6  14 483.111 62.7971   2
   0  -6 -14 653.410 64.9803   2
   0  -6  15 1076.24 101.280   6
   0  -6  15 1185.42 104.085   5
   0   6  15 1024.36 103.364   5
   0   6  15 957.618 103.009   4
   0  -6  15 1118.37 103.573   4
   0  -6  15 912.932 100.027   3
   0  -6  15 1120.97 105.259   1
   0  -6  15 1027.12 101.980   2
   0  -6  15 1128.02 100.862   3
   0  -6  15 887.918 101.495   2
   0   6  16 529.060 58.9637   6
   0  -6  16 504.035 55.6625   3
   0  -6  16 517.601 57.3093   2
   0  -6  16 547.095 56.2184   6
   0  -6  16 459.452 57.7195   2
   0  -6  16 465.080 57.8663   5
   0   6  16 427.423 58.2729   4
   0  -6  16 507.797 58.9322   4
   0  -6  16 390.631 56.1207   3
   0   6  16 496.648 59.6133   3
   0   6  16 376.300 60.8478   1
   0  -6  16 474.309 61.0109   1
   0  -6  17 562.038 66.5521   6
   0  -6  17 751.104 69.7792   5
   0  -6 -17 533.148 71.5840   2
   0   6  17 492.254 69.1660   4
   0  -6  17 654.409 68.5703   4
   0   6  17 532.061 69.8245   3
   0  -6  17 605.807 69.9988   1
   0  -6 -17 585.574 71.3979   1
   0  -6  17 692.753 65.9728   3
   0  -6 -17 677.879 73.2748   3
   0   6  17 550.375 71.1139   1
   0   6  17 536.461 68.0335   6
   0  -6 -18 791.310 86.8662   1
   0  -6  18 782.718 85.2518   1
   0   6 -18 897.118 87.4289   1
   0   6  18 871.221 84.7059   6
   0  -6 -18 782.096 87.0860   3
   0  -6  18 761.641 81.0408   3
   0  -6  18 917.684 82.6517   6
   0  -6  18 823.011 84.0342   5
   0   6  18 665.653 83.0618   5
   0   6  18 909.562 85.0822   4
   0  -6  18 658.293 82.6060   4
   0   6  18 617.889 83.0372   3
   0   6 -18 692.839 81.6208   3
   0   6  18 679.515 82.8934   2
   0  -6 -18 772.838 85.9622   2
   0   6  19 173.473 40.4392   6
   0  -6 -19 145.979 49.0960   3
   0  -6  19 175.743 37.0544   3
   0  -6  19 162.868 41.7842   2
   0   6  19 97.1330 39.8600   5
   0  -6  19 203.298 42.6826   5
   0  -6 -19 117.050 43.8714   2
   0   6  19 138.838 40.8718   2
   0  -6  19 157.145 40.4812   4
   0   6  19 134.876 41.7493   3
   0   6 -19 136.928 41.0276   3
   0   6 -19 142.144 49.4963   1
   0  -6  19 142.043 43.3771   1
   0  -6 -19 106.221 45.3341   1
   0  -6  19 285.476 42.2807   6
   0  -6  20 15.3695 37.3740   6
   0  -6 -20-15.0093 45.5568   2
   0   6  20-7.49607 38.6028   2
   0  -6  20-26.1618 38.7244   1
   0  -6 -20 63.9142 43.9660   1
   0   6 -20-29.9366 44.3695   1
   0   6  20 14.9426 40.6541   3
   0  -6  20-7.66243 37.2588   5
   0  -6  20 10.4862 37.6959   2
   0   6 -20-42.0026 41.7526   2
   0   6 -20 60.9654 40.1068   3
   0  -6  20-34.7883 34.6330   3
   0  -6 -20 18.7004 44.6139   3
   0  -6  21 99.4187 41.9867   6
   0   6  21 116.295 42.0066   5
   0  -6  21 75.3617 40.6194   5
   0  -6 -21 84.5416 43.9778   2
   0   6  21 149.692 43.2817   2
   0   6 -21 207.126 49.2825   1
   0  -6 -21 184.926 48.5212   1
   0  -6  21 126.415 42.5467   1
   0   6  21 110.890 44.7600   3
   0  -6  21 133.022 42.3257   2
   0   6 -21 180.013 45.0343   2
   0  -6  21 114.279 39.9080   3
   0  -6 -21 176.111 49.8885   3
   0   6 -21 111.477 41.7267   3
   0   6  22 674.729 84.2388   6
   0  -6  22 623.276 80.1646   3
   0  -6 -22 864.664 88.3097   3
   0  -6  22 842.173 84.0160   2
   0   6 -22 884.077 87.0971   2
   0  -6  22 929.090 84.1012   6
   0   6  22 443.598 80.7408   5
   0   6  22 596.781 82.5401   2
   0  -6 -22 794.099 87.3468   2
   0  -6  22 765.903 84.0781   4
   0   6  22 707.269 84.2221   3
   0  -6 -22 654.235 86.2289   1
   0   6 -22 906.660 88.9960   1
   0  -6  22 823.160 85.9844   1
   0   6 -22 739.675 82.8784   3
   0   6  23 86.0821 39.6181   6
   0  -6 -23 15.9762 46.6798   3
   0  -6  23 7.57584 39.5349   2
   0   6 -23 41.7391 44.3519   2
   0  -6  23 90.4024 42.0817   6
   0   6  23-36.4946 39.6672   5
   0   6  23-4.00940 40.8465   2
   0  -6 -23 8.02932 48.7152   2
   0  -6  23 45.5544 39.7232   4
   0   6  23 43.8728 42.1078   3
   0  -6  23 24.0379 43.9607   1
   0  -6 -23-24.1494 47.5505   1
   0   6 -23 24.0699 48.1834   1
   0   6 -23-22.6053 41.7301   3
   0  -6  24-3.61463 41.6064   6
   0  -6  24-65.4876 44.7850   5
   0   6  24 79.6547 43.0340   5
   0   6  24 8.17506 42.4363   2
   0  -6 -24-20.4652 47.0374   2
   0  -6  24-37.4640 42.4638   4
   0   6  24-32.5374 42.8052   3
   0   6 -24 7.76998 44.6464   2
   0  -6  24 50.4554 39.8939   2
   0  -6 -24 24.4358 47.7741   3
   0  -6  24-19.9869 37.5965   3
   0   6 -24-12.2791 49.6215   1
   0  -6 -24 24.6337 48.5323   1
   0  -6  24-4.08776 42.7729   1
   0   6  24-9.30049 42.3847   6
   0   6 -25-20.8461 49.6964   1
   0  -6 -25-58.5658 50.5319   1
   0  -6  25 45.8014 45.4362   1
   0   6  25 57.1983 44.2601   6
   0  -6  25-17.1807 39.4725   3
   0  -6 -25 70.4859 52.5123   3
   0   6 -25 31.7860 46.5767   2
   0  -6  25 3.96721 39.5734   2
   0  -6  25 71.2718 47.4526   6
   0   6  25 86.5019 46.2469   5
   0  -6  25 26.9763 45.3143   5
   0  -6 -25 33.3452 48.2476   2
   0   6  25 4.16268 44.1887   2
   0  -6  25-14.4196 42.9452   4
   0   6  25 28.9838 43.7042   3
   0   6  25 4.17815 44.3526   1
   0   6 -25-10.3246 45.0802   3
   0  -6 -26-17.0111 49.9791   1
   0   6 -26-8.48427 49.6230   1
   0  -6  26 105.904 47.8262   1
   0   6  26 4.88036 43.9250   6
   0  -6  26 3.53901 40.0276   3
   0  -6 -26-67.4345 54.5484   3
   0   6 -26 12.1742 47.5450   2
   0  -6  26-16.2072 41.3282   2
   0  -6  26 62.2089 45.9767   6
   0   6  26 14.7732 44.8998   5
   0  -6  26 9.25198 46.3025   5
   0  -6 -26 72.0884 49.9117   2
   0   6  26 55.0527 43.8082   2
   0  -6  26 9.85536 42.8076   4
   0   6  26-63.1227 46.7096   3
   0   6  26 16.9895 44.8041   1
   0   6 -26 38.9912 46.5188   3
   0   6  27 74.8624 47.6629   6
   0  -6 -27 29.9575 53.7450   3
   0  -6  27 87.3482 43.7895   3
   0  -6  27 28.5089 48.4839   5
   0   6  27 65.4973 46.2761   5
   0  -6 -27 133.432 51.8899   2
   0   6  27 86.1005 47.6758   4
   0  -6  27 65.5887 47.0365   4
   0   6 -27 66.1913 48.6402   2
   0  -6  27 49.5656 43.6799   2
   0   6 -27 65.6453 48.5373   3
   0  -6  27 56.3521 47.3441   6
   0   6 -27 38.7791 51.8677   1
   0   6  28-62.1161 53.1017   4
   0  -6  28 5.15784 46.0398   4
   0   6 -28-25.2712 48.9492   2
   0  -6  28 33.6414 44.5998   2
   0   6  28-45.8946 48.2360   6
   0  -6  28 11.2121 42.1842   3
   0   6  28 5.14943 50.3064   5
   0  -6  28 29.2382 50.6939   5
   0   6 -28 14.9739 47.6332   3
   0   6  29 142.675 51.5592   4
   0  -6  29 158.013 54.8508   4
   0   6 -29 145.612 55.3464   2
   0  -6  29 195.449 47.6251   3
   0  -6  29 134.824 56.6588   5
   0   6  29 147.151 55.0573   5
   0   6 -29 88.2901 51.7386   3
   0   6  29 182.088 55.9954   6
   0  -6  30 146.095 53.2268   6
   0   6  30 265.175 55.4441   6
   0  -6  30 137.289 49.8698   3
   0  -6  30 123.554 52.4942   4
   0   6  30 210.133 58.3252   4
   0   6  30 53.5697 52.0066   5
   0  -6  30 137.915 52.4774   5
   0   6 -30 172.882 57.0181   3
   0  -6  31-41.0177 49.1557   6
   0  -6  31-32.8227 52.7240   4
   0   6  31 76.7985 52.7487   4
   0   6 -31 84.3790 55.1417   3
   0  -6  31 12.0338 46.5474   3
   0   6  31-5.39825 51.5488   6
   0  -6  31-10.4418 51.4602   5
   0   6  31-5.45531 54.1229   5
   0  -7   0-40.2833 27.4488   1
   0   7   0-2.51605 25.6526   1
   0  -7   0-68.9749 25.4798   3
   0   7   0 17.2394 24.0348   3
   0  -7   0-28.7137 25.4242   2
   0   7   0-19.1337 24.7322   2
   0   7   0 2.20885 24.8881   6
   0  -7   0-7.39362 28.5246   6
   0   7   0 71.8442 26.3725   5
   0   7   0 47.1719 25.0228   4
   0   7  -1 27.0974 25.9123   5
   0   7   1 12.5173 25.4002   5
   0   7   1 23.6561 24.7066   4
   0   7  -1-2.62563 24.3207   4
   0  -7  -1 16.9113 25.3690   2
   0  -7   1 33.7125 23.7297   3
   0  -7  -1-13.2782 25.6110   3
   0   7   1 61.9469 27.6024   3
   0   7  -1 52.6645 24.2761   3
   0  -7   1 23.5388 29.2618   6
   0   7  -1 23.7036 25.4943   6
   0  -7  -1 62.4121 29.6939   6
   0   7   1 43.1873 24.5669   6
   0   7   1 27.7469 27.2329   1
   0  -7  -1 25.2411 26.5954   1
   0   7  -1 17.6445 25.7835   1
   0  -7   1 30.2662 26.6771   1
   0   7  -1 40.4614 27.3483   2
   0  -7   1 42.8603 25.3913   2
   0   7   1 77.2718 26.5533   2
   0   7   2 5080.20 446.704   4
   0   7  -2 5951.58 447.665   4
   0   7   2 5177.87 446.743   1
   0  -7   2 5294.25 446.604   1
   0  -7  -2 4939.65 446.657   1
   0  -7   2 4946.59 445.107   3
   0  -7  -2 4837.26 445.562   3
   0   7   2 5031.43 445.833   3
   0   7  -2 5137.06 445.069   3
   0   7   2 4776.31 445.479   6
   0  -7   2 4256.82 443.951   6
   0   7  -2 4945.78 445.213   6
   0   7  -2 5554.45 446.821   1
   0   7   2 5333.96 446.784   5
   0   7  -2 4527.78 445.605   5
   0  -7  -2 5021.50 446.341   2
   0   7   2 5121.75 446.082   2
   0  -7   2 4716.25 445.727   2
   0   7  -2 4947.35 445.879   2
   0   7   3 1334.52 114.094   2
   0   7  -3 1193.96 113.577   2
   0  -7   3 1208.78 113.649   2
   0   7  -3 1354.95 114.483   4
   0   7   3 1343.16 114.676   4
   0  -7  -3 1230.60 113.872   2
   0   7   3 1188.17 113.193   3
   0   7  -3 1029.83 111.481   3
   0  -7   3 1272.40 112.579   3
   0  -7  -3 1305.85 113.880   3
   0   7  -3 1309.86 112.845   6
   0   7   3 1053.31 112.894   6
   0  -7   3 1058.42 112.038   6
   0   7  -3 1149.57 113.960   1
   0   7   3 1140.36 114.188   1
   0  -7   3 1109.28 114.143   1
   0  -7  -3 1105.16 114.312   1
   0   7  -3 1209.21 114.201   5
   0   7   3 1124.05 113.689   5
   0   7   4 1285.85 125.389   2
   0  -7   4 1305.70 125.254   2
   0   7  -4 968.047 123.809   2
   0   7  -4 1525.13 126.321   4
   0   7   4 1482.38 126.311   4
   0  -7  -4 1233.17 125.574   2
   0   7  -4 1374.15 123.753   3
   0  -7   4 1356.13 124.127   3
   0  -7  -4 1292.97 124.920   3
   0   7   4 1496.11 126.171   3
   0   7   4 1466.30 125.869   6
   0   7  -4 1256.16 124.007   6
   0  -7   4 1195.17 123.464   6
   0   7  -4 1264.44 125.820   1
   0  -7   4 1374.39 126.470   1
   0  -7  -4 1285.20 126.088   1
   0   7   4 1500.53 126.852   1
   0   7  -4 1417.60 125.816   5
   0   7   4 1234.53 125.426   5
   0   7  -5 4324.82 348.291   5
   0   7   5 3930.35 348.299   5
   0   7   5 3828.12 348.146   4
   0   7  -5 4193.66 348.743   4
   0  -7  -5 3818.10 347.747   2
   0  -7   5 3401.22 345.736   3
   0   7  -5 4125.77 346.374   3
   0   7   5 4200.69 348.160   3
   0  -7  -5 4074.78 348.202   3
   0   7   5 4008.38 348.001   6
   0  -7   5 3094.04 345.054   6
   0   7  -5 3897.83 346.373   6
   0   7  -5 3721.28 348.039   1
   0  -7   5 3853.28 348.336   1
   0   7   5 4240.61 348.554   1
   0   7  -5 4154.04 347.929   2
   0  -7   5 3482.59 347.210   2
   0   7   5 3745.99 347.732   2
   0   7   6 999.012 91.9204   1
   0  -7   6 728.178 88.5810   6
   0   7   6 829.083 90.8069   6
   0   7  -6 983.049 89.7959   6
   0  -7   6 943.644 92.3381   1
   0   7  -6 907.976 91.8531   1
   0   7  -6 1038.39 91.8714   5
   0   7   6 961.684 91.2904   5
   0   7   6 984.435 91.0786   4
   0   7  -6 854.425 90.4056   4
   0   7  -6 952.661 89.3240   3
   0   7   6 943.662 91.5163   3
   0  -7  -6 902.649 90.8510   3
   0  -7   6 890.158 88.4170   3
   0  -7  -6 914.872 91.0144   2
   0  -7   6 929.702 90.7048   2
   0   7   6 829.005 91.0523   2
   0   7  -6 998.722 90.7982   2
   0   7   7 648.218 59.0461   1
   0   7   7 517.824 56.9977   6
   0  -7   7 349.186 54.8134   6
   0   7  -7 539.224 55.5777   6
   0  -7  -7 447.995 57.1986   3
   0   7  -7 553.071 58.0680   5
   0   7   7 570.470 58.1519   5
   0   7   7 470.102 56.5566   4
   0   7  -7 620.996 57.9271   4
   0   7  -7 543.096 54.9804   3
   0   7   7 514.770 57.8247   3
   0  -7   7 392.487 53.4486   3
   0   7  -7 531.784 58.4946   1
   0  -7   7 485.281 57.9279   1
   0   7   7 418.891 56.5569   2
   0  -7  -7 501.355 57.1057   2
   0   7  -7 462.585 56.5246   2
   0  -7   7 493.114 56.3161   2
   0   7   8 3239.95 269.979   1
   0   7  -8 2925.44 268.983   5
   0   7   8 3009.15 269.570   5
   0   7   8 3321.39 270.042   4
   0   7  -8 3114.39 269.676   4
   0   7  -8 2813.20 266.891   3
   0  -7  -8 3351.91 270.116   3
   0   7   8 3067.01 269.668   3
   0  -7   8 2838.05 266.858   3
   0   7   8 2794.21 268.952   6
   0  -7   8 2640.65 266.265   6
   0   7  -8 3117.54 267.448   6
   0   7  -8 2876.69 269.294   1
   0  -7   8 3084.97 269.546   1
   0  -7  -8 3050.85 269.397   2
   0  -7   8 2873.33 268.578   2
   0   7  -8 2962.68 268.561   2
   0   7   8 2705.30 268.707   2
   0  -7   9 2397.09 218.660   2
   0   7   9 2780.29 220.335   5
   0   7   9 2431.84 219.310   4
   0  -7  -9 2240.52 218.957   2
   0   7   9 2493.76 219.246   2
   0   7   9 2450.71 219.419   3
   0  -7   9 2108.48 216.107   3
   0  -7  -9 2641.64 220.093   3
   0  -7   9 2565.42 219.889   1
   0   7   9 2570.54 219.837   1
   0  -7   9 1949.73 215.643   6
   0   7   9 2227.82 218.977   6
   0   7  10 4308.21 406.919   1
   0  -7  10 4088.88 403.885   6
   0   7  10 4303.35 407.212   6
   0  -7  10 5104.55 407.407   2
   0  -7  10 4702.80 407.948   1
   0  -7  10 4701.80 407.817   1
   0  -7  10 4862.64 405.385   6
   0   7  10 5532.96 409.335   5
   0  -7  10 5976.70 409.000   5
   0  -7  10 5763.01 409.439   4
   0  -7 -10 5008.80 408.141   3
   0  -7  10 4392.82 404.731   3
   0   7  10 4379.88 407.220   3
   0   7  10 4613.10 407.366   2
   0  -7 -10 4795.70 407.756   2
   0  -7  10 4596.47 406.830   2
   0  -7  10 4656.13 404.937   3
   0   7  11 3401.37 292.992   1
   0  -7  11 3015.00 292.005   1
   0  -7  11 2532.53 288.028   6
   0   7  11 3460.35 293.142   6
   0  -7  11 3607.04 292.357   2
   0  -7  11 3443.03 293.159   1
   0  -7  11 3270.01 290.137   6
   0   7  11 2900.39 292.171   5
   0  -7  11 3833.04 292.988   5
   0   7  11 2721.66 291.418   4
   0  -7  11 3764.45 293.494   4
   0   7  11 3080.69 292.329   3
   0  -7 -11 3364.42 292.909   3
   0  -7  11 3284.91 289.942   3
   0   7  11 3349.24 292.713   2
   0  -7 -11 3161.33 292.116   2
   0  -7  11 2994.74 289.500   3
   0  -7  11 3139.35 291.679   2
   0  -7  12 723.151 75.8129   1
   0   7  12 623.165 73.9191   6
   0  -7  12 736.047 71.7518   3
   0  -7 -12 750.465 77.0825   3
   0  -7  12 575.931 72.6110   2
   0  -7  12 774.151 76.6674   1
   0  -7  12 713.866 72.3118   6
   0   7  12 645.469 74.6882   5
   0  -7  12 552.349 73.9513   5
   0   7  12 731.776 73.8394   4
   0  -7  12 780.382 74.9692   4
   0  -7  12 693.430 72.1593   3
   0   7  12 630.131 75.0570   3
   0  -7 -12 698.760 75.6578   2
   0  -7  12 824.238 74.6704   2
   0  -7  13 12.0700 30.0709   6
   0   7  13 21.0777 28.1371   5
   0  -7  13-18.9368 31.9618   5
   0   7  13 3.51621 30.9264   4
   0  -7  13 104.705 32.1027   4
   0  -7  13 81.8506 31.6271   3
   0  -7  13 3.23670 36.2660   1
   0  -7  13-2.96579 29.9152   2
   0  -7 -13 42.2442 35.2802   3
   0   7  13-14.0285 29.0985   6
   0  -7  13 2.96822 32.1170   2
   0  -7  13 4.67432 27.6831   3
   0   7  14 996.366 93.9169   1
   0  -7  14 717.764 90.2029   1
   0   7  14 743.858 90.2518   6
   0  -7  14 806.667 87.2876   3
   0  -7  14 1102.76 91.9143   2
   0  -7  14 983.992 89.7250   6
   0   7  14 856.924 90.5786   5
   0   7  14 922.675 91.2382   4
   0  -7  14 973.162 91.7472   5
   0  -7  14 882.090 88.4742   3
   0  -7  14 887.026 91.2629   4
   0   7  14 885.457 92.9300   3
   0   7  14 828.847 91.2052   2
   0  -7  14 889.676 91.0445   2
   0  -7 -15 1337.45 125.250   1
   0   7  15 1288.06 124.458   1
   0  -7  15 1297.44 123.657   1
   0   7  15 1436.46 124.500   6
   0  -7  15 984.458 118.322   3
   0  -7  15 1042.37 123.642   1
   0  -7  15 1163.89 122.110   2
   0  -7  15 1453.35 121.217   6
   0  -7  15 1304.47 123.203   5
   0   7  15 1282.91 123.562   5
   0   7  15 1477.99 124.360   4
   0  -7  15 1087.54 121.841   4
   0  -7  15 1205.11 119.463   3
   0   7  15 1298.00 124.208   3
   0   7  15 1143.68 123.421   2
   0  -7  15 1306.57 122.681   2
   0   7  16 282.045 53.7295   1
   0  -7 -16 331.736 56.3669   1
   0  -7  16 375.033 53.9603   1
   0   7  16 298.176 50.9072   6
   0  -7  16 434.696 48.8582   3
   0  -7 -16 419.961 57.3003   3
   0  -7  16 312.254 53.2134   1
   0  -7  16 467.696 50.6283   6
   0   7  16 321.410 50.3394   5
   0  -7  16 356.671 50.8419   5
   0   7  16 317.538 52.3305   4
   0  -7  16 315.880 48.4371   3
   0  -7  16 399.907 50.9329   4
   0   7  16 391.337 54.6093   3
   0  -7 -16 282.328 54.0114   2
   0   7  16 468.899 55.3796   2
   0  -7  16 337.163 52.0825   2
   0  -7  17 312.073 43.4668   6
   0   7  17 175.758 43.1937   5
   0   7  17 267.650 44.9694   4
   0  -7  17 300.217 46.9783   5
   0   7  17 216.994 45.9537   2
   0  -7 -17 159.295 48.0697   2
   0  -7  17 230.570 42.0142   3
   0  -7  17 269.802 44.0477   4
   0  -7 -17 333.037 53.5070   3
   0  -7  17 243.809 40.6604   3
   0  -7  17 283.240 46.0517   2
   0  -7  17 233.997 50.0476   1
   0  -7 -17 264.298 48.7638   1
   0   7  17 159.138 46.7970   1
   0  -7 -18 66.7811 42.9756   1
   0  -7  18 11.0575 39.6035   1
   0  -7  18-5.84884 34.8716   6
   0  -7  18 89.1349 39.7433   2
   0  -7  18 93.4949 39.2770   5
   0  -7  18 24.9899 35.1555   3
   0  -7  18 28.6366 35.8670   4
   0  -7  18 36.0713 33.7018   3
   0  -7 -18 96.4001 46.5476   3
   0  -7  18 20.5504 36.3558   2
   0  -7  18 55.3454 42.1269   1
   0  -7 -18 85.3120 42.6923   2
   0   7  18 40.7674 41.1915   1
   0  -7 -19 277.187 53.0002   1
   0  -7  19 215.061 48.2687   1
   0  -7  19 258.432 42.3662   3
   0  -7 -19 182.101 52.3201   3
   0  -7  19 283.278 51.7727   1
   0  -7  19 161.896 45.4933   2
   0  -7  19 285.908 45.8487   6
   0  -7  19 169.096 47.3498   2
   0  -7  19 266.545 48.1101   5
   0  -7  19 275.859 45.5112   3
   0   7  19 162.947 48.8827   3
   0  -7 -19 178.374 50.7293   2
   0   7  19 261.712 50.8246   1
   0  -7  20 767.986 86.3142   1
   0  -7 -20 664.004 87.9517   1
   0   7  20 814.309 87.0160   6
   0  -7  20 760.521 82.6746   3
   0  -7 -20 903.107 91.4213   3
   0  -7  20 664.513 87.3020   1
   0  -7  20 791.315 86.0447   2
   0  -7  20 932.914 85.5774   6
   0   7  20 750.133 86.6476   5
   0  -7  20 945.270 88.8007   5
   0   7  20 650.284 85.6350   4
   0  -7  20 928.258 87.3910   4
   0  -7  20 799.731 83.7799   3
   0   7  20 623.301 86.4543   3
   0  -7  20 715.789 86.0929   2
   0  -7 -20 725.513 89.0450   2
   0   7  20 736.305 86.8561   2
   0   7  21 407.028 60.5764   6
   0  -7  21 482.341 57.0944   3
   0  -7 -21 565.738 67.8202   3
   0  -7  21 344.330 59.1450   2
   0  -7  21 390.699 62.7154   1
   0  -7  21 492.959 59.1389   6
   0   7  21 259.948 59.6587   5
   0  -7 -21 427.734 64.9033   2
   0   7  21 403.493 59.0955   2
   0  -7  21 455.000 61.0303   4
   0  -7  21 495.005 59.2314   3
   0   7  21 379.334 61.9676   3
   0  -7  21 488.813 61.7109   1
   0  -7 -21 333.105 64.4941   1
   0  -7  21 374.323 61.6040   2
   0   7  22 50.4749 42.0998   6
   0  -7 -22-4.03206 48.8654   3
   0  -7  22 40.2779 48.4586   1
   0  -7  22 30.3350 40.8078   2
   0  -7  22 6.82308 40.3316   6
   0   7  22 59.8033 44.1888   5
   0  -7 -22-4.03946 46.3286   2
   0   7  22 12.1032 40.6888   2
   0  -7  22 38.1043 40.8368   3
   0  -7  22 41.2447 43.3039   4
   0   7  22 16.1080 44.5878   3
   0  -7  22 12.0696 42.8092   1
   0  -7 -22 28.3076 50.2723   1
   0  -7  22 3.79573 43.5404   2
   0  -7  23 28.3226 42.5025   6
   0   7  23 18.8737 42.5333   5
   0  -7  23 48.0016 42.3289   5
   0   7  23 61.6304 43.3226   2
   0  -7 -23 98.7317 49.7264   2
   0  -7  23 23.5138 42.0579   4
   0   7  23 28.7023 43.4001   3
   0  -7  23 3.87929 41.4578   2
   0  -7 -23 45.1619 49.7721   3
   0  -7  23 4.10011 43.0665   1
   0  -7 -23 37.0818 49.8034   1
   0   7  23-9.40612 42.6170   6
   0  -7  24-11.0086 41.9941   6
   0   7  24 33.8335 44.4824   5
   0  -7  24 85.2970 48.3209   5
   0  -7 -24 50.2296 51.4826   2
   0   7  24 29.2632 43.8353   2
   0  -7  24 57.8476 44.6993   4
   0   7  24 41.6856 43.4563   3
   0  -7  24-11.8902 41.9696   2
   0   7 -24 31.7558 47.2229   2
   0  -7  24-6.74649 38.6196   3
   0  -7 -24 33.3928 49.5738   3
   0  -7  24 66.7576 47.8785   1
   0  -7 -24 25.1505 50.6769   1
   0   7 -24 50.1340 51.3849   1
   0   7  24 14.4417 44.6371   6
   0   7  25 571.170 76.2535   6
   0  -7  25 649.294 70.0894   3
   0  -7 -25 555.442 78.0878   3
   0  -7  25 614.656 73.1160   2
   0   7 -25 737.115 76.6304   2
   0  -7  25 622.847 73.1821   6
   0   7  25 479.771 73.6786   5
   0  -7  25 521.119 74.3163   5
   0  -7 -25 569.873 77.1892   2
   0   7  25 496.897 71.9728   2
   0  -7  25 557.707 73.6609   4
   0   7  25 495.408 73.0173   3
   0   7 -25 441.499 76.1047   1
   0  -7  25 534.455 74.0256   1
   0  -7 -25 625.939 79.3187   1
   0   7 -25 549.476 73.2368   3
   0   7  26-60.3535 45.6647   6
   0  -7  26 42.8356 41.6134   3
   0  -7 -26 4.30083 52.5688   3
   0  -7  26-9.46542 47.9119   5
   0   7  26 45.4899 47.2924   5
   0  -7 -26 56.0847 50.4260   2
   0  -7  26 65.6144 48.2485   4
   0  -7  26 24.7136 42.3163   2
   0   7 -26 132.014 52.1260   2
   0   7 -26-7.15080 46.3805   3
   0  -7  26 35.3641 47.1391   6
   0   7 -26 8.61877 52.1447   1
   0   7  27 77.4302 48.4269   5
   0  -7  27-58.2260 48.9267   5
   0  -7  27 41.2498 45.4763   4
   0   7 -27 41.9861 48.3972   2
   0  -7  27 12.5757 44.4467   2
   0   7  27 35.9314 49.1938   6
   0  -7  27 47.6507 42.2024   3
   0   7 -27 3.67143 48.8270   3
   0  -7  27 48.7118 45.4261   6
   0  -7  28 115.779 50.6221   4
   0  -7  28 157.630 45.7021   2
   0   7 -28 170.685 55.2182   2
   0  -7  28 120.294 45.2993   3
   0  -7  28 94.3688 51.4429   5
   0   7  28 189.539 55.5367   5
   0   7 -28 86.6046 50.9499   3
   0   7  28 188.360 54.1421   6
   0  -7  29 228.983 57.3619   6
   0   7  29 175.874 57.0615   6
   0  -7  29 254.035 50.9109   3
   0  -7  29 139.446 54.7605   4
   0   7  29 322.953 60.3914   4
   0  -7  29 193.068 58.3028   5
   0   7  29 257.411 60.8994   5
   0   7 -29 173.495 55.7881   3
   0  -7  30 35.5861 48.1153   6
   0   7  30 21.9136 52.8463   4
   0  -7  30 10.9205 51.0801   4
   0   7 -30 3.94470 52.4387   3
   0  -7  30 82.6992 47.5214   3
   0   7  30 5.42182 49.8495   6
   0  -7  30 31.1428 54.4658   5
   0   7  30 38.2095 52.4129   5
   0   8   0 140.533 32.9539   4
   0  -8   0 167.256 32.8724   2
   0  -8   0 175.634 35.1663   3
   0   8   0 180.463 34.1717   3
   0   8   0 172.563 35.1808   2
   0   8   0 124.016 33.8988   6
   0   8   0 212.128 36.4824   1
   0  -8   0 234.928 37.3821   1
   0   8   0 215.161 36.2764   5
   0   8  -1 84.5018 30.4006   5
   0   8   1 111.378 29.6240   5
   0   8   1 98.8963 28.3975   4
   0   8  -1 137.721 31.2552   4
   0  -8  -1 176.664 31.6723   2
   0  -8   1 133.923 31.7447   3
   0  -8  -1 132.150 31.8126   3
   0   8   1 74.7780 31.5948   3
   0   8  -1 133.890 31.0003   3
   0   8  -1 116.410 31.8291   6
   0   8   1 129.668 31.6707   6
   0  -8   1 102.038 30.2340   2
   0   8  -1 88.5678 31.2688   2
   0   8   1 152.122 31.4079   2
   0   8   1 99.2196 32.6320   1
   0  -8   1 158.717 34.3128   1
   0   8  -1 87.7968 31.8084   1
   0  -8  -1 119.147 33.0700   1
   0   8   2 2049.73 185.022   4
   0   8  -2 2130.18 185.217   4
   0  -8   2 2216.82 186.120   1
   0   8   2 2022.79 185.007   1
   0  -8  -2 2189.67 185.740   1
   0   8   2 1863.41 183.806   3
   0  -8  -2 1961.12 184.189   3
   0  -8   2 1964.61 183.603   3
   0   8  -2 1827.77 183.027   3
   0   8  -2 1872.52 183.374   6
   0   8   2 1827.23 183.711   6
   0   8  -2 1916.62 184.935   1
   0   8  -2 2084.78 185.072   5
   0   8   2 2376.17 185.996   5
   0   8  -2 2042.51 184.344   2
   0  -8   2 1954.99 184.319   2
   0   8   2 1809.65 183.763   2
   0  -8  -2 2164.82 185.112   2
   0   8  -3 293.318 44.3635   5
   0   8   3 399.192 45.8478   5
   0   8  -3 348.914 45.5993   4
   0   8   3 371.172 44.4018   4
   0  -8  -3 286.840 46.0020   2
   0   8  -3 362.128 44.9828   3
   0  -8   3 341.296 43.5872   3
   0   8   3 345.692 45.6626   3
   0  -8  -3 379.890 46.8738   3
   0   8  -3 335.529 43.8707   6
   0   8   3 331.571 45.6457   6
   0   8  -3 323.763 46.0992   1
   0  -8  -3 330.510 46.6370   1
   0  -8   3 358.408 46.9469   1
   0   8   3 356.105 46.6914   1
   0   8  -3 381.572 45.7824   2
   0   8   3 264.439 45.4118   2
   0  -8   3 322.553 45.1814   2
   0   8  -4 107.844 31.5202   5
   0   8   4 71.7246 29.1687   5
   0   8  -4 92.0828 28.7658   4
   0   8   4 49.2873 28.2278   4
   0  -8  -4 31.1157 29.3445   2
   0  -8   4 50.5906 28.7358   3
   0   8  -4 50.5831 27.4899   3
   0  -8  -4 24.2137 30.1927   3
   0   8   4 104.898 32.3532   3
   0   8  -4 64.0177 30.7838   6
   0   8   4 76.2485 29.8151   6
   0   8  -4 78.1355 30.5261   1
   0   8   4 66.7687 31.5994   1
   0  -8   4-17.3755 31.6381   1
   0  -8  -4 34.8628 32.1307   1
   0  -8   4 62.1591 28.3626   2
   0   8   4 104.598 31.5639   2
   0   8  -4 105.370 30.9253   2
   0   8  -5 298.061 40.8177   5
   0   8   5 189.139 39.1335   5
   0   8  -5 227.379 40.4462   4
   0   8   5 231.486 39.9423   4
   0  -8  -5 190.099 39.6410   2
   0  -8  -5 326.409 43.0034   3
   0   8  -5 260.658 39.2589   3
   0  -8   5 267.474 39.3680   3
   0   8   5 259.894 42.2240   3
   0   8  -5 259.238 40.4346   6
   0   8   5 297.148 40.8807   6
   0   8  -5 325.411 42.9316   1
   0   8   5 244.272 42.7062   1
   0  -8  -5 188.503 42.4262   1
   0  -8   5 337.390 43.7159   1
   0   8   5 307.994 41.5803   2
   0   8  -5 286.101 40.9550   2
   0  -8   5 302.586 40.3054   2
   0  -8  -6 5937.97 528.726   1
   0   8   6 6130.63 528.770   1
   0   8  -6 6147.89 528.429   5
   0   8   6 6593.82 529.326   5
   0   8   6 5988.00 528.766   4
   0   8  -6 6405.36 529.154   4
   0   8  -6 5756.41 526.443   3
   0  -8  -6 6335.83 528.734   3
   0   8   6 5516.36 527.721   3
   0  -8   6 5654.20 526.469   3
   0   8   6 6360.78 528.804   6
   0   8  -6 5755.55 526.555   6
   0  -8   6 5594.47 528.293   1
   0   8  -6 6013.26 528.596   1
   0  -8  -6 5760.98 528.275   2
   0   8  -6 5882.11 527.773   2
   0   8   6 5883.37 528.246   2
   0  -8   6 5553.65 527.592   2
   0   8   7 2229.41 197.878   1
   0   8   7 1987.59 196.516   6
   0   8  -7 2126.95 195.186   6
   0   8  -7 2306.83 197.872   1
   0  -8   7 2320.72 197.907   1
   0   8  -7 2417.60 197.685   5
   0   8   7 2187.24 197.751   5
   0   8  -7 2123.77 197.366   4
   0   8   7 1924.23 196.584   4
   0   8  -7 2134.28 194.954   3
   0  -8  -7 2197.52 197.278   3
   0  -8   7 2131.50 195.008   3
   0   8   7 2164.07 196.952   3
   0  -8  -7 2134.19 197.134   2
   0   8   7 1964.72 196.556   2
   0   8  -7 2221.18 196.805   2
   0  -8   7 2129.40 196.648   2
   0  -8   8 104.971 37.5154   1
   0   8   8 142.641 37.3420   1
   0   8   8 166.812 33.8956   6
   0   8  -8 118.923 31.6512   6
   0  -8  -8 42.1350 34.1748   3
   0   8  -8 132.662 35.9438   1
   0   8   8 78.7432 32.2808   5
   0   8   8 93.0585 31.0410   4
   0   8  -8 95.8091 29.4069   4
   0   8  -8 101.447 31.4194   3
   0   8   8 81.2194 35.4329   3
   0  -8   8 124.510 31.3489   3
   0   8  -8 81.2542 34.9538   5
   0  -8  -8 61.3736 33.4456   2
   0   8   8 150.255 35.9631   2
   0   8  -8 136.514 35.1844   2
   0  -8   8 73.9776 32.6048   2
   0   8   9 2992.03 262.926   6
   0   8  -9 2896.30 260.337   6
   0  -8   9 2860.64 263.057   1
   0   8  -9 2801.71 262.519   1
   0   8   9 2888.43 262.630   5
   0   8   9 2981.60 262.860   4
   0   8  -9 2993.36 262.921   4
   0   8  -9 2464.28 259.801   3
   0  -8   9 2872.40 260.203   3
   0  -8  -9 2843.88 262.598   3
   0   8   9 2773.93 262.298   3
   0   8  -9 3044.10 262.667   5
   0  -8  -9 2804.34 262.480   2
   0   8  -9 3067.10 262.261   2
   0   8   9 2956.16 262.579   2
   0  -8   9 3064.93 262.053   2
   0   8  10 1402.66 143.623   6
   0  -8  10 1621.10 143.749   2
   0  -8  10 1579.91 144.519   1
   0   8  10 1354.71 143.470   5
   0   8  10 1588.09 144.167   4
   0  -8  10 1727.29 144.785   5
   0  -8  10 1580.93 144.231   4
   0  -8 -10 1520.58 144.705   3
   0  -8  10 1511.64 141.537   3
   0  -8  10 1508.44 141.090   6
   0  -8 -10 1366.42 143.567   2
   0  -8  10 1515.43 140.987   3
   0  -8  10 1504.00 143.884   2
   0  -8  11 868.019 92.7014   6
   0   8  11 815.996 95.0760   5
   0  -8  11 1242.57 97.4410   5
   0   8  11 891.993 95.2043   4
   0  -8  11 1021.07 96.0826   4
   0  -8  11 864.880 92.3692   3
   0  -8  11 1046.19 95.6872   2
   0   8  11 858.123 95.3086   6
   0  -8  11 840.261 92.1296   3
   0  -8  11 1056.15 96.5402   2
   0   8  12 608.377 68.6265   1
   0  -8  12 601.536 67.2949   1
   0   8  12 571.959 65.4132   6
   0  -8  12 529.004 63.5586   2
   0  -8  12 484.951 61.1871   6
   0   8  12 582.889 65.3814   5
   0   8  12 559.262 65.1364   4
   0  -8  12 619.813 64.9692   5
   0  -8  12 573.644 64.8022   4
   0  -8  12 481.972 62.0205   3
   0   8  12 502.783 68.2009   3
   0   8  12 515.639 65.5318   2
   0  -8  12 562.761 61.6931   3
   0  -8  12 566.609 65.4489   2
   0   8  13 2250.81 200.965   1
   0  -8  13 1997.15 199.691   1
   0   8  13 1799.15 198.758   6
   0  -8  13 2012.30 196.355   3
   0  -8 -13 2140.00 200.719   3
   0  -8  13 2164.26 200.570   1
   0  -8  13 2497.11 198.603   6
   0   8  13 2293.14 200.693   5
   0  -8  13 2548.64 201.004   5
   0   8  13 2279.78 200.433   4
   0  -8  13 2297.47 200.641   4
   0   8  13 2203.46 200.422   3
   0  -8  13 2048.84 196.441   3
   0  -8 -13 1806.19 199.018   2
   0   8  13 2153.04 200.384   2
   0  -8  13 2006.53 198.778   2
   0   8  14 31.8248 39.6437   1
   0  -8  14 105.466 40.3450   1
   0   8  14 123.830 35.0324   6
   0  -8 -14 35.2636 40.9858   3
   0  -8  14 98.5328 41.6699   1
   0  -8  14-16.1721 33.2529   6
   0   8  14 81.4687 35.2082   5
   0   8  14 101.022 35.8032   4
   0  -8  14 108.634 36.8965   5
   0  -8  14 92.5951 36.0050   4
   0   8  14 66.9396 39.8367   3
   0  -8  14 82.6414 33.2378   3
   0  -8 -14 120.151 40.4830   2
   0   8  14 148.282 38.2877   2
   0  -8  14 92.9102 32.3514   3
   0  -8  14 45.4695 38.0333   2
   0   8  15 18.0747 41.5460   1
   0  -8  15-61.1028 38.2654   1
   0   8  15-35.8570 34.5024   6
   0  -8 -15-10.8357 42.5033   3
   0  -8  15 32.3816 41.5504   1
   0  -8  15 6.64995 34.8625   2
   0  -8  15 11.1111 33.8747   6
   0   8  15-31.9183 33.9576   5
   0  -8  15-32.4611 35.0798   5
   0   8  15 47.9129 35.1615   4
   0  -8  15 11.8955 34.3385   4
   0  -8  15 76.9628 34.6477   3
   0   8  15 28.8675 42.3973   3
   0   8  15-10.8355 39.0262   2
   0  -8 -15 10.8459 39.0637   2
   0  -8  15 45.0859 30.9215   3
   0  -8 -16 1356.06 123.256   3
   0  -8  16 1267.85 117.198   3
   0  -8  16 1199.10 123.013   1
   0  -8  16 1140.89 119.187   2
   0  -8  16 1168.46 120.475   1
   0  -8  16 1238.53 117.668   6
   0  -8  16 1046.50 118.899   2
   0  -8  16 1295.83 120.527   5
   0  -8  16 1121.39 117.132   3
   0  -8  16 1438.34 122.218   4
   0   8  16 1328.86 122.158   3
   0   8  16 1104.44 120.527   2
   0   8  16 1056.84 120.151   1
   0  -8 -16 1076.43 121.025   1
   0  -8  17 586.508 64.5845   3
   0  -8  17 600.043 68.5120   2
   0  -8  17 563.648 72.7365   1
   0  -8  17 521.377 66.1051   6
   0  -8  17 741.580 71.1355   5
   0   8  17 577.194 71.1664   1
   0   8  17 486.852 69.3244   2
   0   8  17 550.900 70.7895   3
   0  -8  17 474.589 65.0955   3
   0  -8  17 608.092 71.9060   1
   0  -8 -17 562.705 72.7257   1
   0  -8  17 495.853 68.6947   2
   0  -8  18-3.83139 40.3965   1
   0  -8 -18 42.4197 46.0619   1
   0   8  18 86.5167 41.5054   6
   0  -8 -18 115.687 48.4078   3
   0  -8  18 40.4711 35.4967   3
   0  -8  18 61.3689 43.3567   1
   0  -8  18 78.5788 39.7372   2
   0  -8  18 70.4570 36.9854   6
   0   8  18 17.3036 40.6325   5
   0   8  18 77.8669 41.6980   4
   0  -8  18 74.7570 41.6269   5
   0  -8 -18 65.5570 46.4040   2
   0   8  18 57.7814 42.2143   2
   0   8  18 34.6684 43.7578   3
   0  -8  18 46.2857 36.9964   3
   0   8  18 19.2607 41.7630   1
   0  -8  18 67.9290 41.0550   2
   0   8  19 373.107 59.7617   1
   0  -8  19 320.548 59.7816   1
   0  -8 -19 349.934 61.2242   1
   0   8  19 292.939 56.5869   6
   0  -8  19 482.273 54.1414   3
   0  -8 -19 487.527 63.4409   3
   0  -8  19 309.163 58.5613   1
   0  -8  19 467.766 57.1342   2
   0  -8  19 412.006 54.7036   6
   0   8  19 328.460 58.2691   5
   0  -8  19 271.193 55.1229   5
   0   8  19 359.537 57.6180   4
   0  -8  19 326.420 56.9354   4
   0  -8  19 449.855 56.0201   3
   0  -8 -19 381.383 60.6291   2
   0   8  19 361.317 57.6338   2
   0  -8  19 354.828 58.1123   2
   0  -8  20-3.98429 42.1253   1
   0  -8 -20 32.0538 46.7375   1
   0  -8  20-18.4010 36.3997   3
   0  -8 -20-32.0612 48.6841   3
   0  -8  20 18.6892 40.4171   2
   0  -8  20 35.8991 46.6013   1
   0  -8  20 13.1185 38.9204   6
   0  -8  20 7.48319 42.2601   2
   0   8  20 31.8629 41.7319   4
   0  -8  20 22.6212 38.7624   4
   0  -8  20 55.2441 39.1866   3
   0  -8 -20 40.0625 46.5853   2
   0   8  20 28.0150 44.2836   1
   0  -8 -21 118.341 51.5882   1
   0  -8  21 186.698 49.5921   1
   0   8  21 191.091 47.1843   6
   0  -8 -21 106.009 51.5481   3
   0  -8  21 221.546 46.0475   2
   0  -8  21 247.863 53.0684   1
   0  -8  21 162.831 45.3081   6
   0  -8  21 118.534 45.9548   2
   0   8  21 102.601 45.4106   4
   0  -8  21 145.339 44.1315   3
   0  -8  21 143.739 47.9281   4
   0   8  21 134.388 48.3779   3
   0  -8 -21 232.532 52.5276   2
   0   8  21 187.494 52.0791   1
   0  -8  22 20.6479 43.3634   1
   0  -8 -22 45.6356 47.8163   1
   0   8  22 33.3805 41.2472   6
   0  -8 -22 4.14486 50.1637   3
   0  -8  22 50.7076 41.4386   2
   0  -8  22 28.9408 45.9403   1
   0  -8  22 35.0818 42.7244   6
   0   8  22 4.77205 44.5545   5
   0  -8  22 52.7324 45.6873   5
   0   8  22-4.77491 42.0008   4
   0  -8  22 33.2376 42.3380   4
   0  -8  22 45.5135 42.0830   3
   0   8  22 62.0957 45.1986   3
   0  -8  22 19.5232 44.2836   2
   0   8  22 78.7322 45.9649   2
   0  -8 -22-45.6374 49.6982   2
   0   8  23 667.842 89.7573   6
   0  -8  23 891.892 88.9078   3
   0  -8 -23 799.968 95.3913   3
   0  -8  23 815.037 95.1387   1
   0  -8  23 835.144 90.5131   2
   0  -8  23 826.941 89.7764   6
   0   8  23 649.127 91.9766   5
   0  -8  23 974.634 95.0384   5
   0   8  23 791.234 91.1256   2
   0  -8 -23 914.428 95.5474   2
   0  -8  23 1025.21 94.7172   4
   0   8  23 618.101 90.7598   3
   0  -8 -23 712.337 94.3628   1
   0  -8  23 793.091 92.4475   1
   0  -8  23 760.386 91.7364   2
   0   8  24 423.211 62.9258   6
   0  -8  24 363.998 54.7386   3
   0  -8 -24 307.508 63.3272   3
   0  -8  24 332.370 55.4720   2
   0  -8  24 272.899 61.3831   1
   0  -8  24 341.089 57.2756   6
   0   8  24 329.102 59.3630   5
   0  -8  24 360.956 60.9476   5
   0  -8 -24 303.486 62.6265   2
   0  -8  24 305.866 56.6660   3
   0  -8  24 382.468 59.9851   4
   0   8  24 383.881 60.8267   3
   0  -8  24 320.552 60.0072   2
   0  -8  24 264.053 57.4896   1
   0  -8 -24 372.311 66.6055   1
   0  -8  25 33.1903 48.6065   5
   0   8  25 71.2824 48.4552   5
   0  -8  25 15.2196 44.4987   4
   0  -8  25-10.5859 43.1633   3
   0  -8  25 12.3764 41.4445   2
   0   8  25 45.7150 47.4215   6
   0  -8  25 38.7833 40.2050   3
   0  -8  25 33.0394 46.7590   2
   0  -8  25 3.86983 45.2557   6
   0  -8  26-14.5618 47.4204   5
   0   8  26 10.3824 47.4401   5
   0  -8  26-28.9714 43.9079   3
   0  -8  26 15.5316 45.2138   4
   0  -8  26-12.5851 44.5769   2
   0   8  26 72.4852 48.6242   6
   0  -8  26 3.61844 41.1828   3
   0  -8  26-8.39928 50.9173   2
   0  -8  26-7.98563 48.4801   6
   0  -8  27 500.869 68.7358   3
   0  -8  27 422.201 67.4898   4
   0  -8  27 396.130 65.6553   2
   0  -8  27 381.824 62.4464   3
   0  -8  27 481.662 68.8336   5
   0   8  27 439.049 69.2505   5
   0  -8  27 379.513 68.7002   2
   0   8  27 500.942 70.7095   6
   0  -8  28 167.011 50.4676   3
   0   8  28 144.882 58.0807   6
   0  -8  28 172.466 57.9632   5
   0   8  28 231.508 59.5178   5
   0  -8  28 132.962 53.6350   3
   0  -8  28 231.105 56.7740   4
   0  -8  29 15.5448 49.1121   3
   0  -8  29 103.861 52.6740   4
   0  -8  29 91.6871 52.0412   6
   0  -8  29-3.88288 44.7578   3
   0   8  29 21.8137 54.6767   6
   0   8  29 49.2758 53.8358   5
   0  -8  29-15.5377 55.1405   5
   0   9   0 2.98472 30.0551   2
   0  -9   0 8.95779 31.3051   2
   0   9   0-24.4027 31.7577   3
   0  -9   0-18.9856 30.8667   3
   0   9   0 13.4032 27.8378   4
   0   9   0-11.4003 30.8495   6
   0   9   0 15.8943 30.2822   5
   0   9   0 49.9602 33.8597   1
   0  -9   0-15.6245 35.4458   1
   0   9   1 15.0144 30.7517   2
   0  -9   1 59.4742 33.7474   2
   0   9  -1 86.2045 33.4546   2
   0   9   1 53.7095 29.1279   4
   0   9  -1 87.2050 32.0061   4
   0  -9  -1 132.184 34.3097   2
   0   9  -1 101.316 33.7934   3
   0   9   1 24.8663 31.6730   3
   0  -9  -1 8.28966 32.1857   3
   0  -9   1 74.6736 32.3831   3
   0   9  -1 97.8799 32.2554   6
   0   9   1-5.82165 31.0231   6
   0  -9  -1 65.7444 36.2436   1
   0   9   1 12.5125 34.1408   1
   0  -9   1 90.7143 34.9249   1
   0   9  -1 112.520 34.5979   1
   0   9  -1 34.8088 31.3549   5
   0   9   1 44.8325 29.9488   5
   0   9   2 772.191 86.6923   4
   0   9  -2 915.747 87.3509   4
   0   9   2 841.440 89.0924   1
   0  -9   2 862.701 88.7875   1
   0  -9  -2 914.406 89.1615   1
   0  -9  -2 877.107 87.1359   3
   0  -9   2 767.343 85.9895   3
   0   9  -2 866.999 86.6997   3
   0   9   2 792.196 86.7376   3
   0   9   2 851.816 87.6676   6
   0   9  -2 852.561 86.5653   6
   0   9  -2 762.072 88.0685   1
   0   9   2 1112.69 89.5052   5
   0   9  -2 846.835 88.4972   5
   0  -9  -2 966.776 88.8671   2
   0  -9   2 754.427 86.7391   2
   0   9  -2 851.992 87.6958   2
   0   9   2 775.484 87.0100   2
   0   9   3 144.110 35.6547   5
   0   9  -3 125.376 34.1966   4
   0   9   3 149.447 35.6724   4
   0  -9  -3 156.248 37.3984   2
   0  -9  -3 175.717 37.2539   3
   0   9   3 126.693 35.9856   3
   0   9  -3 145.382 36.3511   3
   0  -9   3 184.361 35.9604   3
   0   9  -3 110.740 35.7384   5
   0   9   3 73.2496 33.0384   6
   0   9  -3 105.807 34.7406   6
   0   9   3 162.295 39.3091   2
   0  -9   3 160.542 35.9933   2
   0   9  -3 151.545 35.5561   2
   0  -9   3 236.616 40.3349   1
   0  -9  -3 66.3844 35.5308   1
   0   9   4 8560.52 724.683   4
   0   9  -4 7751.09 723.920   4
   0  -9  -4 8045.65 723.624   2
   0  -9   4 7888.04 722.133   3
   0  -9  -4 8339.70 723.651   3
   0   9  -4 7683.29 721.762   3
   0   9   4 7243.03 722.695   3
   0   9  -4 9402.14 724.957   5
   0   9   4 8867.10 724.878   5
   0   9   4 7347.77 723.049   6
   0   9  -4 8056.76 722.466   6
   0  -9  -4 8608.08 724.557   1
   0  -9   4 8934.29 724.788   1
   0  -9   4 8356.82 723.598   2
   0   9   4 8239.86 723.957   2
   0   9  -4 8248.18 723.560   2
   0   9   5 229.823 41.2265   5
   0   9  -5 255.933 39.6300   4
   0   9   5 236.049 40.5031   4
   0  -9  -5 273.835 43.8254   2
   0   9  -5 240.126 41.4832   3
   0  -9   5 209.502 40.3321   3
   0  -9  -5 253.263 43.4916   3
   0   9   5 213.958 43.9613   3
   0   9  -5 256.009 44.3420   5
   0   9  -5 261.213 41.9392   6
   0   9   5 324.715 44.5024   6
   0  -9   5 269.711 44.2595   1
   0  -9  -5 161.085 42.8032   1
   0  -9   5 216.215 40.4235   2
   0   9  -5 252.175 42.5887   2
   0   9   5 154.142 40.9204   2
   0  -9   6 448.126 62.5405   2
   0   9  -6 475.144 60.9465   2
   0   9  -6 560.961 62.5147   4
   0   9   6 602.132 62.9742   4
   0   9  -6 585.510 61.4882   3
   0  -9  -6 489.386 63.5488   2
   0   9   6 535.217 62.3792   6
   0   9  -6 480.523 60.2528   6
   0   9   6 578.413 63.2576   5
   0   9  -6 614.021 63.1584   5
   0  -9   6 463.372 59.8297   3
   0  -9  -6 441.411 63.2877   3
   0   9   6 589.250 63.6228   3
   0  -9   6 477.487 65.0937   1
   0   9   7 78.7288 32.1751   4
   0   9  -7 146.005 37.0372   4
   0   9  -7 153.779 37.3478   5
   0   9  -7 129.842 34.2624   3
   0  -9   7 76.3598 33.8905   3
   0  -9  -7 91.6733 36.4559   3
   0   9  -7 69.0234 34.2905   6
   0   9   7 105.287 36.5262   6
   0   9  -7 131.552 36.6330   2
   0  -9   7 85.7038 34.0530   2
   0   9   7 98.3546 34.2645   5
   0   9  -8 5990.04 556.126   5
   0   9   8 6529.83 557.478   5
   0   9  -8 6522.37 557.241   4
   0   9   8 6666.46 557.780   4
   0   9  -8 5574.61 553.477   3
   0  -9  -8 6419.86 556.895   3
   0  -9   8 5897.37 554.178   3
   0   9   8 6131.77 556.773   6
   0   9  -8 6032.79 554.351   6
   0   9  -8 6967.30 557.717   1
   0   9   8 6877.68 557.558   1
   0   9  -8 6189.95 555.955   2
   0  -9   8 6134.05 555.868   2
   0  -9  -9 524.955 68.9317   1
   0   9   9 568.742 69.0452   1
   0   9  -9 513.266 66.8370   5
   0   9   9 495.246 65.7903   5
   0   9   9 575.609 66.8339   4
   0   9  -9 620.394 67.5380   4
   0   9  -9 550.087 64.1546   3
   0  -9   9 521.658 63.6189   3
   0   9   9 689.433 67.3706   6
   0   9  -9 619.701 65.4562   6
   0   9  -9 606.957 69.8577   1
   0   9   9 650.645 68.3659   2
   0  -9   9 547.316 67.0677   2
   0   9  -9 594.342 67.9028   2
   0   9  10 1306.23 131.411   1
   0   9  10 1273.70 130.108   6
   0   9 -10 1395.97 129.183   6
   0  -9  10 1342.03 131.417   1
   0   9 -10 1365.00 131.163   1
   0   9 -10 1427.75 131.517   5
   0   9  10 1280.10 130.828   5
   0   9 -10 1367.71 130.503   4
   0   9  10 1391.03 131.186   4
   0   9 -10 1426.53 128.682   3
   0   9  10 1277.94 131.472   3
   0  -9  10 1452.52 128.516   3
   0  -9 -10 1300.37 131.228   2
   0  -9  10 1204.67 129.949   2
   0   9  10 1447.09 132.124   2
   0   9  11 786.128 77.4556   1
   0  -9  11 666.415 75.3560   1
   0   9  11 720.942 74.2290   6
   0  -9 -11 638.488 76.4742   3
   0  -9  11 621.437 76.3223   1
   0  -9  11 590.344 71.2436   6
   0   9  11 568.832 73.9402   5
   0   9  11 658.247 74.0742   4
   0  -9  11 842.236 75.7895   5
   0  -9  11 619.500 73.5033   4
   0   9  11 672.663 76.4145   3
   0  -9  11 609.361 70.5844   3
   0  -9 -11 533.239 74.0287   2
   0   9  11 634.424 74.9517   2
   0  -9  11 643.073 70.8588   3
   0  -9  11 721.989 74.2553   2
   0   9  12 628.167 75.6243   1
   0  -9  12 732.056 75.2307   1
   0   9  12 729.126 74.9047   6
   0  -9 -12 503.896 74.3002   3
   0  -9  12 632.709 76.4491   1
   0  -9  12 687.024 70.6252   6
   0   9  12 555.059 72.5453   5
   0  -9  12 738.699 73.8670   5
   0   9  12 728.410 74.3015   4
   0  -9  12 719.754 74.1366   4
   0   9  12 645.305 74.7407   3
   0  -9  12 682.224 71.4914   3
   0  -9 -12 397.079 71.7684   2
   0   9  12 571.850 73.5778   2
   0  -9  12 527.299 68.6257   3
   0   9  13 226.636 46.7037   1
   0  -9  13 170.895 45.1908   1
   0   9  13 144.164 39.5373   6
   0  -9 -13 181.376 46.0188   3
   0  -9  13 163.792 46.7662   1
   0  -9  13 168.535 40.8582   2
   0  -9  13 136.661 38.9329   6
   0   9  13 96.7766 41.3952   5
   0   9  13 149.819 42.0471   4
   0  -9  13 260.431 45.4202   5
   0  -9  13 201.130 41.2243   4
   0   9  13 126.853 43.5451   3
   0  -9  13 216.895 41.3646   3
   0  -9 -13 109.407 43.4602   2
   0   9  13 182.174 43.8776   2
   0  -9  13 203.200 40.1502   3
   0  -9 -14 1718.99 161.555   3
   0  -9  14 1414.14 156.153   3
   0  -9  14 1918.77 160.046   2
   0  -9  14 1542.52 161.163   1
   0  -9  14 1510.98 159.105   2
   0  -9  14 2178.14 162.650   5
   0   9  14 1693.88 160.957   2
   0  -9 -14 1576.55 160.195   2
   0  -9  14 1594.78 157.328   3
   0   9  14 1528.65 159.749   3
   0  -9  14 1722.49 157.871   6
   0   9  14 1705.63 161.210   1
   0  -9  14 1640.91 160.406   1
   0  -9 -15 687.898 84.4472   3
   0  -9  15 738.699 77.8248   3
   0  -9  15 683.572 83.5132   1
   0  -9  15 666.205 79.6673   2
   0  -9  15 759.791 79.2897   6
   0  -9  15 761.599 82.3187   2
   0  -9  15 761.591 82.0848   5
   0  -9 -15 708.545 83.2626   2
   0   9  15 692.692 82.8232   2
   0   9  15 691.016 82.2986   3
   0  -9  15 719.467 78.5587   3
   0   9  15 796.121 83.9406   1
   0  -9  15 769.612 83.6206   1
   0   9  16 196.840 48.3525   1
   0  -9  16 42.2507 41.4555   1
   0   9  16 51.8962 41.3613   6
   0  -9 -16 77.0803 49.1919   3
   0  -9  16 84.5934 45.2050   1
   0  -9  16 53.6721 39.9736   2
   0  -9  16 42.7919 36.1548   6
   0   9  16-4.33335 37.9150   5
   0   9  16 39.0442 38.6893   4
   0  -9  16 15.7671 41.2660   5
   0  -9  16 99.1433 38.6515   4
   0   9  16 92.4038 43.4843   3
   0  -9  16 46.1830 37.7775   3
   0   9  16 19.2830 42.9704   2
   0  -9 -16 38.6061 44.6086   2
   0  -9  16 37.4969 34.9730   3
   0  -9  16 32.2344 40.6889   2
   0   9  17-11.7816 43.8017   1
   0  -9  17-3.90855 40.6582   1
   0   9  17 97.4677 42.2030   6
   0  -9 -17-39.2758 44.9899   3
   0  -9  17 17.7173 35.1709   3
   0  -9  17-10.9499 38.7818   2
   0  -9  17 11.7386 45.9000   1
   0  -9  17-12.5545 39.4587   6
   0   9  17-159.699 47.2232   5
   0   9  17 4.43849 40.0375   4
   0  -9  17-44.4531 40.0895   5
   0  -9  17 17.6416 39.0482   4
   0   9  17 94.1677 46.2397   3
   0  -9  17-41.3702 36.9495   3
   0  -9 -17 11.7917 45.0242   2
   0   9  17 102.086 44.6096   2
   0  -9  17 3.65356 42.5919   2
   0   9  18 39.9553 47.1694   1
   0  -9 -18 44.0004 48.2921   1
   0  -9  18 155.101 46.8104   1
   0   9  18 81.6610 42.6821   6
   0  -9 -18 123.941 49.2466   3
   0  -9  18 84.6780 37.8522   3
   0  -9  18 83.6099 46.9341   1
   0  -9  18-3.72399 39.6485   2
   0  -9  18 74.2446 39.8884   6
   0   9  18 77.1541 43.6133   5
   0   9  18 45.4022 40.9294   4
   0  -9  18 81.2198 41.4227   4
   0  -9  18 84.7401 40.1787   3
   0   9  18 27.9563 45.7593   3
   0   9  18 99.8511 43.3996   2
   0  -9  18 100.648 44.4703   2
   0   9  19 560.535 73.8024   1
   0  -9  19 570.135 73.8101   1
   0  -9 -19 581.511 76.4269   1
   0   9  19 575.520 74.3470   6
   0  -9  19 554.962 67.5648   3
   0  -9  19 570.788 76.2285   1
   0  -9  19 596.104 70.2657   2
   0  -9  19 627.736 70.7082   6
   0   9  19 547.801 72.4808   5
   0   9  19 617.523 74.5474   4
   0  -9  19 599.928 72.3169   4
   0  -9  19 546.068 69.2364   3
   0   9  19 475.066 72.5884   3
   0   9  19 641.684 74.6960   2
   0  -9  19 475.086 69.4645   2
   0   9  20 152.650 51.4046   1
   0  -9 -20 177.611 54.2121   1
   0  -9  20 90.3698 47.7819   1
   0   9  20 161.330 46.9382   6
   0  -9  20 116.101 44.3738   2
   0  -9  20 148.050 52.5010   1
   0  -9  20 102.585 43.3400   6
   0   9  20 151.845 47.5488   5
   0  -9  20 156.615 48.2762   5
   0   9  20 194.556 48.7451   4
   0  -9  20 183.982 49.4484   4
   0  -9  20 159.012 44.0524   3
   0   9  20 140.265 50.0439   3
   0   9  20 165.023 48.2003   2
   0  -9 -20 144.563 51.6005   2
   0  -9  20 100.724 48.0126   2
   0   9  21 163.369 51.7454   1
   0  -9  21 133.488 50.0202   1
   0  -9 -21 272.605 57.9455   1
   0   9  21 92.0765 46.8659   6
   0  -9 -21 201.307 55.9049   3
   0  -9  21 229.703 52.9574   1
   0  -9  21 216.748 47.9938   2
   0  -9  21 260.632 50.7839   6
   0   9  21 164.770 51.7368   5
   0  -9  21 307.502 54.8626   5
   0   9  21 247.156 52.3140   4
   0  -9  21 110.858 48.5172   4
   0   9  21 217.822 53.5900   3
   0   9  21 154.990 51.6730   2
   0  -9 -21 180.339 55.5690   2
   0  -9  21 197.249 52.2046   2
   0  -9  22 380.888 62.0165   1
   0  -9 -22 344.371 66.3523   1
   0  -9  22 287.418 56.1251   3
   0  -9 -22 438.093 66.7212   3
   0  -9  22 409.231 59.2127   2
   0  -9  22 436.425 66.8741   1
   0  -9  22 413.644 60.0526   6
   0  -9  22 373.517 62.2532   2
   0  -9  22 428.912 64.2853   5
   0   9  22 286.992 61.0548   4
   0  -9  22 364.134 60.1342   4
   0  -9 -22 408.122 64.2269   2
   0   9  22 428.882 64.2323   1
   0   9  23 272.440 54.3199   6
   0  -9 -23 224.030 57.4267   3
   0  -9  23 109.646 44.4068   3
   0  -9  23 118.319 47.1028   2
   0  -9  23 137.404 56.6988   1
   0  -9  23 242.876 49.3797   6
   0  -9  23 196.049 53.7011   2
   0   9  23 111.053 52.9297   4
   0  -9  23 163.446 50.7418   5
   0  -9  23 230.981 52.7791   4
   0  -9  23 171.458 50.1068   3
   0  -9 -23 318.914 57.7185   2
   0  -9 -23 77.5402 57.5584   1
   0  -9  24 88.5446 45.5668   6
   0  -9  24 124.177 51.1708   5
   0   9  24 128.619 50.0143   4
   0  -9  24 5.12040 50.6713   4
   0  -9  24 56.2078 45.0622   3
   0  -9  24 41.4654 42.3545   2
   0  -9  24 87.7545 42.8773   3
   0  -9  24-29.0573 49.8773   2
   0   9  24 138.813 48.6099   6
   0  -9  25 205.045 57.0132   5
   0   9  25 188.595 55.2306   5
   0   9  25 225.034 56.4343   6
   0  -9  25 194.083 50.1097   3
   0  -9  25 185.295 50.3975   2
   0  -9  25 179.852 51.3400   3
   0  -9  25 260.818 54.3842   4
   0  -9  25 237.810 53.3159   6
   0  -9  25 160.203 53.8576   2
   0  -9  26 394.016 63.1765   5
   0   9  26 223.895 59.2471   5
   0   9  26 218.247 61.6763   6
   0  -9  26 364.139 56.0982   3
   0  -9  26 446.128 64.6115   4
   0  -9  26 209.827 57.7055   3
   0  -9  26 330.281 59.4615   6
   0  -9  26 312.164 63.3224   2
   0  -9  27 16.2032 51.7088   4
   0  -9  27 41.4330 46.8605   3
   0  -9  27 3.76352 43.4112   3
   0   9  27 5.41036 49.8346   6
   0   9  27-5.41852 49.6584   5
   0  -9  27 45.8016 54.1916   5
   0 -10   0 9431.89 797.911   3
   0  10   0 9038.86 797.795   3
   0  10   0 7950.48 797.145   6
   0  10   0 9625.94 799.494   1
   0  10   0 9074.54 799.054   5
   0  10   0 9424.68 799.558   4
   0  10  -1 562.890 64.0786   4
   0  10   1 596.657 64.6453   4
   0 -10   1 551.888 65.7117   2
   0 -10   1 480.572 63.7388   3
   0  10   1 516.579 64.4759   3
   0 -10  -1 562.099 66.2720   3
   0  10  -1 515.584 63.8736   3
   0  10   1 548.052 65.8639   6
   0  10  -1 522.911 64.2670   6
   0  10   1 574.591 67.5118   1
   0  10  -1 580.971 66.5701   1
   0  10   1 474.458 63.0765   5
   0  10  -1 578.225 64.8453   5
   0  10   2 334.744 50.7942   4
   0  10  -2 349.131 52.1263   4
   0 -10   2 279.539 54.7578   1
   0 -10  -2 361.880 55.8828   1
   0  10   2 412.739 56.4271   1
   0  10   2 328.901 54.1346   3
   0 -10  -2 479.714 56.3355   3
   0 -10   2 413.758 53.9630   3
   0  10  -2 390.509 53.6232   3
   0  10   2 397.916 54.0580   6
   0  10  -2 315.899 53.3157   6
   0  10  -2 541.587 56.2886   1
   0  10  -2 419.806 54.4528   5
   0  10   2 528.427 55.8680   5
   0 -10   2 366.312 54.2620   2
   0  10   3-7.21435 33.7419   5
   0  10   3 123.442 34.9823   4
   0  10  -3-3.73277 32.8050   4
   0  10  -3 49.0066 33.5382   5
   0 -10  -3 50.0854 35.4974   3
   0  10  -3 51.5061 34.6506   3
   0  10   3-9.38681 36.7519   3
   0 -10   3 17.1673 33.8845   3
   0  10  -3 30.2774 35.2946   6
   0  10   3 40.3049 36.3942   6
   0  10  -3 51.3096 38.3825   1
   0 -10  -3-6.85865 39.1250   1
   0 -10   3 30.8128 38.7396   1
   0  10   3 3.42623 38.1183   1
   0  10   3 73.1384 39.2165   2
   0 -10   3-9.73154 36.0381   2
   0  10  -4 4526.64 394.170   4
   0  10   4 4546.29 394.022   4
   0  10  -4 4405.92 393.423   5
   0  10   4 4261.27 393.317   5
   0 -10  -4 4381.46 392.920   3
   0  10  -4 4340.99 391.640   3
   0 -10   4 4035.56 391.276   3
   0  10  -4 4390.75 391.980   6
   0  10   4 4000.35 392.437   6
   0  10  -4 4769.17 394.361   1
   0  10   4 4703.98 394.296   1
   0 -10   4 4511.37 393.816   1
   0 -10  -4 4525.32 394.291   1
   0 -10   4 3998.51 392.226   2
   0  10   4 4741.87 393.869   2
   0  10  -5 1031.98 107.286   4
   0  10   5 1179.85 109.274   4
   0  10   5 1058.86 107.979   5
   0  10  -5 1097.50 108.645   5
   0 -10   5 1118.03 106.807   3
   0  10  -5 1078.43 105.882   3
   0  10  -5 1047.03 106.009   6
   0  10   5 1162.90 108.739   6
   0  10  -5 1140.48 109.868   1
   0 -10  -5 779.465 108.138   1
   0 -10   5 1075.57 109.403   1
   0  10   5 945.619 108.304   1
   0  10   5 1162.19 109.145   2
   0  10   6 909.824 90.4063   5
   0  10  -6 906.809 90.8128   5
   0  10   6 867.045 89.8782   2
   0  10   6 735.267 88.7474   4
   0  10  -6 931.979 89.8049   4
   0  10  -6 885.686 87.6036   3
   0 -10  -6 857.367 89.9002   2
   0 -10   6 773.683 86.9167   3
   0  10   6 845.599 90.4249   3
   0  10  -6 884.823 90.2767   1
   0 -10  -6 741.139 90.3779   1
   0 -10   6 861.055 91.0212   1
   0  10   6 898.361 91.6469   1
   0  10   6 784.067 88.9628   6
   0  10  -6 819.693 88.0820   6
   0  10   7 136.289 37.5142   6
   0  10  -7 148.442 41.8499   1
   0  10  -7 186.689 41.8438   5
   0  10   7 103.194 37.8278   5
   0  10   7 66.2981 34.7772   4
   0  10  -7 77.6707 36.4445   4
   0 -10  -7 115.203 41.3495   2
   0  10  -7 16.7870 35.5957   3
   0 -10   7 72.7521 36.6613   3
   0  10   7 43.9880 39.1884   3
   0 -10  -7 113.593 42.7249   1
   0  10   7 56.7443 39.7621   1
   0 -10   7 42.4500 39.7979   1
   0  10   7 80.2306 37.7791   2
   0  10  -8 472.822 55.0170   6
   0  10   8 347.095 55.9489   6
   0 -10  -8 376.457 57.8823   3
   0  10  -8 389.542 58.0048   1
   0  10  -8 403.110 56.9500   5
   0  10   8 435.681 55.9859   5
   0  10  -8 472.621 56.1770   4
   0  10   8 332.360 54.8357   4
   0 -10  -8 354.182 56.7416   2
   0  10  -8 352.795 53.4736   3
   0  10   8 403.822 57.6386   3
   0 -10   8 358.428 51.6655   3
   0 -10  -8 427.350 59.4917   1
   0 -10   8 414.933 59.1544   1
   0  10   8 419.761 58.6649   1
   0  10  -8 361.180 54.9338   2
   0  10   8 502.532 57.6463   2
   0 -10   9 463.616 65.4774   1
   0 -10  -9 458.362 66.2320   1
   0  10   9 472.449 66.6195   1
   0  10   9 475.408 63.4059   6
   0  10  -9 521.930 62.6694   6
   0 -10  -9 401.568 66.0001   3
   0  10  -9 607.982 67.1305   1
   0  10  -9 607.058 65.7811   5
   0  10   9 487.449 63.5591   5
   0  10   9 430.043 62.9977   4
   0  10  -9 499.879 64.2316   4
   0  10  -9 654.555 63.7205   3
   0  10   9 577.291 66.1743   3
   0 -10   9 452.322 61.4666   3
   0 -10  -9 446.016 64.3366   2
   0  10  -9 564.540 64.9170   2
   0  10   9 506.738 64.5642   2
   0 -10  10 187.192 45.2180   1
   0  10  10 143.670 43.9499   1
   0 -10 -10 106.880 44.8160   1
   0  10 -10 65.6574 37.4509   6
   0  10  10 126.710 40.0724   6
   0 -10 -10 136.525 45.8409   3
   0  10 -10 223.690 46.4294   1
   0  10 -10 138.175 42.0468   5
   0  10 -10 203.254 42.2458   4
   0  10  10 69.4742 38.7773   4
   0  10 -10 124.282 39.0743   3
   0  10  10 93.3422 42.6427   3
   0 -10  10 104.516 39.7233   3
   0  10  10 109.095 42.1729   5
   0 -10  10 133.530 41.8844   2
   0  10 -10 71.8806 42.2296   2
   0  10  10 109.468 42.1690   2
   0 -10 -10 109.563 40.8347   2
   0 -10 -11 138.292 47.9685   1
   0  10  11 149.353 44.6517   1
   0 -10  11 226.994 48.7535   1
   0  10  11 155.700 44.9539   2
   0 -10 -11 137.288 45.7019   2
   0 -10  11 193.596 40.1669   3
   0  10  11 230.539 45.8832   3
   0 -10 -11 84.2315 44.4619   3
   0  10  11 141.924 40.7210   6
   0 -10  11 149.228 43.5618   2
   0 -10 -12 33.5916 42.3746   3
   0 -10  12 7.03465 36.4171   2
   0 -10  12 35.2069 39.1749   2
   0 -10  12 48.8743 34.5466   3
   0 -10  12 15.4468 37.7676   5
   0 -10 -12 3.77167 41.3801   2
   0  10  12-18.8408 40.0032   2
   0  10  12 3.72930 42.7573   3
   0 -10  12 57.5405 38.4813   3
   0 -10  12 6.09077 36.6969   6
   0 -10  12 75.5205 44.8766   1
   0 -10 -12-11.3805 44.3295   1
   0  10  12 3.78964 42.2339   1
   0 -10  12 30.1759 41.4568   1
   0 -10 -13 60.8476 45.2714   3
   0 -10  13 15.3212 43.8491   1
   0 -10  13-7.14469 37.0672   2
   0 -10  13 43.2472 37.9872   6
   0 -10  13 28.6064 39.6576   2
   0 -10  13 2.91145 34.3681   3
   0  10  13-4.31602 37.3191   4
   0 -10  13 23.6065 39.4165   5
   0  10  13 19.1373 41.6253   2
   0 -10 -13 34.4803 43.5008   2
   0 -10  13 69.9252 37.8948   3
   0  10  13 79.7929 45.0958   3
   0  10  13-38.4463 45.0731   1
   0 -10  13 3.82614 40.3942   1
   0  10  14 222.437 49.0876   1
   0 -10  14 155.341 48.0120   1
   0  10  14 121.785 44.3552   6
   0 -10 -14 201.326 50.4144   3
   0 -10  14 209.941 50.9850   1
   0 -10  14 257.666 46.3721   2
   0 -10  14 163.308 43.5203   6
   0  10  14 201.549 47.9967   5
   0 -10  14 220.614 46.8636   5
   0  10  14 211.219 46.5271   4
   0 -10  14 148.695 43.1764   4
   0 -10  14 159.637 44.1771   3
   0  10  14 135.384 47.9746   3
   0  10  14 206.092 48.8648   2
   0 -10 -14 140.126 48.8424   2
   0 -10  14 69.0203 45.2470   2
   0 -10  14 221.557 42.8239   3
   0  10  15 122.772 46.7599   1
   0 -10  15 134.066 46.2766   1
   0  10  15 97.8524 43.6735   6
   0 -10 -15 15.7518 47.6950   3
   0 -10  15 75.0031 48.5655   1
   0 -10  15 121.701 40.7530   2
   0 -10  15 124.720 40.2665   6
   0  10  15 89.4486 43.4193   5
   0 -10  15 81.8521 46.7764   5
   0  10  15 121.124 44.3281   4
   0 -10  15-84.7305 40.4658   4
   0 -10  15 69.0792 41.1691   3
   0  10  15 196.710 47.0239   3
   0 -10 -15 142.382 48.5185   2
   0  10  15 90.8733 44.2379   2
   0 -10  15 129.204 46.0089   2
   0 -10  15 81.0336 38.1894   3
   0  10  16 68.3039 47.6910   1
   0 -10  16 40.0037 43.1201   1
   0  10  16 113.696 47.6178   6
   0 -10 -16 20.0188 47.4525   3
   0 -10  16 67.4677 42.5127   2
   0 -10  16 16.0196 47.3217   1
   0 -10  16-3.26376 39.6593   6
   0  10  16 27.3903 43.4173   5
   0  10  16 82.3386 45.3119   4
   0 -10  16 59.1113 40.9453   4
   0  10  16 7.99956 43.3503   3
   0 -10  16 24.4472 38.8286   3
   0  10  16-4.01234 44.2671   2
   0 -10 -16-40.1657 45.2345   2
   0 -10  16 54.9656 35.9848   3
   0 -10  16 41.2717 43.2540   2
   0  10  17 256.838 55.1714   1
   0 -10  17 308.493 55.9306   1
   0  10  17 343.745 56.0457   6
   0 -10 -17 317.394 58.8653   3
   0 -10  17 213.438 50.0370   2
   0 -10  17 243.827 58.8016   1
   0 -10  17 326.796 52.4798   6
   0  10  17 340.008 56.0013   5
   0  10  17 275.215 53.4450   4
   0 -10  17 217.948 50.4594   4
   0  10  17 313.001 57.2997   3
   0 -10  17 264.600 50.4593   3
   0  10  17 321.689 55.5032   2
   0 -10 -17 285.350 55.8688   2
   0 -10  17 239.518 48.0878   3
   0 -10  17 297.590 54.0074   2
   0  10  18 661.098 90.5822   1
   0 -10  18 736.881 91.0072   1
   0  10  18 872.823 93.2858   6
   0 -10 -18 718.380 92.9677   3
   0 -10  18 766.589 92.5867   1
   0 -10  18 798.267 89.4735   2
   0 -10  18 955.244 90.2621   6
   0  10  18 831.474 93.7107   5
   0  10  18 865.483 93.7462   4
   0 -10  18 888.872 93.1374   5
   0 -10  18 855.914 92.7507   4
   0 -10  18 780.874 88.0257   3
   0  10  18 779.472 92.7690   3
   0 -10 -18 806.156 92.9816   2
   0  10  18 668.986 89.3099   2
   0 -10  18 771.935 91.2113   2
   0  10  19-33.5192 46.1053   1
   0 -10  19-12.5163 46.6310   1
   0  10  19-9.68006 44.8069   6
   0 -10 -19 121.490 51.8255   3
   0 -10  19 37.5933 48.4823   1
   0 -10  19 3.93766 39.4207   2
   0 -10  19 45.4253 41.0734   6
   0  10  19 82.3717 47.9809   5
   0  10  19 9.69463 44.2000   4
   0 -10  19 57.8721 46.5991   5
   0 -10  19-38.5681 43.3936   4
   0  10  19-4.18486 46.0499   3
   0 -10  19 6.47889 42.1491   3
   0  10  19-20.9353 43.9163   2
   0 -10 -19 12.5755 46.4502   2
   0 -10  19-15.7670 46.0420   2
   0  10  20 156.995 53.1320   1
   0 -10  20 93.0199 48.4532   1
   0  10  20 291.179 55.0198   6
   0 -10 -20 212.323 55.7795   3
   0 -10  20 97.3643 54.7183   1
   0 -10  20 151.987 44.5772   2
   0 -10  20 189.852 46.8407   6
   0  10  20 123.455 51.3400   5
   0 -10  20 291.012 54.0308   5
   0  10  20 172.898 52.1599   4
   0 -10  20 112.981 46.0103   4
   0  10  20 152.697 51.7994   3
   0  10  20 144.214 49.7617   2
   0 -10 -20 178.355 52.9545   2
   0 -10  20 112.109 49.6196   2
   0  10  21 301.768 56.1296   6
   0 -10  21 229.685 47.9254   3
   0 -10 -21 279.468 60.3232   3
   0 -10  21 255.954 52.3352   2
   0 -10  21 235.637 59.7472   1
   0 -10  21 323.207 54.0869   6
   0  10  21 196.197 57.8438   5
   0  10  21 150.942 53.5927   4
   0 -10  21 306.458 57.0392   5
   0 -10  21 335.251 57.0207   4
   0 -10 -21 232.132 59.4593   1
   0 -10  21 191.154 55.5794   2
   0 -10  22 625.792 70.7473   6
   0  10  22 430.152 71.5243   5
   0  10  22 532.588 74.0584   4
   0 -10  22 611.433 73.9366   5
   0 -10  22 575.822 72.6863   4
   0 -10  22 400.619 67.5647   3
   0 -10  22 329.960 63.2719   2
   0 -10  22 548.694 66.5880   3
   0  10  22 409.650 71.0522   6
   0 -10  22 507.861 69.0688   2
   0 -10  23 19.3453 44.1491   6
   0  10  23 10.4237 51.4051   5
   0 -10  23 125.799 51.4486   5
   0  10  23 36.4829 51.0663   4
   0 -10  23-20.7408 47.6651   4
   0 -10  23 24.6922 46.1489   3
   0 -10  23-4.18318 44.0719   2
   0 -10  23-3.52467 42.2179   3
   0  10  23 10.4237 47.5458   6
   0 -10  23 37.6896 47.2278   2
   0 -10  24 107.235 49.5603   6
   0  10  24 116.557 51.1775   4
   0 -10  24 78.9559 52.0456   5
   0 -10  24 31.6427 49.2960   4
   0 -10  24 111.730 49.3562   3
   0  10  24 169.532 56.6117   5
   0 -10  24 118.774 49.3704   2
   0 -10  24 122.445 44.8593   3
   0 -10  24 101.918 51.0289   2
   0 -10  25 30.1896 53.1611   5
   0  10  25-86.1572 54.7911   4
   0 -10  25 5.36181 49.3717   4
   0 -10  25 73.6005 48.2219   3
   0 -10  25 22.0624 45.0317   3
   0 -10  25 81.5095 47.9581   6
   0 -10  25-38.7147 48.0628   2
   0 -10  26 54.4578 51.2644   4
   0  10  26 114.752 55.7099   6
   0 -10  26 112.662 46.5996   3
   0 -10  26 66.6438 53.5914   5
   0  10  26 92.9556 58.0959   4
   0 -10  26 45.1011 48.4713   3
   0  11   0 17.5373 37.0779   2
   0 -11   0 21.0584 39.5662   2
   0 -11   0 35.4427 38.8562   3
   0  11   0-8.07335 37.1896   4
   0  11   0-34.7512 38.7140   6
   0  11   0 69.2571 37.4400   5
   0  11   0-54.7100 40.4207   1
   0 -11   0 76.6663 40.3885   1
   0  11  -1 423.274 56.7809   2
   0  11   1 405.257 56.5821   2
   0  11  -1 444.313 56.7954   4
   0  11   1 472.894 56.6347   4
   0 -11   1 343.035 56.4812   2
   0 -11  -1 366.674 57.0657   2
   0 -11   1 369.195 57.0555   3
   0  11  -1 325.302 55.1227   6
   0  11   1 437.931 57.5908   6
   0 -11   1 383.377 58.6632   1
   0 -11  -1 372.662 58.3965   1
   0  11   1 459.909 60.4150   1
   0  11  -1 503.392 60.2011   1
   0  11   1 235.966 55.2222   5
   0  11  -1 368.079 57.2678   5
   0  11   2 5329.72 466.629   4
   0  11  -2 5384.66 466.784   4
   0 -11  -2 5175.58 466.171   1
   0 -11   2 5139.71 466.167   1
   0 -11   2 5304.98 464.569   3
   0  11  -2 4682.15 463.825   3
   0  11  -2 4923.60 464.688   6
   0  11   2 5587.66 466.028   6
   0  11   2 5243.82 466.076   1
   0  11  -2 5719.64 466.945   1
   0  11  -2 5684.69 467.154   5
   0  11   2 5154.44 466.238   5
   0 -11   2 5126.21 465.277   2
   0  11   2 5391.22 465.765   2
   0  11  -2 4655.07 464.309   2
   0 -11  -2 4848.73 464.824   2
   0 -11   3 1209.08 124.626   2
   0  11  -3 1295.65 125.005   2
   0  11   3 1299.29 125.864   2
   0  11  -3 1231.56 125.023   4
   0  11   3 1262.36 125.805   4
   0 -11  -3 1143.05 125.149   2
   0 -11   3 1162.19 123.690   3
   0  11  -3 1003.04 121.577   3
   0  11   3 1154.22 125.642   3
   0  11  -3 1282.40 125.069   6
   0  11   3 1277.29 125.710   6
   0  11  -3 1514.32 127.863   1
   0 -11  -3 1245.86 127.599   1
   0 -11   3 1240.49 126.879   1
   0  11   3 1387.85 127.230   1
   0  11   3 1469.86 127.205   5
   0  11  -3 1378.31 126.787   5
   0  11  -4 38.3667 39.5266   5
   0  11   4 3.97024 38.6219   5
   0  11  -4-16.3519 35.9094   4
   0  11   4-36.8764 36.7782   4
   0 -11  -4-18.0057 40.3813   2
   0 -11   4 11.0592 41.2668   1
   0  11   4 36.9005 40.8132   1
   0 -11  -4-14.7745 44.0036   1
   0 -11   4 33.9796 38.5840   3
   0  11   4-3.42043 40.5049   3
   0  11  -4 27.7955 39.7175   3
   0 -11  -4-17.1107 41.0147   3
   0  11  -4-3.68294 40.4499   1
   0  11  -4 33.0765 37.4672   6
   0  11   4 18.6542 37.4207   6
   0  11   4 21.5909 39.5925   2
   0  11  -4 24.5000 38.5096   2
   0 -11   4 73.5438 39.8654   2
   0  11   5 24.0923 38.9148   5
   0 -11  -5-14.5357 42.5994   2
   0 -11  -5 37.1645 41.9131   1
   0  11   5-14.8518 42.7070   1
   0 -11   5-11.1278 41.7619   1
   0 -11   5-18.4130 35.2558   3
   0  11  -5 33.7509 38.1980   3
   0  11   5 13.9038 41.5639   3
   0 -11  -5 17.3892 42.3841   3
   0  11  -5 30.8106 39.8659   5
   0  11  -5 14.8230 41.9324   1
   0  11   5 11.4167 38.6820   6
   0  11  -5 49.2252 37.3280   6
   0 -11   5 3.51242 39.8149   2
   0  11  -5 77.2284 41.7868   2
   0  11   5 58.0985 38.9854   2
   0  11   6 463.640 61.6420   5
   0 -11  -6 481.009 63.8803   2
   0  11  -6 398.071 58.0318   6
   0  11   6 399.999 60.5894   6
   0  11  -6 458.854 61.7666   1
   0 -11  -6 389.001 63.3980   3
   0 -11   6 421.315 57.4616   3
   0  11  -6 375.460 57.6634   3
   0  11   6 593.765 64.0843   3
   0  11  -6 419.655 61.0703   2
   0  11   6 572.355 64.0275   2
   0 -11   6 409.218 60.3849   2
   0 -11   6 421.949 63.6493   1
   0  11   6 474.939 61.7636   1
   0 -11  -6 441.721 63.7977   1
   0  11  -6 379.584 60.1232   5
   0  11  -7 1951.02 172.800   5
   0  11  -7 1795.48 171.898   2
   0  11   7 1721.25 172.071   2
   0 -11   7 1842.65 171.709   2
   0 -11  -7 1518.45 171.786   2
   0  11  -7 1674.75 169.585   3
   0 -11   7 1821.15 170.100   3
   0 -11  -7 1725.91 171.868   3
   0  11   7 1750.85 172.057   3
   0  11  -7 1873.11 172.395   1
   0  11   7 1957.75 173.228   1
   0 -11   7 2014.06 174.559   1
   0 -11  -7 1687.79 173.326   1
   0  11  -7 1860.64 170.221   6
   0  11   7 1906.96 172.498   6
   0  11  -8 39.3230 41.8885   2
   0  11   8 33.7735 41.3689   2
   0 -11   8 3.57682 40.0499   2
   0  11  -8-9.74787 39.8666   6
   0  11   8-4.04847 40.1816   6
   0 -11  -8-25.5987 43.7058   3
   0  11  -8 3.79518 42.4203   1
   0 -11  -8 15.0231 41.6208   2
   0 -11   8 48.6641 40.0698   3
   0  11  -8 45.6177 38.0996   3
   0  11   8 43.8543 42.2868   3
   0  11  -8 7.87349 40.5661   5
   0 -11   8 30.3905 42.6776   1
   0 -11  -8 3.80963 42.9431   1
   0  11   8-7.61147 42.1008   1
   0  11  -9 87.8412 41.5048   6
   0 -11  -9 37.2000 46.5908   3
   0  11  -9 88.1381 43.8013   1
   0  11  -9 91.5103 42.9114   5
   0  11  -9 133.406 43.0604   2
   0  11   9 94.9886 42.4372   2
   0 -11   9 57.7210 42.3698   2
   0  11   9 77.6937 40.5172   4
   0  11  -9 146.198 40.6313   3
   0 -11   9 170.513 40.7650   3
   0  11   9 74.3474 44.5558   3
   0 -11  -9-38.0284 44.3185   2
   0 -11  -9 111.596 46.6930   1
   0 -11   9 3.83579 45.8686   1
   0  11   9 111.481 46.4430   1
   0 -11 -10 233.350 52.7422   1
   0 -11  10 224.768 50.9752   1
   0  11  10 279.726 52.4502   1
   0  11 -10 189.387 46.7390   6
   0 -11 -10 264.775 53.3680   3
   0  11 -10 161.064 49.6220   5
   0  11  10 280.777 49.7868   5
   0  11 -10 291.785 49.9666   4
   0  11  10 253.767 49.9174   4
   0  11 -10 213.797 47.5380   3
   0  11  10 351.510 54.6304   3
   0 -11  10 94.6878 43.0201   3
   0  11 -10 185.834 49.0818   1
   0 -11 -10 188.719 47.9557   2
   0  11  10 203.942 50.0452   2
   0  11 -10 291.223 50.7132   2
   0 -11  10 200.276 48.0966   2
   0  11  11 993.726 98.0629   1
   0 -11 -11 967.263 99.2369   1
   0  11 -11 942.386 94.5895   6
   0  11  11 844.870 97.2050   6
   0  11 -11 786.578 96.0448   1
   0 -11  11 900.884 98.3277   1
   0  11 -11 881.413 97.0526   5
   0  11  11 944.343 98.0454   5
   0  11 -11 1051.50 98.8933   4
   0  11  11 803.489 95.3180   4
   0  11 -11 804.638 92.9575   3
   0 -11 -11 887.963 98.8589   3
   0  11  11 833.489 97.2584   3
   0 -11  11 911.828 93.5940   3
   0 -11 -11 815.294 96.7467   2
   0 -11  11 784.153 95.7499   2
   0  11 -11 908.828 95.8525   2
   0  11  11 931.461 97.2819   2
   0 -11  12 39.6253 46.5050   1
   0 -11 -12 67.6323 49.0135   1
   0  11  12-35.7676 45.3229   1
   0 -11  12 114.784 43.6385   1
   0  11  12 22.0033 42.7483   6
   0 -11 -12 27.3429 46.5554   3
   0 -11  12 55.7887 39.3607   2
   0 -11  12 29.7742 40.2343   6
   0  11  12 80.4291 44.0755   5
   0  11  12 72.1165 41.3268   4
   0 -11  12 116.561 43.4383   4
   0  11  12 15.6115 45.1006   3
   0 -11  12 46.3759 40.3135   3
   0  11  12 55.2601 41.7290   2
   0 -11 -12 138.282 47.6438   2
   0 -11  12 89.5921 39.6732   3
   0 -11  12 81.9054 44.4687   2
   0 -11 -13 406.612 63.1104   1
   0 -11  13 368.830 62.9215   1
   0  11  13 434.315 62.8966   1
   0 -11  13 476.533 60.3196   1
   0  11  13 336.876 58.8992   6
   0 -11 -13 444.244 63.8777   3
   0 -11  13 368.900 58.7311   2
   0 -11  13 257.295 54.2109   6
   0  11  13 300.090 59.3131   5
   0  11  13 425.785 60.3370   4
   0 -11  13 469.093 61.2113   4
   0 -11  13 405.513 57.9062   3
   0  11  13 388.375 60.7220   3
   0  11  13 451.905 61.4955   2
   0 -11 -13 360.278 62.1450   2
   0 -11  13 369.273 59.3853   2
   0 -11  13 342.866 53.8003   3
   0  11  14 134.282 48.5307   1
   0 -11  14 182.527 53.5498   1
   0 -11 -14 158.784 52.5358   1
   0 -11  14 202.576 50.3979   1
   0  11  14 146.668 46.9075   6
   0 -11 -14 302.014 53.8445   3
   0 -11  14 240.132 48.5083   2
   0 -11  14 182.717 46.1037   6
   0  11  14 194.347 51.0141   5
   0  11  14 125.631 46.8501   4
   0 -11  14 217.471 48.8187   4
   0 -11  14 116.641 45.2729   3
   0  11  14 152.881 49.2498   3
   0  11  14 194.435 49.0536   2
   0 -11 -14 178.412 50.9185   2
   0 -11  14 270.905 45.9384   3
   0 -11  14 225.115 49.0605   2
   0  11  15 49.4031 46.1849   1
   0 -11  15 86.1215 44.4246   1
   0  11  15 135.537 47.5943   6
   0 -11 -15 20.4240 47.5800   3
   0 -11  15 73.9040 49.0810   1
   0 -11  15-3.86276 41.4287   2
   0 -11  15 75.4851 41.4973   6
   0  11  15 65.9224 44.9989   5
   0 -11  15 52.0938 45.2439   5
   0  11  15 94.5885 46.7481   4
   0 -11  15 65.8517 44.5301   4
   0 -11  15 60.6015 41.9655   3
   0  11  15 73.4565 47.3860   3
   0 -11 -15 53.4041 49.1804   2
   0  11  15 4.10375 44.7752   2
   0 -11  15 73.4679 45.2179   2
   0  11  16 524.670 72.4336   1
   0 -11  16 559.961 71.0316   1
   0  11  16 595.583 72.4962   6
   0 -11 -16 497.074 72.6535   3
   0 -11  16 473.755 67.2594   2
   0 -11  16 510.785 72.8683   1
   0 -11  16 480.993 65.4914   6
   0  11  16 565.387 73.4846   5
   0  11  16 475.904 69.5101   4
   0 -11  16 640.598 72.8979   5
   0 -11  16 430.300 67.5820   4
   0  11  16 467.663 69.4284   3
   0 -11  16 549.631 67.7361   3
   0  11  16 527.748 70.8516   2
   0 -11 -16 549.109 72.5417   2
   0 -11  16 340.988 67.8794   2
   0  11  17 311.740 57.2298   1
   0 -11  17 255.973 55.2380   1
   0  11  17 247.598 54.9173   6
   0 -11 -17 243.433 59.0552   3
   0 -11  17 239.472 56.6360   1
   0 -11  17 257.903 50.2763   2
   0 -11  17 273.068 52.4904   6
   0  11  17 248.663 56.1148   5
   0  11  17 229.686 56.8524   4
   0 -11  17 314.727 57.0461   5
   0 -11  17 262.528 53.9642   4
   0  11  17 209.640 55.6055   3
   0  11  17 239.728 53.9627   2
   0 -11 -17 235.766 55.9320   2
   0 -11  17 341.583 55.8268   2
   0  11  18 85.1976 48.6462   1
   0 -11  18-21.2156 47.3345   1
   0  11  18 49.4516 45.7404   6
   0 -11 -18 46.7574 51.0910   3
   0 -11  18 16.6555 39.7834   3
   0 -11  18 123.198 52.1785   1
   0 -11  18-4.02175 41.7733   2
   0 -11  18 72.2663 43.9033   6
   0  11  18-14.8787 48.5370   5
   0 -11  18 50.3522 48.3568   5
   0  11  18 69.5569 45.3784   4
   0 -11  18 24.7062 45.3616   4
   0  11  18 21.2308 45.8857   3
   0 -11 -18-55.3591 49.1821   2
   0  11  18 72.3115 48.8124   2
   0 -11  18 4.02602 45.5328   2
   0  11  19 30.1969 46.9059   6
   0 -11  19-3.38593 39.4832   3
   0 -11 -19 94.6218 53.4555   3
   0 -11  19 107.410 51.2188   1
   0 -11  19 81.4924 42.1252   2
   0 -11  19 106.840 44.4392   6
   0  11  19 70.6139 52.6623   5
   0 -11  19 23.3086 47.9366   5
   0  11  19-20.1979 47.7472   4
   0 -11  19 50.2416 45.7809   4
   0 -11 -19 21.5324 49.2970   2
   0 -11  19 114.211 49.0107   2
   0 -11  20 428.911 67.0976   6
   0  11  20 435.892 71.2107   5
   0  11  20 631.172 75.1497   4
   0 -11  20 579.174 73.2014   5
   0 -11  20 434.016 68.3782   4
   0 -11  20 496.364 65.5480   3
   0 -11  20 474.862 66.0400   2
   0 -11  20 430.536 63.4003   3
   0  11  20 419.968 71.7757   6
   0 -11  20 392.701 67.7693   2
   0 -11  21 107.621 46.1221   6
   0  11  21 78.1617 53.0365   5
   0  11  21 78.1814 51.7243   4
   0 -11  21 53.1713 51.6038   5
   0 -11  21 36.3116 48.0251   4
   0 -11  21 7.01646 44.4482   3
   0 -11  21 104.545 45.6218   2
   0 -11  21 38.5603 42.7318   3
   0  11  21 52.0567 51.3248   6
   0 -11  21 8.37274 48.4474   2
   0 -11  22 51.0587 45.8700   6
   0  11  22 37.0367 50.1747   5
   0 -11  22 9.84350 51.6099   5
   0  11  22-10.5853 49.3517   4
   0 -11  22-21.0729 47.6578   4
   0 -11  22-10.7167 46.5856   3
   0 -11  22 29.6321 44.3065   2
   0 -11  22-10.7083 42.7182   3
   0  11  22 52.8990 51.2229   6
   0 -11  22-16.9512 48.3178   2
   0  11  23 5.37220 53.0639   5
   0  11  23 5.37299 51.5434   4
   0 -11  23 5.00919 50.9684   5
   0 -11  23-42.7912 50.1106   4
   0 -11  23 47.2980 48.6694   3
   0  11  23 21.4833 52.7018   6
   0 -11  23 36.3543 42.9764   3
   0 -11  23 4.01820 46.6239   6
   0 -11  23-17.1599 48.5814   2
   0  11  24 38.1537 51.8693   4
   0 -11  24 229.403 58.5657   5
   0 -11  24 5.42698 49.6654   4
   0 -11  24 22.2208 42.2442   3
   0  11  24 21.7996 55.8572   6
   0 -11  24 33.3577 48.0442   3
   0  11  24 32.7019 55.9745   5
   0  12   0 139.420 43.7855   4
   0 -12   0 190.850 49.2280   2
   0 -12   0 162.488 46.5127   3
   0  12   0 275.803 48.1148   6
   0  12   0 201.937 46.0695   2
   0 -12   0 131.828 48.5704   1
   0  12   0 104.582 47.5270   1
   0  12  -1 784.637 74.2356   4
   0  12   1 566.974 70.6786   4
   0 -12  -1 533.129 71.6314   2
   0 -12   1 515.161 69.9899   2
   0 -12   1 567.674 71.6942   3
   0  12   1 562.951 71.3523   3
   0 -12  -1 447.742 70.8173   3
   0  12  -1 451.255 70.6675   3
   0  12  -1 503.443 70.8373   6
   0  12   1 506.007 71.2944   6
   0  12  -1 608.108 72.8758   1
   0  12   1 630.623 71.7079   2
   0  12  -1 667.903 71.9790   2
   0  12   1 527.061 71.7030   1
   0 -12  -1 465.497 72.0955   1
   0 -12   1 631.944 73.4817   1
   0  12   2 157.387 42.9360   4
   0  12  -2 48.0355 41.3455   4
   0 -12   2 78.2644 41.1783   2
   0 -12  -2 52.8131 44.4761   2
   0 -12  -2 120.437 44.1594   3
   0  12   2 88.5181 45.6281   3
   0  12  -2 142.195 45.3416   3
   0  12  -2 103.191 42.2720   6
   0  12   2 77.8338 43.8199   6
   0  12  -2 135.762 45.6191   1
   0  12  -2 175.048 45.3209   2
   0  12   2 15.0812 42.3598   2
   0 -12   2 62.1244 45.6631   1
   0  12   2 69.8976 45.5975   1
   0 -12  -2 77.7426 46.9628   1
   0  12   3 364.192 55.5218   4
   0  12  -3 429.390 56.9190   4
   0 -12  -3 246.640 55.0002   2
   0  12   3 283.412 56.8926   3
   0 -12  -3 312.260 57.6789   3
   0  12  -3 261.701 54.4916   3
   0  12   3 308.438 57.2716   6
   0  12  -3 452.101 56.9393   6
   0  12  -3 392.713 59.5010   1
   0 -12   3 320.593 54.8452   2
   0  12   3 333.663 56.0735   2
   0  12  -3 342.815 55.2046   2
   0 -12   3 167.361 53.4343   1
   0 -12  -3 389.862 57.9145   1
   0  12   3 268.744 57.4240   1
   0  12   4 22.0514 40.6107   4
   0  12  -4-4.40154 41.5360   4
   0 -12  -4-19.1056 42.6213   2
   0 -12  -4 21.8264 43.8483   3
   0  12   4 18.1794 42.3223   3
   0  12  -4 79.9226 43.6370   3
   0  12  -4-10.8369 42.0479   6
   0  12   4 4.02099 42.6462   6
   0  12  -4 23.4215 43.2418   1
   0 -12   4-11.7224 43.4350   1
   0  12   4-23.4591 42.9338   1
   0 -12  -4 19.5586 46.1725   1
   0  12  -4 29.8365 44.8889   2
   0  12   4-41.9999 40.6485   2
   0 -12   4-11.1957 42.1224   2
   0  12   5 926.790 97.5091   2
   0  12  -5 881.935 96.5474   2
   0 -12   5 1020.84 98.4015   2
   0  12   5 936.482 97.4591   4
   0  12  -5 881.034 97.4144   4
   0 -12  -5 762.034 96.8556   2
   0  12   5 836.795 96.9593   3
   0 -12  -5 896.044 97.9799   3
   0  12   5 1040.67 98.7872   5
   0  12  -5 1019.20 99.3592   1
   0  12   5 699.520 96.4369   6
   0  12  -5 950.320 95.7136   6
   0 -12   5 824.019 97.2967   1
   0  12   5 844.571 97.6726   1
   0 -12  -5 825.783 97.0670   1
   0 -12   6 330.238 55.5157   2
   0  12   6 314.088 54.4454   2
   0  12  -6 330.038 54.0106   2
   0  12  -6 307.621 52.6522   4
   0  12   6 263.801 51.2178   4
   0 -12  -6 240.610 54.4226   2
   0  12   6 228.038 53.6486   3
   0 -12  -6 216.952 54.6099   3
   0  12   6 292.416 53.3147   5
   0  12  -6 228.638 54.9991   1
   0  12  -6 131.909 48.8562   6
   0 -12   6 276.200 56.1740   1
   0 -12  -6 347.953 59.0999   1
   0  12   6 331.790 56.4587   1
   0  12   7-23.4711 41.7237   2
   0  12  -7 11.3034 41.8823   2
   0 -12   7 37.7005 44.2956   2
   0  12   7-8.82812 43.0262   5
   0  12  -7-26.9688 41.3887   4
   0  12   7 76.6680 44.5475   4
   0 -12  -7 7.83029 45.1403   2
   0 -12  -7 60.7193 45.4063   3
   0  12   7-26.5480 44.6974   3
   0  12  -7 3.96680 44.2458   1
   0 -12   7-7.94157 46.0743   1
   0  12   7-35.7875 44.1244   1
   0 -12  -7 19.9030 46.1880   1
   0  12  -7-17.7542 41.5913   6
   0  12  -8 140.191 48.2408   2
   0 -12   8 136.483 47.3722   2
   0  12   8 51.3222 42.3153   2
   0  12   8 84.9118 44.2907   5
   0  12  -8 122.508 45.4306   4
   0  12   8 86.5119 44.5068   4
   0 -12  -8 31.6102 44.7931   2
   0  12   8 11.5342 47.3619   3
   0  12  -8 59.9133 47.1760   1
   0 -12  -8 76.9464 46.7902   3
   0 -12  -8 144.268 49.7247   1
   0 -12   8 67.9702 48.7129   1
   0  12   8 140.117 48.2101   1
   0  12  -8 113.379 45.4947   6
   0  12   8 94.9707 45.1779   6
   0  12   9 923.776 96.7828   5
   0  12   9 877.234 95.3761   2
   0 -12   9 866.212 96.2959   2
   0  12  -9 842.824 95.7910   2
   0  12   9 979.913 99.2062   4
   0  12  -9 824.890 95.5082   4
   0 -12  -9 790.214 96.6434   2
   0  12   9 764.479 95.3121   3
   0  12  -9 861.126 96.6965   1
   0 -12  -9 804.054 97.1906   3
   0  12   9 1008.63 99.1287   1
   0 -12   9 874.082 98.2226   1
   0 -12  -9 775.466 96.8324   1
   0  12   9 852.820 97.2972   6
   0  12  -9 1005.67 95.9632   6
   0  12 -10 95.7789 48.1200   6
   0  12  10 120.875 46.2035   6
   0 -12 -10 94.9456 50.8121   3
   0  12 -10 129.789 49.2641   1
   0  12 -10 120.739 49.5702   5
   0  12  10 91.8100 47.7790   5
   0  12  10 139.578 47.4268   4
   0  12 -10 166.844 48.1169   4
   0 -12 -10 100.792 49.4779   2
   0  12  10 102.781 47.6650   3
   0 -12 -10 183.237 51.5467   1
   0  12  10 150.502 47.6559   1
   0 -12  10 129.912 50.9195   1
   0 -12  10 123.037 47.1083   2
   0  12  10 213.484 46.6287   2
   0  12 -10 115.310 47.3607   2
   0  12  11 282.615 52.8093   6
   0  12 -11 192.197 51.7722   6
   0 -12 -11 136.407 53.4594   3
   0  12 -11 306.859 56.3401   1
   0  12  11 293.232 56.9850   5
   0  12  11 221.330 53.0283   4
   0  12 -11 356.347 57.9121   4
   0 -12 -11 187.356 53.5463   2
   0  12  11 276.607 53.5523   3
   0  12 -11 217.953 55.1043   5
   0 -12 -11 250.642 57.1765   1
   0  12  11 311.930 56.6177   1
   0 -12  11 229.339 58.0095   1
   0  12  11 260.424 53.7673   2
   0  12 -11 286.803 52.9890   2
   0 -12  11 166.751 51.7297   2
   0  12  12 28.7922 42.7165   2
   0 -12  12 15.6506 44.6867   2
   0  12  12-4.72217 44.3584   5
   0  12  12 81.0692 47.6262   4
   0 -12 -12-12.3502 46.7079   2
   0  12  12 12.1820 45.7664   3
   0 -12 -12 20.3202 46.8674   3
   0 -12 -12 8.28861 49.0766   1
   0 -12  12 16.5298 49.3803   1
   0  12  12-37.2569 44.3292   1
   0  12  12-9.28387 45.2580   6
   0 -12  13 225.181 58.8554   1
   0  12  13 309.177 58.0572   1
   0 -12 -13 359.723 61.8385   1
   0 -12  13 266.568 55.5686   1
   0  12  13 217.326 57.8200   6
   0 -12 -13 263.597 58.1481   3
   0 -12  13 311.698 54.1537   2
   0 -12  13 295.403 52.7552   6
   0  12  13 301.935 57.8990   5
   0 -12  13 325.894 58.5709   5
   0  12  13 362.296 60.0312   4
   0 -12  13 365.401 57.4499   4
   0  12  13 300.406 56.5345   3
   0 -12 -13 216.333 57.6675   2
   0  12  13 311.739 56.6603   2
   0 -12  13 275.693 50.3233   3
   0 -12  13 300.176 57.4130   2
   0 -12  14 67.3267 49.6833   1
   0  12  14-8.43303 46.3165   1
   0 -12 -14-8.44273 50.2963   1
   0 -12  14 4.20292 44.0832   1
   0  12  14 19.2338 45.7985   6
   0 -12 -14 75.0380 48.4650   3
   0 -12  14 59.7983 43.2573   2
   0 -12  14 109.050 46.4716   6
   0  12  14 9.72725 46.3218   5
   0  12  14 44.0615 46.1861   4
   0 -12  14 27.1398 45.7441   5
   0 -12  14 53.5960 44.2858   4
   0  12  14-4.16501 47.3409   3
   0 -12 -14 50.4375 50.2299   2
   0  12  14 16.7969 44.0446   2
   0 -12  14 30.1212 39.9194   3
   0 -12  14 39.9076 46.9850   2
   0 -12 -15 409.170 70.4851   1
   0 -12  15 484.297 70.7689   1
   0  12  15 578.997 70.7057   1
   0 -12  15 424.314 67.4372   1
   0  12  15 464.808 70.5574   6
   0 -12 -15 388.114 71.7758   3
   0 -12  15 487.274 66.3532   2
   0 -12  15 455.591 65.6593   6
   0  12  15 498.652 70.3193   5
   0  12  15 511.282 70.4955   4
   0 -12  15 426.695 68.6783   5
   0 -12  15 607.552 69.8961   4
   0  12  15 531.047 69.6429   3
   0  12  15 449.528 66.3834   2
   0 -12 -15 411.792 69.1447   2
   0 -12  15 415.228 68.9040   2
   0 -12  15 408.589 61.8236   3
   0 -12 -16 64.4985 52.9018   1
   0 -12  16 4.28772 51.3983   1
   0  12  16 4.97486 49.1615   6
   0 -12 -16-4.26810 50.7828   3
   0 -12  16-24.4182 43.1870   2
   0 -12  16 26.0262 43.7760   6
   0  12  16 5.01080 47.0801   5
   0 -12  16 51.1989 48.9154   5
   0  12  16 35.2307 49.9515   4
   0 -12  16 10.0164 45.6730   4
   0 -12  16-23.8990 44.7060   3
   0  12  16 85.2891 49.4246   3
   0 -12 -16 8.57624 50.2472   2
   0 -12  16 51.1720 39.8614   3
   0 -12  16-20.3703 45.8525   2
   0 -12  17 22.6198 45.6462   6
   0  12  17 5.08524 47.7615   5
   0  12  17 10.2049 48.2691   4
   0 -12  17 56.6926 50.1097   5
   0 -12  17 71.0797 47.8003   4
   0 -12  17 27.6272 45.1448   3
   0 -12  17-123.460 47.0713   2
   0 -12 -17-12.9450 52.8470   3
   0 -12  17 72.4643 41.2931   3
   0 -12  17-156.551 53.2454   2
   0  12  17 70.8043 47.3857   6
   0 -12  18-26.7834 44.0450   6
   0  12  18-20.6442 49.5116   5
   0 -12  18 33.5833 47.4935   5
   0  12  18 41.3896 48.3528   4
   0 -12  18-5.14832 45.5850   4
   0 -12  18 24.4764 44.4928   3
   0 -12  18 20.7958 42.5819   2
   0  12  18 5.13892 51.3121   6
   0 -12  18 10.4816 41.1785   3
   0 -12  18-20.8184 46.5217   2
   0 -12  19 93.3123 45.8194   6
   0  12  19 57.5924 51.3067   5
   0  12  19-83.9383 53.8578   4
   0 -12  19 116.911 48.2296   5
   0 -12  19 99.1886 52.9449   4
   0 -12  19 145.297 48.1109   3
   0 -12  19 109.337 47.2897   2
   0 -12  19 70.8205 44.7354   3
   0  12  19 120.026 55.1795   6
   0 -12  19 147.345 51.8320   2
   0 -12  20 3.95554 46.0535   6
   0  12  20-15.9315 51.1897   5
   0 -12  20 4.94877 51.6932   5
   0  12  20 5.31765 50.6676   4
   0 -12  20-5.29180 48.4917   4
   0 -12  20 7.18593 47.2664   3
   0 -12  20 50.9971 45.7608   2
   0 -12  20 57.4419 41.0059   3
   0  12  20 26.4949 48.5575   6
   0 -12  20 17.0177 49.6869   2
   0  12  21-32.2978 52.6158   5
   0 -12  21 15.0813 51.2855   5
   0  12  21 75.4276 50.8702   4
   0 -12  21 10.7288 49.3013   4
   0 -12  21 18.2253 46.9584   3
   0  12  21 42.9914 52.4102   6
   0 -12  21 43.7060 43.1570   3
   0 -12  21-24.1555 47.0408   6
   0 -12  21 30.0878 48.7874   2
   0 -12  22 76.0853 52.8586   4
   0  12  22 16.3497 52.1627   6
   0 -12  22 92.4757 45.7833   3
   0  12  22-5.45526 53.4134   5
   0  12  22 49.1192 53.1989   4
   0 -12  22 224.569 58.4127   5
   0 -12  22 88.8122 49.1201   3
   0  13   0 31.5930 43.2313   2
   0  13   0 9.31812 41.4345   4
   0 -13   0 23.7069 43.6361   2
   0 -13   0 91.9282 44.8787   3
   0  13   0 29.4060 46.0647   3
   0  13   0 58.0867 47.6361   5
   0  13   0 61.0983 46.5186   1
   0 -13   0 28.5425 48.2113   1
   0  13  -1 169.379 49.0646   2
   0  13   1 253.396 52.2463   2
   0  13  -1 237.712 51.3193   4
   0  13   1 172.504 50.9694   4
   0 -13   1 177.383 50.0961   2
   0 -13  -1 162.452 51.6373   2
   0 -13  -1 271.006 52.4053   3
   0 -13   1 145.643 49.0346   3
   0  13   1 207.875 51.5539   3
   0  13  -1 276.627 54.1095   3
   0  13   1 148.030 52.7885   5
   0  13  -1 169.314 51.3305   5
   0  13  -1 228.068 52.9202   1
   0  13   1 301.523 54.3931   1
   0 -13  -1 106.052 52.0488   1
   0 -13   1 199.769 52.2973   1
   0  13  -1 148.950 50.8353   6
   0  13  -2 236.056 54.6658   2
   0  13   2 286.168 53.9145   2
   0  13  -2 359.425 57.4605   4
   0  13   2 411.061 59.0867   4
   0 -13  -2 214.789 55.9083   2
   0 -13   2 322.833 56.7095   2
   0  13  -2 303.221 57.3875   3
   0 -13   2 256.373 53.2862   3
   0 -13  -2 273.926 57.7680   3
   0  13   2 333.815 59.5364   3
   0  13  -2 271.392 58.7080   5
   0  13   2 306.550 57.9922   5
   0  13  -2 362.859 59.9466   1
   0  13   2 273.430 55.7636   1
   0 -13   2 281.612 57.7668   1
   0 -13  -2 347.256 60.3389   1
   0  13  -2 394.417 59.8310   6
   0  13   3 83.8582 47.9696   2
   0  13  -3 82.6503 47.2719   2
   0  13   3 229.612 49.9126   4
   0  13  -3 131.016 51.3211   4
   0 -13   3 102.375 48.7355   2
   0 -13  -3 131.880 47.6479   2
   0  13   3 41.7318 49.2787   3
   0  13  -3 189.789 49.0944   3
   0 -13  -3 185.931 50.6983   3
   0 -13   3 154.022 47.9809   3
   0  13  -3 209.040 52.0736   5
   0  13   3 136.079 50.4014   5
   0  13  -3 159.300 50.3990   1
   0 -13  -3 220.996 51.9513   1
   0 -13   3 233.051 54.3846   1
   0  13   3 216.671 50.2977   1
   0  13  -3 272.205 51.0120   6
   0  13  -4 346.503 59.7900   2
   0  13   4 341.159 58.2346   2
   0 -13   4 275.809 55.8752   2
   0  13   4 432.812 60.5412   4
   0  13  -4 408.604 59.6823   4
   0 -13  -4 281.179 57.3773   2
   0  13  -4 263.208 57.9799   3
   0 -13   4 309.409 57.5549   3
   0 -13  -4 303.264 59.4660   3
   0  13   4 345.312 59.1255   3
   0  13  -4 365.021 62.4378   5
   0  13   4 397.429 61.3573   5
   0  13  -4 385.118 61.9048   1
   0 -13  -4 439.178 63.7043   1
   0  13   4 344.405 59.4627   1
   0 -13   4 328.102 61.1979   1
   0  13  -4 199.504 58.4475   6
   0  13   5 135.372 49.0461   6
   0  13  -5 132.040 49.4831   6
   0  13  -5 61.6446 48.8052   1
   0  13   5 147.374 48.0560   5
   0  13  -5 127.435 48.3107   4
   0  13   5 184.454 48.7000   4
   0 -13  -5 60.6261 48.8310   2
   0 -13   5 120.216 47.2414   3
   0  13  -5 77.7697 47.0623   3
   0 -13  -5 159.186 51.0688   3
   0  13   5 131.934 49.1202   3
   0  13  -5 165.072 50.3080   5
   0  13   5 94.6934 48.8154   1
   0 -13  -5 156.619 53.4625   1
   0 -13   5 53.4811 49.5133   1
   0 -13   5 118.419 49.1873   2
   0  13   5 104.999 46.6827   2
   0  13  -5 189.347 48.6146   2
   0  13  -6 158.321 51.3279   6
   0  13   6 124.141 48.8713   6
   0  13  -6 136.203 49.9940   1
   0  13   6 92.9124 45.4772   5
   0  13  -6 156.652 49.7093   4
   0  13   6 128.459 45.5697   4
   0 -13  -6 89.5085 48.5956   2
   0  13   6 133.529 47.6891   3
   0 -13   6 56.3043 45.3337   3
   0  13  -6 126.661 47.9271   3
   0 -13  -6 117.860 50.3203   3
   0  13  -6 143.278 48.8082   5
   0 -13  -6 165.537 53.0904   1
   0  13   6 115.749 48.1419   1
   0 -13   6 95.0222 50.0404   1
   0  13   6 126.020 46.7093   2
   0 -13   6 134.563 49.8119   2
   0  13  -6 142.387 49.3109   2
   0  13   7 270.230 56.3280   6
   0  13  -7 253.757 52.7785   6
   0  13  -7 203.205 52.8261   1
   0  13  -7 355.210 56.7056   5
   0  13   7 258.018 55.7851   5
   0  13  -7 277.168 55.3681   4
   0  13   7 239.568 54.6034   4
   0 -13  -7 213.044 55.0277   2
   0 -13  -7 143.122 54.1523   3
   0  13   7 262.224 54.9863   3
   0 -13   7 203.364 51.4472   3
   0  13  -7 371.754 54.4266   3
   0 -13  -7 216.319 55.6776   1
   0  13   7 216.081 54.4899   1
   0 -13   7 182.662 55.3153   1
   0 -13   7 289.835 54.6479   2
   0  13  -7 162.723 52.3088   2
   0  13   7 266.116 53.8798   2
   0  13   8 137.262 54.9514   6
   0  13  -8 245.294 53.6008   6
   0 -13  -8 293.534 58.3623   3
   0  13  -8 204.266 52.6860   1
   0  13  -8 253.305 59.5441   5
   0  13   8 369.713 59.4399   5
   0  13  -8 192.556 53.6634   4
   0  13   8 396.041 57.7327   4
   0 -13  -8 227.000 53.7541   2
   0  13  -8 255.300 53.3668   3
   0 -13   8 220.357 51.7869   3
   0  13   8 104.476 51.8341   3
   0 -13  -8 225.893 56.3887   1
   0  13   8 284.142 55.4702   1
   0 -13   8 258.731 57.7679   1
   0  13   8 185.562 54.6496   2
   0 -13   8 267.130 54.5014   2
   0  13  -8 223.135 52.5130   2
   0  13   9 55.7740 47.3084   6
   0  13  -9 3.82876 46.2342   6
   0 -13  -9-12.2098 47.2405   3
   0  13  -9 41.9202 44.8120   1
   0  13  -9-50.0949 49.0408   5
   0  13   9-47.9250 47.0438   5
   0  13  -9 4.85426 45.3837   4
   0  13   9 24.3510 46.1935   4
   0 -13  -9 12.4805 45.0483   2
   0 -13   9 59.4157 43.9593   3
   0  13  -9 27.9572 44.5423   3
   0  13   9 56.9386 47.2071   3
   0  13   9 58.8483 47.6180   1
   0 -13  -9 37.8719 50.8842   1
   0 -13   9-37.7680 49.3202   1
   0  13   9 33.2509 45.0072   2
   0 -13   9 28.0611 46.5307   2
   0  13  -9 12.0188 44.0870   2
   0 -13 -10 4.23418 48.9029   1
   0 -13  10 50.6840 49.4008   1
   0  13  10 16.9176 46.0366   1
   0  13 -10-53.6091 48.1496   6
   0  13  10 14.1690 48.2610   6
   0 -13 -10 4.11546 47.2277   3
   0  13 -10 37.9728 48.7299   1
   0  13 -10-36.7120 48.8599   5
   0  13  10 48.4665 46.0694   5
   0  13  10 24.5834 45.3934   4
   0  13 -10-19.5953 46.7841   4
   0  13 -10 66.4062 47.4785   3
   0  13  10-4.11238 46.5003   3
   0 -13  10 27.9630 43.8941   3
   0 -13 -10 4.19362 47.0218   2
   0  13 -10-16.1100 44.3103   2
   0  13  10-16.7588 46.1750   2
   0 -13  10 52.3891 47.4283   2
   0 -13 -11 191.749 54.8630   1
   0 -13  11 123.308 54.4703   1
   0  13  11 187.281 52.6509   1
   0  13  11 148.749 51.1225   6
   0  13 -11 191.796 51.8757   6
   0 -13 -11 166.469 52.5455   3
   0  13 -11 123.177 50.9133   1
   0  13 -11 226.902 55.0491   5
   0  13  11 181.478 52.9629   5
   0  13  11 114.176 51.5678   4
   0  13 -11 178.081 53.4852   4
   0  13 -11 101.546 48.4695   3
   0 -13  11 14.0011 45.1633   3
   0  13  11 41.5847 49.6956   3
   0 -13 -11 240.954 54.9394   2
   0  13  11 130.919 48.6520   2
   0  13 -11 166.274 48.9819   2
   0 -13  11 129.783 50.9482   2
   0 -13  12 25.6864 50.4517   1
   0 -13 -12 42.9128 51.8738   1
   0  13  12 19.4894 45.7550   6
   0  13 -12-42.3416 50.8722   6
   0 -13 -12-25.2513 48.7532   3
   0  13 -12-37.3904 50.7721   5
   0  13  12-24.8297 48.9423   5
   0  13 -12-44.9690 47.9306   4
   0  13  12-45.1526 49.0094   4
   0  13 -12 7.02217 45.5465   3
   0  13  12 16.8236 45.9359   3
   0 -13  12 10.5337 45.0266   3
   0 -13 -12 72.4748 49.7769   2
   0  13  12-12.7771 44.3039   2
   0 -13  12 53.1162 47.5567   2
   0  13 -12 57.1683 42.0573   2
   0 -13  13 129.316 55.5673   1
   0  13  13 148.486 53.1126   6
   0 -13 -13 310.490 57.2202   3
   0 -13  13 213.787 49.7605   2
   0 -13  13 216.465 50.6429   6
   0  13  13 135.719 53.6751   5
   0  13  13 197.739 53.3917   4
   0 -13  13 221.843 55.9158   5
   0 -13  13 121.191 49.8170   4
   0  13  13 131.762 51.8919   3
   0 -13  13 158.644 50.4644   3
   0 -13 -13 158.957 55.0390   2
   0 -13  13 156.398 51.0969   2
   0 -13  13 123.288 45.6972   3
   0 -13  14 46.6986 44.3085   6
   0  13  14 61.0856 51.7235   5
   0 -13  14-71.6092 48.3253   5
   0  13  14 56.4087 48.6567   4
   0 -13  14 142.978 51.4541   4
   0 -13  14 49.6361 45.1560   3
   0 -13  14 120.204 44.1263   2
   0 -13 -14-30.0741 53.1236   3
   0 -13  14 107.886 47.3012   2
   0 -13  14 21.2553 41.7979   3
   0  13  14-10.0516 47.1250   6
   0 -13  15 7.84364 46.7426   6
   0 -13  15-28.9755 48.9628   5
   0  13  15-46.6669 51.6886   4
   0 -13  15 61.9573 45.9918   4
   0 -13  15 7.13707 45.0163   3
   0  13  15 72.1731 55.2135   5
   0 -13  15 66.8596 42.8992   2
   0 -13  15 21.3939 41.3406   3
   0 -13  15 29.2831 45.4756   2
   0  13  15 10.1994 49.0624   6
   0 -13  16 15.8322 46.4606   6
   0 -13  16 156.430 52.8596   5
   0  13  16 115.386 52.1665   4
   0 -13  16 167.156 54.0467   4
   0 -13  16 89.8938 48.0687   3
   0  13  16 172.250 56.2189   5
   0 -13  16 88.4824 47.5329   2
   0 -13  16 63.2711 50.7434   2
   0 -13  16 79.0428 44.4643   3
   0  13  16 119.050 53.3578   6
   0 -13  17 76.0097 48.0433   6
   0 -13  17 74.2480 52.0912   5
   0  13  17 31.8375 52.0177   4
   0 -13  17 126.828 50.2923   4
   0 -13  17 21.7632 46.0606   3
   0  13  17 42.2784 48.6108   5
   0 -13  17 46.7621 43.9611   2
   0 -13  17 94.2313 44.9788   3
   0 -13  17 46.8136 49.6907   2
   0  13  17 68.2455 53.7020   6
   0 -13  18 44.5352 47.0689   6
   0  13  18-10.7026 53.2180   5
   0 -13  18 10.9827 46.1684   3
   0 -13  18-10.6917 49.2402   4
   0  13  18 32.2042 52.0977   4
   0 -13  18 55.1442 51.3381   5
   0 -13  18-38.6118 50.8094   2
   0 -13  18 40.2379 42.8648   3
   0  13  18 21.2941 52.8279   6
   0  13  19 27.0817 52.9218   5
   0 -13  19-5.40799 50.6737   4
   0 -13  19-33.2993 47.5198   3
   0  13  19 38.0092 52.0985   4
   0 -13  19-45.7094 54.1776   5
   0 -13  19 33.2728 42.4308   3
   0  13  19 53.9464 52.9446   6
   0 -13  20-20.5837 56.1915   5
   0  13  20 104.372 56.9941   4
   0 -13  20 251.579 60.8688   4
   0 -13  20 164.608 52.9210   3
   0 -13  20 134.572 47.2316   3
   0  13  20 142.064 56.7008   6
   0  13  20 65.7789 56.6514   5
   0  14   0 37.1875 44.6692   2
   0  14   0 133.402 48.9004   4
   0 -14   0 4.13504 46.3819   2
   0  14   0-58.1398 47.2966   3
   0 -14   0-27.1330 47.2985   3
   0  14   0 47.5347 50.0286   5
   0  14   0 63.6558 49.4145   1
   0 -14   0-4.24836 50.5446   1
   0  14   0 61.0216 49.6190   6
   0  14   1-24.8601 43.3544   2
   0  14  -1-16.5006 43.7478   2
   0  14   1-39.5441 47.4169   4
   0  14  -1-9.88147 45.4918   4
   0 -14   1 12.3845 46.3573   2
   0 -14  -1 8.29130 47.1008   2
   0 -14  -1 15.6423 47.8880   3
   0  14   1-39.1025 49.2916   3
   0  14  -1-23.0711 48.6660   3
   0 -14   1-92.2841 48.2107   3
   0  14  -1-47.4178 48.2458   5
   0  14   1 76.3088 49.0224   5
   0  14  -1-33.9622 46.5312   1
   0 -14   1 46.7459 50.0042   1
   0 -14  -1 4.24922 49.4581   1
   0  14   1-8.48911 48.2246   1
   0  14   1 132.219 50.9745   6
   0  14  -1 17.2572 50.2946   6
   0  14   2 45.6911 44.8060   2
   0  14  -2 49.4492 45.7340   2
   0  14  -2-54.4270 49.3058   4
   0  14   2 4.95093 45.8244   4
   0 -14   2-28.8660 47.0159   2
   0 -14  -2 16.6279 47.1616   2
   0 -14  -2 3.94425 46.7057   3
   0  14  -2-38.1667 45.0582   3
   0  14   2-19.7123 48.0130   3
   0 -14   2 45.8147 45.1414   3
   0  14   2 9.58066 47.9405   5
   0  14  -2-14.2066 49.8487   5
   0  14  -2 25.4921 47.3158   1
   0  14   2-4.24977 46.7555   1
   0 -14   2 12.7599 51.3490   1
   0 -14  -2-8.50890 49.6839   1
   0  14   2 147.196 51.7626   6
   0  14   3 25.0156 43.9988   2
   0  14  -3 20.5992 43.3949   2
   0  14  -3 39.6600 47.6982   4
   0  14   3-14.8916 46.9838   4
   0 -14  -3 62.5769 48.5123   2
   0 -14   3 37.0959 46.7077   2
   0 -14   3 37.9098 45.6591   3
   0 -14  -3 19.9136 47.5406   3
   0  14  -3-26.5417 47.5723   3
   0  14   3-59.7117 50.7464   3
   0  14   3-38.5213 48.1087   5
   0  14  -3 52.0700 52.8252   5
   0  14  -3 8.50833 46.4963   1
   0 -14  -3 12.7859 51.5497   1
   0 -14   3 68.1405 54.2151   1
   0  14   3 63.8590 47.4340   1
   0  14   3 45.1470 47.4560   6
   0  14  -4 32.9826 44.2997   2
   0  14   4 37.6933 44.8352   2
   0  14  -4-9.94398 45.8951   4
   0  14   4-44.8113 47.3188   4
   0 -14   4 24.7480 46.5527   2
   0 -14  -4 62.8737 47.5447   2
   0 -14  -4-76.3737 46.9338   3
   0  14  -4-33.9093 48.8141   3
   0 -14   4 7.53734 47.6348   3
   0  14   4 88.3861 49.0586   3
   0  14  -4-42.6357 53.9122   5
   0  14   4-24.2177 47.2103   5
   0  14  -4 38.3573 47.1267   1
   0  14   4 36.5696 51.0721   6
   0 -14   4-4.26625 50.8908   1
   0  14   4 4.26670 45.9301   1
   0 -14  -4-4.27122 51.1024   1
   0  14   5 110.025 47.4885   4
   0  14  -5 69.8888 46.4980   4
   0 -14  -5 79.9851 48.1367   2
   0 -14   5 18.7367 44.8439   3
   0  14   5 36.4981 47.0515   3
   0 -14  -5 24.3457 48.7611   3
   0  14  -5-3.74649 46.1483   3
   0  14  -5 127.948 47.8842   2
   0 -14   5 16.5205 45.2648   2
   0  14   5 63.0931 45.1041   2
   0  14   5-78.7197 49.3632   6
   0 -14  -5-4.28251 50.9984   1
   0 -14   5 51.3415 50.2568   1
   0  14  -5 52.1840 51.5084   5
   0  14   5-97.5312 49.5843   5
   0  14  -6-9.51517 52.8820   5
   0  14   6 29.4755 46.7977   5
   0  14  -6-20.0610 48.1109   4
   0  14   6-45.2233 50.5978   4
   0 -14  -6 38.0846 49.8701   2
   0 -14   6 44.7688 46.6501   3
   0 -14  -6 36.8784 51.5157   3
   0  14  -6 108.170 49.2974   3
   0  14   6-20.4815 43.9339   3
   0  14   6-37.5524 48.8303   6
   0 -14   6 34.3163 51.5506   1
   0 -14  -6-21.4889 53.2991   1
   0  14  -6 53.7604 46.7525   2
   0 -14   6-37.2434 46.8614   2
   0  14   6-46.5158 45.0168   2
   0  14  -7-76.4074 50.0676   5
   0  14   7-49.5274 50.0821   5
   0  14  -7 20.1685 46.7760   4
   0  14   7-35.3839 46.7776   4
   0 -14  -7-12.7658 48.2685   2
   0 -14   7-40.9093 44.6296   3
   0  14  -7 133.863 50.2708   3
   0  14   7 82.7127 47.6053   3
   0  14   7-4.75837 50.1776   6
   0 -14  -7-8.27650 48.9199   3
   0 -14  -7-34.4971 51.5163   1
   0 -14   7-34.4379 50.7324   1
   0  14   7 25.5091 45.2605   2
   0 -14   7-4.14761 47.1251   2
   0  14  -7 12.4380 45.5255   2
   0  14   8 19.9835 47.8454   5
   0  14  -8-15.2198 48.1320   4
   0  14   8 5.08648 48.1429   4
   0 -14  -8 34.2314 49.1256   2
   0  14  -8 44.5034 47.3434   3
   0  14   8 25.0449 49.1476   3
   0 -14   8-3.70759 46.6448   3
   0  14  -8 33.5726 51.3728   5
   0 -14  -8 79.3618 51.9727   3
   0  14   8 9.64713 50.9909   6
   0  14  -8 49.9218 44.6523   2
   0 -14   8-8.32562 48.5604   2
   0  14   9 90.7578 49.7860   5
   0  14   9 112.687 52.6310   4
   0  14  -9 56.1839 50.3203   4
   0 -14  -9-38.7499 49.4133   2
   0 -14   9 3.70300 47.7057   3
   0  14  -9 59.2410 47.9443   3
   0  14   9 16.8594 50.2939   3
   0 -14   9 37.5922 48.0975   2
   0  14  -9 45.9170 42.2304   2
   0 -14  -9 8.43360 50.3923   3
   0  14   9-14.6675 49.5309   6
   0  14  -9-4.82342 54.3413   5
   0  14 -10 43.6779 51.0061   5
   0  14 -10-36.0236 50.5243   4
   0  14  10-15.4857 48.6203   4
   0  14 -10 14.8074 46.8202   3
   0  14  10 34.0243 49.6092   3
   0 -14  10 3.70221 45.8799   3
   0  14  10 96.7105 51.8166   5
   0 -14 -10 8.51242 50.1872   3
   0 -14  10 25.1724 48.6301   2
   0  14 -10 8.38556 48.2906   2
   0  14  10 29.7452 52.3030   6
   0  14 -11 4.88926 52.5646   5
   0  14 -11 41.4924 49.3226   4
   0  14  11 26.0198 47.5864   4
   0  14 -11 29.6271 47.8916   3
   0 -14  11 40.7402 47.2811   3
   0  14  11-35.9864 51.5788   5
   0 -14 -11 30.0670 51.8773   3
   0  14 -11 67.4112 50.1385   2
   0 -14  11 29.5106 48.3245   2
   0  14  11-5.02438 51.3622   6
   0  14  12 15.5759 49.4407   5
   0  14 -12 36.6136 50.6188   4
   0  14  12 104.949 51.8110   4
   0  14 -12 11.1317 47.0662   3
   0 -14  12 18.5538 45.0955   3
   0  14 -12 54.2000 55.6984   5
   0  14 -12 21.1884 47.5291   2
   0 -14  12 8.48054 44.9071   2
   0  14  12 25.4674 51.4910   6
   0  14  13 84.7054 49.3872   4
   0 -14  13 9.93361 49.6239   5
   0 -14  13 10.5512 49.0944   4
   0 -14  13 14.8739 49.1776   3
   0 -14  13-12.7951 49.1262   2
   0 -14  13 3.71535 42.5285   3
   0 -14  13 42.6029 43.5627   2
   0  14  13 5.24616 51.8490   5
   0  14  13 10.3231 53.2989   6
   0 -14  14 149.075 51.9231   4
   0 -14  14 89.6041 49.6815   3
   0  14  14 79.5368 53.3125   5
   0 -14  14 55.9559 44.4758   3
   0 -14  14 141.526 55.0353   2
   0  14  14 64.1240 49.4757   4
   0 -14  14 20.0483 53.5350   5
   0  14  14 62.7596 52.8181   6
   0 -14  15-5.37339 48.8535   4
   0 -14  15 26.2557 47.9150   3
   0  14  15 16.0757 53.1614   5
   0 -14  15-12.9469 50.1554   2
   0 -14  15-41.2248 44.5074   3
   0 -14  15 5.05988 51.8025   5
   0  14  15 64.7039 52.3224   4
   0  14  15-15.8921 51.8675   6
   0 -14  16 65.0825 51.8259   4
   0 -14  16 3.77210 47.4075   3
   0  14  16 27.0774 54.5697   5
   0 -14  16 67.8420 44.8084   3
   0  14  16 16.3331 53.5783   4
   0 -14  16 15.3341 52.1672   5
   0  14  16 118.006 55.9471   6
   0 -14  17 43.8012 51.7299   4
   0 -14  17 22.7728 49.7390   3
   0 -14  17 61.9734 51.5204   5
   0  14  17 38.4761 54.5902   4
   0 -14  17-22.7541 42.0885   3
   0  14  17-5.47211 54.4650   5
   0  14  17 48.8698 52.0336   6
   0 -15   0-4.05975 49.5969   3
   0  15   0 20.2909 52.3985   3
   0 -15   0 51.5234 50.3894   2
   0  15   0-25.1081 51.9497   5
   0  15   0-5.19747 51.5827   4
   0  15   0-120.464 55.8649   6
   0  15  -1 72.5575 51.3646   3
   0 -15   1 20.1621 48.1825   3
   0  15   1 12.2592 51.3118   3
   0 -15  -1-40.8811 50.2115   3
   0 -15  -1 12.8999 49.9697   2
   0 -15   1 68.6076 49.6735   2
   0  15   1 5.03561 52.1474   5
   0  15  -1 65.1427 53.1155   5
   0  15  -1 10.3981 50.1817   4
   0  15   1 10.4016 51.1083   4
   0  15  -1 156.062 55.9588   6
   0  15   1-9.35620 52.4300   6
   0 -15   2 56.0960 48.2554   3
   0  15   2 82.3327 52.1786   3
   0 -15  -2 24.7028 50.2101   3
   0  15  -2 44.0611 52.5791   3
   0 -15   2 64.2616 49.2841   2
   0 -15  -2 30.1788 51.1626   2
   0  15  -2 80.0625 54.8598   5
   0  15   2 80.8450 55.0928   5
   0  15  -2 145.743 52.5030   4
   0  15   2 41.6602 50.1643   4
   0  15  -2 95.5869 58.0665   6
   0  15   2 127.590 57.2598   6
   0  15  -3 3.98322 50.0275   3
   0 -15   3-35.8456 50.5603   3
   0 -15  -3-33.1891 50.2410   3
   0  15   3 20.7331 52.5682   3
   0 -15   3 4.28208 50.6364   2
   0  15   3 5.07456 52.7007   5
   0  15  -3 15.0052 53.2620   5
   0  15   3-109.593 52.0121   4
   0  15  -3 20.8513 52.1757   4
   0  15   3-4.77695 53.1136   6
   0  15  -3-40.6505 52.0909   6
   0  15  -4 47.5346 50.8565   3
   0 -15   4 106.939 51.6323   3
   0 -15  -4 71.1012 50.5951   3
   0  15   4 29.2616 51.9486   3
   0 -15   4 21.4166 50.4271   2
   0  15   4 71.4104 53.3052   5
   0  15  -4 90.0835 55.5740   5
   0  15   4 5.23319 48.3342   4
   0  15  -4 57.4736 51.9713   4
   0  15   4 115.877 54.4587   6
   0  15  -4 40.3492 51.7742   6
   0 -15  -5 80.0609 51.6738   3
   0 -15   5 3.94255 47.4496   3
   0  15  -5 74.8909 50.7419   3
   0  15   5-37.9023 50.8338   3
   0 -15   5-4.28753 49.9826   2
   0  15  -5-13.3693 51.9515   6
   0  15   5-29.3028 54.8428   6
   0  15   5-26.2504 50.1290   4
   0  15  -5 26.2102 49.3456   4
   0  15  -5-5.00968 53.0278   5
   0  15   5-46.1658 51.5428   5
   0  15  -6-124.108 56.8394   6
   0  15   6 29.6398 54.2417   6
   0 -15  -6 25.4867 52.6782   3
   0  15  -6 94.2671 49.7117   3
   0  15   6-8.49299 52.2964   3
   0 -15   6 7.85720 47.9720   3
   0 -15   6-72.9733 53.6740   2
   0  15  -6 125.531 57.3308   5
   0  15   6 10.3213 51.8555   5
   0  15  -6-5.26147 48.9296   4
   0  15   6-57.9861 49.7417   4
   0  15  -7-21.1432 52.0074   4
   0  15   7 31.7735 49.9973   4
   0  15   7-24.9914 54.1267   6
   0  15  -7 35.3012 55.0507   6
   0 -15  -7 72.7589 48.6555   3
   0  15  -7 23.4786 48.7579   3
   0 -15   7 39.1380 48.2959   3
   0  15   7 72.7375 54.3900   5
   0 -15   7 30.1039 50.2409   2
   0  15  -7-40.2911 52.5202   5
   0  15   8 37.2647 53.3073   4
   0  15  -8 26.5624 48.7142   4
   0  15  -8 127.544 57.1972   6
   0  15   8 40.4560 53.9860   6
   0 -15  -8 86.2418 54.6539   3
   0 -15   8 3.90358 48.1771   3
   0  15  -8-31.2239 49.3675   3
   0  15  -8 75.8010 54.4496   5
   0 -15   8 168.154 54.2847   2
   0  15   8-36.6305 53.5068   5
   0  15  -9 31.1809 53.9496   3
   0 -15   9 23.3886 49.1863   3
   0  15  -9 10.6815 51.2784   4
   0  15   9-5.35344 52.2246   4
   0  15  -9 76.1282 56.4532   5
   0  15   9 52.7290 54.3513   5
   0  15  -9 39.4936 57.9649   6
   0  15   9-15.3518 52.7496   6
   0  15 -10 7.78725 51.6755   3
   0 -15  10 31.1521 49.5752   3
   0  15  10 161.621 55.2520   4
   0  15 -10 91.3389 50.8095   4
   0  15 -10 30.6205 54.8697   5
   0  15  10 42.5120 54.0683   5
   0  15 -10 105.211 55.3265   6
   0  15  10 113.898 57.1685   6
   0  15 -11-7.78937 51.2490   3
   0 -15  11-15.5728 49.2371   3
   0  15  11 5.42244 54.3969   4
   0  15 -11-5.40705 52.4923   4
   0  15 -11 30.7978 53.5265   5
   0  15  11-26.7891 55.2083   5
   0  15  11 104.762 57.7424   6
   0  15 -11 65.7319 54.4456   6
   0  15 -12 23.3736 51.1891   3
   0 -15  12 70.1246 52.8696   3
   0  15  12 60.0440 54.0506   4
   0  15 -12 54.4404 57.8610   4
   0  15 -12-92.9760 58.4114   5
   0  15  12-16.2123 55.1154   5
   0  15  12-21.1990 57.3806   6
   0  15 -12 61.3964 55.2256   6
   0  15  13-43.5974 54.7743   5
   0 -15  13 20.7947 51.6992   5
   0  15  13-27.4879 52.2616   4
   0 -15  13 3.90177 49.9860   3
   0 -15  13-60.2970 53.6823   4
   0 -15  13 42.8827 44.8188   3
   0 -15  13 13.1715 46.2252   6
   0  15  13-21.4402 55.4416   6
   0  16   0 59.0413 55.6895   3
   0 -16   0 42.1888 52.2702   3
   0  16   0 105.308 57.0423   5
   0  16   0-70.5996 55.8660   4
   0  16   0 127.217 56.1137   6
   0  16  -1 67.1120 55.7265   3
   0 -16   1-12.5880 52.7744   3
   0 -16  -1 12.7287 51.2375   3
   0  16   1 8.48526 54.2158   3
   0  16   1-63.3472 56.3223   5
   0  16  -1 63.0710 53.9374   5
   0  16  -1 10.8644 56.5286   4
   0  16   1-10.8674 53.2214   4
   0  16   1 24.6683 56.1675   6
   0  16  -1 92.2317 58.2710   6
   0  16  -2-12.5175 51.8352   3
   0 -16   2-58.4342 52.7039   3
   0  16   2 29.8672 52.2683   3
   0 -16  -2-21.3434 51.9196   3
   0  16   2-52.9532 55.5334   5
   0  16  -2 52.5094 58.1800   5
   0  16   2 43.5149 55.8145   4
   0  16  -2 16.3063 52.1594   4
   0  16  -2 139.661 57.4638   6
   0  16   2-4.97872 57.7834   6
   0 -16  -3 25.7711 53.2770   3
   0  16  -3-4.15363 53.0679   3
   0 -16   3 20.7743 51.8927   3
   0  16   3-31.8842 55.1802   5
   0  16  -3 10.5011 54.0886   5
   0  16  -3-38.1048 53.8948   4
   0  16   3-10.8936 53.4561   4
   0  16  -3 76.5356 57.2407   6
   0  16   3 90.4197 57.7381   6
   0  16  -4 24.8042 52.5474   3
   0 -16   4 86.8380 51.8638   3
   0  16  -4-20.9986 56.7980   5
   0  16   4-48.0138 55.7948   5
   0  16  -4 49.0800 53.9478   4
   0  16   4 87.3417 54.9346   4
   0  16   4 55.7819 59.2861   6
   0  16  -4 47.5285 55.7484   6
   0 -16   5 61.7896 52.2740   3
   0  16  -5 57.6567 53.8952   3
   0  16   5-5.35950 54.7549   5
   0  16  -5-10.5135 54.3586   5
   0  16   5-10.9495 52.3959   4
   0  16  -5-32.8070 52.5727   4
   0  16  -5-42.5284 57.7014   6
   0  16   5 15.3633 54.9238   6
   0 -16   6 41.0330 50.4660   3
   0  16  -6-20.5122 52.5437   3
   0  16  -6-82.2567 55.5692   4
   0  16   6 32.9550 55.3100   4
   0  16  -6-79.9396 58.6410   6
   0  16   6 15.5139 57.1852   6
   0  16   6-16.1634 57.3582   5
   0  16  -6 52.6326 55.3970   5
   1   0   0-2.71253 7.82556   5
   1   0   0 8.26200 9.95862   6
   1   0   0 8.89249 5.54697   2
   1   0   0 11.8661 7.54643   3
   1   0   0 2.54038 3.85219   4
   1   0   0-4.29875 7.75787   5
   1   0   0-0.28944 7.04568   3
   1   0   0 8.56424 3.89363   4
   1   0   0 2.90352 5.48947   2
   1   0   0 4.08276 2.58808   1
   1   0   0 3.16409 2.60535   1
   1   0   0 14.8098 10.2714   6
   1   0  -1 109970. 9874.26   6
  -1   0   1 115785. 9874.29   6
   1   0   1 130685. 9874.85   3
   1   0   1 134511. 9874.64   2
  -1   0  -1 122823. 9874.56   2
   1   0   1 127173. 9874.76   6
   1   0  -1 112795. 9874.06   5
  -1   0  -1 124508. 9874.52   5
   1   0   1 129521. 9874.57   5
   1   0  -1 117601. 9874.08   2
  -1   0  -1 113193. 9874.20   4
   1   0  -1 108987. 9874.04   4
   1   0   1 113565. 9874.23   4
   1   0  -1 107613. 9874.27   3
  -1   0   1 110606. 9874.30   3
   1   0   1 95408.3 9874.18   1
   1   0  -1 94299.0 9874.02   1
  -1   0  -1 117701. 9874.27   1
  -1   0   1 113211. 9874.07   1
  -1   0   1 116901. 9874.09   2
   1   0   2 19938.9 1593.50   6
   1   0  -2 17926.7 1592.69   5
   1   0   2 20605.7 1593.38   5
  -1   0   2 16796.9 1592.65   5
  -1   0   2 19170.4 1592.72   2
   1   0  -2 18327.8 1592.74   2
   1   0   2 19060.9 1593.07   4
  -1   0   2 17586.9 1592.82   4
   1   0  -2 16690.5 1592.76   4
  -1   0   2 19148.0 1592.80   3
   1   0  -2 20537.6 1592.86   3
   1   0   2 19202.2 1593.32   2
  -1   0  -2 20440.2 1593.40   2
   1   0   2 21661.9 1593.65   3
   1   0  -2 15982.7 1592.77   1
  -1   0  -2 17332.2 1593.00   1
  -1   0   2 19156.1 1592.92   1
   1   0   2 15674.5 1592.88   1
  -1   0   2 18001.9 1592.74   6
   1   0  -2 17069.7 1592.69   6
  -1   0  -3 116100. 9386.71   6
   1   0   3 116701. 9386.87   6
   1   0   3 113348. 9386.77   5
  -1   0   3 100826. 9386.04   5
   1   0  -3 115305. 9386.22   2
  -1   0   3 92319.9 9385.98   2
  -1   0   3 94782.9 9386.17   4
   1   0   3 108514. 9386.50   4
   1   0  -3 119076. 9386.17   3
  -1   0   3 107983. 9386.09   3
   1   0   3 113784. 9386.76   2
   1   0   3 116996. 9386.95   3
  -1   0  -3 127048. 9387.06   3
  -1   0   3 103606. 9386.01   6
  -1   0   3 106877. 9386.36   1
  -1   0  -3 93848.9 9386.46   1
   1   0   3 110655. 9386.55   1
   1   0  -3 104915. 9386.35   1
  -1   0  -4 12959.4 1120.52   6
  -1   0   4 12223.7 1119.91   5
   1   0   4 14712.8 1120.87   5
  -1   0   4 11326.0 1119.79   2
   1   0  -4 14046.3 1120.10   2
   1   0   4 13969.7 1120.74   2
  -1   0   4 13419.4 1120.26   4
   1   0  -4 11462.5 1119.96   4
   1   0   4 13291.3 1120.50   4
  -1   0  -4 11202.5 1120.07   4
  -1   0   4 15521.4 1120.05   3
   1   0  -4 11886.6 1119.68   3
  -1   0  -4 13457.3 1120.80   3
  -1   0   4 12960.0 1119.85   6
  -1   0  -4 11842.1 1120.25   1
   1   0  -4 13499.5 1120.28   1
  -1   0   4 10741.7 1119.96   1
   1   0   4 14106.7 1120.58   1
  -1   0  -5 6.20269 18.0263   6
  -1   0   5 9.33077 11.0399   2
   1   0  -5 22.5579 11.7563   2
  -1   0  -5 0.86035 17.4225   4
   1   0  -5 9.63402 17.5210   4
   1   0   5 12.9823 16.2772   4
  -1   0   5 14.6278 15.5397   4
   1   0   5 6.96568 13.3099   2
  -1   0  -5 28.8656 14.0687   2
   1   0  -5 6.38675 16.8589   5
  -1   0   5-10.5591 14.8859   5
   1   0   5 1.94644 16.7707   5
  -1   0   5 2.09721 11.0260   3
  -1   0  -5 4.89787 13.1344   3
   1   0  -5 6.99334 11.1148   3
  -1   0   5 2.70325 13.5183   6
   1   0  -5 0.64002 15.3811   6
  -1   0  -5 24.7007 12.9793   1
   1   0  -5 13.2592 12.0673   1
  -1   0   5 16.7877 13.1693   1
   1   0   5 17.0972 13.5421   1
   1   0   6 73247.0 5895.99   6
  -1   0  -6 72603.8 5895.71   6
  -1   0   6 66131.9 5895.28   2
   1   0  -6 69686.6 5895.50   2
  -1   0   6 58717.6 5895.27   4
  -1   0  -6 60350.2 5895.29   4
   1   0   6 65530.1 5895.74   4
   1   0  -6 62063.5 5895.25   4
  -1   0  -6 60808.8 5895.72   2
   1   0  -6 69397.6 5895.17   3
  -1   0  -6 75295.4 5896.21   3
  -1   0   6 76591.0 5895.38   3
   1   0  -6 72422.3 5895.05   6
  -1   0   6 77154.0 5895.30   6
  -1   0  -6 65554.9 5895.59   5
  -1   0   6 69228.2 5895.42   5
   1   0  -6 61846.6 5894.98   5
   1   0   6 74748.9 5896.21   5
  -1   0   6 65054.5 5895.57   1
   1   0  -6 63903.8 5895.49   1
  -1   0  -6 62534.1 5895.66   1
   1   0   7 4826.78 384.807   6
  -1   0  -7 4908.88 384.693   6
  -1   0   7 4328.47 384.369   4
   1   0   7 4722.30 384.842   4
  -1   0  -7 3559.77 383.876   4
   1   0  -7 4065.33 384.071   4
   1   0   7 4345.40 384.800   5
  -1   0   7 4579.67 384.192   5
  -1   0  -7 4606.25 384.674   5
   1   0  -7 3913.22 383.814   5
  -1   0   7 5126.10 384.093   3
   1   0  -7 4628.17 383.839   3
   1   0   7 3943.73 384.419   2
   1   0  -7 3507.83 383.691   2
   1   0  -7 4193.49 383.591   6
  -1   0   7 4668.19 383.943   6
   1   0   7 4270.42 384.708   1
  -1   0  -8 7643.82 610.044   6
   1   0   8 7327.17 610.436   6
   1   0  -8 6400.45 609.440   4
  -1   0  -8 6080.22 609.452   4
   1   0   8 7636.96 610.552   4
  -1   0   8 7268.45 610.145   4
  -1   0   8 7030.51 609.733   5
   1   0  -8 6802.27 609.388   5
  -1   0  -8 6848.75 609.906   5
   1   0  -8 8402.38 609.969   3
   1   0   8 7024.21 610.085   3
  -1   0  -8 8145.59 610.916   2
  -1   0   8 6952.82 609.391   6
   1   0  -8 5521.83 608.550   6
  -1   0  -8 5590.16 609.646   1
   1   0   8 6960.33 610.207   1
  -1   0   8 6475.43 609.877   1
   1   0   9 3505.40 270.938   6
  -1   0  -9 3454.58 270.653   6
  -1   0  -9 3733.99 271.548   2
   1   0  -9 3491.59 270.529   2
  -1   0   9 2790.08 269.567   2
  -1   0   9 2743.69 270.134   4
   1   0  -9 3145.85 270.228   4
   1   0   9 1487.73 268.690   4
  -1   0  -9 2877.34 270.033   4
  -1   0  -9 3276.45 270.541   5
   1   0  -9 3145.53 269.796   5
  -1   0   9 2919.16 269.919   5
   1   0   9 3395.11 270.699   3
  -1   0  -9 3646.56 271.052   3
  -1   0   9 2823.92 269.366   3
   1   0  -9 3178.76 269.598   6
  -1   0   9 3261.12 269.864   6
  -1   0   9 2616.64 270.259   1
   1   0  -9 3060.12 270.406   1
  -1   0  -9 3395.95 270.816   1
   1   0   9 2751.44 270.053   1
   1   0 -10 15342.6 1302.16   6
  -1   0 -10 15690.5 1302.92   6
  -1   0  10 13236.3 1302.46   2
   1   0 -10 16679.7 1303.33   2
   1   0  10 13076.1 1302.89   2
  -1   0 -10 12389.3 1302.22   4
   1   0 -10 13062.9 1302.22   4
  -1   0 -10 16771.8 1303.95   2
   1   0 -10 14191.5 1302.27   5
  -1   0 -10 14827.5 1302.84   5
  -1   0  10 14428.8 1302.78   5
   1   0  10 16665.7 1303.64   3
  -1   0  10 15540.6 1302.59   3
  -1   0 -10 17723.3 1304.04   3
   1   0 -10 16367.4 1303.01   3
  -1   0  10 16314.6 1302.86   6
   1   0 -10 14743.2 1303.16   1
   1   0  10 14355.7 1303.32   1
  -1   0 -10 15209.4 1303.55   1
  -1   0  10 11763.7 1302.41   1
   1   0 -11 7934.87 694.113   6
  -1   0 -11 7977.54 694.752   6
   1   0 -11 9340.85 695.716   2
  -1   0  11 6937.88 694.360   2
   1   0  11 7578.87 695.163   2
   1   0 -11 7203.92 694.372   4
   1   0  11 6584.66 694.932   4
  -1   0 -11 6275.21 694.133   4
  -1   0  11 7929.06 695.359   4
  -1   0 -11 8619.02 695.982   2
   1   0  11 8521.13 695.830   5
  -1   0 -11 6766.63 694.367   5
   1   0 -11 8072.28 694.588   5
   1   0 -11 9419.30 695.207   3
  -1   0 -11 8654.40 695.754   3
   1   0  11 8371.00 695.491   3
  -1   0  11 8148.69 694.594   3
  -1   0  11 7967.54 694.685   6
  -1   0 -11 8538.81 695.984   1
  -1   0  11 6762.38 694.765   1
   1   0 -11 8104.81 695.490   1
   1   0  11 7521.99 695.341   1
   1   0 -12 8040.13 692.624   6
   1   0  12 8631.24 694.277   6
  -1   0 -12 7757.81 693.096   6
   1   0 -12 7236.81 692.823   4
  -1   0  12 6638.25 693.251   4
  -1   0 -12 6655.78 692.766   4
   1   0  12 8774.39 694.713   4
  -1   0 -12 9045.62 694.596   2
   1   0  12 7982.46 693.858   2
  -1   0  12 7162.70 692.933   2
   1   0 -12 8394.06 693.776   2
   1   0  12 7624.98 694.153   5
  -1   0 -12 7327.77 693.121   5
   1   0 -12 7220.32 692.601   5
  -1   0  12 8324.33 693.787   5
  -1   0  12 7758.17 692.896   3
  -1   0 -12 8440.28 694.107   3
   1   0  12 8724.34 694.265   3
   1   0 -12 9155.72 693.786   3
  -1   0  12 6643.03 693.024   1
   1   0  12 7068.56 693.495   1
   1   0 -12 8637.27 694.316   1
  -1   0 -12 7553.04 693.990   1
   1   0  13 1733.27 155.169   6
  -1   0 -13 1492.68 154.632   6
   1   0 -13 1750.46 154.246   6
   1   0  13 1402.62 154.634   2
   1   0 -13 1911.38 155.239   2
  -1   0  13 1462.17 153.924   2
   1   0  13 1529.33 154.917   4
  -1   0  13 1765.68 155.621   4
  -1   0 -13 1744.79 155.541   2
  -1   0  13 1918.69 155.689   5
   1   0 -13 1580.47 154.611   5
   1   0  13 1556.58 155.198   5
  -1   0  13 1631.82 154.015   3
  -1   0 -13 2050.09 156.105   3
   1   0  13 1941.71 155.580   3
   1   0 -13 1836.22 154.410   3
  -1   0  13 1757.22 155.068   1
   1   0 -13 1504.58 154.768   1
   1   0  13 1541.27 155.210   1
   1   0 -14 3276.19 314.084   6
  -1   0  14 3368.47 314.803   2
   1   0 -14 3793.55 315.610   2
   1   0  14 3079.84 315.114   2
   1   0  14 3677.91 316.080   4
  -1   0  14 3208.45 315.328   4
  -1   0 -14 3517.39 315.862   2
  -1   0  14 3306.20 315.079   5
   1   0  14 3841.04 316.379   5
  -1   0  14 3730.77 315.103   3
   1   0  14 3261.09 315.216   3
  -1   0 -14 3981.34 316.141   3
   1   0 -14 4239.46 315.804   3
  -1   0  14 3762.40 315.137   6
   1   0  14 4108.14 316.465   6
  -1   0  14 2867.69 314.842   1
   1   0  14 2998.00 315.076   1
   1   0 -14 3549.34 316.035   1
   1   0 -15 7477.53 698.931   6
   1   0  15 7317.43 700.494   2
  -1   0  15 7643.88 700.106   2
   1   0 -15 7914.20 700.441   2
  -1   0  15 7049.61 700.227   4
   1   0  15 7687.84 700.924   4
  -1   0 -15 8775.95 701.621   2
   1   0  15 8552.25 701.497   5
  -1   0  15 7370.68 700.163   5
  -1   0 -15 9113.23 701.470   3
  -1   0  15 8013.71 699.798   3
   1   0 -15 8818.09 700.387   3
   1   0  15 8116.15 700.732   3
   1   0  15 8731.54 701.165   6
  -1   0  15 8622.41 700.315   6
   1   0  15 7989.35 700.930   1
   1   0 -15 7227.42 700.331   1
  -1   0  15 6882.47 700.072   1
   1   0  16 206.255 33.5057   6
   1   0  16 140.221 32.5145   2
  -1   0  16 200.580 31.7345   2
   1   0  16 97.1041 32.1383   4
  -1   0  16 175.682 30.9569   4
   1   0 -16 198.210 34.7326   2
  -1   0 -16 192.650 34.9323   2
  -1   0  16 134.250 32.4597   5
   1   0  16 127.408 31.3214   5
  -1   0  16 150.293 30.7132   3
   1   0  16 103.837 31.8004   3
  -1   0 -16 145.518 33.7566   3
   1   0 -16 126.943 30.7391   3
  -1   0  16 206.272 32.2875   6
   1   0  16 122.729 33.4537   1
   1   0 -16 156.154 34.7966   1
  -1   0  16 169.694 32.8336   1
   1   0  17 126.411 31.0795   6
   1   0  17 86.7481 30.5731   2
  -1   0  17 57.0993 28.3030   2
  -1   0  17 82.5758 28.7915   4
   1   0  17 124.782 30.2180   4
   1   0 -17 59.8822 31.1937   2
  -1   0 -17 156.297 36.1599   2
   1   0  17 116.500 30.1442   5
  -1   0  17 85.7653 31.3862   5
  -1   0  17 84.6156 29.2048   3
   1   0 -17 184.367 33.5315   3
   1   0  17 98.2875 31.4833   3
  -1   0 -17 101.125 34.7784   3
  -1   0  17 93.1957 30.0345   6
  -1   0  17 118.310 32.4311   1
   1   0 -17 49.1073 33.2741   1
   1   0  17 114.510 34.3213   1
  -1   0  18 3091.02 304.106   2
   1   0  18 3246.80 305.046   2
   1   0 -18 3329.43 305.145   2
  -1   0  18 3295.68 305.333   4
   1   0  18 2875.94 304.525   4
  -1   0 -18 3632.43 306.141   2
  -1   0  18 3770.20 306.114   5
   1   0  18 3253.48 305.543   5
  -1   0 -18 3555.54 305.802   3
   1   0  18 3491.47 305.473   3
   1   0 -18 3447.67 304.760   3
  -1   0  18 3285.25 304.269   3
  -1   0  18 3840.97 305.324   6
   1   0  18 4063.84 306.642   6
   1   0  18 3391.45 305.487   1
  -1   0  18 3192.43 305.239   1
   1   0 -18 3117.13 305.668   1
   1   0 -19 964.601 96.4069   2
  -1   0  19 864.429 94.8931   2
   1   0  19 877.066 94.9524   4
  -1   0  19 865.619 94.5777   4
  -1   0 -19 1041.51 96.8386   2
  -1   0  19 1069.09 96.5832   5
   1   0  19 969.182 96.1334   5
  -1   0 -19 1030.04 97.3248   3
   1   0 -19 978.839 95.9901   3
  -1   0  19 966.610 94.5798   3
   1   0  19 939.117 96.2109   3
   1   0  19 917.782 95.3221   6
  -1   0  19 1076.51 95.7783   6
   1   0 -19 773.822 96.8628   1
  -1   0  20 1527.83 177.017   2
  -1   0  20 2083.06 179.814   4
   1   0  20 1767.09 178.589   4
   1   0 -20 1950.57 179.187   2
   1   0  20 1939.10 179.084   5
  -1   0  20 1954.08 178.630   5
  -1   0 -20 2161.82 180.142   3
   1   0 -20 2118.31 178.838   3
   1   0  20 2031.45 178.648   3
  -1   0  20 1988.30 178.011   3
  -1   0  20 2055.95 178.945   6
   1   0  20 1767.69 178.083   6
   1   0  20 1673.46 178.997   1
   1   0  21 31.4531 33.5855   6
   1   0  21 58.0626 35.6626   2
   1   0  21 45.6306 33.9721   4
  -1   0  21 22.4807 33.8356   4
  -1   0 -21 34.1977 39.2944   2
  -1   0  21 77.7730 35.7254   5
   1   0  21 55.8875 35.4461   5
  -1   0 -21 29.1695 39.8716   3
  -1   0  21 39.2967 35.1131   3
   1   0 -21 93.8298 39.3490   3
  -1   0  21 12.9061 33.1826   6
   1   0  21 48.6225 40.0292   1
   1   0 -21 75.5613 40.0321   1
  -1   0 -21 41.7172 40.0038   1
  -1   0  21-6.86076 35.1099   1
   1   0  22 29.1697 34.3373   6
  -1   0  22-16.9755 36.9046   2
   1   0  22 81.3044 37.2214   2
  -1   0  22 46.9382 37.0867   4
   1   0  22 27.7580 35.1076   4
  -1   0 -22 53.0944 39.9653   2
  -1   0  22 48.0799 37.0165   5
   1   0  22 31.0748 35.9471   5
  -1   0  22 44.0814 35.0924   3
   1   0  22-3.35513 36.2745   3
   1   0 -22 18.9175 39.8282   3
  -1   0  22 13.5285 33.7945   6
  -1   0  22 24.8887 37.5086   1
  -1   0 -22-17.9896 42.8668   1
   1   0  22 61.1026 41.5183   1
   1   0 -22 17.8002 38.5492   1
   1   0  23 64.5276 38.6072   6
   1   0  23 47.4292 39.4947   2
  -1   0  23 91.4378 39.3121   2
  -1   0  23 36.6504 35.9038   4
   1   0 -23 98.6030 42.6494   2
  -1   0 -23 43.8404 40.1897   2
   1   0  23-8.07974 36.1067   5
  -1   0  23 27.0155 36.9998   5
  -1   0 -23 79.9040 42.9270   3
   1   0  23 72.8405 39.8866   3
  -1   0  23 31.8354 37.9558   6
   1   0  23 22.2637 41.1705   1
  -1   0  23 44.0672 39.9664   1
  -1   0 -23 52.0034 45.3554   1
   1   0 -23 51.4739 43.5959   1
   1   0  24 3.75736 37.0706   2
  -1   0  24-3.63263 38.7808   2
   1   0  24-3.82000 41.7565   1
   1   0 -24 3.78860 43.8521   1
  -1   0 -24 3.82415 46.2590   1
  -1   0  24 45.4068 41.0666   1
   1   0 -24 54.5643 43.4255   2
  -1   0 -24 18.8108 41.9241   2
  -1   0  24-20.0872 41.2467   5
  -1   0 -24 39.4218 45.2696   3
  -1   0  24 23.7188 38.0887   3
   1   0  24 67.9974 42.2751   3
  -1   0  24-11.0689 37.5024   6
   1   0  24 63.0916 38.9006   6
   1   0  25 24.5245 40.2930   6
  -1   0  25 52.4169 40.6953   2
   1   0  25 3.86187 40.1912   2
   1   0  25 84.1920 41.3030   4
  -1   0  25 21.9131 38.4803   4
   1   0 -25 63.7389 45.4094   2
  -1   0 -25-27.0687 46.0050   2
   1   0  25 43.4037 39.7604   5
   1   0  25 3.68307 39.7458   3
  -1   0 -25 47.9605 44.6845   3
   1   0 -25 59.6568 40.8769   3
  -1   0  25 56.0477 40.8685   3
  -1   0  25 7.68293 39.6641   6
  -1   0 -25 86.3828 47.2002   1
  -1   0  25 54.4663 42.9598   1
   1   0 -25-42.8493 50.0313   1
   1   0  25-19.6213 42.8750   1
   1   0  26 498.868 66.5187   2
  -1   0  26 446.403 67.2095   2
  -1   0  26 521.102 68.6108   4
   1   0  26 608.884 69.1976   4
   1   0 -26 539.660 71.9086   2
  -1   0 -26 570.906 72.5814   2
  -1   0  26 587.871 70.3027   5
   1   0  26 659.258 70.8702   5
   1   0 -26 445.048 70.1634   3
  -1   0 -26 599.187 72.9201   3
  -1   0  26 458.830 66.2280   3
   1   0  26 488.368 67.7185   3
  -1   0  26 674.329 70.8327   6
   1   0  26 365.928 68.2885   1
  -1   0 -26 382.452 70.3726   1
  -1   0  26 402.922 67.5917   1
   1   0 -26 503.308 72.2082   1
   1   0  27 104.854 46.4990   6
   1   0  27 32.4166 41.8735   2
  -1   0  27 106.620 43.2316   2
   1   0  27 51.9258 42.7298   4
  -1   0  27 158.989 45.6302   4
   1   0 -27 90.9580 48.8595   2
  -1   0 -27 101.442 49.0236   2
  -1   0  27 129.598 46.7984   5
   1   0  27 83.2730 44.1433   5
   1   0  27 120.321 45.5158   3
  -1   0  27 89.2827 42.1282   3
   1   0 -27 126.678 48.9993   3
  -1   0 -27 159.373 52.4129   3
  -1   0  27 65.3340 45.2674   1
   1   0 -27 155.374 52.3266   1
  -1   0 -27 148.152 51.2668   1
   1   0  27 131.536 49.2013   1
  -1   0  28 384.190 60.3508   2
   1   0  28 484.145 61.8767   2
  -1   0  28 375.538 65.2397   4
  -1   0 -28 517.684 66.9038   2
   1   0 -28 299.713 61.8966   2
   1   0  28 400.002 63.5271   5
  -1   0  28 424.245 63.8603   5
  -1   0 -28 338.162 65.6714   3
   1   0  28 393.256 62.1257   3
  -1   0  28 481.239 61.8742   3
   1   0 -28 328.980 64.0189   3
   1   0  28 454.965 63.4457   6
   1   0 -28 371.583 66.3542   1
  -1   0 -28 445.150 67.9745   1
  -1   0  28 300.201 61.3580   1
  -1   0  29 24.7763 42.1902   2
   1   0  29 37.9459 42.9892   2
  -1   0  29 19.7919 46.4677   4
  -1   0 -29 25.3376 49.2316   2
   1   0 -29-16.5428 46.6791   2
  -1   0  29 52.2620 46.7244   5
   1   0  29-83.2006 46.9507   5
   1   0 -29 19.6141 48.5157   3
   1   0  29 40.5980 43.6244   3
  -1   0 -29-101.654 53.5442   3
  -1   0  29 19.5762 41.6031   3
   1   0  29 60.2858 47.8606   6
  -1   0  29 17.6805 45.4360   6
   1   0 -29-17.0145 51.7942   1
  -1   0 -29 21.3795 53.1025   1
  -1   0  29-42.4779 45.7284   1
  -1   0  30 76.1522 47.4887   4
  -1   0 -30 90.1775 52.3253   2
   1   0 -30 151.830 51.7786   2
   1   0  30 135.529 49.6343   5
  -1   0  30 122.137 49.0711   5
   1   0 -30 8.02876 50.2375   3
   1   0  30 120.076 47.3599   3
  -1   0  30 88.1734 43.8233   3
  -1   0 -30 95.4112 55.7574   3
  -1   0  30 54.7425 43.8752   2
  -1   0  30 77.4710 49.2971   6
   1   0  30 33.3701 48.3148   6
   1   0 -31 12.8813 50.2906   2
   1   0  31 46.2769 49.8931   5
  -1   0  31-50.1273 49.2958   5
  -1   0  31-62.3975 47.2726   4
  -1   0  31-4.69034 44.8898   6
   1   0  31 53.8152 51.3906   6
  -1   0  31-8.18775 44.4732   3
   1   0  31-8.43116 42.4493   3
   1   0 -31 69.7104 51.6921   3
  -1   0 -31 16.8895 55.9404   3
  -1   0  32 220.880 56.8168   5
   1   0  32 184.058 54.6083   5
  -1   0  32 122.300 55.2728   4
  -1   0  32 154.233 54.4268   6
   1   0  32 305.779 59.5563   6
  -1   0  32 96.0291 48.5260   3
   1   0 -32 133.876 58.8795   3
  -1   0 -32 249.062 60.7742   3
  -1   0  33 47.3048 52.9032   5
   1   0  33 48.3102 53.6820   5
  -1   0  33 81.4115 56.5412   4
  -1   0  33-9.89414 48.6386   6
   1   0  33 5.12978 49.4175   6
   1   0 -33 4.25606 55.4349   3
  -1   0  33 59.4850 47.0005   3
   1  -1  33 10.7178 51.8629   5
  -1   1  33 42.3210 49.3020   5
  -1   1  33 5.43581 51.2715   4
  -1   1  33 95.6923 52.9006   6
   1  -1  33 76.1241 54.1206   6
   1   1 -33-12.6263 55.2417   3
  -1   1  32 93.1226 50.4256   5
   1  -1  32 57.7223 53.9347   5
   1  -1  32 38.2904 46.3404   3
  -1   1  32 29.6115 45.1583   3
   1   1 -32 49.5361 51.3042   3
  -1   1  32-9.83262 47.8230   6
   1  -1  32 84.2346 48.1973   6
  -1   1  32-15.9803 48.4191   4
  -1   1  31 83.3919 51.3472   4
   1   1 -31 89.8934 53.0256   2
  -1   1  31 90.9389 51.0859   5
   1  -1  31-15.3936 50.0036   5
   1   1 -31 48.5285 53.5568   3
   1  -1  31 96.1686 46.4257   3
  -1  -1 -31 123.719 53.3594   3
  -1   1  31 87.2527 45.9779   3
  -1   1  31 119.776 45.4607   6
   1  -1  31-33.8138 49.5805   6
  -1   1  30 169.410 50.0478   2
  -1   1  30 101.798 48.5124   4
   1   1 -30 193.335 55.2211   2
  -1  -1 -30 219.770 57.6990   2
   1  -1  30 170.346 50.0076   5
  -1   1  30 132.970 49.7507   5
   1  -1  30 246.147 50.6362   3
  -1   1  30 175.278 47.5927   3
   1   1 -30 181.831 56.0459   3
  -1  -1 -30 146.806 56.1949   3
  -1   1  30 191.126 53.2183   6
   1  -1  30 131.718 51.2423   6
   1  -1  29-9.14744 44.6991   6
  -1   1  29-16.6258 40.8055   2
   1  -1  29 16.8406 42.0568   2
  -1   1  29-4.96259 44.6673   4
   1   1 -29 45.3271 48.3553   2
  -1  -1 -29 4.23955 49.0521   2
   1  -1  29-19.5282 47.2823   5
  -1   1  29 19.1780 45.6910   5
  -1  -1 -29 74.0845 50.5614   3
  -1   1  29 155.560 46.1520   3
   1   1 -29-15.4297 48.9684   3
   1  -1  29-108.514 48.1028   3
  -1   1  29 67.9150 46.9312   6
  -1   1  29 17.0250 45.5828   1
  -1  -1 -29 4.28064 51.7621   1
   1   1 -29 34.0614 52.8173   1
   1  -1  28 328.472 60.0349   6
   1  -1  28 322.086 59.2546   2
  -1   1  28 333.991 59.5333   2
  -1   1  28 405.573 61.4732   4
   1   1 -28 375.133 62.2178   2
  -1  -1 -28 395.397 64.5739   2
   1  -1  28 456.062 62.9446   5
  -1   1  28 335.424 60.2454   5
   1  -1  28 302.534 56.8168   3
   1   1 -28 334.325 61.6511   3
  -1  -1 -28 395.291 64.5138   3
  -1   1  28 389.794 55.8264   3
  -1   1  28 549.081 65.5739   6
   1   1 -28 351.051 62.7282   1
  -1  -1 -28 361.626 67.4553   1
  -1   1  28 321.777 61.3463   1
   1  -1  27 339.633 56.6445   2
  -1   1  27 350.299 56.3355   2
   1   1 -27 373.995 61.0973   2
  -1  -1 -27 411.827 63.1692   2
  -1   1  27 309.605 54.4959   4
  -1   1  27 343.428 57.8605   5
   1  -1  27 378.362 58.0304   5
  -1   1  27 323.225 56.5952   3
   1  -1  27 352.704 56.8077   3
  -1  -1 -27 433.910 64.8173   3
   1   1 -27 441.612 62.1401   3
  -1   1  27 270.171 59.1616   1
  -1  -1 -27 366.816 65.0350   1
   1   1 -27 339.751 62.2184   1
  -1   1  26 42.7226 39.6168   2
   1  -1  26 35.5733 41.9355   2
  -1   1  26 13.6435 40.8266   4
  -1  -1 -26-27.9020 45.5268   2
   1   1 -26 15.3418 46.1764   2
   1  -1  26 71.5921 45.0720   5
  -1   1  26-52.4781 43.9595   5
  -1  -1 -26 3.85012 46.6924   3
   1   1 -26 21.2460 45.8926   3
  -1   1  26 3.70110 41.2270   3
   1  -1  26-11.2057 40.3007   3
  -1  -1 -26-4.03281 48.3365   1
   1   1 -26 44.0005 50.6406   1
  -1   1  26 44.0105 44.4878   1
   1  -1  25 196.850 47.9642   6
  -1   1  25 102.109 42.9066   2
   1  -1  25 61.6498 41.7816   2
   1  -1  25 164.425 45.3598   4
  -1   1  25 193.632 45.1429   4
   1   1 -25 234.907 48.4939   2
  -1  -1 -25 171.135 50.0985   2
   1  -1  25 164.516 45.1919   5
  -1  -1 -25 168.846 50.0488   3
  -1   1  25 97.0847 43.7472   3
   1   1 -25 174.685 48.2074   3
   1  -1  25 152.562 46.0808   3
  -1   1  25 162.633 45.0903   6
  -1   1  25 175.630 48.0136   1
   1   1 -25 78.0225 49.6537   1
  -1  -1 -25 169.270 53.5727   1
   1  -1  25 169.078 46.6794   1
   1  -1  24 838.515 92.9613   1
   1   1 -24 751.478 92.4979   1
  -1  -1 -24 781.910 92.8965   1
  -1   1  24 679.770 91.1798   1
   1   1 -24 777.542 92.1966   2
  -1  -1 -24 841.083 92.5714   2
  -1   1  24 945.072 93.4622   5
  -1   1  24 770.460 90.2267   3
   1  -1  24 926.993 91.7448   3
  -1  -1 -24 938.198 94.4510   3
   1  -1  24 905.801 91.1231   6
  -1   1  24 897.448 92.0667   6
   1  -1  24 877.792 92.5337   2
  -1   1  24 859.586 91.5942   2
   1  -1  23 446.845 54.6537   6
   1  -1  23 291.247 52.5405   2
  -1   1  23 373.883 53.4209   2
  -1   1  23 413.299 55.4316   4
   1   1 -23 419.690 56.0832   2
  -1  -1 -23 445.386 57.8266   2
  -1  -1 -23 382.640 56.5996   3
  -1   1  23 280.016 50.2548   3
   1   1 -23 277.158 50.5083   3
   1  -1  23 355.038 53.3558   3
   1  -1  23 253.001 54.5142   1
   1   1 -23 305.783 58.9525   1
  -1   1  23 320.825 54.0751   1
  -1   1  23 378.062 53.7969   6
   1  -1  23 294.162 51.7928   5
  -1   1  23 301.743 52.6337   5
  -1   1  22 1380.33 135.309   2
  -1  -1 -22 1537.30 137.675   2
   1  -1  22 1298.15 135.286   2
  -1   1  22 1360.71 135.666   4
   1  -1  22 1222.10 134.591   4
  -1   1  22 1496.69 136.470   5
   1  -1  22 1499.51 136.129   5
  -1  -1 -22 1413.98 136.452   3
   1   1 -22 1569.61 136.051   3
  -1   1  22 1365.47 134.835   6
   1  -1  22 1433.00 135.441   6
   1   1 -22 1458.53 137.570   1
   1  -1  22 1370.08 135.999   1
  -1   1  22 1210.41 134.614   1
   1  -1  21 10.2655 34.0792   6
  -1   1  21 49.7852 33.2006   2
   1  -1  21 3.40861 35.0245   2
   1  -1  21 22.9154 32.8507   4
  -1   1  21 49.0023 31.7638   4
   1   1 -21 32.4701 35.5844   2
  -1  -1 -21 24.1396 35.3616   2
   1  -1  21-3.71694 35.0479   5
  -1   1  21-7.19940 33.7014   5
  -1   1  21-15.6820 33.3240   3
   1   1 -21 41.0181 35.2682   3
  -1   1  21 53.8640 34.3130   6
   1  -1  21 41.8267 39.9782   1
  -1   1  21 41.3837 37.3827   1
   1   1 -21 6.88648 40.7529   1
   1  -1  20 302.478 51.7455   1
  -1   1  20 172.665 46.3494   1
  -1   1  20 371.111 47.3616   4
   1  -1  20 296.001 46.1705   4
   1   1 -20 286.584 48.6165   2
  -1   1  20 281.794 48.0261   5
   1  -1  20 316.534 47.4756   5
   1   1 -20 332.763 47.7953   3
  -1   1  20 319.233 46.7571   3
  -1  -1 -20 367.754 52.0645   3
   1  -1  20 269.080 47.7246   3
  -1   1  20 375.849 48.1155   6
   1  -1  20 402.039 48.8186   6
  -1  -1 -19 738.946 77.4260   2
  -1   1  19 669.879 74.1133   2
   1  -1  19 648.430 74.1895   4
  -1   1  19 600.894 73.8193   4
   1   1 -19 702.799 74.6176   2
   1  -1  19 726.244 75.5147   5
  -1   1  19 605.159 73.8792   5
   1   1 -19 763.772 74.8879   3
  -1  -1 -19 707.255 77.4569   3
  -1   1  19 597.152 73.5902   3
   1  -1  19 782.596 75.9258   3
   1  -1  19 644.622 74.1994   6
  -1   1  19 862.106 75.7734   6
   1   1 -19 731.838 76.7347   1
   1  -1  18 2068.03 171.427   6
   1  -1  18 1636.53 170.312   2
  -1   1  18 1730.44 169.922   2
  -1  -1 -18 2048.37 172.377   2
  -1   1  18 1702.57 170.752   4
   1  -1  18 1803.61 170.676   4
   1   1 -18 1955.25 170.862   2
   1  -1  18 1523.84 170.139   5
  -1   1  18 1539.59 170.006   5
  -1   1  18 1765.96 170.147   3
  -1  -1 -18 2225.66 172.987   3
   1  -1  18 1807.28 170.411   3
   1   1 -18 2091.26 170.715   3
  -1   1  18 2053.82 171.207   6
  -1   1  18 1626.17 170.134   1
   1   1 -18 1990.65 172.361   1
   1  -1  18 1934.19 171.755   1
   1  -1  17 2051.23 177.164   6
   1  -1  17 1983.92 176.884   2
  -1   1  17 1619.94 175.388   2
  -1  -1 -17 2112.76 177.932   2
   1  -1  17 1951.42 177.167   4
  -1   1  17 1929.78 176.940   4
   1   1 -17 1868.62 176.315   2
  -1   1  17 2048.81 177.243   5
   1  -1  17 1785.03 177.145   5
   1   1 -17 2069.06 176.489   3
  -1  -1 -17 2212.62 177.895   3
  -1   1  17 1969.33 176.413   3
   1  -1  17 1845.37 175.931   3
  -1   1  17 1849.45 176.371   6
  -1   1  17 1594.58 175.953   1
   1   1 -17 1896.76 177.257   1
   1  -1  17 1828.48 176.862   1
   1   1 -16 4721.19 440.506   6
   1  -1  16 5775.75 443.354   6
   1  -1  16 4397.92 441.809   2
  -1  -1 -16 5321.78 443.132   2
  -1   1  16 4186.99 441.345   2
   1  -1  16 4539.88 442.126   4
  -1   1  16 4958.17 442.651   4
   1   1 -16 5555.19 442.851   2
   1  -1  16 5176.67 443.039   5
  -1   1  16 4739.76 442.181   5
   1  -1  16 5408.69 442.577   3
  -1  -1 -16 5825.48 443.427   3
   1   1 -16 4949.16 441.306   3
  -1   1  16 5007.89 441.817   3
  -1   1  16 5669.39 442.746   6
   1  -1  16 4337.41 442.081   1
  -1   1  16 4343.89 441.773   1
   1   1 -16 4833.90 442.687   1
   1   1 -15 5902.70 524.336   6
   1  -1  15 5889.85 525.853   6
  -1  -1 -15 5955.76 526.568   2
  -1   1  15 5226.64 525.243   2
   1  -1  15 5499.32 525.898   2
   1  -1  15 5234.73 525.862   4
  -1   1  15 4898.65 525.425   4
   1   1 -15 6432.26 526.165   2
  -1   1  15 6170.75 526.389   5
   1  -1  15 6766.53 527.482   5
  -1  -1 -15 7247.71 527.465   3
   1   1 -15 7682.35 526.396   3
   1  -1  15 6063.21 525.950   3
  -1   1  15 5130.79 524.877   3
  -1   1  15 6833.00 526.602   6
   1  -1  15 6031.91 526.401   1
   1   1 -15 5450.30 525.961   1
  -1   1  15 5020.17 525.310   1
   1   1 -14 1975.75 184.247   6
   1  -1  14 2138.76 185.757   6
   1  -1  14 2000.57 185.519   2
  -1   1  14 1963.82 184.944   2
  -1  -1 -14 1932.55 185.920   2
   1  -1  14 2147.11 186.299   4
  -1   1  14 1882.86 185.685   4
   1   1 -14 2333.82 185.995   2
  -1   1  14 2041.80 185.422   5
   1   1 -14 1731.70 184.530   5
   1  -1  14 2091.27 186.312   5
  -1  -1 -14 2160.16 186.341   3
   1  -1  14 2056.75 185.331   3
  -1   1  14 2070.73 185.208   3
   1   1 -14 2374.92 184.907   3
  -1   1  14 1900.45 184.972   6
   1   1 -14 1920.73 185.763   1
  -1   1  14 1890.95 185.325   1
   1  -1  14 1996.93 185.669   1
  -1  -1 -14 1954.76 185.992   1
   1   1 -13 12356.1 1127.99   6
   1  -1  13 15474.1 1130.64   6
  -1  -1 -13 12646.6 1130.06   2
   1  -1  13 12723.7 1129.98   2
  -1   1  13 11030.3 1129.02   2
  -1   1  13 13660.4 1130.34   4
   1  -1  13 13456.3 1130.43   4
   1   1 -13 15265.3 1130.24   2
   1  -1  13 13754.8 1130.61   5
  -1   1  13 12020.4 1129.52   5
   1   1 -13 12205.6 1128.55   5
  -1   1  13 11639.2 1128.92   3
   1  -1  13 12447.1 1129.37   3
  -1  -1 -13 16232.6 1131.21   3
   1   1 -13 13921.8 1129.22   3
  -1   1  13 13530.4 1129.66   6
   1  -1  13 12388.1 1129.96   1
  -1   1  13 9675.91 1128.71   1
  -1  -1 -13 12547.1 1129.96   1
   1   1 -13 11850.3 1129.71   1
   1   1 -12 419.298 44.1883   6
   1  -1  12 431.182 44.1633   6
  -1  -1 -12 310.345 45.8332   6
  -1  -1 -12 497.562 45.6832   2
  -1   1  12 328.046 43.0822   2
   1  -1  12 468.483 45.3052   4
  -1   1  12 429.995 44.6812   4
  -1  -1 -12 350.284 45.9437   4
   1   1 -12 361.440 45.7855   4
   1   1 -12 172.776 41.1267   2
   1  -1  12 366.613 43.5364   2
   1  -1  12 375.849 45.0197   5
  -1  -1 -12 390.093 48.1043   5
   1   1 -12 339.728 45.7459   5
  -1   1  12 363.600 44.7367   5
   1  -1  12 332.647 42.5824   3
  -1   1  12 362.147 43.0516   3
  -1  -1 -12 437.959 45.1780   3
   1   1 -12 458.940 42.4271   3
  -1   1  12 461.515 44.3717   6
   1   1 -12 352.898 44.8346   1
  -1   1  12 381.249 44.5698   1
   1  -1  12 375.065 45.1332   1
  -1  -1 -12 356.851 44.7086   1
  -1  -1 -11 1693.63 150.714   6
   1   1 -11 1740.65 149.159   6
  -1  -1 -11 1765.99 151.025   2
  -1   1  11 1475.05 149.664   2
   1  -1  11 1689.98 150.523   2
   1   1 -11 1419.02 150.086   4
  -1  -1 -11 1323.35 149.853   4
  -1   1  11 1664.78 150.647   4
   1  -1  11 1657.44 150.960   4
   1   1 -11 1852.30 150.057   2
  -1  -1 -11 1635.59 150.874   5
   1  -1  11 1904.59 151.325   5
   1   1 -11 1494.53 149.730   5
  -1  -1 -11 1625.51 150.610   3
   1  -1  11 1841.12 150.524   3
   1   1 -11 1904.33 149.504   3
  -1   1  11 1551.39 149.466   3
   1   1 -11 1500.49 150.132   1
  -1   1  11 1396.81 149.902   1
   1  -1  11 1505.43 150.235   1
  -1  -1 -11 1665.40 150.661   1
  -1  -1 -10 15865.4 1357.09   6
   1   1 -10 15967.3 1355.91   6
   1   1 -10 14465.6 1356.23   5
  -1  -1 -10 14849.3 1356.90   5
   1  -1  10 16197.6 1357.62   2
  -1   1  10 14446.1 1356.95   2
  -1  -1 -10 15314.9 1357.65   2
  -1  -1 -10 12381.0 1356.23   4
   1   1 -10 13706.2 1356.41   4
   1   1 -10 17973.3 1357.50   2
  -1  -1 -10 16904.4 1357.88   3
  -1   1  10 15843.5 1357.04   3
   1  -1  10 15974.1 1357.40   3
  -1   1  10 13619.2 1356.87   1
   1   1 -10 16386.9 1357.54   1
  -1  -1 -10 16280.0 1357.74   1
   1  -1  10 15613.0 1357.58   1
  -1   1  10 16654.1 1357.35   6
   1   1  -9 31061.4 2489.20   6
  -1  -1  -9 31294.0 2490.47   6
   1  -1   9 32480.8 2490.80   6
   1   1  -9 29835.3 2489.65   5
  -1   1   9 29623.0 2490.44   5
  -1  -1  -9 19715.7 2489.01   5
  -1   1   9 27571.6 2490.21   2
  -1  -1  -9 32472.9 2491.36   2
  -1   1   9 25381.0 2490.16   4
   1   1  -9 27097.2 2489.80   4
  -1  -1  -9 25345.9 2489.74   4
  -1   1   9 29260.7 2490.38   3
   1  -1   9 26354.8 2490.43   2
   1   1  -9 31318.1 2489.54   3
  -1  -1  -9 30729.0 2490.98   3
   1  -1   9 30882.0 2490.67   3
  -1  -1  -9 26444.6 2490.38   1
  -1   1   9 24182.9 2490.14   1
   1  -1   9 25767.5 2490.38   1
   1   1  -9 31638.5 2490.81   1
  -1   1   9 31793.3 2490.56   6
   1  -1   8 31158.7 2526.14   6
  -1  -1  -8 29161.3 2525.75   6
   1   1  -8 29096.3 2524.60   6
  -1   1   8 29494.9 2525.88   5
  -1  -1  -8 26548.1 2525.59   5
   1  -1   8 30488.7 2526.37   5
   1   1  -8 30182.8 2525.20   5
  -1  -1  -8 28631.8 2526.31   2
  -1   1   8 29064.9 2525.76   2
  -1   1   8 26715.9 2525.77   4
  -1  -1  -8 23352.1 2525.07   4
   1   1  -8 26957.0 2525.33   4
   1  -1   8 29085.6 2526.20   4
  -1   1   8 30733.8 2525.85   3
   1  -1   8 29949.7 2526.29   2
   1  -1   8 30329.4 2526.06   3
  -1  -1  -8 30285.7 2526.39   3
   1   1  -8 31898.0 2525.08   3
  -1   1   8 30036.7 2525.84   6
  -1  -1  -8 28734.0 2526.09   1
  -1   1   8 24197.9 2525.52   1
   1  -1   8 28338.6 2526.06   1
   1   1  -8 30675.7 2526.16   1
  -1  -1  -7 49551.0 3878.77   6
   1   1  -7 47209.2 3877.45   6
   1  -1   7 50118.3 3878.87   6
   1  -1   7 43794.8 3878.73   1
  -1   1   7 42663.1 3878.50   4
   1  -1   7 46423.5 3878.96   4
  -1  -1  -7 35178.8 3877.75   4
   1   1  -7 42744.0 3878.09   4
   1   1  -7 46301.7 3878.33   2
  -1   1   7 47241.0 3878.65   5
   1   1  -7 46172.2 3877.86   5
   1   1  -7 50666.8 3877.79   3
  -1   1   7 36174.7 3878.13   1
  -1   1   7 39175.4 3878.13   6
  -1   1   6 2932.11 265.567   5
   1   1  -6 3138.76 265.216   5
  -1  -1  -6 2921.34 265.722   1
   1   1  -6 3138.38 265.767   1
   1   1  -6 3085.01 265.660   4
  -1  -1  -6 2605.78 265.512   4
   1  -1   6 3280.06 266.314   4
  -1   1   6 2593.85 265.490   4
   1   1  -6 2708.94 264.929   2
   1   1  -6 3497.72 264.733   3
  -1   1   6 2974.50 265.721   6
   1   1  -6 2996.82 264.553   6
   1  -1   6 2987.32 265.851   6
  -1  -1  -6 2940.19 265.999   6
  -1   1   5 58666.7 5382.66   6
   1  -1   5 67065.5 5383.14   3
  -1  -1  -5 71085.5 5383.49   3
   1   1  -5 63998.7 5381.83   3
   1   1  -5 62834.0 5382.34   2
   1  -1   5 62353.0 5382.93   6
  -1  -1  -5 65272.7 5383.18   6
   1   1  -5 69586.6 5382.33   5
  -1  -1  -5 56080.3 5382.72   5
  -1   1   5 60323.6 5382.66   5
  -1  -1  -5 60785.5 5383.20   2
  -1   1   5 62664.7 5382.83   2
   1   1  -5 68006.7 5382.74   4
  -1   1   5 57389.5 5382.72   4
  -1  -1  -5 54721.5 5382.48   4
   1  -1   5 60754.0 5382.91   4
  -1   1   5 59215.1 5382.65   3
   1   1  -5 63384.4 5382.79   1
   1  -1   5 54987.6 5382.86   1
  -1  -1  -5 60403.9 5382.91   1
  -1   1   5 57313.5 5382.73   1
  -1   1   4 23519.9 2040.83   6
   1   1  -4 25492.7 2039.72   3
   1  -1   4 24159.2 2040.96   3
   1  -1   4 24344.9 2041.20   2
   1   1  -4 21608.8 2040.09   2
   1  -1   4 24677.8 2040.94   6
   1   1  -4 24813.1 2039.65   6
   1  -1   4 25329.9 2041.31   5
  -1  -1  -4 20126.0 2040.55   5
  -1   1   4 24180.4 2040.75   5
  -1   1   4 23904.9 2040.83   2
  -1  -1  -4 23569.1 2041.07   2
  -1   1   4 22260.1 2040.67   4
   1  -1   4 23920.2 2040.95   4
  -1  -1  -4 20026.4 2040.48   4
   1   1  -4 23878.8 2040.53   4
  -1   1   4 24047.4 2040.78   3
  -1  -1  -4 24199.2 2040.92   1
   1  -1   4 18444.2 2040.56   1
   1   1  -4 23949.2 2040.74   1
  -1   1   4 23296.6 2040.77   1
   1   1  -3 174169. 14613.2   1
   1  -1   3 139640. 14613.2   1
  -1   1   3 169638. 14613.4   6
  -1  -1  -3 193779. 14613.9   3
   1  -1   3 170417. 14613.6   3
   1   1  -3 199093. 14612.2   3
   1  -1   3 167146. 14613.6   2
   1   1  -3 180163. 14612.8   2
   1  -1   3 145900. 14613.3   6
  -1  -1  -3 152384. 14613.3   6
   1   1  -3 174990. 14612.1   6
  -1   1   3 144221. 14613.1   5
  -1  -1  -3 150805. 14613.2   5
  -1   1   3 154474. 14613.1   4
   1  -1   3 182888. 14613.7   5
   1  -1   3 191155. 14613.6   4
  -1  -1  -3 144604. 14613.0   4
  -1   1   3 170080. 14613.4   3
  -1  -1  -3 166860. 14613.4   2
  -1   1   3 163209. 14613.3   2
  -1   1   3 146110. 14613.1   1
  -1  -1  -3 161468. 14613.3   1
   1  -1   2 19186.3 1492.53   1
  -1   1   2 14466.6 1492.31   6
  -1  -1  -2 17814.9 1492.53   3
   1  -1   2 17895.3 1492.46   1
   1  -1   2 20211.8 1492.88   2
   1  -1   2 18454.8 1492.70   2
  -1   1   2 16545.7 1492.27   5
  -1   1   2 18417.0 1492.34   4
   1  -1   2 19904.1 1492.79   5
   1  -1   2 17751.6 1492.41   4
  -1   1   2 16907.4 1492.45   3
  -1  -1  -2 17237.7 1492.39   2
  -1   1   2 14588.2 1492.13   2
  -1   1   2 15802.8 1492.22   1
  -1  -1  -2 14576.2 1492.04   1
  -1   1   1 22950.2 1846.02   1
  -1  -1  -1 20692.3 1845.82   1
   1   1  -1 23107.9 1845.10   6
  -1  -1  -1 19053.3 1845.88   3
   1  -1   1 21970.5 1846.13   1
   1   1  -1 17414.2 1845.62   1
  -1   1   1 18579.7 1845.97   5
   1   1  -1 20668.9 1845.32   5
  -1  -1  -1 20066.1 1845.71   5
  -1   1   1 21273.8 1845.91   4
   1   1  -1 21283.0 1845.78   4
   1  -1   1 19075.7 1846.16   3
   1   1  -1 22956.5 1845.11   3
  -1  -1  -1 22583.4 1845.86   2
  -1   1   1 22175.8 1846.17   2
   1  -1   1 23109.4 1846.36   2
   1   1  -1 18627.3 1845.31   2
  -1  -1   0 10492.2 896.825   6
   1   1   0 12154.1 896.930   6
  -1   1   0 9442.54 897.441   6
   1   1   0 9611.47 896.776   3
  -1  -1   0 12642.3 896.946   3
  -1   1   0 11381.7 897.313   1
  -1   1   0 9805.67 897.369   5
   1   1   0 10977.7 896.796   5
  -1  -1   0 9193.25 896.708   5
  -1  -1   0 9902.63 896.925   4
  -1   1   0 10016.2 897.141   4
   1   1   0 10383.7 897.035   4
   1   1   0 10740.2 896.803   2
  -1  -1   0 8203.06 896.674   2
   1  -1   0 9901.42 897.447   3
  -1   1   0 10449.6 897.514   3
   1  -1   0 9317.77 897.114   1
   1   1   0 10284.4 897.025   1
  -1  -1   0 11689.9 897.079   1
   1  -1   0 9628.31 897.351   2
  -1   1   0 10265.1 897.422   2
   1   1   1 21640.6 1819.01   1
   1  -1  -1 21292.2 1819.11   1
  -1   1  -1 21117.5 1819.39   6
   1   1   1 22864.9 1819.14   6
   1   1   1 22299.9 1819.17   3
  -1   1  -1 23744.6 1819.28   1
  -1  -1   1 18213.1 1818.77   1
  -1  -1   1 19793.2 1818.42   5
   1   1   1 19741.7 1818.91   5
  -1  -1   1 19468.2 1818.79   4
  -1   1  -1 21938.4 1819.16   4
   1   1   1 24046.6 1819.08   4
  -1   1  -1 20912.2 1819.41   3
   1  -1  -1 23126.3 1819.49   3
   1   1   1 20262.8 1818.90   2
   1  -1  -1 21787.1 1819.34   2
  -1  -1   1 18983.1 1818.45   2
   1   1   2 20727.9 1563.18   6
   1   1   2 19822.0 1563.16   3
  -1  -1   2 21121.4 1562.28   2
   1  -1  -2 17732.0 1562.84   1
   1   1   2 18090.3 1562.79   1
   1   1   2 17832.1 1562.87   5
   1   1   2 16521.3 1562.66   4
  -1  -1   2 17093.5 1562.11   5
  -1  -1   2 17209.7 1562.58   4
   1  -1  -2 17006.0 1562.93   3
   1  -1  -2 17500.6 1562.85   2
   1   1   2 14707.1 1562.63   2
  -1  -1   2 17666.5 1562.62   1
   1   1   3 134422. 14867.3   1
   1  -1  -3 173976. 14867.6   1
  -1  -1   3 177646. 14867.5   1
  -1   1  -3 179951. 14867.8   1
   1   1   3 190105. 14867.9   6
   1  -1  -3 168390. 14867.5   6
   1   1   3 180333. 14867.9   3
  -1  -1   3 197835. 14866.5   3
  -1  -1   3 152894. 14866.9   2
  -1   1  -3 178248. 14868.1   2
  -1   1  -3 166130. 14867.6   6
  -1  -1   3 180234. 14866.4   6
   1   1   3 174691. 14867.7   5
  -1  -1   3 190089. 14867.0   5
   1  -1  -3 160813. 14867.4   5
  -1   1  -3 179734. 14867.8   5
   1   1   3 169406. 14867.5   4
  -1   1  -3 149457. 14867.4   4
  -1  -1   3 147717. 14867.3   4
   1  -1  -3 153691. 14867.3   4
   1  -1  -3 171341. 14867.7   3
   1  -1  -3 159700. 14867.5   2
   1   1   3 150745. 14867.5   2
  -1   1  -3 172350. 14867.9   3
  -1  -1   4 18303.8 1928.08   1
  -1   1  -4 23338.6 1928.73   1
   1  -1  -4 22441.9 1928.32   6
   1   1   4 25455.6 1929.09   6
   1   1   4 23176.9 1928.88   3
  -1   1  -4 23000.5 1928.67   3
  -1  -1   4 20670.5 1927.28   3
  -1  -1   4 25094.6 1928.05   2
  -1   1  -4 27223.2 1929.23   2
  -1   1  -4 22339.7 1928.41   6
  -1  -1   4 22477.7 1927.34   6
  -1  -1   4 22113.6 1927.83   5
   1   1   4 23467.6 1928.76   5
   1  -1  -4 21568.6 1928.20   5
  -1   1  -4 23332.2 1928.63   5
  -1   1  -4 22102.1 1928.43   4
   1   1   4 20116.6 1928.29   4
  -1  -1   4 20078.7 1928.13   4
   1  -1  -4 21949.3 1928.29   4
   1  -1  -4 22261.2 1928.47   3
   1  -1  -4 22612.2 1928.49   1
   1   1   4 23165.3 1928.70   1
   1   1   4 20149.1 1928.43   2
   1  -1  -4 19168.8 1928.13   2
   1   1   5 70633.3 5497.37   6
   1  -1  -5 68726.2 5496.73   6
  -1  -1   5 69281.6 5495.94   3
  -1   1  -5 61015.5 5496.96   3
   1   1   5 68200.9 5497.26   3
  -1  -1   5 61608.7 5496.28   2
  -1   1  -5 68821.2 5497.31   2
  -1  -1   5 69969.6 5495.83   6
  -1   1  -5 67481.1 5496.81   6
  -1   1  -5 68236.1 5497.00   5
   1  -1  -5 59578.0 5496.45   5
   1   1   5 66951.0 5497.23   5
  -1  -1   5 60868.7 5496.18   5
   1   1   5 61743.5 5497.07   2
   1  -1  -5 53894.6 5496.44   2
   1  -1  -5 59301.6 5496.48   4
   1   1   5 62330.7 5496.90   4
  -1  -1   5 59757.8 5496.60   4
  -1   1  -5 60124.4 5496.68   4
   1  -1  -5 63050.5 5496.79   3
   1  -1  -5 60280.2 5496.80   1
  -1  -1   5 56679.9 5496.51   1
  -1   1  -5 67717.5 5497.19   1
   1   1   5 49654.2 5496.55   1
  -1   1  -6 3058.54 252.131   6
  -1  -1   6 3223.26 251.663   2
   1  -1  -6 2222.82 251.386   2
  -1   1  -6 2311.05 251.725   4
   1   1   6 2790.32 252.255   4
   1  -1  -6 2863.41 252.011   4
  -1  -1   6 2393.61 251.721   4
  -1   1  -6 3306.68 252.740   2
  -1  -1   6 3403.60 251.072   3
   1  -1  -6 2798.52 251.794   3
  -1   1  -6 3132.53 252.393   3
  -1  -1   6 2884.53 250.870   6
   1  -1  -6 2893.60 251.866   6
   1   1   6 3147.05 252.667   5
  -1   1  -6 2970.15 252.317   5
  -1  -1   6 2697.75 251.435   5
   1  -1  -6 2760.67 251.862   5
   1  -1  -6 2265.53 251.505   1
  -1   1  -6 2811.73 252.186   1
  -1   1  -7 45576.0 3817.78   6
   1   1   7 47037.6 3818.65   2
  -1   1  -7 39021.8 3817.65   4
  -1  -1   7 44014.0 3818.09   4
   1   1   7 46202.0 3818.43   4
   1  -1  -7 39872.7 3817.52   4
  -1  -1   7 40547.9 3817.43   5
  -1   1  -7 43507.6 3817.96   5
   1  -1  -7 42912.7 3817.59   5
   1   1   7 44696.2 3818.44   5
   1  -1  -7 44057.9 3817.88   3
  -1  -1   7 44024.8 3816.96   3
  -1  -1   7 47194.3 3817.09   6
   1  -1  -7 43391.1 3817.53   6
   1   1   7 44561.7 3818.27   1
  -1   1  -8 26284.6 2477.81   6
   1   1   8 25013.2 2478.46   2
  -1  -1   8 29309.4 2478.65   4
   1  -1  -8 26555.7 2477.98   4
   1   1   8 25403.8 2478.41   4
  -1   1  -8 25646.6 2478.08   4
  -1   1  -8 32527.4 2479.46   2
  -1   1  -8 30093.8 2478.53   5
  -1  -1   8 25775.5 2477.88   5
   1   1   8 27398.1 2478.78   5
   1  -1  -8 24992.9 2477.67   5
  -1  -1   8 32470.3 2477.77   3
   1   1   8 31772.2 2479.26   3
   1   1   8 31544.6 2479.27   6
  -1  -1   8 31900.7 2477.73   6
   1  -1  -8 27917.5 2477.90   6
  -1  -1   8 26929.0 2478.33   1
   1  -1  -8 29578.6 2478.88   1
  -1   1  -8 28308.1 2478.76   1
   1   1   8 28782.7 2478.77   1
  -1   1  -9 29169.1 2503.77   6
   1  -1  -9 31773.3 2504.57   2
  -1  -1   9 25252.3 2503.46   2
   1   1   9 27953.4 2504.56   2
  -1   1  -9 25967.4 2503.74   4
  -1  -1   9 26472.3 2504.12   4
   1  -1  -9 28241.6 2503.85   4
  -1   1  -9 33096.7 2505.25   2
   1  -1  -9 25282.5 2503.36   5
  -1   1  -9 29613.7 2504.14   5
  -1  -1   9 28637.9 2503.81   5
  -1   1  -9 32370.2 2504.74   3
   1  -1  -9 31040.6 2504.43   3
   1   1   9 27841.2 2504.54   3
  -1  -1   9 32769.0 2503.57   6
   1   1   9 26502.0 2504.43   6
   1  -1  -9 27822.1 2503.50   6
   1  -1  -9 31395.0 2504.79   1
   1   1   9 27319.9 2504.27   1
  -1   1  -9 29769.0 2504.74   1
  -1  -1   9 25373.8 2504.00   1
  -1   1 -10 15040.9 1302.19   6
  -1  -1  10 12430.0 1301.74   2
   1  -1 -10 15325.2 1302.86   2
   1  -1 -10 14402.0 1302.23   4
  -1   1 -10 12965.3 1301.96   4
  -1   1 -10 18049.7 1303.90   2
  -1   1 -10 14531.3 1302.40   5
  -1  -1  10 14310.9 1302.21   5
   1  -1 -10 14913.7 1302.25   5
   1   1  10 14454.8 1302.89   3
  -1  -1  10 15573.6 1301.81   3
  -1   1 -10 17115.9 1303.22   3
   1  -1 -10 14860.5 1302.59   3
  -1  -1  10 16402.0 1302.11   6
   1  -1 -10 14466.7 1301.95   6
  -1  -1  10 15146.0 1302.92   1
   1   1  10 15325.9 1303.23   1
   1  -1 -10 13067.2 1302.48   1
  -1   1 -11 1662.08 160.481   6
  -1  -1  11 1504.95 159.639   2
   1  -1 -11 1843.28 160.849   2
   1  -1 -11 1637.06 160.944   4
  -1  -1  11 1833.09 161.164   4
   1   1  11 1797.89 161.201   4
  -1   1 -11 1711.15 161.017   2
   1  -1 -11 1355.85 160.020   5
  -1   1 -11 1867.63 161.542   5
   1   1  11 1555.14 160.491   3
  -1   1 -11 2148.02 161.616   3
   1  -1 -11 2093.29 161.208   3
  -1  -1  11 1808.99 159.366   3
   1   1  11 1852.20 161.397   6
  -1  -1  11 1948.93 160.016   6
   1  -1 -11 1719.41 160.458   6
   1   1  11 1761.73 160.915   1
  -1  -1  11 1581.62 160.416   1
   1  -1 -11 1736.33 160.976   1
  -1   1 -12 390.787 48.8484   6
   1  -1 -12 352.810 48.3510   6
   1  -1 -12 487.361 47.0530   2
  -1  -1  12 450.695 46.4315   2
   1   1  12 446.847 47.3649   2
  -1  -1  12 395.830 47.6613   4
   1  -1 -12 407.987 49.8708   4
   1   1  12 361.618 47.1729   4
  -1   1 -12 492.050 48.4281   2
  -1   1 -12 384.644 49.9799   5
   1  -1 -12 339.287 48.7206   5
  -1  -1  12 410.698 46.9732   5
   1   1  12 364.264 47.3746   5
  -1  -1  12 409.427 44.9216   3
  -1   1 -12 509.282 47.9238   3
   1  -1 -12 381.723 46.3310   3
   1   1  12 469.495 47.8192   3
   1   1  12 458.927 47.3228   6
  -1  -1  12 437.044 46.3775   6
   1   1  12 431.041 48.0081   1
  -1  -1  12 388.746 47.3129   1
   1  -1 -12 477.986 48.5360   1
  -1   1 -13 12235.5 1133.89   6
   1   1  13 11331.6 1134.49   2
   1  -1 -13 13961.9 1135.32   2
  -1  -1  13 12666.7 1134.45   2
  -1  -1  13 10894.7 1134.59   4
   1   1  13 11395.8 1134.79   4
  -1   1 -13 14212.4 1135.78   2
   1   1  13 13065.0 1135.55   5
  -1  -1  13 14317.3 1135.27   5
   1  -1 -13 11880.5 1133.87   5
   1  -1 -13 15004.3 1135.37   3
  -1   1 -13 13107.8 1134.98   3
  -1  -1  13 12933.9 1133.88   3
   1   1  13 13756.2 1135.41   3
   1   1  13 14777.0 1136.00   6
   1  -1 -13 12755.4 1133.94   6
  -1  -1  13 11603.0 1134.55   1
   1  -1 -13 13347.9 1135.41   1
   1   1  13 12863.4 1135.24   1
   1   1  14 1861.17 190.067   2
  -1  -1  14 1971.73 189.645   2
   1  -1 -14 1869.43 189.997   2
  -1  -1  14 2073.11 190.472   4
   1   1  14 2185.04 191.292   4
  -1   1 -14 2236.11 191.522   2
   1   1  14 2131.57 190.953   5
  -1  -1  14 2097.20 190.239   5
  -1  -1  14 2215.52 189.377   3
  -1   1 -14 2353.07 190.885   3
   1   1  14 2013.75 190.666   3
   1  -1 -14 2577.01 191.347   3
   1  -1 -14 1952.80 189.762   6
   1   1  14 2027.59 190.511   6
  -1  -1  14 2204.82 189.519   6
  -1  -1  14 1835.82 190.109   1
   1  -1 -14 2153.40 191.145   1
   1   1  14 1920.90 190.541   1
  -1  -1  15 5070.96 527.299   2
   1   1  15 5342.98 528.013   2
   1  -1 -15 6494.60 528.919   2
  -1  -1  15 5739.73 528.597   4
   1   1  15 6381.05 529.526   4
  -1   1 -15 6218.64 529.175   2
   1   1  15 5509.66 528.519   5
  -1  -1  15 5480.06 527.906   5
   1   1  15 5637.70 528.367   3
  -1   1 -15 6189.29 528.551   3
   1  -1 -15 7037.31 528.926   3
  -1  -1  15 5834.80 527.186   3
  -1  -1  15 6805.09 528.052   6
   1   1  15 6944.83 529.671   6
   1  -1 -15 6120.54 528.887   1
   1   1  15 5417.51 528.303   1
  -1  -1  15 5515.60 528.179   1
  -1  -1  16 4360.27 439.600   2
   1  -1 -16 5383.04 441.157   2
   1   1  16 4790.33 440.548   2
  -1  -1  16 4358.97 440.323   4
   1   1  16 4493.70 440.380   4
  -1   1 -16 5360.20 441.704   2
  -1  -1  16 4616.17 440.092   5
   1   1  16 4856.51 440.907   5
  -1  -1  16 5075.70 439.556   3
   1   1  16 5173.09 440.789   3
   1  -1 -16 5388.98 440.711   3
  -1   1 -16 5722.65 441.249   3
  -1  -1  16 5747.74 440.404   6
   1   1  16 5705.54 441.707   6
   1   1  16 4727.72 440.709   1
  -1  -1  16 4185.80 439.978   1
   1  -1 -16 4663.61 440.773   1
   1   1  17 1694.94 174.144   2
   1  -1 -17 2036.35 175.166   2
  -1  -1  17 1766.74 173.229   2
  -1  -1  17 1828.46 174.607   4
   1   1  17 1730.07 174.052   4
  -1   1 -17 1983.20 175.382   2
   1   1  17 2111.02 175.706   5
  -1  -1  17 1897.41 174.327   5
   1  -1 -17 2144.75 175.240   3
  -1   1 -17 2299.65 175.620   3
   1   1  17 1782.33 174.180   3
  -1  -1  17 1933.57 173.265   3
   1   1  17 1909.33 174.568   6
  -1  -1  17 1929.73 173.693   6
   1   1  17 1653.55 174.628   1
   1  -1 -17 1689.34 175.111   1
  -1  -1  17 1784.79 174.230   1
   1   1  18 1602.14 170.892   2
   1  -1 -18 2004.50 172.247   2
  -1  -1  18 1533.21 169.816   2
   1   1  18 2057.67 172.695   4
  -1  -1  18 1685.74 171.073   4
  -1   1 -18 1819.93 172.554   2
   1   1  18 1883.93 172.179   5
  -1  -1  18 1998.58 172.034   5
  -1   1 -18 2053.83 172.501   3
  -1  -1  18 1650.39 169.504   3
   1  -1 -18 1988.64 171.922   3
   1   1  18 1919.62 171.826   3
  -1  -1  18 1978.56 171.130   6
   1   1  18 2119.73 172.701   6
  -1  -1  18 1483.85 171.071   1
   1  -1 -18 1698.06 172.620   1
   1   1  18 1895.91 172.418   1
  -1  -1  19 740.636 73.4595   2
   1  -1 -19 563.469 74.2349   2
  -1  -1  19 567.856 72.7534   4
   1   1  19 602.834 73.5193   4
  -1   1 -19 771.187 75.7106   2
  -1  -1  19 712.581 74.4034   5
   1   1  19 633.254 73.3131   5
   1  -1 -19 756.901 74.5077   3
  -1   1 -19 733.642 75.6886   3
   1   1  19 629.658 73.5529   3
  -1  -1  19 707.024 73.1850   3
   1   1  19 706.533 74.3429   6
  -1  -1  19 813.503 73.4730   6
  -1   1 -19 691.844 75.5826   1
   1  -1 -19 682.931 77.2366   1
   1   1  20 271.733 47.0481   6
  -1  -1  20 397.872 47.1622   6
  -1  -1  20 323.142 46.9369   4
   1   1  20 343.392 45.9625   4
   1  -1 -20 249.199 49.0117   2
   1   1  20 262.440 46.9422   2
  -1  -1  20 270.677 45.9787   2
  -1  -1  20 276.877 48.1676   5
   1   1  20 356.868 48.4520   5
   1  -1 -20 316.617 50.1082   3
  -1   1 -20 269.413 49.0489   3
  -1  -1  20 351.890 46.1406   3
   1   1  20 309.094 50.3507   1
  -1  -1  21-27.9671 34.4378   6
   1   1  21 35.9129 33.7830   6
   1   1  21 24.1099 33.3342   2
   1   1  21 11.4550 34.0366   4
  -1  -1  21 41.3366 32.9591   4
  -1   1 -21 6.82614 38.5786   2
   1   1  21 86.5930 35.2321   5
  -1  -1  21 31.5235 34.2010   5
  -1   1 -21 25.4709 37.7040   3
  -1  -1  21 26.3342 33.8196   3
   1  -1 -21 40.8089 39.0504   3
  -1   1 -21 115.137 42.0415   1
  -1  -1  21 13.7572 38.0874   1
   1   1  21 52.2713 38.9877   1
   1  -1 -21 55.2408 41.5434   1
   1  -1 -22 1368.32 135.489   2
   1   1  22 1389.28 135.018   2
  -1  -1  22 1088.46 132.477   2
  -1  -1  22 1431.30 135.270   4
   1   1  22 1353.45 135.070   4
  -1   1 -22 1437.67 135.961   2
  -1  -1  22 1657.36 136.728   5
   1   1  22 1345.33 135.542   5
   1   1  22 1627.77 136.496   3
  -1  -1  22 1316.51 133.322   3
   1   1  22 1455.23 135.480   6
  -1  -1  22 1459.67 134.459   6
   1   1  22 1467.21 136.428   1
   1  -1 -22 1394.13 137.663   1
  -1   1 -22 1292.09 137.030   1
  -1  -1  22 1168.29 134.152   1
   1   1  23 301.432 53.7735   2
  -1  -1  23 335.299 52.2795   2
  -1  -1  23 277.563 52.2168   4
   1  -1 -23 527.695 57.5722   2
  -1   1 -23 473.876 57.9336   2
  -1  -1  23 367.446 53.8903   5
   1   1  23 322.046 50.9355   5
  -1   1 -23 413.641 58.8401   3
   1   1  23 198.142 49.5605   3
  -1  -1  23 383.409 53.5747   6
   1   1  23 295.525 52.0071   6
   1   1  23 316.225 54.1688   1
   1  -1 -23 343.363 58.0838   1
  -1  -1  23 309.091 53.4340   1
  -1   1 -23 301.690 57.2864   1
  -1  -1  24 826.269 91.4759   1
   1   1  24 961.015 94.1198   1
  -1   1 -24 839.436 95.4479   1
   1  -1 -24 699.686 92.3178   1
  -1   1 -24 908.985 93.7566   2
  -1  -1  24 889.004 91.7687   5
   1  -1 -24 757.592 91.8615   3
   1   1  24 852.879 91.6642   3
  -1   1 -24 984.779 93.3661   3
  -1  -1  24 1001.96 92.0925   6
   1   1  24 766.420 90.0624   6
   1   1  24 809.663 91.0848   2
  -1  -1  24 805.355 90.4837   2
   1  -1 -24 743.046 91.3974   2
  -1  -1  25 137.765 42.7174   2
   1   1  25 124.300 45.1957   2
  -1  -1  25 118.575 44.0709   4
   1   1  25 142.209 45.3026   4
   1  -1 -25 124.974 47.0343   2
  -1   1 -25 169.764 47.7889   2
   1   1  25 144.354 44.2812   5
   1   1  25 131.139 44.3333   3
  -1   1 -25 141.909 48.4539   3
  -1  -1  25 153.906 42.5876   3
   1  -1 -25 144.039 50.0153   3
  -1  -1  25 175.386 44.7682   6
   1  -1 -25 164.129 50.3376   1
   1   1  25 169.081 48.0270   1
  -1   1 -25 66.9204 49.3640   1
  -1  -1  25 214.288 48.2253   1
  -1  -1  26 3.82985 39.8643   2
   1   1  26 7.96040 39.4239   2
  -1  -1  26 13.6166 40.7523   4
   1   1  26 9.18039 41.6459   4
  -1   1 -26 3.95802 46.7372   2
   1  -1 -26 3.88942 47.5820   2
   1   1  26 9.03657 41.2058   5
  -1   1 -26-29.9264 45.7655   3
   1   1  26 34.6008 41.7119   3
  -1  -1  26 24.7410 39.1751   3
   1  -1 -26 55.6160 45.2967   3
   1   1  26-4.31613 43.0248   6
  -1  -1  26 81.5478 44.6482   6
   1   1  26 28.1974 44.3305   1
  -1   1 -26 68.5546 49.9604   1
   1  -1 -26-36.0552 48.2352   1
  -1  -1  26 7.98883 42.3846   1
   1   1  27 305.395 55.9626   2
  -1  -1  27 306.613 54.2641   2
  -1  -1  27 407.433 58.5189   4
   1   1  27 198.689 55.1193   4
  -1   1 -27 352.257 60.9417   2
   1  -1 -27 330.879 59.3728   2
   1   1  27 381.903 59.1438   5
  -1  -1  27 293.196 57.5405   5
  -1   1 -27 483.926 61.1247   3
   1  -1 -27 396.080 62.7820   3
  -1  -1  27 284.235 53.0668   3
   1   1  27 370.245 57.1273   3
   1   1  27 325.078 58.5162   6
  -1  -1  27 318.607 52.2998   6
  -1  -1  27 343.386 57.9321   1
  -1   1 -27 420.367 63.5679   1
   1   1  27 296.403 58.1110   1
   1  -1 -27 311.517 61.1696   1
   1   1  28 378.221 59.1505   2
  -1  -1  28 285.888 56.2454   2
   1   1  28 447.822 62.9639   4
  -1  -1  28 366.395 62.3666   4
  -1   1 -28 396.982 64.4912   2
   1  -1 -28 428.400 64.5171   2
  -1  -1  28 389.816 63.5169   5
   1   1  28 426.447 60.6572   5
  -1   1 -28 373.946 64.4481   3
  -1  -1  28 292.437 57.2301   3
   1   1  28 443.023 59.1868   3
   1  -1 -28 378.690 63.9560   3
   1   1  28 353.119 61.5092   6
   1   1  28 373.793 63.4297   1
  -1  -1  28 329.707 59.4452   1
   1  -1 -28 384.978 65.4619   1
  -1   1 -28 294.318 64.6563   1
   1   1  29 38.0965 45.9603   2
  -1  -1  29 4.11431 42.0136   2
  -1  -1  29 24.7766 47.0406   4
   1   1  29 29.9897 49.2092   4
  -1   1 -29-8.43263 47.0850   2
   1  -1 -29 54.1157 50.6674   2
   1   1  29 73.8323 46.1710   5
  -1  -1  29 4.72585 46.2256   5
  -1  -1  29 42.3636 42.9453   3
   1   1  29 41.0946 43.8915   3
   1  -1 -29-35.9554 50.0773   3
  -1   1 -29 40.2539 49.1400   3
  -1  -1  29 12.9703 43.9618   6
   1   1  29 61.3042 45.5064   6
  -1  -1  29 38.2623 45.6566   1
   1  -1 -29-34.0966 50.1288   1
  -1   1 -29 51.3613 52.3171   1
   1   1  30 71.7324 49.7908   4
  -1  -1  30 127.080 49.0876   4
   1  -1 -30 101.802 52.4134   2
  -1   1 -30 162.968 55.4163   2
  -1  -1  30 252.801 54.7114   5
   1   1  30 166.597 50.7386   5
  -1  -1  30 94.6788 46.6852   3
  -1   1 -30 131.489 54.8199   3
   1   1  30 167.471 48.4980   3
   1  -1 -30 191.892 57.1605   3
  -1  -1  30 218.210 48.2914   2
   1   1  30 188.850 53.0203   6
  -1  -1  30 49.0856 47.5322   6
   1  -1 -31 38.8384 51.0635   2
  -1  -1  31 72.6727 45.9606   3
  -1   1 -31 12.5681 51.8737   3
   1  -1 -31 79.0721 54.5939   3
   1   1  31 110.714 46.9839   3
  -1  -1  31 14.9705 51.2660   5
   1   1  31 41.3406 50.5434   5
  -1  -1  31 88.4794 48.8191   4
  -1  -1  31 96.6103 50.5342   6
   1   1  31 69.4982 50.0669   6
   1  -1 -32 72.0326 55.1590   3
  -1  -1  32-8.24225 46.1168   3
  -1   1 -32-17.0514 55.2107   3
  -1  -1  32 122.776 52.7847   5
   1   1  32 58.1000 49.4550   5
  -1  -1  32 47.8963 47.8497   4
   1   1  32 30.4964 49.1991   6
  -1  -1  32 89.9662 48.6928   6
   1  -1 -33 30.1568 55.8857   3
  -1  -1  33-12.6002 45.7904   3
  -1  -1  33 5.23497 49.3972   5
   1   1  33 48.5198 51.9540   5
  -1  -1  33 19.4636 51.0137   6
   1   1  33-51.9612 52.9772   6
  -1  -1  33-32.5886 52.4627   4
  -1   2  33 76.4157 51.5513   4
   1  -2  33 49.3436 53.6037   4
   1   2 -33 83.2970 57.3228   3
   1  -2  33-10.7238 51.8380   5
  -1   2  33 32.0160 51.3525   5
  -1   2  33 10.2684 55.2098   6
   1  -2  33-60.3568 53.2855   6
  -1   2  32 112.381 54.5855   4
   1  -2  32 64.5331 50.4041   4
   1  -2  32 26.2649 51.3452   5
  -1   2  32 36.5718 49.9173   5
   1   2 -32 12.2453 53.5556   3
   1  -2  32 38.0471 47.3076   3
  -1   2  32-5.01799 49.6051   6
   1  -2  32 49.0969 50.4091   6
  -1   2  31 47.1517 49.3297   4
   1   2 -31 106.951 53.4670   2
  -1   2  31 35.7493 51.0311   5
   1  -2  31 66.7648 52.2876   5
  -1   2  31 105.494 48.2476   3
   1  -2  31 103.784 48.4046   3
  -1  -2 -31 34.4868 55.7465   3
   1   2 -31 127.797 53.5339   3
  -1   2  31 102.842 51.2268   6
   1  -2  31 172.206 53.4543   6
  -1   2  30 119.501 47.9846   2
  -1   2  30 92.1493 47.5179   4
  -1   2  30 134.554 51.0996   5
   1  -2  30 95.2978 49.0688   5
   1  -2  30 97.6984 47.7654   3
   1   2 -30 109.179 52.8143   3
  -1   2  30 182.412 50.0852   3
  -1  -2 -30 135.791 54.6196   3
  -1   2  30 200.486 51.8331   6
   1  -2  30 237.383 49.0224   6
   1  -2  29 122.120 49.8904   6
  -1   2  29 113.235 47.7292   2
   1  -2  29 75.8765 44.5343   2
  -1   2  29 74.9185 46.6906   4
  -1  -2 -29 46.9186 48.6141   2
   1   2 -29 78.2347 50.0017   2
  -1   2  29 97.1147 46.7149   5
   1  -2  29 63.5656 50.2824   5
   1  -2  29 95.6566 42.8530   3
  -1   2  29-8.13238 43.4656   3
   1   2 -29 26.5997 50.9315   3
  -1  -2 -29 50.0579 52.0219   3
  -1   2  29-51.1144 44.5196   6
   1   2 -29 21.3661 52.0989   1
  -1  -2 -29 4.29654 51.9284   1
   1  -2  28 65.8073 47.0008   6
  -1   2  28 85.0102 47.8216   5
   1  -2  28 61.8602 44.9653   5
  -1   2  28 24.3140 45.3782   4
   1   2 -28 96.6834 51.3518   2
  -1  -2 -28 117.353 49.0068   2
   1  -2  28 124.043 46.2815   2
  -1   2  28 86.4055 42.3906   2
  -1  -2 -28 77.7344 51.1030   3
   1   2 -28 85.0044 47.9204   3
   1  -2  28 105.177 44.6844   3
  -1   2  28 127.363 46.4404   3
  -1   2  28 49.6723 46.4255   6
  -1  -2 -28-8.44600 50.6631   1
   1   2 -28 71.3010 51.8634   1
  -1   2  28 92.3684 48.2428   1
   1  -2  27 120.231 49.7240   5
  -1   2  27 252.286 50.3440   5
   1  -2  27 149.871 46.1642   2
  -1   2  27 92.5858 43.9059   2
  -1   2  27 146.575 47.8568   4
  -1  -2 -27 168.471 51.3166   2
   1   2 -27 129.849 50.8854   2
   1  -2  27 220.340 46.6342   3
  -1   2  27 190.553 47.0270   3
   1   2 -27 118.381 50.7376   3
  -1  -2 -27 92.2035 52.6237   3
  -1   2  27 201.694 50.6924   1
   1   2 -27 184.974 54.1323   1
  -1  -2 -27 128.396 52.3979   1
  -1   2  27 188.422 48.8591   6
   1  -2  26 1000.01 107.016   5
  -1   2  26 969.538 107.161   5
  -1   2  26 951.774 105.183   2
  -1  -2 -26 1041.31 108.029   2
   1  -2  26 954.132 106.312   2
   1   2 -26 1057.71 109.308   1
  -1  -2 -26 936.819 108.771   1
  -1   2  26 940.500 105.396   4
  -1   2  26 1002.23 105.429   3
   1   2 -26 1015.92 106.252   2
  -1   2  26 829.374 105.067   1
  -1  -2 -26 1234.99 109.895   3
   1  -2  26 1120.95 106.100   3
   1   2 -26 1080.47 107.159   3
   1  -2  25 618.730 72.7071   6
   1  -2  25 560.102 71.4930   5
  -1   2  25 586.816 72.7932   2
   1  -2  25 513.813 69.9174   2
  -1   2  25 573.108 70.9424   4
   1   2 -25 532.724 71.6090   2
  -1  -2 -25 561.564 73.0503   2
  -1   2  25 585.724 72.0012   1
   1   2 -25 506.065 74.3009   1
  -1   2  25 583.945 70.9083   3
   1  -2  25 632.775 71.1880   3
  -1  -2 -25 608.440 75.3181   3
   1  -2  24 1248.71 119.156   2
  -1  -2 -24 1225.41 119.659   2
  -1   2  24 1149.35 118.668   2
   1   2 -24 1070.12 120.039   1
  -1   2  24 1085.43 117.595   3
   1   2 -24 1268.80 118.489   3
  -1  -2 -24 1170.74 120.746   3
   1  -2  24 1143.80 117.379   3
  -1   2  24 1056.88 118.504   1
   1   2 -24 1333.48 121.078   2
  -1   2  24 1169.06 118.442   6
   1  -2  24 1207.13 119.374   6
  -1   2  23 172.149 43.3555   5
   1  -2  23 173.991 43.3803   5
   1  -2  23 102.287 41.0205   2
  -1   2  23 144.952 42.0075   2
  -1   2  23 111.670 43.8631   1
   1   2 -23 92.7845 46.1596   1
   1   2 -23 73.4401 41.9351   2
  -1  -2 -23 141.545 44.4922   2
   1   2 -23 65.3381 41.7944   3
  -1  -2 -23 250.121 48.7997   3
  -1   2  23 149.861 41.9895   3
   1  -2  23 162.060 43.1690   3
   1  -2  23 205.714 43.4013   6
  -1   2  23 148.920 40.3109   6
  -1   2  22 1403.19 124.695   6
  -1  -2 -22 1431.59 125.887   3
   1   2 -22 1261.95 122.960   3
   1  -2  22 1529.54 125.567   6
  -1   2  22 1270.43 123.977   5
   1  -2  22 1238.23 123.791   5
  -1  -2 -22 1294.51 125.218   2
  -1   2  22 1126.58 122.651   2
   1  -2  22 1137.10 123.445   2
  -1   2  22 1334.79 124.605   4
   1  -2  22 1183.86 124.238   4
  -1   2  22 1097.13 122.783   3
   1   2 -22 1255.11 125.434   1
   1  -2  22 1081.01 124.439   1
  -1   2  22 1089.86 123.712   1
  -1   2  21 1202.12 110.094   6
   1   2 -21 675.866 104.926   3
   1  -2  21 1099.59 108.624   3
   1   2 -21 1211.24 110.359   2
   1  -2  21 1299.26 109.528   6
  -1   2  21 1048.99 108.911   5
   1  -2  21 1136.57 109.634   5
  -1   2  21 1152.80 109.565   2
   1  -2  21 931.411 107.928   2
  -1  -2 -21 1039.71 110.281   2
  -1   2  21 1135.96 109.863   4
   1  -2  21 1183.62 110.376   4
  -1   2  21 942.505 109.160   1
   1   2 -21 1095.26 111.763   1
   1  -2  21 1081.66 110.343   1
   1  -2  20 4203.10 359.069   6
   1  -2  20 4100.32 359.893   5
  -1   2  20 3966.54 359.589   5
   1  -2  20 4386.99 360.513   1
   1  -2  20 4170.13 360.203   4
  -1   2  20 3281.28 357.987   4
  -1   2  20 3731.23 358.266   3
   1   2 -20 4440.46 359.593   2
   1   2 -20 4312.92 358.265   3
   1  -2  20 3783.47 358.147   3
  -1   2  20 4179.75 359.564   6
  -1   2  20 3622.54 358.605   1
   1  -2  19 1553.91 124.386   6
   1  -2  19 1136.00 122.544   5
  -1   2  19 1130.55 122.473   5
  -1   2  19 1178.44 122.772   2
  -1   2  19 1300.75 123.478   4
   1  -2  19 1190.27 122.891   4
  -1   2  19 1260.37 123.008   3
   1   2 -19 1311.55 123.536   2
   1  -2  19 1244.94 122.534   3
  -1  -2 -19 1529.21 126.045   3
   1   2 -19 1347.41 122.550   3
   1   2 -19 1236.99 124.976   1
  -1   2  19 1290.36 123.568   6
  -1   2  18 679.377 79.3151   6
  -1  -2 -18 881.660 82.2068   3
   1  -2  18 852.605 79.6201   3
   1   2 -18 800.625 78.8933   3
   1   2 -18 821.385 80.6595   2
   1  -2  18 881.296 79.4444   6
  -1   2  18 880.303 80.8670   5
   1  -2  18 844.335 80.1342   5
  -1  -2 -18 885.306 81.5970   2
   1  -2  18 667.830 79.1752   2
  -1   2  18 686.625 78.1952   2
  -1   2  18 665.851 79.0463   4
   1  -2  18 634.655 78.1719   4
  -1   2  18 727.568 79.3295   3
   1  -2  18 707.235 79.8801   1
   1   2 -18 691.566 81.0372   1
  -1   2  18 652.031 79.4506   1
  -1   2  17 727.669 75.4790   6
   1  -2  17 810.479 74.5135   3
  -1  -2 -17 760.384 76.4085   3
   1   2 -17 781.561 74.1757   3
   1   2 -17 739.784 75.2918   2
   1  -2  17 688.366 74.3872   6
   1  -2  17 780.554 75.8971   5
  -1   2  17 737.993 75.5974   5
  -1   2  17 693.515 74.9035   2
   1  -2  17 744.090 75.6114   2
  -1  -2 -17 752.004 76.8868   2
  -1   2  17 739.366 75.1885   4
   1  -2  17 628.608 74.3732   4
  -1   2  17 665.473 74.6072   3
  -1  -2 -17 700.202 76.5659   1
   1   2 -17 627.976 76.5669   1
   1  -2  17 712.734 76.5593   1
  -1   2  17 573.019 74.1859   1
  -1   2  16 703.646 66.1439   6
  -1  -2 -16 793.865 69.6764   3
   1   2 -16 700.453 65.0674   3
   1  -2  16 687.373 65.9397   3
   1   2 -16 730.537 67.3855   2
   1   2 -16 600.392 65.8308   6
   1  -2  16 728.631 66.9279   6
  -1   2  16 533.799 65.2441   5
   1  -2  16 569.160 65.8223   5
  -1   2  16 586.526 65.4908   2
  -1  -2 -16 405.992 64.9458   2
   1  -2  16 606.515 66.1414   2
   1  -2  16 671.154 65.9821   4
  -1   2  16 624.616 66.7792   4
  -1   2  16 626.635 65.2924   3
  -1  -2 -16 406.747 65.3327   1
   1  -2  16 539.167 67.2348   1
   1   2 -16 561.133 67.5346   1
  -1   2  16 548.441 65.9668   1
  -1   2  15 1636.00 135.028   6
  -1  -2 -15 1563.41 136.161   3
   1   2 -15 1609.07 133.245   3
   1  -2  15 1655.81 134.807   3
   1   2 -15 1349.57 133.813   2
   1  -2  15 1792.57 135.391   6
   1   2 -15 1359.69 132.772   6
   1  -2  15 1290.60 134.296   5
  -1   2  15 1281.28 134.305   5
   1  -2  15 1440.54 134.555   2
  -1  -2 -15 1484.58 135.313   2
  -1   2  15 1199.47 133.242   2
   1  -2  15 1415.47 134.716   4
  -1   2  15 1146.26 133.814   4
  -1   2  15 1518.02 134.327   3
   1   2 -15 1515.96 135.399   1
   1  -2  15 1432.92 135.150   1
  -1  -2 -15 1376.51 134.833   1
  -1   2  15 1314.84 134.421   1
  -1   2  14 5858.39 478.847   6
   1   2 -14 6288.27 477.522   3
   1  -2  14 5542.62 478.246   3
  -1  -2 -14 6403.73 479.830   3
   1   2 -14 6048.33 478.523   2
   1  -2  14 5737.33 478.275   6
   1   2 -14 5197.00 476.295   6
  -1   2  14 4753.27 477.902   5
   1   2 -14 5212.96 477.229   5
   1  -2  14 4675.36 478.068   5
  -1   2  14 5143.25 478.095   2
  -1  -2 -14 5569.20 478.913   2
   1  -2  14 4657.71 477.750   2
  -1   2  14 5697.02 479.069   4
   1  -2  14 5388.41 478.940   4
  -1   2  14 5358.70 478.109   3
   1  -2  14 4825.55 478.216   1
   1   2 -14 5571.97 478.647   1
  -1  -2 -14 4686.66 478.061   1
  -1   2  14 5368.53 478.504   1
  -1   2  13 7475.01 622.314   6
  -1  -2 -13 7731.19 623.000   3
   1  -2  13 7220.16 621.584   3
   1   2 -13 8550.97 621.364   3
   1   2 -13 8496.27 622.597   2
   1  -2  13 6239.21 621.567   2
   1  -2  13 7587.50 622.042   6
   1   2 -13 7410.39 620.177   6
   1  -2  13 7154.73 622.390   5
  -1   2  13 6527.38 621.808   5
   1   2 -13 7063.06 620.981   5
  -1  -2 -13 7003.56 622.543   2
  -1   2  13 5820.81 621.274   2
  -1   2  13 7268.62 622.427   4
   1  -2  13 5705.75 621.680   4
  -1   2  13 6936.97 621.788   3
   1  -2  13 6657.60 622.121   1
  -1  -2 -13 6170.09 621.918   1
   1   2 -13 7254.85 622.393   1
  -1   2  13 6941.39 622.073   1
  -1   2  12 3133.14 308.133   6
   1   2 -12 3521.89 306.972   3
   1  -2  12 3895.41 308.443   3
  -1  -2 -12 4143.87 309.834   3
   1  -2  12 3541.40 308.665   2
   1   2 -12 3930.94 308.459   2
   1  -2  12 3691.21 308.288   6
   1   2 -12 3465.60 306.624   6
  -1  -2 -12 3150.91 308.046   6
   1  -2  12 3639.93 309.113   5
  -1   2  12 3565.38 308.797   5
   1   2 -12 3330.24 307.475   5
  -1   2  12 2927.12 307.862   2
  -1  -2 -12 3610.76 308.996   2
   1   2 -12 3238.07 307.893   4
  -1   2  12 3030.67 308.107   4
   1  -2  12 3596.28 309.046   4
  -1   2  12 3435.72 308.206   3
  -1  -2 -12 3305.17 308.764   1
   1   2 -12 3311.98 308.584   1
   1  -2  12 3740.44 309.183   1
  -1   2  12 2805.52 307.764   1
  -1   2  11 1083.93 96.7865   6
   1  -2  11 1071.43 96.0905   3
  -1  -2 -11 1447.48 98.6442   3
   1   2 -11 1078.06 96.1563   2
   1  -2  11 1018.32 96.7811   2
   1   2 -11 1048.51 94.9607   6
  -1  -2 -11 1098.62 98.1500   6
  -1  -2 -11 910.199 97.2701   5
  -1   2  11 1009.58 96.8295   5
   1   2 -11 967.563 96.2903   5
   1  -2  11 1139.18 97.6364   5
  -1  -2 -11 1109.60 97.4631   2
  -1   2  11 984.379 95.9116   2
   1  -2  11 920.262 96.7779   4
  -1   2  11 952.334 96.4505   4
   1   2 -11 936.742 96.9288   4
  -1  -2 -11 874.835 96.8093   4
  -1   2  11 1003.80 96.1655   3
  -1  -2 -11 951.152 96.5793   1
   1   2 -11 941.640 96.8079   1
   1  -2  11 1017.83 96.8630   1
  -1   2  11 809.436 95.9880   1
  -1  -2 -10 1134.90 103.411   6
  -1  -2 -10 1405.75 103.991   3
   1  -2  10 1076.93 101.349   3
   1  -2  10 921.625 101.881   2
   1   2 -10 1250.28 101.967   2
   1   2 -10 1136.67 100.491   6
   1  -2  10 1119.05 102.658   5
  -1  -2 -10 928.151 102.695   5
   1   2 -10 1094.98 102.130   5
  -1   2  10 1001.89 101.555   2
  -1  -2 -10 1073.41 102.092   2
   1  -2  10 1144.70 103.351   4
  -1   2  10 1286.71 103.189   4
   1   2 -10 969.913 102.478   4
  -1  -2 -10 865.771 102.278   4
  -1   2  10 1116.75 102.036   3
   1   2 -10 990.299 102.147   1
   1  -2  10 1192.50 102.711   1
  -1  -2 -10 1015.70 102.463   1
  -1   2  10 963.272 102.137   1
  -1  -2  -9 34881.0 2852.85   6
   1  -2   9 32769.7 2852.65   3
   1   2  -9 33035.7 2851.51   3
  -1  -2  -9 38780.6 2854.02   3
   1   2  -9 37840.4 2852.91   2
   1  -2   9 31542.7 2853.11   2
   1  -2   9 34613.5 2852.73   6
   1   2  -9 32179.4 2851.06   6
   1   2  -9 34262.9 2852.03   5
  -1   2   9 29401.2 2852.56   2
  -1  -2  -9 26871.6 2851.90   4
   1   2  -9 31562.7 2852.27   4
  -1   2   9 30403.4 2852.61   3
   1   2  -9 36091.4 2853.41   1
   1  -2   9 33088.8 2853.19   1
  -1  -2  -9 28398.6 2852.91   1
  -1   2   9 31442.7 2852.89   1
  -1   2   8 427.371 47.2070   6
  -1  -2  -8 491.827 48.8378   6
  -1  -2  -8 458.393 47.4073   3
   1   2  -8 483.041 44.1506   3
   1  -2   8 362.436 46.4581   3
   1  -2   8 430.137 46.6119   2
   1   2  -8 479.223 44.7972   6
   1  -2   8 492.996 47.5352   6
  -1   2   8 363.474 46.6707   5
   1   2  -8 508.117 47.5906   5
   1  -2   8 451.160 47.9000   5
  -1   2   8 382.096 45.9191   2
   1  -2   8 504.613 48.0878   4
   1   2  -8 447.137 48.2604   4
  -1   2   8 443.133 47.4022   4
  -1  -2  -8 441.861 48.3233   4
  -1   2   8 444.388 46.6500   3
  -1  -2  -8 530.641 47.5471   1
   1   2  -8 488.504 47.3707   1
   1  -2   8 532.433 47.8644   1
  -1   2   8 472.816 46.8943   1
   1  -2   7 12994.3 1208.40   1
  -1  -2  -7 14111.0 1208.26   6
  -1   2   7 14288.8 1208.56   6
  -1  -2  -7 16211.4 1209.50   3
   1  -2   7 14625.8 1208.18   3
   1   2  -7 13215.4 1206.64   3
   1  -2   7 14386.8 1208.61   2
   1   2  -7 15917.4 1208.04   2
   1   2  -7 14174.0 1206.62   6
   1  -2   7 15159.9 1208.40   6
   1  -2   7 14924.3 1208.76   5
  -1  -2  -7 11327.5 1207.57   5
  -1   2   7 14320.6 1208.47   5
   1   2  -7 14767.7 1207.55   5
  -1   2   7 12091.3 1208.05   4
  -1  -2  -7 12136.8 1207.69   4
   1   2  -7 13721.8 1207.91   4
   1  -2   7 12683.0 1208.32   4
  -1   2   7 14227.1 1208.44   3
  -1   2   7 13155.1 1208.19   2
  -1  -2  -7 13997.6 1208.56   2
  -1   2   7 11829.9 1207.98   1
  -1  -2  -7 13793.8 1208.40   1
   1  -2   6 2369.62 194.900   1
  -1   2   6 2300.12 194.839   6
   1   2  -6 2022.73 192.446   3
   1   2  -6 2508.75 193.881   2
   1  -2   6 2119.99 194.357   2
   1  -2   6 2344.52 194.422   6
   1   2  -6 2171.67 192.550   6
  -1   2   6 2252.83 194.652   5
  -1  -2  -6 2000.08 194.236   5
   1  -2   6 2145.38 194.836   5
   1   2  -6 2276.66 193.679   5
  -1   2   6 2159.22 194.630   4
  -1  -2  -6 1926.32 194.022   4
   1  -2   6 2586.99 195.264   4
   1   2  -6 2186.04 194.328   4
  -1   2   6 2121.96 194.295   3
  -1   2   6 2083.36 194.293   2
  -1   2   6 1846.37 193.885   1
  -1  -2  -5 52291.9 4973.05   1
  -1   2   5 50647.2 4973.01   6
  -1  -2  -5 55384.3 4972.96   6
   1   2  -5 56678.7 4973.11   1
   1  -2   5 58692.0 4973.15   6
  -1   2   5 58330.5 4973.32   5
  -1  -2  -5 50156.6 4972.72   5
   1  -2   5 70217.5 4974.09   5
   1   2  -5 64916.9 4972.54   5
  -1   2   5 59791.3 4973.33   4
   1   2  -5 58443.5 4972.85   4
   1  -2   5 58738.3 4973.43   4
  -1  -2  -5 49405.2 4972.66   4
   1   2  -5 59935.2 4972.73   2
  -1  -2  -5 61636.1 4973.51   2
   1   2  -5 53988.0 4971.58   3
  -1  -2  -4 23731.6 2005.22   1
  -1   2   4 21067.7 2005.02   1
   1  -2   4 24968.8 2005.22   6
  -1   2   4 21194.7 2005.06   5
  -1  -2  -4 20297.2 2004.72   5
  -1  -2  -4 21753.9 2004.83   4
   1  -2   4 20680.2 2004.89   4
  -1   2   4 23021.7 2005.15   4
   1  -2   4 20759.0 2004.86   3
   1  -2   4 27993.0 2005.86   4
   1  -2   4 24023.5 2005.44   1
   1  -2   4 21772.3 2004.67   6
  -1  -2  -4 22951.7 2005.00   6
  -1   2   4 23647.9 2005.37   6
  -1  -2  -4 26609.5 2005.66   3
  -1  -2  -4 25020.8 2005.42   2
   1  -2   4 23065.6 2005.07   3
  -1  -2  -3 74861.3 6266.99   1
  -1   2   3 79062.0 6267.13   1
  -1  -2  -3 76821.5 6266.78   6
   1  -2   3 62314.2 6266.37   6
   1   2  -3 72149.8 6265.31   6
  -1  -2  -3 86481.8 6267.25   3
   1  -2   3 69873.1 6267.12   1
   1   2  -3 79971.3 6266.91   1
   1   2  -3 74008.5 6266.15   5
  -1  -2  -3 61358.6 6266.34   5
  -1   2   3 71962.3 6267.09   5
  -1   2   3 80335.6 6267.13   4
  -1  -2  -3 68762.7 6266.55   4
   1  -2   3 72490.4 6266.79   4
   1   2  -3 69795.2 6266.64   4
   1   2  -3 69074.6 6265.29   3
   1  -2   3 65372.0 6266.61   3
  -1  -2  -3 74582.8 6266.93   2
  -1   2   3 76483.9 6267.10   2
   1   2  -3 66664.9 6266.18   2
  -1   2   2 45245.1 3550.41   1
  -1  -2  -2 39997.7 3550.10   1
  -1   2   2 44007.7 3550.46   6
   1  -2   2 35988.4 3549.78   6
   1   2  -2 41557.3 3548.82   6
  -1  -2  -2 44712.2 3549.98   6
  -1  -2  -2 47849.3 3550.28   3
   1  -2   2 37939.1 3550.05   5
   1   2  -2 42595.5 3549.47   5
  -1   2   2 41402.9 3550.31   5
  -1  -2  -2 36929.7 3549.65   5
  -1  -2  -2 35302.9 3549.71   4
   1  -2   2 40836.6 3550.06   4
  -1   2   2 43502.4 3550.27   4
   1   2  -2 40171.5 3549.97   4
   1  -2   2 43771.9 3550.36   3
  -1   2   2 38371.3 3550.17   3
   1   2  -2 38694.4 3548.79   3
   1  -2   2 41584.0 3550.42   1
   1   2  -2 37682.9 3549.95   1
  -1  -2  -2 41394.0 3550.06   2
  -1   2   2 40411.9 3550.41   2
   1  -2   2 43994.7 3550.55   2
   1   2  -2 39149.0 3549.47   2
   1   2  -1 8628.68 757.374   5
   1  -2   1 9270.80 758.160   5
  -1  -2  -1 7745.24 757.374   5
  -1  -2  -1 8851.10 757.777   4
   1   2  -1 9393.60 757.921   4
   1  -2   1 8687.78 757.917   4
  -1   2   1 8305.62 757.912   4
  -1  -2  -1 9237.91 757.707   2
   1   2  -1 9022.55 756.952   3
   1  -2   1 7373.20 757.812   3
  -1   2   1 7232.65 757.742   3
  -1  -2  -1 10339.7 757.754   3
  -1   2   1 8872.75 758.174   6
   1   2  -1 8092.79 756.831   6
  -1  -2  -1 8978.15 757.515   6
   1  -2   1 7527.08 757.719   6
   1  -2   1 9720.03 758.250   1
   1   2  -1 8818.67 757.885   1
   1  -2   1 7808.06 757.946   2
   1   2  -1 8707.09 757.262   2
  -1  -2  -1 9349.79 757.978   1
  -1   2   1 8933.31 758.064   1
   1  -2   0 132.698 20.8787   5
   1   2   0 61.7396 16.9813   5
   1   2   0 99.2619 17.9711   4
  -1   2   0 100.894 18.0822   4
   1  -2   0 120.843 19.8224   4
  -1  -2   0 120.069 18.8238   4
  -1  -2   0 68.3064 12.9662   2
  -1  -2   0 91.1431 12.8799   3
  -1   2   0 94.7211 15.9337   3
   1   2   0 92.6898 12.9718   3
   1   2   0 62.7902 14.7733   6
  -1   2   0 108.378 19.1921   6
   1   2   0 63.8484 14.3780   1
  -1  -2   0 63.8542 13.9925   1
   1  -2   0 114.321 15.7149   1
  -1   2   0 106.345 15.6422   1
   1  -2   0 64.4519 14.7783   2
   1   2   0 81.4866 13.7503   2
   1  -2  -1 8614.61 752.706   5
  -1   2  -1 9791.58 753.079   5
   1   2   1 8916.06 752.412   5
   1  -2  -1 8321.24 752.592   4
   1   2   1 9610.40 752.746   4
  -1   2  -1 7894.37 752.577   4
  -1  -2   1 8474.98 752.407   4
   1   2   1 8511.56 752.277   2
  -1   2  -1 8811.60 752.744   3
   1   2   1 8184.22 752.199   3
  -1  -2   1 8560.40 751.571   3
   1  -2  -1 9008.77 752.915   3
   1   2   1 9360.58 752.403   6
  -1   2  -1 9505.24 752.878   6
  -1  -2   1 8265.02 752.391   1
  -1   2  -1 8089.33 752.694   1
   1  -2  -1 9120.45 752.891   1
   1   2   1 7429.57 752.369   1
  -1   2  -1 8574.30 752.759   2
  -1  -2   1 8767.08 752.024   2
   1  -2  -1 7840.04 752.619   2
   1  -2  -2 40473.7 3549.75   1
   1   2   2 40908.7 3549.55   1
   1   2   2 48526.5 3549.74   6
   1  -2  -2 40540.3 3549.58   6
  -1   2  -2 41488.9 3549.64   6
  -1  -2   2 36776.1 3548.19   6
  -1  -2   2 36549.4 3549.36   1
  -1   2  -2 44450.7 3549.87   1
  -1   2  -2 44995.4 3550.00   5
   1  -2  -2 37441.6 3549.50   5
   1   2   2 38964.3 3549.35   5
   1   2   2 45420.0 3549.77   4
   1  -2  -2 44423.5 3549.60   4
  -1  -2   2 40226.4 3549.27   4
  -1   2  -2 46077.7 3549.90   4
  -1   2  -2 43905.3 3549.79   3
  -1  -2   2 40971.7 3548.34   3
   1  -2  -2 44238.4 3550.08   3
   1   2   2 48289.5 3549.77   3
   1   2   2 35322.4 3549.22   2
  -1  -2   2 35872.1 3548.82   2
  -1   2  -2 38744.0 3549.74   2
   1  -2  -2 36446.4 3549.63   2
   1   2   3 68307.6 6197.76   1
   1  -2  -3 77816.7 6198.12   1
  -1  -2   3 62459.0 6196.14   6
   1   2   3 86683.6 6198.26   6
   1  -2  -3 70602.9 6197.71   6
  -1   2  -3 70199.0 6197.72   6
   1   2   3 71705.1 6197.82   3
  -1  -2   3 69476.2 6197.59   1
  -1   2  -3 73866.4 6198.04   1
  -1   2  -3 79824.5 6198.27   5
  -1  -2   3 66502.5 6196.86   5
   1  -2  -3 72100.4 6197.72   5
   1   2   3 78936.0 6197.95   5
  -1   2  -3 64768.0 6197.67   4
   1  -2  -3 70770.7 6197.66   4
  -1  -2   3 71411.6 6197.48   4
   1   2   3 81987.5 6198.07   4
  -1   2  -3 73655.7 6197.79   3
   1  -2  -3 77734.2 6198.15   3
  -1  -2   3 70875.9 6196.28   3
   1   2   3 61424.7 6197.44   2
   1  -2  -3 74775.0 6198.01   2
  -1   2  -3 71849.3 6198.07   2
  -1  -2   3 69787.6 6197.15   2
   1  -2  -4 20921.4 2067.04   1
   1   2   4 24691.0 2067.28   1
  -1  -2   4 26494.6 2067.26   1
   1   2   4 26272.8 2067.53   6
   1  -2  -4 22557.5 2066.90   6
  -1  -2   4 27269.1 2065.69   3
  -1  -2   4 24117.4 2067.09   1
  -1  -2   4 28113.7 2066.79   2
  -1  -2   4 22936.3 2066.16   5
  -1  -2   4 22199.2 2065.45   6
   1  -2  -4 14943.5 2066.08   5
   1   2   4 22062.9 2067.14   5
   1   2   4 25577.9 2067.30   4
   1  -2  -4 22521.2 2066.83   4
  -1  -2   4 26853.8 2066.61   5
  -1  -2   4 20868.8 2066.58   4
  -1  -2   4 25544.6 2067.21   4
  -1  -2   4 23353.1 2065.48   3
   1  -2  -4 24871.5 2067.57   3
   1   2   4 20465.1 2066.81   2
   1  -2  -4 25254.0 2067.41   2
  -1  -2   4 23721.4 2066.49   2
   1  -2  -5 59533.0 5087.34   1
   1  -2  -5 56493.1 5086.91   6
   1   2   5 62622.1 5087.67   6
  -1  -2   5 53989.5 5085.57   3
  -1  -2   5 57630.9 5086.50   2
  -1   2  -5 52824.6 5086.58   6
  -1  -2   5 63347.2 5085.68   6
   1   2   5 62735.6 5087.49   5
   1  -2  -5 52970.7 5086.77   5
  -1  -2   5 68124.7 5086.82   5
  -1   2  -5 66336.6 5087.43   5
   1  -2  -5 58894.9 5087.00   4
   1   2   5 56664.3 5087.22   4
  -1  -2   5 59034.9 5087.11   4
  -1   2  -5 52360.1 5086.83   4
   1  -2  -5 51871.5 5087.17   3
   1  -2  -5 61563.6 5087.47   2
  -1   2  -5 56322.1 5086.95   3
   1   2   6 1998.61 195.769   1
   1  -2  -6 2098.65 195.784   6
   1   2   6 2781.76 196.966   6
  -1  -2   6 2072.60 193.979   3
   1   2   6 2539.61 196.504   3
  -1  -2   6 2066.88 194.894   2
  -1   2  -6 2137.66 195.462   6
  -1  -2   6 2592.32 194.334   6
   1   2   6 2094.04 196.117   5
  -1  -2   6 2215.27 195.229   5
   1  -2  -6 2259.90 196.037   5
  -1   2  -6 2222.78 196.165   5
  -1   2  -6 2085.38 195.984   4
   1  -2  -6 2204.64 195.985   4
   1   2   6 1927.59 195.862   4
  -1  -2   6 2190.48 195.966   4
   1   2   6 1844.01 195.572   2
  -1   2  -6 2426.94 195.819   3
  -1   2  -7 14202.5 1193.67   1
  -1  -2   7 13173.2 1193.06   1
   1  -2  -7 13140.3 1192.81   6
   1   2   7 13825.3 1193.88   6
   1   2   7 14294.9 1193.86   3
  -1  -2   7 12787.2 1191.57   3
  -1   2  -7 13221.6 1193.33   2
  -1  -2   7 13602.8 1191.59   6
  -1   2  -7 12672.0 1192.47   6
  -1  -2   7 13538.6 1192.52   5
   1  -2  -7 12887.6 1192.72   5
   1   2   7 14359.5 1193.63   5
  -1   2  -7 14790.0 1193.28   5
  -1  -2   7 14952.6 1193.55   4
   1   2   7 15232.1 1193.80   4
   1  -2  -7 12537.9 1192.71   4
  -1   2  -7 11431.2 1192.65   4
   1  -2  -7 15274.0 1193.69   3
   1  -2  -7 13233.4 1193.17   2
   1   2   7 13256.3 1193.31   2
   1   2   7 14421.1 1193.58   1
   1  -2  -7 14332.1 1193.59   1
  -1  -2   8 489.789 48.9576   1
  -1  -2   8 491.147 47.3214   6
  -1   2  -8 502.334 49.9810   6
   1  -2  -8 433.386 50.7207   5
  -1  -2   8 600.974 49.4632   5
   1   2   8 518.786 50.9837   5
  -1   2  -8 507.618 51.3116   5
  -1   2  -8 419.385 51.0232   4
   1  -2  -8 423.225 50.5286   4
   1   2   8 477.856 50.2540   4
  -1  -2   8 491.693 49.6949   4
  -1  -2   8 408.468 47.4630   2
  -1   2  -8 526.924 49.9164   2
   1   2   8 530.875 50.8078   6
   1  -2  -8 411.377 50.3637   6
   1  -2  -8 473.029 49.4455   3
  -1  -2   8 558.414 46.7239   3
   1   2   8 568.530 50.5134   3
   1   2   8 453.272 49.3610   2
   1  -2  -8 441.260 48.7096   2
   1  -2  -8 422.886 49.2055   1
   1   2   8 458.178 49.5958   1
  -1  -2   9 29715.8 2874.65   1
   1  -2  -9 36001.8 2875.43   1
  -1  -2   9 35724.0 2873.64   6
  -1   2  -9 32043.0 2874.03   6
  -1  -2   9 37169.5 2874.81   5
   1  -2  -9 27454.2 2873.84   5
  -1   2  -9 34761.8 2874.80   5
   1   2   9 30355.7 2874.98   2
   1  -2  -9 32228.5 2874.96   2
   1  -2  -9 29286.8 2874.15   4
  -1   2  -9 34055.7 2875.46   2
  -1  -2   9 33516.8 2874.43   2
   1  -2  -9 36269.9 2875.42   3
  -1   2  -9 36107.5 2874.97   3
   1  -2  -9 32324.5 2874.37   6
   1   2   9 29697.3 2874.75   1
   1  -2 -10 1053.29 101.134   6
   1   2  10 1050.87 101.581   6
   1  -2 -10 1252.51 101.337   3
  -1   2 -10 1135.88 100.731   3
   1   2  10 1047.25 101.064   3
  -1   2 -10 1098.47 101.940   5
  -1  -2  10 1285.66 100.765   5
   1   2  10 950.631 100.943   5
   1  -2 -10 916.685 100.855   5
   1   2  10 1011.57 100.932   2
   1  -2 -10 1147.42 101.045   2
   1   2  10 1089.44 101.362   4
   1  -2 -10 869.199 101.068   4
  -1   2 -10 1191.87 101.374   2
  -1  -2  10 1095.83 99.8682   2
  -1  -2  10 1151.27 99.3460   6
  -1   2 -10 1034.10 100.674   6
  -1  -2  10 1110.49 100.993   1
   1  -2 -10 971.422 101.177   1
   1   2  10 866.549 100.456   1
   1  -2 -11 937.467 98.7180   6
   1   2  11 1248.85 99.6874   6
   1   2  11 961.480 98.7022   3
  -1   2 -11 1131.32 98.4781   3
   1  -2 -11 959.107 98.5653   3
  -1  -2  11 1223.02 96.9779   3
   1  -2 -11 974.145 99.2136   5
   1   2  11 991.536 98.7832   5
  -1   2 -11 932.464 99.4882   5
   1  -2 -11 1015.52 98.2283   2
  -1  -2  11 917.789 97.0730   2
   1   2  11 1040.81 98.5134   2
   1   2  11 916.284 98.2912   4
   1  -2 -11 899.474 99.0493   4
  -1  -2  11 1078.93 98.8965   4
  -1   2 -11 1205.56 99.5361   2
  -1  -2  11 1259.09 97.4888   6
  -1   2 -11 897.002 98.0712   6
  -1  -2  11 1028.91 98.4404   1
   1  -2 -11 1070.30 98.9673   1
   1   2  11 904.170 98.5461   1
   1  -2 -12 3295.42 293.882   6
   1   2  12 3604.10 295.254   6
   1   2  12 3323.90 294.618   3
  -1   2 -12 3719.09 294.451   3
  -1  -2  12 3272.43 292.461   3
   1  -2 -12 3726.81 294.950   3
   1  -2 -12 2928.54 293.431   5
  -1   2 -12 3308.46 294.267   5
  -1  -2  12 3389.36 293.996   5
   1  -2 -12 3792.22 294.980   2
  -1  -2  12 2987.99 293.106   2
   1   2  12 3575.30 295.078   4
   1  -2 -12 3084.60 293.870   4
  -1  -2  12 2989.30 294.104   4
  -1   2 -12 3287.31 294.506   2
  -1  -2  12 3416.67 292.841   6
  -1   2 -12 3084.48 293.194   6
  -1  -2  12 2159.83 292.663   1
   1  -2 -12 3315.08 294.804   1
   1   2  12 3495.96 294.817   1
   1  -2 -13 6465.06 632.384   6
   1   2  13 7689.38 634.334   6
  -1  -2  13 7060.22 631.933   3
  -1   2 -13 7484.06 633.608   3
   1  -2 -13 8633.27 634.470   3
   1   2  13 6539.86 633.283   3
  -1  -2  13 7373.00 633.303   5
   1  -2 -13 7045.18 633.468   2
  -1  -2  13 7185.17 632.999   2
  -1  -2  13 7386.35 634.071   4
   1   2  13 6244.71 633.270   4
  -1   2 -13 8110.12 634.709   2
  -1   2 -13 6693.38 632.230   6
  -1  -2  13 7192.30 633.749   1
   1  -2 -13 6865.77 633.629   1
   1   2  13 6921.23 633.497   1
   1   2  14 5879.76 473.046   6
   1  -2 -14 5511.52 472.312   3
  -1  -2  14 5460.82 470.674   3
  -1   2 -14 5880.13 472.314   3
   1   2  14 5477.99 472.425   3
  -1  -2  14 5527.59 471.979   5
  -1  -2  14 4420.36 470.591   2
   1  -2 -14 5467.96 472.367   2
  -1  -2  14 5043.88 472.089   4
   1   2  14 4485.53 471.567   4
  -1   2 -14 6300.08 473.368   2
  -1   2 -14 5045.27 470.787   6
   1   2  14 5506.05 472.492   1
   1  -2 -14 5286.80 472.306   1
  -1  -2  14 5058.03 471.946   1
  -1  -2  15 1454.46 135.428   5
   1   2  15 1513.82 136.076   5
   1   2  15 1429.01 135.728   2
   1  -2 -15 1536.58 136.155   2
  -1  -2  15 1417.90 134.558   2
   1   2  15 1323.31 135.447   4
  -1  -2  15 1526.39 136.158   4
  -1   2 -15 1521.25 136.619   2
   1   2  15 1293.96 135.507   1
  -1   2 -15 1707.78 136.246   3
   1  -2 -15 1446.80 136.028   3
  -1  -2  15 1398.72 133.697   3
   1   2  15 1620.52 136.685   3
  -1  -2  15 1280.74 135.241   1
   1  -2 -15 1450.31 136.582   1
   1   2  15 1289.26 135.165   6
  -1  -2  15 1559.47 134.452   6
  -1  -2  16 636.192 67.9424   5
   1   2  16 486.813 66.6348   5
   1   2  16 705.573 68.4124   2
   1  -2 -16 540.549 68.5829   2
  -1  -2  16 517.871 65.6784   2
  -1  -2  16 707.258 68.2945   4
   1   2  16 606.191 67.5572   4
  -1   2 -16 724.076 69.7407   2
   1   2  16 601.081 68.8141   1
  -1  -2  16 639.232 65.7247   3
   1   2  16 709.316 69.1884   3
  -1   2 -16 768.473 68.3097   3
   1  -2 -16 812.565 70.7466   3
  -1  -2  16 487.668 66.5158   1
   1  -2 -16 506.550 68.5238   1
  -1   2 -16 611.352 70.0914   1
   1   2  16 683.690 68.2275   6
  -1  -2  16 796.281 67.6397   6
   1   2  17 765.482 77.5839   5
  -1  -2  17 710.948 76.9364   5
   1   2  17 703.409 77.5908   2
  -1  -2  17 649.825 76.0459   2
   1  -2 -17 832.521 79.2462   2
   1   2  17 787.760 77.0532   4
  -1  -2  17 754.705 77.6084   4
  -1   2 -17 776.987 78.9611   2
   1   2  17 732.662 78.8648   1
   1  -2 -17 802.219 79.2711   3
  -1  -2  17 709.495 76.0111   3
   1   2  17 709.856 77.6632   3
  -1   2 -17 800.817 78.2833   3
  -1   2 -17 806.645 80.8801   1
  -1  -2  17 642.007 77.3724   1
   1  -2 -17 834.761 81.3518   1
  -1  -2  17 674.890 75.7941   6
   1   2  17 794.253 77.9803   6
  -1  -2  18 576.425 77.0158   5
   1   2  18 761.262 78.6651   5
   1   2  18 709.424 78.7223   2
  -1  -2  18 749.459 77.8265   2
   1  -2 -18 774.813 79.7710   2
   1   2  18 728.314 77.5883   4
  -1  -2  18 782.719 78.2717   4
  -1   2 -18 760.134 79.8252   2
   1   2  18 784.886 80.2324   1
  -1  -2  18 767.994 76.0571   3
   1   2  18 688.720 78.8070   3
  -1   2 -18 920.338 80.1270   3
   1  -2 -18 931.543 81.1680   3
   1   2  18 771.782 78.6676   6
  -1  -2  18 802.066 78.0224   6
  -1  -2  18 727.851 78.9982   1
   1  -2 -18 606.077 80.3509   1
  -1   2 -18 695.279 80.7591   1
  -1  -2  19 1000.34 123.072   2
   1  -2 -19 1252.16 125.225   2
  -1  -2  19 1346.97 125.693   4
   1   2  19 1153.83 123.835   4
  -1   2 -19 1429.05 126.760   2
  -1  -2  19 1289.03 123.625   3
  -1   2 -19 1489.96 125.990   3
   1  -2 -19 1488.84 127.017   3
  -1  -2  19 1423.63 125.576   5
   1   2  19 1318.34 125.641   5
   1   2  19 1172.79 123.718   6
  -1  -2  19 1426.67 124.215   6
   1  -2 -19 1186.54 126.093   1
  -1  -2  20 4325.46 347.111   5
   1   2  20 3914.73 346.980   5
  -1  -2  20 3401.65 344.663   2
   1   2  20 3555.29 345.826   2
  -1  -2  20 3699.83 346.251   4
   1   2  20 3433.96 345.888   4
   1   2  20 4003.51 347.186   1
  -1   2 -20 4478.74 347.108   3
   1  -2 -20 4267.78 347.187   3
  -1  -2  20 3666.84 344.101   3
  -1  -2  20 3318.57 345.396   1
  -1  -2  20 4202.76 345.632   6
   1   2  20 4054.69 346.916   6
  -1  -2  21 1218.97 112.712   5
   1   2  21 1130.74 112.345   5
   1   2  21 912.655 110.494   2
   1   2  21 1129.08 112.100   4
  -1  -2  21 996.190 110.665   4
  -1   2 -21 1145.11 113.200   2
   1   2  21 1165.69 114.095   1
  -1   2 -21 1173.70 113.276   3
  -1  -2  21 1042.36 110.122   3
   1   2  21 1102.56 112.157   3
  -1   2 -21 1181.51 114.487   1
   1  -2 -21 1055.41 113.248   1
  -1  -2  21 1052.20 112.271   1
   1   2  21 1283.14 112.530   6
  -1  -2  21 1208.15 111.253   6
   1   2  22 1212.18 120.184   5
  -1  -2  22 1352.69 121.328   5
   1   2  22 996.761 118.874   2
  -1  -2  22 1095.37 118.708   2
   1  -2 -22 1423.44 122.123   2
  -1   2 -22 1253.39 122.402   1
   1  -2 -22 1195.92 121.979   1
  -1  -2  22 1020.13 120.165   1
  -1  -2  22 1283.93 120.403   4
   1   2  22 921.844 117.929   4
  -1   2 -22 1443.54 121.816   2
   1   2  22 1366.54 120.548   3
  -1  -2  22 1164.88 117.836   3
   1   2  22 1283.87 120.154   6
  -1  -2  22 1310.30 118.784   6
   1   2  22 1080.70 119.986   1
   1   2  23 133.922 42.4078   2
  -1  -2  23 150.171 41.3926   2
  -1  -2  23 70.4295 43.2255   1
   1  -2 -23 119.259 46.7253   1
  -1   2 -23 172.761 47.3222   1
   1   2  23 90.0249 42.9479   1
  -1   2 -23 182.892 44.6487   2
   1  -2 -23 152.400 44.2494   2
  -1  -2  23 166.512 41.1857   6
   1  -2 -23 178.030 47.6171   3
   1   2  23 94.1243 39.9019   3
   1   2  23 187.994 43.6344   6
  -1  -2  23 122.437 39.9536   5
  -1  -2  24 1286.56 120.075   5
   1   2  24 1055.50 117.827   2
   1  -2 -24 1162.11 119.433   2
  -1  -2  24 992.388 116.579   2
  -1   2 -24 1227.84 121.332   1
  -1  -2  24 996.246 118.327   1
   1  -2 -24 1269.05 121.817   1
   1   2  24 1022.67 119.222   4
  -1   2 -24 1461.28 121.827   2
   1  -2 -24 1403.70 121.157   3
  -1   2 -24 1403.87 120.857   3
   1   2  24 1187.77 119.596   3
  -1  -2  24 1098.27 117.633   6
   1   2  24 1056.71 119.397   1
   1   2  25 513.985 66.9752   5
  -1  -2  25 464.995 65.5381   2
   1   2  25 533.683 66.6025   2
  -1  -2  25 491.177 66.2356   4
   1   2  25 376.416 64.9505   4
   1  -2 -25 668.286 70.8239   2
  -1   2 -25 618.965 70.1457   2
  -1  -2  25 116.528 58.6039   6
   1   2  25 459.052 66.5699   1
   1  -2 -25 523.536 70.0023   1
  -1  -2  25 450.561 65.8021   1
  -1   2 -25 463.518 70.9374   1
   1  -2 -25 829.075 72.0269   3
   1   2  25 565.445 68.5860   3
  -1  -2  25 566.471 64.9719   3
  -1   2 -25 658.913 70.3391   3
   1   2  26 873.255 105.155   5
   1  -2 -26 1079.16 108.676   2
   1   2  26 1047.97 106.237   2
  -1  -2  26 1128.98 104.996   2
   1   2  26 1022.08 107.071   4
  -1  -2  26 987.290 106.115   4
  -1   2 -26 1066.47 108.805   2
   1   2  26 806.123 105.849   1
   1  -2 -26 1091.17 108.171   3
  -1  -2  26 984.800 103.198   3
  -1   2 -26 1048.86 106.859   3
   1   2  26 837.805 104.337   3
  -1  -2  26 1176.43 106.501   6
   1   2  26 1037.90 106.754   6
  -1   2 -26 1042.18 108.401   1
  -1  -2  26 871.566 104.749   1
   1  -2 -26 963.481 108.532   1
  -1  -2  27 113.909 44.1413   2
   1   2  27 250.313 48.5239   2
  -1  -2  27 202.628 48.6675   4
   1   2  27 133.358 50.2209   4
  -1   2 -27 174.423 51.7327   2
   1  -2 -27 161.284 51.8457   2
  -1  -2  27 150.889 46.8605   5
   1   2  27 207.161 48.5313   5
   1  -2 -27 206.478 51.6683   3
   1   2  27 208.154 48.2092   3
  -1   2 -27 121.793 50.5558   3
  -1  -2  27 100.288 45.7396   3
   1   2  27 113.743 46.3590   6
  -1  -2  27 98.6179 44.6859   6
   1  -2 -27 218.446 56.4949   1
   1   2  27 95.1506 48.2151   1
  -1   2 -27 45.5535 53.2281   1
  -1  -2  27 94.4151 46.8088   1
   1   2  28 79.5136 43.3802   2
  -1  -2  28 120.669 44.0011   2
   1   2  28 107.743 46.4327   4
  -1  -2  28 43.6375 44.6574   4
   1  -2 -28 168.946 51.9073   2
  -1   2 -28 136.670 50.0193   2
  -1  -2  28 68.7206 47.3614   5
   1   2  28 121.007 48.3422   5
   1  -2 -28-87.7229 52.3795   3
  -1  -2  28 88.5598 42.3076   3
  -1   2 -28 120.948 49.2781   3
   1   2  28 110.299 44.4276   3
  -1  -2  28 110.557 48.0765   6
   1   2  28 126.324 47.6599   6
   1  -2 -28 88.2882 51.5672   1
  -1   2 -28 25.3330 51.1184   1
   1   2  28 92.7950 47.5326   1
  -1  -2  28 67.0151 45.3519   1
  -1  -2  29 90.4467 44.8913   2
   1   2  29 55.3714 44.3539   2
   1   2  29-25.1288 46.9966   4
  -1  -2  29 54.7739 46.9094   4
   1  -2 -29 109.205 49.4730   2
  -1   2 -29 42.2160 48.6411   2
   1   2  29 74.5104 49.2063   5
  -1  -2  29 127.468 50.4161   5
   1   2  29 49.9815 45.3070   3
  -1  -2  29 110.021 44.2769   3
  -1   2 -29 51.8967 51.5995   3
   1  -2 -29 40.7260 52.4926   3
   1   2  29 96.0874 46.0406   6
   1  -2 -29 77.0326 52.2199   1
  -1  -2  29 68.2694 46.4782   1
  -1   2 -29 81.6638 54.5755   1
   1   2  30 30.8939 52.2235   4
  -1  -2  30 122.525 50.3863   4
  -1   2 -30 133.063 54.5466   2
   1  -2 -30 76.9552 51.6190   2
  -1   2 -30 195.714 56.5609   3
   1   2  30 186.423 49.7361   3
  -1  -2  30 120.679 46.9421   3
   1  -2 -30 141.181 55.1520   3
  -1  -2  30 52.5853 47.7280   6
   1   2  30 167.511 50.9907   6
  -1  -2  30 92.2550 47.1521   2
  -1  -2  30 165.086 51.7626   5
   1   2  30 157.813 53.7534   5
  -1   2 -31 108.112 53.7113   3
  -1  -2  31 35.8691 45.3930   3
   1  -2 -31 50.7193 53.9425   3
   1   2  31 177.041 53.8617   5
  -1  -2  31 144.579 53.7370   5
  -1  -2  31 26.1291 47.5217   4
   1   2  31 42.1356 51.7965   4
  -1  -2  31 99.5139 51.6590   6
   1   2  31 176.607 55.6540   6
  -1   2 -32 29.6515 52.9640   3
   1  -2 -32 51.5560 56.3586   3
  -1  -2  32-16.2998 48.9805   3
  -1  -2  32 51.1127 50.5242   5
   1   2  32 15.9582 52.1088   5
   1   2  32 26.8981 52.3435   4
  -1  -2  32 37.3881 49.3320   4
  -1  -2  32 60.5701 50.1211   6
   1   2  32 129.000 53.8168   6
  -1  -2  33 4.15781 46.5431   3
  -1   2 -33 25.8193 58.1160   3
  -1  -2  33 5.23090 54.1007   5
   1   2  33-10.8518 52.1792   5
  -1  -2  33-9.58702 49.2816   6
   1   2  33 31.6136 52.0520   6
  -1  -2  33 32.6942 50.4336   4
   1  -3  32 64.9457 54.4626   4
  -1   3  32 16.1720 49.9708   4
  -1   3  32 21.1404 50.1952   5
   1  -3  32 89.6208 49.9512   5
   1  -3  32 21.0390 47.3439   3
   1   3 -32-40.4314 53.5166   3
  -1   3  32 25.6345 49.3830   6
   1  -3  32 43.8885 48.8824   6
  -1   3  31 63.3597 49.7051   4
   1  -3  31 63.6583 50.2936   4
   1   3 -31 34.2822 51.2779   2
  -1   3  31 51.7267 50.6645   5
   1  -3  31 190.792 53.4514   5
   1  -3  31 61.9902 45.3425   3
   1   3 -31 110.609 54.7678   3
  -1   3  31 75.1614 50.3986   6
   1  -3  31 56.9938 46.1858   6
   1  -3  30 31.1428 46.8639   4
  -1   3  30 82.6265 49.9287   4
   1   3 -30 75.7695 51.8148   2
  -1   3  30 176.896 52.0239   5
   1  -3  30 171.313 55.2015   5
   1   3 -30 50.1133 50.2912   3
   1  -3  30 85.0732 45.9072   3
  -1   3  30 101.220 47.1700   3
  -1  -3 -30 94.5309 56.2503   3
  -1   3  30 58.7351 49.1969   6
   1  -3  30 138.659 50.4813   6
   1  -3  29 152.665 47.7977   6
  -1   3  29 101.733 47.4071   2
   1  -3  29 42.2859 44.4717   2
  -1   3  29 15.1299 46.8954   4
  -1  -3 -29 21.4996 51.5552   2
   1   3 -29 194.022 51.8916   2
  -1   3  29 83.8606 48.3108   5
   1  -3  29 54.0642 48.2440   5
   1   3 -29 105.085 50.2702   3
   1  -3  29-27.7525 43.8694   3
  -1  -3 -29 80.3679 54.4961   3
  -1   3  29 70.4545 44.6010   3
  -1   3  29 95.4493 49.4899   6
   1   3 -29 60.1567 52.2024   1
   1  -3  28 317.868 54.7425   6
  -1   3  28 287.366 56.5152   2
   1  -3  28 328.121 56.2741   2
  -1   3  28 334.395 59.5524   4
  -1  -3 -28 346.795 62.6197   2
   1   3 -28 375.752 62.5041   2
   1  -3  28 406.918 61.1510   5
  -1   3  28 369.979 61.6429   5
  -1  -3 -28 369.966 65.2697   3
   1  -3  28 348.489 57.6377   3
   1   3 -28 317.279 60.1623   3
  -1   3  28 349.572 59.5753   3
  -1   3  28 367.070 58.9324   6
   1   3 -28 333.512 63.7954   1
  -1   3  28 228.423 56.7549   1
   1  -3  28 352.431 59.1614   1
   1  -3  27 4.06867 42.9564   2
  -1   3  27 126.532 42.7618   2
  -1   3  27 76.5652 45.8953   4
  -1  -3 -27 4.15159 48.9668   2
   1   3 -27 74.9784 47.6206   2
   1  -3  27 55.8437 47.2540   5
  -1   3  27 60.7547 46.1612   5
  -1  -3 -27 142.785 53.5624   3
   1  -3  27-7.55375 40.7370   3
   1   3 -27 14.1461 45.2630   3
  -1   3  27 47.7851 44.3960   3
  -1   3  27 4.51890 42.6555   6
  -1   3  27 4.15174 46.4283   1
   1   3 -27 82.8321 50.4685   1
  -1   3  26 694.943 82.9462   2
  -1  -3 -26 834.177 87.8376   2
   1  -3  26 581.183 81.1859   2
  -1   3  26 762.486 85.6406   4
   1   3 -26 823.248 87.1428   2
   1  -3  26 722.984 83.5783   5
  -1   3  26 580.894 83.9416   5
   1  -3  26 731.858 81.9497   3
  -1   3  26 650.513 83.4283   3
   1   3 -26 759.676 84.9812   3
  -1  -3 -26 767.158 87.6257   3
   1  -3  26 827.690 86.6642   6
  -1   3  26 636.239 83.4490   6
   1   3 -26 782.933 87.5083   1
  -1   3  26 833.518 83.9917   1
  -1   3  25 228.788 47.1200   5
   1  -3  25 91.9466 46.0359   5
   1  -3  25 159.408 45.4575   2
  -1   3  25 128.771 46.7985   2
  -1   3  25 49.5965 43.6430   4
   1  -3  25 218.024 46.0268   3
  -1   3  25 171.064 47.9506   3
  -1  -3 -25 218.777 52.1668   3
   1   3 -25 190.827 50.8574   2
  -1  -3 -25 222.900 50.5287   2
  -1   3  25 135.177 45.5680   1
   1   3 -25 257.525 53.3473   1
   1  -3  25 228.259 48.0584   6
   1  -3  24 1088.38 108.110   6
  -1   3  24 981.265 109.355   1
   1  -3  24 1034.48 108.114   2
  -1  -3 -24 1111.04 110.664   2
  -1   3  24 1046.20 107.810   2
  -1   3  24 842.246 107.731   4
  -1   3  24 934.063 106.535   3
   1   3 -24 1135.68 107.430   3
   1  -3  24 1067.36 107.044   3
  -1  -3 -24 1311.91 112.248   3
   1   3 -24 1097.03 109.363   2
   1   3 -24 988.948 110.236   1
   1  -3  23 298.520 51.7087   5
  -1   3  23 229.417 49.5138   2
  -1   3  23 222.710 51.8893   1
   1   3 -23 218.037 54.6194   1
   1  -3  23 272.687 50.4691   2
  -1  -3 -23 386.066 57.0845   2
   1   3 -23 305.971 53.4054   2
   1   3 -23 375.952 51.7074   3
  -1   3  23 335.374 52.4053   3
  -1  -3 -23 267.638 55.4430   3
   1  -3  23 234.923 50.6879   3
   1  -3  23 361.099 50.8844   6
  -1   3  23 386.002 52.0690   6
  -1   3  22 2768.38 289.651   6
  -1  -3 -22 3477.49 291.973   3
   1   3 -22 3259.32 288.915   3
  -1   3  22 3012.43 290.779   5
   1  -3  22 3901.73 293.581   5
  -1  -3 -22 3551.96 292.156   2
  -1   3  22 2702.11 288.742   2
   1  -3  22 2993.51 289.736   2
  -1   3  22 3264.00 291.329   4
  -1   3  22 3172.20 290.349   3
   1  -3  22 3430.77 290.669   6
   1   3 -22 2937.81 290.280   1
  -1   3  22 3098.41 290.425   1
  -1   3  21 2618.09 208.467   6
   1   3 -21 2318.81 205.367   3
  -1  -3 -21 2266.16 208.002   3
   1  -3  21 2362.84 206.366   3
   1  -3  21 2515.73 207.334   6
  -1   3  21 2231.03 207.252   5
   1  -3  21 2171.98 207.047   5
   1  -3  21 2047.91 206.035   2
  -1  -3 -21 2406.80 208.463   2
  -1   3  21 2054.48 205.716   2
   1  -3  21 1938.22 206.204   4
  -1   3  21 2252.27 207.115   4
  -1   3  21 2077.09 206.603   3
   1   3 -21 2233.04 207.560   1
  -1   3  21 1976.38 206.214   1
  -1   3  20 314.881 48.5664   5
   1  -3  20 396.509 50.5310   5
  -1   3  20 235.635 47.4342   2
  -1  -3 -20 314.449 51.1415   2
  -1   3  20 412.879 49.8975   4
   1  -3  20 261.610 47.4093   4
  -1   3  20 348.340 49.4352   6
   1   3 -20 351.752 49.1151   3
   1  -3  20 327.782 48.8493   3
   1  -3  20 388.414 51.9010   2
   1   3 -20 302.178 49.6172   2
   1  -3  20 404.000 50.6605   6
   1   3 -20 348.319 53.9623   1
   1  -3  20 273.673 51.5274   1
  -1   3  20 278.381 49.8059   1
   1  -3  19 755.390 76.7731   6
  -1   3  19 603.296 75.7159   5
   1  -3  19 780.152 77.4658   5
   1  -3  19 722.296 79.4288   1
  -1   3  19 758.375 77.0542   4
   1  -3  19 813.807 77.3851   4
   1   3 -19 747.979 77.9878   2
   1  -3  19 698.326 75.1542   3
   1   3 -19 543.504 72.5377   3
  -1   3  19 654.618 76.3994   6
  -1   3  19 715.773 78.7050   1
   1  -3  18 4673.96 411.974   6
  -1   3  18 4331.35 412.687   5
   1  -3  18 5417.00 414.285   5
   1  -3  18 3868.71 411.400   2
  -1   3  18 4230.06 411.776   2
  -1  -3 -18 4380.29 412.964   2
  -1   3  18 4288.31 412.348   4
   1  -3  18 4503.93 412.762   4
  -1   3  18 4357.59 411.876   3
   1   3 -18 5275.28 413.010   2
  -1  -3 -18 5158.65 413.846   3
   1   3 -18 4902.66 411.008   3
   1  -3  18 4997.47 411.884   3
   1   3 -18 4633.64 413.161   1
  -1  -3 -18 3951.14 412.078   1
  -1   3  18 5001.07 413.357   6
  -1   3  17 1512.63 136.478   6
  -1  -3 -17 1520.89 137.148   3
   1   3 -17 1658.80 134.875   3
   1  -3  17 1690.84 136.128   3
   1  -3  17 1235.67 135.486   2
   1   3 -17 1525.55 136.188   2
   1   3 -17 1415.21 134.076   6
   1  -3  17 1679.79 136.402   6
   1  -3  17 1468.25 136.364   5
  -1   3  17 1284.98 135.105   5
  -1  -3 -17 1655.11 138.076   2
  -1   3  17 1211.44 134.716   2
   1  -3  17 1327.63 135.691   4
  -1   3  17 1484.94 135.993   4
  -1   3  17 1282.86 135.353   3
   1   3 -17 1581.07 138.245   1
   1  -3  17 1273.20 136.256   1
  -1  -3 -17 1318.38 136.044   1
  -1   3  17 1183.49 135.543   1
  -1   3  16 2999.79 248.887   6
  -1  -3 -16 3146.38 249.631   3
   1   3 -16 2875.10 246.275   3
   1  -3  16 2475.40 246.557   3
   1   3 -16 2937.78 248.022   2
   1  -3  16 2769.30 248.225   2
   1   3 -16 2499.85 245.102   6
   1  -3  16 2773.27 247.489   6
  -1   3  16 2930.54 248.747   5
   1  -3  16 2833.62 248.537   5
  -1   3  16 2309.91 247.063   2
  -1  -3 -16 2963.48 249.275   2
  -1   3  16 2846.31 248.544   4
   1  -3  16 2798.43 248.631   4
  -1   3  16 2510.77 247.497   3
  -1  -3 -16 2558.62 248.620   1
   1  -3  16 2589.17 248.430   1
   1   3 -16 2865.21 248.592   1
  -1   3  16 2223.78 247.229   1
  -1   3  15 62.1919 26.4133   6
  -1   3  15 43.0765 27.0946   3
   1   3 -15 86.5903 27.1375   3
   1  -3  15 23.8665 25.7912   3
  -1  -3 -15 41.9684 30.5629   3
   1  -3  15 86.9832 26.7644   2
   1   3 -15 9.84979 26.9636   2
   1  -3  15 64.2471 27.9061   6
   1   3 -15 35.7614 29.1933   6
  -1   3  15 14.4159 26.3874   5
   1  -3  15 77.1643 29.7148   5
  -1  -3 -15 76.2618 29.0873   2
  -1   3  15 62.9982 27.0210   2
   1  -3  15 128.324 27.3469   4
  -1   3  15 29.4361 26.2950   4
  -1  -3 -15 53.5358 29.5962   1
   1   3 -15 77.1634 30.4374   1
   1  -3  15 56.4831 30.1168   1
  -1   3  15 72.5454 30.8060   1
  -1   3  14 2571.68 236.149   6
   1   3 -14 2830.73 234.417   3
   1  -3  14 2709.73 235.327   3
  -1  -3 -14 2962.99 237.533   3
   1   3 -14 3138.00 236.417   2
   1  -3  14 2562.64 236.177   2
   1  -3  14 3030.08 236.145   6
   1   3 -14 2516.09 233.604   6
  -1   3  14 2645.27 236.388   5
   1  -3  14 3012.15 237.296   5
  -1   3  14 2495.02 235.545   2
  -1  -3 -14 2696.01 237.213   2
   1  -3  14 2645.74 236.553   4
  -1   3  14 1990.30 235.187   4
  -1   3  14 2342.24 235.523   3
   1   3 -14 2550.19 236.394   1
  -1  -3 -14 2212.50 236.106   1
   1  -3  14 2476.76 236.456   1
  -1   3  14 2155.90 235.284   1
   1  -3  13 7687.56 726.819   1
  -1  -3 -13 7489.04 726.704   1
   1   3 -13 8476.61 727.133   1
  -1   3  13 9450.51 727.996   6
  -1  -3 -13 10081.4 728.528   3
   1   3 -13 8715.24 725.325   3
   1  -3  13 7326.19 725.716   3
   1   3 -13 9741.46 727.245   2
   1  -3  13 8848.18 727.270   2
   1  -3  13 9567.07 727.109   6
   1   3 -13 7820.68 724.371   6
  -1   3  13 8421.09 727.252   5
   1  -3  13 7948.01 726.837   5
   1   3 -13 8049.42 725.544   5
  -1   3  13 6999.24 726.408   4
   1  -3  13 9128.36 728.281   4
  -1   3  13 7760.49 726.512   3
  -1   3  13 6597.53 725.930   2
  -1  -3 -13 8951.54 727.903   2
  -1   3  13 6423.55 726.126   1
   1  -3  12 5834.86 518.960   1
   1   3 -12 6795.06 519.426   1
  -1  -3 -12 5358.42 518.370   1
  -1   3  12 6689.16 519.489   6
   1   3 -12 5926.83 516.625   3
  -1  -3 -12 6345.66 519.592   3
   1  -3  12 5312.92 517.479   3
   1   3 -12 6887.18 518.723   2
   1  -3  12 5096.35 518.134   2
   1   3 -12 5796.06 516.232   6
   1  -3  12 5906.77 517.890   6
   1  -3  12 5832.92 518.778   5
  -1   3  12 6015.41 518.940   5
   1   3 -12 5769.17 517.332   5
  -1   3  12 6235.20 519.293   4
   1  -3  12 5657.58 518.846   4
  -1   3  12 5965.10 518.679   3
  -1  -3 -12 6133.37 519.411   2
  -1   3  12 5112.76 517.978   2
  -1   3  12 5021.42 517.928   1
   1  -3  11 5904.09 472.250   1
  -1  -3 -11 5380.44 471.842   1
   1   3 -11 5461.47 471.807   1
  -1   3  11 5273.75 471.605   6
  -1  -3 -11 6219.08 472.730   3
   1  -3  11 5561.33 470.956   3
   1  -3  11 4800.37 471.011   2
   1   3 -11 6229.87 471.578   2
   1   3 -11 5092.77 469.069   6
   1  -3  11 5965.21 472.494   5
  -1   3  11 5262.81 471.792   5
   1   3 -11 5532.68 470.517   5
  -1   3  11 4705.19 471.233   4
   1   3 -11 5012.52 470.775   4
  -1  -3 -11 4472.15 470.419   4
   1  -3  11 5777.78 472.356   4
  -1   3  11 5258.86 471.334   3
  -1   3  11 4922.16 471.022   2
  -1   3  11 4376.87 471.016   1
   1  -3  10 4050.66 321.183   1
   1   3 -10 3957.85 321.079   1
  -1  -3 -10 3683.26 320.522   6
  -1   3  10 3287.84 320.540   6
   1  -3  10 3305.12 319.535   3
  -1  -3 -10 4451.79 321.906   3
   1   3 -10 4286.13 320.408   2
   1  -3  10 3676.96 320.576   2
   1   3 -10 3358.37 317.949   6
   1  -3  10 3625.16 320.649   5
  -1   3  10 3794.51 320.910   5
   1   3 -10 3673.03 319.579   5
  -1   3  10 3246.43 320.297   4
   1  -3  10 3511.20 320.931   4
  -1  -3 -10 2946.68 319.515   4
   1   3 -10 3398.82 319.892   4
  -1   3  10 3562.98 320.407   3
  -1   3  10 3523.42 320.385   2
  -1  -3 -10 3692.85 320.961   1
  -1   3  10 2866.30 319.908   1
   1  -3   9 35906.0 3558.46   1
   1   3  -9 42617.2 3559.02   1
  -1   3   9 44862.8 3559.29   6
   1   3  -9 40589.2 3556.66   3
   1  -3   9 43726.3 3558.26   3
   1   3  -9 49560.3 3558.77   2
   1  -3   9 43185.3 3559.10   2
   1   3  -9 41072.8 3556.39   6
   1  -3   9 42529.8 3558.20   6
  -1   3   9 42631.3 3558.97   5
   1  -3   9 44868.7 3559.18   5
  -1  -3  -9 34656.6 3557.53   5
   1   3  -9 46237.1 3557.83   5
  -1   3   9 35242.9 3558.25   4
  -1  -3  -9 35217.4 3557.57   4
   1   3  -9 39143.1 3557.85   4
   1  -3   9 42434.8 3559.08   4
  -1   3   9 39960.2 3558.53   3
  -1   3   9 34786.9 3558.01   2
  -1  -3  -9 37557.8 3558.43   2
  -1   3   9 39037.3 3558.62   1
  -1  -3  -9 43171.5 3559.18   1
  -1  -3  -8 5166.29 444.373   1
  -1   3   8 4311.06 443.862   1
   1  -3   8 5408.82 444.736   1
   1   3  -8 5579.49 444.615   1
   1  -3   8 5580.14 443.875   3
   1   3  -8 6087.84 444.078   2
   1  -3   8 4579.66 443.992   2
   1   3  -8 4676.23 441.734   6
   1  -3   8 5712.16 444.074   6
  -1  -3  -8 4649.96 443.701   5
   1   3  -8 5290.17 443.354   5
   1   3  -8 5135.77 443.797   4
  -1  -3  -8 4659.18 443.654   4
  -1   3   8 4860.48 444.145   3
  -1  -3  -8 5074.88 444.266   2
  -1   3   8 4419.97 443.701   2
   1   3  -8 4614.64 441.946   3
  -1  -3  -7 19377.4 1684.56   1
  -1   3   7 16751.4 1684.04   1
   1  -3   7 17898.4 1684.36   1
   1   3  -7 18077.2 1684.08   1
  -1  -3  -7 20093.9 1684.24   6
  -1  -3  -7 22279.4 1685.29   3
   1  -3   7 19885.9 1684.00   3
   1  -3   7 20783.1 1684.85   2
   1   3  -7 18775.7 1682.22   6
   1  -3   7 19480.4 1683.93   6
  -1  -3  -7 17164.6 1683.69   5
   1  -3   7 22100.5 1685.10   5
   1   3  -7 22021.2 1683.69   5
  -1  -3  -7 17262.3 1683.66   4
   1   3  -7 20727.0 1684.18   4
  -1   3   7 16876.7 1684.14   3
  -1  -3  -7 21079.6 1684.99   2
  -1   3   7 19234.7 1684.55   2
   1   3  -7 18563.4 1682.47   3
  -1   3   6 6563.53 601.149   1
  -1  -3  -6 6599.93 601.215   1
  -1  -3  -6 6286.09 600.682   6
   1  -3   6 6251.28 600.181   6
  -1  -3  -6 7014.44 601.442   3
   1  -3   6 6557.84 600.677   6
   1  -3   6 6454.44 600.896   5
  -1   3   6 7103.37 601.620   5
  -1  -3  -6 5920.85 600.532   5
   1  -3   6 8558.67 602.396   5
  -1  -3  -6 5844.92 600.547   4
  -1   3   6 6582.26 601.276   4
   1  -3   6 6500.36 600.899   4
   1  -3   6 8193.50 602.248   4
   1  -3   6 8022.44 602.067   1
   1  -3   6 8089.01 601.972   2
   1  -3   6 7231.17 601.653   1
  -1   3   6 6758.33 601.317   2
  -1  -3  -6 6261.55 601.068   2
   1  -3   6 7264.74 601.611   2
   1  -3   6 5827.54 600.367   3
  -1   3   5 3008.61 280.389   1
   1  -3   5 2918.05 279.667   6
  -1  -3  -5 3405.34 280.489   6
   1  -3   5 3181.59 280.654   2
   1  -3   5 3488.94 280.981   1
   1  -3   5 3097.90 280.374   5
   1  -3   5 3285.75 280.179   6
  -1  -3  -5 2906.13 280.058   5
  -1   3   5 3095.69 280.681   5
  -1   3   5 3387.13 280.916   4
  -1  -3  -5 2845.60 279.987   4
   1  -3   5 3222.13 280.436   4
   1  -3   5 3207.44 280.961   5
   1  -3   5 3647.50 281.348   4
   1  -3   5 3600.20 281.117   1
  -1   3   5 2710.00 280.096   2
   1  -3   5 2892.10 280.379   2
  -1  -3  -4 10271.1 982.305   5
  -1   3   4 11621.6 983.136   4
   1  -3   4 10464.7 982.614   4
   1   3  -4 11757.5 982.961   4
  -1  -3  -4 10134.2 982.426   4
   1   3  -4 11136.1 981.081   3
   1  -3   4 11594.0 982.712   3
  -1   3   4 11799.0 983.290   3
   1   3  -4 11848.8 982.162   2
   1   3  -4 12773.2 982.382   5
   1  -3   4 10482.7 982.563   5
  -1   3   4 9605.86 982.673   1
   1   3  -4 11760.9 981.125   6
   1  -3   4 9665.20 981.897   6
  -1  -3  -4 11337.9 982.569   6
  -1   3   4 12464.9 983.462   6
  -1  -3  -3 54740.5 4796.55   4
   1   3  -3 62748.1 4797.13   4
  -1   3   3 60932.9 4797.22   4
   1  -3   3 56408.0 4796.80   4
  -1  -3  -3 50688.4 4796.57   2
  -1  -3  -3 62336.4 4797.01   3
  -1   3   3 52668.6 4796.94   3
   1   3  -3 47557.8 4795.10   3
   1  -3   3 55985.1 4796.75   3
  -1  -3  -3 48765.0 4796.14   5
   1  -3   3 49888.6 4796.44   5
   1   3  -3 64232.6 4796.45   5
   1   3  -3 60801.0 4796.38   2
   1  -3   3 50126.4 4796.18   6
  -1  -3  -3 56546.2 4796.45   6
  -1   3   3 58765.2 4797.24   6
   1   3  -3 53870.7 4795.23   6
   1  -3   2 5613.22 534.929   6
  -1  -3  -2 6184.06 534.907   6
   1   3  -2 6621.98 534.153   6
  -1   3   2 5506.28 535.669   6
  -1  -3  -2 5706.78 534.844   5
  -1  -3  -2 5953.73 535.185   4
  -1   3   2 5844.70 535.555   4
   1   3  -2 6124.68 535.509   4
   1  -3   2 6236.69 535.481   4
  -1  -3  -2 5875.52 535.081   2
   1   3  -2 6153.88 534.070   3
   1  -3   2 5296.28 535.160   3
  -1  -3  -2 6388.91 535.224   3
   1   3  -2 6889.03 535.031   5
  -1  -3  -2 6010.54 535.582   1
   1   3  -2 6614.63 534.946   2
  -1   3   1 39639.2 3741.62   6
   1   3  -1 38542.8 3740.38   6
  -1  -3  -1 40175.6 3740.69   6
   1  -3   1 34682.7 3740.77   6
   1  -3   1 46834.3 3742.00   1
   1  -3   1 42824.9 3741.45   4
  -1   3   1 49438.7 3742.08   4
  -1  -3  -1 40598.7 3741.20   4
   1   3  -1 51788.8 3741.98   4
  -1  -3  -1 41840.2 3741.26   2
   1   3  -1 47479.3 3740.68   3
  -1  -3  -1 48323.8 3741.29   3
   1  -3   1 43994.6 3741.62   3
  -1  -3  -1 39644.9 3740.87   5
   1   3  -1 44624.9 3741.10   5
  -1   3   1 34764.1 3741.16   5
   1   3  -1 46244.2 3741.17   2
  -1  -3  -1 46420.8 3741.95   1
  -1  -3   0 28088.9 2646.12   5
  -1  -3   0 31483.3 2646.94   1
   1  -3   0 28417.0 2646.99   1
   1  -3   0 27609.8 2646.70   3
   1   3   0 27201.4 2645.92   3
  -1  -3   0 32153.6 2646.24   3
   1  -3   0 30741.0 2646.83   4
   1   3   0 30621.2 2646.87   4
  -1  -3   0 28831.2 2646.53   4
  -1   3   0 31539.6 2647.08   4
   1  -3   0 30186.8 2646.83   5
  -1   3   0 33013.9 2647.37   5
   1   3   0 33140.6 2646.72   5
   1  -3   0 32491.9 2647.36   2
  -1  -3   0 32530.0 2646.65   2
   1   3   0 34024.8 2646.74   2
   1  -3   0 27079.0 2646.47   6
  -1  -3   0 29035.6 2645.91   6
   1   3   0 29382.7 2646.04   6
  -1   3   0 31811.6 2647.06   6
   1   3   1 48074.0 3724.86   5
  -1  -3   1 43635.9 3724.55   4
   1   3   1 41874.5 3724.85   4
  -1   3  -1 46949.7 3725.25   4
   1  -3  -1 42399.1 3724.77   4
   1  -3  -1 36668.8 3724.82   1
  -1  -3   1 48629.7 3725.19   1
  -1  -3   1 41856.9 3723.73   3
   1  -3  -1 41359.5 3724.83   3
   1   3   1 41193.9 3724.21   3
  -1  -3   1 41273.4 3724.02   5
  -1   3  -1 45693.5 3725.22   5
   1  -3  -1 42348.5 3724.70   5
   1  -3  -1 38551.0 3724.38   6
  -1   3  -1 40845.0 3724.77   6
   1   3   1 46814.8 3724.51   6
  -1  -3   1 40952.6 3723.58   6
  -1  -3   1 40339.6 3724.19   2
   1  -3  -1 42164.9 3725.13   2
   1   3   1 46757.0 3724.79   2
   1   3   2 5710.32 542.027   5
   1  -3  -2 5559.84 541.985   5
  -1   3  -2 5802.31 542.365   4
   1  -3  -2 6688.37 542.385   4
  -1  -3   2 6162.24 542.010   4
   1   3   2 7145.51 542.690   4
   1  -3  -2 6325.06 542.508   1
  -1  -3   2 5749.56 540.826   3
   1   3   2 6261.71 541.916   3
  -1  -3   2 5733.84 541.363   5
  -1   3  -2 6744.25 542.797   5
  -1  -3   2 7074.72 542.510   1
  -1  -3   2 5509.51 540.694   6
   1   3   2 6638.64 542.169   6
   1  -3  -2 5260.90 541.873   6
  -1   3  -2 6792.65 542.434   6
  -1  -3   2 6552.14 541.759   2
  -1  -3   3 54643.5 4837.28   4
   1   3   3 60859.5 4838.13   4
   1  -3  -3 54455.1 4837.39   4
  -1   3  -3 53182.0 4837.68   4
   1   3   3 62407.6 4837.90   6
  -1  -3   3 49264.7 4835.91   6
  -1   3  -3 53231.0 4837.38   6
  -1  -3   3 49709.4 4837.45   1
  -1  -3   3 61392.9 4836.31   3
  -1   3  -3 62786.9 4838.23   5
  -1  -3   3 48981.0 4836.56   5
  -1  -3   3 59266.1 4837.15   2
   1  -3  -3 58142.4 4837.65   5
   1   3   3 55429.0 4837.58   5
  -1  -3   4 10086.5 993.637   6
  -1   3  -4 12283.0 995.585   6
   1   3   4 14239.9 996.406   6
   1  -3  -4 12253.5 995.765   6
  -1   3  -4 8924.76 995.218   1
  -1   3  -4 12168.7 996.085   5
  -1  -3   4 11027.9 994.623   5
   1   3   4 11681.7 995.847   5
   1  -3  -4 11355.4 995.511   5
   1   3   4 13401.9 996.224   4
   1  -3  -4 10518.5 995.226   4
  -1  -3   4 11192.8 995.276   4
  -1   3  -4 11150.0 995.825   4
   1   3   4 12429.1 995.964   2
  -1  -3   4 10608.2 993.802   3
   1   3   4 12375.6 995.931   1
  -1   3  -4 11085.5 995.768   2
  -1  -3   4 11478.7 994.940   2
   1  -3  -5 3736.80 283.480   1
   1   3   5 3686.76 283.329   1
  -1  -3   5 3488.79 283.062   1
   1  -3  -5 3201.22 282.800   6
  -1  -3   5 3027.33 280.547   6
   1   3   5 3441.07 283.227   6
  -1  -3   5 3299.84 280.808   6
  -1  -3   5 3072.17 281.757   5
   1   3   5 3595.05 283.365   5
   1  -3  -5 3009.40 282.637   5
  -1  -3   5 2941.98 282.336   4
   1  -3  -5 3295.45 282.764   4
  -1  -3   5 3447.89 282.297   5
   1   3   5 3662.47 283.455   4
  -1  -3   5 3312.77 280.819   3
  -1  -3   5 3756.47 283.392   4
   1   3   5 3272.18 282.977   3
   1  -3  -5 3389.50 283.170   3
   1   3   5 3417.69 283.019   2
  -1  -3   5 3467.33 282.089   2
  -1  -3   5 3047.99 280.702   3
   1  -3  -6 7753.09 616.627   1
   1   3   6 7662.06 616.456   1
  -1  -3   6 6304.21 615.779   1
   1  -3  -6 6855.17 615.807   6
  -1  -3   6 6272.33 613.701   6
   1   3   6 7967.62 616.795   6
  -1  -3   6 7198.31 614.052   3
  -1  -3   6 6149.08 615.590   1
  -1  -3   6 6884.59 613.986   6
  -1  -3   6 6884.63 614.892   5
   1  -3  -6 6268.36 615.505   5
   1   3   6 7405.49 616.424   5
  -1  -3   6 6393.93 615.389   4
  -1  -3   6 8444.35 615.882   5
   1   3   6 7331.39 616.398   4
   1  -3  -6 6945.24 615.709   4
  -1  -3   6 6989.24 613.980   3
  -1  -3   6 6597.64 615.865   4
   1  -3  -6 8172.99 616.807   3
   1   3   6 7608.37 616.572   3
   1   3   6 7402.25 616.351   2
   1  -3  -6 6179.12 615.908   2
  -1  -3   6 6502.46 615.015   2
  -1  -3   7 20212.4 1787.13   1
   1  -3  -7 19247.3 1786.64   6
  -1  -3   7 19132.0 1785.08   3
   1   3   7 19846.5 1787.22   3
  -1   3  -7 24467.9 1788.06   2
  -1  -3   7 21981.3 1786.71   2
  -1  -3   7 21732.4 1785.22   6
  -1   3  -7 17816.8 1785.84   6
   1  -3  -7 19272.8 1786.54   5
  -1   3  -7 21345.6 1786.92   5
  -1  -3   7 22325.5 1786.68   5
  -1  -3   7 20617.0 1787.17   4
   1  -3  -7 18797.1 1786.44   4
   1  -3  -7 23236.1 1787.81   3
   1  -3  -7 22365.6 1787.59   2
   1   3   7 19547.3 1787.18   2
   1   3   7 16217.9 1786.58   1
   1  -3  -7 21221.1 1787.53   1
   1  -3  -8 4816.55 458.005   1
   1   3   8 5262.64 458.167   1
  -1  -3   8 5320.38 457.853   1
   1  -3  -8 5322.37 457.776   6
   1   3   8 4623.50 457.870   3
  -1  -3   8 4358.47 455.602   3
  -1   3  -8 5834.81 458.700   2
  -1  -3   8 5585.09 457.345   2
  -1   3  -8 4592.37 456.586   6
  -1  -3   8 5414.36 455.828   6
  -1  -3   8 5992.77 457.678   5
   1  -3  -8 5108.10 457.558   5
  -1   3  -8 5101.38 457.545   5
   1  -3  -8 4905.86 457.433   4
   1  -3  -8 6079.30 458.679   3
   1  -3  -8 5148.89 457.963   2
   1   3   8 4756.23 457.910   2
  -1   3  -8 5677.53 457.607   3
   1   3   9 40626.1 3700.22   1
   1  -3  -9 47540.1 3700.84   1
  -1  -3   9 41930.2 3700.16   1
   1   3   9 47088.4 3700.95   6
   1  -3  -9 41812.8 3699.60   6
   1   3   9 43066.9 3700.49   3
  -1  -3   9 37696.5 3699.13   2
  -1   3  -9 52006.7 3701.35   2
  -1   3  -9 37390.6 3698.65   6
  -1  -3   9 43581.9 3698.22   6
   1   3   9 43424.4 3700.63   5
   1  -3  -9 38176.8 3699.17   5
  -1  -3   9 45203.9 3699.67   5
  -1   3  -9 42651.3 3699.65   5
   1   3   9 37309.2 3699.86   4
   1  -3  -9 37497.3 3699.11   4
   1  -3  -9 44448.9 3700.46   3
   1  -3  -9 45978.1 3700.64   2
   1   3   9 41421.5 3700.24   2
  -1   3  -9 43245.3 3699.60   3
   1  -3 -10 3359.52 319.818   1
   1   3  10 3996.59 320.193   1
   1  -3 -10 3281.41 319.131   6
   1   3  10 3983.84 320.341   6
   1  -3 -10 4166.37 320.514   3
   1   3  10 4018.86 320.379   3
  -1  -3  10 3030.47 318.975   1
  -1  -3  10 3355.86 317.325   6
  -1   3 -10 3828.71 318.801   6
   1  -3 -10 2980.51 318.647   5
   1   3  10 3602.76 319.995   5
  -1   3 -10 3750.85 319.492   5
   1  -3 -10 3275.96 319.048   4
   1   3  10 3836.02 320.167   4
  -1  -3  10 3087.57 318.932   4
  -1   3 -10 3710.47 320.003   2
  -1  -3  10 3721.65 318.831   2
   1   3  10 3514.64 319.681   2
   1  -3 -10 3617.32 319.785   2
  -1   3 -10 3606.71 318.860   3
   1  -3 -11 5069.12 460.838   6
  -1  -3  11 5493.31 459.384   3
  -1   3 -11 5347.00 460.752   3
   1  -3 -11 5442.99 461.823   3
  -1  -3  11 4655.32 460.949   1
  -1  -3  11 6193.39 460.054   6
  -1   3 -11 4696.80 459.814   6
   1  -3 -11 4523.29 460.439   5
   1   3  11 5294.30 461.826   5
  -1   3 -11 5219.98 461.029   5
   1  -3 -11 4564.35 460.437   4
   1   3  11 5265.49 461.829   4
  -1  -3  11 5421.75 461.696   4
  -1   3 -11 5825.30 462.196   2
  -1  -3  11 4926.12 460.398   2
   1  -3 -11 5677.85 462.145   1
   1   3  11 3926.18 460.208   1
   1   3  11 5479.91 461.806   2
   1  -3 -11 5188.80 461.453   2
  -1   3 -12 5402.54 530.720   6
  -1  -3  12 6353.02 530.737   6
  -1  -3  12 6600.87 532.374   5
   1   3  12 5218.90 532.181   5
   1   3  12 5503.12 532.398   2
   1  -3 -12 5815.12 532.510   2
   1   3  12 6483.72 533.305   4
  -1  -3  12 5276.24 532.018   4
  -1   3 -12 7421.16 533.800   2
  -1  -3  12 5728.72 531.531   2
   1   3  12 6814.64 533.499   6
   1  -3 -12 7318.66 533.718   3
   1   3  12 6201.53 532.770   3
  -1   3 -12 5823.16 531.638   3
  -1  -3  12 5998.48 530.338   3
   1   3  12 6132.82 532.681   1
  -1  -3  12 5323.09 532.197   1
   1  -3 -12 5450.30 532.178   1
  -1   3 -13 7446.81 712.564   6
  -1  -3  13 8494.28 712.573   6
  -1  -3  13 8744.08 714.250   5
   1   3  13 8396.12 715.170   5
   1  -3 -13 8525.27 714.834   2
   1   3  13 7235.04 714.116   2
  -1  -3  13 6892.08 713.837   4
   1   3  13 8346.48 714.987   4
  -1  -3  13 7250.23 713.229   2
  -1   3 -13 8495.16 715.237   2
   1   3  13 8502.66 715.054   6
   1  -3 -13 9342.87 715.496   3
  -1  -3  13 7909.68 712.222   3
   1   3  13 8298.24 714.615   3
  -1   3 -13 8422.65 713.937   3
   1   3  13 8054.59 714.488   1
   1  -3 -13 8340.01 715.061   1
  -1  -3  13 7646.52 713.974   1
  -1  -3  14 2425.08 224.438   5
   1   3  14 2586.08 225.825   5
   1   3  14 2248.05 225.218   2
   1  -3 -14 2163.51 224.694   2
  -1  -3  14 2091.01 224.186   4
   1   3  14 2729.75 225.925   4
  -1   3 -14 2942.92 226.614   2
  -1  -3  14 1953.19 223.538   2
   1   3  14 2961.93 226.370   6
   1  -3 -14 2712.05 225.909   3
  -1  -3  14 2536.17 222.920   3
  -1   3 -14 2971.03 225.165   3
   1   3  14 2258.91 224.964   3
   1   3  14 2269.93 225.218   1
   1  -3 -14 2542.64 225.902   1
  -1   3 -14 2639.93 226.024   1
  -1  -3  14 2273.26 224.783   1
  -1   3 -15 59.3543 31.2829   1
  -1  -3  15 24.7788 27.8981   1
   1  -3 -15 41.8943 31.4566   1
  -1  -3  15 71.9525 27.9521   6
  -1  -3  15 56.2194 27.5822   5
   1  -3 -15 74.0259 30.5316   2
  -1  -3  15 63.7870 28.0139   4
   1   3  15 47.5842 25.8052   4
  -1  -3  15 78.7151 26.3962   2
  -1   3 -15 144.207 32.1747   2
   1   3  15 61.9523 27.4247   6
  -1  -3  15 55.0281 25.6451   3
   1   3  15 27.9536 29.5746   3
   1  -3 -15 59.2890 30.5383   3
   1   3  15 81.6520 31.9164   1
  -1   3 -15 43.0053 27.9816   3
   1   3  16 2699.20 242.800   6
  -1   3 -16 2931.01 242.355   3
   1  -3 -16 3133.29 243.796   3
  -1  -3  16 2939.34 240.678   3
   1   3  16 2839.54 242.938   3
  -1  -3  16 2856.54 242.482   5
   1  -3 -16 2625.64 242.896   2
  -1  -3  16 2729.02 241.610   2
   1   3  16 2401.51 242.167   4
  -1  -3  16 1597.13 240.465   4
  -1   3 -16 3120.09 243.727   2
  -1  -3  16 2784.96 240.714   6
   1   3  16 2515.29 242.750   1
   1  -3 -16 2401.64 242.526   1
  -1   3 -16 3065.19 244.280   1
  -1  -3  16 2657.08 242.795   1
   1   3  17 1454.38 133.911   6
  -1   3 -17 1606.06 133.679   3
  -1  -3  17 1360.12 130.935   3
   1   3  17 1385.38 134.173   3
   1  -3 -17 1498.80 135.094   3
  -1  -3  17 1393.54 132.757   5
   1   3  17 1450.30 133.600   5
   1  -3 -17 1449.86 134.595   2
   1   3  17 1351.19 133.722   2
  -1  -3  17 1329.21 132.646   2
   1   3  17 1437.13 133.235   4
  -1  -3  17 1250.28 132.609   4
  -1   3 -17 1630.46 135.544   2
  -1  -3  17 1589.30 132.240   6
   1   3  17 1277.19 133.389   1
   1  -3 -17 1264.27 134.321   1
  -1  -3  17 1228.45 133.219   1
  -1   3 -17 1330.00 134.764   1
   1   3  18 4026.80 410.887   5
  -1  -3  18 3497.88 409.939   5
   1  -3 -18 4525.61 411.358   2
  -1  -3  18 4146.68 410.083   2
  -1  -3  18 4692.11 411.500   4
   1   3  18 4659.65 411.826   4
  -1   3 -18 5390.71 412.780   2
  -1  -3  18 5112.38 409.838   6
  -1   3 -18 4779.48 410.699   3
   1  -3 -18 5010.71 411.920   3
  -1  -3  18 4815.57 409.462   3
  -1   3 -18 4532.86 411.728   1
   1  -3 -18 4561.65 411.701   1
   1   3  18 5146.41 412.511   6
   1   3  19 620.210 74.4009   2
   1  -3 -19 608.017 73.8404   2
  -1  -3  19 629.422 72.3459   2
   1   3  19 678.291 76.5680   1
  -1  -3  19 647.508 73.4440   4
   1   3  19 595.069 73.7757   4
  -1   3 -19 785.135 77.2388   2
  -1  -3  19 749.849 72.3653   3
   1  -3 -19 802.937 77.9747   3
  -1   3 -19 725.404 74.6460   3
   1   3  19 671.337 74.2035   6
  -1  -3  19 647.003 72.2184   6
  -1  -3  19 719.791 74.3320   5
   1   3  19 665.990 74.3133   5
   1   3  20 283.069 47.9937   5
  -1  -3  20 334.236 49.5890   5
   1   3  20 241.612 47.0153   2
  -1  -3  20 446.301 49.3545   4
   1   3  20 284.097 46.5598   4
  -1  -3  20 198.050 45.1347   2
  -1  -3  20 343.072 47.5627   6
   1   3  20 274.980 49.7280   3
  -1  -3  20 242.180 44.3389   3
  -1   3 -20 499.841 54.3021   3
   1  -3 -20 278.691 51.8700   1
   1   3  20 405.134 53.3663   1
  -1   3 -20 319.026 50.8680   1
  -1  -3  20 272.878 49.6417   1
   1   3  20 351.349 49.7557   6
  -1  -3  21 2543.41 201.823   5
   1   3  21 2171.81 201.269   5
   1   3  21 2015.32 200.232   2
   1  -3 -21 2437.05 202.290   2
  -1  -3  21 2194.80 201.279   4
   1   3  21 2015.87 200.588   4
  -1   3 -21 2227.40 201.869   2
  -1  -3  21 1963.16 200.137   1
   1  -3 -21 2081.85 201.282   1
  -1   3 -21 1899.76 201.256   1
  -1  -3  21 1893.89 196.933   3
  -1   3 -21 2228.97 200.489   3
   1   3  21 2007.38 200.236   3
   1   3  21 1854.58 200.412   1
  -1  -3  21 2478.42 200.003   6
   1   3  21 2383.12 201.923   6
  -1  -3  22 3056.84 291.133   5
   1   3  22 3061.92 292.237   5
   1   3  22 3073.58 291.304   2
   1  -3 -22 3205.65 292.546   2
  -1  -3  22 3016.47 290.549   2
   1   3  22 3474.05 292.828   1
   1   3  22 2713.70 291.042   4
  -1  -3  22 3642.36 293.404   4
  -1   3 -22 3492.12 292.651   2
   1  -3 -22 3593.63 292.762   3
  -1   3 -22 3369.36 291.964   3
  -1  -3  22 3447.80 290.320   3
   1   3  22 3039.88 291.348   3
   1   3  22 3272.59 292.347   6
  -1  -3  22 3319.88 290.075   6
  -1   3 -22 3268.47 292.676   1
   1  -3 -22 3039.67 291.832   1
  -1  -3  22 2868.32 290.607   1
   1   3  23 328.875 52.1401   2
  -1  -3  23 182.624 47.6008   2
   1  -3 -23 285.340 55.3853   2
   1  -3 -23 415.278 56.3135   3
   1   3  23 315.504 52.5197   3
  -1  -3  23 280.798 47.9916   3
  -1   3 -23 357.914 57.2663   2
  -1  -3  23 342.550 49.3834   6
   1  -3 -23 340.139 56.5006   1
  -1   3 -23 315.756 56.3544   1
  -1  -3  23 221.519 51.9956   1
   1   3  23 265.944 54.3509   1
  -1  -3  23 327.584 52.2899   5
  -1  -3  24 1010.35 107.161   5
   1   3  24 1139.99 109.086   5
  -1  -3  24 917.475 105.759   2
   1  -3 -24 1177.13 110.135   2
   1   3  24 962.153 106.756   2
   1   3  24 947.722 108.089   1
   1   3  24 993.893 107.533   4
  -1  -3  24 862.916 106.537   4
  -1   3 -24 1153.52 109.492   2
  -1   3 -24 1013.40 107.497   3
   1  -3 -24 1187.78 110.459   3
   1   3  24 1013.08 107.428   3
  -1  -3  24 1134.88 107.240   6
  -1   3 -24 1265.14 113.205   1
  -1  -3  24 906.662 107.657   1
   1  -3 -24 1040.73 109.752   1
   1   3  25 207.378 48.3639   5
   1   3  25 87.4494 44.4043   2
  -1  -3  25 145.713 44.0664   2
   1  -3 -25 207.100 53.3247   2
   1   3  25 217.975 48.4104   4
  -1  -3  25 228.616 48.3836   4
  -1   3 -25 175.204 50.7231   2
  -1  -3  25 175.089 44.5099   6
  -1   3 -25 189.714 50.4385   3
   1  -3 -25 224.609 52.5386   3
   1   3  25 179.461 49.0640   3
  -1  -3  25 91.0051 46.7185   1
  -1   3 -25 168.033 53.2909   1
   1  -3 -25 143.311 51.9544   1
   1   3  25 147.865 50.2112   1
   1   3  25 162.757 46.0739   6
  -1  -3  26 733.669 85.7176   2
   1   3  26 780.260 87.7108   2
   1  -3 -26 775.916 89.7485   2
   1   3  26 842.507 88.4781   4
  -1  -3  26 730.745 87.2460   4
  -1   3 -26 789.303 89.8802   2
  -1   3 -26 707.547 90.0300   1
   1  -3 -26 663.664 89.4151   1
   1   3  26 682.311 87.1788   1
  -1  -3  26 810.248 87.7158   1
  -1   3 -26 788.228 88.3615   3
   1  -3 -26 842.625 89.2756   3
  -1  -3  26 792.675 85.9301   3
   1   3  26 670.314 86.6124   3
   1   3  26 765.452 86.5008   6
  -1  -3  26 905.282 88.6644   6
   1   3  26 733.757 86.6565   5
  -1  -3  26 723.938 88.1603   5
   1   3  27-19.1088 43.8907   5
  -1  -3  27 49.0193 43.8671   5
   1   3  27 66.3369 46.0711   2
  -1  -3  27 39.3915 40.5829   2
  -1  -3  27 33.3383 44.0881   4
   1   3  27 115.579 45.6700   4
  -1   3 -27 93.7331 48.8989   2
   1  -3 -27 85.8389 47.9433   2
  -1  -3  27 7.75244 41.7451   6
  -1  -3  27 91.8054 41.8611   3
  -1   3 -27 37.8277 48.5344   3
   1  -3 -27 15.9524 48.2139   3
   1   3  27 65.1663 43.4337   3
   1   3  27 9.31747 43.7753   6
   1   3  27 95.9158 48.7527   1
  -1   3 -27 83.4850 50.6648   1
  -1  -3  27 41.3598 43.3491   1
   1  -3 -27 78.9873 50.8957   1
  -1  -3  28 501.176 64.8894   5
   1   3  28 313.930 60.6164   5
  -1  -3  28 310.624 56.6971   2
   1   3  28 308.312 57.6543   2
  -1  -3  28 303.462 59.8416   4
   1   3  28 336.370 62.6799   4
   1  -3 -28 346.180 64.3444   2
  -1   3 -28 415.957 63.6346   2
  -1  -3  28 410.735 60.4607   6
  -1  -3  28 349.401 57.2399   3
   1   3  28 286.348 58.8462   3
   1  -3 -28 370.465 63.9457   3
  -1   3 -28 453.756 65.0370   3
  -1  -3  28 311.972 59.0094   1
   1   3  28 297.332 60.9916   1
  -1   3 -28 340.115 63.9285   1
   1  -3 -28 330.416 65.0583   1
   1   3  28 425.686 62.6206   6
  -1  -3  29 70.0677 42.2266   2
  -1  -3  29 125.583 50.8249   4
   1   3  29 81.1404 50.5486   4
  -1   3 -29 63.5243 51.0467   2
   1  -3 -29 46.6975 51.3181   2
   1  -3 -29 38.7653 52.5085   1
   1   3  29 67.5762 46.5445   3
  -1  -3  29 78.6536 44.1204   3
  -1   3 -29 71.4788 52.3458   3
   1  -3 -29 58.1122 53.9337   3
   1   3  29 165.933 52.7453   5
  -1  -3  29 99.4241 51.7860   5
   1   3  29 4.90509 46.3402   6
  -1  -3  30 42.0153 45.5507   2
  -1  -3  30 10.2929 48.4763   4
   1   3  30 77.8640 52.7296   4
   1  -3 -30 168.969 55.6129   3
  -1   3 -30 81.1547 53.6442   3
  -1  -3  30 53.8794 44.2157   3
  -1   3 -30 47.3674 51.8757   2
   1  -3 -30 90.6232 52.3658   2
  -1  -3  30 111.981 52.1830   5
   1   3  30 61.7720 48.3710   5
  -1  -3  30 43.1782 46.5341   6
   1   3  30 75.3412 51.1493   6
  -1  -3  31 68.4306 49.5887   4
   1   3  31 53.0549 51.7409   4
   1   3  31 68.3903 53.4517   5
  -1  -3  31 109.950 53.0806   5
  -1  -3  31 133.772 47.8246   6
   1   3  31 107.842 51.5503   6
  -1   3 -31 86.9302 53.6973   3
  -1  -3  31 102.538 47.7208   3
   1  -3 -31 4.29206 54.7887   3
  -1  -3  32 134.354 50.0858   4
   1   3  32 10.8297 51.1985   4
  -1   3 -32 63.2227 56.5175   3
  -1  -3  32 100.909 45.3518   3
   1   3  32 96.6305 56.0504   5
  -1  -3  32 30.7339 50.3805   5
   1   3  32-15.7339 50.1906   6
  -1  -3  32 27.5837 49.3578   6
  -1   4  32 32.6483 50.8700   4
   1  -4  32 65.5121 53.1088   4
   1  -4  32 63.1501 51.2918   6
   1  -4  32 100.754 48.4476   3
   1   4 -32 36.1080 52.5008   3
   1  -4  32 74.2564 54.2173   5
  -1   4  32 53.5926 50.2323   5
  -1   4  32 62.8454 51.3109   6
   1  -4  31-58.9030 49.7243   4
  -1   4  31 53.3699 48.1935   4
   1   4 -31 30.1158 51.2910   2
   1  -4  31 52.0607 49.0881   6
   1  -4  31 20.6026 45.5372   3
   1   4 -31-3.91739 51.5676   3
  -1   4  31 42.0214 48.2933   5
   1  -4  31 46.7384 52.0087   5
  -1   4  31 41.0358 50.9339   6
   1  -4  30 83.9219 49.5426   4
  -1   4  30 99.2604 50.7435   4
   1   4 -30 122.630 52.8600   2
   1  -4  30 18.4111 46.9989   6
   1   4 -30 64.9450 50.1396   3
   1  -4  30 84.8074 46.5187   3
   1  -4  30 96.4918 51.3215   5
  -1   4  30 71.9452 49.8191   5
  -1   4  30 100.375 50.4110   6
   1  -4  29 144.638 47.9525   2
  -1   4  29 153.259 51.9016   4
   1  -4  29 133.399 52.9615   4
   1   4 -29 224.030 57.3631   2
   1  -4  29 232.637 51.5328   6
   1  -4  29 201.574 50.4135   3
   1   4 -29 122.673 52.5070   3
  -1  -4 -29 145.903 57.9286   3
  -1   4  29 215.324 51.2372   3
  -1   4  29 186.334 52.3967   6
  -1   4  29 220.982 53.9628   5
   1  -4  29 104.094 51.6184   5
  -1   4  28 299.010 56.0635   5
   1  -4  28 289.985 56.0060   5
  -1   4  28 249.098 52.2855   2
   1  -4  28 179.738 50.5345   2
   1  -4  28 265.524 54.7508   4
  -1   4  28 159.577 52.4534   4
   1   4 -28 223.504 54.8911   2
  -1  -4 -28 179.555 54.7270   2
   1  -4  28 282.114 53.8314   6
   1   4 -28 274.395 53.4182   3
   1  -4  28 162.208 49.3669   3
  -1  -4 -28 211.155 58.4053   3
  -1   4  28 282.312 54.0493   3
   1   4 -28 247.091 59.5750   1
  -1   4  28 167.491 52.8255   6
   1  -4  27 131.729 49.2164   5
  -1   4  27 90.7320 47.1318   5
   1  -4  27 131.266 44.7521   2
  -1   4  27 45.5893 44.6274   2
  -1   4  27 125.886 47.1941   1
  -1   4  27 131.263 48.0595   4
   1  -4  27 73.2734 45.4629   4
   1   4 -27 47.6971 50.4431   2
  -1  -4 -27 109.258 50.1183   2
   1   4 -27 192.562 50.0788   3
   1  -4  27 124.345 42.2628   3
  -1  -4 -27 37.3635 52.8307   3
  -1   4  27 97.8224 44.3182   3
  -1   4  27 107.261 46.5652   6
   1  -4  27 29.4766 46.5499   1
   1   4 -27 87.8849 50.5869   1
  -1   4  26 340.348 57.6937   6
  -1   4  26 327.522 56.2340   3
   1  -4  26 227.536 52.0567   3
  -1  -4 -26 313.701 61.6580   3
  -1   4  26 427.483 58.5057   5
   1  -4  26 361.254 57.2566   5
  -1  -4 -26 404.300 61.3922   2
  -1   4  26 341.370 54.6332   2
  -1   4  26 283.805 57.0992   4
   1   4 -26 449.834 60.5109   2
   1  -4  26 341.356 56.3404   2
   1  -4  26 101.673 52.3581   6
  -1   4  26 259.334 54.8856   1
   1  -4  26 330.570 56.7310   1
   1   4 -26 385.631 62.0544   1
  -1   4  25 202.919 48.3948   6
  -1  -4 -25 151.716 53.3147   3
   1  -4  25 246.223 48.5107   3
  -1   4  25 172.021 47.4306   3
   1  -4  25 219.951 45.2138   2
   1   4 -25 230.356 53.3689   2
   1  -4  25 181.923 49.0710   5
  -1   4  25 171.524 48.2193   5
  -1   4  25 214.866 49.0622   2
  -1  -4 -25 246.559 53.4510   2
  -1   4  25 179.231 46.9167   4
   1  -4  25 184.599 49.8454   6
  -1   4  25 201.599 51.0779   1
   1   4 -25 220.879 56.1003   1
   1   4 -24 846.896 82.5465   3
   1  -4  24 838.144 82.2477   3
  -1  -4 -24 839.658 87.6466   3
   1   4 -24 855.400 84.7864   2
  -1   4  24 704.889 83.4101   5
  -1  -4 -24 711.378 85.7032   2
   1  -4  24 732.015 83.1084   2
  -1   4  24 602.592 81.8656   2
  -1   4  24 756.632 82.7058   3
   1  -4  24 995.993 85.0958   6
   1   4 -24 800.287 85.9505   1
  -1   4  24 646.333 83.7573   1
   1  -4  23 69.2712 39.6848   6
   1   4 -23 19.1166 45.5704   1
  -1  -4 -23 54.0170 43.4262   2
  -1   4  23 102.371 41.0817   2
  -1   4  23 34.5299 39.5490   4
   1  -4  23 70.9720 40.3409   2
   1   4 -23 124.602 44.3604   2
  -1   4  23 65.3476 42.7556   1
  -1   4  23 100.688 43.1177   3
   1   4 -23 81.6421 41.5560   3
  -1  -4 -23 103.002 46.8816   3
   1  -4  23 63.7534 39.8694   3
   1  -4  22 1205.46 106.254   6
   1  -4  22 1200.47 107.790   5
  -1  -4 -22 981.503 107.530   2
   1  -4  22 827.783 104.301   2
  -1   4  22 1092.71 105.674   2
  -1   4  22 834.711 104.590   1
  -1   4  22 1085.92 105.754   3
   1   4 -22 1026.64 106.453   2
   1   4 -22 979.411 103.404   3
  -1  -4 -22 1163.93 108.666   3
  -1   4  22 967.752 105.346   6
   1   4 -22 985.858 106.793   1
  -1  -4 -22 922.525 107.909   1
  -1   4  21 174.605 43.0782   6
  -1  -4 -21 275.062 50.3254   3
   1  -4  21 166.011 41.9104   3
   1   4 -21 218.747 43.7064   3
  -1   4  21 208.361 47.3381   3
   1  -4  21 155.047 43.5194   2
   1  -4  21 265.636 41.2358   6
  -1   4  21 201.736 43.7717   5
   1  -4  21 274.766 44.8730   5
  -1  -4 -21 252.348 49.0747   2
  -1   4  21 154.253 43.6086   2
  -1   4  21 156.904 42.8934   4
  -1   4  21 192.744 46.1674   1
   1   4 -21 238.333 50.7221   1
  -1  -4 -21 157.410 49.3472   1
  -1   4  20 2317.21 211.656   6
  -1  -4 -20 2523.74 213.212   3
   1   4 -20 2303.05 209.137   3
   1  -4  20 2357.04 209.971   3
   1   4 -20 2532.01 211.752   2
   1  -4  20 2389.64 211.150   2
   1  -4  20 2675.60 211.580   6
  -1   4  20 2164.58 211.226   5
   1  -4  20 2613.97 212.366   5
  -1  -4 -20 2274.54 211.904   2
  -1   4  20 1840.77 209.402   2
  -1   4  20 2165.55 210.945   4
  -1   4  20 2116.06 210.722   3
  -1   4  20 2105.57 210.376   1
   1   4 -20 2162.14 212.094   1
  -1  -4 -20 1888.86 211.156   1
  -1   4  19 1435.13 143.953   6
   1   4 -19 1609.55 142.182   3
  -1  -4 -19 1618.68 146.577   3
   1  -4  19 1671.39 143.428   3
   1   4 -19 1669.40 145.396   2
   1  -4  19 1652.64 144.484   6
  -1   4  19 1454.96 144.552   5
   1  -4  19 1451.96 144.482   5
  -1  -4 -19 1652.96 146.247   2
  -1   4  19 1266.97 143.411   2
  -1   4  19 1436.79 144.015   4
  -1   4  19 1545.38 144.809   3
  -1  -4 -19 1308.79 145.011   1
  -1   4  19 1460.50 144.708   1
  -1   4  18 1776.45 195.046   5
   1  -4  18 2269.40 196.856   5
   1  -4  18 1882.89 196.377   1
  -1   4  18 2052.54 196.064   4
   1  -4  18 2132.17 196.366   4
   1   4 -18 2261.51 195.988   2
   1   4 -18 2247.86 193.970   3
   1  -4  18 1926.54 194.346   3
  -1   4  18 2302.44 196.934   6
   1  -4  18 2372.51 195.874   6
  -1  -4 -17 1080.31 109.064   1
   1   4 -17 1227.22 109.678   1
  -1   4  17 1008.57 107.638   6
   1  -4  17 1154.95 106.731   3
  -1  -4 -17 1305.68 111.036   3
   1  -4  17 990.076 106.816   2
   1   4 -17 1256.09 108.432   2
   1   4 -17 1077.67 105.318   6
   1  -4  17 1239.17 108.080   6
  -1   4  17 1034.64 107.715   5
   1  -4  17 1210.30 108.651   5
  -1   4  17 1168.24 108.732   4
   1  -4  17 1141.42 108.381   4
  -1   4  17 1036.87 107.618   3
  -1  -4 -17 1136.71 109.609   2
  -1   4  17 1110.86 107.568   2
   1   4 -17 629.250 102.520   3
   1   4 -16 4435.82 353.803   1
   1  -4  16 4087.45 353.197   1
  -1  -4 -16 3553.81 352.058   1
  -1   4  16 3855.90 352.663   6
   1   4 -16 3845.18 349.862   3
   1  -4  16 4295.60 351.778   3
  -1  -4 -16 4411.13 353.718   3
   1  -4  16 3549.14 351.652   2
   1   4 -16 4284.47 352.542   2
   1  -4  16 4584.46 352.332   6
   1   4 -16 3646.83 349.134   6
  -1   4  16 3951.00 352.813   5
   1  -4  16 3874.26 352.432   5
  -1   4  16 3441.27 352.033   4
   1  -4  16 3818.58 352.628   4
  -1   4  16 3546.78 351.771   3
  -1   4  16 3831.59 352.190   2
  -1  -4 -16 4370.63 353.577   2
  -1   4  16 3612.60 351.829   1
   1   4 -15 3310.86 276.571   1
  -1  -4 -15 2798.04 276.146   1
   1  -4  15 2932.01 276.103   1
  -1   4  15 3087.29 276.717   6
   1  -4  15 3114.73 274.729   3
  -1  -4 -15 2787.90 276.076   3
   1   4 -15 3144.02 273.880   3
   1   4 -15 3339.79 275.421   2
   1  -4  15 3056.34 275.967   2
   1  -4  15 3014.56 275.008   6
   1   4 -15 2986.80 272.873   6
   1  -4  15 3563.98 277.420   5
  -1   4  15 2973.75 276.388   5
  -1   4  15 3437.70 276.888   4
   1  -4  15 3112.80 276.263   4
  -1   4  15 3065.67 275.718   3
  -1   4  15 2641.38 274.852   2
  -1  -4 -15 2830.61 276.148   2
  -1   4  15 2733.46 275.260   1
   1   4 -14 3925.17 354.382   1
   1  -4  14 3750.85 354.224   1
  -1  -4 -14 4078.40 354.517   1
  -1   4  14 3989.95 354.422   6
   1  -4  14 3558.57 353.042   3
  -1  -4 -14 4701.66 355.737   3
   1   4 -14 4223.09 352.237   3
   1  -4  14 4245.55 354.492   2
   1   4 -14 4403.76 354.029   2
   1  -4  14 4478.65 353.884   6
   1   4 -14 3492.30 350.792   6
   1  -4  14 4116.30 354.763   5
  -1   4  14 3857.74 354.650   5
  -1   4  14 3543.29 353.702   4
   1  -4  14 4007.02 354.517   4
  -1   4  14 3571.47 353.718   3
  -1   4  14 3905.60 354.004   2
  -1   4  14 3463.81 353.596   1
  -1   4  13 3311.23 309.396   1
  -1  -4 -13 3181.68 309.696   1
   1  -4  13 3561.43 309.980   1
   1   4 -13 3847.81 310.683   1
  -1   4  13 3341.81 309.630   6
  -1  -4 -13 3862.35 310.881   3
   1  -4  13 3676.18 309.004   3
   1  -4  13 3488.34 309.542   2
   1   4 -13 3966.55 309.503   2
   1  -4  13 3759.47 309.086   6
   1   4 -13 3024.59 306.463   6
   1  -4  13 3962.15 310.680   5
  -1   4  13 3433.47 309.642   5
  -1   4  13 2882.22 309.065   4
   1  -4  13 3582.45 310.403   4
  -1   4  13 3178.70 309.170   3
  -1   4  13 2805.29 308.529   2
   1   4 -13 3454.59 307.324   3
  -1  -4 -12 4313.60 405.414   1
  -1   4  12 4365.24 405.033   1
   1  -4  12 4551.60 405.378   1
   1   4 -12 4848.63 405.838   1
  -1   4  12 4522.28 405.538   6
   1  -4  12 4252.61 403.872   3
  -1  -4 -12 5162.34 406.383   3
   1  -4  12 4334.91 405.264   2
   1   4 -12 5118.25 405.125   2
   1  -4  12 4777.54 404.428   6
   1   4 -12 3969.86 402.165   6
   1  -4  12 5147.58 406.292   5
  -1   4  12 4513.37 405.464   5
   1   4 -12 4506.31 404.127   5
  -1   4  12 4712.00 405.837   4
   1  -4  12 3699.86 404.502   4
  -1   4  12 4882.82 405.744   3
  -1   4  12 4316.75 404.977   2
   1   4 -12 4849.10 403.054   3
   1   4 -11 28751.6 2228.63   1
   1  -4  11 25789.7 2228.38   1
  -1   4  11 23135.4 2227.77   6
   1  -4  11 24600.6 2226.86   3
   1   4 -11 29641.6 2227.94   2
   1  -4  11 27228.8 2228.35   2
   1  -4  11 26704.4 2227.21   6
   1   4 -11 24545.5 2225.03   6
  -1   4  11 26538.5 2228.47   5
   1  -4  11 27378.0 2228.47   5
   1   4 -11 26534.1 2226.59   5
  -1   4  11 23070.1 2227.66   4
   1  -4  11 28173.4 2228.93   4
  -1   4  11 23540.8 2227.49   3
  -1  -4 -11 24242.0 2228.00   2
  -1   4  11 23419.5 2227.52   2
  -1   4  11 23734.3 2227.64   1
  -1  -4 -11 23238.3 2227.80   1
   1   4 -10 3116.42 278.708   1
   1  -4  10 3359.61 279.323   1
  -1   4  10 2870.54 278.712   6
   1  -4  10 3037.21 277.416   3
   1   4 -10 3724.71 278.408   2
   1  -4  10 3263.08 279.015   2
   1   4 -10 2734.95 275.501   6
  -1   4  10 3009.90 278.585   5
  -1   4  10 2658.02 278.076   4
   1  -4  10 2828.66 278.464   5
   1   4 -10 3186.21 277.620   5
   1   4 -10 2594.37 277.524   4
   1  -4  10 3634.66 279.927   4
  -1   4  10 3044.50 278.692   3
  -1  -4 -10 3321.25 279.047   2
  -1   4  10 2929.80 278.176   2
  -1   4  10 3256.44 278.798   1
  -1  -4 -10 3326.89 279.122   1
  -1   4   9 284.787 41.6427   1
  -1  -4  -9 373.896 42.9505   1
   1  -4   9 356.511 42.9644   1
  -1  -4  -9 348.176 44.6214   6
   1  -4   9 314.290 42.1863   6
  -1   4   9 328.345 41.9773   6
   1  -4   9 455.934 41.6804   3
  -1  -4  -9 389.417 42.5098   3
   1  -4   9 290.673 42.3478   1
   1  -4   9 379.762 41.4253   2
   1  -4   9 297.469 44.4383   5
  -1   4   9 342.409 41.9613   5
  -1  -4  -9 330.190 44.9237   5
   1  -4   9 442.413 43.2642   5
  -1   4   9 370.247 42.0741   4
   1  -4   9 333.193 45.0868   4
  -1  -4  -9 372.213 45.1144   4
   1  -4   9 354.834 42.4319   4
   1  -4   9 452.597 41.5108   3
  -1   4   9 284.797 41.6383   3
  -1   4   9 257.361 40.6694   2
  -1  -4  -9 394.282 42.7338   2
   1  -4   9 341.991 41.3444   2
  -1   4   8 4336.14 383.424   1
  -1  -4  -8 4334.02 383.531   1
   1  -4   8 4022.96 381.858   6
  -1  -4  -8 4135.71 382.849   6
  -1  -4  -8 4603.03 383.796   3
   1  -4   8 4505.40 383.874   1
   1  -4   8 3994.76 382.629   5
  -1  -4  -8 3820.91 382.620   5
  -1   4   8 4161.81 383.547   5
   1  -4   8 5512.05 384.805   5
   1  -4   8 4484.03 383.277   4
  -1   4   8 4904.85 384.158   4
   1  -4   8 3959.40 382.199   3
  -1  -4  -8 4036.78 382.782   4
   1  -4   8 4042.72 383.548   4
   1  -4   8 4718.59 384.137   1
   1  -4   8 4681.73 383.866   2
  -1  -4  -8 4825.36 384.002   2
  -1   4   8 3247.77 382.249   2
   1  -4   8 4140.18 382.331   3
   1  -4   8 4251.80 383.285   2
  -1  -4  -7 31718.0 2632.04   1
  -1   4   7 27812.3 2631.52   1
   1  -4   7 34372.6 2632.44   1
  -1   4   7 28481.6 2631.70   6
  -1  -4  -7 29420.3 2630.93   6
   1  -4   7 26339.1 2629.92   6
  -1  -4  -7 33823.5 2632.23   3
   1  -4   7 35993.0 2632.64   2
   1  -4   7 35068.7 2632.52   1
   1  -4   7 28161.8 2630.78   5
   1  -4   7 32215.2 2631.07   6
  -1   4   7 27421.8 2631.48   5
  -1  -4  -7 25324.6 2630.45   5
  -1  -4  -7 26399.7 2630.60   4
  -1   4   7 32360.2 2632.12   4
   1  -4   7 27922.2 2630.84   4
   1  -4   7 30275.6 2630.82   3
   1  -4   7 35124.0 2632.83   4
  -1  -4  -7 30882.4 2631.83   2
  -1   4   7 26020.4 2631.19   2
   1  -4   7 29582.1 2630.75   3
   1  -4   7 31578.0 2632.03   2
  -1  -4  -6 4317.57 345.248   1
  -1   4   6 4140.24 345.253   1
   1  -4   6 4568.69 345.638   1
   1  -4   6 3421.07 343.488   6
  -1  -4  -6 3573.07 344.174   6
  -1  -4  -6 4298.83 345.323   3
   1  -4   6 3961.12 344.986   2
   1  -4   6 4610.37 345.840   1
   1  -4   6 3518.94 344.176   5
   1  -4   6 3623.73 343.915   6
  -1  -4  -6 3342.50 344.111   5
  -1  -4  -6 3584.22 344.309   4
   1  -4   6 3857.29 344.573   4
   1  -4   6 4016.36 344.175   3
  -1   4   6 3323.52 344.754   3
  -1  -4  -6 4011.36 344.991   2
   1  -4   6 4055.40 345.087   2
   1  -4   6 3396.39 343.536   3
  -1  -4  -5 5608.12 487.472   1
  -1   4   5 5322.72 487.425   1
   1  -4   5 5009.25 486.188   6
  -1  -4  -5 5505.52 486.856   6
   1   4  -5 5845.99 485.352   6
  -1  -4  -5 6148.28 487.690   3
   1   4  -5 6215.80 486.800   5
   1  -4   5 5046.21 486.838   5
  -1  -4  -5 5119.88 486.704   5
  -1  -4  -5 5403.34 486.908   4
   1   4  -5 4903.56 487.112   4
   1  -4   5 5634.58 487.220   4
   1   4  -5 5524.44 485.176   3
   1  -4   5 5582.34 486.803   3
  -1   4   5 5094.95 487.326   3
   1   4  -5 4878.22 487.089   1
   1  -4   5 5960.99 488.042   1
  -1  -4  -5 5709.08 487.370   2
   1   4  -5 5787.09 486.726   2
   1  -4   5 5697.11 487.579   2
   1  -4   4 2117.25 215.603   5
   1   4  -4 2712.97 215.708   5
  -1  -4  -4 2271.23 215.589   5
  -1   4   4 2472.02 216.250   4
  -1  -4  -4 2176.39 215.491   4
   1   4  -4 2661.17 216.452   4
   1  -4   4 2276.41 215.817   4
  -1  -4  -4 2104.30 215.305   2
  -1   4   4 2168.93 215.806   3
  -1  -4  -4 2753.67 216.271   3
   1   4  -4 2493.47 213.867   3
   1   4  -4 2555.94 214.093   6
   1  -4   4 2041.17 214.965   6
  -1  -4  -4 2276.30 215.503   6
   1  -4   4 2438.35 216.258   1
   1   4  -4 2655.44 216.139   1
  -1  -4  -4 2110.58 215.961   1
  -1   4   4 2529.18 216.112   1
  -1   4   4 2215.23 216.179   2
   1  -4   4 2521.96 216.242   2
   1   4  -4 2639.47 215.268   2
   1   4  -3 19341.4 1483.46   5
   1  -4   3 15533.7 1483.21   5
  -1   4   3 16708.0 1483.93   5
  -1  -4  -3 15663.0 1482.95   5
  -1  -4  -3 14833.8 1482.99   4
   1  -4   3 15739.5 1483.28   4
   1   4  -3 17347.1 1483.98   4
  -1   4   3 17690.8 1484.14   4
  -1  -4  -3 17628.0 1483.69   2
  -1   4   3 17183.5 1483.98   3
   1   4  -3 16449.2 1482.16   3
  -1   4   3 17901.2 1484.29   6
   1  -4   3 14553.8 1482.64   6
   1   4  -3 17922.1 1482.19   6
  -1  -4  -3 16421.3 1482.96   6
   1   4  -3 17186.7 1483.82   1
   1  -4   3 16826.7 1484.05   1
  -1   4   3 16958.0 1484.02   1
  -1  -4  -3 18678.3 1484.27   1
   1  -4   3 18450.4 1484.24   2
  -1   4   3 16620.4 1483.94   2
  -1  -4  -2 3700.91 356.507   5
  -1  -4  -2 3356.86 356.567   4
   1  -4   2 3812.65 356.984   4
  -1   4   2 4520.50 357.910   4
   1   4  -2 4661.84 357.866   4
  -1  -4  -2 4215.20 357.465   1
  -1   4   2 4092.70 357.384   1
   1   4  -2 3851.04 355.659   3
  -1   4   2 4171.24 357.471   3
   1   4  -2 4177.47 355.907   6
  -1  -4  -2 3679.51 356.255   6
  -1   4   2 4082.31 357.530   6
   1  -4   2 3501.08 356.381   6
   1  -4   2 4081.84 357.546   1
   1   4  -2 4606.87 357.674   1
   1  -4   2 3322.20 356.676   5
   1   4  -2 4321.00 356.823   5
  -1   4   2 4068.73 357.663   5
  -1   4   2 4205.10 357.650   2
   1  -4   2 3779.01 357.116   2
  -1  -4  -1 16202.6 1484.72   5
   1  -4   1 17428.4 1485.45   4
  -1   4   1 16294.8 1485.57   4
  -1  -4  -1 15548.2 1484.83   4
   1   4  -1 18331.5 1485.91   4
   1  -4   1 18357.9 1486.00   1
  -1  -4  -1 16636.9 1485.57   1
  -1   4   1 16432.6 1485.55   1
  -1  -4  -1 19192.1 1485.19   3
  -1   4   1 18497.1 1485.79   3
   1   4  -1 16244.7 1484.29   3
  -1  -4  -1 16478.9 1484.49   6
   1  -4   1 14793.1 1484.65   6
   1   4  -1 16110.5 1484.28   6
  -1   4   1 18034.0 1485.83   6
   1   4  -1 17371.4 1485.62   1
   1  -4   1 16585.6 1485.62   2
  -1   4   1 18171.8 1486.06   2
  -1   4   1 18349.1 1486.26   5
   1   4  -1 16651.7 1485.04   5
   1  -4   1 15951.1 1485.11   5
  -1  -4   0 592.448 61.8423   5
  -1   4   0 645.172 62.8704   4
   1   4   0 816.935 63.3272   4
  -1  -4   0 594.317 62.4423   4
   1  -4   0 628.913 63.0037   4
   1  -4   0 612.619 62.2234   1
   1   4   0 654.559 62.1704   1
  -1   4   0 604.660 61.9534   1
  -1  -4   0 766.776 62.3401   1
  -1   4   0 579.982 61.6922   3
  -1  -4   0 641.068 60.4220   3
   1   4   0 685.743 61.4723   6
   1  -4   0 515.747 62.1605   6
  -1   4   0 696.429 62.5064   6
  -1  -4   0 614.741 61.0474   6
  -1   4   0 665.331 63.4889   5
   1   4   0 694.991 62.4082   5
   1  -4   0 544.929 63.0414   5
  -1   4   0 567.846 61.9119   2
   1   4   1 18710.1 1547.23   5
   1  -4  -1 16198.8 1546.81   4
   1   4   1 19923.6 1547.81   4
  -1  -4   1 16563.1 1546.70   4
  -1   4  -1 19222.9 1547.85   4
   1   4   1 18336.7 1547.42   1
  -1  -4   1 16327.8 1547.06   1
   1  -4  -1 18228.7 1547.65   1
   1  -4  -1 16323.7 1547.01   3
  -1  -4   1 19862.7 1546.43   3
  -1   4  -1 18536.1 1547.30   3
  -1   4  -1 18849.7 1547.42   6
  -1  -4   1 15945.4 1545.70   6
   1   4   1 18148.0 1546.73   6
   1  -4  -1 15927.0 1546.58   6
  -1   4  -1 17066.4 1547.46   1
  -1  -4   1 15905.3 1546.19   5
  -1   4  -1 18404.7 1547.67   5
  -1   4  -1 16683.8 1547.28   2
   1   4   1 19060.6 1547.18   2
   1   4   2 4294.46 349.996   5
  -1   4  -2 4203.67 350.226   4
   1  -4  -2 3989.68 349.771   4
  -1  -4   2 3608.64 349.271   4
   1   4   2 4362.06 350.164   4
   1  -4  -2 4410.74 350.333   1
   1   4   2 4409.97 350.153   1
  -1  -4   2 4133.17 348.327   3
   1   4   2 3859.26 349.070   3
  -1   4  -2 3839.10 349.483   3
   1  -4  -2 3231.56 349.435   3
  -1   4  -2 4034.75 349.642   6
  -1  -4   2 3345.43 347.842   6
   1  -4  -2 3641.34 349.276   6
   1   4   2 4059.34 349.391   6
  -1   4  -2 3944.59 349.851   1
  -1  -4   2 4399.57 350.143   1
  -1   4  -2 3862.68 350.015   5
  -1  -4   2 3520.36 348.606   5
  -1   4  -2 3747.95 349.625   2
   1  -4  -2 3860.06 349.880   2
   1   4   2 4227.32 349.817   2
   1   4   3 18476.6 1477.99   1
   1  -4  -3 18450.3 1478.40   1
  -1   4  -3 18381.0 1478.30   5
  -1  -4   3 15631.5 1476.46   5
   1   4   3 16615.7 1477.51   5
   1  -4  -3 14850.1 1476.99   5
   1   4   3 19754.8 1478.34   4
  -1  -4   3 14872.6 1476.91   4
   1  -4  -3 16228.5 1477.18   4
  -1   4  -3 17209.3 1477.35   3
  -1  -4   3 16568.7 1475.95   3
   1   4   3 16504.5 1477.34   3
   1  -4  -3 16063.8 1477.60   3
  -1   4  -3 18419.6 1477.56   6
  -1  -4   3 14795.0 1475.60   6
   1   4   3 16300.4 1477.24   6
   1  -4  -3 15631.9 1477.07   6
  -1  -4   3 18246.1 1478.02   1
   1   4   3 17363.3 1477.61   2
  -1   4  -3 17791.0 1478.10   2
   1  -4  -3 18520.8 1478.26   2
   1  -4  -4 2780.28 221.529   1
   1   4   4 2617.82 221.285   1
  -1  -4   4 2248.71 219.727   5
  -1   4  -4 2716.81 221.648   5
   1   4   4 2550.07 221.242   5
   1  -4  -4 2358.22 220.810   5
  -1  -4   4 2303.97 220.470   4
   1  -4  -4 2131.09 220.515   4
   1   4   4 2726.82 221.629   4
  -1   4  -4 2461.62 220.302   3
   1  -4  -4 2559.93 221.182   3
   1   4   4 2491.84 220.730   3
  -1  -4   4 2373.88 218.699   3
  -1  -4   4 2150.91 218.581   6
   1  -4  -4 2205.98 220.509   6
  -1   4  -4 2747.75 220.856   6
   1   4   4 2338.71 220.685   6
  -1  -4   4 2470.64 220.819   1
   1  -4  -4 2508.67 221.270   2
   1   4   4 2593.17 220.980   2
  -1   4  -4 2478.12 221.103   2
   1  -4  -5 6203.48 514.038   1
   1   4   5 6125.50 513.627   1
  -1  -4   5 5041.72 510.836   6
   1   4   5 6176.66 513.694   6
  -1   4  -5 6682.44 513.288   6
  -1  -4   5 5980.85 513.328   1
  -1  -4   5 5244.06 511.927   5
   1  -4  -5 5424.92 512.989   5
   1  -4  -5 5804.12 513.069   4
  -1  -4   5 5469.84 512.714   4
  -1   4  -5 5618.53 512.581   3
   1   4   5 6453.72 513.686   3
  -1  -4   5 6049.71 511.313   3
   1  -4  -5 5935.21 513.787   2
   1   4   5 5159.43 512.984   2
  -1   4  -5 5878.20 513.450   2
  -1  -4   6 3613.98 340.050   6
   1  -4  -6 3613.82 342.323   6
  -1  -4   6 3941.65 342.624   1
  -1  -4   6 3741.77 341.810   2
  -1  -4   6 3554.57 342.436   1
  -1  -4   6 3477.32 341.239   5
  -1  -4   6 3707.61 340.330   6
   1  -4  -6 3993.33 342.741   5
  -1  -4   6 3413.50 341.917   4
   1  -4  -6 3977.70 342.571   4
  -1  -4   6 4328.88 342.424   5
   1  -4  -6 3859.27 342.894   2
   1   4   6 3807.70 342.627   2
   1   4   6 3741.92 342.565   3
  -1  -4   6 4138.51 340.480   3
   1  -4  -6 4344.39 343.492   3
   1   4   6 4441.76 343.381   1
   1  -4  -6 4253.58 343.245   1
  -1  -4   6 3631.41 341.818   2
  -1  -4   6 3771.72 340.354   3
   1  -4  -7 29753.7 2689.92   1
   1   4   7 29219.4 2689.74   1
   1   4   7 35247.2 2690.70   6
  -1  -4   7 28115.2 2687.19   6
   1  -4  -7 28283.7 2689.09   6
  -1  -4   7 33132.0 2690.10   1
  -1  -4   7 34840.7 2689.55   2
  -1  -4   7 31554.6 2690.03   1
  -1  -4   7 31390.8 2687.66   6
  -1  -4   7 28214.5 2688.31   5
   1   4   7 30682.2 2689.93   5
   1  -4  -7 29271.3 2689.14   5
  -1  -4   7 26968.3 2688.81   4
   1  -4  -7 28357.7 2688.98   4
   1   4   7 33420.2 2690.38   4
  -1  -4   7 35299.5 2689.63   5
  -1  -4   7 27108.1 2687.39   3
   1  -4  -7 35412.5 2690.71   3
   1   4   7 31229.0 2689.97   3
   1  -4  -7 34376.4 2690.54   2
   1   4   7 28364.7 2689.65   2
  -1  -4   7 31214.8 2689.09   2
  -1  -4   7 32014.5 2687.80   3
   1  -4  -8 5430.81 405.225   1
   1   4   8 4135.01 403.840   1
  -1  -4   8 4657.58 404.350   1
  -1  -4   8 4300.40 401.338   6
   1   4   8 5035.81 404.959   6
   1  -4  -8 4441.52 403.952   6
  -1  -4   8 4620.35 404.256   1
  -1  -4   8 4381.80 403.248   2
  -1  -4   8 4780.06 401.885   6
  -1  -4   8 3876.69 402.426   5
   1   4   8 4128.74 403.936   5
   1  -4  -8 4286.06 403.809   5
  -1  -4   8 3744.68 403.126   4
   1   4   8 4003.58 403.822   4
  -1  -4   8 4396.86 403.294   5
   1  -4  -8 3928.10 403.241   4
  -1  -4   8 4699.43 401.707   3
  -1  -4   8 5201.64 404.967   4
   1   4   8 5106.68 404.862   3
   1  -4  -8 5161.69 405.118   3
   1   4   8 4136.37 403.961   2
   1  -4  -8 4892.45 404.746   2
  -1  -4   8 4895.47 403.573   2
   1   4   9 397.600 45.4165   1
   1  -4  -9 380.711 45.6857   1
  -1  -4   9 342.102 44.2652   1
   1   4   9 428.663 45.1860   6
  -1  -4   9 327.991 41.4506   6
   1  -4  -9 339.516 47.2012   6
   1   4   9 415.439 45.0490   3
  -1  -4   9 428.423 43.3578   2
  -1  -4   9 297.934 43.8878   1
  -1  -4   9 346.067 45.3235   5
  -1  -4   9 405.178 41.5717   6
   1  -4  -9 358.653 47.3746   5
   1   4   9 337.338 44.1915   5
   1   4   9 492.480 46.0693   4
  -1  -4   9 326.598 46.9017   4
  -1  -4   9 388.820 44.8161   4
   1  -4  -9 361.429 47.3138   4
   1  -4  -9 427.503 46.4425   3
   1  -4  -9 416.868 45.1265   2
   1   4   9 435.437 45.2575   2
  -1  -4   9 389.345 42.8935   2
   1   4  10 2883.82 272.088   1
   1  -4 -10 2949.00 272.548   1
  -1  -4  10 2914.97 272.118   1
   1   4  10 2831.11 272.589   6
  -1  -4  10 3037.99 269.493   3
  -1  -4  10 2936.37 271.382   2
  -1   4 -10 3341.70 272.955   2
  -1  -4  10 3286.79 270.059   6
  -1   4 -10 2489.97 270.221   6
   1   4  10 2975.17 272.583   5
  -1   4 -10 2978.70 272.109   5
   1   4  10 3386.71 273.178   4
  -1  -4  10 3007.53 272.332   4
   1  -4 -10 3092.84 272.661   3
   1   4  10 2888.45 272.367   3
   1   4  10 3167.20 272.562   2
   1  -4 -10 3072.16 272.410   2
  -1   4 -10 3293.67 271.553   3
   1   4  11 22483.0 2316.49   1
   1  -4 -11 25943.9 2317.42   1
  -1   4 -11 28491.1 2318.05   1
  -1  -4  11 24394.7 2316.86   1
   1   4  11 28995.5 2318.13   6
   1  -4 -11 30170.3 2318.08   3
  -1  -4  11 28070.2 2315.04   3
  -1  -4  11 25686.0 2316.34   2
  -1   4 -11 30086.4 2318.03   2
  -1  -4  11 29774.7 2315.22   6
  -1   4 -11 22368.6 2314.88   6
  -1  -4  11 26043.9 2316.42   5
   1   4  11 24823.8 2317.26   5
   1   4  11 27180.5 2317.72   4
  -1  -4  11 29357.1 2318.01   4
   1   4  11 26103.5 2317.49   3
   1   4  11 22849.4 2316.86   2
   1  -4 -11 27497.9 2317.52   2
  -1   4 -11 24097.9 2315.91   3
   1  -4 -12 4643.98 396.076   1
   1   4  12 4520.34 395.799   1
  -1  -4  12 4179.01 395.264   1
  -1   4 -12 4869.00 396.459   1
   1   4  12 4100.01 395.541   6
   1  -4 -12 4691.77 396.115   3
  -1  -4  12 4872.93 393.432   3
  -1  -4  12 4590.52 394.760   2
  -1   4 -12 5205.10 396.610   2
  -1   4 -12 4102.05 393.797   6
  -1  -4  12 4880.75 393.575   6
  -1  -4  12 4366.93 394.867   5
   1   4  12 4656.12 396.247   5
   1   4  12 4732.36 396.130   4
  -1  -4  12 3704.69 394.831   4
   1   4  12 5130.27 396.671   3
   1   4  12 4108.78 395.569   2
   1  -4 -12 4447.24 395.761   2
  -1   4 -12 3003.78 392.786   3
   1  -4 -13 3164.31 310.424   1
   1   4  13 3225.15 310.685   1
  -1   4 -13 3057.67 308.691   6
   1   4  13 3482.09 311.004   5
  -1  -4  13 3595.77 310.188   5
   1   4  13 3449.91 311.014   4
  -1  -4  13 3210.47 310.284   4
  -1   4 -13 3809.30 311.323   2
  -1  -4  13 3599.64 309.897   2
  -1   4 -13 3569.75 309.772   3
  -1  -4  13 3120.21 310.103   1
  -1   4 -13 3942.46 311.910   1
   1  -4 -13 3770.29 311.320   2
   1   4  13 3314.81 310.548   2
  -1  -4  13 3643.92 308.368   3
   1  -4 -13 3414.86 311.032   3
  -1  -4  14 4387.64 361.956   3
   1  -4 -14 4635.02 365.372   3
  -1   4 -14 3903.80 364.610   1
   1  -4 -14 4190.05 364.871   1
  -1  -4  14 4273.65 364.442   1
  -1   4 -14 4258.75 363.553   3
   1   4  14 3912.73 364.221   5
  -1  -4  14 4132.28 363.673   5
   1   4  14 4224.50 364.705   4
  -1  -4  14 3323.97 363.297   4
  -1   4 -14 4774.57 365.448   2
  -1  -4  14 4064.62 363.287   2
   1  -4 -14 3954.07 364.196   2
   1   4  14 3357.90 363.540   2
   1   4  14 3971.29 364.397   1
   1   4  15 3478.41 279.220   6
  -1  -4  15 2837.34 275.033   3
  -1   4 -15 2992.39 276.827   3
   1   4  15 2994.33 277.979   3
   1  -4 -15 3117.72 278.502   3
  -1  -4  15 3019.44 277.973   1
  -1   4 -15 2978.82 278.516   1
   1  -4 -15 2979.37 278.406   1
  -1  -4  15 3165.36 275.808   6
  -1  -4  15 3357.69 277.891   5
   1   4  15 3140.59 278.270   5
   1   4  15 2765.38 277.248   4
  -1  -4  15 3038.20 278.501   4
  -1   4 -15 3619.38 279.090   2
  -1  -4  15 3402.56 277.510   2
   1   4  15 2728.20 277.759   1
   1   4  15 2789.85 277.851   2
   1  -4 -15 3122.84 278.266   2
  -1  -4  16 4525.46 338.630   6
  -1  -4  16 4619.69 341.294   5
   1   4  16 3771.78 340.777   5
   1  -4 -16 3548.39 340.188   2
   1   4  16 3711.28 340.301   2
   1   4  16 3261.01 339.707   4
  -1  -4  16 4066.28 340.889   4
  -1   4 -16 4015.90 340.793   2
  -1  -4  16 3489.22 338.782   2
   1   4  16 4454.51 342.059   6
  -1  -4  16 2525.32 335.779   3
   1  -4 -16 4123.26 341.139   3
  -1   4 -16 4290.39 339.999   3
   1   4  16 3539.63 340.075   3
   1   4  16 3750.57 340.513   1
  -1  -4  16 3394.79 339.557   1
  -1   4 -16 4278.97 341.701   1
   1  -4 -16 3313.78 340.039   1
  -1  -4  17 1203.25 113.667   5
   1  -4 -17 986.394 113.969   2
   1   4  17 1166.06 113.948   4
  -1  -4  17 1107.36 113.593   4
  -1   4 -17 1181.63 114.491   2
  -1  -4  17 1099.26 112.220   2
   1   4  17 1465.42 115.650   6
   1  -4 -17 1286.64 116.073   3
  -1   4 -17 1121.63 113.207   3
  -1  -4  17 1133.98 110.646   3
  -1  -4  17 1285.78 112.093   6
   1  -4 -17 1013.57 114.455   1
  -1  -4  17 943.723 113.206   1
  -1   4 -17 1242.87 115.881   1
   1   4  18 2462.35 199.057   1
  -1  -4  18 1856.05 196.068   4
   1   4  18 1869.21 196.633   4
  -1  -4  18 2226.28 195.973   2
  -1   4 -18 2203.09 198.035   2
   1  -4 -18 2404.66 198.846   3
  -1   4 -18 2140.81 196.319   3
  -1  -4  18 1948.74 194.045   3
  -1  -4  18 2429.72 197.690   5
   1   4  18 2180.24 197.505   6
  -1  -4  18 2057.40 194.576   6
  -1  -4  19 1789.35 146.576   6
   1   4  19 1601.04 148.457   5
  -1  -4  19 1626.25 147.963   5
  -1  -4  19 1399.28 146.328   2
   1   4  19 1307.93 147.144   2
  -1  -4  19 1716.91 148.818   4
   1   4  19 1476.91 148.188   4
   1   4  19 1636.89 148.587   6
  -1  -4  19 1469.23 143.935   3
  -1   4 -19 1496.32 146.733   3
   1   4  19 1637.32 148.861   3
   1   4  19 1558.12 148.817   1
  -1   4 -19 1613.72 149.034   1
  -1  -4  19 1452.29 147.763   1
   1  -4 -19 1421.10 149.234   1
  -1  -4  20 2303.67 211.650   6
  -1  -4  20 2806.98 215.607   5
   1   4  20 2475.08 215.465   5
   1   4  20 2257.93 213.759   2
   1  -4 -20 2173.94 214.166   2
   1   4  20 2137.50 213.656   4
  -1  -4  20 2217.81 213.686   4
  -1   4 -20 2724.18 215.669   2
   1   4  20 2489.25 215.264   6
   1   4  20 2120.58 213.573   3
  -1  -4  20 2239.39 211.298   3
   1  -4 -20 2355.61 215.253   3
  -1   4 -20 2366.23 213.178   3
   1   4  20 2231.11 214.950   1
  -1  -4  20 2239.96 213.933   1
   1  -4 -20 1857.39 213.202   1
  -1   4 -20 2352.08 215.453   1
   1  -4 -21 233.034 50.8104   1
  -1  -4  21 292.145 46.5065   1
  -1   4 -21 219.834 50.6348   1
  -1  -4  21 203.888 41.9118   6
   1   4  21 303.342 44.9803   5
  -1  -4  21 176.600 43.3993   5
   1  -4 -21 251.420 48.7710   2
   1   4  21 146.126 43.0965   2
  -1  -4  21 258.812 45.7519   4
   1   4  21 149.887 41.3999   4
  -1   4 -21 264.625 48.3136   2
  -1  -4  21 192.669 42.9604   2
   1   4  21 243.544 44.1193   6
   1   4  21 180.744 46.4750   3
   1  -4 -21 166.223 46.5589   3
  -1  -4  21 171.439 40.1811   3
   1   4  21 241.366 47.9504   1
  -1   4 -21 138.011 45.4412   3
   1  -4 -22 1090.55 105.848   2
  -1  -4  22 952.959 103.061   2
   1   4  22 845.150 102.817   2
   1   4  22 970.475 105.031   1
  -1   4 -22 1199.91 106.376   2
  -1  -4  22 939.674 103.186   5
  -1   4 -22 1189.18 104.778   3
   1  -4 -22 1247.37 108.453   3
   1   4  22 1036.21 104.943   3
  -1  -4  22 1024.33 101.002   3
  -1  -4  22 899.073 103.401   1
  -1   4 -22 975.827 106.908   1
   1  -4 -22 880.743 105.599   1
  -1  -4  22 913.900 102.131   6
  -1  -4  23 64.4162 39.0372   6
   1   4  23 90.9291 42.5696   5
  -1  -4  23 78.2065 41.3899   5
   1  -4 -23 98.7084 45.5131   2
   1   4  23 26.9749 40.0201   2
   1   4  23 99.9021 39.7770   4
  -1  -4  23 95.9840 40.9355   2
  -1   4 -23 44.8853 42.8145   2
  -1  -4  23 36.2328 35.3665   3
   1   4  23 64.7617 42.5840   3
   1  -4 -23 82.1540 45.3091   3
   1   4  23 81.1510 44.2748   1
  -1  -4  23 61.0952 43.6886   1
  -1   4 -23 92.8239 46.0056   1
   1  -4 -23 26.9407 46.6036   1
  -1   4 -24 686.775 83.9863   3
   1   4  24 777.432 84.3132   5
  -1  -4  24 751.425 84.4322   5
  -1  -4  24 678.189 81.3277   2
   1   4  24 726.251 83.7074   2
   1  -4 -24 794.271 86.4739   2
  -1  -4  24 579.309 81.6350   4
   1   4  24 735.454 83.7315   4
  -1   4 -24 871.197 86.2473   2
   1   4  24 716.746 84.2909   6
  -1  -4  24 820.019 83.2180   6
   1   4  24 768.341 84.2263   3
   1  -4 -24 788.461 85.6341   3
  -1  -4  24 735.315 80.4672   3
   1   4  24 680.931 85.1553   1
  -1   4 -24 713.496 86.3334   1
  -1  -4  24 709.054 84.7310   1
   1  -4 -24 737.898 87.8361   1
  -1  -4  25 184.490 49.5215   1
   1  -4 -25 218.005 54.0822   1
  -1   4 -25 227.012 55.5552   1
  -1  -4  25 243.434 46.9594   6
   1   4  25 211.731 49.8517   5
   1   4  25 209.902 46.4077   2
   1  -4 -25 151.410 53.3298   2
  -1  -4  25 162.140 45.7240   2
   1   4  25 110.951 48.2816   4
  -1  -4  25 250.956 50.9768   4
  -1   4 -25 255.713 52.1042   2
   1   4  25 208.237 47.8786   6
   1  -4 -25 238.827 54.5835   3
   1   4  25 123.599 48.9245   3
   1   4  25 251.054 52.8567   1
  -1   4 -25 307.354 52.0186   3
  -1   4 -26 355.794 65.3913   1
   1  -4 -26 379.203 64.3087   1
  -1  -4  26 381.012 59.1333   1
  -1  -4  26 419.416 57.7914   6
  -1  -4  26 370.121 60.7995   5
   1   4  26 336.137 58.2513   5
  -1  -4  26 301.930 55.4183   2
   1  -4 -26 317.432 62.4542   2
   1   4  26 337.830 57.6440   2
  -1  -4  26 361.815 57.6133   4
   1   4  26 332.970 57.7023   4
  -1   4 -26 361.961 61.5103   2
   1   4  26 307.079 57.6126   6
   1   4  26 423.108 59.0138   3
  -1  -4  26 395.449 55.3238   3
   1  -4 -26 288.003 61.5396   3
   1   4  26 380.239 61.9684   1
  -1   4 -26 374.915 61.3763   3
   1  -4 -27 113.447 51.4142   1
  -1   4 -27 75.8907 52.7450   1
  -1  -4  27 83.5753 46.6558   1
  -1  -4  27 168.469 47.8240   6
   1   4  27 63.1912 46.8503   5
  -1  -4  27 94.4118 47.8369   5
   1  -4 -27 124.533 50.0907   2
  -1  -4  27 146.839 45.8338   2
   1   4  27 167.867 47.7193   2
   1   4  27 63.5250 48.0488   4
  -1  -4  27 91.8033 45.7207   4
  -1   4 -27 119.160 47.9814   2
   1   4  27 148.078 46.1824   6
   1   4  27 203.132 48.9912   3
   1  -4 -27 110.215 49.5069   3
  -1  -4  27 48.9384 42.1597   3
   1   4  27 143.219 50.2013   1
  -1   4 -27 143.411 51.6516   3
   1   4  28 230.088 55.7718   6
  -1  -4  28 234.303 49.5838   3
   1  -4 -28 191.312 58.4067   3
   1   4  28 282.534 54.8717   3
  -1  -4  28 203.945 55.4750   5
   1   4  28 224.322 54.2735   5
  -1  -4  28 194.751 49.2405   2
   1  -4 -28 287.515 57.3705   2
   1   4  28 136.607 49.2288   2
  -1  -4  28 252.955 54.9043   4
   1   4  28 175.424 51.9146   4
  -1   4 -28 293.098 58.7555   2
  -1  -4  28 230.712 51.6047   6
  -1   4 -28 220.494 56.2600   3
   1  -4 -28 286.440 59.3910   1
  -1   4 -28 261.584 59.4855   1
  -1  -4  28 259.509 54.9425   1
  -1  -4  29 86.9841 44.0786   2
   1   4  29 138.600 53.3688   4
  -1  -4  29 152.514 53.9269   4
  -1   4 -29 140.599 55.0638   2
   1  -4 -29 141.784 56.8227   2
  -1  -4  29 181.268 51.4430   5
   1   4  29 280.695 55.3361   5
   1  -4 -29 156.495 56.0025   3
  -1  -4  29 141.030 46.0656   3
  -1   4 -29 229.615 56.8375   3
   1   4  29 235.561 53.1253   6
   1   4  30 141.701 53.9851   4
  -1  -4  30 31.2090 47.9445   4
  -1  -4  30 98.0028 52.9288   5
   1   4  30-10.4346 49.5137   5
  -1  -4  30 99.1638 45.4532   3
   1  -4 -30 85.9243 54.5930   3
  -1  -4  30 33.7743 43.8480   2
  -1   4 -30 84.9476 51.9180   3
   1   4  30 102.479 51.4362   6
   1   4  31 21.3015 50.8630   5
  -1  -4  31 15.0842 51.0685   5
   1   4  31 68.0231 51.4717   6
  -1  -4  31-70.3954 46.8070   3
  -1  -4  31 10.6287 50.9944   4
   1   4  31 53.5809 50.5743   4
  -1  -4  31-4.40939 47.6560   6
  -1   4 -31-37.1467 53.1479   3
   1   4  32 65.1366 50.6246   5
  -1  -4  32 113.275 54.1287   5
   1   4  32 48.0217 52.0365   6
  -1  -4  32 60.0522 44.8812   3
   1   4  32 131.111 54.7943   4
  -1  -4  32-27.1113 52.5152   4
  -1  -4  32-9.09490 50.7282   6
  -1   4 -32 105.129 57.9408   3
  -1   5  31 85.4208 53.7046   5
   1  -5  31 89.1376 55.5626   5
  -1   5  31 86.4694 51.1763   4
   1  -5  31 21.6759 51.5571   4
  -1   5  31 42.0106 51.1354   6
   1  -5  31 45.3085 45.9842   3
   1   5 -31 89.6188 52.5447   3
   1  -5  31-66.1927 52.7284   6
   1  -5  30 153.944 54.1443   5
  -1   5  30 162.224 52.5582   5
   1  -5  30 164.773 53.3365   4
  -1   5  30 63.5714 50.9884   4
   1   5 -30 140.483 53.5789   2
  -1   5  30 185.270 54.9128   6
   1  -5  30 125.234 49.6196   3
   1   5 -30 87.3383 53.6855   3
   1  -5  30 211.718 54.5570   6
  -1   5  29 81.9590 49.4709   5
   1  -5  29 150.480 51.8887   5
  -1   5  29 115.885 49.6719   6
   1  -5  29 59.3212 44.2564   3
   1   5 -29 75.2954 50.0399   2
   1  -5  29 98.8933 50.0157   4
  -1   5  29 62.2603 48.9322   4
   1  -5  29 134.239 51.2378   6
   1   5 -29 44.3539 50.5127   3
   1  -5  28-4.34341 46.3277   6
   1  -5  28 29.3742 48.0419   5
  -1   5  28-35.0636 47.0431   5
  -1   5  28-34.4841 46.3774   6
  -1  -5 -28-42.9150 53.9559   3
   1  -5  28 27.0635 44.5064   3
   1   5 -28 12.3096 48.1365   2
   1  -5  28 46.3885 44.6429   2
  -1   5  28 15.2189 47.6430   4
   1  -5  28-5.09053 47.9232   4
  -1   5  28 8.47192 44.4998   3
   1   5 -28 28.7303 46.4729   3
   1   5 -28 77.5308 52.7494   1
  -1   5  27-67.3800 47.0321   6
  -1  -5 -27-4.22604 51.5452   3
   1  -5  27-7.54519 40.0283   3
   1   5 -27-12.0493 48.7792   2
   1  -5  27 49.7403 41.7564   2
   1   5 -27-13.9258 45.8598   3
  -1   5  27 34.2292 45.2665   5
   1  -5  27-23.8620 43.9595   5
  -1  -5 -27 72.4084 49.2001   2
  -1   5  27 21.0658 44.1025   2
  -1   5  27 44.5782 43.5123   4
   1  -5  27-19.8877 44.3946   4
  -1   5  27 95.8337 46.1700   3
  -1   5  27 8.49905 45.3393   1
   1   5 -27 25.4135 52.2500   1
   1  -5  27 80.9739 46.1457   1
  -1   5  26 239.420 53.3994   6
  -1  -5 -26 203.677 57.2455   3
   1  -5  26 165.480 47.0943   3
   1  -5  26 134.115 46.8292   2
   1   5 -26 192.289 54.9770   2
   1  -5  26 309.879 52.7781   6
  -1   5  26 190.736 52.3050   5
   1  -5  26 223.020 53.5309   5
  -1   5  26 227.660 51.5918   2
  -1  -5 -26 289.012 58.2132   2
  -1   5  26 255.914 52.3044   4
   1  -5  26 305.524 51.4392   4
  -1   5  26 257.963 50.3434   3
  -1   5  26 171.336 50.7830   1
   1  -5  26 184.334 51.6930   1
   1   5 -26 220.603 57.6991   1
  -1  -5 -25 531.236 76.0369   1
   1  -5  25 477.123 72.4889   1
   1   5 -25 534.516 77.2130   1
  -1   5  25 507.697 71.7114   6
  -1  -5 -25 542.848 77.0434   3
   1  -5  25 561.879 71.2048   3
   1   5 -25 199.046 67.8106   2
   1  -5  25 473.788 70.5454   2
   1  -5  25 768.880 74.2360   6
   1  -5  25 681.971 74.5200   5
  -1   5  25 626.829 75.3921   5
  -1   5  25 682.421 72.6416   2
  -1  -5 -25 715.410 77.5621   2
   1  -5  25 533.612 72.4154   4
  -1   5  25 587.735 72.5745   4
  -1   5  25 598.624 73.5382   3
  -1   5  25 459.110 71.7620   1
   1   5 -25 657.010 72.7034   3
  -1   5  24 480.735 68.1072   6
   1  -5  24 681.631 69.0089   3
   1   5 -24 601.946 68.3945   3
  -1  -5 -24 504.113 72.3942   3
   1   5 -24 581.331 72.0309   2
   1  -5  24 541.026 70.0598   2
   1  -5  24 593.840 69.0242   6
  -1   5  24 546.227 69.8146   5
   1  -5  24 609.426 70.0625   5
  -1  -5 -24 548.182 71.9941   2
  -1   5  24 437.716 69.3520   2
  -1   5  24 489.029 67.6532   4
  -1   5  24 464.592 69.7598   3
  -1   5  24 510.006 70.6818   1
   1  -5  24 447.147 69.9229   1
  -1  -5 -24 443.810 72.9910   1
   1   5 -24 575.134 74.0847   1
   1   5 -23 187.312 50.0482   1
  -1  -5 -23 43.3972 47.4077   1
  -1   5  23 73.5403 42.2376   6
   1  -5  23 99.0983 42.9227   6
  -1   5  23 78.8970 42.9733   5
  -1  -5 -23 114.312 45.4420   2
  -1   5  23 46.6943 40.0079   2
  -1   5  23 7.85320 43.1917   1
  -1   5  23 102.038 39.6497   4
   1   5 -23 101.426 45.3705   2
   1  -5  23 49.3950 41.5348   2
   1   5 -23 36.1685 40.3602   3
  -1  -5 -23 109.676 46.9368   3
   1  -5  23 20.2435 38.8666   3
  -1   5  23 88.6001 43.2790   3
   1  -5  22 77.7510 41.6078   6
   1   5 -22 92.5446 39.2102   3
  -1   5  22 45.9841 40.6700   1
  -1  -5 -22-3.85146 44.2145   2
  -1   5  22 56.9975 40.0294   2
  -1   5  22 94.0692 42.2257   3
   1   5 -22 14.0560 42.0062   2
   1  -5  22 125.884 39.3981   2
   1   5 -22 87.5107 45.2826   1
  -1  -5 -22 57.7822 44.7903   1
  -1  -5 -22 80.3769 48.3397   3
  -1   5  21 215.780 45.9912   6
  -1  -5 -21 257.712 53.6424   3
   1  -5  21 266.579 46.2945   2
   1  -5  21 346.626 48.4999   6
   1  -5  21 298.216 47.8580   5
  -1   5  21 156.846 47.3405   1
  -1  -5 -21 315.486 52.7615   2
  -1   5  21 166.674 46.8553   2
  -1   5  21 293.693 49.0609   3
  -1  -5 -21 206.461 53.5300   1
   1   5 -21 285.259 52.5113   1
   1   5 -21 268.416 46.3661   3
  -1   5  20 2648.53 239.111   6
   1   5 -20 2393.74 235.222   3
  -1  -5 -20 2860.60 240.282   3
   1  -5  20 2493.75 236.732   3
   1  -5  20 2442.54 237.769   2
   1  -5  20 2865.22 238.011   6
  -1   5  20 2773.47 239.757   5
   1  -5  20 2881.71 239.728   5
  -1   5  20 2431.44 238.203   4
  -1  -5 -20 2763.15 239.602   2
  -1   5  20 2195.79 237.400   2
  -1   5  20 2521.77 238.708   3
  -1   5  20 2391.18 238.113   1
   1   5 -20 2859.36 239.955   1
  -1  -5 -20 2376.56 238.836   1
  -1  -5 -19 2067.67 226.042   1
   1   5 -19 2326.61 226.466   1
  -1   5  19 2438.95 226.357   6
   1  -5  19 2510.71 224.421   3
  -1  -5 -19 2856.14 228.426   3
   1  -5  19 2447.08 225.572   2
   1   5 -19 2749.03 226.824   2
   1  -5  19 2715.58 225.742   6
   1  -5  19 2758.76 227.137   5
  -1   5  19 2424.00 226.252   5
  -1   5  19 2457.63 226.263   4
  -1   5  19 2159.91 225.191   1
  -1   5  19 2383.23 225.801   3
   1   5 -19 2265.34 222.812   3
  -1   5  19 2102.03 225.387   2
  -1  -5 -19 2585.38 227.257   2
  -1  -5 -18 226.811 53.3383   1
  -1   5  18 389.971 52.4227   6
  -1  -5 -18 357.185 57.0966   3
   1  -5  18 425.075 51.7254   3
   1   5 -18 485.216 54.5919   2
   1  -5  18 449.328 52.6107   6
   1  -5  18 459.032 53.5815   5
  -1   5  18 337.007 51.6177   5
  -1   5  18 329.590 52.6531   2
  -1  -5 -18 392.540 56.2574   2
  -1   5  18 328.501 52.0827   4
  -1   5  18 351.495 54.8902   3
   1   5 -18 442.458 51.7874   3
  -1   5  18 410.490 54.7617   1
  -1   5  17 60.3046 34.0245   6
   1  -5  17 125.316 34.5906   3
  -1   5  17 104.092 33.6686   4
   1   5 -17 90.8666 35.5507   2
   1  -5  17 171.942 35.3166   6
   1   5 -17 120.119 33.2418   3
   1  -5  17 164.135 35.9410   5
  -1   5  17 78.4326 31.9710   5
  -1   5  16 4078.35 379.768   6
  -1  -5 -16 4964.55 381.569   3
   1  -5  16 3631.33 377.486   3
   1  -5  16 3904.19 379.078   2
   1   5 -16 4594.65 379.420   2
   1  -5  16 4018.89 378.084   6
   1   5 -16 3747.37 375.927   6
   1  -5  16 4961.52 381.142   5
  -1   5  16 3944.50 379.829   5
  -1   5  16 4259.22 380.005   4
   1  -5  16 4300.95 380.193   4
  -1  -5 -16 4059.31 379.863   1
   1   5 -16 4538.95 380.587   1
   1   5 -16 4509.26 377.137   3
  -1   5  15 11501.8 1105.67   1
  -1  -5 -15 12701.9 1106.59   1
   1  -5  15 11256.6 1105.87   1
   1   5 -15 13509.1 1107.00   1
  -1   5  15 11566.7 1106.22   6
   1  -5  15 12703.3 1105.02   3
  -1  -5 -15 13572.7 1107.27   3
   1  -5  15 13190.0 1106.69   2
   1   5 -15 14741.0 1106.71   2
   1  -5  15 14150.0 1105.80   6
   1   5 -15 10775.2 1102.42   6
   1  -5  15 14558.1 1107.60   5
  -1   5  15 13320.0 1107.24   5
  -1   5  15 13688.1 1107.35   4
   1  -5  15 13600.8 1107.38   4
  -1   5  15 12870.0 1106.49   3
  -1   5  15 11463.1 1105.75   2
   1   5 -15 9121.86 1102.29   3
  -1   5  14 754.334 76.4583   1
  -1  -5 -14 545.254 75.1706   1
   1  -5  14 732.830 76.1429   1
   1   5 -14 791.309 76.8167   1
  -1   5  14 681.176 74.2579   6
   1  -5  14 789.002 73.9994   3
  -1  -5 -14 850.040 77.8444   3
   1  -5  14 717.030 75.0377   2
   1   5 -14 847.453 75.2153   2
   1   5 -14 633.681 72.1736   6
   1  -5  14 822.463 74.5140   6
  -1   5  14 766.413 75.8694   5
   1  -5  14 812.761 75.8968   5
  -1   5  14 584.945 73.5373   4
   1  -5  14 647.019 74.1130   4
  -1   5  14 663.748 74.8430   3
  -1   5  14 675.680 74.7706   2
  -1  -5 -14 663.254 76.0636   2
   1   5 -14 657.614 71.6561   3
   1  -5  13 1467.34 144.942   1
  -1   5  13 1626.91 144.921   6
   1  -5  13 1559.53 143.117   3
   1  -5  13 1696.41 144.508   2
   1  -5  13 1775.34 143.705   6
   1  -5  13 1925.92 145.622   5
  -1   5  13 1473.91 144.049   5
  -1   5  13 1287.79 143.266   4
   1  -5  13 1161.27 143.749   4
  -1   5  13 1585.60 144.550   3
  -1  -5 -13 1647.61 145.125   2
  -1   5  13 1557.99 144.443   2
  -1  -5 -13 1345.35 144.672   1
  -1   5  13 1596.48 144.568   1
  -1  -5 -12 2144.09 192.540   1
  -1   5  12 2097.88 192.013   1
   1  -5  12 2078.03 192.413   1
   1  -5  12 1549.67 189.275   6
  -1   5  12 1926.02 191.448   6
   1  -5  12 1808.60 190.012   3
  -1  -5 -12 2116.07 192.662   3
   1  -5  12 2121.15 192.740   1
   1  -5  12 2344.01 192.098   2
   1  -5  12 2214.05 190.884   6
  -1   5  12 2138.09 192.087   5
   1  -5  12 2431.95 192.645   5
  -1   5  12 2072.78 192.091   4
   1  -5  12 2041.42 190.325   3
   1  -5  12 2407.76 193.229   4
  -1   5  12 2117.62 192.170   3
  -1   5  12 1891.04 191.458   2
  -1  -5 -12 1898.01 191.922   2
   1  -5  12 2332.60 192.386   2
  -1  -5 -11 5112.98 454.158   1
  -1   5  11 4425.73 453.489   1
   1  -5  11 4983.44 454.379   1
  -1   5  11 5471.84 454.798   6
   1  -5  11 4358.77 451.572   6
  -1  -5 -11 5679.22 454.786   3
   1  -5  11 4995.15 452.742   3
   1  -5  11 5297.59 454.727   1
   1  -5  11 5323.47 454.209   2
   1  -5  11 5655.25 453.388   6
  -1   5  11 5501.30 454.851   5
  -1   5  11 4476.45 453.508   4
   1  -5  11 5355.78 454.389   5
   1  -5  11 4947.31 452.694   3
   1  -5  11 5301.74 454.783   4
  -1   5  11 5232.90 454.361   3
  -1  -5 -11 5091.85 454.440   2
  -1   5  11 4659.33 453.530   2
   1  -5  11 5251.57 454.089   2
  -1  -5 -10 1278.57 121.152   1
  -1   5  10 1188.05 120.474   1
   1  -5  10 1319.02 121.518   1
   1  -5  10 1188.14 119.026   6
   1  -5  10 1297.20 119.166   3
  -1  -5 -10 1428.13 121.711   3
   1  -5  10 1297.26 120.982   2
   1  -5  10 1515.81 122.154   1
   1  -5  10 1450.09 119.914   6
  -1   5  10 1116.16 120.188   5
   1  -5  10 1305.15 120.904   5
  -1   5  10 1174.46 120.450   4
   1  -5  10 1401.36 119.943   3
   1  -5  10 1139.74 120.558   4
  -1   5  10 1199.78 120.531   2
  -1  -5 -10 1191.66 120.821   2
   1  -5  10 1368.38 121.560   2
  -1  -5  -9 6355.61 565.708   1
  -1   5   9 5656.63 565.072   1
   1  -5   9 6753.78 566.185   1
  -1   5   9 6547.90 566.101   6
   1  -5   9 5642.59 563.389   6
  -1  -5  -9 6992.97 566.031   3
   1  -5   9 7203.15 566.291   2
   1  -5   9 5673.52 565.297   1
   1  -5   9 5994.09 564.315   6
  -1   5   9 5871.10 565.390   5
  -1   5   9 6488.78 565.932   4
   1  -5   9 7900.82 566.916   5
   1  -5   9 5827.80 564.140   3
   1  -5   9 7500.68 566.871   4
  -1   5   9 6149.82 565.680   3
  -1   5   9 6068.88 565.257   2
  -1  -5  -9 6698.36 565.819   2
   1  -5   9 6105.09 564.280   3
   1  -5   9 6475.72 565.701   2
   1  -5   8-39.6990 24.8590   1
   1  -5   8 21.2078 26.1048   6
  -1   5   8 24.1299 23.6210   6
  -1  -5  -8 31.8786 24.8716   3
   1  -5   8 35.7101 22.0972   2
   1  -5   8-7.01038 24.2121   1
   1  -5   8-1.90629 28.3047   5
   1  -5   8 46.8991 22.6803   2
   1  -5   8 15.0071 19.8392   3
  -1   5   8 38.2729 23.7272   4
   1  -5   8 22.9518 23.2096   5
   1  -5   8 36.1914 23.3548   4
   1  -5   8 15.0149 20.7730   3
  -1   5   8 16.3483 24.2943   3
  -1  -5  -8-2.28391 22.9029   2
  -1   5   8 20.8551 23.2847   1
  -1  -5  -8 2.30249 23.9054   1
  -1   5   7 13869.2 1237.73   1
  -1  -5  -7 13844.0 1237.79   1
   1  -5   7 12759.5 1235.79   6
  -1   5   7 15826.7 1238.67   6
  -1  -5  -7 13445.5 1236.67   6
  -1  -5  -7 15278.7 1238.12   3
   1  -5   7 12958.8 1236.65   5
  -1  -5  -7 12483.1 1236.56   5
   1  -5   7 10526.6 1235.98   4
  -1   5   7 15892.6 1238.56   4
  -1  -5  -7 13015.8 1236.59   4
   1  -5   7 14330.5 1236.81   3
  -1   5   7 15548.7 1238.27   3
   1  -5   7 14102.6 1238.09   1
  -1  -5  -7 14452.5 1237.90   2
   1  -5   7 15783.3 1238.12   2
   1  -5   6 6150.77 586.920   5
  -1   5   6 6101.49 587.695   5
  -1  -5  -6 5863.61 586.722   5
  -1   5   6 7220.76 588.451   4
  -1  -5  -6 6054.86 586.896   4
   1   5  -6 7294.76 588.239   4
   1  -5   6 5988.62 586.919   4
  -1  -5  -6 6882.20 587.793   2
   1  -5   6 6777.39 586.879   3
  -1  -5  -6 7338.85 588.098   3
  -1   5   6 6925.92 588.052   3
  -1  -5  -6 6358.69 586.925   6
  -1   5   6 6576.48 587.899   6
   1   5  -6 6864.55 585.453   6
   1  -5   6 5446.09 585.829   6
   1   5  -6 7275.44 588.199   1
   1  -5   6 7025.52 588.367   1
  -1   5   6 6758.53 587.812   1
  -1  -5  -6 6920.34 588.088   1
  -1   5   6 7063.83 588.328   2
   1  -5   6 5929.07 587.236   2
   1   5  -6 6691.04 586.886   2
   1  -5   5 3908.74 384.611   5
  -1  -5  -5 3859.44 384.541   5
  -1   5   5 4634.97 386.159   5
  -1   5   5 4337.25 385.720   4
   1  -5   5 4523.27 385.320   4
  -1  -5  -5 4017.64 384.898   4
   1   5  -5 4690.49 385.797   4
  -1  -5  -5 4060.49 384.993   2
   1  -5   5 3996.44 384.273   3
  -1  -5  -5 4272.93 385.154   3
  -1   5   5 4616.92 385.783   3
  -1   5   5 4718.61 386.083   6
   1   5  -5 4661.86 383.325   6
   1  -5   5 3704.80 383.838   6
  -1  -5  -5 4267.96 384.638   6
   1   5  -5 3976.38 385.082   1
   1  -5   5 5069.56 386.390   1
  -1  -5  -5 4768.64 386.132   1
  -1   5   5 4074.28 385.128   1
  -1   5   5 4054.63 385.453   2
   1  -5   5 4860.35 385.950   2
   1   5  -5 4216.64 384.253   2
   1   5  -4 858.776 83.0650   5
   1  -5   4 765.520 84.0394   5
  -1   5   4 1037.35 84.8365   5
  -1  -5  -4 846.297 84.1340   5
   1  -5   4 873.443 84.7853   4
  -1   5   4 923.944 84.3549   4
   1   5  -4 865.051 83.8417   4
  -1  -5  -4 827.084 84.1256   4
  -1  -5  -4 954.962 83.6828   2
   1  -5   4 859.707 83.0095   3
  -1   5   4 721.310 83.1768   3
  -1  -5  -4 1032.93 84.1354   3
   1   5  -4 980.999 81.7259   6
  -1  -5  -4 886.165 83.7435   6
  -1   5   4 836.289 83.9672   6
   1  -5   4 799.366 83.2490   6
   1   5  -4 925.363 84.0288   1
   1  -5   4 812.334 83.7443   1
  -1   5   4 757.580 83.4892   1
  -1  -5  -4 792.873 83.2037   1
  -1   5   4 985.937 84.4512   2
   1  -5   4 888.136 83.6132   2
   1   5  -4 791.632 82.3654   2
  -1   5   3 39412.6 3288.41   5
   1   5  -3 41015.0 3287.66   5
   1  -5   3 33639.9 3287.03   5
  -1  -5  -3 34181.4 3286.79   5
   1  -5   3 36322.8 3287.36   4
  -1   5   3 43232.6 3288.81   4
  -1  -5  -3 34287.0 3287.04   4
  -1  -5  -3 38479.9 3287.84   2
  -1   5   3 36686.6 3287.91   3
   1  -5   3 36244.6 3287.29   3
  -1  -5  -3 40099.9 3287.68   3
   1   5  -3 40347.7 3286.39   6
   1  -5   3 32834.8 3286.48   6
  -1  -5  -3 34756.0 3286.65   6
   1  -5   3 40937.2 3288.56   1
   1   5  -3 37348.3 3287.97   1
  -1   5   3 35855.1 3287.85   1
  -1  -5  -3 38854.6 3288.16   1
   1  -5   3 39163.7 3288.17   2
  -1   5   3 36174.7 3288.14   2
   1   5  -3 41029.3 3287.52   2
   1   5  -2 10521.1 841.600   5
  -1   5   2 10001.7 842.233   5
   1  -5   2 8745.84 841.004   5
  -1  -5  -2 8277.31 840.429   5
   1  -5   2 9618.18 841.334   4
  -1  -5  -2 9072.17 841.002   4
  -1  -5  -2 9461.68 841.343   2
  -1  -5  -2 9488.90 840.984   3
  -1   5   2 9983.48 841.867   3
   1  -5   2 9072.33 841.166   3
  -1  -5  -2 8718.24 840.409   6
   1  -5   2 8698.55 840.569   6
   1   5  -2 10264.5 840.387   6
   1   5  -2 10822.4 842.266   1
  -1   5   2 10512.6 842.257   1
  -1  -5  -2 9285.18 841.951   1
   1  -5   2 8831.75 841.961   1
  -1   5   2 9701.53 841.958   2
   1  -5   2 10318.7 842.145   2
   1   5  -2 9589.18 841.077   2
  -1  -5  -1 12205.0 1227.90   5
   1  -5   1 14142.4 1228.88   4
  -1  -5  -1 12553.6 1228.36   4
  -1  -5  -1 14470.8 1229.34   1
  -1   5   1 15135.9 1229.65   1
   1  -5   1 16318.1 1230.10   1
   1   5  -1 13653.9 1227.89   3
   1  -5   1 13284.1 1228.80   3
  -1   5   1 13967.9 1229.15   3
  -1  -5  -1 14903.0 1228.64   3
   1   5  -1 14601.4 1228.08   6
   1  -5   1 11835.0 1227.94   6
  -1  -5  -1 12347.0 1227.68   6
   1   5  -1 16166.8 1229.90   1
   1   5  -1 15659.4 1229.25   5
   1  -5   1 12235.7 1228.37   5
  -1  -5  -1 14425.5 1228.96   2
   1  -5   1 14737.3 1229.54   2
  -1   5   1 12653.7 1229.16   2
   1   5  -1 14813.6 1228.83   2
  -1  -5   0 1648.01 159.964   5
  -1  -5   0 1631.08 160.609   4
   1  -5   0 1809.31 161.038   4
  -1  -5   0 1682.56 160.637   1
   1   5   0 1799.61 160.854   1
   1  -5   0 1998.25 161.525   1
  -1   5   0 1683.28 160.427   3
   1   5   0 1780.38 159.616   3
   1  -5   0 1791.56 160.639   3
   1   5   0 1790.11 159.727   6
  -1  -5   0 1645.02 159.297   6
   1  -5   0 1524.81 160.144   6
  -1   5   0 1752.57 161.027   1
  -1   5   0 1848.75 161.112   2
   1  -5   0 1832.78 160.979   2
   1   5   0 1731.79 160.173   2
  -1  -5   0 1936.43 160.441   2
   1  -5   0 1559.38 160.511   5
   1   5   0 1962.85 161.202   5
   1  -5  -1 12298.3 1206.01   5
   1   5   1 15522.8 1207.35   1
   1  -5  -1 14716.3 1207.50   1
  -1  -5   1 15421.8 1207.33   1
   1  -5  -1 13942.3 1206.73   3
   1   5   1 12473.3 1205.64   3
  -1   5  -1 13068.4 1206.32   3
  -1  -5   1 12585.1 1206.00   4
   1  -5  -1 13485.8 1206.37   4
  -1  -5   1 12643.2 1205.00   6
   1   5   1 13951.5 1206.08   6
   1  -5  -1 12551.8 1205.82   6
  -1  -5   1 14547.6 1206.55   2
  -1   5  -1 14884.5 1207.38   2
   1  -5  -1 13541.5 1206.89   2
   1   5   1 14696.7 1206.69   2
   1   5   1 14978.4 1206.84   5
  -1  -5   1 12655.9 1205.55   5
   1  -5  -2 8951.36 874.760   5
  -1  -5   2 8557.71 874.416   4
   1  -5  -2 9778.46 874.924   4
   1  -5  -2 11812.3 876.380   1
  -1  -5   2 11377.2 876.002   1
   1   5   2 10401.2 875.715   1
   1   5   2 10560.4 875.020   3
  -1   5  -2 9996.42 875.050   3
   1  -5  -2 10003.8 875.482   3
  -1  -5   2 9156.39 873.436   6
   1   5   2 10467.8 875.027   6
   1  -5  -2 8310.73 874.197   6
  -1  -5   2 8454.92 873.917   5
  -1  -5   2 9586.12 874.704   2
  -1   5  -2 10116.8 875.712   2
   1  -5  -2 10552.4 875.946   2
   1   5   2 10600.4 875.474   2
   1  -5  -3 37618.0 3115.79   4
  -1  -5   3 34087.8 3115.32   4
   1  -5  -3 24427.5 3114.68   1
   1   5   3 43671.8 3116.95   1
  -1   5  -3 34567.8 3115.47   3
   1  -5  -3 39716.2 3116.60   3
   1   5   3 38450.3 3115.83   3
   1  -5  -3 34002.1 3115.20   6
  -1  -5   3 33826.3 3113.88   6
  -1  -5   3 37913.2 3116.38   1
  -1  -5   3 35343.0 3114.78   5
  -1  -5   3 34928.1 3115.25   2
   1   5   3 35444.7 3115.72   2
  -1   5  -3 42195.7 3116.80   2
  -1   5  -4 965.802 86.7707   2
   1   5   4 1001.61 86.4771   2
  -1  -5   4 926.738 85.4006   2
   1  -5  -4 782.522 87.2461   4
   1   5   4 988.477 87.1618   4
  -1  -5   4 822.718 86.5812   4
  -1   5  -4 866.480 85.5203   3
   1  -5  -4 1063.68 87.3702   3
   1   5   4 906.044 86.3148   3
  -1  -5   4 894.887 84.2337   6
   1  -5  -4 731.683 86.5613   6
  -1  -5   4 937.272 86.7713   1
   1   5   4 861.021 86.5677   1
   1  -5  -4 794.064 86.9329   1
  -1  -5   4 789.516 85.5207   5
  -1   5  -4 961.616 87.0005   5
   1  -5  -5 4469.17 387.448   1
   1   5   5 4474.69 387.103   1
  -1   5  -5 4590.35 387.158   5
  -1  -5   5 3989.32 385.364   5
   1   5   5 4743.62 387.392   5
   1  -5  -5 4065.71 386.304   5
  -1  -5   5 4078.55 386.078   4
   1   5   5 3953.71 386.597   4
   1  -5  -5 4508.72 386.629   4
  -1   5  -5 4847.80 386.407   3
   1   5   5 5070.83 387.259   3
  -1  -5   5 3947.16 384.332   3
   1  -5  -5 4730.43 387.259   3
   1  -5  -5 3846.58 385.892   6
   1   5   5 4376.45 386.854   6
  -1  -5   5 3770.19 384.082   6
  -1  -5   5 4188.94 386.604   1
   1   5   5 4541.87 387.078   2
   1  -5  -5 4652.03 387.400   2
  -1   5  -5 4858.28 387.274   2
  -1  -5   5 4036.32 385.686   2
   1   5   6 6469.50 587.717   1
   1  -5  -6 7542.18 588.472   1
  -1   5  -6 6291.34 587.516   5
  -1  -5   6 6212.49 586.204   5
   1   5   6 6971.74 588.253   5
   1  -5  -6 6346.92 587.171   5
   1   5   6 7326.17 588.293   4
   1  -5  -6 6430.25 587.037   4
  -1  -5   6 5938.05 586.738   4
  -1   5  -6 5935.35 586.250   3
   1  -5  -6 6725.28 588.011   2
   1   5   6 6453.18 587.486   2
   1   5   6 7026.24 587.893   3
   1  -5  -6 6652.92 587.867   3
  -1  -5   6 7817.92 588.461   1
  -1  -5   6 5730.84 584.695   6
   1  -5  -6 6114.73 586.840   6
   1   5   6 7810.03 588.522   6
  -1   5  -6 6344.73 587.514   2
  -1  -5   6 7016.41 586.945   2
   1   5   7 15505.7 1241.76   6
  -1  -5   7 12891.2 1238.12   6
  -1  -5   7 13110.1 1240.71   1
  -1  -5   7 12987.1 1239.36   5
   1   5   7 15752.1 1241.96   5
   1  -5  -7 10992.6 1239.55   5
   1   5   7 15235.0 1241.67   4
  -1  -5   7 12781.2 1240.00   4
   1  -5  -7 14237.5 1240.46   4
   1  -5  -7 15231.5 1241.69   2
   1   5   7 13404.5 1240.76   2
   1   5   7 15554.3 1241.50   3
   1   5   7 13962.4 1241.14   1
   1  -5  -7 14733.6 1241.56   1
  -1  -5   7 15491.4 1240.65   2
   1  -5  -8 55.6547 25.3070   1
   1   5   8 27.6148 25.2498   1
  -1  -5   8 49.4516 23.9158   1
   1   5   8-4.69071 22.8855   6
  -1  -5   8 51.9126 21.6017   6
  -1  -5   8 15.7447 23.1992   1
  -1  -5   8 38.2164 20.3703   2
  -1  -5   8 4.97819 25.2616   5
  -1  -5   8 24.9014 19.9519   6
   1   5   8 18.8275 22.2857   5
   1   5   8-2.37343 23.0526   4
  -1  -5   8 34.5388 28.8527   4
  -1  -5   8 20.8199 23.7094   4
   1  -5  -8 70.1101 26.2663   3
   1   5   8 9.10427 25.6734   3
   1   5   8 20.5461 24.2854   2
   1  -5  -8 39.6723 24.2050   2
  -1  -5   8 24.8539 21.1681   2
  -1  -5   8 34.4054 17.4428   3
   1   5   9 6431.69 584.436   1
   1  -5  -9 7085.92 585.173   1
  -1  -5   9 5981.28 584.314   1
  -1  -5   9 5984.70 581.141   6
   1   5   9 6857.76 585.027   6
  -1  -5   9 6317.90 581.665   3
  -1  -5   9 6166.35 584.248   1
  -1  -5   9 7248.24 583.945   2
  -1  -5   9 7545.19 582.220   6
  -1  -5   9 5591.32 582.363   5
   1   5   9 6053.64 584.246   5
  -1  -5   9 7920.31 584.674   5
   1   5   9 6928.99 585.032   4
  -1  -5   9 6962.20 584.971   4
   1  -5  -9 7173.37 585.289   3
   1   5   9 6770.92 584.685   3
   1  -5  -9 5944.53 584.043   2
   1   5   9 6186.44 584.242   2
  -1  -5   9 6469.65 583.311   2
   1   5  10 1408.57 130.640   1
   1  -5 -10 1287.00 130.921   1
  -1  -5  10 1154.90 129.764   1
   1   5  10 1567.82 131.629   6
  -1  -5  10 1252.07 127.103   6
  -1  -5  10 1529.93 127.483   3
  -1  -5  10 1338.63 129.362   2
  -1  -5  10 1445.87 131.117   1
  -1  -5  10 1205.22 129.462   5
  -1  -5  10 1405.48 127.762   6
   1   5  10 1347.77 130.774   5
   1   5  10 1472.34 131.293   4
  -1  -5  10 1339.10 129.713   5
  -1  -5  10 1529.14 131.053   4
  -1  -5  10 1421.21 127.388   3
   1  -5 -10 1603.80 132.452   3
   1   5  10 1678.96 132.090   3
   1  -5 -10 1347.64 131.256   2
   1   5  10 1254.19 130.122   2
  -1  -5  10 1295.11 129.275   2
   1   5  11 5551.21 465.551   1
   1  -5 -11 5727.73 466.043   1
  -1  -5  11 4477.11 464.483   1
   1   5  11 5941.60 466.199   6
  -1  -5  11 4661.88 461.551   6
  -1  -5  11 5359.13 462.433   3
  -1  -5  11 4724.73 463.623   2
  -1  -5  11 5333.78 465.219   1
  -1  -5  11 5764.84 462.742   6
  -1  -5  11 4255.95 462.816   5
   1   5  11 4434.88 464.531   5
  -1  -5  11 5769.34 464.775   5
   1   5  11 5498.06 465.662   4
  -1  -5  11 5651.77 465.679   4
  -1  -5  11 4911.99 462.086   3
   1  -5 -11 5737.27 466.097   3
   1   5  11 5472.53 465.530   3
   1  -5 -11 5167.24 465.189   2
   1   5  11 4725.40 464.793   2
  -1  -5  11 5632.35 464.451   2
   1  -5 -12 2075.01 185.287   1
   1   5  12 2194.74 185.520   1
  -1  -5  12 1942.86 184.690   1
   1   5  12 2258.84 185.814   6
  -1  -5  12 1781.04 181.043   6
  -1  -5  12 2105.42 181.715   3
   1  -5 -12 2050.62 185.651   3
  -1  -5  12 2031.20 183.893   2
  -1  -5  12 1906.74 184.869   1
  -1  -5  12 1948.81 181.999   6
  -1  -5  12 1967.87 183.693   5
   1   5  12 1835.40 184.476   5
   1   5  12 2125.60 185.235   4
  -1  -5  12 2106.35 181.638   3
  -1  -5  12 2109.81 185.228   4
   1   5  12 1907.76 184.973   3
   1  -5 -12 2170.14 185.397   2
   1   5  12 1803.28 184.225   2
  -1  -5  12 1906.64 183.506   2
   1   5  13 1522.54 150.727   6
  -1  -5  13 1680.01 147.764   3
   1  -5 -13 1855.94 152.360   3
  -1  -5  13 1692.96 149.902   2
   1  -5 -13 1603.65 151.779   1
   1   5  13 1570.34 151.148   1
  -1  -5  13 2031.27 151.580   5
   1   5  13 1621.93 151.085   5
   1   5  13 1728.80 151.581   4
  -1  -5  13 1380.00 150.326   4
   1   5  13 1756.26 152.191   3
   1   5  13 1445.59 150.921   2
   1  -5 -13 1522.29 151.119   2
  -1  -5  13 1335.69 150.179   1
  -1   5 -14 778.366 76.8204   1
  -1  -5  14 632.990 74.2480   1
   1   5  14 799.858 75.2661   6
   1  -5 -14 774.127 76.9352   3
  -1  -5  14 641.703 70.2029   3
  -1   5 -14 865.904 76.2479   2
  -1  -5  14 815.721 73.3788   2
  -1   5 -14 732.096 73.7878   3
   1   5  14 636.196 73.3652   5
  -1  -5  14 698.870 73.6537   5
   1   5  14 716.421 74.7660   4
  -1  -5  14 619.310 73.1931   4
   1   5  14 744.653 75.8935   3
   1   5  14 600.031 74.1005   2
   1  -5 -14 720.869 75.3150   2
   1  -5 -14 689.650 76.2596   1
   1   5  14 604.410 74.7769   1
   1   5  15 12475.2 1095.71   1
   1  -5 -15 12801.3 1096.05   1
  -1   5 -15 13121.7 1096.46   1
  -1  -5  15 10513.3 1094.72   1
   1   5  15 13055.7 1096.65   6
   1  -5 -15 14373.1 1096.93   3
  -1  -5  15 13102.5 1093.37   3
  -1   5 -15 14147.8 1096.56   2
  -1  -5  15 11753.3 1094.44   2
  -1  -5  15 14040.7 1093.75   6
  -1  -5  15 12302.4 1095.01   5
   1   5  15 12717.0 1096.33   5
   1   5  15 13315.7 1096.56   4
  -1  -5  15 10566.7 1094.96   4
   1   5  15 11394.0 1095.42   3
   1   5  15 11064.6 1095.31   2
   1  -5 -15 11505.3 1095.44   2
  -1   5 -15 12204.1 1094.28   3
   1  -5 -16 3428.44 368.560   1
   1  -5 -16 4391.00 370.426   3
  -1  -5  16 4351.99 366.764   3
  -1  -5  16 3510.02 368.711   1
  -1   5 -16 4159.57 369.933   1
  -1  -5  16 4155.22 366.968   6
   1   5  16 4185.04 369.854   5
  -1  -5  16 4726.39 369.670   5
   1   5  16 4344.62 370.385   4
  -1  -5  16 4167.15 369.578   4
  -1  -5  16 4027.76 368.294   2
  -1   5 -16 4381.49 370.097   2
  -1   5 -16 3850.54 367.826   3
   1  -5 -16 3826.81 369.467   2
  -1  -5  17 214.384 34.7607   6
  -1  -5  17 115.047 37.3331   5
[truncated: 3,858,828 more chars]
