# Supplementary material for: Accurate temperature dependence of structure factors of l-alanine and taurine for quantum crystallography
Source: IUCrJ. 2025 Apr 24;12(Pt 3):384–92. doi: 10.1107/S2052252525002647 (PMC12044860; doi:10.1107/S2052252525002647)
Supplement: Supplementary file 6 [file m-12-00384-sup6.txt]

   0   0   2 31845.0 2984.34   4
   0   0  -2 34948.0 2984.37   4
   0   0  -2 34716.3 2984.35   5
   0   0  -2 38277.7 2984.33   3
   0   0  -2 36856.9 2984.40   2
   0   0  -2 35674.7 2984.26   6
   0   0   2 33084.5 2984.41   1
   0   0  -2 31827.6 2984.31   1
   0   0   3-7.46635 14.6752   4
   0   0   3-11.4628 10.8563   3
   0   0  -3 11.4856 10.3757   3
   0   0  -3 17.1199 10.6935   2
   0   0   3-6.00148 13.5709   6
   0   0  -3 1.79423 10.8552   1
   0   0   3-8.95076 11.9419   1
   0   0  -4 702824. 75122.3   4
   0   0   4 848140. 75122.5   5
   0   0  -4 903075. 75122.5   5
   0   0   4 955555. 75122.6   3
   0   0  -4 882535. 75122.4   3
   0   0   4 974519. 75122.8   2
   0   0  -4 967028. 75122.8   2
   0   0   4 810056. 75122.3   6
   0   0  -4 849619. 75122.3   6
   0   0  -4 894891. 75122.7   1
   0   0  -5-14.2291 18.4723   6
   0   0   5-14.3023 16.0113   6
   0   0  -5-8.99887 20.3706   4
   0   0  -5-6.88379 18.6012   5
   0   0   5 44.2358 15.6665   5
   0   0   5-30.2413 14.5115   2
   0   0  -5-0.94853 13.4725   2
   0   0   5 17.3083 13.7254   3
   0   0  -5 2.60524 13.0058   3
   0   0  -5 8.94207 14.4213   1
   0   0  -6 15373.0 1301.56   6
   0   0  -6 15215.0 1301.91   4
   0   0   6 13945.4 1301.70   5
   0   0  -6 15632.5 1301.80   5
   0   0  -6 17479.1 1302.04   3
   0   0  -6 15504.9 1301.98   2
   0   0   6 14169.0 1301.58   6
   0   0  -6 13682.9 1301.80   1
   0   0   7 4.75100 16.1293   6
   0   0  -7-8.70225 19.8492   6
   0   0  -7 23.4384 20.4905   4
   0   0   7 29.9174 16.1732   5
   0   0  -7 15.3580 20.4971   5
   0   0   7 11.8385 15.3325   2
   0   0  -7-23.7935 15.7185   2
   0   0  -7 4.84639 14.7087   3
   0   0  -7-1.38368 15.8990   1
   0   0  -8 4485.80 418.954   4
   0   0  -8 4539.87 418.867   5
   0   0   8 4680.28 419.165   5
   0   0  -8 5597.84 419.447   3
   0   0   8 4636.98 418.846   3
   0   0   8 5116.54 419.475   2
   0   0   8 4534.71 418.889   6
   0   0  -8 4734.77 418.735   6
   0   0  -9 21.9620 22.2790   6
   0   0   9-9.22265 18.7870   6
   0   0  -9-3.09803 23.6346   4
   0   0  -9-19.3178 24.1578   5
   0   0   9-11.7801 17.9728   5
   0   0   9 3.35637 18.4501   2
   0   0   9-6.16408 18.1516   3
   0   0  -9 24.7264 19.6552   1
   0   0 -10 692.832 75.2425   6
   0   0  10 729.523 74.6105   2
   0   0 -10 768.411 75.3796   2
   0   0 -10 778.145 75.9877   4
   0   0 -10 680.686 75.3287   5
   0   0  10 875.197 75.1103   3
   0   0  10 871.792 74.7580   6
   0   0 -10 771.870 75.9659   1
   0   0 -11-11.5005 27.0936   6
   0   0 -11 44.2619 28.3952   4
   0   0 -11 14.3352 22.7118   2
   0   0 -11-14.1893 27.7462   5
   0   0  11-28.0386 22.4192   3
   0   0 -11 5.65074 21.2124   3
   0   0 -11 4.27789 24.0478   1
   0   0  11-4.06236 22.9513   2
   0   0 -12 19115.8 1684.46   6
   0   0 -12 17322.2 1684.56   4
   0   0  12 18978.0 1685.67   4
   0   0 -12 22584.5 1686.51   2
   0   0  12 19913.7 1685.61   2
   0   0  12 18618.3 1685.34   5
   0   0 -12 18363.7 1684.59   5
   0   0 -12 23166.2 1686.10   3
   0   0  12 21084.7 1685.53   3
   0   0  12 16243.0 1684.86   1
   0   0 -12 19150.7 1685.79   1
   0   0  13-8.96488 21.3894   6
   0   0 -13-22.7865 31.5345   6
   0   0  13 9.49347 25.4420   2
   0   0  13 2.56355 19.7178   4
   0   0 -13 16.7731 26.9854   2
   0   0 -13 41.9698 27.2665   3
   0   0  13-21.8934 25.9070   3
   0   0  13 14.6889 20.3911   5
   0   0 -13-12.2454 31.5641   5
   0   0 -13-2.49934 28.3356   1
   0   0  13-32.1747 28.1522   1
   0   0 -14 6259.12 558.963   6
   0   0  14 6046.53 559.886   2
   0   0 -14 7224.76 561.183   2
   0   0  14 5083.75 559.112   4
   0   0  14 6980.87 560.689   5
   0   0 -14 7570.58 560.743   3
   0   0  14 6243.62 559.702   3
   0   0  14 6453.68 559.615   6
   0   0  14 5955.57 560.145   1
   0   0 -14 6945.95 561.086   1
   0   0  15-12.9652 25.5158   6
   0   0  15-42.4156 23.1459   5
   0   0  15-8.87245 22.2836   4
   0   0 -15 27.3245 33.7497   2
   0   0  15-2.81243 32.7408   1
   0   0 -15-51.2102 35.2850   1
   0   0 -15-12.6285 31.9731   3
   0   0  15-27.4976 31.1797   3
   0   0  15 35.1258 30.5041   2
   0   0  16 1899.78 183.499   5
   0   0  16 2033.09 183.850   4
   0   0 -16 1867.55 185.121   2
   0   0  16 1845.55 184.455   2
   0   0  16 2099.26 184.488   3
   0   0 -16 2299.91 185.666   3
   0   0  16 2299.95 184.218   6
   0   0  16 1790.99 184.668   1
   0   0 -16 2056.80 185.869   1
   0   0  17 6.40355 24.0127   5
   0   0  17 36.7881 26.1949   4
   0   0 -17 33.5997 37.7655   2
   0   0 -17 5.66402 38.2313   3
   0   0  17 41.9802 35.3191   3
   0   0  17 15.6597 36.9570   1
   0   0 -17-28.5624 40.3148   1
   0   0  17-29.4178 27.8237   6
   0   0  17 6.03089 34.2532   2
   0   0  18 11147.3 899.763   5
   0   0  18 10674.3 899.643   4
   0   0  18 9690.88 898.608   2
   0   0 -18 10774.7 899.661   2
   0   0 -18 10715.8 898.966   3
   0   0  18 9406.11 897.855   3
   0   0 -18 9558.18 899.190   1
   0   0  18 10160.7 898.239   6
   0   0  19 29.7756 27.3988   4
   0   0 -19-23.5149 42.4045   2
   0   0  19 3.56858 27.5810   5
   0   0  19 15.4326 37.4804   3
   0   0 -19 46.9011 43.1006   3
   0   0  19 26.2938 31.1770   6
   0   0 -19-3.48333 46.2583   1
   0   0  20 97.4649 33.5403   5
   0   0  20 85.9412 30.3412   4
   0   0 -20 133.258 48.7748   2
   0   0  20 37.9902 44.3888   2
   0   0 -20 143.841 46.7972   3
   0   0  20 25.7925 41.5963   3
   0   0  20 245.471 38.6144   6
   0   0  20 85.7821 46.0963   1
   0   0 -20 145.210 50.3635   1
   0   0  21-31.4091 32.4996   5
   0   0  21-21.5383 45.2285   2
   0   0  21 24.5253 30.8684   4
   0   0 -21 3.64712 46.7458   2
   0   0 -21 27.2638 47.9426   3
   0   0  21-3.62644 32.6961   6
   0   0  21 14.8401 45.7308   1
   0   0  22 2333.37 218.494   5
   0   0  22 2295.69 220.097   2
   0   0  22 2439.49 218.950   4
   0   0  22 2278.67 218.973   3
   0   0 -22 2607.52 221.636   3
   0   0  22 2378.76 218.236   6
   0   0 -22 2500.73 222.312   1
   0   0  22 2323.54 220.645   1
   0   0  23 42.7250 33.9202   5
   0   0  23-4.43914 31.9995   4
   0   0 -23-23.4927 53.0369   2
   0   0  23-11.5377 48.5292   2
   0   0 -23-7.34890 53.1241   3
   0   0  23-10.8475 47.0679   3
   0   0  23 27.7166 38.0616   6
   0   0  23 7.93173 49.2335   1
   0   0 -23 36.3337 56.6160   1
   0   0 -24 8.32280 57.7621   1
   0   0  24 36.7331 50.7111   1
   0   0 -24 56.5538 57.1165   2
   0   0  24-31.7254 48.6605   2
   0   0  24-33.6396 46.5772   3
   0   0  24 24.7316 37.3298   6
   0   0  24 62.1730 38.2835   5
   0   0  25-47.7377 39.9289   4
   0   0 -25-54.0740 55.7114   2
   0   0  25 8.16148 49.1980   2
   0   0  25 7.70862 50.7016   3
   0   0 -25 23.5442 55.5317   3
   0   0  25-38.5511 39.8610   6
   0   0  25 41.9372 54.6147   1
   0   0 -25-47.0588 60.7930   1
   0   0  26 90.5433 43.4503   5
   0   0  26 83.8807 38.8826   4
   0   0 -26 42.7397 59.4672   2
   0   0  26 104.721 54.5308   2
   0   0 -26 64.6539 59.2295   3
   0   0  26 126.918 54.3453   3
   0   0  26 146.565 49.0253   6
   0   0  26 111.751 55.7134   1
   0   0 -26 13.1675 61.7766   1
   0   0  27-54.1397 42.0277   5
   0   0  27 20.3551 41.6376   4
   0   0 -27 43.8044 60.6487   2
   0   0  27 30.0223 54.2860   2
   0   0  27-24.4466 53.9841   3
   0   0  27 35.1533 57.7195   1
   0   0 -27-4.49217 64.0313   1
   0   0  28-20.2912 41.9921   5
   0   0  28-47.1530 43.2347   4
   0   0 -28 44.8275 62.9270   2
   0   0  28-52.6077 58.7525   2
   0   0  28 54.3015 55.6466   3
   0   0 -28 110.823 64.8571   3
   0   0  28 9.49585 45.9431   6
   0   0  28 4.48212 59.4238   1
   0   0 -28-27.5195 67.3744   1
   0   0  29-5.22053 46.2074   5
   0   0  29 21.5316 42.7317   4
   0   0 -29 86.9582 65.2167   2
   0   0  29-13.4148 56.7239   2
   0   0  29 76.9456 58.9023   3
   0   0 -29 39.3049 65.7824   3
   0   0  29-39.1695 48.0279   6
   0   0 -29-14.0264 69.5607   1
   0   0 -30 80.8486 72.4946   1
   0   0  30 22.0854 43.3317   4
   0   0  30 8.73325 58.1822   3
   0   0 -30 31.2538 66.4911   3
   0   0 -30 41.9916 68.1982   2
   0   0  30 55.4652 51.7883   6
   0   0  30 26.8125 47.9369   5
   0   0  31-11.3073 45.4730   4
   0   0 -31-23.7218 70.2394   2
   0   0  31-4.45116 59.4402   3
   0   0 -31-59.2152 70.3835   3
   0   0  31 10.9961 49.3109   5
   0   0  31 57.0044 51.3834   6
   0   1   0 11.3327 11.1671   4
   0  -1   0 0.75911 11.5847   4
   0   1   0-11.4503 9.03314   1
   0  -1   0 6.96221 8.09269   1
   0  -1   0 9.62918 7.06799   3
   0   1   0 0.34349 7.45735   3
   0   1   0-4.78923 10.7214   5
   0  -1   0 18.5339 10.0671   6
   0   1   0 7.53269 10.3263   6
   0   1   0 11.9610 8.06180   2
   0   1  -1 46970.4 3988.24   6
   0  -1   1 44602.2 3988.16   6
   0   1   1 53469.0 3988.70   6
   0  -1   1 54584.9 3988.79   1
   0   1  -1 49796.0 3988.71   1
   0   1  -1 47414.7 3988.49   5
   0   1   1 50237.0 3988.68   5
   0   1   1 46504.1 3988.57   4
   0   1  -1 51503.2 3988.74   4
   0  -1   1 41236.6 3988.16   3
   0   1   1 52462.2 3988.68   3
   0   1   1 41915.5 3988.52   1
   0  -1  -1 52137.3 3988.74   1
   0   1  -1 53238.3 3988.63   2
   0   1   1 51448.1 3988.76   2
   0   1   2 999999. 74740.6   6
   0   1  -2 845630. 74739.9   3
   0  -1   2 777746. 74739.9   3
   0   1  -2 988225. 74740.5   2
   0  -1   2 798390. 74740.3   2
   0  -1   2 800722. 74739.9   6
   0   1  -2 866121. 74739.9   6
   0  -1   2 900584. 74740.3   5
   0   1   2 937345. 74740.5   5
   0   1   2 961779. 74740.6   4
   0   1   2 735126. 74740.3   2
   0  -1  -2 971148. 74740.6   2
   0  -1  -2 973219. 74740.6   3
   0   1   2 751537. 74740.3   3
   0   1  -2 927215. 74740.5   1
   0  -1  -2 969831. 74740.6   1
   0   1   2 769200. 74740.3   1
   0   1  -3 17008.9 1365.51   1
   0  -1  -3 16993.4 1365.44   6
   0   1  -3 16766.3 1364.89   3
   0  -1   3 17392.0 1364.92   3
   0  -1   3 17370.1 1365.37   2
   0   1  -3 17309.6 1365.33   2
   0  -1   3 14337.3 1364.72   6
   0   1   3 15813.2 1365.45   5
   0  -1  -3 16236.2 1365.40   5
   0  -1   3 15539.7 1365.21   5
   0  -1  -3 14325.3 1365.17   4
   0   1   3 16224.5 1365.48   4
   0   1  -3 15879.3 1365.36   4
   0  -1  -3 13467.4 1365.11   3
   0   1   3 17243.0 1365.54   3
   0   1   3 14553.9 1365.36   2
   0  -1  -3 13599.1 1365.15   2
   0  -1  -3 15315.4 1365.48   1
   0   1   3 16257.1 1365.45   1
   0   1  -4 272749. 22822.6   1
   0  -1  -4 256971. 22822.3   6
   0   1  -4 294412. 22822.1   3
   0  -1   4 267513. 22822.0   3
   0  -1   4 299171. 22822.6   2
   0   1  -4 314344. 22822.7   2
   0  -1   4 238821. 22821.8   6
   0  -1   4 267859. 22822.4   5
   0   1  -4 303652. 22822.4   5
   0  -1  -4 227543. 22822.1   5
   0   1   4 271390. 22822.6   4
   0  -1  -4 251003. 22822.4   4
   0   1  -4 247768. 22822.2   4
   0  -1  -4 263488. 22822.5   3
   0  -1  -4 255605. 22822.5   2
   0   1   4 220398. 22822.3   1
   0  -1  -4 281541. 22822.8   1
   0   1  -5 48305.1 4129.49   1
   0  -1  -5 48276.1 4129.24   6
   0   1   5 50546.5 4129.46   6
   0  -1   5 48565.3 4128.78   3
   0   1  -5 47150.0 4128.76   3
   0   1  -5 54010.7 4129.50   2
   0  -1   5 54059.8 4129.53   2
   0  -1   5 47409.8 4128.74   6
   0   1  -5 48641.1 4128.63   6
   0   1  -5 47541.9 4129.05   5
   0  -1  -5 44389.3 4129.06   5
   0  -1   5 46801.2 4129.18   5
   0   1   5 45179.8 4129.33   4
   0  -1  -5 44246.6 4129.06   4
   0   1  -5 42158.9 4129.00   4
   0  -1  -5 50438.7 4129.48   3
   0  -1  -5 47454.7 4129.44   1
   0  -1  -5 49050.2 4129.47   2
   0   1  -6 7261.46 653.888   6
   0  -1   6 7519.10 654.091   6
   0  -1  -6 7401.88 654.636   5
   0   1  -6 7083.75 654.337   5
   0   1   6 7719.24 654.832   5
   0  -1   6 7953.79 654.723   5
   0  -1  -6 6926.94 654.668   2
   0  -1  -6 7025.63 654.520   4
   0   1  -6 7004.78 654.604   4
   0   1  -6 8458.08 654.895   2
   0  -1   6 8647.30 654.425   3
   0   1  -6 7475.40 654.148   3
   0  -1  -6 8520.57 655.150   3
   0   1  -6 7294.29 654.765   1
   0  -1  -6 7583.55 654.895   1
   0  -1  -6 7144.38 654.509   6
   0   1   6 7000.24 654.647   6
   0  -1   7 3600.49 301.656   6
   0   1  -7 3344.62 301.466   6
   0   1  -7 3593.38 302.227   5
   0  -1  -7 3089.53 302.052   5
   0   1   7 3188.03 302.198   5
   0  -1   7 3182.68 301.970   5
   0  -1   7 3111.87 301.863   2
   0  -1  -7 3159.88 302.109   2
   0   1   7 3151.30 302.126   2
   0   1  -7 3374.12 302.314   4
   0  -1  -7 3400.51 302.325   4
   0   1   7 3796.52 302.610   3
   0   1  -7 3926.83 302.607   2
   0   1  -7 3608.78 301.702   3
   0  -1  -7 3905.39 302.708   3
   0   1   7 3706.00 302.525   6
   0  -1  -7 3333.68 302.120   6
   0   1  -7 3527.09 302.646   1
   0  -1  -7 3665.23 302.700   1
   0  -1   8 53035.5 4303.31   2
   0   1   8 48047.7 4303.13   2
   0   1  -8 44757.1 4302.60   4
   0  -1  -8 44755.6 4302.55   4
   0   1   8 48119.9 4303.02   3
   0  -1  -8 46660.3 4302.68   5
   0   1  -8 53577.6 4302.99   5
   0  -1   8 57396.4 4303.69   5
   0   1   8 52098.1 4303.48   5
   0  -1   8 51223.9 4302.61   3
   0   1  -8 54656.3 4302.80   3
   0   1   8 49015.3 4303.22   6
   0  -1  -8 51092.0 4302.81   6
   0  -1   8 47631.1 4302.37   6
   0   1  -8 48435.0 4302.14   6
   0  -1   9 557.282 50.0851   6
   0   1  -9 477.609 51.3410   6
   0  -1  -9 414.636 50.8347   2
   0  -1   9 542.994 51.5372   2
   0   1   9 505.122 51.4018   2
   0  -1  -9 474.499 53.0901   4
   0   1  -9 458.737 52.8834   4
   0   1   9 554.363 51.5924   3
   0  -1   9 467.199 50.8154   5
   0   1  -9 540.197 52.4536   5
   0  -1  -9 469.062 52.5762   5
   0   1   9 486.934 50.8512   5
   0  -1   9 553.317 50.4255   3
   0   1  -9 463.009 49.9479   3
   0   1   9 483.253 50.4663   6
   0  -1  -9 438.364 52.5505   6
   0   1  -9 493.198 51.8573   1
   0  -1  -9 656.319 53.0582   1
   0  -1  10 4268.91 396.109   6
   0   1 -10 4517.91 396.272   6
   0   1 -10 5902.85 398.456   2
   0  -1  10 4280.82 396.925   2
   0   1  10 4407.27 397.128   2
   0  -1 -10 5318.47 398.093   2
   0  -1 -10 3955.94 396.611   4
   0   1 -10 4152.01 396.722   4
   0   1  10 4271.01 396.780   3
   0  -1 -10 4413.29 396.944   5
   0   1 -10 4245.85 396.538   5
   0  -1  10 4354.15 396.324   3
   0  -1 -10 5172.15 397.766   3
   0  -1 -10 4675.49 396.964   6
   0   1 -10 4649.75 397.666   1
   0  -1 -10 4379.13 397.319   1
   0  -1  10 4011.47 396.959   1
   0   1 -11 8836.88 826.364   6
   0  -1 -11 10398.5 828.422   2
   0  -1  11 8663.07 827.246   2
   0   1  11 9113.12 827.681   2
   0   1 -11 10988.5 828.475   2
   0   1 -11 8164.88 826.829   4
   0  -1 -11 8295.18 826.954   4
   0  -1  11 8734.74 827.645   4
   0   1  11 8925.76 827.368   3
   0   1 -11 8828.29 826.854   5
   0   1  11 9243.11 827.774   5
   0  -1 -11 8688.48 827.016   5
   0  -1 -11 11365.6 828.634   3
   0  -1  11 9891.13 827.188   3
   0   1 -11 10897.6 827.716   3
   0  -1  11 10062.5 827.313   6
   0  -1 -11 9441.64 827.186   6
   0  -1 -11 10656.3 828.741   1
   0   1 -11 9252.24 828.007   1
   0  -1  11 9214.29 827.968   1
   0   1 -12 3616.19 351.641   6
   0  -1  12 3795.40 352.591   2
   0   1  12 4033.18 353.194   2
   0   1 -12 4958.21 354.475   2
   0  -1 -12 4531.10 353.897   2
   0   1 -12 3475.50 352.355   4
   0  -1 -12 3833.00 352.676   4
   0  -1  12 4111.40 353.531   4
   0   1  12 3656.66 352.431   3
   0   1  12 3707.29 352.521   5
   0  -1  12 3762.24 352.623   5
   0  -1 -12 3638.37 352.240   5
   0   1 -12 3933.28 352.489   5
   0   1 -12 4332.94 352.623   3
   0  -1  12 4141.67 352.353   3
   0  -1 -12 4711.64 353.944   3
   0   1  12 3899.12 352.861   6
   0  -1 -12 3816.12 352.334   6
   0  -1  12 4067.69 353.609   1
   0  -1 -12 3636.56 353.028   1
   0   1 -12 4424.79 354.018   1
   0   1 -13 5067.90 480.192   6
   0  -1 -13 5772.20 482.353   2
   0   1 -13 6280.49 482.689   2
   0   1  13 4769.84 480.986   2
   0  -1  13 4583.04 480.974   2
   0  -1  13 5280.32 481.613   4
   0   1  13 5448.39 481.499   3
   0  -1  13 5595.46 480.995   3
   0  -1 -13 5928.63 482.084   3
   0   1 -13 5731.47 481.238   3
   0  -1 -13 4889.28 480.566   6
   0  -1  13 6059.63 481.336   6
   0   1  13 5500.79 481.492   6
   0  -1  13 5890.53 482.042   5
   0   1 -13 4958.04 480.704   5
   0   1  13 5635.01 481.918   5
   0  -1  13 5383.33 482.070   1
   0   1 -13 5818.22 482.569   1
   0  -1 -13 5415.80 482.151   1
   0   1 -14 311.688 46.1474   6
   0  -1  14 298.273 40.8636   6
   0   1  14 291.344 45.0781   2
   0  -1  14 257.561 43.0744   2
   0  -1 -14 386.529 45.5998   2
   0   1 -14 454.065 47.0917   2
   0   1  14 343.685 40.6514   4
   0  -1  14 267.592 39.9026   4
   0  -1  14 233.303 40.0451   5
   0   1  14 303.516 40.2225   5
   0   1 -14 345.591 44.2995   3
   0  -1  14 355.947 44.2078   3
   0   1  14 386.023 45.2866   3
   0  -1 -14 369.902 46.0276   3
   0   1  14 404.941 41.9344   6
   0   1 -14 374.823 45.9139   1
   0  -1  14 328.197 45.2164   1
   0   1  14 302.132 45.5740   1
   0  -1 -14 337.883 46.1846   1
   0   1 -15 5478.99 526.782   6
   0   1  15 6360.58 528.844   5
   0  -1  15 6127.20 528.378   5
   0  -1  15 6034.34 528.727   4
   0   1  15 5384.89 527.980   4
   0   1  15 6011.64 528.296   3
   0   1  15 5838.67 528.610   2
   0  -1  15 5177.47 527.514   2
   0   1 -15 7463.64 530.135   2
   0  -1 -15 6115.23 529.120   2
   0  -1 -15 6828.86 529.201   3
   0   1 -15 6473.34 528.256   3
   0  -1  15 5780.65 527.542   3
   0  -1  15 6800.86 528.364   6
   0   1  15 5743.10 527.880   6
   0   1 -15 6000.60 529.168   1
   0  -1 -15 6267.58 529.445   1
   0  -1  15 5441.52 528.288   1
   0   1  15 5497.00 528.559   1
   0   1  16 1957.26 199.212   5
   0  -1  16 2279.79 199.951   5
   0  -1  16 2377.33 200.483   4
   0   1  16 1768.50 198.690   4
   0   1  16 2167.23 200.093   3
   0  -1 -16 2441.53 201.761   2
   0   1  16 1925.13 199.846   2
   0   1 -16 2661.84 202.187   2
   0  -1  16 2045.51 200.188   2
   0  -1  16 2377.67 200.235   3
   0  -1 -16 2228.79 201.231   3
   0   1 -16 2502.04 200.794   3
   0   1  16 2554.04 200.337   6
   0  -1  16 2265.10 199.195   6
   0   1 -16 2466.48 202.766   1
   0   1  16 1846.91 200.176   1
   0  -1  16 1864.71 200.059   1
   0  -1 -16 2224.80 201.643   1
   0   1  17 2420.38 208.823   5
   0  -1  17 2048.63 207.625   5
   0   1 -17 2441.29 209.759   2
   0  -1  17 2293.82 209.114   2
   0   1  17 2302.00 209.403   2
   0  -1 -17 2116.88 209.447   2
   0  -1  17 2489.86 208.925   4
   0   1  17 1941.93 206.988   4
   0   1  17 2291.68 208.902   3
   0   1 -17 2578.42 209.274   3
   0  -1  17 2587.80 208.768   3
   0  -1 -17 2422.87 210.094   3
   0   1  17 2270.42 207.991   6
   0  -1  17 2359.35 207.783   6
   0   1  17 2217.51 209.448   1
   0  -1 -17 2522.15 210.932   1
   0   1 -17 2603.36 210.916   1
   0  -1  17 1987.41 208.649   1
   0  -1  18-3.00897 30.7733   6
   0  -1  18-3.36481 26.1220   5
   0   1  18 13.7946 25.3124   5
   0   1  18 19.3029 37.4661   2
   0  -1 -18 16.3075 40.0131   2
   0  -1  18 40.9443 35.9834   2
   0   1  18 42.7173 25.1781   4
   0  -1  18 3.55327 26.2820   4
   0   1 -18 15.9566 40.2994   2
   0  -1  18 34.2806 35.4999   3
   0   1  18 51.9703 37.4037   3
   0   1 -18 17.3419 38.2649   3
   0  -1 -18 68.1118 41.2307   3
   0   1  18 22.7580 28.8992   6
   0   1 -18-20.0790 42.3681   1
   0  -1 -18 43.5662 42.3153   1
   0   1  19 1560.45 153.632   5
   0  -1  19 1645.67 153.591   5
   0  -1  19 1656.57 154.232   4
   0   1  19 1374.65 152.654   4
   0   1  19 1772.50 155.695   3
   0  -1 -19 1832.73 157.837   3
   0   1 -19 1916.50 156.623   3
   0  -1  19 1520.59 154.490   3
   0   1 -19 1902.31 158.895   1
   0  -1 -19 1716.34 157.644   1
   0   1  19 1532.06 156.250   1
   0  -1 -19 1929.50 158.610   2
   0   1 -19 2032.30 158.157   2
   0  -1  19 1606.66 153.354   6
   0   1  19 1587.10 153.740   6
   0   1  20 1136.99 116.182   2
   0  -1 -20 1136.79 116.920   2
   0   1 -20 1207.08 117.536   2
   0   1  20 1005.74 110.920   4
   0  -1  20 1161.02 112.118   4
   0   1  20 1084.97 112.301   5
   0  -1  20 1188.73 112.920   5
   0  -1 -20 1279.97 117.038   3
   0  -1  20 1095.85 114.326   3
   0   1 -20 1222.00 115.882   3
   0   1  20 1223.90 113.285   6
   0  -1  20 1240.60 112.676   6
   0  -1  20 979.390 115.381   1
   0  -1 -20 1225.81 117.755   1
   0   1  20 1084.66 116.268   1
   0   1 -20 1348.29 118.363   1
   0  -1  21 355.850 46.4898   6
   0   1  21 265.124 54.6894   2
   0  -1  21 339.361 52.8953   2
   0  -1  21 151.798 41.9775   4
   0   1  21 230.071 43.2809   4
   0   1 -21 301.216 56.4223   2
   0   1 -21 428.771 58.5195   3
   0  -1 -21 301.966 56.3813   3
   0   1  21 297.387 55.1283   3
   0   1  21 307.946 47.1428   6
   0  -1  21 269.359 44.9291   5
   0   1  21 290.706 44.2286   5
   0   1  21 223.554 54.9876   1
   0  -1  21 286.601 55.7938   1
   0  -1  22 177.225 41.0994   6
   0   1  22 120.490 38.6354   5
   0  -1  22 191.686 39.1184   5
   0  -1  22 145.481 38.5456   4
   0   1  22 192.822 38.5934   4
   0  -1  22 144.434 47.6481   2
   0   1  22 124.090 50.2117   2
   0  -1 -22 218.568 55.9381   3
   0   1 -22 179.977 54.6924   3
   0   1  22 121.889 48.7870   3
   0   1  22 152.848 42.0445   6
   0   1 -22 180.261 55.2117   1
   0  -1 -22 243.186 58.6513   1
   0   1  22 80.9565 49.6283   1
   0  -1  22 107.843 51.6445   1
   0   1 -23 186.179 59.3976   1
   0  -1 -23 295.704 62.3112   1
   0   1  23 127.263 52.7476   1
   0  -1  23 119.212 53.2792   1
   0   1 -23 155.918 56.9679   2
   0  -1 -23 253.046 58.9195   2
   0  -1  23 191.512 54.5881   2
   0   1  23 252.517 55.1854   2
   0  -1  23 176.912 51.0523   3
   0   1 -23 251.601 57.9470   3
   0   1  23 189.052 51.0128   3
   0  -1  23 189.058 44.5082   6
   0   1  23 200.002 43.8712   6
   0   1  23 142.704 39.8546   5
   0  -1  23 144.507 40.5324   5
   0   1 -24 41.7076 55.6395   1
   0   1  24 163.738 53.9693   1
   0  -1  24 118.625 53.2668   1
   0  -1 -24 121.041 57.0608   1
   0   1 -24 104.637 55.8608   2
   0  -1 -24 138.634 55.5744   2
   0  -1  24 67.1594 48.8303   2
   0   1  24-20.0009 50.3177   2
   0  -1 -24 159.562 59.1740   3
   0   1  24 133.858 50.0568   3
   0  -1  24 146.516 51.8206   3
   0  -1  24 36.2152 39.9576   6
   0   1  24 110.294 40.6650   6
   0  -1  24 8.83779 37.0722   5
   0   1  25 62.2655 37.5522   4
   0  -1  25 71.7745 37.7751   4
   0  -1 -25-41.9500 57.1755   2
   0   1 -25 66.3101 56.1031   2
   0   1  25 37.0150 52.8271   2
   0  -1  25-24.3845 54.0612   2
   0   1 -25 142.475 58.5005   3
   0   1  25 118.099 54.6049   3
   0  -1  25 49.1960 48.9106   3
   0  -1 -25 168.446 58.4992   3
   0  -1  25 100.470 44.9161   6
   0   1  25 79.1703 43.5230   6
   0   1  25 8.40915 53.5724   1
   0   1 -25 51.4387 58.4107   1
   0  -1 -25 38.6040 61.3246   1
   0  -1  25 96.5898 55.3027   1
   0  -1  26 42.6978 39.2183   5
   0   1  26 72.1740 38.7628   5
   0   1  26 24.7446 40.4997   4
   0  -1  26 89.0011 40.5926   4
   0  -1 -26 64.5722 59.7802   2
   0   1 -26-34.0762 59.0249   2
   0   1  26 113.897 55.0567   2
   0  -1  26 96.0266 51.6296   2
   0  -1 -26 61.8446 58.6458   3
   0   1  26 16.1806 52.7481   3
   0   1 -26 55.5984 57.5635   3
   0  -1  26 81.8869 52.7995   3
   0  -1  26 78.2269 43.7445   6
   0  -1  26 4.30306 54.4425   1
   0   1 -26 61.5218 61.4188   1
   0  -1 -26 48.3923 63.2693   1
   0   1  26 73.1920 54.3995   1
   0   1  27-24.8235 39.6695   5
   0  -1  27 9.80009 40.1833   5
   0   1  27-15.3111 37.9643   4
   0  -1  27 5.09834 40.7372   4
   0  -1 -27-26.4721 61.1268   2
   0   1 -27 43.6764 59.7016   2
   0   1  27-77.7025 56.0426   2
   0  -1  27 72.6909 55.7218   2
   0   1 -27-65.3861 60.6788   3
   0  -1  27 60.1646 54.1985   3
   0   1  27 8.29801 52.9035   3
   0  -1 -27 4.23374 62.0692   3
   0   1  27-4.70562 43.9550   6
   0  -1 -27-4.50127 62.0861   1
   0   1  27 35.2250 58.1649   1
   0  -1  27-30.7896 57.1753   1
   0   1 -27-40.4691 63.2577   1
   0  -1  28-35.3699 43.3277   5
   0   1  28 71.6207 45.3627   5
   0   1  28 26.2589 41.0722   4
   0  -1  28 47.2323 42.9958   4
   0   1 -28 26.8197 63.8871   2
   0  -1 -28 63.1222 63.7653   2
   0  -1  28 30.6030 55.5262   2
   0   1  28 35.2764 56.2984   2
   0   1 -28 37.7859 61.0677   3
   0  -1  28-4.11785 54.4055   3
   0  -1 -28 108.387 64.6230   3
   0   1  28 55.2118 55.6270   3
   0   1  28 33.9753 45.2063   6
   0   1  28 4.49011 58.2891   1
   0  -1  28 35.9048 58.9941   1
   0  -1 -28 32.1645 68.2859   1
   0   1 -28 36.7447 66.0525   1
   0  -1  29 72.8017 42.7175   5
   0   1  29 73.6224 47.3538   5
   0  -1  29 32.3459 43.1381   4
   0   1  29 53.9638 45.1454   4
   0  -1 -29 115.029 66.9850   2
   0   1 -29 63.9083 67.0565   2
   0   1  29 13.4845 57.3931   2
   0  -1  29 53.5251 57.6947   2
   0   1  29 34.7135 57.1956   3
   0  -1  29 21.0853 56.3386   3
   0  -1 -29 124.135 67.8381   3
   0   1 -29 12.9204 65.3068   3
   0  -1  29 43.2886 50.2857   6
   0   1  29 29.9912 46.9943   6
   0   1 -29 56.1725 70.2986   1
   0  -1 -29-51.5114 69.9265   1
   0  -1 -30 71.4305 72.9897   1
   0   1 -30 66.6511 71.2991   1
   0  -1  30 49.7550 45.0462   4
   0   1  30 16.6008 47.3450   4
   0  -1 -30 22.6316 68.8721   3
   0  -1  30 8.62692 58.6909   3
   0   1  30-146.071 62.9357   3
   0   1 -30 17.6326 67.0124   3
   0  -1 -30 28.1270 65.4493   2
   0   1 -30 18.6089 68.7417   2
   0   1  30-77.0791 52.0421   6
   0  -1  30 34.7017 46.6430   6
   0   1  30-37.7885 46.0534   5
   0  -1  30-16.0286 44.0897   5
   0   1  31 22.6525 46.8173   4
   0  -1  31 28.3021 49.4862   4
   0  -1 -31-57.1693 69.1652   2
   0   1 -31 56.8026 70.9089   2
   0  -1 -31 46.1311 71.1785   3
   0   1 -31 9.00888 70.6794   3
   0  -1  31 39.6169 60.8243   3
   0   1  31 63.0873 64.3064   3
   0  -1  31 71.4118 50.4615   6
   0   1  31 15.8259 51.1413   6
   0  -1  31 202.735 54.7615   5
   0   1  31 60.8656 50.2340   5
   0   2   0 5628.52 506.736   6
   0  -2   0 5690.76 506.645   6
   0   2   0 5918.41 507.324   1
   0   2   0 6054.56 506.764   3
   0  -2   0 4982.29 506.434   3
   0  -2   0 5505.11 506.881   5
   0   2   0 5851.58 507.022   5
   0   2   0 6537.64 507.191   2
   0  -2   0 6435.38 507.120   2
   0   2   0 6350.03 507.449   4
   0   2  -1 7827.77 617.635   4
   0   2   1 7328.09 617.521   4
   0   2   1 8261.51 617.732   1
   0  -2  -1 7252.26 617.412   1
   0  -2   1 7553.17 616.919   3
   0  -2  -1 7300.62 617.236   3
   0   2   1 6392.03 617.054   3
   0   2  -1 6963.19 616.815   3
   0   2   1 7047.09 617.321   5
   0  -2  -1 6314.09 617.137   5
   0   2  -1 7126.85 617.272   5
   0  -2   1 6850.27 617.052   5
   0   2  -1 7609.67 617.669   1
   0   2   1 6583.07 617.123   6
   0   2  -1 7514.39 616.973   6
   0  -2  -1 6553.11 617.013   6
   0  -2  -1 6182.33 617.093   2
   0   2  -1 7365.89 617.291   2
   0  -2   1 7355.23 617.280   2
   0   2   1 7665.18 617.484   2
   0   2  -2 269163. 23092.1   6
   0   2   2 269531. 23092.8   6
   0  -2  -2 241008. 23092.4   6
   0   2  -2 287840. 23093.2   1
   0  -2   2 240272. 23092.4   5
   0   2  -2 287660. 23092.8   5
   0   2  -2 265944. 23092.9   4
   0  -2  -2 260630. 23092.7   4
   0   2   2 307760. 23093.2   4
   0   2  -2 267461. 23092.2   3
   0  -2   2 251882. 23092.1   3
   0   2   2 288303. 23092.9   3
   0  -2  -2 278778. 23092.9   3
   0   2  -2 260621. 23092.6   2
   0   2   2 250188. 23092.7   2
   0  -2   2 272629. 23092.7   2
   0   2   2 285212. 23092.9   5
   0  -2  -2 296578. 23093.2   1
   0   2   2 249118. 23092.8   1
   0  -2   3 90274.9 8061.75   5
   0   2  -3 108199. 8062.26   5
   0   2   3 93379.9 8062.23   5
   0  -2  -3 91153.1 8062.08   4
   0   2   3 92561.1 8062.26   4
   0   2  -3 98953.0 8062.32   4
   0   2  -3 82232.6 8061.20   3
   0  -2   3 95361.2 8061.44   3
   0   2  -3 92336.4 8061.37   6
   0   2   3 89299.1 8062.27   6
   0  -2   3 80411.2 8061.09   6
   0  -2  -3 109810. 8062.72   1
   0  -2   3 105270. 8062.26   2
   0   2  -3 101575. 8062.15   2
   0  -2  -4 9629.25 777.667   1
   0  -2  -4 9474.72 777.423   6
   0  -2   4 8803.83 776.330   6
   0   2   4 10014.0 777.902   6
   0  -2   4 7864.79 776.392   3
   0  -2   4 8362.31 776.815   5
   0  -2   4 7959.93 776.319   6
   0  -2  -4 8481.58 777.165   5
   0  -2   4 9588.74 777.331   5
   0   2   4 9946.57 777.765   5
   0   2   4 10253.1 777.837   4
   0  -2  -4 8587.72 777.250   4
   0  -2   4 8596.12 776.408   3
   0  -2  -4 9798.55 777.704   3
   0  -2  -4 8975.88 777.437   2
   0  -2   4 9180.66 777.150   2
   0   2  -5 16469.1 1578.23   1
   0   2   5 19879.2 1578.94   6
   0  -2  -5 16994.2 1578.09   6
   0   2  -5 17745.2 1577.48   3
   0  -2   5 18164.7 1577.50   3
   0   2  -5 20863.7 1578.61   2
   0  -2   5 16123.8 1577.28   6
   0   2  -5 17164.1 1577.28   6
   0   2   5 19455.5 1578.78   5
   0  -2  -5 16804.8 1578.07   5
   0   2  -5 18398.6 1578.00   5
   0  -2   5 19915.3 1578.53   5
   0  -2  -5 15611.9 1577.93   4
   0   2   5 19500.2 1578.80   4
   0   2  -5 18080.3 1578.24   4
   0   2   5 19692.4 1578.80   3
   0  -2  -5 20102.7 1578.88   3
   0  -2  -5 18799.6 1578.63   2
   0   2   5 19205.8 1578.74   2
   0   2   5 18786.4 1578.78   1
   0  -2  -5 18655.8 1578.65   1
   0   2  -6 303260. 24340.2   1
   0  -2  -6 278448. 24339.5   6
   0   2  -6 270217. 24338.7   3
   0  -2   6 291093. 24339.6   2
   0   2  -6 299892. 24339.8   2
   0   2  -6 269997. 24338.5   6
   0  -2   6 279256. 24338.8   6
   0   2  -6 320778. 24339.6   5
   0  -2   6 325799. 24340.0   5
   0  -2  -6 281098. 24339.5   5
   0  -2  -6 270490. 24339.4   4
   0   2   6 247474. 24339.5   4
   0   2  -6 314591. 24339.8   4
   0  -2  -6 324000. 24340.4   3
   0  -2  -6 260472. 24339.7   2
   0  -2  -6 261007. 24339.7   1
   0   2   6 241482. 24339.4   1
   0  -2   7 25072.1 2136.90   6
   0   2  -7 24009.0 2136.56   6
   0   2  -7 25678.9 2137.39   5
   0  -2   7 24984.6 2137.66   5
   0  -2  -7 23097.8 2137.37   5
   0   2   7 27393.8 2138.52   4
   0  -2  -7 23818.3 2137.61   4
   0   2  -7 22106.5 2137.31   4
   0   2   7 22995.7 2137.70   3
   0   2  -7 28783.5 2138.24   2
   0  -2   7 26298.2 2137.91   2
   0   2  -7 23753.4 2136.81   3
   0   2   7 21710.0 2137.80   6
   0  -2  -7 25943.0 2137.76   6
   0   2   7 27253.3 2138.48   1
   0  -2  -8 536.782 52.9454   6
   0   2   8 575.391 50.6652   6
   0   2  -8 560.545 49.2683   3
   0  -2   8 508.679 49.0790   3
   0  -2   8 517.909 50.2317   2
   0  -2   8 546.976 49.2513   6
   0   2  -8 494.567 49.9793   6
   0  -2  -8 523.395 52.5309   5
   0   2  -8 560.679 52.0271   5
   0   2   8 476.377 50.6800   5
   0  -2   8 503.336 50.5898   5
   0   2   8 518.517 50.8924   4
   0  -2  -8 502.923 52.9533   4
   0   2  -8 425.869 51.9970   4
   0  -2   8 439.183 50.4633   4
   0   2   8 555.281 51.9017   3
   0  -2  -8 212.499 49.0592   1
   0  -2   8 499.628 50.9516   1
   0   2  -8 520.565 51.3701   1
   0  -2  -8 464.581 51.0322   2
   0   2   8 566.355 51.3291   2
   0  -2  -9 29248.5 2618.55   6
   0   2  -9 31166.5 2618.16   3
   0  -2  -9 35114.9 2620.01   3
   0  -2   9 30261.6 2618.08   3
   0  -2   9 31446.1 2619.06   2
   0   2  -9 36142.7 2619.72   2
   0  -2   9 31153.1 2618.15   6
   0   2  -9 27153.3 2617.46   6
   0  -2  -9 29212.9 2618.63   5
   0  -2   9 33482.6 2619.36   5
   0   2  -9 29801.3 2618.36   5
   0   2   9 27621.9 2618.83   2
   0  -2  -9 32904.2 2619.72   2
   0  -2  -9 27950.0 2618.49   4
   0   2  -9 29053.7 2618.54   4
   0   2   9 28928.2 2618.95   3
   0  -2   9 30990.3 2619.41   1
   0   2  -9 28382.8 2619.17   1
   0  -2  -9 27852.8 2619.14   1
   0  -2  10 26956.8 2172.18   6
   0   2 -10 22240.8 2171.16   6
   0   2 -10 24554.1 2172.15   5
   0  -2 -10 23891.9 2172.34   5
   0   2  10 24714.8 2173.19   5
   0   2  10 23500.6 2172.85   2
   0  -2 -10 27111.6 2173.63   2
   0  -2  10 26370.5 2173.03   2
   0   2 -10 23304.2 2172.30   4
   0  -2  10 23493.4 2172.90   4
   0  -2 -10 21536.8 2172.00   4
   0   2  10 23870.0 2172.78   3
   0   2 -10 28387.3 2173.46   2
   0  -2  10 23888.8 2171.72   3
   0  -2 -10 29046.1 2173.91   3
   0  -2 -10 25181.1 2173.31   1
   0   2 -10 30996.3 2174.44   1
   0  -2  10 25146.2 2173.20   1
   0  -2 -10 25540.8 2172.58   6
   0  -2 -11 481.261 58.6584   6
   0  -2  11 611.062 54.3263   6
   0   2 -11 469.293 55.4234   6
   0  -2  11 467.898 54.4349   5
   0   2  11 542.423 54.9369   5
   0  -2 -11 469.421 58.2117   5
   0   2 -11 495.990 57.3802   5
   0  -2 -11 502.143 56.9524   2
   0  -2  11 502.818 55.7165   2
   0   2  11 437.454 56.1954   2
   0  -2 -11 396.379 57.6389   4
   0  -2  11 528.170 55.3525   4
   0   2 -11 470.448 58.5712   4
   0   2  11 559.382 57.2799   3
   0   2 -11 567.838 56.2017   2
   0   2 -11 643.592 55.2820   3
   0  -2 -11 500.396 57.3892   3
   0  -2  11 569.438 54.7986   3
   0   2 -11 516.997 56.7656   1
   0  -2 -11 590.427 57.7198   1
   0  -2  11 564.251 57.3146   1
   0   2  11 577.046 55.5300   6
   0   2 -12 2466.27 234.055   6
   0   2  12 2624.80 235.519   5
   0  -2  12 2359.42 234.630   5
   0   2 -12 2474.68 234.976   5
   0  -2 -12 2312.87 235.122   5
   0  -2 -12 2981.89 236.646   2
   0   2  12 2594.77 235.940   2
   0  -2  12 2652.14 235.380   2
   0   2 -12 2338.92 235.303   4
   0  -2  12 2299.44 234.867   4
   0  -2 -12 2159.02 235.005   4
   0   2  12 2620.42 235.793   3
   0   2 -12 2835.96 235.995   2
   0  -2  12 2662.80 234.439   3
   0   2 -12 2973.35 235.092   3
   0  -2 -12 3276.92 237.281   3
   0  -2  12 2719.92 236.408   1
   0  -2 -12 2742.48 236.435   1
   0   2 -12 2855.71 236.405   1
   0   2  12 2833.13 235.795   6
   0  -2 -12 2319.65 235.057   6
   0   2 -13 14521.6 1374.35   6
   0  -2  13 14055.7 1375.73   5
   0   2  13 16142.7 1376.80   5
   0   2 -13 14707.9 1375.07   5
   0  -2 -13 18324.5 1377.74   2
   0  -2  13 16271.4 1376.34   2
   0   2  13 15356.2 1376.41   2
   0  -2  13 14924.3 1376.33   4
   0   2  13 16946.5 1376.78   3
   0   2 -13 16970.3 1376.70   2
   0  -2 -13 17104.0 1377.03   3
   0  -2  13 16518.6 1375.48   3
   0   2 -13 15979.7 1375.51   3
   0  -2  13 15312.6 1376.53   1
   0   2 -13 14683.0 1376.33   1
   0  -2 -13 15665.6 1376.77   1
   0   2  13 17428.8 1377.07   6
   0   2 -14 543.604 59.6068   6
   0  -2  14 486.906 55.6996   6
   0  -2  14 462.896 56.4005   5
   0   2  14 512.481 56.3205   5
   0  -2  14 555.181 59.2887   2
   0   2  14 543.849 60.0217   2
   0  -2 -14 500.532 60.2481   2
   0  -2  14 533.915 56.4689   4
   0   2  14 602.108 60.3864   3
   0   2 -14 535.273 60.0037   2
   0  -2  14 440.198 57.2612   3
   0   2 -14 679.738 59.9617   3
   0  -2 -14 590.114 60.7737   3
   0   2 -14 553.845 62.0366   1
   0  -2 -14 483.864 61.5986   1
   0  -2  14 525.940 60.5252   1
   0   2  14 515.623 56.4823   6
   0   2 -15 3701.56 369.468   6
   0  -2  15 4558.22 370.651   6
   0  -2  15 4562.58 371.894   5
   0   2  15 3846.77 371.018   5
   0   2  15 3753.07 371.179   2
   0  -2 -15 4257.17 372.584   2
   0  -2  15 3822.87 370.867   2
   0  -2  15 3737.38 370.819   4
   0   2  15 4218.35 371.748   3
   0   2 -15 4784.52 372.573   2
   0  -2  15 4453.90 370.947   3
   0   2 -15 4513.33 370.945   3
   0  -2 -15 4525.25 372.447   3
   0   2  15 4422.38 371.694   6
   0   2 -15 4663.99 373.086   1
   0  -2  15 3710.99 371.540   1
   0  -2 -15 4022.86 372.132   1
   0   2  16 1050.05 107.818   6
   0  -2  16 1167.84 107.522   6
   0   2 -16 1188.30 109.868   3
   0  -2  16 1075.95 108.460   3
   0  -2 -16 1286.21 111.683   3
   0   2 -16 1309.34 111.721   2
   0   2  16 1028.88 110.383   1
   0   2  16 1091.90 108.175   5
   0  -2  16 1267.25 108.362   5
   0   2  16 1169.81 108.359   4
   0  -2  16 970.417 107.260   4
   0   2  16 1212.29 110.928   3
   0  -2  16 1026.87 109.682   2
   0  -2 -16 1361.39 112.312   2
   0   2  16 1043.77 110.262   2
   0   2 -16 1112.74 111.231   1
   0  -2  16 1058.78 110.711   1
   0  -2 -16 1110.48 111.394   1
   0   2  17 3013.30 236.425   6
   0  -2  17 2830.48 234.812   6
   0   2 -17 2636.83 235.233   3
   0  -2  17 2832.53 235.247   3
   0  -2 -17 3105.25 237.918   3
   0   2 -17 3155.18 237.704   2
   0   2  17 2447.99 236.723   1
   0   2  17 2660.28 235.402   5
   0  -2  17 2695.96 235.510   5
   0   2  17 2083.68 233.880   4
   0  -2  17 2127.31 234.162   4
   0   2  17 2588.80 236.163   3
   0  -2  17 2590.15 235.878   2
   0   2  17 2350.31 235.432   2
   0  -2 -17 2937.25 237.649   2
   0   2 -17 2849.76 238.334   1
   0  -2 -17 2549.81 237.248   1
   0  -2  17 2552.00 236.533   1
   0  -2 -18 1747.89 155.522   1
   0   2 -18 1735.77 155.594   1
   0   2  18 1607.82 151.469   5
   0  -2  18 1703.00 151.850   5
   0   2  18 1128.24 149.162   4
   0  -2  18 1471.38 150.904   4
   0   2  18 1606.97 153.457   3
   0   2 -18 1756.52 153.396   3
   0  -2  18 1649.82 151.898   3
   0  -2 -18 1813.18 154.846   3
   0  -2  18 1809.79 151.376   6
   0   2  18 1785.21 151.978   6
   0   2 -18 2014.97 156.285   2
   0  -2  18 1747.79 153.690   2
   0  -2 -18 1587.99 154.271   2
   0   2  19 1564.65 156.189   1
   0  -2  19 1910.48 155.112   5
   0   2  19 1478.87 153.616   5
   0   2  19 1405.67 153.142   4
   0  -2  19 1412.53 153.015   4
   0   2 -19 2034.10 158.947   2
   0   2  19 1753.47 154.593   6
   0  -2  19 1681.26 153.399   6
   0  -2 -19 2031.21 158.769   3
   0  -2  19 1719.37 154.689   3
   0   2 -19 1788.31 156.229   3
   0   2 -19 1559.32 157.894   1
   0  -2  19 1483.47 156.248   1
   0  -2 -19 1773.42 158.318   1
   0  -2 -19 1767.76 158.031   2
   0  -2  20 150.781 36.9211   6
   0   2  20 53.5333 44.3703   2
   0  -2 -20 112.391 48.6176   2
   0   2  20 127.629 33.9212   4
   0  -2  20 75.5513 32.3027   4
   0   2 -20 115.495 48.4894   2
   0   2  20 128.658 33.1378   5
   0  -2  20 130.947 34.7989   5
   0   2 -20 196.522 45.4464   3
   0  -2 -20 136.526 49.6166   3
   0  -2  20 110.865 41.9717   3
   0   2  20 123.488 34.7192   6
   0   2  20 149.114 48.1825   1
   0  -2  20 170.492 50.3958   1
   0  -2  21 286.120 47.2066   6
   0   2  21 251.426 55.4734   2
   0  -2  21 239.965 52.5244   2
   0   2  21 262.352 43.7361   4
   0  -2  21 249.159 43.2277   4
   0   2 -21 276.593 57.3295   2
   0  -2  21 286.174 53.0030   3
   0   2 -21 433.696 55.9151   3
   0   2  21 275.112 54.6557   3
   0  -2 -21 235.934 57.5947   3
   0   2  21 248.629 55.8420   1
   0  -2  21 281.856 56.3228   1
   0   2  21 273.291 44.9024   6
   0   2  21 297.129 45.7447   5
   0  -2  21 281.966 45.1466   5
   0  -2  22 564.134 68.1059   2
   0  -2 -22 497.741 72.0137   2
   0   2  22 424.218 67.4262   2
   0  -2  22 493.150 61.5089   4
   0   2  22 425.050 60.4816   4
   0  -2  22 470.197 60.5950   5
   0   2  22 457.789 59.6362   5
   0   2 -22 564.164 70.3316   3
   0   2  22 458.099 67.1360   3
   0  -2  22 629.126 64.1705   6
   0   2  22 418.610 59.8779   6
   0  -2  22 625.298 70.9216   1
   0   2 -22 450.783 74.7632   1
   0  -2 -22 471.597 72.6115   1
   0   2  22 420.399 68.9999   1
   0   2  23 457.021 73.7291   2
   0  -2  23 525.591 73.2617   2
   0  -2 -23 589.894 78.0410   2
   0  -2  23 480.564 74.7261   1
   0   2 -23 607.848 80.6022   1
   0   2  23 521.692 76.0408   1
   0  -2 -23 547.770 80.3079   1
   0   2 -23 636.283 80.5180   2
   0  -2  23 502.505 67.8888   5
   0   2  23 550.545 68.5241   5
   0   2  23 533.503 74.5838   3
   0   2 -23 678.451 75.3997   3
   0  -2  23 563.740 73.8410   3
   0  -2 -23 643.566 79.1697   3
   0   2  23 603.765 68.5054   6
   0  -2  23 669.350 70.3914   6
   0  -2  24 323.580 51.3455   6
   0   2  24 206.695 56.9904   2
   0  -2  24 383.659 59.8740   2
   0  -2 -24 384.296 66.0705   2
   0   2  24 200.894 45.4787   4
   0   2 -24 269.964 63.7140   2
   0  -2  24 238.922 48.4094   5
   0  -2 -24 275.564 64.5532   3
   0  -2  24 277.646 57.2724   3
   0   2 -24 260.194 60.1835   3
   0   2  24 247.142 59.0153   3
   0   2  24 232.027 48.4392   6
   0   2 -24 348.579 68.4045   1
   0  -2  24 251.221 59.4848   1
   0   2  24 280.585 61.3784   1
   0  -2 -24 302.801 64.1762   1
   0  -2  25-12.3266 41.0045   6
   0  -2 -25-50.9459 58.6228   2
   0   2  25 79.0653 52.2900   2
   0  -2  25 44.7570 50.7124   2
   0   2  25-38.6639 39.1269   4
   0  -2  25 4.82286 36.8270   4
   0   2 -25-8.29402 55.3785   2
   0   2  25 14.1772 37.5059   5
   0  -2  25-126.734 51.5847   3
   0   2  25 52.3835 52.9027   3
   0  -2 -25 45.1770 56.5837   3
   0  -2 -25-21.6008 60.0518   1
   0   2 -25-12.9377 59.5491   1
   0   2  25 21.1595 53.6051   1
   0  -2  25 42.2452 56.1436   1
   0  -2  26 46.9687 46.2142   6
   0   2  26 14.6402 38.8858   5
   0  -2  26-18.9918 40.5281   5
   0  -2  26 9.95922 38.8721   4
   0   2  26-4.98933 39.3537   4
   0  -2 -26 52.2422 61.2598   2
   0   2 -26-51.1321 60.0875   2
   0  -2  26-45.9422 52.1447   2
   0   2  26-38.3663 51.5990   2
   0  -2  26 69.2295 51.6230   3
   0   2 -26-3.91528 56.5574   3
   0   2  26 53.7230 54.0717   3
   0  -2 -26 67.4206 58.5895   3
   0   2  26 42.1284 42.1155   6
   0  -2 -26 26.5484 62.6616   1
   0  -2  26-21.6252 55.2362   1
   0   2 -26 8.84017 62.7286   1
   0   2  26 138.631 57.5915   1
   0  -2  27 318.738 55.3889   5
   0   2  27 256.561 54.2752   5
   0   2  27 287.913 54.1702   4
   0  -2  27 318.166 54.5051   4
   0  -2 -27 302.902 71.2834   2
   0   2 -27 301.563 72.0633   2
   0   2  27 235.299 63.8371   2
   0  -2  27 256.730 62.6296   2
   0  -2 -27 271.965 70.9605   3
   0   2  27 253.788 65.7884   3
   0   2 -27 270.309 66.3856   3
   0  -2  27 356.256 64.1941   3
   0  -2  27 429.610 58.6218   6
   0   2  27 299.266 55.3436   6
   0  -2  27 225.314 64.0617   1
   0  -2 -27 316.665 75.4317   1
   0   2 -27 334.440 74.2643   1
   0   2  27 314.134 68.4144   1
   0  -2  28-65.7072 44.8799   5
   0   2  28 51.7675 45.0880   5
   0   2  28 21.1466 44.1985   4
   0  -2  28 47.5011 44.2596   4
   0  -2 -28 4.54804 64.6863   2
   0   2 -28 17.8884 62.2543   2
   0   2  28 115.606 59.8931   2
   0  -2  28 26.2447 54.4680   2
   0   2  28 69.1582 57.4682   3
   0   2 -28-41.4716 62.3664   3
   0  -2  28-61.0331 53.6427   3
   0  -2 -28 35.3315 64.3177   3
   0   2  28 24.8540 46.5731   6
   0   2 -28-18.4439 67.6188   1
   0  -2  28-9.01083 59.3199   1
   0  -2 -28 78.4915 71.5531   1
   0   2  28 54.1369 60.1955   1
   0  -2  29 5.20090 43.4218   5
   0   2  29 127.619 45.5941   5
   0  -2  29 57.9957 61.1915   2
   0  -2  29 32.5202 43.2651   4
   0   2  29 32.5718 43.9085   4
   0  -2 -29 13.9079 65.4961   2
   0   2 -29 27.3989 65.0647   2
   0   2  29 44.0898 58.4597   3
   0   2 -29 12.7696 65.1329   3
   0  -2  29-25.0277 56.0479   3
   0  -2 -29 31.5623 68.2933   3
   0   2  29 30.6634 48.8645   6
   0  -2  29 14.2149 48.5756   6
   0   2 -29 46.9690 70.4725   1
   0  -2 -29-23.5128 68.2521   1
   0  -2 -30 33.4575 73.8643   1
   0   2 -30 33.4194 71.4423   1
   0  -2  30 55.5518 46.5314   4
   0   2  30 5.56332 45.4544   4
   0   2  30 13.4648 60.5976   3
   0  -2 -30 137.819 70.1737   3
   0   2 -30-4.36058 68.3558   3
   0  -2  30 34.1458 59.8143   3
   0  -2 -30-4.71901 67.4610   2
   0   2 -30 153.530 69.8881   2
   0  -2  30 19.5519 49.7190   6
   0   2  30 47.2238 50.5361   6
   0   2  30 27.2679 44.5627   5
   0  -2  30 42.7444 48.9142   5
   0  -2  31 136.433 52.0854   4
   0   2  31 108.155 52.2856   4
   0  -2 -31 124.584 72.3307   2
   0   2 -31 56.8012 71.0619   2
   0   2 -31 111.493 72.7079   3
   0  -2  31 34.8819 61.5314   3
   0  -2 -31 177.709 74.5910   3
   0  -2  31 55.3617 52.6050   6
   0   2  31 80.6787 51.0735   6
   0   2  31 67.0114 51.7058   5
   0  -2  31 126.018 53.4553   5
   0   3   0-10.7689 16.5221   4
   0  -3   0 13.3605 13.5095   3
   0   3   0 25.9411 15.9517   5
   0  -3   0-13.9454 18.8311   6
   0   3   0-10.0160 15.7500   6
   0  -3   0-5.76326 13.5144   2
   0  -3   0-18.6733 18.8529   5
   0  -3  -1 2922.39 295.493   5
   0   3  -1 3794.22 296.149   5
   0   3   1 3930.24 296.340   5
   0  -3   1 3344.54 295.658   5
   0   3  -1 3391.31 295.213   3
   0  -3  -1 3160.13 295.426   3
   0  -3   1 3354.92 295.186   3
   0  -3  -1 3196.50 295.433   6
   0  -3   1 3058.32 295.014   6
   0   3   1 3458.05 295.776   6
   0   3  -1 3237.71 295.263   6
   0  -3   1 3471.98 295.767   2
   0  -3  -1 3176.49 295.666   2
   0   3   1 4066.30 296.648   4
   0   3  -1 3393.88 296.128   4
   0   3   2 241.757 27.6199   1
   0   3  -2 211.745 25.9830   5
   0  -3   2 178.714 27.4985   5
   0   3   2 220.347 26.6796   5
   0  -3  -2 165.202 28.1645   5
   0   3  -2 223.619 27.3121   4
   0   3   2 232.428 27.3066   4
   0   3  -2 243.549 25.1076   3
   0  -3  -2 214.556 25.9553   3
   0  -3   2 229.072 24.3221   3
   0   3  -2 215.316 25.4773   6
   0   3   2 227.919 27.0830   6
   0  -3  -2 209.920 28.0912   6
   0  -3   2 180.123 26.6745   6
   0   3  -2 188.332 26.6380   1
   0  -3  -2 214.407 25.3115   2
   0   3   2 163.496 26.0709   2
   0  -3   2 236.128 25.2871   2
   0  -3  -3 5655.78 459.950   1
   0   3   3 6083.74 460.209   1
   0   3  -3 5783.85 459.575   5
   0  -3   3 4947.31 458.932   5
   0   3   3 5080.69 459.534   5
   0  -3  -3 4705.67 459.095   5
   0   3  -3 6232.60 460.150   4
   0   3   3 5905.45 460.141   4
   0  -3   3 5316.08 458.581   3
   0   3  -3 4542.15 458.418   3
   0  -3  -3 5594.03 459.675   3
   0   3   3 5616.10 459.791   3
   0   3   3 5353.02 459.686   6
   0  -3  -3 5108.12 459.271   6
   0  -3   3 4704.11 458.239   6
   0   3  -3 4859.31 458.396   6
   0   3  -3 5755.42 459.962   1
   0  -3  -3 4548.54 459.148   2
   0  -3   3 5798.14 459.553   2
   0   3   3 4868.72 459.372   2
   0   3  -4 66297.2 5927.18   6
   0   3   4 72958.3 5928.54   6
   0  -3  -4 64439.4 5927.78   6
   0  -3   4 56572.8 5926.69   6
   0   3  -4 72232.6 5928.56   1
   0   3  -4 70470.5 5928.28   5
   0  -3   4 61982.9 5927.57   5
   0   3   4 74832.1 5928.69   5
   0   3  -4 77174.8 5928.84   4
   0   3   4 73349.5 5928.72   4
   0  -3  -4 63427.2 5927.89   4
   0  -3   4 71489.4 5927.40   3
   0  -3  -4 67628.1 5928.42   3
   0   3   4 71999.9 5928.50   3
   0   3   4 71063.5 5928.53   1
   0  -3  -4 73973.7 5928.74   1
   0  -3   4 65353.0 5928.02   2
   0   3   4 72270.2 5928.60   2
   0   3  -4 73529.3 5928.32   2
   0   3   5 22129.8 1752.87   1
   0  -3   5 17408.4 1750.67   6
   0   3   5 21120.0 1752.75   6
   0  -3   5 22557.6 1752.55   2
   0  -3   5 21961.0 1752.78   1
   0  -3   5 18189.5 1751.48   5
   0  -3   5 16422.9 1750.69   6
   0   3   5 20565.3 1752.50   5
   0  -3  -5 19811.0 1752.07   4
   0  -3   5 21956.1 1752.34   5
   0   3   5 23348.9 1753.08   4
   0  -3   5 17315.4 1751.64   4
   0  -3   5 22930.7 1752.94   4
   0  -3   5 20062.0 1751.17   3
   0   3   5 21510.2 1752.78   3
   0   3   5 20393.3 1752.49   2
   0  -3   5 21764.0 1752.33   2
   0  -3   6 6734.75 579.467   1
   0  -3   6 5870.99 577.322   6
   0   3   6 6280.44 579.246   6
   0  -3   6 7696.40 579.346   2
   0  -3   6 6558.67 577.795   6
   0  -3   6 6314.05 578.323   5
   0   3   6 6641.60 579.260   5
   0  -3  -6 6344.14 578.746   5
   0  -3   6 8144.84 579.546   5
   0  -3  -6 6233.17 578.806   4
   0  -3   6 6345.39 578.687   4
   0   3   6 6309.11 579.090   4
   0  -3   6 6983.63 579.463   4
   0  -3   6 6880.12 577.893   3
   0   3   6 6877.93 579.472   3
   0   3   6 6468.27 579.175   2
   0   3   6 6273.40 579.013   1
   0  -3   7 27307.7 2390.86   1
   0   3  -7 27311.5 2391.02   1
   0  -3  -7 25776.9 2390.24   6
   0   3   7 32902.6 2391.87   6
   0  -3   7 27566.9 2389.49   3
   0   3  -7 21944.9 2389.20   3
   0  -3   7 28036.2 2390.60   2
   0  -3   7 27367.7 2389.43   6
   0   3  -7 24455.9 2388.95   6
   0  -3  -7 23892.8 2389.98   5
   0  -3   7 29933.0 2390.90   5
   0   3   7 31697.5 2391.61   5
   0  -3  -7 24051.9 2390.08   4
   0   3  -7 28923.2 2390.26   5
   0   3   7 31826.7 2391.71   4
   0  -3   7 24783.2 2390.53   4
   0   3  -7 28211.5 2390.67   4
   0  -3  -7 31946.1 2391.85   3
   0   3   7 29067.2 2391.26   3
   0  -3  -7 29840.0 2391.40   2
   0   3   7 28205.8 2391.14   2
   0   3   7 27960.3 2391.24   1
   0  -3  -7 31477.2 2391.73   1
   0  -3   8 9322.49 751.364   1
   0   3  -8 8464.24 751.048   1
   0  -3  -8 8763.76 750.663   6
   0   3  -8 7769.33 749.091   3
   0  -3   8 8207.20 749.209   3
   0   3  -8 9454.49 751.005   2
   0  -3   8 9286.91 750.785   2
   0  -3   8 9038.07 749.553   6
   0   3  -8 7716.19 748.829   6
   0   3  -8 9324.14 750.350   5
   0  -3  -8 8156.59 750.236   5
   0  -3   8 8661.92 750.531   5
   0  -3  -8 7956.81 750.223   4
   0   3  -8 8543.05 750.400   4
   0  -3  -8 9102.10 751.463   3
   0  -3  -8 9620.74 751.565   2
   0   3   8 7579.79 750.607   1
   0  -3  -8 9331.20 751.428   1
   0  -3   9 7500.52 679.331   1
   0   3  -9 8178.06 679.783   1
   0   3   9 7800.34 679.457   6
   0  -3  -9 8086.12 679.282   6
   0  -3   9 7791.96 677.873   3
   0  -3   9 8220.43 679.343   2
   0   3  -9 9348.88 679.998   2
   0  -3   9 7075.74 677.633   6
   0   3  -9 7188.17 677.379   6
   0  -3  -9 7054.55 678.606   5
   0   3  -9 7885.55 678.629   5
   0   3   9 6812.96 678.949   4
   0  -3  -9 6835.26 678.526   4
   0  -3   9 8565.82 680.019   4
   0   3  -9 8029.10 679.127   4
   0   3   9 7506.69 679.325   3
   0  -3  -9 9594.33 680.804   3
   0  -3  -9 7475.31 679.482   2
   0  -3  -9 8604.16 680.057   1
   0   3   9 7200.22 679.299   1
   0   3 -10 3451.63 274.504   1
   0  -3  10 3131.21 273.821   1
   0  -3 -10 3034.34 273.519   6
   0   3  10 3164.62 273.529   6
   0  -3  10 2986.62 271.652   3
   0   3 -10 3782.89 274.282   2
   0  -3  10 3106.29 273.078   2
   0   3 -10 2841.16 271.365   6
   0  -3  10 3049.71 271.827   6
   0  -3 -10 2847.10 272.915   5
   0   3 -10 3429.24 273.213   5
   0  -3 -10 2883.72 273.089   4
   0   3  10 2625.08 272.798   4
   0   3 -10 3181.77 273.433   4
   0  -3  10 3330.09 273.640   4
   0  -3 -10 3236.72 273.941   3
   0   3  10 2826.44 273.104   3
   0  -3 -10 2858.60 273.478   2
   0   3  10 3210.06 274.139   1
   0  -3 -10 3015.18 273.593   1
   0   3 -11 21273.9 1848.48   1
   0  -3  11 20792.4 1848.17   1
   0  -3 -11 21296.6 1847.47   6
   0   3  11 19024.7 1847.68   6
   0  -3  11 20920.6 1846.54   3
   0   3 -11 23730.2 1847.08   3
   0  -3  11 20513.8 1847.57   2
   0   3 -11 24610.9 1848.59   2
   0   3 -11 19225.7 1845.77   6
   0  -3  11 22958.7 1846.94   6
   0  -3  11 23431.4 1848.32   5
   0   3  11 22188.1 1848.57   5
   0   3 -11 21117.7 1846.94   5
   0  -3 -11 20243.5 1847.21   5
   0  -3 -11 18173.6 1846.74   4
   0  -3  11 20400.4 1848.16   4
   0   3 -11 20412.1 1847.29   4
   0   3  11 21153.7 1848.14   3
   0  -3 -11 22320.9 1848.63   3
   0  -3 -11 23100.7 1848.83   1
   0  -3 -11 24511.2 1849.21   2
   0   3  11 18575.2 1847.57   2
   0   3  12 1425.05 134.090   6
   0   3 -12 1538.84 133.452   3
   0  -3 -12 1524.44 136.012   3
   0  -3  12 1456.15 132.971   3
   0  -3  12 1425.40 134.567   2
   0   3 -12 1812.33 135.607   2
   0   3 -12 1259.81 132.715   6
   0   3  12 1358.00 133.589   5
   0   3 -12 1413.12 134.732   5
   0  -3  12 1543.27 133.636   5
   0  -3 -12 1580.14 135.646   2
   0   3  12 1209.50 134.584   2
   0  -3  12 1473.82 134.016   4
   0   3  12 1374.78 134.958   3
   0  -3  12 1397.48 135.303   1
   0   3 -12 1671.94 136.496   1
   0  -3 -12 1262.83 135.018   1
   0   3 -13 127.041 34.5469   6
   0   3  13 115.780 26.6253   5
   0  -3  13 144.541 27.7377   5
   0  -3 -13 111.872 32.8814   2
   0   3  13 99.8801 32.5668   2
   0  -3  13 107.448 27.1603   4
   0   3  13 125.377 33.9173   3
   0   3 -13 150.907 33.7243   2
   0  -3  13 114.536 32.3769   2
   0  -3  13 116.922 29.6920   3
   0  -3 -13 56.6158 34.8257   3
   0   3 -13 165.491 32.6204   3
   0  -3 -13 164.883 35.7079   1
   0  -3  13 83.7645 34.3134   1
   0   3 -13 177.587 35.9633   1
   0   3  13 105.894 27.6165   6
   0   3 -14 270.261 45.7005   6
   0  -3  14 289.958 41.3094   6
   0  -3  14 379.887 42.7663   5
   0   3  14 293.611 39.9566   5
   0  -3 -14 342.440 48.1664   2
   0   3  14 284.523 47.4840   2
   0  -3  14 267.503 40.1174   4
   0   3  14 305.805 46.0839   3
   0  -3  14 303.476 45.1795   2
   0   3 -14 458.750 48.7224   2
   0  -3  14 346.898 43.4518   3
   0   3 -14 343.280 44.4777   3
   0  -3 -14 456.795 50.3418   3
   0  -3  14 316.689 47.6779   1
   0  -3 -14 249.594 47.6173   1
   0   3 -14 357.943 48.9225   1
   0   3  14 330.304 41.7345   6
   0  -3  15 2170.85 177.595   6
   0   3 -15 1652.26 176.916   6
   0  -3  15 2051.50 178.279   5
   0   3  15 1951.89 178.565   5
   0   3  15 1709.25 178.902   2
   0  -3  15 1883.53 178.910   2
   0  -3 -15 2227.39 181.115   2
   0  -3  15 1862.71 178.001   4
   0   3  15 2005.71 179.949   3
   0   3 -15 1857.20 179.477   2
   0   3 -15 1955.33 178.198   3
   0  -3 -15 2164.25 180.802   3
   0  -3  15 2025.72 177.692   3
   0  -3  15 1533.69 178.256   1
   0   3 -15 2090.55 180.665   1
   0  -3 -15 2080.47 181.159   1
   0   3  15 1951.10 178.504   6
   0  -3  16 3097.99 259.064   6
   0  -3  16 3320.43 260.760   5
   0   3  16 1911.09 257.576   5
   0   3  16 2779.55 261.038   2
   0  -3  16 2901.90 260.260   2
   0  -3 -16 2967.78 261.532   2
   0  -3  16 2767.52 259.831   4
   0   3  16 2632.39 260.307   3
   0   3 -16 3475.11 262.637   2
   0  -3  16 3106.01 259.444   3
   0  -3 -16 3052.62 262.014   3
   0   3 -16 3165.74 260.081   3
   0  -3  16 2707.02 260.764   1
   0  -3 -16 2977.18 261.785   1
   0   3 -16 3217.17 262.460   1
   0   3  16 3208.55 260.697   6
   0  -3  17 1585.33 136.116   6
   0  -3  17 1401.44 135.545   5
   0   3  17 1212.03 135.087   5
   0  -3  17 1390.12 137.246   2
   0   3  17 1327.02 137.591   2
   0  -3 -17 1531.15 140.272   2
   0  -3  17 1143.59 134.799   4
   0   3  17 1558.34 139.382   3
   0  -3 -17 1960.07 142.127   3
   0   3 -17 1571.45 136.958   3
   0  -3  17 1494.14 136.430   3
   0   3  17 1425.79 136.235   6
   0   3 -17 1863.04 140.558   2
   0   3 -17 1531.17 140.356   1
   0  -3 -17 1725.47 141.344   1
   0  -3  18 223.598 41.2815   6
   0  -3  18 324.126 40.7560   5
   0   3  18 206.299 38.0146   5
   0  -3 -18 238.285 52.2555   2
   0   3  18 164.360 38.1482   4
   0  -3  18 230.483 37.2402   4
   0  -3  18 250.877 48.3784   2
   0   3 -18 322.867 50.5175   2
   0   3 -18 251.975 47.4317   3
   0  -3  18 257.363 45.9063   3
   0  -3 -18 230.013 50.1631   3
   0  -3 -18 262.091 52.2808   1
   0   3 -18 222.762 50.8048   1
   0   3  18 320.124 40.8478   6
   0   3  19 15.0256 29.3503   6
   0  -3 -19 73.7522 47.9781   3
   0   3 -19 61.8039 44.1478   3
   0  -3  19 49.4106 38.7546   3
   0   3 -19 17.0173 44.2700   2
   0  -3  19 18.4213 32.0261   6
   0   3  19 15.4131 28.2645   5
   0  -3  19 10.8635 28.3954   5
   0   3  19 21.2095 41.1561   2
   0  -3 -19-14.3535 45.3016   2
   0   3  19 39.1025 29.2427   4
   0  -3  19-15.5699 28.4379   4
   0   3  19-38.0509 44.3095   3
   0   3  19 17.8893 46.0057   1
   0  -3 -19 32.7056 47.6786   1
   0  -3  19 10.6940 42.1485   1
   0   3 -19 50.6873 44.6575   1
   0  -3  20 1129.26 111.653   6
   0   3  20 1041.30 111.580   6
   0   3 -20 1206.24 115.022   3
   0  -3 -20 1320.30 119.073   3
   0  -3  20 1095.87 113.288   3
   0   3 -20 1515.71 119.736   2
   0   3  20 930.595 115.954   1
   0   3  20 1194.21 112.860   5
   0  -3  20 1115.10 111.492   5
   0   3  20 1171.76 112.896   4
   0  -3  20 1118.06 112.878   4
   0   3  20 1321.25 116.872   3
   0   3  20 977.333 114.358   2
   0  -3  20 1035.95 114.483   2
   0  -3  20 1097.40 116.695   1
   0  -3  21 1092.08 99.4292   6
   0   3  21 1058.56 99.9543   6
   0  -3  21 1007.70 100.662   3
   0   3 -21 1105.91 102.722   3
   0   3 -21 1158.26 104.474   2
   0   3  21 789.256 102.311   1
   0   3  21 927.158 97.3411   4
   0  -3  21 741.378 97.3971   4
   0   3  21 902.441 102.562   3
   0   3  21 979.540 98.2723   5
   0  -3  21 1101.78 100.227   5
   0  -3 -21 904.700 105.074   1
   0   3 -21 944.158 106.784   1
   0  -3  21 794.402 102.657   1
   0  -3 -21 943.020 104.782   2
   0  -3  21 1117.70 103.349   2
   0   3  21 870.335 103.902   2
   0  -3  22 67.7714 38.3917   6
   0  -3  22 20.6572 37.1395   5
   0   3  22 73.9373 35.2676   5
   0  -3 -22 119.134 53.8584   2
   0   3  22 136.571 50.5507   2
   0  -3  22 112.313 49.5576   2
   0   3  22 83.9847 33.5532   4
   0  -3  22 26.4249 33.0617   4
   0   3  22 41.9263 48.2510   3
   0  -3 -22 97.0122 53.5464   3
   0   3 -22 161.303 50.3209   3
   0  -3  22-23.6473 50.7281   1
   0  -3 -22 24.1401 54.5597   1
   0   3 -22 12.0348 54.0231   1
   0   3  22 98.8174 50.0175   1
   0   3  22 29.5813 34.7308   6
   0  -3  23-17.1875 38.7018   5
   0  -3  23-7.72996 48.4849   2
   0   3  23 24.0805 48.3285   2
   0  -3 -23 32.7134 54.7804   2
   0   3 -23 82.6689 56.5421   1
   0  -3 -23 49.7343 58.5957   1
   0  -3  23 60.8180 49.7453   1
   0   3  23 36.5880 52.8891   1
   0   3  23 47.0539 48.5185   3
   0   3 -23 15.7352 52.2632   2
   0  -3 -23 31.9528 54.5768   3
   0   3 -23 3.49324 50.8014   3
   0  -3  23 22.3935 37.7845   6
   0   3  23 35.0264 38.7020   6
   0  -3  24 370.076 52.3222   6
   0   3  24 242.632 46.2898   5
   0  -3  24 254.687 55.5344   2
   0   3  24 152.479 55.9461   2
   0  -3 -24 37.8279 58.7545   2
   0  -3  24 203.363 45.2643   4
   0   3  24 161.342 44.8600   4
   0   3  24 302.068 57.8251   3
   0   3 -24 129.767 58.7191   2
   0   3  24 267.082 62.1309   1
   0   3 -24 182.592 63.9061   1
   0  -3  24 237.294 59.0698   1
   0  -3 -24 251.279 64.5601   1
   0  -3  24 210.494 54.3072   3
   0   3 -24 188.428 58.4058   3
   0  -3 -24 279.095 64.7307   3
   0   3  25 621.720 73.4103   5
   0  -3  25 609.525 81.5101   2
   0   3  25 380.155 77.7098   2
   0  -3 -25 607.715 83.9197   2
   0  -3  25 444.597 70.1271   4
   0   3  25 593.048 72.6653   4
   0   3  25 623.412 81.4819   3
   0   3 -25 579.875 82.8566   2
   0  -3 -25 522.192 83.1186   3
   0  -3  25 616.103 77.9279   3
   0  -3 -25 576.344 85.5192   1
   0   3  25 739.776 84.1071   1
   0  -3  25 533.347 81.4613   1
   0   3 -25 618.634 86.7111   1
   0  -3  25 725.999 75.6828   6
   0   3  25 668.689 74.8153   6
   0  -3  26 21.0815 42.4666   6
   0  -3  26 42.9968 40.3102   5
   0   3  26-39.7567 41.9288   5
   0   3  26 12.9603 53.0524   2
   0  -3 -26 35.3049 59.5147   2
   0  -3  26 8.38961 51.5878   2
   0   3  26 35.3698 38.6181   4
   0  -3  26-35.2758 40.8312   4
   0   3  26 12.6758 55.1541   3
   0   3 -26 85.6605 60.6625   2
   0  -3 -26 21.5581 60.4158   3
   0   3 -26 50.3650 60.0464   3
   0  -3  26 76.1344 53.4044   3
   0  -3  26-8.72571 58.2145   1
   0   3 -26 53.5148 63.2281   1
   0   3  26 52.4615 57.2784   1
   0  -3 -26-22.3425 62.3405   1
   0   3  26 43.3814 42.3378   6
   0  -3  27-21.8763 46.1168   6
   0   3  27-30.6907 42.2141   5
   0  -3  27 14.7883 41.5621   5
   0  -3 -27 58.6131 64.1758   2
   0  -3  27-8.58907 54.8327   2
   0   3  27 8.81861 55.2595   2
   0   3  27 15.6006 42.1040   4
   0  -3  27 20.7489 40.7534   4
   0   3  27 8.63051 56.7971   3
   0   3 -27-35.0939 61.9132   2
   0   3 -27 47.9268 62.3180   3
   0  -3 -27 48.4925 63.8591   3
   0  -3  27 31.3681 53.5378   3
   0   3  27 4.45977 59.0583   1
   0  -3  27 62.3223 60.6426   1
   0   3 -27-59.2104 65.3723   1
   0  -3 -27 54.7575 64.6770   1
   0   3  27-19.8453 43.7887   6
   0  -3  28-45.6984 44.0710   5
   0   3  28 26.2806 42.2762   5
   0  -3  28-21.9378 56.7444   2
   0  -3 -28-59.7962 67.5007   2
   0   3  28 13.4819 57.9724   2
   0   3  28 74.7974 42.8308   4
   0  -3  28-63.9459 44.6561   4
   0   3  28 44.0018 57.5556   3
   0   3 -28 22.4299 63.7161   2
   0   3 -28-65.7191 61.8641   3
   0  -3 -28-58.4905 66.2222   3
   0  -3  28 72.5313 57.4138   3
   0   3 -28-9.28427 69.3904   1
   0  -3 -28-51.1481 68.0335   1
   0   3  28 20.3987 45.0066   6
   0  -3  29 215.441 56.6179   6
   0  -3  29 141.025 51.1575   5
   0   3  29 177.932 51.3542   5
   0  -3  29 223.757 65.3332   2
   0   3  29 147.928 52.1084   4
   0  -3  29 246.035 50.7719   4
   0   3  29 188.183 63.1480   3
   0  -3 -29 238.444 74.2742   3
   0   3 -29 147.630 68.5331   3
   0  -3  29 243.970 61.3112   3
   0   3  29 109.903 51.2498   6
   0   3 -29 155.902 72.8649   1
   0  -3 -29 113.549 74.9629   1
   0   3 -29 270.267 70.5620   2
   0  -3 -29 103.021 70.6202   2
   0   3 -30 196.838 78.2442   1
   0   3  30 28.0563 48.1865   4
   0  -3  30 83.9810 47.0993   4
   0  -3 -30 99.9420 71.1497   2
   0   3 -30 23.3246 68.8139   2
   0   3 -30 17.2959 67.3372   3
   0  -3  30 38.1028 59.2365   3
   0  -3 -30 149.295 73.9481   3
   0  -3  30 58.0089 52.4931   6
   0   3  30 48.2758 48.5499   6
   0   3  30 44.1927 48.5304   5
   0  -3  30 69.7231 51.2430   5
   0  -4   0 50509.4 4937.26   5
   0   4   0 61548.4 4938.42   5
   0  -4   0 55217.7 4937.49   3
   0   4   0 54295.1 4937.44   3
   0  -4   0 48805.1 4936.90   6
   0   4   0 57946.1 4937.64   6
   0   4   0 64964.1 4938.79   1
   0   4   0 60960.9 4938.28   2
   0   4   0 69188.4 4939.16   4
   0   4  -1 40907.5 3231.54   4
   0   4   1 43338.8 3231.76   4
   0   4   1 43747.7 3231.82   1
   0  -4  -1 38713.8 3230.80   3
   0  -4   1 36150.7 3230.20   3
   0   4  -1 35591.2 3230.14   3
   0   4   1 35455.3 3230.45   3
   0   4  -1 37917.1 3230.41   6
   0  -4   1 31847.5 3229.58   6
   0  -4  -1 33523.7 3229.99   6
   0   4   1 39029.4 3230.74   6
   0   4  -1 38675.5 3231.20   1
   0   4  -1 40031.8 3231.17   5
   0  -4   1 33518.0 3230.13   5
   0  -4  -1 35469.2 3230.37   5
   0   4   1 37622.8 3231.03   5
   0   4   1 38996.0 3231.10   2
   0   4  -1 39478.4 3231.03   2
   0  -4   2 1447.52 136.576   5
   0   4  -2 1517.91 136.997   5
   0   4   2 1566.30 137.158   5
   0  -4  -2 1319.62 136.644   5
   0  -4   2 1448.01 137.253   4
   0   4  -2 1634.61 137.618   4
   0   4   2 1684.72 137.577   4
   0   4  -2 1365.55 135.799   3
   0   4   2 1319.66 136.806   3
   0  -4   2 1458.67 135.880   3
   0   4   2 1571.76 137.085   6
   0  -4  -2 1419.46 136.669   6
   0  -4   2 1306.89 135.706   6
   0   4  -2 1521.58 136.254   6
   0   4  -2 1785.24 138.031   1
   0   4   2 1739.51 138.055   1
   0   4  -2 1621.72 137.321   2
   0   4   2 1657.77 137.389   2
   0   4   3 5.04084 17.7092   5
   0  -4  -3-28.2005 23.2790   5
   0   4   3 5.15436 17.7931   4
   0   4  -3-17.0807 18.4450   4
   0  -4   3-31.6178 23.2229   4
   0   4   3-1.71092 20.0909   1
   0   4   3 6.45342 18.8867   3
   0  -4   3-3.80408 14.7516   3
   0   4  -3 7.57444 16.5124   3
   0   4   3 11.2962 17.8038   6
   0   4  -3 9.96489 16.6931   6
   0  -4  -3-1.43203 22.5184   6
   0  -4   3 10.2195 19.0740   6
   0   4  -3 6.80688 19.9211   1
   0   4  -3-34.1470 17.7128   5
   0  -4   3 11.0666 21.1451   5
   0   4   3-1.67560 18.4863   2
   0   4  -3 24.8801 18.5397   2
   0   4   4 5407.85 392.910   1
   0   4  -4 5341.15 392.075   5
   0  -4   4 4182.42 390.951   5
   0   4   4 4901.67 392.261   5
   0  -4  -4 3933.70 391.126   5
   0   4   4 5048.40 392.365   4
   0  -4   4 4335.21 391.452   4
   0   4  -4 4866.43 392.307   4
   0  -4   4 4321.68 390.347   3
   0   4  -4 3951.90 390.307   3
   0   4   4 4001.69 391.307   3
   0  -4   4 3451.29 389.761   6
   0   4   4 3882.87 391.237   6
   0  -4  -4 4102.81 391.082   6
   0   4  -4 4298.81 390.316   6
   0   4  -4 5098.96 392.442   1
   0  -4   4 5100.93 392.549   1
   0  -4  -4 4090.25 391.490   2
   0   4   4 4732.92 391.996   2
   0   4  -4 4816.51 391.738   2
   0   4   5 1713.96 152.528   1
   0  -4   5 1516.73 151.043   5
   0   4  -5 2058.74 152.253   5
   0  -4  -5 1462.36 151.590   5
   0  -4   5 1462.52 151.583   4
   0  -4   5 1503.45 149.953   3
   0   4  -5 1645.88 150.249   3
   0  -4  -5 1880.63 152.559   3
   0   4   5 1775.89 152.543   3
   0  -4   5 1491.28 150.084   6
   0  -4  -5 1502.85 151.720   6
   0   4  -5 1654.46 150.311   6
   0   4  -5 1885.48 152.845   1
   0  -4   5 1694.46 152.085   1
   0  -4  -5 1844.20 152.422   2
   0   4  -5 1728.11 151.825   2
   0   4   5 1714.05 152.278   2
   0  -4  -6 9334.23 818.071   6
   0  -4   6 7940.39 816.152   6
   0  -4   6 10508.7 819.106   1
   0  -4   6 8228.14 817.177   5
   0  -4  -6 7986.97 817.415   5
   0  -4  -6 9064.79 817.893   4
   0  -4   6 9142.71 817.960   4
   0  -4   6 9341.90 816.988   3
   0  -4  -6 10512.0 819.171   3
   0   4   6 9891.06 818.811   3
   0  -4  -6 10669.4 819.355   1
   0   4   6 9289.83 818.470   1
   0  -4   6 9330.66 818.102   2
   0   4   6 10771.5 819.396   2
   0   4   7 9007.17 767.065   1
   0  -4  -7 10595.1 768.065   1
   0  -4   7 8951.47 767.060   1
   0  -4  -7 8316.53 766.135   6
   0  -4   7 8135.83 764.621   6
   0   4   7 9737.37 767.470   6
   0  -4   7 8103.41 764.968   3
   0  -4   7 9328.06 767.249   1
   0  -4   7 10011.2 767.019   2
   0  -4   7 7590.28 765.436   5
   0  -4   7 8426.07 764.962   6
   0   4   7 7643.88 766.368   5
   0  -4  -7 8196.06 766.161   4
   0  -4   7 8204.13 766.163   4
   0   4   7 8799.03 767.048   4
   0  -4   7 9663.37 767.460   4
   0  -4   7 8878.89 765.277   3
   0   4   7 9580.28 767.433   3
   0   4   7 8318.39 766.783   2
   0  -4   7 9478.16 766.717   2
   0  -4  -8 16151.9 1207.48   1
   0   4   8 14245.8 1206.64   1
   0  -4   8 14546.6 1206.76   1
   0   4   8 15445.0 1207.17   6
   0  -4   8 11622.0 1203.75   6
   0  -4   8 13764.8 1204.59   3
   0  -4   8 13694.2 1205.87   2
   0  -4   8 13691.9 1206.39   1
   0  -4   8 12871.2 1205.12   5
   0  -4   8 12496.2 1204.26   6
   0   4   8 14603.7 1206.84   5
   0  -4   8 12303.0 1205.31   4
   0  -4  -8 13114.2 1205.66   4
   0   4   8 14271.2 1206.82   4
   0  -4   8 14141.6 1206.67   4
   0   4   8 14637.2 1206.87   3
   0   4   8 14402.0 1206.66   2
   0  -4  -8 16183.6 1207.50   2
   0  -4   8 13690.7 1205.90   2
   0  -4  -9 7646.17 621.011   1
   0   4   9 7051.61 620.853   1
   0  -4   9 6949.56 620.494   1
   0   4   9 6835.39 620.479   6
   0  -4  -9 7123.63 620.065   6
   0  -4   9 6209.36 617.840   6
   0  -4   9 7323.88 618.775   3
   0  -4   9 7561.71 620.909   1
   0  -4   9 8100.83 620.719   2
   0  -4   9 6480.47 619.002   5
   0  -4   9 7603.68 618.846   6
   0   4   9 6297.59 620.173   5
   0  -4  -9 6718.54 619.737   5
   0  -4   9 7903.29 620.501   5
   0  -4  -9 7101.53 619.949   4
   0   4   9 6690.71 620.345   4
   0  -4   9 6124.81 619.373   4
   0  -4   9 7475.54 620.796   4
   0   4   9 6758.92 620.690   3
   0  -4  -9 7794.96 621.179   3
   0   4   9 6473.36 620.327   2
   0  -4  -9 7464.23 620.894   2
   0  -4   9 7488.98 620.175   2
   0  -4  10 7325.35 615.215   1
   0   4 -10 7627.67 615.490   1
   0   4 -10 6029.73 611.973   6
   0  -4  10 7045.59 612.721   6
   0  -4  10 7801.44 614.835   5
   0   4  10 6771.07 614.484   5
   0   4  10 7305.51 615.078   4
   0   4 -10 6733.50 613.498   5
   0  -4  10 7248.61 614.835   4
   0  -4 -10 6374.49 614.486   3
   0  -4  10 6216.13 612.402   3
   0  -4  10 7295.63 614.286   2
   0   4 -10 8356.07 615.278   2
   0   4  10 6838.94 614.754   2
   0  -4 -10 6471.24 614.541   2
   0  -4 -10 7172.04 615.226   1
   0   4  10 7354.95 615.214   1
   0  -4  11 921.712 91.4286   1
   0   4 -11 1012.70 92.0753   1
   0   4 -11 821.402 87.7829   3
   0  -4  11 813.458 87.4112   3
   0  -4  11 1026.50 90.6080   2
   0   4 -11 1000.69 90.8833   2
   0   4 -11 757.981 87.9780   6
   0  -4  11 1024.03 88.9312   5
   0   4 -11 842.724 90.4609   5
   0   4  11 937.894 88.8462   4
   0  -4  11 773.820 88.1281   4
   0  -4 -11 1015.53 91.9115   3
   0  -4 -11 1032.60 91.3436   2
   0   4  11 1012.45 92.2780   1
   0  -4 -11 959.621 91.1179   1
   0  -4  12 15100.7 1429.15   1
   0   4 -12 18550.3 1430.59   1
   0   4  12 15466.4 1429.34   6
   0   4 -12 16607.5 1427.71   3
   0  -4  12 16899.2 1427.75   3
   0  -4  12 16739.8 1429.16   2
   0   4 -12 19358.8 1430.19   2
   0   4 -12 13939.8 1426.52   6
   0  -4  12 18131.0 1429.72   5
   0   4  12 14651.2 1428.97   4
   0  -4  12 16578.8 1429.69   4
   0   4  12 14078.7 1428.78   3
   0  -4 -12 19753.9 1431.17   3
   0  -4 -12 17383.9 1430.21   1
   0  -4 -12 15733.4 1429.63   2
   0   4  13 2419.63 209.736   6
   0   4 -13 2544.94 208.658   3
   0  -4  13 2276.86 208.010   3
   0  -4  13 2488.75 210.018   2
   0   4 -13 2561.15 210.509   2
   0  -4  13 2024.25 207.156   6
   0   4 -13 1843.01 207.281   6
   0  -4  13 2370.65 209.099   5
   0   4  13 2151.19 209.065   5
   0  -4 -13 2476.79 211.241   2
   0   4  13 2209.03 210.142   2
   0  -4  13 2252.36 209.412   4
   0   4  13 2045.61 210.012   3
   0  -4 -13 2826.49 212.503   3
   0  -4  13 2174.31 210.284   1
   0   4 -13 2552.72 211.768   1
   0  -4 -13 2631.30 211.811   1
   0   4  14 644.712 72.3949   6
   0  -4 -14 867.188 79.1788   3
   0  -4  14 704.100 73.0466   3
   0   4 -14 740.063 73.6764   3
   0  -4  14 891.216 75.9100   2
   0   4 -14 733.773 76.6806   2
   0  -4  14 756.486 72.2181   6
   0   4 -14 582.337 73.3718   6
   0  -4  14 691.561 73.2512   5
   0   4  14 690.312 72.3127   5
   0  -4 -14 682.857 76.7649   2
   0   4  14 674.481 76.2759   2
   0  -4  14 757.960 73.2215   4
   0   4  14 682.868 76.9810   3
   0   4 -14 689.894 77.5982   1
   0  -4  14 546.381 75.3353   1
   0  -4 -14 795.286 79.5320   1
   0   4 -15 560.575 78.5907   6
   0  -4  15 769.377 77.5283   6
   0  -4  15 873.854 79.1981   5
   0   4  15 829.584 78.4122   5
   0   4  15 666.494 82.2239   2
   0  -4 -15 882.507 83.3907   2
   0  -4  15 707.252 77.1686   4
   0   4  15 696.356 82.3845   3
   0   4 -15 855.558 82.1155   2
   0  -4  15 810.444 81.4869   2
   0  -4 -15 778.110 84.6428   3
   0  -4  15 750.872 78.5820   3
   0   4 -15 803.762 79.1457   3
   0  -4 -15 703.762 82.3338   1
   0  -4  15 721.958 82.4086   1
   0   4 -15 928.415 84.4061   1
   0   4  15 679.661 77.2922   6
   0  -4  16 4373.86 357.775   6
   0   4  16 4219.14 359.366   5
   0  -4  16 4005.27 358.516   5
   0  -4 -16 4014.95 360.138   2
   0  -4  16 3815.70 358.526   2
   0  -4  16 3840.21 358.782   4
   0   4  16 3766.62 359.071   3
   0   4 -16 3983.42 357.406   3
   0  -4  16 3767.15 357.049   3
   0  -4 -16 4273.31 361.081   3
   0   4  16 4173.96 359.265   6
   0   4 -16 4748.62 360.794   2
   0  -4 -16 3605.14 359.431   1
   0   4 -16 4029.37 360.204   1
   0  -4  17 55.0324 31.9993   6
   0   4  17 51.5873 27.7793   5
   0  -4  17 20.3064 29.0260   5
   0  -4 -17 55.2693 44.7740   2
   0  -4  17 7.37561 26.4138   4
   0   4 -17-16.0373 41.1656   2
   0  -4  17 25.3215 38.7458   2
   0   4 -17 55.9951 38.8168   3
   0  -4  17 52.7537 36.5438   3
   0  -4 -17 47.8789 45.0539   3
   0   4 -17 3.45561 44.6200   1
   0  -4 -17 10.4227 44.8592   1
   0   4  17 58.2778 28.5715   6
   0  -4  18-20.3666 31.5957   6
   0   4  18 3.84765 27.1570   5
   0  -4  18 17.7480 29.5701   5
   0  -4 -18 14.3369 43.5608   2
   0   4  18 35.2937 42.5218   2
   0  -4  18 34.6995 29.6596   4
   0   4  18 3.49003 43.9762   3
   0   4 -18 23.4097 42.7005   2
   0   4 -18 2.80509 39.6769   3
   0  -4 -18-3.54381 45.5427   3
   0  -4  18-49.8905 38.0622   3
   0  -4  18-24.7450 41.6425   1
   0  -4 -18 46.9075 46.1312   1
   0   4 -18-3.59004 47.0199   1
   0   4  18-3.79654 31.0391   6
   0  -4  19 607.471 63.4441   6
   0   4  19 517.165 62.9739   5
   0  -4  19 508.942 64.1754   5
   0   4  19 584.425 70.7064   2
   0  -4  19 506.773 63.7673   4
   0   4  19 501.503 71.3296   3
   0   4 -19 587.918 72.0279   2
   0   4 -19 711.959 70.3148   3
   0  -4  19 679.894 67.8607   3
   0  -4 -19 641.510 74.5048   3
   0  -4  19 512.573 71.3992   1
   0   4  19 477.909 64.0951   6
   0   4  20 57.4287 33.1691   6
   0  -4  20 75.9461 41.2122   3
   0   4 -20 83.0890 42.3134   3
   0  -4  20 53.3061 44.1811   2
   0   4 -20 75.8239 48.5586   2
   0  -4  20 116.230 35.8358   6
   0  -4  20 120.268 35.8088   5
   0   4  20 54.1965 32.5778   5
   0   4  20 33.9417 45.0629   2
   0  -4  20 16.7477 29.8520   4
   0   4  20 93.0386 47.0540   3
   0  -4  20 22.7084 46.3526   1
   0  -4 -20 108.211 52.6574   1
   0   4 -20 57.7409 52.0899   1
   0   4  20 45.5940 47.7042   1
   0  -4  21 27.3175 47.8073   1
   0  -4 -21 59.8219 52.7143   1
   0   4 -21 27.8026 54.1367   1
   0   4  21 89.3008 35.8725   6
   0  -4  21 174.301 42.2679   3
   0   4 -21 12.8521 47.6080   3
   0  -4 -21 3.89902 51.7943   3
   0  -4  21 47.8100 46.1472   2
   0  -4  21 37.2753 36.3572   6
   0  -4  21 64.6786 36.0090   5
   0   4  21 60.5795 34.9324   5
   0   4  21 13.1151 34.2345   4
   0  -4  21 21.7507 33.2303   4
   0   4  21-3.83243 47.2209   3
   0   4  21 19.5837 47.9124   1
   0  -4 -21 55.3790 52.8575   2
   0   4  21 89.3499 49.7689   2
   0  -4  22 24.8431 36.7955   6
   0  -4  22 54.6632 36.9313   5
   0   4  22 127.833 50.7757   2
   0  -4  22 41.7790 46.9466   2
   0  -4 -22 122.093 54.7651   2
   0   4  22-8.06063 50.8168   1
   0   4  22 3.93791 47.7662   3
   0   4 -22 100.479 52.8755   2
   0  -4 -22 80.2159 56.6998   3
   0   4 -22 107.049 50.4853   3
   0   4  22 30.8031 36.1955   6
   0  -4  22 40.1471 51.2281   1
   0  -4 -22 110.858 59.1966   1
   0   4 -22 28.6316 55.4250   1
   0   4 -23 302.421 58.9217   3
   0  -4 -23 238.820 63.7736   3
   0   4 -23 294.958 60.3728   2
   0  -4  23 296.852 45.3414   6
   0  -4  23 174.605 45.7769   5
   0   4  23 221.464 57.8906   2
   0  -4 -23 250.942 62.3158   2
   0  -4  23 250.410 57.2299   2
   0  -4  23 158.722 42.0968   4
   0   4  23 328.206 48.6166   4
   0   4  23 234.336 58.1175   3
   0   4  23 161.284 59.6639   1
   0  -4 -23 333.180 66.5792   1
   0   4 -23 437.270 67.9646   1
   0  -4  23 193.777 59.6889   1
   0   4  24 478.459 59.5908   6
   0  -4  24 276.704 60.9429   3
   0   4 -24 345.984 64.7576   3
   0  -4 -24 299.658 71.1855   3
   0   4 -24 406.011 70.6976   2
   0  -4  24 336.617 56.9791   6
   0   4  24 483.382 57.6544   5
   0  -4 -24 424.397 70.6036   2
   0   4  24 378.145 66.2750   2
   0  -4  24 378.331 63.7569   2
   0   4  24 217.920 52.4458   4
   0  -4  24 424.433 56.7589   4
   0   4  24 260.650 64.6543   3
   0   4  24 360.291 69.4228   1
   0  -4 -24 315.709 71.9932   1
   0   4 -24 345.019 72.1614   1
   0  -4  24 359.095 66.5556   1
   0   4  25-4.83106 38.9978   6
   0  -4  25 29.3492 50.4415   3
   0  -4 -25-8.64056 60.5891   3
   0   4 -25 63.2062 59.0955   2
   0  -4  25 28.1985 44.8424   6
   0   4  25-19.7355 38.6389   5
   0  -4  25 9.35705 41.3019   5
   0   4  25 8.59534 52.2374   2
   0  -4 -25 21.9458 60.4799   2
   0  -4  25-74.3474 54.5044   2
   0   4  25 44.9377 38.6930   4
   0  -4  25-14.9190 37.7092   4
   0   4  25 8.46213 54.3804   3
   0   4  25 47.6600 57.4520   1
   0  -4  25 43.2200 55.8343   1
   0  -4 -25 4.42775 60.8059   1
   0   4 -25 88.2836 62.7703   1
   0   4  26 74.5447 46.2101   6
   0  -4 -26 88.2723 61.5532   3
   0  -4  26 105.971 54.1187   3
   0   4 -26-8.63906 61.0383   2
   0  -4  26 58.6199 44.7551   6
   0   4  26 162.479 44.8123   5
   0  -4  26 4.83028 40.8849   5
   0  -4  26 101.521 56.0374   2
   0   4  26 39.4622 55.6177   2
   0  -4 -26 71.7292 62.9906   2
   0  -4  26 117.775 43.9349   4
   0   4  26 30.8319 40.2211   4
   0   4  26-38.8873 56.2470   3
   0   4  26 30.9547 57.1893   1
   0  -4  26 30.8843 57.9965   1
   0  -4 -26 153.806 66.7646   1
   0   4 -26 13.5331 64.7988   1
   0   4  27 214.384 50.5633   6
   0  -4  27 163.734 60.9830   3
   0   4 -27 63.4917 60.9928   3
   0  -4 -27 171.133 68.0004   3
   0   4 -27 203.385 67.0534   2
   0  -4  27 182.395 52.1720   6
   0  -4  27 204.139 50.1426   5
   0   4  27 109.522 45.8940   5
   0  -4  27 138.425 58.7415   2
   0  -4 -27 155.542 66.2745   2
   0   4  27 58.1105 58.7579   2
   0  -4  27 142.088 47.9044   4
   0   4  27 137.274 47.1782   4
   0   4  27 114.524 62.2018   3
   0   4  27 193.795 62.9003   1
   0  -4  27 103.449 60.8991   1
   0   4 -27 96.6677 69.4543   1
   0  -4 -27 87.6348 67.6746   1
   0   4  28 331.789 56.6051   5
   0  -4  28 225.477 54.8540   5
   0  -4 -28 223.533 72.1959   2
   0  -4  28 150.163 63.7896   2
   0  -4  28 323.998 55.5030   4
   0   4  28 297.902 52.8863   4
   0   4  28 183.759 67.0966   3
   0   4 -28 220.482 69.9364   3
   0  -4  28 228.369 62.0623   3
   0  -4 -28 261.484 75.6042   3
   0   4  28 89.0116 52.3117   6
   0   4 -28 302.638 72.8860   2
   0  -4 -28 225.416 74.8502   1
   0   4 -28 229.563 75.9263   1
   0  -4  29 31.4881 59.2265   2
   0  -4 -29 89.9591 70.8603   2
   0   4  29 38.8406 47.6404   4
   0  -4  29 71.9265 47.3671   4
   0   4 -29 41.4431 66.8568   2
   0   4 -29-119.051 70.2465   1
   0  -4 -29 38.1784 71.3550   1
   0   4 -29 58.7117 66.9797   3
   0  -4  29 37.0078 57.8703   3
   0  -4 -29 41.9875 71.4610   3
   0  -4  29 5.26511 44.5518   5
   0   4  29-16.4432 47.3317   5
   0   4  29-37.5417 48.2559   6
   0   4  30-38.4077 49.7452   6
   0  -4  30 8.42270 60.2067   3
   0  -4 -30 33.1701 72.3785   3
   0   4 -30-17.2000 68.7263   3
   0   4  30 56.7382 47.1306   4
   0  -4  30 5.65938 47.5871   4
   0   4 -30 154.715 70.0260   2
   0   4  30 56.0718 48.9585   5
   0  -4  30-5.40189 49.8554   5
   0  -4  30-71.9715 51.9248   6
   0  -5   0-17.3817 26.3297   4
   0   5   0 19.8760 24.0186   1
   0   5   0-6.74902 20.2414   3
   0   5   0 32.1612 20.7227   6
   0  -5   0-11.9438 24.3535   6
   0   5   0 11.2976 22.0812   2
   0  -5   0-24.6518 20.0290   2
   0  -5   0 31.4222 25.2603   5
   0  -5   1 2856.44 274.277   4
   0   5   1 3460.53 275.501   1
   0  -5   1 3381.26 275.198   1
   0   5  -1 3067.32 273.608   3
   0   5   1 2959.90 273.822   3
   0  -5  -1 3249.43 274.204   3
   0  -5   1 2420.62 272.883   6
   0   5   1 2998.61 273.827   6
   0  -5  -1 2639.15 273.323   6
   0   5  -1 3093.75 273.771   6
   0   5  -1 3813.87 276.087   1
   0  -5   1 2641.25 273.617   5
   0  -5  -1 2815.49 273.879   5
   0  -5   1 3320.02 274.716   2
   0  -5  -1 3174.20 274.538   2
   0   5  -1 3337.58 274.902   2
   0   5   1 3243.59 274.753   2
   0  -5   2 8803.52 864.826   5
   0  -5  -2 9038.85 864.884   5
   0  -5   2 9290.27 865.131   4
   0   5  -2 9786.15 864.687   3
   0  -5  -2 9018.09 865.048   3
   0   5   2 10740.3 865.796   3
   0  -5   2 8656.33 863.983   6
   0  -5  -2 9257.98 864.729   6
   0   5  -2 10073.5 864.937   6
   0  -5   2 11250.4 866.694   1
   0   5  -2 11404.4 866.702   1
   0   5   2 11707.1 866.823   1
   0   5  -2 10276.4 865.729   2
   0  -5  -2 9773.90 865.665   2
   0  -5   2 9990.41 865.613   2
   0   5   2 10535.1 865.951   2
   0  -5   3 18609.7 1774.70   5
   0  -5  -3 18613.4 1774.95   5
   0  -5   3 18411.4 1775.01   4
   0   5   3 22953.3 1776.71   4
   0   5  -3 20058.9 1774.69   3
   0   5   3 21687.6 1775.97   3
   0  -5  -3 21074.1 1775.79   3
   0  -5  -3 17636.7 1774.64   6
   0   5  -3 20929.0 1774.84   6
   0  -5   3 18054.4 1773.95   6
   0  -5   3 20171.1 1775.95   1
   0   5  -3 24282.3 1776.98   1
   0   5   3 23034.0 1776.78   1
   0   5  -3 22257.7 1776.05   2
   0  -5  -3 19474.9 1775.68   2
   0  -5   3 20690.3 1775.63   2
   0   5   3 22010.8 1776.29   2
   0   5   4 3608.87 324.812   5
   0  -5   4 3241.67 323.706   5
   0  -5  -4 3158.40 324.013   5
   0  -5   4 3187.30 324.172   4
   0   5   4 4040.87 325.442   4
   0   5  -4 4351.84 325.834   4
   0   5  -4 3705.13 323.501   3
   0   5   4 3437.26 324.618   3
   0  -5  -4 3736.98 324.800   3
   0  -5  -4 3114.10 323.835   6
   0   5  -4 3543.25 323.315   6
   0  -5   4 3076.66 322.626   6
   0  -5   4 3841.69 325.168   1
   0   5  -4 4281.48 325.966   1
   0   5   4 3754.55 325.451   1
   0   5   4 3738.59 324.986   2
   0  -5   4 3566.11 324.394   2
   0   5  -4 4266.64 325.275   2
   0  -5  -4 3717.44 325.001   2
   0   5   5 7222.03 601.804   1
   0  -5   5 6022.98 599.983   5
   0  -5  -5 5999.78 600.312   5
   0   5   5 7426.19 601.850   5
   0   5   5 6674.90 601.509   4
   0   5  -5 7884.82 602.298   4
   0  -5   5 6476.58 600.684   4
   0   5  -5 6887.78 599.754   3
   0   5   5 7655.15 601.845   3
   0  -5  -5 7441.55 601.705   3
   0   5   5 6451.60 600.971   6
   0  -5   5 5533.32 598.885   6
   0   5  -5 7139.73 599.940   6
   0  -5  -5 6170.44 600.326   6
   0   5  -5 7063.98 601.665   1
   0  -5   5 7636.74 602.073   1
   0  -5  -5 6627.07 601.257   2
   0  -5   5 6575.39 600.724   2
   0   5   5 7151.99 601.738   2
   0   5  -5 7281.03 601.241   2
   0   5   6 171.602 32.6965   1
   0  -5   6 109.534 30.9431   5
   0   5   6 146.836 26.3815   5
   0  -5  -6 98.0074 32.8438   5
   0   5  -6 137.704 26.0557   4
   0   5   6 242.232 29.5004   4
   0  -5   6 96.1666 33.0769   4
   0   5  -6 181.117 27.5667   3
   0  -5  -6 151.156 31.0484   3
   0   5   6 147.659 31.6202   3
   0  -5   6 93.2768 27.9023   6
   0  -5  -6 121.896 34.5781   6
   0   5   6 139.952 26.7497   6
   0   5  -6 148.842 26.1243   6
   0  -5   6 139.811 30.3337   1
   0   5  -6 161.344 31.3392   1
   0  -5  -6 137.384 30.3096   2
   0   5   6 142.985 30.3469   2
   0   5  -6 181.359 30.4130   2
   0  -5   6 149.521 29.2224   2
   0   5   7 955.545 101.782   1
   0   5   7 991.010 100.657   6
   0   5  -7 1158.51 99.2199   6
   0  -5   7 997.368 99.3262   6
   0  -5  -7 837.767 101.857   6
   0  -5   7 1060.08 102.161   1
   0   5  -7 1166.28 102.742   1
   0  -5   7 1045.41 101.269   5
   0   5  -7 1150.70 100.471   5
   0  -5  -7 882.765 101.735   5
   0   5   7 1193.66 101.581   5
   0  -5   7 1059.89 102.208   4
   0   5  -7 1036.72 100.885   4
   0   5   7 1131.20 101.304   4
   0   5  -7 1164.23 99.7379   3
   0  -5  -7 1122.30 102.331   3
   0   5   7 1163.82 102.866   3
   0  -5  -7 1172.75 102.383   2
   0   5  -7 1057.73 101.264   2
   0  -5   7 941.240 100.504   2
   0   5   7 960.367 101.981   2
   0  -5   8 1127.49 109.018   1
   0   5   8 1045.77 107.209   6
   0  -5   8 1059.97 105.717   6
   0  -5   8 1092.04 105.396   3
   0  -5   8 1171.79 107.654   2
   0  -5   8 1223.19 108.914   1
   0  -5   8 1123.25 105.758   6
   0  -5   8 1035.31 107.317   5
   0   5   8 1074.21 107.093   5
   0  -5   8 1071.12 106.575   5
   0   5   8 1175.13 107.544   4
   0  -5   8 1216.39 107.666   4
   0  -5  -8 1256.21 109.420   3
   0   5   8 1123.20 109.195   3
   0   5   8 1434.43 110.493   1
   0  -5  -8 1275.71 109.607   1
   0   5   8 1096.14 108.419   2
   0  -5   8 1197.91 107.841   2
   0   5   9 2064.27 175.433   1
   0  -5  -9 1796.90 174.660   1
   0  -5   9 1893.76 174.381   1
   0  -5   9 1555.93 171.050   6
   0   5   9 1888.94 173.622   6
   0  -5   9 1704.88 171.276   3
   0  -5   9 2070.61 174.146   2
   0  -5   9 1962.56 174.738   1
   0  -5   9 1905.19 171.587   6
   0  -5   9 1606.80 172.710   5
   0  -5   9 2168.23 173.705   5
   0   5   9 1895.85 173.326   5
   0   5   9 2133.41 174.338   4
   0  -5   9 2096.44 174.087   4
   0  -5   9 1774.68 171.545   3
   0  -5  -9 1864.40 174.654   3
   0   5   9 1982.83 175.268   3
   0   5   9 1690.88 173.605   2
   0  -5   9 2037.93 173.887   2
   0  -5  10 4829.17 390.302   1
   0   5  10 4959.12 390.085   6
   0  -5  10 3712.05 386.316   6
   0  -5  10 4160.40 386.961   3
   0  -5  10 4675.53 390.016   1
   0  -5  10 4392.69 388.847   2
   0  -5  10 4503.94 389.142   2
   0  -5  10 5038.38 389.715   5
   0   5  10 3955.29 388.785   5
   0   5  10 3664.37 388.539   4
   0  -5  10 4465.84 389.375   4
   0  -5  10 4540.99 387.342   3
   0   5  10 4716.93 390.424   3
   0   5  10 4507.02 389.944   2
   0  -5 -10 4676.49 390.208   1
   0   5  10 4343.26 389.898   1
   0  -5  11 1123.51 106.656   1
   0   5  11 1003.82 103.419   6
   0  -5  11 1029.39 102.367   6
   0  -5  11 1097.67 103.197   3
   0  -5  11 1161.97 106.767   1
   0  -5  11 1329.51 106.028   2
   0  -5  11 1203.71 105.279   2
   0   5  11 929.401 103.054   5
   0  -5  11 1204.16 104.001   5
   0   5  11 878.775 102.687   4
   0  -5  11 995.398 103.576   4
   0  -5  11 1119.91 102.763   3
   0   5  11 1182.96 107.424   3
   0  -5 -11 1196.64 107.551   3
   0   5  11 1168.87 106.533   2
   0  -5 -11 1253.97 107.439   2
   0   5  11 1129.27 107.092   1
   0  -5 -11 1205.33 108.038   1
   0  -5 -12 116.503 38.9548   1
   0   5  12-11.8062 35.5373   1
   0  -5  12 96.7165 34.9771   1
   0   5  12 40.6104 24.9045   6
   0  -5  12-3.64295 31.2110   6
   0  -5 -12 26.8815 36.0642   3
   0  -5  12 20.9320 28.7484   3
   0  -5  12 38.5579 36.4876   1
   0  -5  12 53.3851 31.8341   2
   0  -5  12 40.5386 25.9290   6
   0   5  12 24.9930 22.9084   5
   0  -5  12 89.2272 25.0696   5
   0   5  12 31.2435 22.8191   4
   0  -5  12 3.09838 22.6330   4
   0  -5  12 35.8633 29.6814   3
   0   5  12 76.7290 35.7918   3
   0   5  12-8.85406 35.2731   2
   0  -5 -12 47.7932 35.3760   2
   0  -5  12-13.4864 31.9236   2
   0  -5  13 674.738 80.4533   1
   0  -5 -13 681.946 80.6779   1
   0  -5  13 575.261 75.6959   3
   0  -5  13 688.767 78.0330   2
   0  -5  13 747.044 75.1697   6
   0  -5  13 808.582 77.0806   5
   0   5  13 802.091 76.6900   4
   0  -5  13 834.600 77.0733   4
   0  -5 -13 821.585 82.7547   3
   0  -5 -13 824.861 82.1107   2
   0   5  13 633.484 80.6792   1
   0  -5  14 2566.77 234.097   1
   0   5 -14 2749.69 235.086   1
   0   5  14 2173.92 231.427   6
   0   5 -14 2589.80 231.492   3
   0  -5  14 2562.50 230.868   3
   0   5 -14 2953.42 234.920   2
   0  -5  14 2585.53 232.896   2
   0  -5  14 2921.54 231.370   6
   0   5 -14 1878.47 229.340   6
   0  -5  14 2875.39 233.014   5
   0   5  14 2336.76 231.854   4
   0  -5  14 2889.60 233.791   4
   0   5  14 2499.73 233.852   3
   0  -5 -14 2678.14 234.663   3
   0  -5 -14 2575.10 234.534   2
   0   5  14 2514.31 234.387   1
   0  -5 -14 2642.34 234.697   1
   0  -5 -15 404.204 59.7235   1
   0   5 -15 431.821 59.3141   1
   0  -5  15 370.798 48.9193   6
   0  -5  15 393.392 49.7720   5
   0   5  15 371.818 48.3881   5
   0   5  15 404.656 49.5418   4
   0  -5 -15 423.916 59.1493   2
   0  -5  15 348.303 48.0785   4
   0   5 -15 424.279 58.4174   2
   0  -5  15 339.848 54.8602   2
   0  -5 -15 409.593 59.4308   3
   0  -5  15 365.840 51.7751   3
   0   5  15 467.150 50.6235   6
   0   5 -15 441.009 54.3777   3
   0   5  16 215.426 37.6440   6
   0  -5 -16 208.647 51.7676   3
   0  -5  16 207.411 41.8585   3
   0   5 -16 307.343 50.5543   2
   0  -5  16 360.021 46.7138   2
   0  -5  16 167.767 38.0403   6
   0   5  16 231.150 35.6556   5
   0  -5  16 209.339 39.0833   5
   0  -5 -16 160.436 48.3907   2
   0  -5  16 189.221 36.5868   4
   0  -5 -16 202.764 50.3298   1
   0   5 -16 180.635 51.4208   1
   0   5 -16 233.048 44.6020   3
   0  -5  17 617.635 69.5804   6
   0  -5  17 610.741 71.5373   5
   0   5  17 636.569 70.7899   5
   0  -5 -17 660.896 79.1026   2
   0   5  17 611.650 75.9990   2
   0  -5  17 641.913 71.0964   4
   0   5  17 580.737 77.4556   3
   0   5 -17 759.005 78.7631   2
   0  -5  17 630.920 71.9741   3
   0   5 -17 706.204 73.4650   3
   0  -5 -17 665.305 79.0082   3
   0  -5 -17 694.977 80.3101   1
   0   5 -17 763.069 81.0398   1
   0  -5  17 655.694 77.2468   1
   0   5  17 668.085 70.4779   6
   0   5  18 128.284 35.3294   6
   0  -5  18 67.4336 40.1497   3
   0   5 -18 176.276 48.5845   2
   0  -5  18 138.850 38.8533   6
   0  -5  18 162.159 37.3715   5
   0   5  18 205.768 36.7743   5
   0   5  18 99.1254 46.6156   2
   0  -5  18 96.5815 33.0325   4
   0   5  18 146.104 48.7813   3
   0  -5  18 117.225 47.1913   1
   0   5 -18 210.449 45.9979   3
   0   5  19 99.7234 35.9125   6
   0  -5  19 108.626 41.4801   3
   0   5 -19 60.8769 48.2964   2
   0  -5  19 35.2579 45.5114   2
   0  -5  19 58.9897 35.0532   6
   0   5  19 25.1221 30.2300   5
   0  -5  19 34.5718 31.9890   5
   0  -5 -19 30.7949 50.3459   2
   0   5  19 105.972 46.2601   2
   0  -5  19-16.7221 33.6781   4
   0   5  19 105.284 47.6969   3
   0   5 -19-23.0603 53.5386   1
   0  -5 -19 46.3711 50.7903   1
   0  -5  19 79.3500 45.8557   1
   0   5 -19 98.1041 45.1897   3
   0   5  20 42.9977 35.4175   6
   0  -5 -20-15.7417 52.9712   3
   0  -5  20 42.8619 41.8863   3
   0  -5  20 61.9466 45.7253   2
   0  -5  20 13.0242 37.1871   6
   0   5  20 60.7399 33.2972   5
   0  -5  20 35.9770 33.2585   5
   0  -5 -20-7.92472 50.1024   2
   0   5  20 42.8295 45.9844   2
   0  -5  20 34.6896 33.8751   4
   0   5  20 65.7084 49.8455   3
   0   5 -20 65.1300 45.2755   3
   0   5 -20 19.8112 52.9535   1
   0  -5 -20 39.8058 52.5601   1
   0  -5  20 66.1561 49.0140   1
   0  -5  21-8.30596 36.3491   5
   0   5 -21 44.8423 54.1773   1
   0  -5  21 52.0246 49.1900   1
   0  -5 -21 8.18848 54.9989   1
   0  -5 -21 32.5956 54.0837   2
   0   5  21 39.9979 49.0255   2
   0   5  21-35.7099 50.9870   3
   0  -5  21-22.5512 48.0487   2
   0  -5 -21-52.5427 54.9935   3
   0   5 -21 119.522 48.9710   3
   0  -5  21 66.9118 42.2432   3
   0   5  21-22.2145 35.3800   6
   0  -5  21-105.677 39.1561   6
   0  -5  22 224.465 44.7743   6
   0  -5  22 163.671 44.2540   5
   0  -5  22 233.962 56.8463   1
   0   5 -22 142.317 60.5443   1
   0  -5 -22 155.497 61.3280   1
   0  -5 -22 183.992 59.3068   2
   0   5  22 147.632 54.8753   2
   0   5  22 89.4420 52.5277   3
   0  -5  22 240.121 54.2021   2
   0   5 -22 134.022 58.3634   2
   0  -5 -22 124.362 58.3863   3
   0   5 -22 127.550 53.7218   3
   0   5  22 160.731 56.8727   1
   0  -5 -23 73.2293 62.1639   1
   0   5 -23 77.2502 58.9523   1
   0  -5  23 21.0207 52.9311   1
   0   5  23 108.648 41.1085   6
   0   5 -23 69.6715 51.5522   3
   0  -5 -23-4.24353 59.9153   3
   0  -5  23 19.9007 49.2481   2
   0   5 -23 68.9481 55.9176   2
   0  -5  23-22.3068 40.9553   6
   0   5  23 86.0620 40.1750   5
   0   5  23 81.8725 36.0795   4
   0  -5  23-14.3753 37.3674   4
   0   5  23 62.3997 53.4919   3
   0   5  23 83.9758 54.1958   2
   0  -5 -23 12.8503 56.8827   2
   0   5  23 16.8802 54.3293   1
   0  -5 -24 83.7251 63.6912   1
   0  -5  24 129.002 57.5255   1
   0   5 -24 166.870 65.1982   1
   0   5  24 136.086 42.8422   6
   0   5 -24 111.820 55.0460   3
   0  -5  24 177.477 52.7955   3
   0  -5 -24 130.158 61.1830   3
   0   5 -24 179.140 60.5528   2
   0  -5  24 179.764 55.9693   2
   0  -5  24 108.444 45.9441   6
   0   5  24 132.955 43.7296   5
   0   5  24 74.4276 42.5936   4
   0  -5  24 83.9536 41.7881   4
   0   5  24 165.715 56.9333   3
   0   5  24 111.566 56.2355   2
   0  -5 -24 61.3453 59.7579   2
   0   5  24 116.507 59.6772   1
   0  -5 -25-22.5089 63.2636   1
   0  -5  25-57.0672 59.0404   1
   0   5 -25-13.4621 62.9251   1
   0   5  25-29.9649 43.3483   6
   0  -5 -25 35.4450 64.6984   3
   0  -5  25-33.0038 52.1416   3
   0   5 -25 21.3620 59.9109   2
   0  -5  25 36.2398 45.2735   6
   0  -5  25-33.3285 41.9064   5
   0   5  25 15.1900 38.8069   5
   0   5  25 35.7304 42.1237   4
   0  -5  25-45.7348 41.0089   4
   0   5  25 65.0275 55.2056   3
   0   5  25-4.37669 56.3887   2
   0  -5  25-46.0335 54.1244   2
   0  -5 -25-31.3195 62.0578   2
   0   5  25 4.40377 58.3864   1
   0  -5  26 116.286 62.7721   1
   0   5 -26 205.959 69.8731   1
   0  -5 -26 257.053 71.0840   1
   0   5  26 138.388 50.0931   6
   0  -5  26 173.962 57.3066   3
   0  -5 -26 234.888 70.2505   3
   0   5 -26 249.221 67.1420   2
   0  -5  26 221.522 51.4280   6
   0   5  26 145.562 48.5423   5
   0  -5  26 181.558 50.6453   5
   0   5  26 152.022 48.1867   4
   0  -5  26 208.859 47.5296   4
   0   5  26 57.3943 59.6935   3
   0   5  26 102.549 60.9445   2
   0  -5 -26 182.496 66.8726   2
   0  -5  26 218.275 59.0521   2
   0   5  26 170.460 64.2936   1
   0   5  27 52.5302 44.3528   6
   0  -5 -27 59.7609 67.7700   3
   0   5 -27 59.4329 61.8684   3
   0  -5  27 23.3496 54.9177   3
   0   5 -27-8.93517 65.0211   2
   0  -5  27 64.9884 48.2772   6
   0  -5  27 45.4610 47.2443   5
   0   5  27-5.33106 42.8060   5
   0   5  27 75.2835 45.1279   4
   0  -5  27-16.0696 41.2713   4
   0   5  27-17.9659 59.5251   3
   0  -5 -27-18.5784 65.4547   2
   0  -5  27 26.2221 57.0741   2
   0  -5 -27-18.6868 68.3964   1
   0   5 -27 65.2275 69.8846   1
   0   5 -28 42.6355 71.0515   1
   0  -5 -28 80.7289 72.4923   1
   0  -5  28 36.3314 46.1119   5
   0   5  28 70.9790 45.3946   5
   0  -5  28 82.3050 48.3464   4
   0   5 -28 59.2871 66.5009   2
   0   5  28-33.0417 47.1731   4
   0  -5 -28 42.0691 69.5091   3
   0   5 -28-57.0519 65.9159   3
   0  -5  28 3.99960 57.5089   3
   0   5  28 5.37871 47.7825   6
   0  -5 -28-51.9460 67.7459   2
   0  -5  28 22.2809 57.3098   2
   0   5  29 11.1648 45.6906   5
   0  -5  29-10.6512 48.4713   5
   0   5  29-73.2204 49.3469   4
   0  -5  29-5.61308 44.6051   4
   0   5 -29-176.461 72.5473   2
   0  -5 -29 4.74399 72.0731   3
   0   5 -29 20.9223 66.7711   3
   0   5  29-21.9943 53.1427   6
   0  -5 -29-76.6473 72.5059   2
   0   6   0 3906.65 362.898   4
   0  -6   0 3787.28 362.241   4
   0  -6   0 4412.62 363.627   1
   0  -6   0 4130.50 362.131   3
   0   6   0 4035.58 362.034   3
   0  -6   0 3622.41 361.243   6
   0   6   0 4362.79 363.895   1
   0   6   0 4277.22 362.872   2
   0  -6   0 4591.23 363.407   2
   0   6   0 4213.99 362.844   5
   0  -6   0 3780.01 361.998   5
   0  -6   1 5997.64 564.588   4
   0   6   1 6109.38 565.194   4
   0   6  -1 7239.38 566.111   4
   0  -6  -1 5875.77 564.417   4
   0  -6  -1 6674.00 565.697   1
   0  -6   1 6950.66 565.926   1
   0   6   1 6828.74 564.947   3
   0  -6   1 6727.81 564.480   3
   0   6  -1 5925.14 564.071   3
   0  -6  -1 6602.05 564.693   3
   0  -6  -1 5556.99 563.579   6
   0   6   1 6815.21 564.891   6
   0  -6   1 5309.74 563.138   6
   0   6   1 7262.74 566.183   1
   0   6  -1 6681.37 565.932   1
   0   6   1 5865.58 564.642   5
   0   6  -1 6941.30 565.464   5
   0  -6   1 5682.60 563.881   5
   0  -6  -1 5834.48 564.171   5
   0   6  -1 6283.49 564.902   2
   0  -6  -1 6914.44 565.614   2
   0  -6   1 6484.84 565.134   2
   0   6   1 7411.17 566.000   2
   0  -6   2 837.174 83.3163   5
   0   6   2 805.019 82.2119   5
   0   6  -2 914.038 82.3351   5
   0  -6  -2 702.868 83.3245   5
   0   6   2 874.571 82.6875   4
   0   6  -2 950.705 82.9961   4
   0  -6  -2 795.545 84.6452   4
   0  -6   2 795.910 84.3806   4
   0   6  -2 794.570 82.1479   3
   0   6   2 768.818 82.8229   3
   0  -6   2 755.755 80.9021   3
   0  -6  -2 840.110 83.1573   3
   0   6   2 776.854 81.6985   6
   0  -6   2 736.788 81.7178   6
   0  -6  -2 783.153 83.4282   6
   0  -6   2 920.268 84.6866   1
   0   6  -2 1028.38 85.4620   1
   0   6   2 921.361 84.6950   1
   0  -6   2 975.519 83.5207   2
   0   6   2 884.114 83.8431   2
   0   6  -2 860.583 83.2145   2
   0  -6  -2 905.978 83.6993   2
   0   6  -3 1201.04 111.429   5
   0   6   3 1074.99 111.378   5
   0  -6   3 1051.27 111.818   5
   0  -6  -3 1103.60 112.808   5
   0   6  -3 1446.84 113.087   4
   0   6   3 1056.94 111.365   4
   0  -6   3 1166.43 113.019   4
   0   6  -3 1130.17 110.778   3
   0  -6   3 1211.98 111.102   3
   0  -6  -3 1392.27 113.270   3
   0   6   3 1161.83 112.747   3
   0   6   3 1003.91 110.614   6
   0  -6  -3 1005.22 111.657   6
   0  -6   3 1119.33 110.949   6
   0  -6   3 1418.20 114.107   1
   0   6  -3 1436.26 114.441   1
   0   6   3 1371.16 114.624   1
   0  -6   3 1340.93 112.474   2
   0   6   3 1111.21 112.958   2
   0   6  -3 1377.01 112.800   2
   0  -6  -3 1081.03 111.864   2
   0  -6  -4 400.152 55.2197   5
   0   6   4 573.501 53.0954   4
   0   6  -4 532.380 52.5989   4
   0   6   4 522.097 52.4736   5
   0  -6   4 381.783 54.0601   5
   0   6  -4 544.871 52.0705   5
   0   6  -4 395.245 51.5334   3
   0  -6  -4 477.503 54.6578   3
   0  -6   4 535.585 52.4982   3
   0   6   4 419.943 54.1606   3
   0  -6  -4 421.880 55.2451   6
   0   6   4 420.289 51.4601   6
   0  -6   4 388.296 52.0459   6
   0   6  -4 548.667 56.8133   1
   0   6   4 486.946 55.8756   1
   0  -6   4 434.722 54.3580   1
   0   6  -4 512.473 54.3690   2
   0   6   4 394.008 54.0091   2
   0  -6   4 482.572 54.1747   2
   0  -6  -4 514.821 53.9586   2
   0  -6   5 3316.14 345.164   5
   0   6  -5 3701.26 345.993   5
   0   6   5 3448.97 345.963   5
   0   6  -5 3824.26 346.371   2
   0   6   5 3971.60 346.957   2
   0  -6   5 3792.46 346.132   2
   0   6  -5 4351.87 347.284   4
   0   6   5 4089.28 347.066   4
   0   6  -5 3540.75 344.616   3
   0   6   5 4080.13 347.226   3
   0  -6   5 4236.34 345.394   3
   0  -6  -5 4342.82 347.252   3
   0  -6  -5 3350.49 345.481   6
   0   6   5 4096.96 346.676   6
   0  -6   5 3098.51 343.947   6
   0  -6   5 4693.03 348.186   1
   0   6  -5 4512.19 348.120   1
   0  -6  -5 4052.87 346.944   2
   0   6   5 3977.78 347.157   1
   0   6   6 6855.30 562.816   1
   0  -6   6 5581.48 560.237   5
   0   6  -6 6831.59 561.720   5
   0   6   6 6455.14 561.893   5
   0   6  -6 6824.20 562.406   4
   0   6   6 6336.77 562.044   4
   0  -6   6 6095.74 559.944   3
   0   6  -6 6433.05 560.023   3
   0   6   6 6939.17 562.426   3
   0  -6  -6 5990.55 561.591   3
   0  -6   6 5435.09 559.063   6
   0   6   6 6448.25 561.878   6
   0  -6   6 6954.57 562.656   1
   0   6  -6 7091.79 562.802   1
   0  -6  -6 6583.87 562.119   2
   0   6   6 6070.92 561.880   2
   0   6  -6 6448.69 561.613   2
   0  -6   6 6225.88 561.230   2
   0   6   7 4002.12 350.198   1
   0   6  -7 4290.12 349.296   5
   0  -6   7 3307.93 347.760   5
   0   6   7 4220.21 349.772   5
   0   6  -7 4198.33 349.852   4
   0   6   7 4386.19 350.286   4
   0  -6   7 3546.97 347.121   3
   0   6  -7 3738.92 347.433   3
   0   6   7 3980.79 349.965   3
   0  -6  -7 4012.08 349.936   3
   0  -6   7 3128.00 346.384   6
   0   6   7 3924.17 349.242   6
   0  -6   7 3977.43 349.968   1
   0   6  -7 4221.45 350.492   1
   0  -6  -7 3465.40 349.088   2
   0   6   7 4428.55 350.681   2
   0  -6   7 3918.86 349.130   2
   0   6  -7 4013.83 349.334   2
   0   6   8 1296.29 117.643   1
   0   6   8 1303.29 115.229   6
   0  -6   8 1007.04 113.133   6
   0  -6   8 1179.42 116.687   1
   0   6  -8 1139.84 113.784   5
   0   6   8 927.562 113.557   5
   0   6  -8 1376.15 115.558   4
   0   6   8 1282.22 115.085   4
   0  -6   8 1067.88 113.132   3
   0   6  -8 1187.89 113.910   3
   0   6   8 1241.57 117.412   3
   0  -6  -8 1329.23 117.350   3
   0  -6  -8 1264.79 116.918   2
   0   6  -8 1406.86 116.941   2
   0  -6   8 1321.55 116.086   2
   0   6   8 1361.03 117.246   2
   0  -6   9 560.318 57.8324   1
   0  -6   9 354.265 51.7797   6
   0   6   9 451.113 50.7185   6
   0  -6   9 529.412 57.6832   1
   0  -6   9 488.709 55.1251   2
   0  -6   9 467.568 54.2151   2
   0  -6   9 349.147 50.2692   3
   0   6   9 533.916 57.0184   2
   0   6   9 553.437 52.2788   5
   0  -6   9 497.956 51.4587   5
   0   6   9 431.768 50.9031   4
   0  -6   9 461.210 51.1817   4
   0  -6   9 384.536 50.6943   3
   0  -6  -9 413.265 56.3418   3
   0   6   9 357.478 55.2058   3
   0  -6  -9 407.099 54.7340   2
   0   6   9 335.187 55.1934   1
   0   6  10 4774.65 417.555   1
   0  -6 -10 4613.53 417.176   1
   0  -6  10 5045.56 417.587   1
   0   6  10 4705.07 416.718   6
   0  -6  10 3650.55 413.058   6
   0  -6  10 4343.49 413.841   3
   0  -6  10 4769.81 417.279   1
   0  -6  10 5139.19 416.703   2
   0  -6  10 4576.67 414.268   6
   0  -6  10 5180.59 416.586   5
   0   6  10 4381.75 416.116   5
   0   6  10 4601.30 416.592   4
   0  -6  10 5357.25 417.519   4
   0  -6  10 4487.05 414.356   3
   0   6  10 4912.47 417.483   3
   0  -6 -10 4857.81 417.441   3
   0  -6 -10 4593.32 417.213   2
   0  -6  10 4987.77 416.591   2
   0   6  10 5023.91 417.796   2
   0  -6 -11-34.1684 40.4271   1
   0   6  11-18.4065 36.7396   1
   0  -6  11-24.3604 34.9763   1
   0   6  11 9.76546 23.5518   6
   0  -6  11-26.2838 32.2191   6
   0  -6  11 19.4720 29.4721   3
   0  -6 -11-27.8852 37.4349   3
   0  -6  11-8.31905 32.6633   2
   0  -6  11 3.08313 37.3052   1
   0  -6  11 13.2695 26.6819   6
   0   6  11-6.52240 23.4995   5
   0  -6  11-17.4646 25.6881   5
   0   6  11-16.3229 23.1350   4
   0  -6  11-16.1882 24.1749   4
   0  -6  11 71.9718 32.5074   3
   0   6  11-3.06026 37.3501   3
   0   6  11 21.4527 37.0820   2
   0  -6  11 56.0842 34.0780   2
   0  -6 -12 1791.13 155.150   1
   0   6  12 1857.04 155.507   1
   0  -6  12 1849.75 154.861   1
   0   6  12 1445.12 150.872   6
   0  -6  12 1184.41 148.740   6
   0  -6  12 1403.65 149.449   3
   0  -6  12 1753.00 154.560   1
   0  -6  12 1727.97 152.579   2
   0  -6  12 1682.21 149.917   6
   0   6  12 1642.98 151.695   5
   0  -6  12 1691.63 151.468   5
   0   6  12 1572.24 151.329   4
   0  -6  12 1887.12 151.406   3
   0  -6  12 1663.72 151.667   4
   0   6  12 1680.73 154.789   3
   0   6  12 1599.37 153.681   2
   0  -6  12 1724.53 152.768   2
   0  -6 -13 1624.18 156.409   1
   0  -6  13 1516.48 150.658   6
   0   6  13 1581.84 152.256   6
   0  -6  13 1648.74 151.645   3
   0  -6  13 1558.47 154.562   1
   0  -6  13 1771.22 150.925   6
   0   6  13 1606.72 152.537   5
   0  -6  13 1658.16 152.804   5
   0   6  13 1546.75 152.276   4
   0  -6  13 1691.88 153.009   4
   0  -6  13 1557.61 151.454   3
   0  -6  13 1990.47 155.487   2
   0  -6  13 1646.08 155.327   1
   0  -6 -13 1733.93 156.256   2
   0  -6  13 1824.86 155.278   2
   0  -6 -14 416.446 60.6749   1
   0   6  14 356.025 47.3105   6
   0  -6  14 434.359 48.8153   6
   0  -6  14 421.161 49.9004   5
   0   6  14 322.994 46.5779   5
   0   6  14 367.045 47.0681   4
   0  -6  14 360.499 48.0663   4
   0  -6  14 357.487 52.0069   3
   0  -6  14 451.784 51.7605   3
   0  -6 -14 385.462 59.9636   3
   0  -6  14 385.997 53.9860   2
   0  -6  14 362.369 58.0350   1
   0  -6 -14 481.833 60.2575   2
   0  -6  14 397.301 55.6796   2
   0   6  15 514.952 73.7121   1
   0  -6 -15 551.031 73.4474   1
   0  -6  15 525.558 71.1111   1
   0  -6 -15 611.457 73.9212   3
   0  -6  15 501.640 65.9747   3
   0  -6  15 550.965 74.0284   1
   0  -6  15 620.622 70.7544   2
   0  -6  15 605.887 64.6032   6
   0  -6  15 698.991 67.0915   5
   0   6  15 568.050 65.1381   4
   0  -6  15 522.042 66.1541   3
   0  -6  15 635.541 67.0658   4
   0  -6 -15 582.914 73.2567   2
   0  -6  15 645.212 71.4038   2
   0   6  16 288.958 57.7554   1
   0  -6 -16 403.589 59.2442   1
   0  -6  16 251.282 55.6862   1
   0   6  16 312.114 46.6647   6
   0  -6 -16 377.580 60.3046   3
   0  -6  16 289.351 49.0939   3
   0  -6  16 346.355 59.2845   1
   0  -6  16 363.156 45.3959   6
   0  -6  16 335.202 47.0611   5
   0   6  16 328.339 45.3294   4
   0  -6  16 206.641 49.8673   3
   0  -6  16 286.630 44.2329   4
   0   6  16 350.050 56.5515   3
   0  -6 -16 315.366 57.0537   2
   0  -6  16 302.138 55.4417   2
   0   6  17 470.439 56.4772   6
   0  -6  17 298.799 54.8363   3
   0  -6  17 461.516 56.4877   6
   0  -6  17 422.731 56.1387   5
   0   6  17 499.811 57.8340   5
   0   6  17 344.483 55.2086   4
   0  -6  17 496.699 56.0811   4
   0   6  17 464.128 64.6744   3
   0  -6  17 540.012 66.2051   1
   0   6  17 423.724 65.3058   2
   0   6  18 571.112 60.0262   6
   0  -6 -18 430.834 71.4360   3
   0  -6  18 463.648 61.2130   3
   0   6 -18 437.933 66.9162   2
   0  -6  18 625.556 66.8569   2
   0  -6  18 495.087 57.5783   6
   0  -6  18 504.663 59.0854   5
   0   6  18 479.142 57.6328   5
   0  -6 -18 213.882 65.1236   2
   0   6  18 351.699 65.2095   2
   0  -6  18 480.785 59.1613   4
   0   6  18 358.651 66.4032   3
   0  -6 -18 502.175 72.8306   1
   0   6 -18 526.449 71.8394   1
   0  -6  18 407.158 65.7773   1
   0   6 -18 335.396 62.6480   3
   0   6  19 83.0026 37.2498   6
   0  -6  19 74.9095 41.3528   3
   0  -6 -19 31.8834 55.7160   3
   0  -6  19 123.903 50.1973   2
   0  -6  19 119.943 37.1768   5
   0   6  19 30.6798 33.5631   5
   0   6  19 117.756 49.9480   2
   0  -6 -19 11.9909 52.0960   2
   0  -6  19 95.9858 36.0990   4
   0   6  19 66.5709 49.6359   3
   0   6 -19 112.279 48.0930   3
   0  -6 -19 104.087 54.5425   1
   0   6 -19 119.459 58.2164   1
   0  -6  19 113.406 50.6088   1
   0  -6  19 117.553 39.1576   6
   0  -6  20 39.8252 37.5396   6
   0   6  20 4.02378 46.7450   2
   0  -6 -20 45.1137 52.2293   2
   0  -6 -20 20.5414 55.6453   1
   0  -6  20 32.0980 48.9768   1
   0   6 -20 20.4478 57.4735   1
   0   6  20 4.01225 50.2201   3
   0  -6  20 66.2926 36.3693   5
   0  -6  20 26.2632 46.9713   2
   0   6 -20 119.830 46.9930   3
   0  -6 -20-69.4854 56.9456   3
   0  -6  20-3.11253 43.6849   3
   0  -6  21 62.3324 39.8210   6
   0   6  21 46.6501 35.2023   5
   0  -6  21 55.7682 38.8463   5
   0   6  21 53.5590 51.2892   2
   0  -6 -21 84.0280 57.0285   2
   0  -6  21 98.6858 55.2475   1
   0  -6 -21 126.329 59.5493   1
   0   6 -21 71.2824 58.7289   1
   0   6  21 73.8721 52.2733   3
   0   6 -21 51.0756 55.5529   2
   0  -6  21 92.6515 50.3068   2
   0  -6  21 106.545 46.0507   3
   0  -6 -21 108.808 58.8700   3
   0   6 -21 150.582 51.9931   3
   0   6  22 415.495 59.5681   6
   0  -6 -22 470.800 75.3004   3
   0   6 -22 516.850 72.4875   2
   0  -6  22 487.444 67.7209   2
   0  -6  22 364.363 58.6499   6
   0  -6  22 474.558 60.7751   5
   0   6  22 345.913 58.0477   5
   0   6  22 341.304 65.5948   2
   0  -6 -22 464.273 73.3934   2
   0  -6  22 326.025 56.5205   4
   0   6  22 356.620 69.6665   3
   0   6 -22 450.652 73.8359   1
   0  -6  22 323.909 66.6571   1
   0  -6 -22 513.034 75.9366   1
   0   6 -22 512.572 67.5485   3
   0   6  23 9.81324 42.7365   6
   0  -6 -23 26.2208 61.3668   3
   0  -6  23 31.1395 49.3755   3
   0   6 -23 8.28434 58.3558   2
   0  -6  23 93.4872 54.5609   2
   0  -6  23-3.75533 43.0952   6
   0   6  23 19.7634 37.6241   5
   0   6  23 47.3251 52.6083   2
   0  -6 -23 8.78708 60.7559   2
   0  -6  23 34.5472 38.9368   4
   0   6  23 17.1174 55.3675   3
   0  -6  23 42.9647 55.3055   1
   0   6 -23-21.9518 61.3837   1
   0  -6 -23-17.6256 59.9769   1
   0   6 -23-7.02663 52.7904   3
   0  -6  24 8.76652 56.9899   1
   0   6 -24 4.48062 63.9198   1
   0  -6 -24 49.4551 63.3282   1
   0   6  24-20.1453 43.7303   6
   0  -6 -24 53.4842 63.2500   3
   0  -6  24 75.0601 52.0513   3
   0  -6  24 95.7065 55.7802   2
   0   6 -24 46.6999 60.0575   2
   0  -6  24 50.7318 46.1952   6
   0   6  24 10.1501 38.9145   5
   0  -6  24-4.72404 42.3874   5
   0   6  24-4.38551 53.3863   2
   0  -6 -24-31.3804 62.8735   2
   0  -6  24-30.4337 39.1736   4
   0   6  24 82.8450 55.2454   3
   0   6  24-8.79618 56.3853   1
   0   6 -24 29.0571 54.1520   3
   0  -6  25 71.4222 60.3958   1
   0  -6 -25-22.9101 65.9738   1
   0   6 -25 86.7892 65.2275   1
   0   6  25 36.1321 44.5580   6
   0  -6  25-58.9639 50.7831   3
   0  -6 -25 58.9998 65.3465   3
   0   6 -25 4.34534 60.8081   2
   0  -6  25-21.2709 54.4653   2
   0  -6  25 8.10115 45.7807   6
   0   6  25-31.2323 43.8961   5
   0  -6  25 14.5964 43.4174   5
   0   6  25-10.4653 42.5120   4
   0  -6  25-5.20694 42.7102   4
   0   6  25-17.7532 57.9179   3
   0  -6 -25 95.8974 63.8333   2
   0   6  25 26.7757 54.3971   2
   0   6  25 89.5582 60.8666   1
   0   6 -26-106.917 68.9565   1
   0  -6 -26-18.6475 69.2210   1
   0   6  26 36.9962 45.3537   6
   0  -6  26 18.9773 53.1087   3
   0  -6 -26 41.5517 69.9282   3
   0  -6  26-13.0303 55.3116   2
   0   6 -26 22.1908 64.9384   2
   0  -6  26 37.7903 47.7642   6
   0   6  26 21.3347 42.4772   5
   0  -6  26-10.0080 44.1649   5
   0   6  26-37.5310 44.7967   4
   0  -6  26 16.0142 44.6003   4
   0   6  26 36.0821 59.4359   3
   0  -6 -26-18.5857 65.5777   2
   0   6 -26 61.8021 62.0859   3
   0   6 -27 4.72588 70.4945   1
   0  -6 -27 18.9519 72.2121   1
   0  -6  27 134.758 50.4236   6
   0   6  27-16.3735 43.3689   5
   0  -6  27 66.8396 46.7828   5
   0   6  27 16.4651 47.0049   4
   0  -6  27 71.0561 46.8135   4
   0   6 -27 217.404 68.4065   2
   0   6 -27 27.8140 62.7266   3
   0  -6 -27 23.4477 67.5724   3
   0  -6  27 35.1286 55.8260   3
   0  -6 -27 70.8075 67.4567   2
   0  -6  27 101.806 59.3246   2
   0   6  27 5.40588 46.3039   6
   0   6  28 49.7048 50.8269   6
   0  -6 -28 114.203 72.6274   3
   0  -6  28 80.1269 57.4956   3
   0  -6  28 89.6806 51.7496   5
   0   6  28-33.4711 46.0327   5
   0   6  28 22.4468 47.5895   4
   0  -6  28 27.9409 46.5422   4
   0   6 -28 96.8620 69.8241   2
   0   6 -28 53.0803 65.2937   3
   0  -6 -28 95.7535 72.4692   2
   0  -6  28 22.5250 58.7440   2
   0   6 -28 28.7598 71.6046   1
   0  -6  29 113.534 51.2796   5
   0   6  29 56.9294 49.5713   5
   0   6  29 40.1026 52.6069   4
   0  -6  29 114.139 50.2466   4
   0   6 -29-28.1547 71.4109   2
   0  -6  29 102.659 58.2087   3
   0   6  29 22.5429 49.0791   6
   0   6 -29 33.5037 66.9775   3
   0   7   0 25.5057 21.6535   4
   0   7   0-37.1586 30.2357   3
   0  -7   0-14.0541 29.4829   3
   0   7   0-35.2058 32.2973   1
   0  -7   0-10.9478 31.4468   1
   0  -7   0 13.9977 32.7008   6
   0   7   0 16.7307 24.3185   6
   0   7   0-53.5988 24.6132   5
   0  -7   0-15.6078 28.5083   2
   0   7   0 12.8795 31.4927   2
   0   7  -1 73.8215 24.7056   4
   0   7   1 59.6946 23.9562   4
   0  -7   1 71.2887 34.1021   1
   0  -7  -1 41.1625 31.5943   1
   0   7   1 46.1576 33.6845   1
   0   7  -1 105.768 34.8348   1
   0  -7  -1 72.1460 29.5187   3
   0   7   1 59.5810 31.6812   3
   0   7  -1 49.9435 29.5962   3
   0  -7   1 59.5153 28.5359   3
   0  -7  -1 32.7667 33.6183   6
   0   7   1 12.2980 24.7817   6
   0  -7   1 50.9597 33.6501   6
   0   7  -1 48.9505 25.2506   6
   0   7   1 56.8818 23.8835   5
   0   7  -1 111.911 26.3608   5
   0   7  -1 35.8726 32.2277   2
   0  -7  -1 28.8945 29.2943   2
   0  -7   1 82.7977 31.2851   2
   0   7   1 85.7972 32.3343   2
   0  -7  -2 4009.73 334.844   2
   0   7   2 3829.31 334.665   2
   0   7  -2 3907.24 334.452   2
   0  -7   2 4039.73 334.675   2
   0   7  -2 4058.14 334.713   4
   0   7   2 3681.06 334.304   4
   0   7  -2 3540.16 332.955   3
   0  -7  -2 3583.13 333.690   3
   0   7   2 3758.43 334.073   3
   0  -7   2 3694.47 333.013   3
   0   7   2 3993.58 333.866   6
   0   7  -2 3283.98 332.625   6
   0  -7   2 3238.92 332.082   6
   0   7  -2 4291.95 335.819   1
   0  -7  -2 4173.81 335.639   1
   0   7   2 3819.03 334.897   1
   0  -7   2 3921.49 335.008   1
   0   7  -2 3884.60 334.041   5
   0   7   2 3486.28 333.734   5
   0   7  -3 1063.95 96.8966   2
   0  -7   3 1015.13 96.2361   2
   0  -7  -3 886.001 96.2541   2
   0   7   3 1007.86 96.6472   2
   0   7   3 965.645 95.0176   4
   0   7  -3 930.578 94.5969   4
   0   7  -3 968.683 94.6343   3
   0  -7  -3 1103.66 96.7365   3
   0  -7   3 1009.30 94.5546   3
   0   7   3 1097.76 97.5006   3
   0   7   3 1050.74 94.7825   6
   0  -7   3 808.509 94.0066   6
   0   7  -3 838.673 93.2424   6
   0  -7   3 1050.06 97.7361   1
   0   7  -3 1262.02 99.0931   1
   0  -7  -3 1095.54 98.1221   1
   0   7   3 964.521 97.7014   1
   0   7   3 986.496 94.7604   5
   0   7  -3 871.682 93.8449   5
   0   7   4 1600.47 151.544   2
   0  -7  -4 1667.37 151.553   2
   0  -7   4 1814.29 151.480   2
   0   7  -4 1477.06 150.580   2
   0   7   4 1724.32 150.777   4
   0   7  -4 1784.32 150.783   4
   0   7  -4 1633.90 149.436   3
   0  -7  -4 1612.41 150.933   3
   0   7   4 1543.79 150.841   3
   0  -7   4 1579.10 149.666   3
   0  -7   4 1269.98 148.453   6
   0   7  -4 1567.20 148.619   6
   0   7   4 1611.84 150.078   6
   0   7  -4 1715.03 152.115   1
   0  -7   4 1748.57 152.598   1
   0   7   4 1749.83 152.604   1
   0   7  -4 1481.46 149.576   5
   0   7   4 1760.28 150.735   5
   0   7   5 2888.11 248.141   2
   0  -7  -5 2501.98 247.644   2
   0  -7   5 3039.98 247.859   2
   0   7  -5 2844.32 247.337   2
   0   7  -5 2626.69 246.493   4
   0   7   5 2944.17 247.349   4
   0   7  -5 2794.52 246.002   3
   0  -7  -5 2949.57 247.687   3
   0  -7   5 2674.78 245.320   3
   0   7   5 2970.81 247.909   3
   0   7   5 2477.37 246.055   6
   0   7  -5 2689.49 245.129   6
   0  -7   5 2270.34 244.521   6
   0  -7   5 3187.16 249.073   1
   0   7  -5 2835.49 248.116   1
   0   7   5 3408.56 249.636   1
   0   7   5 2576.91 246.445   5
   0   7  -5 2645.68 246.202   5
   0   7   6 506.876 58.3874   1
   0   7  -6 468.018 51.0507   5
   0   7   6 366.139 49.3142   5
   0   7   6 498.683 51.7600   4
   0   7  -6 394.734 50.2919   4
   0   7  -6 384.561 52.1425   3
   0  -7  -6 505.334 57.4883   3
   0  -7   6 518.878 53.0428   3
   0   7   6 480.189 57.4255   3
   0   7  -6 360.003 49.9680   6
   0  -7   6 386.144 52.8348   6
   0   7   6 498.646 51.6782   6
   0   7  -6 452.131 57.0091   1
   0  -7   6 451.580 57.1206   1
   0  -7  -6 380.277 55.4973   2
   0  -7   6 396.070 53.3680   2
   0   7  -6 514.749 56.0749   2
   0   7   6 550.985 57.2868   2
   0   7   7 480.234 59.2152   5
   0   7  -7 583.771 60.4733   5
   0   7  -7 592.882 64.6275   2
   0   7   7 710.282 66.5956   2
   0  -7   7 560.571 63.1428   2
   0   7   7 546.558 59.8317   4
   0   7  -7 640.269 60.3938   4
   0   7  -7 536.168 61.6666   3
   0  -7  -7 525.734 65.0973   3
   0   7   7 574.541 65.6597   3
   0  -7   7 509.704 61.1561   3
   0  -7   7 515.830 62.1881   6
   0   7   7 594.137 61.0404   6
   0   7  -7 575.648 59.9582   6
   0  -7   7 548.896 65.1599   1
   0   7  -7 483.100 65.6438   1
   0  -7  -7 557.687 64.7592   2
   0   7   7 512.660 65.7856   1
   0   7   8 2410.48 218.622   1
   0   7  -8 2333.18 216.442   5
   0   7   8 1882.97 215.550   5
   0   7  -8 2588.05 217.483   4
   0   7   8 2573.73 217.701   4
   0  -7   8 2446.99 215.671   3
   0   7  -8 2603.34 215.865   3
   0  -7  -8 2468.50 217.995   3
   0   7   8 2534.87 218.810   3
   0   7   8 2514.95 218.402   2
   0   7  -8 2638.76 218.164   2
   0  -7   8 2336.01 217.023   2
   0  -7   8 2548.22 218.670   1
   0   7  -8 2538.46 219.146   1
   0  -7  -8 2487.51 218.331   2
   0  -7   8 2034.29 214.374   6
   0   7   8 2512.70 217.252   6
   0   7  -8 2221.80 214.459   6
   0  -7   9 1189.30 144.449   6
   0   7   9 1620.13 147.010   6
   0  -7   9 1735.72 150.199   1
   0   7   9 1926.40 151.231   2
   0  -7   9 1697.79 148.390   2
   0   7   9 1303.69 146.271   5
   0   7   9 1737.76 147.548   4
   0  -7   9 1433.31 145.498   3
   0   7   9 1582.91 149.456   3
   0  -7  -9 1771.26 150.065   3
   0  -7  -9 1626.29 149.365   2
   0   7   9 1621.05 150.089   1
   0   7  10 3178.85 260.417   1
   0  -7  10 2912.11 259.614   1
   0   7  10 2953.96 258.395   6
   0  -7  10 2438.98 255.172   6
   0  -7  10 2709.81 255.870   3
   0  -7  10 3190.28 260.239   1
   0  -7  10 3132.96 258.623   2
   0  -7  10 2720.22 255.525   6
   0   7  10 2706.15 257.657   5
   0  -7  10 3139.29 258.292   5
   0   7  10 2196.89 256.387   4
   0  -7  10 3242.66 259.081   4
   0  -7  10 2864.05 256.369   3
   0  -7 -10 3021.74 259.996   3
   0   7  10 3032.85 260.289   3
   0  -7 -10 3276.74 260.447   2
   0  -7  10 2987.16 258.650   2
   0   7  10 2977.84 259.598   2
   0  -7  11 2215.93 241.084   6
   0   7  11 2575.66 244.402   6
   0  -7  11 2351.88 242.351   3
   0  -7  11 2773.75 246.832   1
   0  -7  11 3338.90 246.542   2
   0  -7  11 2697.71 242.403   6
   0  -7  11 3495.71 246.608   5
   0   7  11 2809.52 244.995   5
   0   7  11 2271.92 243.446   4
   0  -7  11 2777.99 245.016   4
   0  -7  11 2543.34 242.671   3
   0  -7 -11 3059.58 247.542   3
   0  -7 -11 2709.22 246.658   2
   0  -7  11 2682.31 245.003   2
   0  -7 -12 317.705 57.7365   1
   0  -7  12 294.287 50.7009   6
   0   7  12 355.719 46.8721   6
   0  -7  12 396.746 49.4063   3
   0  -7 -12 391.958 57.2080   3
   0  -7  12 430.388 53.0241   2
   0  -7  12 366.901 57.4064   1
   0  -7  12 337.385 47.4515   6
   0   7  12 342.071 46.2703   5
   0  -7  12 336.514 47.7563   5
   0   7  12 309.483 45.9362   4
   0  -7  12 471.554 48.9282   4
   0  -7  12 366.134 49.9466   3
   0  -7 -12 403.335 57.6219   2
   0  -7  12 338.647 54.0465   2
   0  -7 -13-21.3074 46.6265   1
   0   7  13 20.9871 44.7194   1
   0  -7  13-6.94987 44.6572   1
   0   7  13 45.5714 28.1438   6
   0  -7 -13 49.6140 43.0698   3
   0  -7  13-2.51144 35.1821   3
   0  -7  13 19.1235 39.6738   2
   0  -7  13-28.2217 44.9835   1
   0  -7  13-15.6368 29.7944   6
   0   7  13 11.4103 25.5519   5
   0   7  13 45.6806 27.8814   4
   0  -7  13-13.6491 29.4532   5
   0  -7  13-65.9366 37.2563   3
   0  -7  13 7.55424 27.6647   4
   0   7  13-52.3642 43.2141   3
   0   7  13 48.9513 41.9399   2
   0  -7  13-48.4523 40.2078   2
   0  -7 -14 624.468 73.1223   1
   0   7  14 575.001 70.9976   1
   0  -7  14 507.246 69.7429   1
   0   7  14 475.433 61.2482   6
   0  -7  14 596.826 64.0369   3
   0  -7  14 522.412 70.6832   1
   0  -7  14 502.582 60.9690   6
   0   7  14 503.262 60.3460   5
   0  -7  14 536.691 62.1381   5
   0   7  14 562.381 61.7009   4
   0  -7  14 479.810 63.7024   3
   0  -7  14 476.089 60.8506   4
   0   7  14 607.052 71.1321   3
   0   7  14 618.221 70.4988   2
   0  -7  14 602.341 68.8320   2
   0   7  15 1092.68 102.551   1
   0  -7  15 986.735 99.8043   1
   0   7  15 990.876 94.5805   6
   0  -7  15 889.432 92.4246   6
   0   7  15 1100.69 95.5815   5
   0  -7  15 979.312 93.8843   5
   0   7  15 930.161 94.4005   4
   0  -7  15 886.856 94.0903   4
   0  -7  15 966.098 94.5369   3
   0   7  15 930.058 100.861   3
   0   7  15 978.179 100.347   2
   0  -7  15 874.444 98.0191   2
   0   7  16 284.136 59.5834   1
   0  -7 -16 277.424 60.4187   1
   0   7  16 243.217 44.3690   6
   0  -7 -16 296.691 62.3237   3
   0  -7  16 308.510 50.8210   3
   0  -7  16 295.710 54.7322   2
   0  -7  16 388.039 46.9975   6
   0  -7  16 366.782 48.3137   5
   0   7  16 268.377 44.7886   5
   0   7  16 213.862 42.9982   4
   0  -7  16 300.660 52.6333   3
   0  -7  16 366.280 46.4258   4
   0   7  16 401.582 61.1521   3
   0   7  16 246.252 55.9349   2
   0  -7 -16 269.718 59.7352   2
   0  -7  16 398.857 58.0277   2
   0   7  17 81.5642 50.8103   1
   0  -7 -17 98.8299 54.8110   3
   0  -7  17 123.737 40.7445   3
   0  -7  17 93.0434 48.0873   2
   0  -7  17 3.92999 51.0086   1
   0  -7 -17 47.4479 54.0885   1
   0  -7  17 108.158 50.7917   1
   0  -7  17 91.0285 37.0776   6
   0  -7  17 93.8543 36.2544   5
   0   7  17 95.1672 35.1073   5
   0   7  17 103.828 35.6731   4
   0  -7  17 131.000 43.4135   3
   0  -7  17 180.397 38.5122   4
   0  -7  17 123.578 50.1223   2
   0  -7 -17 31.6291 50.7195   2
   0  -7  18 47.6790 41.1031   3
   0  -7 -18 80.9962 53.8930   3
   0  -7  18 12.0873 53.0352   1
   0  -7  18 33.1011 46.1114   2
   0  -7  18 28.3050 33.3783   5
   0  -7 -18 133.704 55.9521   2
   0  -7  18-4.42897 33.4368   4
   0  -7  18 12.0620 43.2340   3
   0   7  18 83.5022 50.0416   3
   0  -7  18-22.0945 38.3470   6
   0   7  18 103.464 53.6537   1
   0  -7  18 79.1708 49.6176   1
   0  -7 -18-36.4758 56.1560   1
   0  -7  19 124.755 42.5545   6
   0  -7  19 158.773 42.2352   5
   0   7  19 154.637 54.8765   2
   0  -7 -19 82.9737 56.2798   2
   0  -7  19 181.105 49.6280   3
   0   7  19 134.234 53.6870   3
   0  -7  19 158.675 51.6411   2
   0  -7  19 132.089 54.8996   1
   0  -7  19 141.809 53.8133   1
   0  -7 -19 132.839 60.5182   1
   0  -7 -19 149.212 58.2101   3
   0  -7  19 222.018 48.3028   3
   0   7  20 414.987 59.6139   6
   0  -7 -20 461.914 72.7763   3
   0  -7  20 513.387 63.0375   3
   0  -7  20 464.577 71.2730   1
   0  -7  20 465.175 67.6646   2
   0  -7  20 467.681 59.3868   6
   0   7  20 368.421 57.8972   5
   0  -7  20 491.697 60.2794   5
   0  -7 -20 526.020 72.6743   2
   0   7  20 415.934 68.3548   2
   0  -7  20 389.840 58.7497   4
   0  -7  20 323.133 63.0728   3
   0   7  20 344.861 67.3827   3
   0  -7 -20 428.879 75.8786   1
   0  -7  20 397.560 71.0782   1
   0  -7  20 358.867 67.7208   2
   0   7  21 169.547 43.9636   6
   0  -7 -21 259.580 64.4071   3
   0  -7  21 189.964 61.5066   1
   0  -7  21 186.719 56.2152   2
   0  -7  21 212.874 48.1479   6
   0   7  21 155.334 43.3542   5
   0   7  21 241.971 59.5223   2
   0  -7 -21 186.358 61.0759   2
   0  -7  21 274.087 54.8850   3
   0  -7  21 101.443 40.9275   4
   0   7  21 178.084 56.8249   3
   0  -7 -21 234.231 65.4887   1
   0  -7  21 215.712 61.2776   1
   0  -7  21 153.712 57.9465   2
   0  -7  22 11.0502 42.3772   6
   0   7  22-4.98258 39.1421   5
   0  -7 -22 75.1596 62.0622   2
   0   7  22-8.65766 51.9963   2
   0  -7  22-14.8892 39.9187   4
   0   7  22 4.32058 54.2914   3
   0  -7  22-77.2779 51.9282   2
   0  -7 -22 61.7768 63.5928   3
   0  -7 -22 22.1350 65.0943   1
   0  -7  22 8.63253 53.8705   1
   0   7  22-34.7883 41.6469   6
   0  -7  23 34.3899 47.3646   6
   0  -7  23-42.5027 43.4625   5
   0   7  23-5.11049 37.2767   5
   0  -7 -23-31.5426 62.1526   2
   0   7  23 4.40776 54.9380   2
   0  -7  23 40.7438 40.5585   4
   0   7  23-26.3746 56.3424   3
   0  -7  23-49.9028 52.3971   2
   0  -7 -23 4.49403 62.5385   3
   0  -7  23-21.0696 49.5607   3
   0  -7 -23 40.6044 61.6693   1
   0  -7  23 39.5621 58.4911   1
   0   7  23 30.5605 41.3706   6
   0  -7  24 11.8821 45.3468   6
   0  -7  24 4.85742 44.0233   5
   0   7  24-20.9405 41.8285   5
   0  -7 -24 22.9296 63.3232   2
   0   7  24-13.4446 56.0854   2
   0  -7  24-99.2086 44.6743   4
   0   7  24 17.8732 59.2401   3
   0  -7 -24 4.57248 66.7014   3
   0  -7  24 83.2284 52.6284   3
   0   7  24 10.4300 45.6447   6
   0   7 -24-26.0285 61.4847   2
   0  -7  24 50.9812 54.0990   2
   0  -7  24-8.94482 59.5810   1
   0   7 -24 114.419 70.5300   1
   0  -7 -24 41.3425 65.9969   1
   0  -7  25 379.269 60.3993   5
   0   7  25 246.442 53.0618   5
   0  -7 -25 293.598 74.4538   2
   0  -7  25 288.673 56.0942   4
   0   7 -25 451.587 74.4221   2
   0  -7  25 298.988 67.7961   2
   0   7  25 271.975 56.5228   6
   0  -7 -25 232.277 74.6764   3
   0  -7  25 271.779 62.7530   3
   0   7 -25 176.855 77.8777   1
   0  -7 -25 434.324 79.5908   1
   0  -7  25 180.485 55.4990   6
   0  -7  26-4.24446 47.4203   6
   0   7  26-5.47717 46.1991   5
   0  -7  26 10.2439 46.0821   5
   0  -7 -26 4.73133 69.5842   2
   0  -7  26 43.7521 47.7574   4
   0  -7  26-13.2404 56.0720   2
   0   7 -26 90.2900 67.9463   2
   0   7  26-38.1363 48.8840   6
   0  -7 -26 23.5651 69.3832   3
   0  -7  26 61.2391 55.9083   3
   0   7 -26 4.72598 70.3212   1
   0  -7 -26 137.484 72.6793   1
   0   7 -26 19.4749 62.0510   3
   0   7 -27-33.5598 71.7894   1
   0   7  27 66.7170 49.9463   6
   0  -7  27-27.4986 56.2211   3
   0  -7 -27-33.4430 72.6850   3
   0  -7  27 73.5017 48.0367   5
   0   7  27 72.6992 46.9505   5
   0   7  27 5.61080 49.0563   4
   0  -7  27 22.3526 46.9164   4
   0  -7  27 58.3894 57.9369   2
   0   7 -27-13.7945 69.2487   2
   0  -7  27 35.0833 50.1284   6
   0  -7 -27 33.5774 69.6114   2
   0   7 -27 56.0307 67.5426   3
   0   7  28 28.5203 49.2519   5
   0  -7  28-5.37655 51.8269   5
   0   7  28 28.6251 47.8545   4
   0  -7  28 39.9102 47.3677   4
   0   7 -28 70.1154 70.1872   2
   0  -7  28 88.6356 59.1446   3
   0   7  28 79.3707 51.8051   6
   0   7 -28 143.761 69.0108   3
   0   8   0 129.346 28.6959   4
   0   8   0 120.773 36.3932   3
   0  -8   0 129.948 35.9069   3
   0  -8   0 141.696 38.6277   1
   0   8   0 97.3683 38.8044   1
   0   8   0 98.5574 30.2323   6
   0   8   0 125.571 29.5544   5
   0   8   0 153.748 39.5554   2
   0  -8   0 82.1673 37.5240   2
   0   8   1 58.3424 24.5196   4
   0   8  -1 90.6620 26.3403   4
   0  -8   1 33.9143 37.2443   1
   0   8   1 64.0170 38.6254   1
   0   8  -1 121.816 40.1918   1
   0  -8  -1 74.0694 38.9812   1
   0  -8  -1 132.902 35.8818   3
   0   8   1 83.1913 35.7352   3
   0   8  -1 100.416 36.1173   3
   0  -8   1 148.209 35.5379   3
   0   8   1 86.9749 30.6257   6
   0   8  -1 91.0762 31.8757   6
   0   8  -1 94.4555 29.2300   5
   0   8   1 83.4274 27.3297   5
   0  -8  -1 112.366 36.7627   2
   0   8  -1 69.2967 36.3777   2
   0   8   1 111.062 37.3420   2
   0  -8   1 110.985 37.2685   2
   0   8   2 1019.34 108.870   2
   0   8  -2 1303.84 109.887   2
   0  -8   2 1091.21 107.997   2
   0  -8  -2 1025.47 108.864   2
   0   8  -2 1067.24 106.112   4
   0   8   2 1105.23 106.661   4
   0   8  -2 1109.10 107.603   3
   0   8   2 1072.18 108.190   3
   0  -8  -2 1083.36 108.054   3
   0  -8   2 1153.06 107.469   3
   0   8  -2 962.436 105.413   6
   0   8   2 1190.28 107.226   6
   0   8   2 1329.68 111.445   1
   0   8  -2 1131.85 110.124   1
   0  -8  -2 1206.69 110.630   1
   0  -8   2 1139.71 110.216   1
   0   8  -2 1022.35 106.080   5
   0   8   2 1191.72 106.726   5
   0   8  -3 410.150 50.2206   4
   0   8   3 437.664 50.7426   4
   0   8   3 398.394 57.6322   1
   0  -8   3 555.447 59.0811   1
   0  -8  -3 553.733 59.5929   1
   0  -8  -3 456.124 56.6339   3
   0   8   3 437.008 58.1135   3
   0  -8   3 348.087 52.1682   3
   0   8  -3 377.279 54.3020   3
   0   8  -3 411.974 51.0859   6
   0   8   3 447.875 51.8810   6
   0   8  -3 508.316 59.2438   1
   0   8  -3 201.294 46.8267   5
   0   8   3 479.548 51.0766   5
   0  -8  -3 515.287 58.7004   2
   0  -8   3 415.155 55.3996   2
   0   8  -3 578.087 58.3468   2
   0   8   3 569.054 58.9666   2
   0   8  -4 9.20634 26.8770   5
   0   8   4-16.1707 26.6971   5
   0   8  -4 46.4763 25.4463   4
   0   8   4 36.6542 24.7900   4
   0  -8  -4-3.08054 36.2423   2
   0   8   4 86.8635 37.4171   3
   0   8  -4 22.2768 35.2260   3
   0  -8  -4 52.7165 37.7002   3
   0  -8   4-7.49297 32.3782   3
   0   8  -4 30.7625 29.5766   6
   0   8   4 30.5682 27.8648   6
   0   8  -4 28.0153 37.8934   1
   0   8   4 15.6158 36.4013   1
   0  -8   4-22.0650 37.2522   1
   0  -8  -4 34.7916 38.7762   1
   0   8   4 63.8816 38.0310   2
   0  -8   4 41.1453 34.3697   2
   0   8  -4 40.6763 37.1611   2
   0  -8   5 127.743 41.7408   1
   0  -8  -5 150.670 42.0483   1
   0   8   5 151.915 41.8451   1
   0   8  -5 136.348 31.0956   5
   0   8   5 108.952 29.0689   5
   0   8   5 67.6816 26.5172   4
   0   8  -5 60.6375 27.2220   4
   0   8  -5 130.399 37.3908   3
   0  -8   5 106.775 35.6784   3
   0   8   5 95.2514 40.4693   3
   0  -8  -5 87.3429 39.1888   3
   0   8  -5 58.5937 30.8461   6
   0   8   5 88.3041 30.9902   6
   0   8  -5 141.838 43.1769   1
   0  -8  -5 138.027 39.4233   2
   0   8  -5 114.328 38.8189   2
   0   8   5 176.543 41.1432   2
   0  -8   5 160.134 40.3254   2
   0   8  -6 3391.81 295.598   5
   0   8   6 3144.51 295.196   5
   0  -8   6 3306.17 295.712   2
   0   8  -6 3416.18 296.207   2
   0   8   6 3474.68 297.019   2
   0   8   6 3569.98 296.155   4
   0   8  -6 3225.75 295.511   4
   0   8  -6 3284.34 294.131   3
   0  -8  -6 3411.26 296.471   3
   0   8   6 3214.00 295.928   3
   0  -8   6 3272.45 294.093   3
   0   8  -6 3237.70 293.730   6
   0   8   6 3109.39 295.037   6
   0   8  -6 3401.92 297.276   1
   0  -8   6 3290.66 296.798   1
   0  -8  -6 3344.25 296.659   2
   0  -8  -6 3528.17 297.418   1
   0   8   6 3426.42 297.114   1
   0   8   7 1936.33 174.039   2
   0   8  -7 1960.77 173.432   2
   0  -8   7 2140.01 173.576   2
   0   8  -7 1867.13 171.606   4
   0   8   7 1491.15 170.139   4
   0   8  -7 2041.97 171.410   3
   0  -8   7 1876.76 171.041   3
   0   8   7 1765.83 173.080   3
   0  -8  -7 1937.65 173.681   3
   0   8  -7 1998.26 172.166   5
   0   8   7 1983.30 172.352   5
   0   8  -7 1920.18 174.483   1
   0  -8   7 2101.43 175.192   1
   0  -8  -7 2023.60 173.998   2
   0   8  -7 1739.12 169.654   6
   0   8   7 1701.31 170.785   6
   0   8   8 55.5714 28.3732   6
   0   8  -8-2.56961 30.2731   6
   0  -8   8 10.0873 41.1547   1
   0   8   8 102.996 28.4415   5
   0   8   8 57.5409 27.2209   4
   0   8  -8 21.4428 25.5024   4
   0   8  -8 42.1504 37.1855   3
   0  -8   8 97.5881 36.8435   3
   0   8   8 61.5013 42.6136   3
   0  -8  -8 22.9532 41.8722   3
   0   8  -8 22.7750 28.9630   5
   0  -8  -8 6.68844 39.8136   2
   0   8  -8 45.8828 38.8802   2
   0  -8   8 24.7650 39.2394   2
   0   8   9 1714.82 156.045   6
   0   8  -9 1518.26 153.562   6
   0  -8   9 1726.23 158.913   1
   0   8  -9 1539.14 155.403   5
   0   8   9 1601.69 155.603   5
   0   8   9 1742.22 156.138   4
   0   8  -9 1899.05 156.667   4
   0   8  -9 1651.89 154.970   3
   0  -8   9 1462.23 154.503   3
   0  -8  -9 1875.74 160.340   3
   0  -8  -9 1547.33 158.043   2
   0   8  -9 1872.54 158.528   2
   0  -8   9 1662.71 157.726   2
   0   8  10 1282.39 119.463   1
   0  -8  10 1178.33 117.344   1
   0   8  10 1133.52 113.938   6
   0  -8  10 1011.46 112.933   3
   0  -8  10 1258.62 119.599   1
   0  -8  10 1312.94 117.403   2
   0  -8  10 1145.96 111.932   6
   0   8  10 1102.78 113.835   5
   0   8  10 1140.79 113.437   4
   0  -8  10 1234.74 114.423   5
   0  -8  10 1200.29 114.045   4
   0  -8  10 1206.30 114.475   3
   0  -8 -10 1085.73 118.433   3
   0  -8 -10 1328.60 119.509   2
   0   8  10 1288.91 119.618   2
   0  -8  10 1262.92 117.478   2
   0   8  11 664.271 77.7064   1
   0   8  11 558.277 68.5987   6
   0  -8  11 805.761 76.1326   2
   0  -8  11 727.846 76.9901   1
   0  -8  11 738.022 76.6762   1
   0  -8  11 624.694 67.3545   6
   0   8  11 613.434 68.6499   5
   0  -8  11 624.440 68.4767   5
   0   8  11 597.125 68.7356   4
   0  -8  11 631.269 68.8189   4
   0   8  11 653.245 75.3949   3
   0  -8  11 640.329 71.1653   3
   0  -8 -11 627.218 77.0341   3
   0  -8 -11 606.988 76.7724   2
   0   8  11 650.894 76.4669   2
   0  -8  11 533.046 68.1800   3
   0  -8  11 589.548 75.3790   2
   0   8  12 410.385 62.1103   1
   0  -8  12 375.410 58.9847   1
   0   8  12 315.564 48.8519   6
   0  -8  12 315.338 60.8871   1
   0  -8  12 380.339 49.3716   6
   0   8  12 420.722 49.9780   5
   0  -8  12 372.596 48.8082   5
   0   8  12 294.726 48.7157   4
   0  -8  12 387.464 49.6608   4
   0  -8 -12 303.717 60.7492   3
   0   8  12 432.386 61.8375   3
   0  -8  12 285.628 52.1917   3
   0   8  12 376.736 60.7182   2
   0  -8  12 411.946 51.8345   3
   0  -8  12 458.363 59.6752   2
   0  -8  13 1292.20 117.144   1
   0   8  13 1195.80 111.950   6
   0  -8  13 1097.20 110.158   3
   0  -8  13 1193.46 110.042   6
   0   8  13 1159.68 111.517   5
   0  -8  13 1303.79 112.145   5
   0   8  13 1121.45 111.514   4
   0  -8  13 1035.95 110.751   4
   0   8  13 1179.17 116.914   3
   0   8  13 1303.91 118.115   1
   0  -8  13 1239.46 116.246   2
   0   8  13 1279.30 117.301   2
   0   8  14 300.116 54.2984   1
   0  -8  14 75.5110 48.1703   1
   0   8  14 209.536 40.4045   6
   0  -8  14 108.082 41.3682   3
   0  -8 -14 3.85009 53.5787   3
   0  -8  14 191.666 49.0759   2
   0  -8  14-66.9025 40.2161   6
   0   8  14 159.628 37.9009   5
   0   8  14 256.604 39.2144   4
   0  -8  14 280.403 40.4083   5
   0  -8  14 246.341 39.1554   4
   0  -8  14 156.946 46.8646   3
   0   8  14 242.303 54.6324   3
   0   8  14 204.857 53.2024   2
   0  -8 -14 15.4328 51.5762   2
   0  -8  14 205.211 51.0246   2
   0   8  15 42.7160 50.4824   1
   0  -8 -15 82.9733 54.1350   1
   0  -8  15-38.5950 48.9583   1
   0   8  15 4.31450 33.0735   6
   0  -8 -15 15.7779 51.4712   3
   0  -8  15-51.2547 40.1937   3
   0  -8  15 19.6332 50.7882   1
   0  -8  15-49.9860 46.5330   2
   0  -8  15-11.9908 34.8819   6
   0   8  15 12.9615 30.3664   5
   0   8  15 12.9693 33.1395   4
   0  -8  15-15.6002 34.5207   5
   0  -8  15-2.87929 41.6713   3
   0  -8  15 4.29181 31.8094   4
   0   8  15 38.7702 49.2454   3
   0   8  15 50.4449 49.8054   2
   0  -8  15 97.9079 47.7899   2
   0  -8  16 733.804 85.0288   1
   0   8  16 550.403 76.0319   6
   0  -8  16 745.975 76.0290   6
   0   8  16 732.732 77.3045   5
   0   8  16 786.265 78.6070   4
   0  -8  16 762.873 76.9944   5
   0   8  16 618.658 83.8307   2
   0  -8  16 628.070 79.4765   3
   0  -8  16 736.523 77.6232   4
   0   8  16 666.199 84.2656   3
   0  -8  16 830.065 84.4740   2
   0  -8  16 654.819 85.8669   1
   0  -8 -16 666.598 88.7025   1
   0   8  16 650.593 84.3220   1
   0  -8  16 579.780 76.9900   3
   0  -8 -16 492.398 83.8317   3
   0  -8  17 295.319 54.6200   3
   0  -8  17 389.991 67.2424   1
   0  -8  17 340.836 59.3630   2
   0  -8  17 377.410 51.1258   6
   0  -8  17 318.310 50.7400   5
   0   8  17 267.391 60.5122   2
   0  -8  17 234.820 54.0250   3
   0   8  17 324.051 62.3226   3
   0   8  17 328.187 63.5567   1
   0  -8 -17 293.075 66.0877   1
   0  -8  17 274.034 61.0543   1
   0   8  18 82.6903 55.5401   1
   0  -8  18 78.1467 53.1314   1
   0  -8 -18 92.7539 58.1293   1
   0   8  18 60.9044 36.6776   6
   0  -8 -18 113.833 59.2882   3
   0  -8  18 148.928 44.4837   3
   0  -8  18 68.9852 50.6554   2
   0  -8  18 121.615 55.9841   1
   0  -8  18 132.243 42.6524   6
   0  -8  18 55.3033 37.6971   5
   0   8  18 135.864 38.6616   5
   0   8  18 46.8495 40.0849   4
   0  -8  18 84.8629 46.4228   3
   0   8  18 132.304 57.5978   3
   0  -8 -18 134.915 60.9872   2
   0   8  18 99.2288 54.2817   2
   0  -8  18 89.7238 53.0858   2
   0   8  19 181.239 59.4767   1
   0  -8  19 259.961 47.6142   6
   0  -8  19 175.118 46.3163   5
   0   8  19 115.374 43.4434   5
   0   8  19 120.186 40.9988   4
   0  -8 -19 167.775 61.9869   2
   0  -8  19 132.686 51.7964   3
   0  -8  19 138.524 42.2872   4
   0  -8 -19 172.070 62.4275   3
   0  -8  19 220.451 51.2262   3
   0  -8  19 207.908 53.1213   2
   0  -8  19 166.919 57.5681   1
   0  -8 -19 197.895 65.0275   1
   0  -8  19 243.237 57.9814   1
   0  -8  19 99.8100 55.7908   2
   0  -8  20 42.7397 53.1261   1
   0  -8 -20-105.243 62.8088   1
   0  -8 -20-4.38330 60.3930   3
   0  -8  20 17.4542 57.1493   1
   0  -8  20 40.1005 53.1677   2
   0  -8  20 42.4588 40.8413   6
   0  -8  20-16.3340 56.5772   2
   0   8  20 44.3727 40.8157   4
   0  -8  20 23.3501 51.5001   3
   0  -8  20-39.1893 38.3534   4
   0  -8 -20 17.5375 58.8297   2
   0   8  20 4.29455 59.9609   1
   0   8  21 136.294 46.0210   6
   0  -8 -21 49.0911 64.1582   3
   0  -8  21 65.5444 53.0198   2
   0  -8  21 93.3703 63.5284   1
   0  -8  21 252.653 48.1183   6
   0  -8  21 41.7616 57.9936   2
   0   8  21 131.346 43.8808   4
   0  -8  21 171.735 54.0524   3
   0  -8  21 15.0648 41.2280   4
   0   8  21 56.7967 56.8668   3
   0  -8 -21 192.088 66.6209   1
   0  -8  21 82.6665 58.2505   1
   0  -8 -21 102.706 62.5212   2
   0   8  22 15.4947 41.1890   6
   0  -8  22 66.2273 49.1378   3
   0  -8 -22-31.7816 63.7718   3
   0  -8  22-45.2511 63.0780   1
   0  -8  22 8.36152 52.5807   2
   0  -8  22 26.5102 46.2748   6
   0  -8  22-9.51012 42.5913   5
   0   8  22 67.1961 42.5780   5
   0  -8 -22 118.101 62.5503   2
   0   8  22-8.88506 55.1103   2
   0  -8  22 56.5811 54.6387   3
   0  -8  22 25.7101 41.2807   4
   0   8  22-4.43785 57.6552   3
   0  -8  22-8.85229 57.6482   1
   0  -8 -22 40.9076 63.0806   1
   0  -8  22 63.9842 58.7446   2
   0   8  23 432.956 61.4141   6
   0  -8 -23 488.958 81.1305   3
   0  -8  23 275.983 63.3730   3
   0  -8  23 363.559 77.8489   1
   0  -8  23 332.632 68.7795   2
   0  -8  23 344.584 62.3109   6
   0   8  23 322.493 60.2009   5
   0  -8  23 390.442 63.4953   5
   0   8  23 275.204 69.5879   2
   0  -8 -23 420.166 78.9867   2
   0  -8  23 371.138 69.4484   3
   0  -8  23 463.073 61.7431   4
   0   8  23 320.014 70.9511   3
   0  -8  23 260.859 70.5868   1
   0  -8 -23 346.424 79.8695   1
   0  -8  23 361.253 73.5995   2
   0   8  24 140.216 50.1598   6
   0  -8 -24 168.490 73.0832   3
   0  -8  24 117.802 57.8410   3
   0  -8  24 105.123 49.9598   5
   0   8  24 232.327 51.3457   5
   0  -8 -24 234.361 73.2511   2
   0  -8  24 139.864 49.0503   4
   0  -8  24 172.862 68.4250   1
   0  -8  24 182.447 61.1500   2
   0  -8  24 190.119 52.6918   6
   0  -8 -24 145.410 73.1108   1
   0  -8  24 266.170 69.1863   2
   0   8  25-16.5058 44.5546   6
   0  -8  25 15.1186 52.7796   3
   0  -8 -25-37.9590 71.7390   3
   0   8  25 49.6391 45.9498   5
   0  -8  25-25.6535 48.1682   5
   0  -8 -25 76.0321 69.0502   2
   0  -8  25 32.9714 47.3002   4
   0  -8  25 37.9391 69.3948   1
   0  -8  25 119.336 59.1716   2
   0  -8  25-103.899 64.7085   2
   0  -8  25-33.4305 47.6216   6
   0  -8 -25 61.8428 70.2305   1
   0   8  26 50.6297 46.4278   5
   0  -8  26-5.25162 46.7309   5
   0  -8  26 5.60831 46.5741   4
   0  -8  26-67.0491 60.8933   3
   0  -8  26-17.9672 57.5024   2
   0  -8  26 38.7722 55.2481   3
   0  -8  26 34.4968 50.0917   6
   0   8  26 100.985 50.4553   6
   0   8  27 159.995 56.6827   6
   0   8  27 80.2329 50.5998   5
   0   9   0 3.43912 25.5880   5
   0  -9   0 17.7068 38.7495   3
   0   9   0-17.5057 38.4039   3
   0   9   0 28.9925 26.0137   4
   0   9   0-67.8414 31.6225   6
   0   9   0-28.8852 40.1155   2
   0  -9   0-16.2592 38.8331   2
   0  -9   0 3.40319 40.9421   1
   0   9  -1 20.5399 28.2828   5
   0   9   1 62.3656 28.6138   5
   0  -9   1 5.80229 39.3147   3
   0   9   1 47.5688 40.7829   3
   0  -9  -1 105.256 39.6757   3
   0   9  -1 68.8526 40.4738   3
   0   9   1 87.1403 28.1050   4
   0   9  -1 101.575 29.4445   4
   0   9   1 37.7978 30.4341   6
   0   9  -1 39.3195 31.9930   6
   0  -9   1 106.862 42.4100   2
   0   9   1 32.2907 41.4437   2
   0   9  -1-35.1587 41.1349   2
   0  -9  -1 81.8037 40.7767   2
   0  -9  -1 81.8295 42.1111   1
   0  -9   1 85.1647 42.5999   1
   0   9  -2 408.556 60.6237   2
   0   9   2 573.318 63.3666   2
   0  -9   2 530.188 61.6362   2
   0  -9  -2 452.290 62.1433   2
   0  -9   2 523.022 59.3534   3
   0   9  -2 424.176 58.6702   3
   0  -9  -2 457.442 60.4853   3
   0   9   2 449.072 60.5513   3
   0   9   2 419.451 51.6583   4
   0   9  -2 433.305 52.6472   4
   0   9  -2 472.993 55.6691   6
   0   9   2 515.724 56.5433   6
   0  -9  -2 383.313 62.8553   1
   0  -9   2 502.441 62.3669   1
   0   9  -2 331.496 52.5415   5
   0   9   2 419.992 52.7942   5
   0  -9   3 181.241 47.3985   2
   0   9  -3 261.963 50.0298   2
   0   9   3 202.066 36.8578   4
   0   9  -3 212.562 37.0251   4
   0  -9  -3 293.731 50.5900   2
   0   9   3 216.919 48.4705   3
   0   9  -3 195.514 46.1958   3
   0  -9  -3 269.840 49.2765   3
   0  -9   3 231.516 45.9467   3
   0   9  -3 258.202 40.3247   6
   0   9   3 227.931 41.3671   6
   0  -9  -3 248.025 50.8386   1
   0  -9   3 233.750 49.4421   1
   0   9   3 180.728 36.7380   5
   0   9  -3 290.849 41.0275   5
   0  -9   4 5331.42 431.565   2
   0  -9  -4 4895.74 431.308   2
   0   9  -4 4877.73 430.691   2
   0   9  -4 4456.31 429.771   4
   0   9   4 4886.28 430.669   4
   0   9  -4 4434.41 428.833   3
   0   9   4 4581.67 430.050   3
   0  -9  -4 5385.25 431.494   3
   0  -9   4 4590.82 428.960   3
   0   9   4 4876.41 429.990   6
   0   9  -4 4662.22 428.515   6
   0  -9   4 5398.91 432.295   1
   0  -9  -4 5404.16 432.251   1
   0   9  -4 4910.19 430.224   5
   0   9   4 5132.48 430.993   5
   0   9  -5 397.946 47.7742   5
   0   9   5 325.545 45.4950   5
   0   9   5 337.987 44.6623   4
   0   9  -5 288.040 43.5436   4
   0  -9  -5 281.286 54.5230   2
   0  -9  -5 364.700 56.7457   3
   0   9   5 236.674 53.1532   3
   0  -9   5 310.999 50.5290   3
   0   9  -5 373.816 52.2488   3
   0   9   5 313.224 47.9531   6
   0   9  -5 383.143 47.6140   6
   0   9   5 331.978 57.5635   1
   0  -9   5 325.256 55.9611   1
   0  -9  -5 305.375 55.9723   1
   0   9  -5 287.159 54.1277   2
   0  -9   5 313.869 53.5186   2
   0  -9  -6 426.453 64.0906   1
   0   9   6 546.085 65.7114   1
   0  -9   6 445.877 62.3471   1
   0   9  -6 370.405 53.1649   5
   0   9   6 402.456 53.2775   5
   0   9  -6 474.034 53.8263   4
   0   9   6 468.591 53.9575   4
   0   9  -6 358.776 58.0700   3
   0  -9   6 420.511 57.3244   3
   0  -9  -6 397.014 61.0846   3
   0   9   6 504.291 54.5200   6
   0   9  -6 347.235 52.5637   6
   0   9  -6 387.115 63.4575   1
   0  -9  -6 387.006 62.0856   2
   0  -9   6 425.182 60.2203   2
   0   9  -6 439.336 60.9413   2
   0  -9  -7-28.8274 48.5766   1
   0  -9   7-7.17532 45.2026   1
   0   9   7 14.1949 45.7781   1
   0   9  -7-24.7642 29.3753   5
   0   9   7-15.2087 28.6059   5
   0   9  -7-34.6685 28.4313   4
   0   9   7 27.1041 27.6710   4
   0   9  -7-60.2285 42.3018   3
   0  -9  -7 20.6691 45.2268   3
   0  -9   7 22.1290 38.0244   3
   0   9   7 47.8014 31.8238   6
   0   9  -7 20.0839 33.5874   6
   0   9  -7 24.7360 46.6220   1
   0  -9  -7 42.5527 42.8441   2
   0   9   7-3.49502 44.7962   2
   0  -9   7-26.6556 40.7240   2
   0   9   8 4016.20 340.824   5
   0   9  -8 3396.26 338.635   5
   0   9   8 4220.05 342.190   2
   0  -9   8 3898.84 340.585   2
   0   9   8 3729.03 340.014   4
   0   9  -8 4335.66 341.336   4
   0   9  -8 2391.31 335.933   3
   0   9   8 3802.02 341.493   3
   0  -9   8 3617.25 338.129   3
   0  -9  -8 3904.22 341.281   3
   0   9   8 3738.87 339.959   6
   0   9  -8 3678.21 337.818   6
   0   9  -8 4305.71 343.150   1
   0  -9   8 4161.52 342.256   1
   0  -9  -8 3817.04 341.455   2
   0  -9  -8 4159.79 343.055   1
   0   9   8 4200.12 342.605   1
   0   9  -9 495.445 56.7962   6
   0   9   9 520.944 57.6242   6
   0   9  -9 458.789 66.7180   1
   0   9   9 369.332 55.1725   5
   0   9   9 450.099 55.4457   4
   0   9  -9 383.498 54.7830   4
   0   9  -9 425.374 60.5208   3
   0   9   9 437.909 66.3917   3
   0  -9  -9 484.337 67.9254   3
   0  -9   9 393.511 60.5379   3
   0   9   9 463.953 65.7988   2
   0  -9   9 513.779 64.8186   2
   0   9   9 453.841 65.8305   1
   0   9  -9 507.485 57.4823   5
   0   9 -10 1127.13 104.131   5
   0   9  10 918.481 101.961   5
   0  -9  10 1148.37 107.719   2
   0   9  10 1111.75 109.371   2
   0   9  10 959.882 102.265   4
   0   9 -10 1055.80 103.312   4
   0   9 -10 1068.01 103.892   3
   0  -9  10 884.705 103.602   3
   0   9  10 980.135 107.666   3
   0   9 -10 1129.51 109.657   1
   0   9  10 1254.21 110.675   1
   0   9 -10 1103.91 101.794   6
   0   9  10 923.424 102.289   6
   0   9  11 221.870 42.7787   6
   0  -9  11 317.392 53.5680   2
   0  -9  11 169.479 51.9613   1
   0  -9  11 169.049 42.4122   6
   0   9  11 253.851 42.4231   5
   0   9  11 259.840 41.4060   4
   0  -9  11 269.397 42.1669   5
   0  -9  11 278.923 41.9982   4
   0   9  11 108.066 54.0764   3
   0  -9  11 273.786 50.6465   3
   0   9  11 177.955 55.9726   1
   0  -9  11 205.396 54.0683   2
   0  -9  11 307.327 48.3490   3
   0   9  11 263.622 54.7866   2
   0   9  12 570.563 71.1738   1
   0   9  12 527.771 62.4881   6
   0  -9  12 549.927 73.4327   1
   0  -9  12 639.360 70.2699   2
   0  -9  12 513.749 70.9743   1
   0  -9  12 494.457 60.4819   6
   0   9  12 443.301 61.0456   5
   0  -9  12 585.458 63.4089   5
   0   9  12 398.514 59.6516   4
   0  -9  12 625.621 63.5982   4
   0   9  12 449.580 71.6540   3
   0  -9  12 422.577 64.3807   3
   0  -9 -12 433.951 74.5492   3
   0  -9 -12 507.733 72.4761   2
   0   9  12 495.321 71.4806   2
   0  -9  12 497.812 71.2936   2
   0  -9  12 503.570 63.8475   3
   0   9  13 168.801 54.5477   1
   0  -9  13 74.1670 50.9805   1
   0   9  13 143.119 40.5202   6
   0  -9  13 59.6130 53.0367   1
   0  -9  13 86.8778 48.2935   2
   0  -9  13 110.640 39.3990   6
   0   9  13 39.2952 34.3003   5
   0   9  13 122.733 36.8383   4
   0  -9  13 138.825 39.2000   5
   0  -9  13 43.5281 34.5526   4
   0   9  13 128.436 53.7909   3
   0  -9 -13 3.96155 51.5278   3
   0  -9  13 94.2235 46.7543   3
   0   9  13 70.4485 51.3663   2
   0  -9 -13 43.8072 52.1189   2
   0  -9  13 40.7452 40.5790   3
   0  -9  14 920.147 94.9134   6
   0  -9  14 1023.12 97.5038   5
   0   9  14 739.439 101.161   1
   0  -9 -14 796.407 102.826   2
   0  -9  14 720.418 96.6928   3
   0   9  14 1069.01 104.283   3
   0  -9 -14 950.969 104.410   3
   0  -9  14 946.362 103.921   1
   0  -9  14 939.501 103.669   1
   0  -9  14 999.971 102.013   2
   0  -9  14 919.621 96.6451   3
   0   9  14 1053.31 103.739   2
   0  -9  15 250.831 49.3815   6
   0  -9  15 352.125 64.0758   1
   0  -9  15 336.905 51.0772   5
   0  -9 -15 190.509 62.1438   2
   0   9  15 235.785 61.2361   2
   0  -9  15 361.854 55.0289   3
   0   9  15 385.087 62.6701   3
   0  -9  15 193.901 61.7662   1
   0  -9  15 278.608 57.6687   2
   0   9  15 276.805 62.2746   1
   0  -9  15 248.281 53.4961   3
   0  -9 -15 252.023 63.9778   3
   0   9  16 124.251 57.7281   1
   0  -9  16 57.6861 53.9317   1
   0   9  16 42.1526 37.7060   6
   0  -9  16 99.0687 44.3785   3
   0  -9 -16 4.21367 57.3522   3
   0  -9  16 8.40288 55.8587   1
   0  -9  16 107.542 50.2611   2
   0  -9  16 85.7683 42.2613   6
   0   9  16 37.5428 36.5166   5
   0   9  16 70.4613 39.0359   4
   0  -9  16 93.7894 38.4541   5
   0  -9  16 125.971 40.3012   4
   0  -9  16 106.590 48.4227   3
   0   9  16 90.9191 56.9058   3
   0  -9 -16 75.9711 57.7747   2
   0   9  16-12.4175 52.9481   2
   0  -9  16 125.011 54.1930   2
   0  -9 -17 12.9029 58.8218   1
   0   9  17 37.9248 55.6300   1
   0  -9  17 4.19493 52.3207   1
   0   9  17 38.3874 41.4572   6
   0  -9  17 44.3668 44.0461   3
   0  -9 -17-55.8340 59.6673   3
   0  -9  17 25.6728 56.7614   1
   0  -9  17 78.3520 50.6391   2
   0  -9  17 30.4857 40.2513   6
   0   9  17 14.4125 36.4678   5
   0  -9  17 65.5368 42.3222   5
   0   9  17-9.61267 35.9413   4
   0  -9  17 85.9494 37.4322   4
   0  -9  17-19.2582 48.6980   3
   0   9  17 75.7936 56.9304   3
   0   9  17-88.4833 55.1476   2
   0  -9 -17-12.8940 54.7652   2
   0  -9  17-39.8591 53.8941   2
   0  -9 -18 87.5385 60.1338   1
   0   9  18-68.5889 57.2814   1
   0  -9  18 76.7816 53.2044   1
   0   9  18 34.3949 41.2256   6
   0  -9  18-19.4717 46.7178   3
   0  -9 -18 52.4743 58.2904   3
   0  -9  18 87.0966 58.6039   1
   0  -9  18 27.9559 50.2247   2
   0  -9  18-45.2893 45.0441   6
   0   9  18 39.3230 36.6184   5
   0   9  18-4.91686 39.2072   4
   0  -9  18 105.284 51.3301   3
   0  -9  18-19.5428 41.4852   4
   0   9  18 38.5475 57.5713   3
   0   9  18 51.4266 56.3704   2
   0  -9  18 56.9465 56.5156   2
   0   9  19 265.658 66.8505   1
   0  -9 -19 329.353 74.2509   1
   0  -9  19 216.837 63.4123   1
   0   9  19 377.031 58.2082   6
   0  -9  19 345.455 71.4059   1
   0  -9  19 199.560 60.1229   2
   0  -9  19 218.661 52.1798   6
   0   9  19 316.770 53.9987   5
   0   9  19 311.770 55.3798   4
   0  -9  19 259.640 60.9432   3
   0  -9  19 364.718 55.4887   4
   0   9  19 309.297 70.7974   3
   0   9  19 283.053 66.7246   2
   0  -9  19 315.342 67.7499   2
   0   9  20 163.653 61.9339   1
   0  -9  20 70.4788 59.5048   1
   0  -9 -20 117.633 66.2147   1
   0   9  20 210.719 46.8422   6
   0  -9 -20-54.2903 66.7364   3
   0  -9  20 149.390 57.3653   2
   0  -9  20 76.5502 64.4508   1
   0  -9  20 140.244 47.7260   6
   0   9  20 82.2337 44.2515   5
   0  -9  20 98.8401 43.7010   5
   0   9  20-10.2792 42.4360   4
   0  -9  20 137.907 45.4773   4
   0  -9  20 145.246 55.2558   3
   0   9  20 212.301 63.1964   3
   0  -9 -20 63.3404 61.2949   2
   0   9  20 57.4996 59.8832   2
   0  -9  20 126.933 60.7632   2
   0   9  21 76.3389 62.1529   1
   0  -9 -21 96.4924 68.6705   1
   0  -9  21 26.8224 60.6291   1
   0  -9  21 110.244 49.0982   6
   0  -9  21 38.5681 44.2759   5
   0   9  21 105.014 44.6899   5
   0   9  21 63.0093 45.0826   4
   0  -9  21 7.09708 56.8190   3
   0  -9  21 67.8471 42.5628   4
   0  -9  21 109.862 57.0319   2
   0  -9  21 132.636 66.6430   1
   0   9  21 147.019 45.7278   6
   0  -9  21 122.380 52.9953   3
   0  -9 -21 59.7323 66.8795   3
   0  -9 -21 174.604 69.3210   2
   0   9  21 121.243 62.4964   2
   0  -9  21 107.771 60.4957   2
   0  -9 -22 228.426 73.7464   1
   0  -9  22 289.828 55.3500   6
   0  -9  22 153.030 51.8369   5
   0   9  22 150.082 50.6047   4
   0  -9  22 175.844 48.7513   4
   0  -9  22 65.5102 59.8453   3
   0  -9  22 176.272 59.4161   2
   0  -9  22 181.009 69.7227   1
   0  -9 -22 247.019 73.4797   3
   0  -9  22 139.768 53.8095   3
   0  -9 -22 237.727 71.5114   2
   0  -9  22 210.708 66.2058   2
   0  -9 -23 127.561 71.5346   1
   0  -9  23 96.8057 49.3364   6
   0  -9  23 151.580 49.1912   5
   0   9  23 49.2159 48.0919   4
   0  -9 -23 103.915 69.8392   2
   0  -9  23 59.8180 45.4028   4
   0  -9  23 183.621 60.5675   2
   0  -9  23 122.399 70.1495   1
   0  -9 -23 137.012 71.9325   3
   0  -9  23 124.921 55.2691   3
   0   9  23 87.4406 46.3120   6
   0  -9  23 71.4783 62.9530   2
   0   9  24 55.6921 48.8725   6
   0  -9  24 33.8744 55.6721   3
   0  -9 -24 23.9166 74.5199   3
   0   9  24 44.5838 46.8345   5
   0  -9  24 31.0156 49.3438   5
   0  -9 -24 124.373 70.7703   2
   0  -9  24 61.0032 47.1653   4
   0  -9  24 124.370 60.6785   2
   0  -9  24 109.696 74.4983   1
   0  -9  24-195.381 68.7178   2
   0  -9  24 66.4976 48.4031   6
   0  -9 -24-52.6415 73.2362   1
   0  -9  25 95.0893 54.8109   5
   0   9  25 45.4016 46.6383   5
   0   9  25 113.424 54.2091   6
   0  -9  25 34.6701 57.5084   3
   0  -9  25 11.3003 48.0168   4
   0  -9  25 43.1136 63.0233   3
   0  -9  25 135.331 62.5433   2
   0  -9  25 13.8471 66.8278   2
   0  -9  25 8.55409 50.2213   6
   0  10   0 4389.41 403.778   5
   0  10   0 4255.23 403.566   3
   0 -10   0 4719.27 404.221   3
   0  10   0 4051.19 402.803   6
   0  10   0 5098.27 407.006   1
   0  10   0 4887.17 404.969   4
   0  10   0 4890.12 405.939   2
   0 -10   0 4525.99 405.029   2
   0  10  -1 712.805 74.7232   5
   0  10   1 612.976 73.8485   5
   0 -10  -1 786.735 81.8696   3
   0  10   1 591.332 80.0745   3
   0 -10   1 743.371 80.2765   3
   0  10  -1 671.359 79.4549   3
   0  10   1 666.312 75.1230   6
   0  10  -1 660.004 75.3111   6
   0  10   1 836.403 83.4401   1
   0  10  -1 678.808 81.8284   1
   0  10   1 622.510 81.0831   2
   0 -10  -1 671.176 79.4804   2
   0 -10   1 651.034 81.0869   2
   0  10  -1 707.838 81.7402   2
   0  10   1 673.440 74.1203   4
   0  10  -1 696.992 74.7428   4
   0  10  -2 247.206 54.6993   2
   0  10   2 230.243 53.2385   2
   0 -10   2 211.916 53.5087   2
   0  10   2 237.381 40.9653   4
   0  10  -2 245.055 42.3235   4
   0 -10  -2 291.283 54.5214   2
   0 -10  -2 221.118 52.1059   3
   0 -10   2 211.017 50.0999   3
   0  10  -2 289.319 52.3909   3
   0  10  -2 255.458 46.0319   6
   0  10   2 209.978 44.5351   6
   0  10  -2 332.951 57.1436   1
   0  10  -2 287.629 44.9626   5
   0  10   2 278.173 43.2509   5
   0  10   2 296.658 55.8284   1
   0 -10   3 24.7384 45.4743   2
   0  10   3 42.8840 46.0403   2
   0  10  -3 6.96471 45.9498   2
   0  10  -3 80.7542 30.5555   4
   0  10   3 8.09318 28.0069   4
   0 -10  -3 72.5615 45.0906   2
   0  10  -3 21.5341 43.2153   3
   0 -10  -3 6.82254 45.0167   3
   0 -10   3 43.5905 42.5893   3
   0  10   3 61.7989 36.1162   6
   0  10  -3-3.27470 35.3220   6
   0  10  -3 11.0227 48.2909   1
   0  10   3 95.6979 46.9233   1
   0  10  -3 22.7199 32.4706   5
   0  10   3 62.4561 33.0727   5
   0  10   4 2365.37 214.423   4
   0  10  -4 2313.92 214.272   4
   0  10  -4 2195.26 214.060   3
   0 -10   4 2365.81 214.103   3
   0 -10  -4 2326.96 215.878   3
   0  10  -4 2223.39 212.734   6
   0  10   4 2181.73 213.468   6
   0  10   4 2614.28 218.411   1
   0  10  -4 2834.81 218.776   1
   0  10  -4 2305.10 213.722   5
   0  10   4 2149.73 213.050   5
   0  10  -4 2527.66 216.663   2
   0  10   4 2711.06 217.578   2
   0 -10   4 2451.33 216.298   2
   0 -10  -4 2294.66 216.682   2
   0  10   5 854.341 95.4611   2
   0 -10   5 907.347 96.7384   2
   0  10  -5 873.003 96.5989   2
   0  10  -5 915.176 90.9262   4
   0  10   5 889.413 90.3430   4
   0  10  -5 856.793 93.5562   3
   0  10   5 856.568 97.1929   3
   0 -10  -5 854.688 96.2258   3
   0 -10   5 937.420 93.7486   3
   0  10  -5 839.130 89.7779   6
   0  10   5 943.171 92.5017   6
   0  10  -5 822.853 96.6552   1
   0  10   5 933.213 98.3918   1
   0  10   5 917.601 92.2214   5
   0  10  -5 774.874 90.3432   5
   0  10  -6 449.922 57.7659   5
   0  10   6 463.892 56.6203   5
   0  10  -6 419.047 56.4644   4
   0  10   6 383.187 55.1314   4
   0  10  -6 521.495 62.8602   3
   0  10   6 470.663 67.3483   3
   0 -10  -6 409.020 64.9460   3
   0 -10   6 378.040 61.5111   3
   0  10  -6 406.286 57.3189   6
   0  10   6 459.441 58.1243   6
   0  10  -6 540.875 68.8791   1
   0  10   6 527.505 68.7235   1
   0  10   6 428.785 65.1496   2
   0 -10   6 390.215 61.4883   2
   0  10  -6 465.809 65.3504   2
   0  10  -7 128.112 39.0398   5
   0  10   7 165.502 36.8820   5
   0  10   7 75.9563 32.2737   4
   0  10  -7 109.228 34.8291   4
   0  10  -7 81.2353 45.6822   3
   0  10   7 90.9074 50.0240   3
   0 -10   7 39.5541 44.0455   3
   0  10  -7-44.6758 38.5706   6
   0  10   7 67.7932 35.9744   6
   0  10  -7 125.203 50.7834   1
   0 -10  -7-50.3474 52.0650   1
   0  10   7 118.043 52.7501   1
   0 -10   7 135.038 52.7796   1
   0  10   7 52.4636 49.2699   2
   0  10  -7 128.051 49.9343   2
   0 -10   7-14.4415 46.0827   2
   0 -10   8 339.630 61.2210   1
   0  10   8 400.603 62.9892   1
   0 -10  -8 309.719 62.2190   1
   0  10  -8 373.057 52.3378   5
   0  10   8 370.559 49.6030   5
   0  10  -8 264.167 47.9436   4
   0  10   8 368.211 51.2356   4
   0  10  -8 355.118 55.9622   3
   0  10   8 315.298 60.9087   3
   0 -10   8 118.728 51.6988   3
   0  10  -8 322.569 50.3746   6
   0  10   8 396.253 52.8224   6
   0  10  -8 410.684 63.5547   1
   0 -10  -8 197.155 60.3361   2
   0 -10   8 338.938 59.2283   2
   0  10   8 395.366 62.1396   2
   0  10  -8 308.751 58.4595   2
   0 -10  -9 329.529 60.2751   1
   0 -10   9 237.228 59.4533   1
   0  10   9 245.820 59.2412   1
   0  10  -9 366.120 50.1511   5
   0  10   9 368.953 48.2445   5
   0  10  -9 207.671 46.3693   4
   0  10   9 208.777 45.5001   4
   0  10  -9 268.695 54.7488   3
   0 -10   9 274.847 53.9867   3
   0 -10  -9 196.142 57.5018   3
   0  10   9 268.565 58.7270   3
   0  10   9 338.976 49.2869   6
   0  10  -9 298.010 48.4380   6
   0  10  -9 287.435 60.2559   1
   0 -10  -9 247.374 59.8834   2
   0  10   9 231.501 57.4901   2
   0  10  -9 246.868 56.7687   2
   0 -10  10 96.1702 54.4319   1
   0  10  10 35.5756 51.7497   1
   0 -10 -10 100.628 53.9117   1
   0  10 -10 133.302 40.4382   5
   0  10  10 52.4921 35.7193   5
   0  10  10 39.8061 34.0877   4
   0  10 -10 105.557 35.6785   4
   0  10 -10 84.9820 45.0946   3
   0 -10  10 73.6815 44.6717   3
   0 -10 -10 78.4553 53.1783   3
   0  10  10 77.1471 52.0609   3
   0 -10 -10 11.9687 52.0939   2
   0  10 -10-19.6786 54.9945   1
   0  10 -10 62.4862 51.0712   2
   0  10  10 164.603 52.4485   2
   0  10 -10 45.1426 40.3859   6
   0  10  10 55.7372 35.1428   6
   0  10  11 144.305 55.9909   1
   0 -10 -11 174.328 56.7377   2
   0  10  11 78.6248 51.8574   3
   0 -10 -11 84.0304 54.2242   3
   0 -10  11 64.9972 46.5510   3
   0 -10  11 113.773 56.3668   1
   0  10  11 43.9149 37.7578   6
   0  10  11 175.178 53.0758   2
   0 -10  12 12.3718 55.0024   1
   0 -10  12 67.9768 49.3568   2
   0 -10  12 33.4054 36.6412   5
   0 -10 -12 74.1533 54.6818   2
   0  10  12 40.0585 52.0101   3
   0 -10  12 68.8038 47.5179   3
   0 -10 -12 28.5528 53.8167   3
   0 -10  12 74.1183 43.4688   3
   0  10  12 20.2216 52.2413   2
   0 -10  12 16.4475 38.5738   6
   0 -10  12 60.7199 51.8867   1
   0  10  12 56.9232 52.4520   1
   0 -10  13 66.9805 57.4167   1
   0 -10  13 7.66490 48.9938   2
   0 -10  13 10.0048 38.9190   6
   0 -10  13-3.90001 51.0760   2
   0 -10  13-3.12584 41.9904   3
   0  10  13 41.0978 53.0159   2
   0 -10  13-17.0176 38.2574   5
   0  10  13-51.4033 38.1987   4
   0 -10 -13-16.7504 54.6378   2
   0  10  13 69.3378 53.9437   3
   0 -10 -13-62.3539 55.1787   3
   0 -10  13 41.1701 47.6534   3
   0  10  13 16.5082 54.0495   1
   0 -10  13 8.21176 52.7620   1
   0  10  14 150.714 56.1593   1
   0 -10  14 112.507 53.4014   1
   0  10  14 127.176 44.7148   6
   0 -10 -14 46.5612 57.5669   3
   0 -10  14 105.112 52.0082   2
   0 -10  14 157.252 58.5884   1
   0 -10  14 77.9739 40.9582   6
   0  10  14 37.9580 38.1166   5
   0 -10  14 112.775 41.4082   5
   0  10  14 109.570 41.8786   4
   0 -10  14 123.087 40.5832   4
   0 -10  14 96.3559 49.7027   3
   0  10  14 112.093 56.9391   3
   0 -10 -14 85.1526 55.9311   2
   0  10  14 137.774 56.8625   2
   0 -10  14 107.017 55.4548   2
   0 -10  14 22.1892 44.3581   3
   0  10  15-12.7453 56.9830   1
   0 -10  15 63.4249 53.8973   1
   0  10  15 86.7136 42.4234   6
   0 -10 -15 43.0853 59.3282   3
   0 -10  15 151.398 48.5916   3
   0 -10  15 142.410 53.9317   2
   0 -10  15 99.2202 58.5958   1
   0 -10  15 113.964 42.9923   6
   0  10  15 82.3379 40.7297   5
   0 -10  15 110.660 40.9579   5
   0  10  15 58.2849 41.5721   4
   0 -10  15 24.1316 36.8796   4
   0 -10  15 97.8919 50.1213   3
   0  10  15 130.880 57.9572   3
   0  10  15 122.939 58.5848   2
   0 -10 -15 108.117 59.2792   2
   0 -10  15 88.6268 56.1488   2
   0  10  16 51.7179 56.4492   1
   0 -10  16-4.28945 55.1980   1
   0  10  16-9.85160 41.2862   6
   0 -10 -16 48.1992 57.7458   3
   0 -10  16 8.75998 59.7384   1
   0 -10  16-12.0607 51.8007   2
   0 -10  16 17.6136 43.8536   6
   0  10  16 39.5512 38.8464   5
   0  10  16-34.6787 40.5045   4
   0 -10  16 29.5353 38.5452   4
   0 -10  16 36.5336 49.6048   3
   0  10  16 25.7523 55.3732   3
   0 -10 -16 13.1783 56.4544   2
   0  10  16-12.9072 55.3644   2
   0 -10  16-28.6658 56.9922   2
   0  10  17 104.885 60.6687   1
   0 -10  17 100.101 60.2274   1
   0  10  17 45.2826 43.7849   6
   0 -10 -17 62.3531 61.3090   3
   0 -10  17 177.800 65.3132   1
   0 -10  17 122.632 53.6068   2
   0 -10  17 122.369 45.4278   6
   0  10  17 100.888 43.2690   5
   0  10  17 136.381 45.0434   4
   0 -10  17 251.033 48.2481   4
   0  10  17 200.495 62.4851   3
   0 -10  17 132.006 54.3753   3
   0  10  17 113.512 58.7761   2
   0 -10 -17 165.077 62.4381   2
   0 -10  17 137.441 60.9026   2
   0  10  18 447.583 75.4327   1
   0 -10  18 357.297 71.4777   1
   0  10  18 359.666 59.8526   6
   0 -10 -18 384.400 75.4392   3
   0 -10  18 234.471 73.7483   1
   0 -10  18 457.012 68.6212   2
   0 -10  18 361.016 59.4337   6
   0  10  18 391.096 59.5406   5
   0 -10  18 509.057 62.0592   5
   0  10  18 278.161 57.3615   4
   0 -10  18 358.331 58.3728   4
   0 -10  18 255.421 65.5614   3
   0  10  18 389.342 73.3155   3
   0  10  18 411.715 72.3786   2
   0 -10 -18 384.909 73.8852   2
   0 -10  18 474.587 72.7977   2
   0 -10 -19-45.9511 67.2061   1
   0  10  19 71.8101 65.3161   1
   0 -10  19 17.8824 59.8876   1
   0  10  19 31.4544 45.0442   6
   0 -10  19 27.7822 50.1024   3
   0 -10 -19 87.2076 66.8620   3
   0 -10  19 32.0171 64.7313   1
   0 -10  19 38.0044 53.3266   2
   0 -10  19 86.7351 46.6074   6
   0  10  19-20.9925 43.0995   5
   0 -10  19 91.4757 47.5876   5
   0  10  19-31.4980 44.0540   4
   0 -10  19 67.8502 42.0437   4
   0 -10  19 3.52400 55.0812   3
   0  10  19-13.4581 60.3074   3
   0  10  19 22.4412 60.5498   2
   0 -10 -19 41.3304 62.7429   2
   0 -10  19-17.2267 59.6459   2
   0 -10  20 100.513 46.0257   6
   0 -10  20 226.182 50.3718   5
   0  10  20-26.7444 45.3264   5
   0  10  20 69.5545 45.6063   4
   0 -10  20 127.679 45.0882   4
   0 -10  20 46.8023 55.4520   3
   0 -10  20 88.0918 69.9800   1
   0 -10  20 158.648 59.9520   2
   0  10  20 74.8428 50.0229   6
   0 -10  20 67.3675 51.7615   3
   0 -10 -20-41.8779 65.8266   3
   0 -10 -20 139.637 68.4560   1
   0 -10  20 131.329 63.9900   2
   0 -10  21 111.051 50.1726   6
   0 -10  21 160.721 48.9155   5
   0  10  21 87.1885 45.5031   5
   0  10  21 54.4979 48.7265   4
   0 -10  21 108.392 47.6849   4
   0 -10  21 130.589 58.5532   2
   0 -10  21 169.062 70.4548   1
   0  10  21 16.3444 49.0994   6
   0 -10  21 206.433 58.8873   3
   0 -10 -21 84.8470 72.6274   1
   0 -10  21 120.085 65.8944   2
   0 -10 -22 214.755 72.6689   1
   0  10  22 199.758 53.8196   6
   0 -10  22 192.320 60.1080   3
   0  10  22 116.530 51.8370   5
   0 -10  22 261.496 55.2497   5
   0  10  22 271.906 55.9704   4
   0 -10  22 171.059 53.5508   4
   0 -10  22 309.236 65.8945   2
   0 -10  22 180.693 73.1476   1
   0 -10  22 244.138 55.0445   6
   0 -10 -22 252.929 73.8583   2
   0 -10  23-4.17626 48.4695   6
   0  10  23 90.3356 51.9946   4
   0 -10  23-44.9380 45.3686   4
   0 -10  23 22.4020 59.3594   2
   0 -10  23 26.4520 55.6512   3
   0 -10  23-15.7037 51.7122   5
   0  10  23 22.5838 48.2033   5
   0 -10  23 64.1725 65.4745   2
   0  10  23 56.4598 51.7331   6
   0 -10  24 53.3973 51.8135   5
   0  10  24 63.1599 52.0475   4
   0 -10  24 22.8551 48.4690   4
   0 -10  24 78.5245 63.7922   3
   0 -10  24 38.5854 51.3378   6
   0 -10  24 32.5433 68.6022   2
   0 -10  24 23.1546 56.2027   3
   0  11   0 61.1353 34.1476   4
   0  11   0 4.16356 33.4598   5
   0 -11   0-17.5644 48.1834   3
   0  11   0 72.7159 49.5470   3
   0  11   0 26.3205 38.6231   6
   0 -11   0 3.98285 54.4295   1
   0  11   0 15.6575 52.0746   1
   0  11   0 26.3625 46.8045   2
   0  11  -1 397.603 56.2590   4
   0  11   1 358.522 54.8184   4
   0  11  -1 360.904 56.3376   5
   0  11   1 443.736 56.1331   5
   0  11   1 424.853 65.5870   3
   0 -11   1 423.076 65.0781   3
   0 -11  -1 413.193 64.3355   3
   0  11  -1 337.119 56.5800   6
   0  11   1 412.742 58.3079   6
   0  11  -1 419.077 67.1610   1
   0 -11   1 390.562 69.1187   1
   0  11   1 434.802 68.5628   1
   0 -11  -1 362.907 67.7694   1
   0 -11  -1 407.779 65.0812   2
   0  11   1 484.336 67.5012   2
   0  11  -1 390.623 65.5486   2
   0  11   2 2477.70 227.101   4
   0  11  -2 2588.24 227.389   4
   0  11  -2 2757.95 227.945   5
   0  11   2 2280.83 226.078   5
   0  11   2 2276.14 228.316   3
   0 -11  -2 2491.17 228.667   3
   0 -11   2 2433.63 227.577   3
   0  11   2 2555.65 226.812   6
   0  11  -2 2251.81 225.440   6
   0  11   2 2678.42 230.463   1
   0  11  -2 2502.35 229.922   1
   0 -11   2 2559.49 230.162   1
   0 -11  -2 2409.76 230.336   1
   0  11  -2 2505.86 228.981   2
   0 -11  -2 2236.81 228.443   2
   0  11   2 2553.81 229.301   2
   0  11  -3 1011.45 101.711   4
   0  11   3 995.640 101.440   4
   0  11  -3 973.242 102.013   5
   0  11   3 1071.78 102.135   5
   0 -11  -3 870.451 105.731   3
   0 -11   3 868.459 104.096   3
   0  11   3 936.897 106.779   3
   0  11   3 939.035 101.728   6
   0  11  -3 888.591 101.414   6
   0  11  -3 1058.43 108.878   1
   0  11   3 1142.71 109.363   1
   0 -11   3 977.494 108.739   1
   0 -11  -3 966.892 110.177   1
   0 -11  -3 900.370 107.285   2
   0  11  -3 1121.64 108.641   2
   0  11   3 1146.00 107.884   2
   0  11   4-15.4554 50.1695   2
   0  11  -4 37.5680 51.1835   2
   0  11  -4 13.2663 33.7791   4
   0  11   4 35.4623 33.6128   4
   0  11   4-21.4839 35.5795   5
   0  11  -4 12.4485 36.5316   5
   0  11   4 47.7751 50.6402   3
   0 -11   4 37.0013 46.3008   3
   0  11   4-60.5894 40.2342   6
   0  11  -4 10.7317 39.0612   6
   0  11  -4 11.8625 49.7622   1
   0  11   4 11.8807 50.5036   1
   0 -11   4 68.4107 54.5729   1
   0 -11  -4 72.5860 54.6235   1
   0 -11  -4-11.7900 50.4451   2
   0 -11  -5 19.8415 49.7336   2
   0  11   5 26.0795 35.7611   5
   0  11  -5-4.16518 36.5624   5
   0 -11   5 126.960 47.5080   3
   0  11   5 74.7045 51.6955   3
   0  11   5 24.7201 39.4159   6
   0  11  -5 7.95299 51.7573   1
   0 -11  -5 28.4064 54.0646   1
   0  11   5 95.6348 53.2157   1
   0 -11   5 48.5893 54.7159   1
   0  11  -5-45.2222 51.9821   2
   0  11   5 27.2957 50.3698   2
   0 -11  -6 148.380 54.6226   2
   0  11   6 158.497 43.7108   5
   0  11  -6 205.251 44.3445   5
   0 -11   6 285.906 52.6556   3
   0  11   6 148.106 56.4326   3
   0 -11  -6 138.971 57.8300   3
   0  11   6 180.816 46.1512   6
   0  11  -6 257.530 47.0790   6
   0  11  -6 108.080 56.0740   1
   0  11   6 192.644 58.0667   1
   0 -11   6 224.227 60.7379   1
   0 -11  -6 208.478 58.1396   1
   0 -11   6 246.324 56.7362   2
   0  11   6 248.209 57.7855   2
   0  11  -6 246.131 58.9845   2
   0  11  -7 856.801 104.293   2
   0 -11   7 1018.27 104.577   2
   0  11   7 1051.59 105.189   2
   0 -11  -7 880.036 105.089   2
   0  11  -7 879.932 101.222   3
   0 -11   7 858.096 101.148   3
   0 -11  -7 954.425 104.951   3
   0  11   7 830.049 105.397   3
   0  11   7 948.545 99.3797   6
   0  11  -7 991.261 98.5755   6
   0  11  -7 1101.71 107.205   1
   0  11  -7 962.213 99.8715   5
   0  11   7 991.822 106.236   1
   0 -11   7 961.884 106.472   1
   0 -11  -7 903.127 108.130   1
   0  11  -8-69.0506 53.4262   2
   0  11   8-68.4979 51.3539   2
   0 -11   8 50.7085 50.6849   2
   0 -11  -8 16.4132 53.5147   2
   0  11  -8 22.8749 50.1341   3
   0  11   8 102.075 52.4709   3
   0 -11  -8-11.9864 54.3442   3
   0 -11   8 16.5478 47.4015   3
   0  11  -8-3.51066 41.4083   6
   0  11   8 43.8312 39.7834   6
   0  11  -8 57.0060 55.8259   1
   0  11  -8 25.5497 37.3335   5
   0 -11   8 4.14821 55.8970   1
   0  11   8 106.189 55.7405   1
   0 -11  -8 91.5957 56.1676   1
   0  11  -9 90.3765 40.3998   5
   0  11   9 101.931 54.6324   2
   0 -11   9 55.1067 53.1518   2
   0  11  -9 54.1643 54.0584   2
   0  11   9 51.3829 37.8156   4
   0  11  -9 55.6102 51.3155   3
   0 -11  -9 120.507 54.3916   2
   0 -11   9 56.3152 49.1341   3
   0 -11  -9 32.5047 54.4463   3
   0  11   9 39.9097 53.0528   3
   0  11  -9 90.4056 56.9160   1
   0 -11  -9 96.7457 59.5787   1
   0  11   9 169.144 59.1903   1
   0 -11   9 142.431 58.3875   1
   0  11  -9 158.157 44.2574   6
   0  11 -10 141.079 45.5599   6
   0  11 -10 124.614 58.8440   1
   0  11  10 28.0623 37.3892   5
   0  11  10 61.5732 36.6947   4
   0  11 -10 103.678 40.5639   4
   0 -11 -10 58.9285 55.8296   2
   0 -11  10 26.5908 50.4457   3
   0  11  10 89.2619 55.7022   3
   0 -11 -10-28.9249 56.9687   3
   0  11 -10 74.0320 42.7991   5
   0 -11 -10 93.5389 58.5940   1
   0  11  10 83.3830 55.1730   1
   0 -11  10 101.652 57.5829   1
   0  11  10 152.770 53.4407   2
   0 -11  10 162.907 54.0097   2
   0  11 -10 78.1171 52.7397   2
   0  11 -11 188.029 55.0847   6
   0  11 -11 411.421 68.9927   1
   0  11 -11 379.490 58.8058   5
   0  11  11 466.123 57.7141   5
   0  11  11 259.512 53.4718   4
   0  11 -11 444.598 58.3411   4
   0 -11 -11 328.332 68.8515   2
   0  11  11 325.687 66.0641   3
   0 -11 -11 285.754 64.8359   3
   0 -11  11 233.738 61.9526   3
   0 -11 -11 429.945 72.9022   1
   0  11  11 472.073 70.4572   1
   0 -11  11 475.268 71.0271   1
   0  11 -11 386.872 64.9765   2
   0 -11  11 293.267 67.6109   2
   0  11  11 426.520 67.6300   2
   0 -11 -12 34.8077 58.2538   1
   0 -11  12-4.33199 57.6547   1
   0  11  12 34.0966 56.7246   1
   0  11  12 19.0644 40.6785   6
   0 -11  12-15.9643 49.8951   2
   0 -11  12-16.9746 54.8269   1
   0 -11  12 50.0143 42.7386   6
   0  11  12-4.83792 39.0593   5
   0  11  12 19.5159 40.7805   4
   0 -11  12-4.85240 38.4011   4
   0 -11  12 36.9859 51.7376   3
   0 -11 -12-4.27097 57.3865   3
   0  11  12 54.4512 55.4107   3
   0 -11 -12-64.8271 60.2857   2
   0  11  12 21.1734 54.3611   2
   0 -11  12 97.5134 54.5944   2
   0  11  13 271.544 66.8250   1
   0 -11 -13 184.956 66.2309   1
   0  11  13 209.187 51.7617   6
   0 -11  13 222.041 58.9767   2
   0 -11  13 219.181 66.0825   1
   0 -11  13 249.008 63.7586   1
   0 -11  13 231.014 49.5694   6
   0  11  13 226.488 49.4474   5
   0  11  13 262.681 50.1357   4
   0 -11  13 276.008 49.8017   4
   0  11  13 199.870 64.5442   3
   0 -11 -13 360.228 67.5406   3
   0 -11  13 179.845 56.7155   3
   0 -11 -13 192.705 64.2110   2
   0 -11  13 296.259 65.4292   2
   0  11  13 283.149 62.7886   2
   0  11  14 39.2505 57.5567   1
   0 -11  14 17.3739 55.6207   1
   0  11  14 114.162 46.1161   6
   0 -11  14 134.891 53.9376   2
   0 -11  14 128.715 62.4415   1
   0 -11  14 84.0183 44.1943   6
   0  11  14 110.243 42.5904   5
   0  11  14 60.4475 42.1719   4
   0 -11  14 120.205 42.4443   4
   0 -11  14 85.7267 53.5543   3
   0 -11 -14 4.40699 59.9027   3
   0  11  14 86.3322 59.6300   3
   0 -11 -14 4.43989 60.5517   2
   0 -11  14 83.3399 58.2945   2
   0  11  14 30.4180 55.3557   2
   0  11  15 26.4727 59.0138   1
   0 -11  15 48.3285 56.7741   1
   0  11  15 70.8712 44.8299   6
   0 -11 -15 13.4212 60.1211   3
   0 -11  15-41.4225 54.3427   2
   0 -11  15 31.4376 62.0375   1
   0 -11  15 18.5291 42.6691   6
   0  11  15-5.09942 40.7802   5
   0  11  15 15.3615 41.3553   4
   0 -11  15-4.69564 43.2476   5
   0 -11  15 10.1823 40.3056   4
   0  11  15-56.9142 57.8574   3
   0 -11  15 34.7078 52.6931   3
   0 -11 -15 31.4746 61.9718   2
   0 -11  15 92.9157 57.4253   2
   0  11  15 48.3929 59.6081   2
   0  11  16 169.571 65.0774   1
   0 -11  16 266.764 66.0768   1
   0  11  16 278.729 52.2701   6
   0 -11 -16 167.888 67.7990   3
   0 -11  16 201.059 55.1424   3
   0 -11  16 239.184 60.7992   2
   0 -11  16 209.113 68.6894   1
   0 -11  16 97.8703 49.7120   6
   0  11  16 254.270 53.9186   5
   0  11  16 119.748 47.9754   4
   0 -11  16 224.537 50.9548   5
   0 -11  16 170.815 49.1452   4
   0 -11  16 172.309 58.7089   3
   0  11  16 266.208 66.2021   3
   0 -11 -16 209.482 65.8534   2
   0  11  16 276.174 64.9693   2
   0 -11  16 102.757 61.4956   2
   0 -11  17 179.913 65.6309   1
   0  11  17 278.790 53.8467   6
   0 -11  17 200.432 56.9354   3
   0 -11 -17 119.558 67.0221   3
   0 -11  17 276.158 71.5046   1
   0 -11  17 170.087 60.1015   2
   0 -11  17 103.405 48.7844   6
   0  11  17 147.860 48.1156   5
   0 -11  17 121.594 50.0168   5
   0  11  17 185.266 50.9838   4
   0 -11  17 236.807 50.5956   4
   0  11  17 193.259 65.8451   3
   0 -11  17 167.730 58.4246   3
   0 -11 -17 106.084 65.0939   2
   0  11  17 108.183 62.8073   2
   0 -11  17 86.8155 62.6991   2
   0  11  18 5.35665 46.9017   6
   0 -11  18 3.57223 51.3384   3
   0 -11 -18-51.2363 65.3968   3
   0 -11  18 18.6200 67.7814   1
   0 -11  18 60.3208 55.6666   2
   0 -11  18 74.1008 46.5857   6
   0  11  18-53.7171 42.9387   5
   0  11  18-32.2819 45.7825   4
   0 -11  18 59.4256 44.1970   5
   0 -11  18 5.35108 42.9161   4
   0 -11  18 47.1350 56.5362   3
   0 -11 -18 154.062 65.3343   2
   0 -11  18 52.7919 61.2328   2
   0  11  19-5.45346 47.0959   6
   0 -11  19 43.5685 52.4060   3
   0 -11 -19 28.2992 69.0991   3
   0  11  19-5.46323 45.1157   5
   0  11  19 27.3518 45.5954   4
   0 -11  19 70.5948 49.9193   5
   0 -11  19 87.0266 46.9726   4
   0 -11  19-61.2135 69.1215   1
   0 -11  19-113.553 59.5184   2
   0 -11  19 31.8272 48.3781   6
   0 -11 -19-28.3338 68.1469   2
   0 -11  19 53.5226 63.3063   2
   0  11  20 105.412 54.9154   6
   0 -11  20 217.871 58.1209   3
   0 -11 -20 181.291 72.4059   3
   0  11  20 72.2145 50.2369   5
   0 -11  20 246.500 56.1181   5
   0  11  20 83.3661 50.9098   4
   0 -11  20 237.716 52.9197   4
   0 -11  20 283.102 62.9167   2
   0 -11  20 180.890 74.7444   1
   0 -11  20 170.552 53.6094   6
   0 -11 -20 143.183 70.6730   2
   0 -11  20 122.061 63.2126   2
   0 -11  21 62.2265 49.1862   6
   0  11  21 28.2226 51.0463   5
   0 -11  21 10.4612 50.1735   5
   0  11  21-62.1214 49.3147   4
   0 -11  21-67.4239 50.5476   4
   0 -11  21 85.1146 60.9012   2
   0 -11  21 37.5812 55.8203   3
   0 -11  21-13.7488 65.8606   2
   0  11  21-90.2599 53.8579   6
   0 -11  22 72.1037 51.9979   6
   0 -11  22-53.2440 49.2123   5
   0  11  22 63.0707 50.9631   5
   0  11  22-5.73521 51.3867   4
   0 -11  22 39.9475 47.7694   4
   0 -11  22 27.2344 60.5106   3
   0 -11  22 3.82649 56.3421   3
   0 -11  22 18.5601 69.0910   2
   0  11  22 108.883 54.0000   6
   0 -12   0 118.572 59.1819   1
   0  12   0-55.7066 60.0240   3
   0  12   0 36.8037 43.1922   6
   0  12   0 8.30545 57.2158   1
   0 -12   0 81.7234 54.8993   2
   0  12   0 32.1085 53.7401   2
   0  12   0 94.2904 39.5498   4
   0  12   1 405.792 55.0914   4
   0  12  -1 287.657 53.3222   4
   0 -12  -1 287.053 63.7668   2
   0  12  -1 337.825 66.4007   3
   0  12   1 413.124 68.4352   3
   0  12  -1 379.251 59.6414   6
   0  12   1 290.367 56.3236   6
   0  12  -1 270.064 65.2095   1
   0 -12   1 338.366 66.6847   2
   0  12  -1 548.239 68.3606   2
   0  12   1 346.293 67.3832   2
   0  12   1 361.680 66.7987   1
   0 -12   1 453.315 70.8937   1
   0 -12  -1 347.625 69.9537   1
   0  12  -2-14.1759 36.1529   4
   0  12   2 61.4866 39.2170   4
   0 -12  -2 53.5696 54.4805   2
   0 -12  -2 73.4382 54.2459   3
   0  12   2 19.0146 54.9647   3
   0  12  -2-25.4474 54.0765   3
   0  12  -2 83.7218 41.7565   6
   0  12   2-21.0578 43.5011   6
   0  12  -2 16.6432 53.1703   1
   0  12  -2 3.99712 52.5910   2
   0 -12   2 65.1021 53.2696   2
   0  12   2 20.2329 53.5016   2
   0  12   2 8.32695 54.5058   1
   0 -12  -2 67.9314 57.6803   1
   0 -12   2-4.24300 56.9751   1
   0  12  -3 123.239 41.0925   4
   0  12   3 94.9485 42.9765   4
   0 -12  -3 103.615 57.0876   2
   0  12  -3 165.789 57.4258   3
   0  12   3 165.680 58.3883   3
   0 -12  -3 109.679 57.0788   3
   0 -12   3 164.623 50.4479   3
   0  12   3 119.831 44.8176   6
   0  12  -3 240.564 48.1757   6
   0  12  -3 171.011 58.4590   1
   0  12   3 122.083 55.7159   2
   0 -12   3 81.4108 55.0298   2
   0  12  -3 163.924 57.5665   2
   0 -12  -3 72.3980 59.9645   1
   0 -12   3 76.5601 59.3104   1
   0  12   3 146.152 59.3418   1
   0  12  -4 28.5721 38.8033   4
   0  12   4 14.3156 39.1319   4
   0 -12  -4-54.2642 53.9163   2
   0 -12   4-3.63013 50.7936   3
   0  12  -4 3.57706 53.3174   3
   0 -12  -4 39.7194 55.1516   3
   0  12   4-11.7144 55.1095   3
   0  12   4-4.35343 40.5659   6
   0  12  -4 7.81357 43.9247   6
   0  12  -4-29.2939 55.5501   1
   0 -12   4-21.3514 56.4099   1
   0 -12  -4-21.3773 56.7529   1
   0  12   4 67.0730 56.3804   1
   0 -12   4-20.3697 55.1772   2
   0  12   4-40.9572 55.2142   2
   0  12  -4 60.0231 53.1812   2
   0  12   5 411.282 61.5563   5
   0  12   5 573.781 73.0797   2
   0  12  -5 469.199 73.5725   2
   0 -12   5 387.784 72.0063   2
   0  12   5 456.225 62.6591   4
   0  12  -5 483.755 62.9461   4
   0  12  -5 426.550 71.8904   3
   0 -12  -5 459.291 72.7822   3
   0 -12   5 443.628 70.9025   3
   0  12   5 292.942 71.1789   3
   0  12   5 420.777 66.9623   6
   0  12  -5 492.535 64.6598   6
   0  12  -5 525.586 75.8138   1
   0 -12  -5 353.263 71.2177   2
   0  12   5 564.373 75.3585   1
   0 -12   5 531.778 75.8035   1
   0 -12  -5 425.549 74.9952   1
   0  12   6 33.0679 39.3911   5
   0  12  -6 64.3919 53.8479   2
   0 -12   6 24.5847 54.1576   2
   0  12   6 83.1981 55.5075   2
   0  12   6 19.3527 38.5558   4
   0  12  -6 72.3648 40.2106   4
   0  12  -6 67.1784 54.0467   3
   0 -12  -6 69.4736 56.3987   3
   0 -12   6 53.8060 52.0039   3
   0  12   6 76.2708 57.5346   3
   0  12  -6 65.5349 45.4124   6
   0  12  -6 109.866 56.1726   1
   0 -12  -6 84.8236 56.9181   2
   0 -12  -6 224.769 61.9110   1
   0  12   6 97.4025 59.0735   1
   0 -12   6 60.3777 56.4840   1
   0  12   7-4.77874 39.4529   5
   0  12   7 55.4228 58.6176   1
   0 -12   7 21.7009 57.6936   1
   0 -12  -7 26.1132 59.5017   1
   0  12  -7-4.86404 39.6518   4
   0  12   7-9.76058 38.4891   4
   0  12  -7 38.7728 55.2013   3
   0  12   7 12.2102 57.0849   3
   0 -12  -7 16.5794 56.5389   3
   0 -12   7 25.0188 52.0998   3
   0  12  -7 57.5828 44.6761   6
   0  12  -7 29.7665 56.5265   1
   0 -12  -7 17.1262 55.3157   2
   0  12   7-8.39288 54.6297   2
   0 -12   7 20.5820 55.3752   2
   0  12  -7 16.1680 55.6390   2
   0  12  -8 117.871 57.4408   2
   0  12   8 143.985 56.8061   2
   0 -12   8 78.6323 57.4673   2
   0  12   8-48.3849 43.9005   5
   0  12   8 128.115 42.9206   4
   0  12  -8 24.5459 40.9264   4
   0  12  -8 165.342 58.7980   3
   0 -12  -8-4.20711 58.7284   3
   0  12   8 53.6622 56.3641   3
   0 -12   8 71.3349 51.4627   3
   0  12   8 163.575 48.3759   6
   0  12  -8 145.486 48.3077   6
   0  12  -8 72.7880 58.2348   1
   0 -12  -8 73.4692 57.4043   2
   0 -12   8 48.0810 60.1145   1
   0  12   8 55.7971 57.5634   1
   0 -12  -8 35.0572 59.5156   1
   0 -12   9 466.785 73.5141   2
   0  12   9 380.661 69.7387   2
   0  12  -9 437.716 72.7738   2
   0  12   9 348.054 58.4087   5
   0  12  -9 376.937 58.8780   4
   0  12   9 368.529 59.4015   4
   0  12  -9 341.108 69.3246   3
   0 -12   9 370.910 67.6514   3
   0  12   9 364.099 71.8647   3
   0 -12  -9 430.947 70.9314   3
   0  12   9 414.076 62.6398   6
   0  12  -9 363.598 61.1189   6
   0  12  -9 310.566 68.9480   1
   0 -12  -9 375.456 72.9532   2
   0  12   9 441.196 72.8550   1
   0 -12   9 369.944 72.8435   1
   0 -12  -9 388.921 74.1766   1
   0 -12  10 46.2072 59.3885   2
   0  12 -10-28.8522 57.3363   2
   0  12  10-17.2815 55.3472   2
   0  12  10 39.7580 41.5785   5
   0  12 -10 30.0892 40.7908   4
   0  12  10 25.1851 40.1720   4
   0  12 -10 42.2332 54.9087   3
   0 -12  10 28.5647 52.4444   3
   0  12  10-76.3405 60.0239   3
   0 -12 -10-30.2941 61.0523   3
   0  12 -10 76.6728 46.0330   6
   0  12  10 67.8766 43.7684   6
   0  12 -10-17.3889 58.7137   1
   0 -12 -10-48.5207 59.5039   2
   0  12  10 26.1651 58.7599   1
   0 -12 -10 84.6716 61.5059   1
   0 -12  10 44.4185 60.7550   1
   0 -12  11 129.962 62.7735   1
   0 -12 -11 58.4674 65.4058   1
   0  12  11 180.305 64.5686   1
   0  12 -11 136.734 50.6143   5
   0  12  11 55.4526 41.8963   5
   0  12  11 132.530 45.9654   4
   0  12 -11 126.867 46.4848   4
   0  12 -11 88.2715 57.4006   3
   0 -12  11 136.116 55.6623   3
   0  12  11 81.6786 59.0376   3
   0 -12 -11 166.808 63.7506   3
   0  12 -11 57.6896 48.0451   6
   0  12  11 162.949 49.5631   6
   0  12 -11 105.245 59.1574   1
   0  12 -11 191.221 61.2517   2
   0  12  11 104.753 60.4519   2
   0 -12  11 169.435 62.0116   2
   0 -12 -11 205.128 66.9199   2
   0  12  12-26.4517 57.9574   2
   0 -12  12-42.7524 61.5551   2
   0  12  12 86.9505 45.3923   5
   0  12  12-30.9720 42.2039   4
   0 -12 -12-4.50538 58.0506   2
   0 -12  12-43.1726 54.1927   3
   0 -12 -12 4.44995 62.4717   3
   0  12  12 4.35644 58.3890   3
   0 -12 -12-49.9073 65.0547   1
   0 -12  12 9.04476 63.1446   1
   0  12  12 71.0080 62.2366   1
   0  12  12 40.2120 44.6095   6
   0 -12  13 82.1560 64.0626   1
   0 -12 -13 77.8589 65.5165   1
   0  12  13 71.6649 63.7023   1
   0  12  13 143.277 50.7224   6
   0 -12  13 135.371 56.7949   2
   0 -12  13 53.5674 59.9895   1
   0 -12  13 214.052 49.7923   6
   0  12  13-5.18935 44.2249   5
   0 -12  13 125.529 46.2737   5
   0  12  13 141.234 49.1605   4
   0 -12  13 130.120 44.7389   4
   0 -12  13 101.338 55.9099   3
   0 -12 -13 81.1461 64.4432   3
   0  12  13 110.297 62.1713   3
   0 -12 -13 177.696 64.5041   2
   0 -12  13 146.165 53.7544   3
   0 -12  13 51.7931 60.5256   2
   0  12  13 62.3670 60.3611   2
   0 -12 -14 32.3793 66.8322   1
   0 -12  14-73.7460 66.5942   1
   0 -12  14 63.0559 59.5340   1
   0  12  14 31.2487 47.3716   6
   0 -12  14-12.8156 55.2885   2
   0 -12  14 62.8257 47.5587   6
   0  12  14 15.8056 44.7325   5
   0 -12  14 53.8397 45.6558   5
   0  12  14 5.30181 43.6654   4
   0 -12  14 47.4704 42.8923   4
   0 -12  14-69.3064 57.6942   3
   0 -12 -14-36.5306 66.1108   3
   0  12  14 75.9022 63.5176   3
   0 -12 -14 55.2480 66.0439   2
   0 -12  14 39.2523 61.6547   2
   0 -12  14 32.3234 52.7475   3
   0  12  14 45.0023 60.0611   2
   0 -12 -15 112.044 70.5359   1
   0  12  15 116.572 50.9001   6
   0 -12 -15 78.5803 68.2193   3
   0  12  15 192.488 50.2511   5
   0 -12  15 243.200 52.8117   5
   0  12  15 107.489 50.4905   4
   0 -12  15 149.701 48.8976   4
   0 -12  15 259.043 61.0503   2
   0 -12  15 209.432 70.9135   1
   0 -12  15 146.772 52.2863   6
   0 -12 -15 125.648 67.9877   2
   0 -12  15 202.732 64.7305   2
   0 -12  15 166.603 55.1524   3
   0  12  16 16.1661 49.2274   6
   0 -12  16 3.65864 51.9202   3
   0 -12 -16 18.7092 68.1017   3
   0  12  16-10.8571 44.9482   5
   0  12  16 5.44957 45.6789   4
   0 -12  16 15.1058 46.4670   5
   0 -12  16 21.6830 46.2559   4
   0 -12  16 43.6297 54.0898   2
   0 -12  16 28.1912 68.4109   1
   0 -12  16 60.2385 49.3733   6
   0 -12 -16-4.70135 65.0704   2
   0 -12  16-49.0130 64.6155   2
   0  12  17 54.8002 48.5287   6
   0 -12 -17 23.6582 70.4817   3
   0 -12  17-11.1003 52.9166   3
   0  12  17-88.1592 50.7406   5
   0  12  17 16.5756 48.9283   4
   0 -12  17 61.3341 48.2398   5
   0 -12  17 43.9845 43.9675   4
   0 -12  17 48.5034 58.6292   2
   0 -12  17 80.6083 72.1720   1
   0 -12  17-8.14349 47.2551   6
   0 -12 -17 52.2183 68.1566   2
   0 -12  17 54.0745 64.0964   2
   0  12  18-5.56671 52.3755   6
   0 -12  18-63.6579 54.4602   3
   0 -12 -18-47.8005 67.0273   3
   0 -12  18-57.4403 73.3674   1
   0 -12  18 22.2813 58.9371   2
   0 -12  18-49.5871 49.4880   6
   0  12  18 27.9503 47.6884   5
   0  12  18-5.60462 48.6442   4
   0 -12  18 5.18942 49.0599   5
   0 -12  18 39.0256 50.0012   4
   0 -12 -18-19.1737 69.1509   2
   0 -12  18 72.9161 65.0682   2
   0 -12  19 79.7784 50.7691   6
   0  12  19 85.0669 51.9900   5
   0 -12  19 100.145 52.0190   5
   0  12  19 73.8601 50.0670   4
   0 -12  19 50.8832 46.7251   4
   0 -12  19-11.5752 61.2618   3
   0 -12  19 90.0850 62.1205   2
   0 -12  19 11.3844 55.7168   3
   0  12  19 73.5158 53.9039   6
   0 -12  19 50.6926 67.5437   2
   0  13   0-25.4020 57.5619   2
   0  13   0-10.0820 42.1088   4
   0 -13   0-17.2784 56.4512   2
   0 -13   0 52.1572 54.8719   3
   0  13   0-23.6724 58.4987   3
   0  13   0 69.8482 59.4854   1
   0  13   0 9.67006 42.7905   5
   0 -13   0 62.4162 62.0549   1
   0  13   1 29.7346 56.3444   2
   0  13  -1 63.3897 56.7983   2
   0 -13   1 17.2365 56.3857   2
   0  13   1 35.3204 39.0060   4
   0  13  -1 50.4309 41.4092   4
   0 -13  -1 69.3137 59.8370   2
   0 -13  -1 81.0917 57.6332   3
   0  13  -1 42.9954 59.1465   3
   0 -13   1 123.231 56.8694   3
   0  13   1 27.8900 59.5493   3
   0  13  -1 13.0724 49.0100   6
   0  13  -1 82.9270 61.8096   1
   0  13   1 161.571 62.4934   1
   0  13  -1 57.8547 42.0389   5
   0  13   1 77.6677 43.1438   5
   0 -13  -1-4.46248 59.6684   1
   0 -13   1 173.947 63.9535   1
   0  13  -2 257.468 61.0667   2
   0 -13   2 124.803 60.0896   2
   0  13   2 153.425 59.9193   2
   0  13   2 181.997 47.4316   4
   0  13  -2 121.203 44.9152   4
   0 -13  -2 173.970 60.7010   2
   0 -13   2 118.191 59.3800   3
   0  13  -2 92.9899 61.3736   3
   0 -13  -2 184.457 61.2739   3
   0  13   2 104.700 61.9899   3
   0  13  -2 124.984 51.7696   6
   0  13  -2 139.817 61.8951   1
   0  13  -2 154.045 49.3819   5
   0  13   2 126.844 48.8781   5
   0  13   2 153.088 60.4282   1
   0 -13   2 49.1155 64.0657   1
   0 -13  -2 156.359 62.4198   1
   0  13   3 128.454 59.0902   2
   0  13  -3 101.258 58.8176   2
   0 -13   3 124.811 60.1162   2
   0  13   3 96.3372 42.3492   4
   0  13  -3 75.9599 42.5544   4
   0 -13  -3 113.626 58.4474   2
   0 -13  -3 87.0613 59.4307   3
   0  13   3-93.6046 60.6062   3
   0 -13   3 54.7274 55.5560   3
   0  13  -3 80.7510 58.2833   3
   0  13  -3-38.4088 49.2971   6
   0  13  -3 96.3007 60.8629   1
   0  13  -3 105.869 45.9623   5
   0  13   3 44.1811 43.5796   5
   0  13   3 109.538 62.5747   1
   0 -13  -3 116.421 62.3803   1
   0 -13   3 169.990 63.8064   1
   0  13  -4 135.141 61.9969   2
   0 -13   4 133.504 60.3741   2
   0  13   4 111.894 58.7449   2
   0  13   4 137.480 46.4549   4
   0  13  -4 167.726 46.0180   4
   0 -13  -4 158.152 62.8035   2
   0 -13  -4 163.602 62.0794   3
   0  13   4 238.777 64.0184   3
   0  13  -4 129.857 60.8182   3
   0 -13   4 112.536 57.9619   3
   0  13  -4 42.3084 49.5526   6
   0  13  -4 206.356 63.8052   1
   0  13   4 39.5617 44.8435   5
   0  13  -4 77.0752 45.9528   5
   0  13   4 193.349 64.4344   1
   0 -13   4 192.947 64.7070   1
   0 -13  -4 107.792 66.3377   1
   0  13   5 44.8624 39.9942   5
   0  13  -5-33.7948 44.9047   5
   0  13   5-8.66173 55.8922   2
   0  13  -5 8.45695 56.7592   2
   0 -13   5 4.31428 58.5223   2
   0  13   5 51.1792 41.1968   4
   0  13  -5 10.2131 43.2113   4
   0  13  -5-15.1826 57.4587   3
   0 -13  -5 29.7049 58.9451   3
   0 -13   5 19.2865 55.2138   3
   0  13   5-4.16339 58.3405   3
   0  13   5-9.45627 48.7986   6
   0  13  -5 21.0008 49.8036   6
   0  13  -5 70.4646 62.4414   1
   0 -13  -5 35.3666 58.7756   2
   0 -13   5 94.5262 62.0373   1
   0  13   5-8.82514 59.5074   1
   0 -13  -5 40.5911 62.6450   1
   0  13   6 191.162 48.7557   5
   0  13  -6 145.282 48.5745   5
   0  13  -6 84.7912 60.4222   2
   0 -13   6 60.5585 60.7059   2
   0  13   6 117.637 59.2553   2
   0  13   6 108.154 46.5931   4
   0  13  -6 123.267 45.9854   4
   0  13  -6-3.77763 58.1336   3
   0 -13  -6 150.313 63.2686   3
   0  13   6 16.8537 58.5302   3
   0  13   6 96.0134 49.6732   6
   0  13  -6 137.789 53.6999   6
   0  13  -6 75.1857 62.9003   1
   0 -13  -6 40.0562 62.1466   2
   0 -13   6 126.578 65.9969   1
   0  13   6 84.1805 61.9397   1
   0 -13  -6 153.993 67.6205   1
   0  13  -7 155.694 50.7260   5
   0  13   7 60.9626 44.9099   5
   0 -13   7 125.842 62.3327   2
   0  13  -7 195.686 62.9371   2
   0  13   7 153.548 59.6622   2
   0  13   7 114.105 45.5559   4
   0  13  -7 124.094 46.7793   4
   0  13  -7 143.025 61.9090   3
   0 -13  -7 60.8860 62.0795   3
   0  13   7 110.817 59.7816   3
   0  13   7 107.292 52.7947   6
   0  13  -7 91.4605 51.9479   6
   0  13  -7 102.205 61.2409   1
   0 -13  -7 134.492 64.1470   2
   0  13   7 84.5677 63.3663   1
   0 -13  -7 81.9543 67.9755   1
   0 -13   7 109.022 65.7183   1
   0  13  -8 97.8711 48.3446   5
   0  13   8 41.0656 44.2913   5
   0  13  -8 153.829 60.1553   2
   0  13   8 66.3166 60.1067   2
   0 -13   8 43.5768 61.9880   2
   0  13  -8 36.4716 42.1555   4
   0  13   8 67.9510 45.2115   4
   0  13  -8 112.634 60.1130   3
   0 -13  -8 109.987 65.2819   3
   0  13   8 103.448 63.4764   3
   0  13  -8 157.532 52.8605   6
   0  13   8 64.4103 48.5079   6
   0  13  -8 67.0072 60.6551   1
   0 -13  -8 103.928 63.0223   2
   0 -13  -8 59.5287 63.7874   1
   0  13   8 111.897 62.1594   1
   0 -13   8 4.56706 64.7962   1
   0 -13   9 9.19153 64.3088   1
   0 -13  -9-23.0350 65.6461   1
   0  13   9 85.5438 63.0697   1
   0  13  -9-108.381 50.8226   5
   0  13   9-10.3792 42.6983   5
   0  13  -9 89.3211 46.5029   4
   0  13   9-42.1823 43.7898   4
   0  13  -9 56.2708 58.5882   3
   0 -13  -9 71.2600 64.4528   3
   0  13   9 139.516 63.2865   3
   0  13  -9 8.27715 50.0827   6
   0  13   9-25.1724 49.1630   6
   0  13  -9 4.49207 61.8249   1
   0 -13  -9-4.55521 61.6282   2
   0  13   9 22.2705 59.9797   2
   0  13  -9 4.29386 58.8979   2
   0 -13   9 96.3924 62.7595   2
   0 -13  10 18.5044 67.4193   1
   0 -13 -10 4.63878 65.0497   1
   0  13  10-5.24935 43.9942   5
   0  13 -10 5.30269 46.1583   4
   0  13  10-26.6082 44.6000   4
   0  13 -10-7.50307 61.0420   3
   0 -13 -10-27.0410 64.0150   3
   0  13  10-8.81794 62.2941   3
   0  13 -10-4.96572 46.7258   5
   0  13  10 56.2638 46.7204   6
   0  13 -10 70.3560 51.6568   6
   0 -13 -10-4.59248 64.8174   2
   0  13 -10-4.31877 59.9038   2
   0 -13  10 44.0712 60.2438   2
   0  13  10-4.48961 61.4411   2
   0 -13  11 13.9731 66.5860   1
   0 -13 -11 46.6908 66.6778   1
   0  13  11 100.940 48.4266   5
   0  13  11 96.7535 47.3279   4
   0  13 -11 53.5483 48.1758   4
   0  13 -11 150.262 64.0219   3
   0 -13 -11 36.4664 65.6508   3
   0  13  11 22.2897 62.6856   3
   0  13 -11 60.0979 49.1862   5
   0  13 -11 136.809 53.4322   6
   0  13  11 67.5416 49.5112   6
   0 -13 -11 37.0399 62.4342   2
   0  13 -11 73.8870 59.5324   2
   0 -13  11 22.1776 63.8330   2
   0 -13 -12 70.5393 69.0152   1
   0 -13  12 32.8311 69.1716   1
   0  13 -12 65.7494 50.1548   5
   0  13  12-26.8875 44.6593   5
   0  13  12 5.43102 47.5426   4
   0  13 -12 32.4550 45.6099   4
   0  13 -12 45.2169 59.7660   3
   0  13  12 4.50750 62.7993   3
   0 -13 -12-50.7137 66.4469   3
   0  13  12-47.5064 49.3113   6
   0  13 -12-4.15927 51.7752   6
   0 -13 -12 14.0100 65.9837   2
   0  13 -12 56.8899 62.0954   2
   0 -13  12-8.93739 63.4084   2
   0 -13 -13-4.73661 67.6350   1
   0 -13  13 37.7848 68.8359   1
   0 -13  13 66.8276 52.3697   6
   0  13  13 54.4515 46.8338   5
   0  13  13 32.9437 45.5636   4
   0 -13  13 25.5393 44.9462   5
   0 -13  13 65.5977 46.8809   4
   0 -13 -13 23.3005 65.9870   3
   0  13  13-26.8040 47.9325   6
   0 -13  13 8.80927 57.4160   2
   0 -13 -13 117.738 67.7384   2
   0 -13  13 22.6700 54.3789   3
   0 -13  13 72.0273 64.8230   2
   0 -13 -14 71.5978 72.0930   1
   0 -13  14-33.3126 69.4916   1
   0  13  14-21.7742 50.4739   6
   0 -13  14-115.422 62.7870   2
   0 -13  14 33.6330 47.6637   6
   0  13  14-55.1281 49.8347   5
   0  13  14-5.55197 47.7783   4
   0 -13  14-25.8167 48.9306   5
   0 -13  14 49.7431 46.0356   4
   0 -13  14 27.0263 60.3986   3
   0 -13 -14 89.5034 71.9414   3
   0 -13 -14 57.0167 66.5541   2
   0 -13  14-34.1953 53.1631   3
   0 -13  14 108.934 63.9904   2
   0 -13  15 52.7352 72.1536   1
   0  13  15-33.1533 52.6314   6
   0 -13 -15-95.1519 71.3348   3
   0 -13  15 29.6578 48.2953   6
   0  13  15-106.080 51.1450   5
   0  13  15 33.6967 50.3922   4
   0 -13  15 36.5724 49.5337   5
   0 -13  15 5.59013 46.8696   4
   0 -13  15-3.88716 60.2433   3
   0 -13  15 13.4261 58.7761   2
   0 -13 -15-91.0383 68.8566   2
   0 -13  15-15.2884 54.4220   3
   0 -13  15-100.732 72.1394   2
   0  13  16 45.2416 49.8179   5
   0  13  16 28.4054 50.4555   4
   0 -13  16 21.1500 49.1937   5
   0 -13  16 62.2166 48.9988   4
   0 -13  16 31.3463 61.4926   3
   0  13  16-16.8201 53.0484   6
   0 -13  16 31.5872 61.0111   2
   0 -13  16 38.4805 49.4733   6
   0 -13  16-3.85274 55.4513   3
   0 -13  16-46.1720 66.5071   2
   0  14   0 53.4633 45.6890   4
   0 -14   0 45.2510 63.5783   2
   0  14   0 24.9530 63.0466   3
   0 -14   0 42.3741 61.2518   3
   0  14   0 72.0335 48.3691   5
   0  14   0-75.4835 56.0594   6
   0 -14   0 32.5724 64.5950   1
   0  14   0 48.7195 60.8748   2
   0  14   1 53.5036 44.3144   4
   0  14  -1 64.1740 47.3483   4
   0 -14  -1-13.6140 60.9787   2
   0 -14   1-4.20279 60.4007   3
   0  14  -1 16.5032 62.6804   3
   0  14   1 104.835 65.1013   3
   0 -14  -1 4.27371 61.5458   3
   0  14   1 51.6382 48.7249   5
   0  14  -1-66.7211 45.5661   5
   0  14   1-19.0862 53.3955   6
   0 -14   1 23.2728 65.2144   1
   0 -14  -1 65.1553 68.1099   1
   0  14  -1-8.84349 61.5500   2
   0 -14   1 31.6278 60.7851   2
   0  14   1-57.6920 60.6096   2
   0  14  -2-53.5400 49.2779   4
   0  14   2-42.8722 46.7804   4
   0 -14  -2-50.0487 63.3884   2
   0 -14  -2 17.2536 64.1723   3
   0  14  -2 45.0259 62.9701   3
   0  14   2 59.2386 63.0725   3
   0 -14   2 83.4053 59.8573   3
   0  14  -2 25.6273 46.4584   5
   0  14   2 25.9272 44.1133   5
   0  14   2 62.7486 50.7798   6
   0 -14  -2 4.66009 68.4575   1
   0 -14   2-4.65833 66.6542   1
   0 -14   2-45.1314 66.0370   2
   0  14   2 35.6190 62.0302   2
   0  14  -2 70.6724 62.8065   2
   0  14   3-32.2292 45.6021   4
   0  14  -3 37.5594 45.0109   4
   0 -14  -3-31.9897 62.2148   2
   0 -14  -3 113.204 62.2007   3
   0  14  -3 8.13288 63.3140   3
   0 -14   3 37.2647 60.1329   3
   0  14   3-4.27008 63.1285   3
   0  14  -3 15.3697 46.2374   5
   0  14   3 41.7001 46.0476   5
   0  14   3 78.2012 51.7506   6
   0 -14  -3-4.66852 65.6374   1
   0 -14   3 18.6590 67.6009   1
   0 -14   3 90.2164 60.1282   2
   0  14   3 8.93796 59.8558   2
   0  14  -3-17.6598 60.1071   2
   0  14  -4 37.6727 46.0479   4
   0  14   4 21.5589 45.8468   4
   0 -14  -4 4.58859 62.7221   2
   0  14   4 25.8480 64.5191   3
   0 -14   4-32.9206 60.6873   3
   0  14  -4-72.7670 63.4614   3
   0 -14  -4 114.298 64.1934   3
   0  14  -4-66.6517 49.8378   5
   0  14   4 73.4279 47.7822   5
   0  14   4-24.7504 52.7693   6
   0 -14   4 60.7506 69.5209   1
   0 -14  -4-32.7522 65.8228   1
   0  14  -4-39.7627 61.3467   2
   0 -14   4 4.51379 61.8400   2
   0  14   4-58.3260 61.6764   2
   0  14  -5 84.0343 61.0060   2
   0  14   5 85.6115 61.8722   2
   0 -14   5 85.8734 63.5153   2
   0  14  -5 21.6128 44.3110   4
   0  14   5-16.2415 45.0951   4
   0  14  -5-64.3156 61.3906   3
   0 -14   5-20.4646 60.1839   3
   0 -14  -5 35.5357 63.4245   3
   0  14   5 26.0973 65.4506   3
   0  14  -5 5.13420 46.8952   5
   0  14   5 15.8381 47.1009   5
   0  14   5-15.0441 52.7539   6
   0 -14  -5-27.6590 65.5457   2
   0 -14  -5-70.3733 66.4262   1
   0 -14   5-28.1181 69.3151   1
   0  14  -6 31.0199 62.0712   2
   0 -14   6 54.3265 64.6307   2
   0  14  -6 97.7201 49.3296   4
   0  14   6 27.1984 46.4042   4
   0  14  -6 108.101 64.5988   3
   0 -14  -6 116.587 66.7676   3
   0 -14   6 142.592 61.7361   3
   0  14   6 17.5584 61.4895   3
   0  14  -6 36.0326 50.6200   5
   0  14   6 69.1471 47.3348   5
   0  14   6 20.3286 49.7631   6
   0 -14  -6 41.7083 64.6121   2
   0 -14   6 18.8063 68.1485   1
   0 -14  -6 80.0464 69.6188   1
   0  14  -7 13.3245 64.4712   2
   0 -14   7-86.2353 64.8762   2
   0  14  -7 27.2887 45.0448   4
   0  14   7 21.8840 46.4062   4
   0  14  -7-19.9467 64.3361   3
   0  14   7 79.7878 63.4266   3
   0 -14  -7-40.7859 64.5745   3
   0 -14   7-48.7054 59.6853   3
   0  14  -7-25.8340 48.3857   5
   0  14   7-42.9022 45.8905   5
   0  14   7-51.5246 52.9409   6
   0 -14  -7-46.6255 64.3867   2
   0 -14  -7 23.6378 68.1362   1
   0 -14   7 94.3711 68.9060   1
   0  14  -8 57.9183 60.7131   2
   0 -14   8-68.3118 66.6540   2
   0  14   8 99.1253 47.8266   4
   0  14  -8-27.4606 46.8835   4
   0  14  -8 47.7449 63.1772   3
   0 -14   8-12.1421 61.6078   3
   0 -14  -8-4.57490 67.6858   3
   0  14   8 67.1038 65.7358   3
   0  14   8-5.40917 47.3742   5
   0  14  -8-36.3327 50.1380   5
   0  14   8 67.9028 53.7969   6
   0 -14  -8 98.4699 69.3060   2
   0 -14  -8-28.4863 69.2092   1
   0 -14   8 42.6337 68.7769   1
   0  14  -9 35.7820 62.1867   2
   0 -14   9 4.57332 64.6257   2
   0  14   9 33.2753 51.6920   4
   0  14  -9 16.5873 49.4749   4
   0  14  -9 55.6077 65.1555   3
   0 -14   9 40.4170 60.1406   3
   0 -14  -9 64.6702 66.5838   3
   0  14   9-43.6754 48.0665   5
   0  14  -9 31.3197 47.3272   5
   0  14  -9 17.7860 54.8247   6
   0  14   9-10.5920 53.2051   6
   0 -14  -9 80.2319 67.8185   2
   0 -14  -9-19.0769 69.0953   1
   0 -14   9-14.2792 69.0972   1
   0  14 -10-44.9250 64.9019   2
   0 -14  10-36.7493 65.2017   2
   0  14  10-11.1790 49.7646   4
   0  14 -10-22.2846 48.2517   4
   0  14 -10-19.8461 63.9804   3
   0 -14  10-8.07694 61.3632   3
   0 -14 -10 27.9884 66.6974   3
   0  14 -10 84.0338 51.8825   5
   0  14  10 11.0231 49.2030   5
   0  14  10 101.980 55.3946   6
   0  14 -10 137.665 55.9069   6
   0 -14 -10-14.2483 65.3870   2
   0 -14 -10-71.9170 75.1545   1
   0 -14  10 33.4839 70.4274   1
   0  14 -11-5.28959 52.7584   5
   0  14  11 39.4321 50.0733   4
   0  14 -11 78.6117 53.0416   4
   0  14 -11 35.7513 65.6275   3
   0 -14  11 32.3153 63.8613   3
   0 -14 -11-4.70938 68.3500   3
   0  14  11 66.8023 49.6191   5
   0  14  11 38.0900 51.4061   6
   0  14 -11 62.2137 57.8400   6
   0 -14  11 41.5456 68.3400   2
   0  14 -11-4.51306 67.0106   2
   0 -14 -11-76.5127 66.8307   2
   0  14 -12 16.9892 49.8490   4
   0  14  12 34.0968 49.3310   4
   0  14 -12 19.8900 64.5729   3
   0 -14  12 72.8380 63.7473   3
   0 -14 -12 95.0698 71.8005   3
   0  14  12-22.5005 50.7243   5
   0  14  12-5.51646 51.7857   6
   0 -14  12-111.435 69.7403   2
   0  14 -12 15.9924 53.2060   5
   0 -14  13 51.4050 47.4266   4
   0 -14  13 8.11264 63.6203   3
   0 -14 -13-19.1807 72.2893   3
   0  14  13 5.68327 51.7746   5
   0  14  13 39.1457 52.9941   6
   0 -14  13-69.8382 48.8148   5
   0  14  13-40.1358 51.0143   4
   0 -14  13-14.0114 65.4198   2
   0 -14  13 15.9383 58.0676   3
   0 -15   0-8.87843 67.1731   3
   0  15   0-21.7428 69.0831   3
   0  15   0-61.8919 53.3188   4
   0  15   0 32.6060 52.1040   5
   0 -15   0 4.70409 65.6043   2
   0  15   0 55.1628 56.7591   6
   0  15  -1 30.2519 69.3520   3
   0 -15  -1 26.8354 66.6643   3
   0  15   1 87.5732 67.9022   3
   0 -15   1 57.3113 69.6238   3
   0  15   1 101.343 48.3994   4
   0  15  -1 56.2780 51.0894   4
   0  15   1-16.3490 48.9642   5
   0  15  -1 27.1212 52.8059   5
   0  15   1-30.3769 56.7081   6
   0  15  -1 69.5624 58.2402   6
   0 -15  -1-4.71509 68.4996   2
   0 -15   1-51.6738 67.4155   2
   0 -15  -2 56.6892 69.0833   2
   0  15  -2 42.9452 68.2572   3
   0 -15   2 100.775 66.9467   3
   0  15   2 44.1319 67.8592   3
   0 -15  -2-63.1028 65.1247   3
   0  15   2-45.1004 49.7974   4
   0  15  -2 61.9830 51.1127   4
   0  15   2 21.8806 49.8776   5
   0  15  -2 21.6716 49.1486   5
   0  15   2 76.7312 57.5507   6
   0  15  -2 29.5427 56.9589   6
   0 -15   2-28.1587 66.1972   2
   0 -15  -3-4.73836 67.3126   2
   0  15   3-35.5729 68.9040   3
   0 -15   3-8.70904 67.5372   3
   0  15  -3-4.26896 68.2298   3
   0 -15  -3 45.4258 67.0683   3
   0  15  -3 45.1421 48.7151   4
   0  15   3 67.7973 49.8772   4
   0  15  -3 16.2418 53.6962   5
   0  15   3 5.49393 49.8090   5
   0  15  -3 63.5108 56.3113   6
   0  15   3-93.0841 57.3669   6
   0 -15   3 9.38663 66.5322   2
   0 -15  -4 19.0229 67.5481   2
   0  15  -4 76.4528 68.5493   3
   0 -15  -4-64.1240 67.0167   3
   0  15   4-67.2007 66.1985   3
   0 -15   4-34.6368 63.7883   3
   0  15  -4-45.2508 53.0925   4
   0  15   4 22.6544 49.1579   4
   0  15   4-11.0416 48.9892   5
   0  15  -4 108.339 52.8919   5
   0  15  -4-24.2593 58.5370   6
   0  15   4 31.3708 55.7367   6
   0 -15   4-37.5442 66.0216   2
   0 -15   5 18.7852 66.2835   2
   0  15  -5 147.980 68.4063   3
   0 -15   5 107.726 64.5378   3
   0 -15  -5-18.4654 68.0824   3
   0  15   5 13.5353 68.1481   3
   0  15   5-51.1564 50.1685   4
   0  15  -5-5.67457 49.3960   4
   0  15   5-22.2087 49.8015   5
   0  15  -5 65.0867 55.2770   5
   0  15  -5 4.82018 56.6946   6
   0  15   5-185.115 62.2079   6
   0 -15  -5 19.0897 69.7614   2
   0 -15   6-37.6443 69.2593   2
   0  15  -6 8.41876 67.3794   3
   0 -15  -6-46.5329 66.6492   3
   0 -15   6-34.3300 64.3299   3
   0  15   6-11.4155 49.1203   4
   0  15  -6 51.2662 50.9552   4
   0  15  -6-16.2994 54.1061   5
   0  15   6-27.9397 51.1688   5
   0  15  -6-19.1838 57.3536   6
   0  15   6 16.0505 56.7134   6
   0 -15  -6-4.79186 70.5991   2
   0  15  -7-62.9447 53.1889   4
   0  15   7-45.8699 50.6024   4
   0  15  -7 58.7608 67.7390   3
   0 -15  -7 197.000 72.6062   3
   0 -15   7 38.4856 64.1027   3
   0 -15   7-32.9912 69.0269   2
   0  15   7 5.41211 56.1607   6
   0  15  -7 33.4188 60.1523   6
   0  15  -7 10.9021 54.8624   5
   0  15   7 16.8780 52.0359   5
   1   0   0 10.7861 10.5037   6
   1   0   0-17.9335 8.11339   5
   1   0   0-4.09032 7.74436   3
   1   0   0-0.98971 5.81636   2
   1   0   0 1.80209 3.98485   4
   1   0   0-7.12563 7.61777   5
   1   0   0 9.13510 7.69039   3
   1   0   0 11.6517 4.04612   4
   1   0   0 9.09877 5.92286   2
   1   0   0 10.0444 2.83407   1
   1   0   0 1.12837 2.80591   1
   1   0   0 0.29294 11.0926   6
  -1   0   1 114893. 10051.8   6
   1   0  -1 108975. 10051.7   6
   1   0   1 114738. 10052.2   3
   1   0   1 141675. 10052.2   2
  -1   0  -1 159832. 10052.3   2
   1   0   1 137413. 10052.3   6
   1   0  -1 118472. 10051.5   5
  -1   0  -1 124549. 10052.0   5
   1   0   1 141765. 10052.1   5
  -1   0   1 103862. 10051.5   1
  -1   0   1 96748.1 10051.7   3
  -1   0  -1 115008. 10051.7   4
   1   0  -1 125484. 10051.5   4
   1   0   1 130546. 10051.7   4
   1   0  -1 114934. 10051.8   3
   1   0   1 135887. 10051.8   1
  -1   0  -1 78690.1 10051.5   1
   1   0  -1 124049. 10051.5   1
  -1   0   1 102022. 10051.5   2
   1   0  -1 128170. 10051.5   2
   1   0   2 20571.7 1652.13   6
   1   0   2 21160.5 1651.98   5
  -1   0   2 17955.6 1651.20   5
   1   0  -2 19269.7 1651.26   5
   1   0  -2 20780.0 1651.37   2
  -1   0   2 18394.5 1651.26   2
   1   0   2 21862.7 1652.10   2
   1   0  -2 16419.4 1651.30   4
  -1   0   2 18051.5 1651.39   4
   1   0   2 19368.2 1651.65   4
  -1   0   2 21114.2 1651.42   3
   1   0  -2 20778.2 1651.42   3
  -1   0  -2 17411.9 1651.79   2
   1   0   2 21285.1 1652.16   3
   1   0   2 19308.9 1651.67   1
   1   0  -2 19240.4 1651.44   1
  -1   0   2 18206.4 1651.40   1
  -1   0  -2 19394.8 1651.66   1
  -1   0   2 18548.0 1651.33   6
   1   0  -2 17983.7 1651.29   6
  -1   0  -3 111032. 9664.73   6
   1   0   3 124142. 9664.96   6
  -1   0   3 122428. 9664.25   2
   1   0  -3 119682. 9664.27   2
   1   0   3 114216. 9664.91   2
  -1   0   3 113056. 9664.35   4
   1   0   3 115869. 9664.59   4
   1   0  -3 98346.7 9663.94   3
  -1   0   3 118735. 9664.12   3
  -1   0   3 106277. 9664.06   5
   1   0   3 124064. 9664.93   5
  -1   0  -3 114878. 9664.83   3
   1   0   3 123606. 9665.05   3
   1   0  -3 113218. 9664.40   1
  -1   0   3 90413.2 9664.13   1
  -1   0  -3 123874. 9664.72   1
   1   0   3 101071. 9664.41   1
  -1   0   3 109353. 9664.03   6
  -1   0  -4 12283.6 1155.29   6
  -1   0   4 13225.5 1154.81   5
   1   0   4 14449.5 1155.70   5
   1   0   4 13381.7 1155.50   2
   1   0  -4 14977.7 1155.06   2
  -1   0   4 13829.1 1154.99   2
  -1   0  -4 11854.2 1155.06   4
  -1   0   4 11348.7 1154.86   4
   1   0   4 14297.7 1155.49   4
   1   0  -4 12519.7 1154.98   4
   1   0  -4 12575.0 1154.59   3
  -1   0   4 13019.0 1154.66   3
  -1   0  -4 14275.0 1155.59   3
  -1   0   4 14187.1 1155.32   1
   1   0  -4 14151.6 1155.25   1
  -1   0  -4 13609.9 1155.40   1
   1   0   4 13324.3 1155.35   1
  -1   0   4 14144.0 1154.75   6
  -1   0  -5-2.87965 19.6835   6
   1   0  -5 1.53251 16.9449   5
  -1   0   5-13.0196 14.6158   5
   1   0   5 33.7664 16.7354   5
  -1   0   5 14.2453 12.5500   2
   1   0  -5-24.3787 13.1510   2
  -1   0   5 11.1581 15.5844   4
   1   0  -5 14.7553 18.3310   4
   1   0   5-1.00664 15.8161   4
  -1   0  -5 4.66976 18.3702   4
  -1   0  -5-3.24305 13.9989   2
  -1   0  -5 19.1343 14.3642   3
   1   0  -5 6.04728 11.8769   3
  -1   0   5 6.02893 11.9121   3
   1   0  -5-6.69667 14.0533   1
  -1   0   5-0.95324 13.7661   1
  -1   0  -5 6.19739 14.2788   1
  -1   0   5-19.6992 14.5390   6
   1   0  -5-13.8205 16.6375   6
   1   0   6 74587.7 5899.57   6
  -1   0  -6 70289.2 5899.14   6
  -1   0  -6 71040.1 5899.64   2
   1   0  -6 69266.9 5899.02   2
   1   0   6 70118.0 5899.55   2
   1   0   6 72574.0 5899.58   4
   1   0  -6 61773.3 5898.72   4
  -1   0   6 67271.8 5899.16   4
  -1   0  -6 59658.1 5898.78   4
  -1   0   6 71204.8 5898.67   3
   1   0  -6 66422.9 5898.52   3
  -1   0  -6 74438.0 5899.74   3
  -1   0  -6 61460.5 5899.08   1
   1   0  -6 63260.8 5899.19   1
  -1   0  -6 67737.2 5899.19   5
   1   0  -6 69565.7 5898.67   5
   1   0   6 78755.8 5899.92   5
  -1   0   6 63767.6 5898.65   5
   1   0  -6 71833.7 5898.48   6
  -1   0   6 70517.9 5898.66   6
  -1   0  -7 4260.01 368.334   6
   1   0   7 3759.45 368.374   6
   1   0  -7 3590.97 367.758   4
  -1   0   7 4165.70 368.186   4
  -1   0  -7 3637.80 367.865   4
   1   0   7 4303.04 368.582   4
  -1   0  -7 3912.15 368.260   5
  -1   0   7 4403.69 368.038   5
   1   0   7 4708.98 369.024   5
   1   0  -7 4090.76 367.743   5
   1   0  -7 4094.78 367.455   3
  -1   0  -7 4787.79 368.864   3
   1   0   7 4672.11 368.748   3
   1   0  -7 3870.48 367.782   2
   1   0   7 4413.00 368.802   2
  -1   0  -7 4718.48 368.908   2
  -1   0   7 4096.04 368.283   1
   1   0  -7 4394.26 368.522   1
  -1   0  -7 4355.95 368.580   1
   1   0   7 4071.97 368.541   1
   1   0  -7 4065.88 367.412   6
  -1   0   7 4375.16 367.715   6
   1   0   8 8583.85 656.896   6
  -1   0  -8 8055.79 656.342   6
   1   0  -8 8839.55 656.550   2
  -1   0  -8 6982.41 655.999   4
   1   0   8 7936.87 656.807   4
  -1   0   8 7247.68 656.152   4
   1   0  -8 7676.99 656.081   4
  -1   0   8 7544.76 655.998   5
   1   0  -8 7818.46 655.788   5
  -1   0  -8 7620.52 656.288   5
   1   0   8 8421.90 656.766   3
   1   0  -8 8201.00 655.762   3
  -1   0   8 6909.49 656.095   1
   1   0   8 8183.91 656.800   1
   1   0  -8 7847.25 655.425   6
  -1   0   8 8614.90 656.044   6
  -1   0  -9 2621.19 240.663   6
   1   0   9 2913.29 240.978   6
  -1   0   9 2668.68 240.381   2
  -1   0  -9 2990.81 241.371   2
  -1   0   9 2547.74 240.364   4
  -1   0  -9 2438.31 240.308   4
   1   0   9 1842.29 239.427   4
   1   0  -9 2735.97 240.586   4
  -1   0   9 3042.98 240.039   3
  -1   0  -9 2664.89 240.582   5
   1   0  -9 2608.77 239.953   5
  -1   0   9 2737.11 240.344   5
   1   0   9 3043.38 241.206   3
   1   0  -9 3355.45 240.444   3
   1   0   9 2692.47 240.857   1
  -1   0   9 2772.10 240.836   1
  -1   0  -9 2575.46 240.681   1
  -1   0   9 2762.66 239.965   6
   1   0  -9 2812.86 239.907   6
  -1   0 -10 13130.1 1155.46   6
  -1   0  10 13689.4 1155.75   2
  -1   0 -10 14384.4 1156.78   2
   1   0 -10 13685.8 1155.83   2
   1   0  10 12673.5 1156.04   2
   1   0 -10 12415.7 1155.26   4
  -1   0 -10 11739.5 1155.23   4
  -1   0  10 13407.9 1155.22   3
   1   0 -10 12347.5 1154.90   5
  -1   0 -10 13311.9 1155.75   5
  -1   0  10 13617.6 1155.76   5
   1   0  10 13267.2 1155.97   3
  -1   0 -10 14832.1 1156.65   3
  -1   0  10 12798.9 1155.95   1
   1   0  10 12714.8 1156.02   1
  -1   0 -10 14196.8 1156.56   1
   1   0 -10 13811.4 1156.28   1
   1   0 -10 13920.0 1155.02   6
  -1   0  10 13414.6 1155.25   6
  -1   0 -11 7733.99 652.085   6
   1   0  11 6876.56 652.202   2
  -1   0 -11 8444.38 653.512   2
  -1   0  11 7677.12 652.175   2
   1   0 -11 7452.44 652.177   2
   1   0  11 6795.65 652.159   4
  -1   0  11 6621.74 651.931   4
   1   0 -11 6918.15 651.759   4
  -1   0 -11 6180.84 651.410   4
  -1   0  11 7957.52 651.786   3
  -1   0 -11 7527.35 652.218   5
   1   0  11 7092.59 652.642   5
   1   0 -11 7182.71 651.497   5
  -1   0 -11 9213.91 653.512   3
   1   0 -11 8597.83 652.251   3
   1   0  11 7526.11 652.369   3
  -1   0 -11 7064.30 652.630   1
   1   0 -11 7693.01 652.742   1
  -1   0  11 6872.91 652.287   1
   1   0  11 7326.60 652.602   1
   1   0 -11 7423.64 651.243   6
  -1   0  11 8654.43 652.264   6
  -1   0 -12 6795.15 620.161   6
  -1   0 -12 8223.98 622.237   2
  -1   0  12 6653.32 620.363   2
   1   0 -12 7708.04 621.109   2
   1   0  12 7372.73 621.378   2
  -1   0  12 7148.01 621.049   4
  -1   0 -12 6041.93 619.898   4
   1   0  12 6825.32 621.036   4
   1   0 -12 6214.75 619.807   4
  -1   0  12 7702.69 620.440   3
   1   0  12 7210.98 621.274   5
  -1   0 -12 6653.21 620.300   5
  -1   0  12 6755.48 620.328   5
   1   0 -12 6507.40 619.713   5
  -1   0 -12 8697.27 622.114   3
   1   0 -12 7588.97 620.551   3
   1   0  12 7032.32 620.786   3
  -1   0  12 6165.04 620.479   1
   1   0 -12 6733.38 620.921   1
   1   0  12 7088.12 621.186   1
   1   0 -12 6836.75 619.505   6
   1   0  12 7895.96 621.430   6
  -1   0 -13 1274.07 131.128   6
  -1   0  13 1424.48 130.600   2
  -1   0 -13 1539.88 132.345   2
   1   0  13 1321.16 130.898   2
   1   0 -13 1622.92 131.241   2
   1   0  13 1337.69 129.848   4
  -1   0  13 1407.98 129.931   4
  -1   0  13 1449.99 129.659   3
  -1   0  13 1346.44 129.463   5
   1   0 -13 1328.83 130.571   5
   1   0  13 1381.90 129.932   5
   1   0 -13 1634.25 130.926   3
  -1   0 -13 1579.62 131.765   3
   1   0  13 1400.52 131.003   3
   1   0 -13 1322.59 131.206   1
   1   0  13 1427.21 131.892   1
  -1   0  13 1263.29 130.698   1
   1   0 -13 1389.73 130.078   6
   1   0  13 1447.60 130.299   6
   1   0 -14 2699.40 247.822   6
   1   0 -14 2829.37 249.191   2
   1   0  14 2715.27 249.278   2
  -1   0  14 2523.37 248.254   2
  -1   0 -14 3372.41 250.983   2
  -1   0  14 2365.88 247.967   4
   1   0  14 2357.52 248.130   4
  -1   0  14 2989.23 248.613   3
  -1   0  14 3044.02 248.778   5
   1   0  14 2554.86 248.445   5
  -1   0 -14 3381.38 250.327   3
   1   0 -14 3053.57 248.831   3
   1   0  14 2860.27 249.192   3
   1   0 -14 2880.53 249.874   1
  -1   0  14 2468.69 248.619   1
   1   0  14 2837.10 249.669   1
   1   0  14 3059.50 249.008   6
  -1   0  14 2808.37 248.022   6
   1   0 -15 5790.61 562.121   6
   1   0  15 6609.67 564.355   5
  -1   0  15 6237.12 563.286   5
  -1   0 -15 7596.03 565.745   2
  -1   0  15 5669.28 562.948   2
   1   0  15 6369.41 564.234   2
   1   0 -15 7035.19 564.398   2
  -1   0  15 6768.43 564.327   4
   1   0  15 6293.79 563.977   4
  -1   0  15 5919.78 562.790   3
   1   0  15 6657.70 564.041   3
  -1   0 -15 6557.83 564.105   3
   1   0 -15 6965.73 563.694   3
  -1   0  15 5626.84 563.601   1
   1   0 -15 6685.59 564.790   1
   1   0  15 6526.04 564.568   1
  -1   0  15 6356.70 562.817   6
   1   0  15 6453.78 563.701   6
   1   0  16 173.252 33.1652   6
  -1   0  16 226.895 39.6527   2
   1   0  16 195.409 41.3116   2
  -1   0  16 143.418 31.8330   4
   1   0  16 146.722 30.4309   4
  -1   0 -16 245.767 42.5965   2
   1   0 -16 243.470 40.9690   2
   1   0  16 235.162 33.3719   5
  -1   0  16 191.610 34.3281   5
  -1   0 -16 251.688 43.6502   3
   1   0  16 220.796 42.2048   3
  -1   0  16 151.581 37.4746   3
   1   0 -16 214.440 40.8906   3
   1   0  16 204.353 42.5123   1
   1   0 -16 208.770 44.3826   1
  -1   0  16 223.924 42.5136   1
  -1   0  16 194.092 32.7538   6
   1   0  17 130.555 30.8875   6
   1   0  17 96.2727 28.6518   5
  -1   0  17 55.6465 27.5920   5
   1   0  17 49.8038 36.5494   2
  -1   0  17 105.266 37.6753   2
  -1   0  17 82.7674 27.8358   4
   1   0  17 104.822 26.8831   4
  -1   0 -17 34.6822 40.2830   2
   1   0 -17 41.4439 37.9736   2
  -1   0  17 29.4454 35.4278   3
  -1   0 -17 113.060 41.8759   3
   1   0  17 108.752 37.7163   3
   1   0 -17 143.446 38.6477   3
   1   0 -17 138.422 42.0415   1
  -1   0  17 124.186 37.7851   1
   1   0  17 63.2474 43.1496   1
  -1   0  17 142.675 30.3611   6
  -1   0  18 2100.97 187.589   5
   1   0  18 2069.67 188.039   5
   1   0  18 1812.42 188.842   2
   1   0 -18 1886.72 189.324   2
  -1   0 -18 2244.23 191.273   2
  -1   0  18 1936.40 188.545   2
   1   0  18 1967.52 187.573   4
  -1   0  18 2104.50 188.314   4
  -1   0  18 2144.08 188.397   3
  -1   0 -18 2249.35 190.228   3
   1   0  18 2253.45 189.600   3
   1   0 -18 2195.51 189.136   3
   1   0  18 2078.84 188.060   6
  -1   0  18 2228.55 188.020   6
  -1   0  18 1773.14 189.139   1
   1   0 -18 1840.83 189.868   1
   1   0  19 670.110 69.4168   5
  -1   0  19 706.248 69.4415   5
  -1   0  19 493.881 71.8555   2
  -1   0  19 642.014 70.0925   4
   1   0  19 552.337 67.7935   4
  -1   0  19 715.663 73.0213   3
  -1   0 -19 566.100 76.6607   2
   1   0 -19 657.647 75.2462   2
   1   0  19 588.615 74.0776   3
  -1   0 -19 795.779 76.5098   3
   1   0 -19 736.665 75.3480   3
   1   0  19 615.873 77.6375   1
   1   0 -19 618.965 77.1547   1
   1   0  19 689.611 70.9640   6
  -1   0  19 635.212 69.6807   6
   1   0  20 1416.47 131.661   5
  -1   0  20 1454.08 131.529   5
   1   0  20 1235.10 133.844   2
   1   0 -20 1587.46 136.032   2
  -1   0 -20 1430.65 135.695   2
  -1   0  20 1526.81 132.870   4
   1   0  20 1123.23 129.704   4
  -1   0  20 1402.72 133.021   3
  -1   0 -20 1498.82 136.525   3
   1   0 -20 1534.94 135.096   3
   1   0 -20 1424.40 135.734   1
   1   0  20 1433.38 136.384   1
  -1   0  20 1192.83 134.492   1
  -1   0 -20 1247.37 135.877   1
   1   0  20 1312.49 131.086   6
  -1   0  20 1419.59 131.428   6
   1   0  21-18.9078 33.7910   6
  -1   0  21 94.8384 45.4103   2
   1   0  21 11.0134 43.7466   2
  -1   0  21 4.05723 30.3560   4
   1   0  21 49.4559 35.2117   4
   1   0 -21-10.6976 46.0985   2
  -1   0  21 11.4728 31.3202   5
   1   0  21 4.03483 31.6457   5
  -1   0 -21 91.8334 50.0979   3
   1   0 -21-9.88317 46.0852   3
   1   0  21 3.47971 43.5314   3
  -1   0  21 77.9510 42.7382   3
  -1   0  21 22.1338 45.6393   1
   1   0  21 11.2084 49.5107   1
  -1   0  21 55.8053 34.6367   6
   1   0  22 55.2378 35.2456   6
   1   0  22 100.959 36.0119   5
  -1   0  22 56.0234 34.9692   5
  -1   0  22 16.9437 31.6491   4
   1   0  22 34.3822 31.4854   4
  -1   0 -22 73.4291 51.3369   2
  -1   0  22 14.5819 45.3690   2
   1   0  22 56.9813 46.8045   2
   1   0  22 18.0219 45.2911   3
   1   0 -22 37.7605 48.4625   3
  -1   0 -22 69.5952 51.5232   3
  -1   0 -22 23.5965 52.2354   1
  -1   0  22 26.7330 47.3808   1
   1   0  22 42.5210 48.3502   1
   1   0 -22 97.1322 54.1600   1
  -1   0  22 21.9453 35.7044   6
  -1   0  23 4.17484 34.1711   5
   1   0  23-26.2513 34.6507   5
  -1   0  23 61.7448 35.2818   4
  -1   0 -23 51.8704 51.8286   2
  -1   0  23 41.5317 47.6028   2
   1   0  23-66.6365 51.1096   2
   1   0  23 33.5302 48.7624   3
   1   0 -23-7.13416 50.5873   3
  -1   0  23 59.7273 47.2840   3
   1   0  23 63.8013 50.4734   1
   1   0 -23 64.2612 54.8637   1
  -1   0  23 67.0761 50.3398   1
  -1   0 -23-4.06128 55.0963   1
  -1   0  23 57.3676 38.8528   6
   1   0  23-28.7526 38.4066   6
   1   0  24 64.0094 38.9490   6
  -1   0  24-11.9689 38.7672   6
  -1   0 -24 15.6451 55.0161   3
  -1   0  24-40.0323 49.3480   3
   1   0  24 65.3207 48.6012   3
   1   0 -24 158.853 57.2243   2
  -1   0 -24 86.3532 55.0949   2
   1   0  24-24.2133 48.2461   2
  -1   0  24 7.79867 46.4131   2
  -1   0 -24 66.9159 59.3246   1
   1   0 -24 49.7044 55.8891   1
  -1   0  24 12.1935 53.2842   1
   1   0  24 24.6246 55.4430   1
  -1   0  24-17.3850 36.5003   5
   1   0  25-37.6029 38.4692   5
   1   0  25-4.80341 38.6810   4
  -1   0  25 9.49430 37.3407   4
   1   0 -25-4.09466 55.9378   2
  -1   0 -25 42.2774 57.2244   2
   1   0  25 29.0137 50.5505   2
  -1   0  25-24.1106 49.9144   2
  -1   0  25 112.823 49.5331   3
   1   0  25 15.8147 51.6854   3
  -1   0 -25 84.5956 55.7191   3
  -1   0  25 96.0473 54.4513   1
   1   0  25-8.42564 55.0686   1
   1   0 -25 38.3374 57.9241   1
  -1   0 -25 55.8685 60.0307   1
   1   0  25-4.42354 40.3433   6
  -1   0  25 91.3845 44.0714   6
   1   0  26 257.416 51.1362   5
  -1   0  26 229.182 49.3765   5
   1   0  26 243.176 50.7411   4
  -1   0  26 255.246 49.2509   4
   1   0 -26 240.101 64.6089   2
  -1   0 -26 377.405 68.5934   2
   1   0  26 237.922 59.5620   2
  -1   0  26 218.880 57.8536   2
  -1   0 -26 252.654 65.0606   3
  -1   0  26 259.763 55.1946   3
   1   0 -26 161.850 62.7012   3
   1   0  26 243.680 61.4067   3
  -1   0  26 346.794 64.9613   1
   1   0 -26 231.729 65.8287   1
  -1   0 -26 237.996 68.2697   1
  -1   0  26 155.337 49.5674   6
  -1   0  27 58.0433 42.4292   5
   1   0  27-30.0624 39.8647   5
  -1   0  27-20.2634 41.1085   4
  -1   0 -27 79.9368 62.8053   2
   1   0 -27 64.8584 60.2357   2
  -1   0  27 59.3091 52.4404   2
   1   0  27 26.0703 54.2282   2
  -1   0 -27 8.49943 60.4254   3
   1   0  27 54.1502 54.1491   3
   1   0 -27 20.3299 59.2015   3
  -1   0  27 95.7576 54.9808   3
   1   0 -27 76.0973 64.1078   1
  -1   0  27-4.37876 56.9154   1
  -1   0 -27 85.6706 61.6966   1
   1   0  27 61.4730 44.6865   6
   1   0  28 108.309 45.9957   5
  -1   0  28 134.812 48.3801   5
  -1   0  28 83.4587 45.6078   4
  -1   0 -28 217.745 67.2936   2
   1   0 -28 163.895 65.1151   2
   1   0  28 119.768 60.2658   2
  -1   0  28 134.409 57.3008   2
   1   0 -28 179.701 65.8603   3
   1   0  28 119.289 57.2929   3
  -1   0  28 102.399 56.6992   3
  -1   0 -28 187.071 68.9551   3
  -1   0  28 129.643 60.9992   1
  -1   0 -28 216.306 69.4233   1
   1   0 -28 109.741 65.7505   1
   1   0  28 82.9060 47.0995   6
   1   0  29 15.9032 44.3426   5
  -1   0  29-10.2871 44.5709   5
  -1   0  29-10.7253 44.9928   4
   1   0 -29 4.52795 65.2248   2
  -1   0 -29 13.8800 65.4035   2
  -1   0  29 57.5488 59.0856   2
   1   0 -29-137.129 64.0324   3
  -1   0  29 37.7867 57.4964   3
  -1   0 -29-164.556 70.6885   3
   1   0  29 4.35257 56.9040   3
  -1   0 -29-56.2766 68.9241   1
   1   0 -29-135.212 68.6592   1
  -1   0  29-114.704 54.1390   6
   1   0  29 40.1677 48.8546   6
   1   0  30 86.9954 48.0633   5
  -1   0  30 95.1881 46.5027   5
  -1   0  30 44.0171 45.3418   4
   1   0 -30-73.9239 68.7474   2
  -1   0 -30 122.422 70.3245   2
  -1   0  30 58.6682 59.9278   2
   1   0  30 164.146 61.5591   3
   1   0 -30 26.3400 69.9444   3
  -1   0 -30 4.54070 70.0556   3
  -1   0  30 64.4650 58.1092   3
   1   0 -30 132.909 72.6960   1
  -1   0 -30-52.4551 71.3543   1
  -1   0  30-49.2982 49.1915   6
   1   0  30 82.5637 52.8836   6
  -1   0  31 33.8040 48.3400   4
   1   0 -31-9.41000 71.3533   2
  -1   0 -31 148.370 70.6748   2
   1   0 -31-31.3976 69.4021   3
  -1   0  31 35.0876 59.9921   3
  -1   0 -31 27.7593 71.2617   3
  -1   0  31 5.07348 49.7798   6
   1   0  31 47.6683 50.6767   6
   1   0  31 100.260 49.4238   5
  -1   0  31 27.1404 47.5162   5
  -1   1  31 62.1210 48.8464   4
  -1   1  31 22.2586 60.7019   3
   1   1 -31 182.943 72.5199   2
  -1  -1 -31 120.041 71.5320   2
  -1  -1 -31 135.575 71.3041   3
   1   1 -31 30.9594 70.5520   3
   1  -1  31 53.7536 62.9370   3
  -1   1  31 65.6385 51.3282   5
   1  -1  31 38.9054 52.7734   5
   1  -1  31 62.7583 55.2337   6
  -1   1  31-46.6453 56.2853   6
   1  -1  30 40.7315 52.3593   6
  -1   1  30 75.6361 48.0702   6
  -1  -1 -30 59.7089 70.5298   3
   1   1 -30 77.7665 69.2950   3
   1  -1  30 8.79529 59.5146   3
   1   1 -30 105.902 69.0911   2
  -1  -1 -30 42.5325 68.3772   2
  -1   1  30 82.7207 49.0819   4
  -1   1  30 39.3090 58.7677   3
   1   1 -30 71.2519 72.3347   1
  -1  -1 -30 114.559 72.4851   1
  -1   1  30 26.6652 49.1127   5
   1  -1  30 59.6911 47.1236   5
   1  -1  29-5.28739 43.5101   5
  -1   1  29 5.18998 44.4195   5
  -1   1  29 93.5767 58.4415   2
   1  -1  29-13.5393 58.2298   2
  -1   1  29 5.37641 41.8118   4
  -1   1  29 12.8265 55.7266   3
   1  -1  29 77.5541 58.7698   3
   1   1 -29 71.5860 67.1880   3
  -1  -1 -29 4.50592 67.2351   3
  -1  -1 -29 70.4265 70.4578   1
   1   1 -29 27.9980 67.6021   1
  -1  -1 -29-37.1655 66.8236   2
   1   1 -29 63.1318 65.5279   2
   1  -1  29-49.4814 47.3464   6
  -1   1  29 14.6968 48.6929   6
  -1   1  28 213.865 59.1381   2
   1  -1  28 168.195 61.0194   2
  -1   1  28 104.651 44.1709   4
   1   1 -28 172.012 67.0962   2
  -1  -1 -28 136.713 68.5034   2
  -1   1  28 201.700 49.7814   5
   1  -1  28 174.922 49.9112   5
  -1   1  28-12.5420 55.1585   3
  -1  -1 -28 216.162 68.7552   3
   1  -1  28 286.530 63.3151   3
   1   1 -28 266.505 67.5766   3
  -1  -1 -28 189.055 69.9886   1
   1   1 -28 270.037 69.8788   1
  -1   1  28 219.420 64.7258   1
   1  -1  28 182.534 53.9371   6
  -1   1  28 185.346 51.8586   6
  -1   1  27 170.735 58.1656   2
   1  -1  27 56.3903 57.2050   2
   1   1 -27 189.347 63.3986   2
  -1  -1 -27 223.172 65.9840   2
  -1   1  27 147.379 45.8248   4
  -1   1  27 200.518 45.8203   5
   1  -1  27 164.922 44.4120   5
   1   1 -27 71.7070 64.7426   1
  -1   1  27 65.8509 59.7438   1
  -1  -1 -27 176.122 66.7961   1
  -1   1  27 134.602 56.7819   3
   1  -1  27 127.535 58.6143   3
  -1  -1 -27 189.729 66.2652   3
   1   1 -27 43.8022 61.0616   3
  -1   1  26 25.0039 51.3237   2
   1  -1  26-4.23874 52.5673   2
  -1   1  26-4.92659 38.6054   4
   1   1 -26 88.0149 58.8582   2
  -1  -1 -26 21.8110 58.1376   2
   1  -1  26 53.2974 41.1270   5
  -1   1  26 14.2007 38.9762   5
  -1  -1 -26 17.6608 62.7991   1
   1   1 -26-13.1332 60.2701   1
  -1   1  26-12.8744 56.4368   1
  -1  -1 -26-21.0388 58.8350   3
   1   1 -26-3.86094 57.0190   3
  -1   1  26 83.4022 54.0029   3
   1  -1  26 32.0701 53.3032   3
   1  -1  25 30.4265 41.1450   6
   1  -1  25 37.2354 51.7482   2
  -1   1  25 56.8282 49.8670   2
  -1   1  25-14.2978 36.7156   4
   1   1 -25 8.14221 54.0141   2
  -1  -1 -25 21.2656 57.6403   2
   1  -1  25 65.6296 38.0085   5
  -1  -1 -25 24.5924 56.9490   3
  -1   1  25 7.72154 48.4922   3
   1  -1  25 58.4842 50.0813   3
   1   1 -25 29.8641 57.1450   1
  -1   1  25 71.2183 55.6473   1
  -1  -1 -25 43.0869 57.9852   1
  -1   1  25-30.0344 41.4751   6
  -1   1  24 421.940 70.2889   2
   1  -1  24 418.753 70.0279   2
  -1   1  24 466.752 64.4524   6
  -1  -1 -24 609.685 77.7739   3
  -1   1  24 490.421 69.3581   3
   1  -1  24 499.843 70.6479   3
   1   1 -24 522.381 73.1583   3
  -1  -1 -24 542.234 74.3486   2
   1   1 -24 497.120 75.7112   2
  -1   1  24 405.512 62.5197   5
  -1   1  24 517.825 73.4473   1
  -1  -1 -24 473.946 77.5282   1
   1   1 -24 497.865 76.3138   1
   1  -1  24 527.690 63.8135   6
   1  -1  23 249.768 46.0589   6
   1  -1  23 196.361 41.6610   5
  -1   1  23 296.854 45.6728   5
   1  -1  23 187.729 53.7030   2
  -1   1  23 229.382 52.7505   2
  -1   1  23 252.619 45.1586   4
  -1  -1 -23 184.958 59.5460   2
  -1   1  23 257.255 54.1748   3
  -1  -1 -23 270.652 62.0002   3
   1  -1  23 132.019 51.1372   3
  -1   1  23 131.002 44.7476   6
   1  -1  23 331.833 59.9240   1
  -1   1  23 170.266 55.6316   1
   1   1 -23 233.411 57.7726   1
  -1  -1 -23 179.171 59.1717   1
   1  -1  22 880.138 95.6133   1
  -1   1  22 736.636 92.3020   1
  -1  -1 -22 804.705 97.1660   1
   1   1 -22 1031.93 98.1907   1
  -1   1  22 793.491 86.8320   5
   1  -1  22 839.125 87.2299   5
  -1   1  22 894.385 88.1868   4
   1  -1  22 720.559 86.3152   4
  -1   1  22 913.004 93.0724   3
   1  -1  22 910.736 92.0422   3
   1   1 -22 858.649 92.9475   3
   1  -1  22 835.039 88.5798   6
  -1   1  22 776.411 87.9325   6
   1  -1  22 803.562 92.2934   2
  -1   1  22 742.962 92.2776   2
  -1  -1 -22 1012.75 96.7798   2
   1  -1  21 25.9112 33.9520   6
   1  -1  21 62.2770 44.3716   2
  -1   1  21 3.56531 43.3152   2
  -1   1  21 36.7403 29.3407   4
   1  -1  21 57.9538 30.7128   4
   1   1 -21-7.07561 45.5108   2
   1  -1  21 72.4434 31.9867   5
  -1   1  21 19.4742 31.7881   5
   1   1 -21-12.7474 44.9887   3
  -1  -1 -21 50.6290 50.1998   3
  -1   1  21 50.9672 33.3965   6
  -1   1  21 40.7705 45.1502   1
   1  -1  21-22.4955 51.1095   1
   1  -1  20 212.143 40.7721   6
   1  -1  20 173.067 47.2524   2
  -1   1  20 152.153 37.0554   4
   1  -1  20 142.576 35.2195   4
   1   1 -20 172.994 50.9228   2
  -1  -1 -20 250.339 52.3431   2
   1  -1  20 155.493 50.2852   1
   1   1 -20 195.283 53.9717   1
  -1   1  20 199.999 49.3425   1
  -1   1  20 165.080 46.3417   3
  -1  -1 -20 219.553 50.6763   3
   1   1 -20 197.637 48.7156   3
   1  -1  20 161.725 36.7483   5
  -1   1  20 193.334 36.3752   5
  -1   1  20 239.744 39.5951   6
  -1   1  19 399.876 52.1838   5
   1  -1  19 400.453 52.3913   5
   1  -1  19 389.341 63.8245   1
   1   1 -19 454.471 63.2539   1
  -1   1  19 360.618 50.8381   4
   1  -1  19 453.392 51.7114   4
  -1  -1 -19 425.635 62.5049   2
   1   1 -19 508.919 61.0000   2
  -1  -1 -19 519.374 62.8594   3
   1  -1  19 378.207 58.2052   3
   1   1 -19 442.417 59.1398   3
  -1   1  19 409.351 56.9272   3
  -1   1  19 456.282 54.0313   6
   1  -1  19 431.165 53.2851   6
   1   1 -18 1786.79 144.367   2
   1  -1  18 1438.06 143.675   2
  -1  -1 -18 1630.89 144.976   2
  -1   1  18 1206.96 141.093   2
   1  -1  18 1372.67 140.216   4
  -1   1  18 1306.65 140.319   4
  -1   1  18 1398.16 142.082   3
   1  -1  18 1692.86 141.909   6
  -1   1  18 1605.87 141.301   6
  -1  -1 -18 1711.43 144.937   3
   1   1 -18 1605.21 142.469   3
   1  -1  18 1519.77 142.998   3
   1   1 -18 1684.55 145.676   1
  -1   1  18 1453.86 141.186   5
   1  -1  18 1530.98 141.247   5
   1  -1  17 1461.86 129.513   5
  -1   1  17 1495.35 128.828   5
  -1   1  17 1302.42 129.389   2
   1  -1  17 1383.24 130.665   2
   1   1 -17 1425.91 130.653   2
  -1  -1 -17 1596.40 132.939   2
   1  -1  17 1134.13 127.134   4
  -1   1  17 879.087 126.036   4
  -1   1  17 1379.02 129.762   3
   1  -1  17 1342.70 128.190   6
  -1   1  17 1418.07 128.609   6
   1   1 -17 1626.08 130.760   3
   1  -1  17 1520.66 130.566   3
  -1  -1 -17 1531.23 132.309   3
   1   1 -17 1639.91 133.174   1
   1  -1  17 1489.38 132.213   1
  -1   1  17 1503.20 131.420   1
   1   1 -16 3498.59 345.347   6
   1  -1  16 3586.94 347.038   5
  -1   1  16 3385.02 346.244   5
   1   1 -16 4396.89 348.531   2
   1  -1  16 4080.76 348.288   2
  -1   1  16 3527.17 347.173   2
  -1  -1 -16 4660.63 349.628   2
   1  -1  16 3894.61 347.752   4
  -1   1  16 3886.24 347.369   4
  -1   1  16 3630.81 346.716   3
  -1   1  16 3777.92 346.597   6
   1  -1  16 4374.67 347.817   6
   1   1 -16 4284.20 346.924   3
   1  -1  16 3964.42 347.420   3
  -1  -1 -16 4206.54 348.867   3
   1   1 -16 4675.00 349.489   1
   1  -1  16 3799.45 348.480   1
  -1   1  16 3804.83 347.856   1
   1   1 -15 4046.36 388.955   6
  -1   1  15 4482.50 390.784   5
   1  -1  15 4246.94 390.711   5
  -1   1  15 4126.55 390.615   2
  -1  -1 -15 4599.37 392.011   2
   1  -1  15 4174.81 390.882   2
   1   1 -15 4623.03 391.388   2
  -1   1  15 4231.35 390.681   4
   1  -1  15 4034.36 390.454   4
  -1   1  15 4191.57 390.307   3
  -1   1  15 4941.30 390.898   6
   1  -1  15 4971.44 391.234   6
   1  -1  15 4244.31 390.481   3
   1   1 -15 5068.83 390.523   3
  -1  -1 -15 4938.82 392.178   3
   1   1 -15 4640.10 392.418   1
   1  -1  15 4440.19 392.045   1
  -1   1  15 3894.59 390.674   1
   1  -1  14 1406.07 131.832   6
   1   1 -14 1356.50 132.076   6
   1  -1  14 1512.11 132.949   5
  -1   1  14 1173.47 131.199   5
   1   1 -14 1489.90 133.348   5
   1  -1  14 1578.59 134.436   2
  -1   1  14 1415.54 133.263   2
  -1  -1 -14 1505.93 134.777   2
   1   1 -14 1421.19 133.573   2
  -1   1  14 1291.20 131.662   4
   1  -1  14 1443.82 132.683   4
  -1   1  14 1549.05 133.275   3
  -1   1  14 1428.51 132.040   6
   1   1 -14 1595.88 132.390   3
  -1  -1 -14 1560.34 134.585   3
   1  -1  14 1451.86 133.037   3
   1   1 -14 1548.99 135.205   1
   1  -1  14 1414.89 134.214   1
  -1   1  14 1494.11 134.073   1
   1  -1  13 10660.3 960.404   6
   1   1 -13 10571.2 958.964   6
   1  -1  13 10799.4 961.021   5
  -1   1  13 11126.0 960.816   5
   1   1 -13 10794.8 959.723   5
   1  -1  13 10936.6 961.151   2
  -1  -1 -13 12173.8 962.039   2
   1   1 -13 12300.9 961.111   2
  -1   1  13 9738.08 960.106   2
  -1   1  13 9701.70 960.362   4
   1  -1  13 10913.1 961.148   4
  -1   1  13 10741.2 960.248   3
  -1   1  13 10774.6 960.383   6
   1  -1  13 11829.3 960.945   3
   1   1 -13 12318.9 960.239   3
  -1  -1 -13 13238.5 962.223   3
  -1  -1 -13 12013.9 961.821   1
   1  -1  13 11767.3 961.718   1
   1   1 -13 10841.1 961.172   1
  -1   1  13 9419.19 960.271   1
   1  -1  12 577.585 54.5160   6
  -1  -1 -12 490.109 58.0172   6
   1   1 -12 496.488 55.2430   6
  -1  -1 -12 446.952 58.3096   5
   1  -1  12 653.433 55.1877   5
  -1   1  12 379.681 52.4955   5
   1   1 -12 491.561 55.7899   5
  -1   1  12 500.402 54.8698   2
   1  -1  12 588.344 56.7226   2
   1   1 -12 568.487 55.6108   2
  -1  -1 -12 593.698 57.0962   2
  -1  -1 -12 434.625 56.9924   4
   1   1 -12 462.251 56.9818   4
   1  -1  12 446.790 53.8916   4
  -1   1  12 403.624 52.9416   4
  -1   1  12 545.721 55.1913   3
  -1   1  12 475.766 54.1100   6
   1   1 -12 671.132 54.7249   3
   1  -1  12 458.786 55.0362   3
  -1  -1 -12 640.320 57.5080   3
  -1   1  12 503.112 56.1128   1
   1  -1  12 478.272 56.6439   1
  -1  -1 -12 476.724 56.5148   1
   1   1 -12 478.268 56.9006   1
  -1  -1 -11 1347.82 132.350   6
   1   1 -11 1329.18 130.127   6
  -1  -1 -11 1264.30 131.978   5
   1   1 -11 1368.42 131.050   5
   1  -1  11 1320.47 131.488   5
  -1  -1 -11 1677.20 133.278   2
  -1   1  11 1435.11 131.332   2
   1  -1  11 1399.60 131.890   2
   1   1 -11 1491.76 131.616   2
  -1  -1 -11 1288.98 131.930   4
  -1   1  11 1470.15 131.558   4
   1   1 -11 1209.22 131.482   4
   1  -1  11 1217.31 131.140   4
  -1   1  11 1579.31 131.732   3
  -1  -1 -11 1771.31 133.342   3
   1  -1  11 1596.73 132.064   3
   1  -1  11 1597.12 132.904   1
  -1  -1 -11 1539.33 132.545   1
   1   1 -11 1453.17 132.110   1
  -1   1  11 1352.24 131.970   1
  -1  -1 -10 14555.5 1102.23   6
   1   1 -10 13531.9 1100.70   6
   1   1 -10 13083.0 1101.16   5
  -1  -1 -10 13833.3 1102.09   5
  -1  -1 -10 15492.2 1103.40   2
  -1   1  10 13813.1 1102.17   2
   1   1 -10 13583.2 1101.71   4
  -1  -1 -10 11689.2 1101.44   4
  -1   1  10 12961.8 1101.64   3
  -1   1  10 12861.4 1101.66   6
  -1  -1 -10 16594.1 1103.67   3
   1  -1  10 12688.1 1101.70   3
   1   1 -10 13675.2 1100.90   3
   1  -1  10 14448.6 1102.91   1
   1   1 -10 15396.0 1103.05   1
  -1  -1 -10 13428.7 1102.52   1
  -1   1  10 12629.6 1102.00   1
   1  -1   9 25941.3 2441.59   1
  -1  -1  -9 28740.9 2442.02   1
   1   1  -9 31832.3 2442.31   1
  -1  -1  -9 29723.2 2441.59   6
   1   1  -9 28489.4 2440.30   6
   1  -1   9 29775.6 2441.78   6
  -1   1   9 26608.7 2441.50   5
  -1  -1  -9 23010.5 2440.77   5
   1  -1   9 29861.1 2442.23   5
   1   1  -9 27048.5 2440.71   5
  -1   1   9 29096.7 2441.95   4
  -1  -1  -9 24482.5 2440.93   4
   1   1  -9 25708.6 2440.91   4
  -1   1   9 25912.8 2441.06   3
  -1   1   9 27636.2 2441.36   6
   1  -1   9 28091.0 2441.49   3
   1   1  -9 31902.0 2440.87   3
  -1  -1  -9 33719.8 2442.78   3
   1  -1   9 28230.0 2441.94   2
  -1  -1  -9 31797.8 2442.57   2
  -1   1   9 27947.5 2441.50   2
  -1   1   9 28027.4 2441.77   1
   1  -1   8 30607.0 2349.89   1
   1   1  -8 27931.5 2347.76   6
   1  -1   8 26664.8 2348.94   6
  -1  -1  -8 26350.0 2348.77   6
   1   1  -8 28139.0 2348.36   5
   1  -1   8 28570.7 2349.56   5
  -1  -1  -8 26698.5 2348.87   5
  -1   1   8 25094.7 2348.67   5
  -1   1   8 27632.8 2349.21   4
  -1  -1  -8 21903.1 2348.26   4
   1  -1   8 29674.6 2349.71   4
   1   1  -8 27851.9 2348.77   4
  -1   1   8 28705.8 2348.99   3
  -1   1   8 25994.7 2348.68   6
   1  -1   8 25668.2 2348.77   3
   1   1  -8 27491.5 2347.86   3
   1   1  -8 29715.4 2348.94   2
   1  -1   8 27907.3 2349.40   2
  -1   1   8 25038.0 2348.67   2
  -1   1   8 27891.1 2349.34   1
   1  -1   7 46178.2 3789.38   1
  -1  -1  -7 43006.4 3789.15   1
   1   1  -7 35603.3 3788.35   1
   1  -1   7 43720.8 3788.85   6
   1   1  -7 47755.0 3787.76   6
  -1   1   7 38238.4 3788.47   5
   1   1  -7 45775.3 3788.23   5
  -1   1   7 43710.5 3789.00   4
   1   1  -7 41559.6 3788.45   4
  -1  -1  -7 35333.4 3788.20   4
   1  -1   7 47930.7 3789.48   4
  -1   1   7 42025.3 3788.56   3
  -1   1   7 46620.9 3788.96   6
  -1  -1  -7 44908.2 3788.88   6
   1   1  -7 52193.1 3788.16   3
   1  -1   7 49355.8 3789.27   3
   1   1  -7 46838.2 3788.60   2
  -1   1   7 41231.0 3788.64   2
  -1   1   7 43545.4 3788.97   1
  -1   1   6 2977.30 263.498   6
  -1  -1  -6 2843.45 263.846   6
   1   1  -6 3501.72 262.588   3
  -1  -1  -6 2765.11 263.704   3
   1   1  -6 3093.50 263.044   5
  -1   1   6 2859.73 263.487   5
  -1   1   6 2832.36 263.505   4
   1  -1   6 3324.13 264.137   4
   1   1  -6 2805.70 263.425   4
  -1  -1  -6 2784.96 263.545   4
   1   1  -6 3152.33 262.379   6
   1  -1   6 3008.43 263.764   6
   1   1  -6 2911.72 262.897   2
  -1  -1  -6 3026.26 263.875   1
   1  -1   6 2842.95 263.724   1
   1   1  -6 3076.90 263.827   1
   1  -1   5 62897.5 5562.61   6
  -1   1   5 61223.1 5562.36   5
  -1  -1  -5 59623.7 5562.40   5
   1   1  -5 70991.8 5562.02   5
  -1   1   5 66500.6 5562.63   4
   1   1  -5 64461.3 5562.28   4
  -1  -1  -5 57099.9 5562.20   4
   1  -1   5 63307.5 5562.69   4
   1   1  -5 70033.7 5562.17   2
  -1  -1  -5 74035.0 5563.29   3
   1   1  -5 61880.9 5561.39   3
  -1  -1  -5 59079.1 5562.54   1
   1   1  -5 66010.4 5562.61   1
  -1   1   5 63132.8 5562.50   6
  -1  -1  -5 72508.3 5562.96   6
   1  -1   4 23962.4 1999.55   1
   1   1  -4 25386.9 1999.33   1
  -1   1   4 23675.0 1999.33   6
   1   1  -4 25538.6 1998.12   3
   1  -1   4 22668.4 1999.35   3
   1   1  -4 23099.2 1998.58   2
   1  -1   4 27373.0 1999.96   2
   1   1  -4 23747.6 1997.98   6
   1  -1   4 23116.9 1999.36   6
  -1  -1  -4 21381.6 1999.12   5
  -1   1   4 21906.3 1999.07   5
   1  -1   4 24588.4 1999.72   5
  -1  -1  -4 20595.4 1999.03   4
  -1   1   4 23700.9 1999.28   4
   1   1  -4 21555.4 1998.90   4
   1  -1   4 24322.9 1999.62   4
  -1   1   4 20967.4 1999.05   3
  -1   1   4 23033.1 1999.21   2
  -1  -1  -4 21103.7 1999.31   2
  -1  -1  -4 22478.4 1999.29   1
  -1   1   4 21550.0 1999.10   1
   1   1  -3 183503. 14943.4   1
   1  -1   3 193659. 14943.8   1
  -1   1   3 166061. 14943.5   6
  -1  -1  -3 164666. 14943.5   6
  -1  -1  -3 175651. 14943.7   3
   1   1  -3 199600. 14942.3   3
   1  -1   3 169499. 14943.6   3
   1   1  -3 153940. 14942.7   2
   1  -1   3 193109. 14944.1   2
   1  -1   3 146767. 14943.4   6
   1   1  -3 181710. 14942.2   6
  -1   1   3 163242. 14943.4   5
  -1  -1  -3 165392. 14943.4   5
   1  -1   3 191756. 14943.9   5
  -1  -1  -3 162650. 14943.3   4
  -1   1   3 162177. 14943.3   4
   1  -1   3 198691. 14943.8   4
  -1   1   3 164659. 14943.5   3
  -1  -1  -3 163905. 14943.7   2
  -1   1   3 159831. 14943.3   2
  -1  -1  -3 153777. 14943.3   1
  -1   1   3 174836. 14943.5   1
   1  -1   2 15880.5 1638.01   1
  -1   1   2 14187.7 1637.92   6
  -1  -1  -2 22253.2 1638.48   3
   1  -1   2 16824.9 1638.25   2
  -1   1   2 19764.3 1638.23   2
  -1   1   2 18345.1 1638.09   5
   1  -1   2 22170.9 1638.64   5
  -1   1   2 19146.5 1638.05   4
   1  -1   2 19925.1 1638.23   4
  -1   1   2 19660.0 1638.32   3
  -1  -1  -2 18264.4 1638.03   2
  -1  -1  -2 21320.4 1638.21   1
  -1   1   2 21535.1 1638.22   1
  -1  -1  -1 27353.7 2093.82   1
  -1   1   1 23384.7 2093.76   1
   1   1  -1 26274.2 2092.91   6
  -1  -1  -1 26483.1 2093.89   3
   1   1  -1 26254.9 2093.68   1
   1  -1   1 26111.3 2093.98   1
  -1   1   1 22870.0 2093.88   5
   1   1  -1 21094.8 2093.09   5
  -1  -1  -1 20327.0 2093.46   5
  -1   1   1 22458.0 2093.69   4
   1   1  -1 23664.0 2093.57   4
   1  -1   1 23364.2 2094.10   3
   1   1  -1 24761.2 2092.90   3
  -1  -1  -1 23603.5 2093.63   2
  -1   1   1 24129.8 2093.99   2
   1   1  -1 24554.0 2093.16   2
   1  -1   1 25722.0 2094.19   2
   1   1   0 11834.3 906.942   1
  -1  -1   0 9242.45 906.706   1
   1   1   0 11850.2 906.750   6
  -1   1   0 9188.65 907.273   6
  -1  -1   0 11412.7 906.665   6
  -1  -1   0 11953.3 906.709   3
   1   1   0 11872.3 906.731   3
   1  -1   0 12240.3 907.202   1
  -1   1   0 12322.1 907.225   1
  -1   1   0 9743.00 907.225   5
  -1  -1   0 9233.37 906.505   5
   1   1   0 10478.4 906.586   5
  -1   1   0 10346.0 906.991   4
   1   1   0 10850.1 906.873   4
  -1  -1   0 9810.23 906.728   4
  -1   1   0 9425.43 907.234   3
   1  -1   0 10839.7 907.437   3
  -1  -1   0 10527.0 906.584   2
   1  -1   0 10581.9 907.275   2
  -1   1   0 10261.1 907.316   2
   1   1   0 8304.21 906.443   2
   1  -1  -1 23809.7 2016.05   1
   1   1   1 25375.9 2016.02   1
  -1   1  -1 22120.7 2016.33   6
   1   1   1 23410.0 2016.06   6
   1   1   1 23426.6 2016.03   3
  -1   1  -1 22654.0 2016.06   1
  -1  -1   1 24278.3 2015.86   1
  -1  -1   1 22119.0 2015.33   5
   1   1   1 22952.2 2015.87   5
  -1   1  -1 24003.2 2016.11   4
  -1  -1   1 22566.6 2015.77   4
   1   1   1 26829.6 2016.07   4
  -1   1  -1 20109.1 2016.32   3
   1  -1  -1 23460.4 2016.36   3
   1   1   1 22767.5 2015.94   2
  -1  -1   1 24060.5 2015.40   2
   1  -1  -1 24254.2 2016.31   2
  -1  -1   2 21165.6 1702.49   1
   1   1   2 22065.1 1702.96   6
   1   1   2 20548.3 1702.80   3
  -1  -1   2 22513.5 1701.92   2
  -1  -1   2 16305.1 1702.12   1
   1  -1  -2 18866.9 1702.57   2
  -1  -1   2 20064.7 1701.83   2
  -1  -1   2 20639.6 1701.85   5
   1   1   2 20840.3 1702.64   5
   1   1   2 18018.2 1702.36   4
  -1  -1   2 20712.4 1702.39   4
   1  -1  -2 19409.6 1702.69   3
   1   1   2 20089.6 1702.62   2
   1  -1  -2 18312.1 1702.48   1
   1   1   2 16613.2 1702.30   1
  -1   1  -3 151929. 14922.1   1
  -1  -1   3 157123. 14921.9   1
   1  -1  -3 160860. 14922.0   6
  -1  -1   3 181538. 14920.9   6
   1   1   3 190719. 14922.6   6
  -1   1  -3 172872. 14922.4   3
   1   1   3 189184. 14922.6   3
  -1  -1   3 175963. 14920.9   3
  -1  -1   3 198830. 14921.7   2
  -1   1  -3 154914. 14922.3   2
  -1   1  -3 165310. 14922.2   6
   1  -1  -3 152131. 14921.9   5
   1   1   3 189093. 14922.5   5
  -1  -1   3 183574. 14921.5   5
  -1   1  -3 182247. 14922.4   5
   1  -1  -3 159389. 14921.9   4
   1   1   3 176679. 14922.2   4
  -1   1  -3 159876. 14922.1   4
  -1  -1   3 164098. 14921.9   4
   1  -1  -3 154800. 14922.1   3
   1  -1  -3 185378. 14922.3   2
   1   1   3 189267. 14922.5   2
   1   1   3 179713. 14922.3   1
   1  -1  -3 174917. 14922.2   1
  -1   1  -4 19976.8 2066.76   1
  -1  -1   4 26098.0 2067.07   1
   1   1   4 27554.4 2067.63   6
   1  -1  -4 22257.2 2066.68   6
  -1  -1   4 23391.4 2065.73   6
   1   1   4 24490.6 2067.36   3
  -1  -1   4 24331.6 2065.76   3
  -1   1  -4 25764.3 2067.25   3
  -1   1  -4 26650.9 2067.54   2
  -1   1  -4 22479.5 2066.82   6
   1  -1  -4 21741.9 2066.66   5
  -1   1  -4 24975.8 2067.17   5
   1   1   4 25823.4 2067.33   5
  -1  -1   4 25521.7 2066.42   5
   1   1   4 21222.4 2066.79   4
   1  -1  -4 22703.4 2066.69   4
  -1   1  -4 23660.6 2066.99   4
  -1  -1   4 23320.0 2066.76   4
   1  -1  -4 25238.4 2067.08   3
   1  -1  -4 19837.8 2066.56   2
  -1  -1   4 27362.4 2066.56   2
   1   1   4 24781.3 2067.23   2
   1   1   4 23584.6 2067.08   1
   1  -1  -4 25212.3 2067.08   1
  -1   1  -5 73020.5 5809.79   1
   1   1   5 70439.6 5809.85   6
  -1  -1   5 66053.1 5808.11   6
   1  -1  -5 66928.9 5809.05   6
  -1   1  -5 66263.7 5809.37   3
  -1  -1   5 75598.8 5808.34   3
  -1   1  -5 76683.5 5810.06   2
  -1   1  -5 67193.7 5809.23   6
   1  -1  -5 64029.6 5808.97   5
   1   1   5 70766.6 5809.74   5
  -1  -1   5 71963.2 5808.86   5
  -1   1  -5 70031.7 5809.49   5
   1  -1  -5 57992.3 5808.83   4
   1   1   5 62900.0 5809.28   4
  -1  -1   5 65580.1 5809.20   4
  -1   1  -5 60111.6 5809.08   4
   1  -1  -5 67393.8 5809.28   3
  -1  -1   5 77703.5 5809.08   2
   1  -1  -5 58912.7 5808.99   2
   1  -1  -5 60958.5 5809.21   1
  -1   1  -6 2256.53 265.101   1
   1  -1  -6 2746.82 265.131   1
   1  -1  -6 2979.78 265.209   6
  -1  -1   6 3378.47 264.366   6
  -1  -1   6 3254.95 264.214   3
  -1   1  -6 3035.40 265.595   3
  -1   1  -6 3977.97 266.673   2
  -1   1  -6 2948.68 265.445   6
  -1   1  -6 2968.21 265.734   5
  -1  -1   6 3258.54 264.950   5
   1  -1  -6 2700.17 265.043   5
   1   1   6 3187.13 265.989   5
   1   1   6 3064.30 265.775   4
  -1   1  -6 2529.51 265.228   4
  -1  -1   6 3244.14 265.618   4
   1  -1  -6 2662.64 265.190   4
   1  -1  -6 2813.02 265.131   3
   1   1   6 3182.27 265.793   1
   1  -1  -6 2944.47 265.176   2
   1   1   6 3140.02 265.894   2
  -1  -1   7 48156.3 3756.12   6
   1  -1  -7 42791.0 3756.55   6
  -1  -1   7 48373.1 3756.19   3
  -1   1  -7 45656.3 3757.21   3
  -1   1  -7 47389.6 3757.72   2
   1   1   7 43567.9 3757.47   5
  -1  -1   7 46116.7 3756.70   5
  -1   1  -7 48345.8 3757.38   5
   1  -1  -7 41489.5 3756.54   5
   1   1   7 42958.4 3757.33   2
   1  -1  -7 39462.2 3756.77   2
   1  -1  -7 39800.4 3756.64   4
   1   1   7 41897.9 3757.26   4
  -1  -1   7 39673.7 3756.88   4
  -1   1  -7 40742.2 3756.88   4
   1  -1  -7 43599.9 3756.92   3
  -1   1  -7 40493.7 3756.67   6
   1  -1  -7 44601.9 3757.25   1
  -1   1  -7 47791.7 3757.73   1
  -1  -1   7 37469.0 3756.69   1
   1   1   7 44749.1 3757.48   1
  -1   1  -8 27078.3 2321.78   6
   1  -1  -8 25305.9 2321.53   5
   1   1   8 25345.9 2322.52   5
  -1   1  -8 25570.3 2322.00   5
  -1  -1   8 28434.0 2321.89   5
  -1  -1   8 28720.0 2321.93   2
   1   1   8 26311.1 2322.46   2
  -1   1  -8 23345.1 2321.65   4
   1   1   8 28365.5 2322.76   4
  -1  -1   8 25298.8 2322.04   4
   1  -1  -8 25907.0 2321.83   4
   1  -1  -8 29968.4 2322.43   3
   1   1   8 25877.1 2322.42   3
   1   1   8 29887.5 2322.93   1
  -1  -1   8 25395.0 2322.02   1
  -1  -1   8 29132.5 2321.24   6
   1  -1  -8 27294.2 2321.65   6
   1   1   8 26408.4 2322.67   6
  -1   1  -9 25922.5 2375.00   6
  -1  -1   9 30978.6 2375.84   2
   1   1   9 28065.4 2376.21   2
   1  -1  -9 25458.9 2375.11   4
  -1  -1   9 29412.6 2376.18   4
  -1   1  -9 24869.0 2375.18   4
  -1   1  -9 33068.2 2376.95   2
  -1  -1   9 29285.9 2375.48   5
  -1   1  -9 27551.0 2375.61   5
   1  -1  -9 26695.1 2375.11   5
  -1  -1   9 30271.6 2374.93   3
   1   1   9 28684.7 2376.19   1
  -1  -1   9 29566.2 2376.27   1
  -1   1  -9 30209.5 2376.57   1
   1  -1  -9 28958.0 2376.15   1
  -1  -1   9 28494.7 2374.70   6
   1   1   9 28356.6 2376.12   6
   1  -1  -9 28471.3 2375.16   6
  -1   1 -10 13683.8 1205.17   6
  -1  -1  10 14080.6 1205.39   2
   1  -1 -10 15108.1 1206.18   2
  -1   1 -10 11898.5 1205.00   4
   1  -1 -10 12053.2 1204.85   4
  -1   1 -10 14875.3 1206.50   2
  -1   1 -10 13870.7 1205.53   5
  -1  -1  10 14534.7 1205.56   5
   1  -1 -10 12577.1 1204.85   5
  -1  -1  10 13014.7 1204.41   3
   1   1  10 13483.9 1205.94   3
   1  -1 -10 15257.4 1206.06   3
  -1   1 -10 15168.2 1206.14   3
   1   1  10 13561.0 1206.01   1
   1  -1 -10 15600.7 1206.64   1
  -1  -1  10 12022.4 1205.30   1
  -1  -1  10 15346.4 1204.94   6
   1  -1 -10 13697.5 1204.99   6
  -1   1 -11 1434.44 136.595   6
   1  -1 -11 1640.67 137.035   2
  -1  -1  11 1578.96 136.189   2
   1  -1 -11 1438.82 137.141   4
   1   1  11 1539.90 136.809   4
  -1  -1  11 1269.83 135.632   4
  -1   1 -11 1655.18 137.812   2
   1  -1 -11 1298.75 136.328   5
  -1   1 -11 1362.56 136.788   5
   1   1  11 1440.39 136.808   3
   1  -1 -11 1463.60 136.305   3
  -1  -1  11 1557.63 135.254   3
  -1   1 -11 1609.02 136.979   3
   1  -1 -11 1501.44 137.387   1
   1   1  11 1626.82 138.030   1
  -1  -1  11 1413.41 136.669   1
   1  -1 -11 1462.34 136.414   6
   1   1  11 1516.98 136.608   6
  -1  -1  11 1570.06 135.031   6
  -1   1 -12 498.822 59.6136   6
  -1  -1  12 569.910 57.9199   2
   1   1  12 432.274 57.6633   2
   1  -1 -12 588.846 59.2014   2
   1   1  12 479.687 56.6763   4
  -1  -1  12 508.292 56.4156   4
   1  -1 -12 481.610 60.7476   4
  -1   1 -12 591.278 59.5615   2
   1   1  12 589.392 57.3222   5
  -1   1 -12 510.897 60.3280   5
   1  -1 -12 528.770 59.4401   5
  -1  -1  12 520.074 56.4264   3
  -1   1 -12 706.013 59.7274   3
   1  -1 -12 554.548 58.1096   3
   1   1  12 579.489 58.3494   3
   1  -1 -12 649.832 60.3298   1
  -1  -1  12 485.380 59.2520   1
   1   1  12 486.509 59.8615   1
   1  -1 -12 462.783 59.5674   6
  -1  -1  12 595.971 56.4903   6
   1   1  12 626.211 57.8873   6
  -1   1 -13 9726.34 982.766   6
  -1  -1  13 10324.8 983.416   2
   1   1  13 11894.5 984.947   2
   1  -1 -13 12349.6 984.747   2
  -1  -1  13 11072.8 984.425   4
   1   1  13 9360.23 983.652   4
  -1   1 -13 13332.8 985.709   2
   1  -1 -13 10005.6 982.931   5
   1   1  13 12045.6 985.055   5
  -1  -1  13 12366.8 984.435   5
   1  -1 -13 13144.3 984.725   3
  -1  -1  13 11462.4 983.018   3
  -1   1 -13 11669.8 984.169   3
   1   1  13 11327.2 984.323   3
   1  -1 -13 11985.5 984.962   1
   1   1  13 11332.9 984.611   1
  -1  -1  13 10419.3 983.953   1
   1   1  13 10935.1 984.300   6
   1  -1 -13 11098.7 983.159   6
  -1   1 -14 1276.69 138.801   6
   1   1  14 1389.19 138.633   5
  -1  -1  14 1515.95 138.034   5
   1   1  14 1300.29 138.080   4
  -1  -1  14 1664.31 139.305   4
  -1   1 -14 1670.35 140.477   2
   1  -1 -14 1776.70 140.760   2
  -1  -1  14 1501.21 139.180   2
   1   1  14 1307.11 139.340   2
  -1  -1  14 1463.29 137.812   3
   1   1  14 1476.67 139.663   3
  -1   1 -14 1564.94 139.638   3
   1  -1 -14 1686.58 140.106   3
  -1  -1  14 1371.63 139.624   1
   1   1  14 1453.24 140.261   1
   1  -1 -14 1651.92 140.871   1
   1  -1 -14 1448.14 139.398   6
  -1  -1  14 1481.20 137.623   6
   1   1  14 1621.53 139.259   6
  -1  -1  15 4299.24 385.627   5
   1   1  15 4422.81 386.449   5
   1   1  15 4346.85 386.445   4
  -1  -1  15 3462.13 384.956   4
  -1   1 -15 5189.48 388.099   2
  -1  -1  15 4137.20 385.718   2
   1   1  15 4104.82 386.320   2
   1  -1 -15 4327.49 386.304   2
   1  -1 -15 5328.02 387.223   3
  -1   1 -15 4597.10 386.719   3
  -1  -1  15 4520.39 385.019   3
   1   1  15 4002.37 385.915   3
   1  -1 -15 4406.58 386.895   1
   1   1  15 4698.60 387.656   1
  -1  -1  15 4376.79 386.709   1
   1   1  15 4057.97 385.844   6
  -1  -1  15 5043.21 385.679   6
   1   1  16 3814.18 345.108   5
  -1  -1  16 3420.27 344.110   5
  -1  -1  16 3828.03 345.346   4
   1   1  16 4009.93 345.523   4
  -1   1 -16 4415.47 347.034   2
  -1  -1  16 3365.67 344.342   2
   1   1  16 3505.10 345.294   2
   1  -1 -16 4325.43 346.445   2
   1   1  16 3778.08 345.464   3
   1  -1 -16 4312.13 346.074   3
  -1  -1  16 3991.58 344.304   3
  -1   1 -16 4165.16 346.003   3
   1  -1 -16 3942.15 346.515   1
  -1  -1  16 3620.48 345.346   1
   1   1  16 3753.68 346.223   1
   1   1  16 4337.09 345.945   6
  -1  -1  16 3904.00 344.153   6
  -1  -1  17 1529.34 127.906   5
   1   1  17 1373.77 127.484   5
   1   1  17 1310.34 126.975   4
  -1   1 -17 1729.25 131.816   2
   1  -1 -17 1594.53 130.437   2
   1   1  17 1386.16 129.592   2
  -1  -1  17 1463.89 128.485   2
   1   1  17 1724.26 131.472   3
  -1  -1  17 1580.86 127.897   3
   1  -1 -17 1552.51 130.257   3
  -1   1 -17 1492.10 129.653   3
   1  -1 -17 1443.42 131.062   1
   1   1  17 1510.65 131.443   1
  -1  -1  17 1371.97 129.643   1
  -1  -1  17 1241.50 125.569   6
   1   1  17 1200.57 126.299   6
   1   1  18 1479.64 138.905   5
  -1  -1  18 1658.43 140.077   5
  -1  -1  18 1223.75 138.725   4
   1   1  18 1152.91 137.706   4
  -1   1 -18 1573.60 142.961   2
  -1  -1  18 1514.22 140.872   2
   1  -1 -18 1439.86 142.100   2
  -1  -1  18 1446.58 139.220   3
   1  -1 -18 1673.66 142.466   3
   1   1  18 1523.73 141.624   3
  -1   1 -18 1817.04 143.316   3
   1  -1 -18 1541.32 143.756   1
  -1   1 -18 1591.31 143.905   1
   1   1  18 1613.01 139.913   6
  -1  -1  18 1601.48 138.670   6
   1   1  19 443.552 54.3681   5
  -1  -1  19 469.184 53.6052   5
   1   1  19 491.028 53.9535   4
  -1  -1  19 381.460 52.7743   4
  -1   1 -19 344.605 60.4088   2
   1  -1 -19 533.577 63.5294   2
  -1  -1  19 351.683 58.5477   2
   1  -1 -19 433.666 60.4962   3
  -1   1 -19 434.604 62.4478   3
  -1  -1  19 434.142 57.2559   3
   1   1  19 382.252 62.0528   1
   1  -1 -19 455.858 63.8248   1
  -1   1 -19 448.178 64.9358   1
  -1  -1  19 607.950 56.9140   6
   1   1  19 380.557 53.7321   6
  -1  -1  20 191.206 36.9774   5
   1   1  20 210.799 38.0432   5
   1   1  20 162.341 36.4446   4
  -1  -1  20 151.628 35.2797   4
  -1   1 -20 197.310 52.1416   2
  -1   1 -20 143.363 47.0372   3
  -1  -1  20 132.076 44.1031   3
   1  -1 -20 154.268 49.6848   3
  -1  -1  20 203.786 40.0030   6
   1   1  20 249.425 40.8599   6
  -1   1 -20 150.599 53.1100   1
  -1  -1  20 170.900 50.1446   1
   1   1  20 169.918 51.6537   1
   1  -1 -20 268.444 54.3973   1
   1  -1 -20 212.303 49.7060   2
   1   1  20 135.728 45.8850   2
   1   1  21-32.6178 31.3688   5
  -1  -1  21 45.4499 31.7481   5
   1  -1 -21 39.8416 46.6096   2
   1   1  21-18.5114 43.6157   2
  -1  -1  21-6.96759 43.3083   2
  -1  -1  21 48.8287 32.0842   4
   1   1  21 16.5559 29.3413   4
  -1   1 -21 58.9741 46.7168   3
  -1  -1  21-3.14332 41.5796   3
   1   1  21-17.7995 45.3378   3
   1  -1 -21 20.5164 45.6684   3
  -1  -1  21-40.2915 35.4635   6
   1   1  21-31.0956 33.6492   6
   1   1  21 37.4872 49.1004   1
  -1  -1  21 36.9652 46.5180   1
  -1  -1  22 848.656 87.1500   5
   1   1  22 739.183 86.7247   5
   1   1  22 807.759 91.9535   2
  -1  -1  22 901.288 92.2494   2
  -1  -1  22 823.900 86.8045   4
   1   1  22 677.371 85.7560   4
   1   1  22 861.503 92.2455   3
  -1   1 -22 889.269 94.4146   3
   1  -1 -22 944.902 93.7814   3
  -1   1 -22 863.942 96.8322   1
  -1  -1  22 723.330 92.1797   1
   1  -1 -22 815.900 95.7236   1
   1   1  22 849.069 94.3148   1
  -1   1 -22 817.492 93.9926   2
   1   1  22 906.984 88.1311   6
  -1  -1  22 896.296 87.6657   6
  -1  -1  23 207.037 40.9838   5
   1   1  23 150.124 39.2241   5
  -1  -1  23 198.923 43.4838   4
  -1   1 -23 99.5740 56.9102   2
   1  -1 -23 256.773 59.5946   2
  -1  -1  23 176.302 52.5988   2
   1   1  23 213.169 54.0389   2
   1   1  23 125.392 51.7621   3
  -1   1 -23 179.174 60.1255   1
   1  -1 -23 145.187 58.3510   1
  -1  -1  23 185.791 55.3830   1
   1   1  23 247.875 57.3474   1
   1   1  23 113.639 41.2944   6
  -1  -1  23 192.379 44.6381   6
   1   1  24 493.392 64.5104   6
  -1  -1  24 464.117 64.2607   6
  -1   1 -24 512.376 76.2265   3
  -1  -1  24 450.292 69.6641   3
   1   1  24 387.516 70.2516   3
   1  -1 -24 453.922 74.9380   2
  -1   1 -24 512.834 74.6416   2
  -1  -1  24 527.170 71.0475   2
   1   1  24 463.082 70.3057   2
  -1   1 -24 532.644 76.6477   1
  -1  -1  24 374.579 70.9075   1
   1  -1 -24 536.282 77.9029   1
   1   1  24 580.006 75.4933   1
  -1  -1  24 573.654 64.6859   5
   1   1  25 66.3282 39.0470   5
   1   1  25 28.8989 39.5609   4
  -1  -1  25 42.8026 37.3063   4
  -1   1 -25 71.7097 58.7819   2
   1  -1 -25 70.3290 57.6583   2
  -1  -1  25 51.9464 49.7798   2
   1   1  25 75.0448 49.9566   2
  -1  -1  25 106.465 48.8685   3
   1   1  25 52.2906 52.7180   3
  -1   1 -25 39.7143 55.6706   3
   1  -1 -25 58.9478 55.8037   3
   1  -1 -25 59.8354 58.5658   1
  -1   1 -25 73.2423 59.5669   1
  -1  -1  25 96.1833 54.1070   1
   1   1  25 50.6551 57.3223   1
  -1  -1  25 56.4747 41.8245   6
   1   1  26-4.89379 37.5317   5
  -1  -1  26 44.2493 39.4399   4
   1   1  26-44.7739 43.2021   4
   1  -1 -26-12.7569 58.6686   2
  -1   1 -26 4.32840 60.0506   2
   1   1  26 111.052 54.5506   2
  -1  -1  26-16.4348 51.7873   2
   1  -1 -26 137.613 58.8230   3
  -1  -1  26-11.3807 50.8599   3
   1   1  26-8.25333 53.3887   3
  -1   1 -26 61.2760 58.4047   3
  -1  -1  26-30.0068 57.9403   1
   1   1  26-43.2344 57.8897   1
   1  -1 -26 43.8478 61.6341   1
  -1   1 -26 61.8058 63.0490   1
   1   1  26 56.0677 43.0225   6
  -1  -1  26-4.19830 44.4400   6
   1   1  27 136.205 42.0220   5
  -1  -1  27 72.1119 43.0551   5
   1   1  27 174.368 46.1882   4
  -1  -1  27 208.003 49.8523   4
   1  -1 -27 113.354 63.2666   2
  -1   1 -27 239.297 69.0324   2
   1   1  27 61.1231 57.3724   2
  -1  -1  27 177.104 57.4470   2
   1   1  27 198.577 60.1367   3
   1  -1 -27 249.509 63.1389   3
  -1   1 -27 239.242 65.7894   3
  -1  -1  27 187.724 57.1285   3
  -1   1 -27 144.490 67.5922   1
  -1  -1  27 210.428 62.0417   1
   1  -1 -27 161.570 65.1245   1
   1   1  27 114.855 64.5895   1
   1   1  27 197.600 48.7478   6
  -1  -1  28 193.580 49.3350   5
   1   1  28 83.0562 45.3589   5
   1   1  28 131.926 48.9052   4
  -1  -1  28 250.702 51.3567   4
  -1   1 -28 203.830 68.9319   2
   1  -1 -28 227.578 72.0110   2
  -1  -1  28 259.000 61.4147   2
   1   1  28 178.227 60.8327   2
   1  -1 -28 183.438 66.5168   3
  -1  -1  28 132.713 57.3400   3
  -1   1 -28 12.9082 62.3748   3
   1   1  28 207.180 64.1868   3
  -1   1 -28 161.361 70.7489   1
   1  -1 -28 187.889 68.4099   1
  -1  -1  28 246.130 64.2781   1
   1   1  28 143.973 49.3442   6
   1   1  29-5.33193 43.5904   5
  -1  -1  29-5.11548 45.2844   5
  -1  -1  29 26.8443 44.3076   4
  -1   1 -29 36.9559 64.7328   2
   1  -1 -29 86.5939 65.1017   2
  -1  -1  29 101.438 56.4933   2
  -1   1 -29 26.4068 67.0612   3
   1  -1 -29 8.73304 64.5545   3
   1   1  29-35.2289 58.7015   3
  -1  -1  29 103.235 57.0662   3
  -1   1 -29 28.1824 68.0611   1
   1  -1 -29 135.473 71.6897   1
   1   1  29 107.213 48.3959   6
  -1  -1  30 31.5698 48.4763   5
   1   1  30 82.0347 47.6359   5
  -1  -1  30 93.6326 48.3718   4
   1  -1 -30 23.2397 68.1492   2
  -1   1 -30 61.1227 70.2850   2
  -1  -1  30 107.926 59.2828   2
   1  -1 -30 4.46489 66.7654   3
  -1  -1  30 118.431 61.1915   3
   1   1  30 22.4304 60.7836   3
  -1   1 -30 67.4592 71.6469   3
   1  -1 -30 57.0227 71.5694   1
  -1   1 -30 66.8538 72.4573   1
  -1  -1  30 96.5334 52.2080   6
   1   1  30 20.9712 48.9067   6
  -1  -1  31-5.64107 48.9795   4
  -1   1 -31 9.16942 70.4754   3
   1  -1 -31 27.3413 71.6691   3
  -1  -1  31 51.8990 61.8947   3
   1  -1 -31 80.4059 71.8481   2
  -1   1 -31 47.7903 71.9236   2
  -1  -1  31 79.6276 52.3691   6
   1   1  31-43.0024 52.8516   6
  -1  -1  31-43.2365 50.5002   5
   1   1  31 44.7870 49.2904   5
  -1   2  31-11.3550 47.9835   4
   1  -2  31 39.9559 49.9348   4
   1   2 -31 93.7432 69.4072   2
   1  -2  31 48.9277 60.6150   3
  -1  -2 -31 47.2573 73.3589   3
   1   2 -31 113.453 72.3202   3
  -1   2  31 60.8298 50.3620   5
   1  -2  31 38.9484 49.4870   5
   1  -2  31-15.5331 52.4378   6
  -1   2  31 63.6289 52.4556   6
   1  -2  30 59.7504 47.0919   5
  -1   2  30 43.1786 47.9727   5
  -1   2  30 51.6792 51.1049   6
   1   2 -30 119.253 68.8827   3
  -1  -2 -30 23.2549 71.1702   3
   1  -2  30 100.355 59.9444   3
   1   2 -30-87.4088 70.9736   2
  -1  -2 -30 104.556 71.7198   2
   1  -2  30 39.0609 46.1219   4
  -1   2  30 83.2111 48.4916   4
  -1   2  30 119.915 60.4578   3
   1  -2  30-15.1130 55.5658   6
   1   2 -30 38.0988 72.4026   1
  -1  -2 -30 95.7753 71.1758   1
   1  -2  29 68.5268 50.1714   6
   1  -2  29 74.1306 47.4562   5
  -1   2  29-31.5505 45.7353   5
  -1   2  29 40.4349 59.2768   2
  -1   2  29-5.41116 44.1904   4
  -1   2  29 130.762 59.2443   3
   1   2 -29-9.01288 66.2628   2
  -1  -2 -29 18.6991 67.1589   2
   1   2 -29 16.5838 65.9307   3
   1  -2  29 102.537 59.7218   3
  -1  -2 -29-18.2744 67.9639   3
  -1   2  29 80.4571 47.2913   6
   1   2 -29 23.4167 70.6652   1
  -1  -2 -29 42.4150 70.0372   1
   1  -2  28 9.49469 46.6618   6
  -1   2  28-10.2278 42.9479   5
   1  -2  28 36.0761 43.2790   5
   1  -2  28 44.3237 57.4175   2
  -1   2  28-13.2273 54.5241   2
  -1   2  28 79.0293 45.0281   4
  -1   2  28 123.773 58.3038   3
  -1  -2 -28 18.3572 65.8765   2
   1   2 -28 61.7056 64.3159   2
   1   2 -28 48.3752 60.9305   3
  -1  -2 -28 125.408 67.9769   3
   1  -2  28 141.983 57.8928   3
  -1   2  28 29.3178 45.5170   6
   1   2 -28 119.496 69.8763   1
  -1   2  28 107.972 62.5510   1
  -1  -2 -28 55.5733 67.6985   1
   1  -2  27 70.0987 42.8229   5
  -1   2  27 84.4094 43.0826   5
  -1   2  27 90.6645 56.3668   2
   1  -2  27 21.7133 54.8239   2
  -1   2  27-5.12243 41.8432   4
  -1   2  27 20.8634 55.5673   3
   1   2 -27 64.5054 59.3492   2
  -1  -2 -27 107.972 62.2117   2
   1  -2  27-183.432 62.2979   3
   1   2 -27 46.9405 60.2844   3
  -1  -2 -27 39.4672 64.1894   3
  -1   2  27 90.0939 48.6251   6
   1   2 -27 54.0364 65.5112   1
  -1   2  27 110.345 61.6499   1
  -1  -2 -27 127.076 64.5470   1
   1  -2  26 666.794 73.8380   6
  -1   2  26 582.467 71.8515   5
   1  -2  26 548.868 69.7397   5
   1  -2  26 471.475 75.2787   2
  -1   2  26 443.111 76.5388   2
  -1   2  26 496.998 69.1776   4
  -1   2  26 521.190 76.8568   3
  -1  -2 -26 602.914 84.5248   2
   1   2 -26 590.275 82.1481   2
   1  -2  26 516.094 76.7800   3
  -1  -2 -26 484.261 81.2123   3
  -1   2  26 566.007 80.4735   1
  -1  -2 -26 626.078 86.4609   1
   1   2 -26 576.339 85.7177   1
   1  -2  25 321.766 55.7463   6
   1  -2  25 263.291 49.5095   5
  -1   2  25 218.070 60.0844   2
   1  -2  25 227.997 59.0569   2
  -1   2  25 283.934 51.1837   4
  -1   2  25 261.790 61.1294   3
   1   2 -25 235.930 64.7246   2
  -1  -2 -25 275.034 65.7767   2
   1  -2  25 239.348 58.2961   3
  -1  -2 -25 439.098 67.4099   3
   1   2 -25 241.351 61.3384   3
  -1   2  25 291.131 64.6226   1
   1   2 -25 197.458 66.7189   1
  -1  -2 -25 325.243 70.0542   1
  -1   2  25 288.695 54.4273   6
  -1   2  24 660.290 75.7081   6
   1  -2  24 666.579 80.5823   3
   1   2 -24 637.725 81.6279   3
  -1  -2 -24 667.735 84.6537   3
  -1  -2 -24 573.594 83.3848   2
   1   2 -24 717.731 85.1458   2
  -1   2  24 536.251 78.9246   3
   1  -2  24 652.831 74.7778   6
  -1   2  24 604.893 80.7846   2
   1  -2  24 557.044 79.3516   2
   1   2 -24 651.475 84.8955   1
  -1   2  24 583.724 82.3858   1
  -1   2  23 107.408 40.1024   6
   1  -2  23 101.488 48.0094   3
  -1  -2 -23 83.1091 54.8457   3
   1   2 -23 88.0286 50.8985   3
  -1   2  23 46.6890 50.4221   2
   1  -2  23 133.393 51.2818   2
  -1  -2 -23 138.360 56.0471   2
  -1   2  23 93.6043 47.5818   3
   1  -2  23 99.3269 39.5798   6
   1  -2  23 113.888 37.4094   5
  -1   2  23 64.9969 38.1947   5
  -1   2  23 79.9336 52.3461   1
   1   2 -23 101.405 56.9246   1
   1   2 -22 750.451 92.1862   1
  -1   2  22 651.424 87.0999   1
   1  -2  22 813.638 83.5822   5
  -1   2  22 816.628 84.5055   5
  -1   2  22 750.829 82.9778   4
   1  -2  22 741.903 82.9720   4
  -1   2  22 793.806 87.8068   3
   1   2 -22 824.297 87.5117   3
   1  -2  22 875.771 89.1570   3
  -1   2  22 762.769 83.0841   6
   1  -2  22 800.415 84.2068   6
  -1  -2 -22 837.268 92.3779   2
  -1   2  22 637.025 87.9779   2
   1  -2  22 726.888 89.5870   2
  -1   2  21 583.585 70.6451   5
   1  -2  21 793.337 73.6479   5
  -1   2  21 644.870 77.8123   2
   1  -2  21 636.878 77.0675   2
   1  -2  21 691.693 72.2758   4
  -1   2  21 463.885 69.9058   4
  -1   2  21 581.658 76.6143   3
   1   2 -21 668.713 79.9308   2
   1   2 -21 378.186 71.9400   3
   1  -2  21 722.612 73.4974   6
  -1   2  21 777.998 72.9992   6
  -1   2  21 502.731 77.0956   1
   1  -2  21 685.502 81.2623   1
   1  -2  20 2823.32 236.731   6
  -1   2  20 2479.75 235.872   6
  -1  -2 -20 2957.46 240.397   3
   1   2 -20 2808.35 237.082   3
   1  -2  20 2476.35 236.804   3
   1   2 -20 2620.13 238.157   2
  -1   2  20 2457.33 238.106   1
   1  -2  20 2678.85 236.864   5
  -1   2  20 2719.90 236.892   5
  -1   2  20 2387.20 235.867   4
   1  -2  20 2610.95 236.737   4
   1  -2  20 2525.03 237.840   2
  -1   2  20 2395.37 237.337   2
   1  -2  20 2527.91 239.026   1
   1   2 -20 2804.91 240.322   1
  -1   2  19 767.654 80.8882   6
   1  -2  19 856.758 81.2268   6
   1   2 -19 815.615 82.9139   3
  -1  -2 -19 771.293 86.7380   3
   1  -2  19 937.244 85.2737   3
   1   2 -19 918.049 85.8754   2
  -1   2  19 776.474 86.7735   1
   1  -2  19 848.106 80.8783   5
  -1   2  19 675.537 79.5847   5
  -1   2  19 613.380 78.8522   4
   1  -2  19 660.274 78.7787   4
  -1   2  19 714.852 84.4026   3
   1   2 -19 896.040 89.1341   1
   1  -2  19 817.321 87.4734   1
  -1  -2 -19 845.554 88.0039   2
   1  -2  18 706.820 64.0650   6
   1  -2  18 490.514 61.4293   5
  -1   2  18 528.357 61.3645   5
  -1   2  18 456.600 66.0399   2
  -1  -2 -18 603.873 70.0396   2
  -1   2  18 472.178 61.0940   4
   1  -2  18 537.761 60.4659   4
  -1   2  18 504.931 66.7627   3
   1   2 -18 531.802 67.1429   2
  -1  -2 -18 645.037 70.4459   3
   1   2 -18 680.907 66.2729   3
   1  -2  18 536.116 65.7729   3
  -1   2  18 611.929 63.9032   6
   1   2 -18 545.130 71.1410   1
  -1   2  17 524.688 59.3611   6
   1  -2  17 570.702 63.9246   3
   1   2 -17 476.364 60.4587   3
  -1  -2 -17 704.161 67.4218   3
   1   2 -17 534.234 64.1031   2
   1  -2  17 568.076 59.2070   6
   1  -2  17 482.806 58.2881   5
  -1   2  17 616.949 59.7696   5
  -1   2  17 465.193 58.1621   4
   1  -2  17 448.342 56.7490   4
  -1   2  17 456.271 62.8963   3
   1  -2  17 562.030 63.9333   2
  -1  -2 -17 620.391 66.2891   2
  -1   2  17 452.056 62.2594   2
   1   2 -17 513.947 68.0472   1
  -1   2  17 581.240 64.7172   1
   1  -2  17 537.466 66.2954   1
   1   2 -16 775.835 79.3920   1
   1  -2  16 673.308 78.6354   1
  -1   2  16 773.010 74.4693   6
   1  -2  16 634.412 74.4555   3
  -1  -2 -16 843.458 79.5695   3
   1   2 -16 869.253 75.7482   3
   1   2 -16 835.538 77.2978   2
   1   2 -16 626.515 74.3336   6
   1  -2  16 703.258 74.3428   6
  -1   2  16 568.090 72.1741   5
   1  -2  16 730.386 73.2387   5
  -1   2  16 757.062 73.8708   4
   1  -2  16 770.093 73.8733   4
  -1   2  16 560.540 75.3389   3
  -1   2  16 613.592 75.3842   2
  -1  -2 -16 778.797 79.3353   2
   1  -2  16 691.793 76.9297   2
  -1   2  16 681.638 77.9986   1
  -1  -2 -15 880.733 97.7566   1
   1  -2  15 918.918 97.9626   1
   1   2 -15 1007.30 98.4503   1
  -1   2  15 937.216 94.2163   6
  -1  -2 -15 936.533 97.7101   3
   1  -2  15 1010.23 95.6390   3
   1   2 -15 1121.16 95.4894   3
   1   2 -15 1105.24 97.1162   2
   1   2 -15 985.905 95.2074   6
   1  -2  15 930.498 94.1552   6
  -1   2  15 976.944 95.1199   5
   1  -2  15 1052.18 94.8322   5
  -1   2  15 1048.71 94.8307   4
   1  -2  15 760.747 93.4747   4
  -1   2  15 1036.29 97.1143   3
  -1  -2 -15 1146.21 99.4306   2
  -1   2  15 991.057 96.9460   2
   1  -2  15 1027.25 97.3640   2
  -1   2  15 938.925 96.8545   1
  -1  -2 -14 4370.21 443.937   1
   1  -2  14 4968.53 444.696   1
   1   2 -14 5381.43 445.078   1
  -1   2  14 4751.86 443.533   6
   1   2 -14 5876.89 443.310   3
  -1  -2 -14 5504.78 445.317   3
   1  -2  14 5799.86 444.429   3
   1   2 -14 6160.62 445.074   2
   1   2 -14 4859.12 441.876   6
   1  -2  14 5317.52 443.805   6
   1  -2  14 5624.79 444.974   5
   1   2 -14 4626.08 442.600   5
  -1   2  14 4347.98 443.380   5
  -1   2  14 4876.00 443.997   4
   1  -2  14 4715.84 443.924   4
  -1   2  14 5054.75 444.057   3
  -1   2  14 4971.21 444.104   2
  -1  -2 -14 4953.98 444.697   2
   1  -2  14 4652.33 443.985   2
  -1   2  14 4688.46 444.012   1
  -1  -2 -13 5424.17 523.977   1
   1  -2  13 5644.22 524.231   1
   1   2 -13 6183.77 524.630   1
  -1   2  13 5747.11 523.684   6
   1   2 -13 6404.16 522.625   3
  -1  -2 -13 6332.93 524.869   3
   1  -2  13 5894.75 523.395   3
   1   2 -13 6857.16 524.455   2
   1  -2  13 6869.05 524.190   6
   1   2 -13 5691.59 521.763   6
   1  -2  13 6343.96 524.412   5
   1   2 -13 5924.11 522.827   5
  -1   2  13 5968.45 523.998   5
  -1   2  13 5355.56 523.498   4
   1  -2  13 6005.23 524.266   4
  -1   2  13 5802.83 523.792   3
  -1   2  13 5664.51 523.708   2
   1  -2  13 5740.02 523.946   2
  -1  -2 -13 6450.67 525.028   2
  -1   2  13 5440.51 523.713   1
  -1  -2 -12 2771.35 235.632   1
   1  -2  12 2592.30 235.466   1
   1   2 -12 2997.75 235.765   1
  -1   2  12 2848.22 234.908   6
  -1  -2 -12 2635.82 234.957   6
   1  -2  12 2547.65 234.103   3
  -1  -2 -12 3193.55 236.495   3
   1   2 -12 3120.45 234.949   2
   1   2 -12 2532.59 232.587   6
   1  -2  12 2522.74 233.710   6
   1   2 -12 2597.30 233.849   5
   1  -2  12 2550.29 234.405   5
  -1   2  12 2743.50 234.620   5
  -1   2  12 2508.69 234.222   4
   1   2 -12 2439.25 234.214   4
   1  -2  12 2190.29 233.943   4
  -1   2  12 2639.91 234.785   3
  -1   2  12 2321.97 234.171   2
   1  -2  12 2537.71 234.758   2
  -1  -2 -12 2985.76 236.004   2
  -1   2  12 2298.80 234.158   1
   1   2 -11 1093.99 105.980   1
  -1  -2 -11 1230.94 106.423   1
   1  -2  11 1217.83 106.492   1
  -1   2  11 1070.00 104.257   6
  -1  -2 -11 1126.86 106.567   6
   1  -2  11 1146.80 104.748   3
  -1  -2 -11 1293.86 106.760   3
   1   2 -11 1112.28 104.678   2
   1   2 -11 1176.08 103.481   6
  -1   2  11 944.558 104.023   5
   1   2 -11 1086.23 104.624   5
   1  -2  11 1262.95 105.418   5
  -1  -2 -11 1121.49 106.321   5
  -1   2  11 1150.14 105.142   4
   1   2 -11 1006.46 105.603   4
  -1  -2 -11 972.675 105.446   4
   1  -2  11 1181.03 105.025   4
  -1   2  11 1083.93 105.128   3
  -1   2  11 1034.40 104.529   2
  -1  -2 -11 1158.44 105.924   2
   1  -2  11 1189.18 105.959   2
  -1   2  11 1053.78 105.405   1
  -1  -2 -10 1079.80 106.210   1
   1   2 -10 1187.98 106.678   1
   1  -2  10 1402.34 107.970   1
  -1  -2 -10 1203.31 107.714   6
  -1  -2 -10 1188.27 106.535   3
   1   2 -10 1214.93 103.603   3
   1  -2  10 1234.39 105.597   3
   1   2 -10 1253.56 105.554   2
   1  -2  10 1132.76 106.158   2
   1   2 -10 1153.10 103.841   6
   1   2 -10 1093.11 105.521   5
  -1  -2 -10 1008.15 106.313   5
   1  -2  10 1162.51 105.496   5
  -1   2  10 964.798 104.712   4
   1   2 -10 1088.96 106.214   4
  -1  -2 -10 953.403 105.944   4
   1  -2  10 1216.62 105.753   4
  -1   2  10 1122.24 105.461   3
  -1   2  10 1025.66 105.788   1
  -1   2  10 1130.33 105.565   2
  -1  -2 -10 1040.62 106.055   2
  -1  -2  -9 29948.6 2605.86   6
   1   2  -9 29992.9 2604.49   3
  -1  -2  -9 36629.9 2607.58   3
   1  -2   9 32202.4 2606.04   3
   1  -2   9 28753.0 2606.18   2
   1   2  -9 30893.1 2604.30   6
   1  -2   9 32441.7 2606.16   6
   1   2  -9 30456.9 2605.15   5
  -1   2   9 28014.9 2605.90   2
   1   2  -9 26827.4 2605.30   4
  -1  -2  -9 24788.7 2605.18   4
  -1   2   9 29179.8 2606.05   3
   1   2  -9 30036.3 2606.28   1
   1  -2   9 32822.2 2606.90   1
  -1  -2  -9 32576.0 2606.83   1
  -1   2   9 28815.6 2606.20   1
   1  -2   8 540.991 47.5277   1
  -1   2   8 356.099 44.5929   6
  -1  -2  -8 445.295 48.2025   6
   1  -2   8 358.193 44.8332   3
  -1  -2  -8 465.387 46.6475   3
   1   2  -8 396.040 42.1693   3
   1  -2   8 441.131 46.4789   2
   1   2  -8 546.818 44.7031   2
   1  -2   8 355.981 45.2876   6
   1   2  -8 446.898 43.5362   6
   1   2  -8 489.004 46.1276   5
   1  -2   8 520.269 45.7392   5
  -1   2   8 413.665 44.7954   5
  -1   2   8 340.634 44.6256   4
   1   2  -8 389.183 47.4494   4
   1  -2   8 485.278 46.0396   4
  -1  -2  -8 367.972 47.0297   4
  -1   2   8 405.851 45.7743   3
  -1   2   8 413.556 45.5823   2
  -1  -2  -8 505.716 46.8330   1
  -1   2   8 438.240 45.5592   1
   1  -2   7 15402.5 1202.22   1
  -1  -2  -7 14579.4 1201.66   6
  -1   2   7 13398.2 1201.52   6
   1  -2   7 12826.5 1200.84   3
   1   2  -7 14396.4 1199.87   3
   1  -2   7 14185.6 1201.78   2
   1   2  -7 15611.2 1201.11   2
   1   2  -7 13645.3 1199.56   6
   1  -2   7 13821.3 1201.15   6
  -1   2   7 12282.7 1201.16   5
  -1  -2  -7 11641.0 1200.77   5
   1   2  -7 14457.1 1200.58   5
   1  -2   7 14673.1 1201.97   5
  -1  -2  -7 11749.7 1200.77   4
  -1   2   7 15206.7 1201.94   4
   1   2  -7 12764.0 1201.04   4
   1  -2   7 16642.7 1202.48   4
  -1   2   7 13565.6 1201.44   3
  -1   2   7 13186.2 1201.33   2
  -1   2   7 13878.8 1201.57   1
   1  -2   6 2050.07 166.053   1
   1   2  -6 1681.80 165.249   1
  -1   2   6 1764.95 165.386   6
   1  -2   6 1890.84 165.103   3
   1   2  -6 1708.13 163.166   3
   1  -2   6 2058.60 166.029   2
   1   2  -6 2226.25 165.030   2
   1   2  -6 1784.59 163.363   6
   1  -2   6 1944.11 165.175   6
  -1   2   6 1525.27 165.023   5
   1   2  -6 2025.99 164.773   5
   1  -2   6 2113.19 166.165   5
  -1  -2  -6 1758.13 165.474   5
  -1   2   6 1973.12 165.580   4
  -1  -2  -6 1664.58 165.360   4
   1   2  -6 1780.03 165.377   4
   1  -2   6 2217.30 166.149   4
  -1   2   6 1766.42 165.270   3
  -1  -2  -6 1862.84 165.596   2
  -1   2   6 1752.08 165.135   2
  -1   2   6 2016.87 165.984   1
  -1  -2  -6 1654.80 165.370   1
   1   2  -5 69502.7 5122.87   1
   1  -2   5 59235.1 5122.69   1
  -1   2   5 57486.6 5122.50   6
  -1  -2  -5 52923.1 5122.21   6
  -1  -2  -5 66451.1 5123.12   3
   1   2  -5 55631.4 5120.70   3
   1  -2   5 56057.2 5122.14   6
  -1  -2  -5 54747.5 5122.17   5
   1   2  -5 61904.2 5121.61   5
   1  -2   5 63320.3 5123.02   5
  -1   2   5 52433.8 5122.26   5
  -1  -2  -5 52358.7 5121.97   4
  -1   2   5 57011.1 5122.46   4
   1  -2   5 59640.3 5122.78   4
   1   2  -5 64062.5 5122.32   4
  -1   2   5 54351.6 5122.36   3
   1   2  -5 71256.5 5122.20   2
   1  -2   5 66341.9 5123.30   2
  -1  -2  -5 64427.3 5122.88   2
  -1   2   5 57713.9 5122.45   2
  -1   2   5 57799.6 5122.56   1
  -1  -2  -5 62467.3 5122.74   1
   1  -2   4 26492.3 2123.85   6
  -1  -2  -4 23222.8 2123.53   5
  -1   2   4 24435.0 2123.90   5
   1  -2   4 25238.9 2123.84   4
  -1   2   4 23838.2 2123.72   4
  -1  -2  -4 22274.4 2123.38   4
   1  -2   4 27320.6 2124.34   4
   1  -2   4 23565.7 2123.54   3
  -1  -2  -4 30436.4 2124.60   3
  -1   2   4 21703.6 2123.64   6
   1  -2   4 22577.8 2123.30   6
  -1  -2  -4 23345.8 2123.55   6
   1  -2   4 26203.1 2124.14   1
  -1  -2  -4 24570.9 2123.82   2
  -1  -2  -4 26081.6 2123.99   1
  -1  -2  -3 73864.6 5957.82   1
   1   2  -3 75280.0 5957.02   5
  -1  -2  -3 64853.9 5957.28   5
  -1   2   3 69325.4 5957.87   5
   1   2  -3 85633.2 5957.94   4
  -1  -2  -3 68593.0 5957.41   4
  -1   2   3 70160.2 5957.68   4
   1  -2   3 74849.7 5957.79   4
   1   2  -3 54137.8 5955.77   3
   1  -2   3 68623.5 5957.55   3
  -1  -2  -3 77220.7 5957.90   3
   1  -2   3 65726.9 5957.23   6
  -1  -2  -3 72503.7 5957.51   6
   1   2  -3 74203.5 5956.02   6
   1  -2   3 78626.1 5958.24   1
   1   2  -3 66229.6 5957.36   1
  -1  -2  -3 72898.7 5957.73   2
   1   2  -3 67114.0 5956.85   2
  -1  -2  -2 40441.3 3847.31   1
  -1   2   2 45860.9 3847.72   1
   1  -2   2 41753.5 3847.50   5
   1   2  -2 47586.9 3846.95   5
  -1   2   2 44304.9 3847.75   5
  -1  -2  -2 41631.7 3847.12   5
   1   2  -2 48932.9 3847.59   4
  -1  -2  -2 42406.9 3847.27   4
  -1   2   2 49193.7 3847.83   4
   1  -2   2 45848.6 3847.60   4
   1  -2   2 45990.5 3847.72   3
   1   2  -2 44980.5 3846.19   3
  -1  -2  -2 51874.9 3847.76   3
  -1   2   2 42746.3 3847.76   6
   1   2  -2 41193.9 3846.09   6
  -1  -2  -2 45424.9 3847.32   6
   1  -2   2 37196.5 3847.12   6
   1   2  -2 46137.9 3847.59   1
   1  -2   2 51215.5 3848.06   1
  -1  -2  -2 40617.6 3847.35   2
   1   2  -2 48249.9 3846.97   2
  -1   2   2 44973.7 3847.86   2
   1  -2   2 46152.4 3847.87   2
  -1   2   1 8643.48 685.500   1
  -1  -2  -1 7381.38 685.053   1
   1   2  -1 7973.05 684.634   5
   1  -2   1 8074.39 685.431   5
  -1  -2  -1 7566.49 684.776   5
  -1  -2  -1 8211.04 685.112   4
   1  -2   1 8138.59 685.314   4
   1   2  -1 9618.08 685.463   4
  -1   2   1 8989.53 685.481   4
   1  -2   1 7080.12 685.133   3
   1   2  -1 7587.89 684.037   3
  -1  -2  -1 8078.76 684.837   3
  -1   2   1 8298.55 685.617   3
   1   2  -1 7723.92 684.078   6
   1  -2   1 6733.38 685.007   6
  -1  -2  -1 7918.66 684.786   6
  -1   2   1 7956.47 685.544   6
   1  -2   1 8394.25 685.550   1
   1   2  -1 9689.86 685.477   1
   1  -2   1 7280.56 685.232   2
   1   2  -1 6618.04 684.293   2
  -1  -2  -1 8423.84 685.031   2
   1   2   0 41.8713 14.9201   5
   1  -2   0 57.1283 19.2522   4
   1   2   0 36.8100 16.3815   4
  -1   2   0 41.6247 15.9528   4
  -1  -2   0 51.8352 17.3903   4
   1  -2   0 49.8428 13.9080   1
  -1  -2   0 12.4389 13.2726   1
  -1   2   0 72.8004 15.3912   1
   1   2   0 68.2208 14.3511   1
  -1   2   0 47.0996 15.5250   3
   1   2   0 51.3259 11.8553   3
  -1  -2   0 48.0714 11.1598   3
   1   2   0 17.6961 14.2193   6
  -1   2   0 55.5683 18.0119   6
   1  -2   0 65.1070 20.0190   5
   1  -2   0 30.3236 14.0073   2
  -1  -2   0 61.0635 12.0092   2
   1   2   0 44.7204 12.1624   2
   1  -2  -1 7571.40 742.001   5
  -1   2  -1 8520.04 742.307   5
   1   2   1 8319.07 741.738   5
   1  -2  -1 8636.56 742.096   4
   1   2   1 9258.02 742.127   4
  -1  -2   1 7667.64 741.719   4
  -1   2  -1 8579.21 742.203   4
  -1   2  -1 7418.96 741.888   3
   1   2   1 9986.77 741.922   3
   1  -2  -1 8033.83 742.141   3
  -1  -2   1 9044.67 741.047   3
   1   2   1 8039.21 741.632   6
  -1   2  -1 7952.19 742.092   6
  -1  -2   1 9218.63 742.031   1
  -1   2  -1 8666.77 742.369   1
   1   2   1 9673.28 742.223   1
   1  -2  -1 8851.20 742.193   1
  -1  -2   1 8820.54 741.472   2
   1  -2  -1 7594.90 742.042   2
  -1   2  -1 8546.19 742.291   2
   1   2   1 9191.29 741.882   2
   1   2   2 47499.5 3727.63   1
   1  -2  -2 47062.2 3727.70   1
  -1   2  -2 45217.5 3727.78   5
   1   2   2 42736.0 3727.26   5
   1  -2  -2 43776.4 3727.49   5
   1   2   2 47807.1 3727.59   4
  -1  -2   2 41999.8 3727.06   4
   1  -2  -2 42882.4 3727.30   4
  -1   2  -2 47984.9 3727.74   4
  -1   2  -2 43346.8 3727.52   3
  -1  -2   2 39791.7 3725.98   3
   1   2   2 48712.8 3727.54   3
   1  -2  -2 45669.9 3727.79   3
   1  -2  -2 44317.9 3727.50   6
   1   2   2 49143.0 3727.52   6
  -1   2  -2 41901.2 3727.40   6
  -1  -2   2 38719.1 3725.93   6
  -1  -2   2 40953.6 3727.20   1
  -1   2  -2 45907.0 3727.76   1
   1   2   2 47222.5 3727.44   2
  -1  -2   2 40785.0 3726.66   2
   1  -2  -2 36676.1 3727.29   2
   1  -2  -3 79595.9 6293.17   1
  -1  -2   3 63374.6 6291.13   6
   1  -2  -3 70410.2 6292.77   6
  -1   2  -3 72650.2 6292.81   6
   1   2   3 85521.2 6293.27   6
  -1  -2   3 78285.7 6292.96   1
  -1   2  -3 83395.8 6293.46   5
  -1  -2   3 69416.1 6291.97   5
   1   2   3 81233.2 6293.08   5
   1  -2  -3 74287.1 6292.86   5
   1   2   3 83169.9 6293.22   4
  -1  -2   3 72276.5 6292.55   4
  -1   2  -3 73372.7 6292.98   4
   1  -2  -3 74040.2 6292.78   4
  -1  -2   3 67533.1 6291.25   3
   1  -2  -3 72053.9 6293.15   3
   1   2   3 74368.1 6293.01   2
   1  -2  -3 74399.3 6293.10   2
  -1  -2   3 75784.2 6292.27   2
   1  -2  -4 27246.5 2182.59   1
   1   2   4 28781.3 2182.78   6
   1  -2  -4 22060.1 2181.92   6
  -1  -2   4 25060.8 2180.61   3
  -1  -2   4 27262.2 2182.40   1
  -1  -2   4 30388.5 2181.91   2
  -1  -2   4 24196.4 2180.54   6
  -1  -2   4 22077.1 2181.17   5
   1   2   4 25137.4 2182.37   5
  -1  -2   4 28667.9 2181.78   5
   1  -2  -4 18740.4 2181.53   5
  -1  -2   4 24242.4 2181.88   4
   1  -2  -4 24275.4 2182.08   4
   1   2   4 27268.9 2182.54   4
  -1  -2   4 24778.8 2180.57   3
  -1  -2   4 25028.5 2182.16   4
   1  -2  -4 26448.8 2182.63   3
   1  -2  -4 26658.9 2182.61   2
  -1  -2   4 26224.5 2181.64   2
  -1   2  -5 67509.0 5164.62   1
   1  -2  -5 59245.1 5163.79   6
   1   2   5 59462.5 5164.25   6
  -1   2  -5 53999.2 5163.57   3
  -1  -2   5 62061.5 5162.32   3
  -1   2  -5 68028.9 5164.66   2
  -1  -2   5 72189.8 5163.70   2
  -1  -2   5 57808.0 5162.18   6
  -1   2  -5 54752.8 5163.41   6
  -1  -2   5 65453.5 5163.44   5
   1   2   5 63536.7 5164.35   5
   1  -2  -5 60621.8 5163.80   5
   1   2   5 59359.5 5164.02   4
  -1   2  -5 62456.0 5164.01   5
   1  -2  -5 55378.3 5163.57   4
  -1  -2   5 55164.0 5163.66   4
  -1   2  -5 52521.9 5163.59   4
   1   2   5 65177.5 5164.42   3
   1  -2  -5 56774.2 5164.01   3
   1   2   5 60148.8 5164.26   2
   1  -2  -5 61432.8 5164.20   2
   1   2   5 53833.8 5163.76   1
   1  -2  -5 56234.3 5163.90   1
  -1   2  -6 1970.56 169.176   1
  -1  -2   6 1830.28 168.626   1
   1  -2  -6 1792.31 168.800   6
   1   2   6 2076.55 169.525   6
  -1   2  -6 1824.79 168.273   3
  -1  -2   6 1859.87 166.567   3
  -1   2  -6 2040.73 169.069   2
  -1   2  -6 1664.79 168.221   6
  -1  -2   6 2076.59 166.773   6
   1  -2  -6 1880.17 168.813   5
  -1   2  -6 1872.92 169.051   5
   1   2   6 1867.50 168.851   5
  -1  -2   6 1942.22 167.825   5
   1  -2  -6 1598.59 168.489   4
   1   2   6 1591.11 168.497   4
  -1   2  -6 1718.02 168.810   4
  -1  -2   6 2096.17 168.977   4
   1  -2  -6 1870.02 168.788   3
   1   2   6 2060.96 169.372   3
   1  -2  -6 1916.28 168.708   2
   1   2   6 1975.81 169.207   2
   1  -2  -6 2098.07 169.200   1
   1   2   6 1894.23 168.947   1
  -1  -2   7 12396.8 1250.86   1
   1  -2  -7 14260.8 1251.00   6
   1   2   7 15960.7 1252.03   6
  -1   2  -7 14461.6 1251.04   3
  -1  -2   7 14339.8 1249.64   3
  -1  -2   7 15827.5 1249.75   6
  -1   2  -7 12818.0 1250.37   6
   1  -2  -7 12943.1 1250.67   5
   1   2   7 15902.8 1252.03   5
  -1   2  -7 15397.6 1251.50   5
  -1  -2   7 15559.4 1250.87   5
   1   2   7 15211.3 1251.71   4
   1  -2  -7 12900.9 1250.70   4
  -1  -2   7 13716.4 1251.16   4
  -1   2  -7 11494.3 1250.61   4
   1   2   7 15903.3 1252.01   3
  -1  -2   7 14598.5 1250.64   2
   1   2   7 15463.0 1251.89   2
   1   2   7 15201.6 1251.73   1
  -1  -2   8 427.907 46.1183   1
  -1  -2   8 529.869 43.7652   6
  -1   2  -8 368.663 46.7032   6
   1   2   8 493.326 46.9332   5
   1  -2  -8 437.070 48.3689   5
  -1  -2   8 432.541 45.4119   5
  -1   2  -8 434.576 48.4600   5
   1   2   8 446.688 46.7863   4
  -1  -2   8 373.253 45.3481   4
   1  -2  -8 343.919 47.4866   4
  -1   2  -8 372.129 47.6711   4
  -1  -2   8 389.979 44.4688   2
   1   2   8 439.148 47.1056   2
   1   2   8 449.561 47.1712   3
  -1   2  -8 554.291 47.4537   2
   1  -2  -8 401.263 48.2901   6
   1   2   8 500.445 46.8965   6
   1  -2  -8 425.406 46.6908   1
   1   2   8 429.480 47.2522   1
   1  -2  -9 27783.6 2652.08   6
  -1   2  -9 35780.7 2653.97   2
  -1  -2   9 33691.9 2651.52   6
  -1   2  -9 28871.9 2651.95   6
  -1   2  -9 31133.5 2652.68   5
  -1  -2   9 30379.5 2652.28   5
   1  -2  -9 28479.1 2652.21   5
   1  -2  -9 25384.2 2651.88   4
   1   2   9 27950.1 2652.82   2
   1  -2  -9 34008.6 2653.62   2
  -1  -2   9 30078.5 2652.23   2
   1  -2  -9 35482.4 2653.78   3
  -1  -2   9 31235.0 2653.22   1
   1  -2  -9 32496.9 2653.49   1
   1   2   9 28640.2 2652.93   1
  -1  -2  10 1042.29 105.812   1
   1  -2 -10 1007.02 106.019   1
   1  -2 -10 1041.91 106.120   6
   1   2  10 1239.55 106.032   6
  -1  -2  10 1235.43 104.038   3
  -1   2 -10 1324.85 106.372   3
  -1   2 -10 1215.37 106.568   2
  -1  -2  10 1149.83 103.584   6
  -1   2 -10 1008.90 105.406   6
   1  -2 -10 1006.15 106.030   5
  -1   2 -10 1169.26 106.856   5
  -1  -2  10 1158.48 104.808   5
   1   2  10 1093.03 105.678   5
   1   2  10 1069.14 105.935   4
   1  -2 -10 953.124 106.051   4
   1  -2 -10 1421.67 107.109   3
   1   2  10 1042.70 106.168   3
   1  -2 -10 1288.35 106.680   2
  -1  -2  10 1090.07 104.712   2
   1   2  10 1142.80 106.529   2
   1   2  10 1011.82 106.040   1
   1  -2 -11 1226.10 110.000   1
  -1  -2  11 1067.00 109.093   1
   1  -2 -11 1205.08 109.794   6
  -1  -2  11 1356.17 107.526   6
   1   2  11 1074.40 108.638   6
  -1  -2  11 1126.14 106.822   3
  -1   2 -11 1093.94 108.636   3
  -1   2 -11 1438.40 110.709   2
  -1   2 -11 986.105 108.879   6
   1   2  11 1081.37 108.499   5
   1  -2 -11 967.180 109.161   5
  -1   2 -11 1135.48 110.102   5
   1   2  11 1169.15 108.790   4
  -1  -2  11 1052.17 108.077   4
   1  -2 -11 994.668 109.143   4
   1   2  11 1143.56 109.634   3
   1  -2 -11 1474.10 110.818   3
  -1  -2  11 1194.03 108.387   2
   1   2  11 1118.16 109.876   2
   1  -2 -11 1349.19 110.384   2
   1   2  11 1272.51 110.458   1
   1  -2 -12 2459.59 235.092   1
  -1  -2  12 2250.67 234.584   1
   1  -2 -12 2547.56 234.616   6
  -1  -2  12 2769.89 233.435   6
   1   2  12 2645.64 234.943   6
  -1   2 -12 3241.97 235.779   3
  -1  -2  12 2657.75 233.053   3
  -1   2 -12 2800.73 235.745   2
  -1   2 -12 2380.39 233.988   6
  -1  -2  12 2785.67 234.301   5
  -1   2 -12 2574.25 234.792   5
   1  -2 -12 2255.32 234.159   5
   1   2  12 2374.77 234.591   4
  -1  -2  12 2801.13 235.035   4
   1  -2 -12 2228.23 234.376   4
   1   2  12 2617.18 235.403   3
   1  -2 -12 2795.38 235.494   3
  -1  -2  12 2508.43 234.089   2
   1  -2 -12 2912.56 235.775   2
   1   2  12 2622.64 235.804   1
  -1  -2  13 5487.37 522.355   1
   1  -2 -13 6225.80 523.314   1
   1  -2 -13 5307.50 521.274   6
   1   2  13 6778.65 523.471   6
  -1   2 -13 6519.78 522.745   3
   1  -2 -13 7001.97 523.463   3
  -1  -2  13 5682.27 520.551   3
  -1   2 -13 7093.25 523.971   2
  -1   2 -13 5688.80 521.300   6
  -1  -2  13 6345.98 522.171   5
   1   2  13 5082.75 521.824   4
  -1  -2  13 5385.34 522.055   4
   1   2  13 5897.67 522.719   3
   1  -2 -13 5429.38 522.387   2
  -1  -2  13 5934.09 521.808   2
   1   2  13 6043.37 522.975   1
   1  -2 -14 4689.15 429.446   1
  -1  -2  14 5154.67 429.761   1
   1   2  14 4504.21 428.671   6
  -1  -2  14 4682.49 427.219   3
   1  -2 -14 5537.52 429.944   3
  -1   2 -14 5285.27 429.094   3
  -1   2 -14 5830.97 430.666   2
  -1   2 -14 4507.54 427.604   6
   1   2  14 4516.01 428.729   5
  -1  -2  14 4850.96 428.415   5
   1   2  14 4905.79 429.311   4
  -1  -2  14 4187.28 428.162   4
   1   2  14 4819.98 429.340   3
   1  -2 -14 5541.05 430.242   2
   1   2  14 4781.75 429.314   2
  -1  -2  14 5455.56 429.150   2
   1   2  14 4753.91 429.545   1
   1   2  15 1129.84 96.6902   6
  -1  -2  15 1076.28 94.7178   6
  -1  -2  15 912.549 95.0277   3
  -1   2 -15 966.651 97.5509   3
   1  -2 -15 1085.95 99.1147   3
  -1   2 -15 1330.25 100.382   2
   1   2  15 1069.66 99.2239   1
   1   2  15 906.508 95.8426   5
  -1  -2  15 1073.82 95.8633   5
   1   2  15 873.677 95.2062   4
  -1  -2  15 1009.93 96.1258   4
   1   2  15 1017.18 98.4917   3
   1   2  15 880.903 97.8391   2
   1  -2 -15 702.415 98.1490   2
  -1  -2  15 943.779 96.8869   2
   1  -2 -15 999.802 99.5102   1
  -1  -2  15 912.509 98.0622   1
  -1  -2  16 745.125 71.2365   6
   1   2  16 679.599 71.4444   6
  -1   2 -16 791.624 76.1313   3
  -1  -2  16 856.270 73.2548   3
   1  -2 -16 719.662 75.3502   3
  -1   2 -16 764.082 76.4761   2
   1   2  16 808.175 78.5811   1
   1   2  16 707.382 71.4409   5
  -1  -2  16 664.552 70.8759   5
   1   2  16 647.218 71.0580   4
  -1  -2  16 688.673 71.4977   4
   1   2  16 691.425 75.6919   3
  -1   2 -16 566.324 76.1028   1
  -1  -2  16 666.668 75.1230   1
   1  -2 -16 585.706 76.3671   1
  -1  -2  16 655.914 73.5062   2
   1  -2 -16 597.238 74.9483   2
   1   2  16 729.079 76.4906   2
  -1  -2  17 484.351 59.6168   2
   1   2  17 489.587 62.3707   2
   1  -2 -17 617.824 63.9600   2
   1   2  17 360.991 53.7122   4
  -1  -2  17 447.466 55.8844   4
  -1   2 -17 661.612 64.5067   2
   1  -2 -17 514.730 64.4382   1
  -1  -2  17 541.920 63.5362   1
   1   2  17 417.315 62.6242   1
  -1   2 -17 495.593 65.5084   1
  -1   2 -17 629.314 63.5765   3
  -1  -2  17 528.285 58.3168   3
   1   2  17 597.332 64.3431   3
   1  -2 -17 513.368 63.5302   3
  -1  -2  17 496.041 56.2296   6
   1   2  17 470.204 56.3509   6
  -1  -2  17 563.332 56.4362   5
   1   2  17 421.465 54.7874   5
   1   2  18 523.062 62.6725   5
  -1  -2  18 548.485 63.4652   5
   1   2  18 555.548 63.3154   4
  -1  -2  18 622.463 67.5963   2
   1  -2 -18 436.680 68.9430   2
  -1  -2  18 575.623 63.7272   4
  -1   2 -18 622.161 70.7021   2
  -1  -2  18 500.451 64.7731   3
  -1   2 -18 630.330 69.5261   3
   1  -2 -18 701.328 71.9185   3
  -1  -2  18 557.187 62.9525   6
   1   2  18 697.978 65.5875   6
  -1   2 -18 504.440 70.5427   1
   1  -2 -18 586.175 72.9273   1
  -1  -2  19 781.834 78.5142   6
   1   2  19 767.657 78.9096   6
  -1  -2  19 772.670 79.7599   3
  -1   2 -19 769.921 83.6134   3
   1  -2 -19 952.300 85.9356   3
  -1   2 -19 794.578 85.1350   2
   1   2  19 820.287 86.8668   1
   1   2  19 620.681 76.9698   5
  -1  -2  19 850.142 79.5170   5
   1   2  19 659.868 76.3707   4
  -1  -2  19 762.921 79.0214   4
   1  -2 -19 819.278 85.3996   2
  -1  -2  19 662.568 80.3441   2
   1   2  19 717.264 82.6224   2
  -1  -2  19 678.363 82.9179   1
   1  -2 -19 717.690 86.7886   1
  -1   2 -19 708.266 85.9010   1
   1   2  20 2778.54 234.928   6
  -1  -2  20 2384.75 232.327   6
   1  -2 -20 2992.73 237.074   3
  -1  -2  20 2712.19 234.046   3
  -1   2 -20 2778.45 236.101   3
  -1   2 -20 2878.83 237.595   2
  -1  -2  20 2731.97 234.389   5
   1   2  20 2444.23 233.862   5
   1   2  20 2509.42 234.358   4
  -1  -2  20 2406.82 233.789   4
  -1  -2  20 2397.24 235.771   1
   1   2  20 2552.37 235.816   3
   1   2  20 2135.56 234.403   2
   1  -2 -20 2757.52 237.000   2
   1   2  20 2636.48 236.902   1
   1   2  21 535.542 70.2537   5
  -1  -2  21 625.007 72.1791   5
   1   2  21 627.705 78.2403   2
  -1  -2  21 609.598 75.9182   2
  -1  -2  21 806.911 73.7500   4
   1   2  21 599.306 71.6584   4
  -1   2 -21 592.749 80.0730   3
   1  -2 -21 757.803 81.1406   3
   1   2  21 574.100 77.6069   3
  -1  -2  21 645.622 74.9366   3
  -1   2 -21 728.017 84.3368   1
  -1  -2  21 556.049 79.2478   1
   1   2  21 575.517 79.9098   1
   1   2  21 678.484 72.2154   6
  -1  -2  21 709.593 72.4329   6
   1   2  22 840.861 92.0328   1
   1   2  22 846.485 84.6428   5
  -1  -2  22 788.974 84.8835   5
  -1  -2  22 756.157 88.6169   2
   1   2  22 822.365 90.4969   2
  -1  -2  22 652.310 83.2377   4
   1   2  22 637.090 81.9459   4
   1   2  22 909.551 90.9151   3
  -1   2 -22 935.413 92.3304   3
  -1  -2  22 764.669 86.7551   3
   1   2  22 826.430 84.8320   6
  -1  -2  22 949.239 85.7910   6
  -1   2 -22 902.154 93.3746   2
   1  -2 -22 808.948 94.5366   1
  -1  -2  22 644.530 90.1218   1
  -1   2 -22 780.559 94.4598   1
  -1  -2  23 171.215 52.6769   1
   1   2  23 76.5844 53.3046   1
  -1   2 -23 147.820 57.4807   1
   1  -2 -23 52.9318 56.6392   1
  -1   2 -23 151.836 57.4153   2
  -1  -2  23 115.861 40.6052   5
   1   2  23 77.7565 49.1085   3
   1   2  23 125.580 40.5659   6
  -1  -2  23 118.720 40.1890   6
  -1  -2  23 82.4651 48.6588   2
   1  -2 -23 51.4781 52.5239   2
   1   2  23 103.865 51.8711   2
  -1  -2  24 712.589 81.2305   2
   1   2  24 599.455 82.1282   2
   1  -2 -24 669.429 84.5878   2
   1   2  24 511.923 73.9176   4
  -1   2 -24 782.012 86.3452   2
  -1  -2  24 667.957 74.8967   5
   1   2  24 619.364 81.3285   3
   1  -2 -24 659.775 85.8884   3
  -1  -2  24 565.426 77.4388   3
  -1  -2  24 625.317 74.9573   6
   1   2  24 757.792 84.1836   1
  -1  -2  24 475.285 80.7156   1
  -1   2 -24 751.603 88.8111   1
   1  -2 -24 666.512 86.2712   1
  -1  -2  25 239.504 56.6731   2
   1   2  25 277.828 60.5289   2
   1  -2 -25 306.367 66.7944   2
  -1  -2  25 239.635 49.0305   4
   1   2  25 247.693 50.0650   4
  -1   2 -25 325.625 66.6846   2
   1   2  25 321.566 49.2861   5
   1  -2 -25 226.326 63.7147   3
  -1   2 -25 223.976 62.9370   3
   1   2  25 287.018 61.6444   3
  -1  -2  25 244.610 55.8931   3
  -1  -2  25 145.581 48.1995   6
  -1  -2  25 252.292 62.1275   1
   1  -2 -25 142.070 63.3728   1
  -1   2 -25 138.749 66.0544   1
   1   2  25 331.351 64.6807   1
  -1  -2  26 546.133 76.8702   2
   1  -2 -26 529.791 80.4978   2
   1   2  26 603.233 80.3695   2
  -1  -2  26 539.654 70.8353   4
   1   2  26 451.113 70.1093   4
  -1   2 -26 672.298 84.3543   2
   1   2  26 406.105 68.7538   5
  -1   2 -26 663.495 83.2931   3
   1   2  26 588.013 78.4864   3
   1  -2 -26 477.549 81.2458   3
  -1  -2  26 513.514 75.0626   3
   1   2  26 583.402 72.6004   6
  -1  -2  26 709.449 74.4417   6
  -1   2 -26 772.436 88.9281   1
   1  -2 -26 573.705 84.8253   1
   1   2  26 539.099 81.5828   1
  -1  -2  26 534.134 79.3652   1
   1   2  27 74.8057 55.7589   2
  -1  -2  27 75.8139 56.6178   2
   1   2  27 67.1230 44.0968   4
  -1  -2  27 132.720 44.8562   4
   1  -2 -27 35.2798 61.1829   2
  -1   2 -27 128.731 64.3787   2
   1   2  27 10.2005 40.2641   5
  -1  -2  27 24.0048 42.2249   5
   1  -2 -27 72.3711 62.1943   3
  -1   2 -27 120.514 63.0970   3
  -1  -2  27 96.0478 53.8316   3
   1   2  27 77.2902 54.8529   3
   1   2  27 123.159 45.5204   6
  -1  -2  27-85.2728 46.5011   6
  -1  -2  27 57.2243 58.2374   1
   1   2  27 48.8299 61.1054   1
  -1   2 -27 4.53723 65.3937   1
   1  -2 -27 85.7445 64.9781   1
   1   2  28 58.2967 55.3103   2
  -1  -2  28 30.1815 54.4503   2
   1   2  28 74.3310 44.6885   4
  -1  -2  28 89.2958 43.9524   4
   1  -2 -28 45.0890 65.8011   2
  -1   2 -28 72.5611 65.9152   2
   1   2  28 5.24351 42.2462   5
  -1  -2  28 99.1335 48.1607   5
   1  -2 -28 26.1567 63.7622   3
   1   2  28 48.1860 59.6456   3
  -1   2 -28 55.4376 62.8769   3
  -1  -2  28 102.856 54.7126   3
   1   2  28 50.6741 45.6522   6
  -1  -2  28 53.1091 48.2736   6
  -1   2 -28 92.5934 70.2654   1
  -1  -2  28 89.8155 62.5223   1
   1  -2 -28 92.1435 65.5242   1
  -1  -2  29-13.2200 55.0256   2
  -1  -2  29-5.39645 43.5336   4
   1   2  29 27.2432 46.0578   4
   1  -2 -29 101.195 67.1162   2
  -1   2 -29 23.1236 66.7336   2
  -1  -2  29 66.4081 48.8665   5
   1   2  29 64.5769 45.0843   5
   1   2  29 17.8533 59.8390   3
  -1   2 -29 65.4658 68.6524   3
   1  -2 -29 8.90719 66.8459   3
  -1  -2  29 24.4031 56.6970   3
   1   2  29 41.6315 48.9599   6
  -1   2 -29 89.5649 71.1439   1
   1  -2 -29 42.2442 67.8662   1
  -1  -2  30 22.4668 58.5358   2
  -1  -2  30 27.6665 48.7194   4
   1   2  30 83.7353 47.0814   4
  -1   2 -30 70.5912 71.1846   2
   1  -2 -30 37.4790 68.3827   2
   1  -2 -30 95.4337 74.8758   1
  -1   2 -30-71.8481 70.5361   1
  -1  -2  30 4.17324 58.8991   3
   1  -2 -30 181.822 72.1948   3
  -1   2 -30 160.594 71.2125   3
   1   2  30-5.51536 44.9635   5
  -1  -2  30 63.0690 46.2916   5
  -1  -2  30 28.4295 50.7524   6
   1   2  30 16.0108 49.1452   6
  -1   2 -31 71.7254 72.2910   2
   1  -2 -31 123.853 72.4861   2
  -1  -2  31 9.78325 51.5504   6
   1   2  31-5.46477 48.5644   6
  -1  -2  31 123.900 61.0370   3
  -1   2 -31 9.10526 71.6666   3
   1  -2 -31 171.268 75.3842   3
   1   2  31 45.1334 49.0305   5
  -1  -2  31-5.39714 49.1177   5
  -1  -2  31 101.927 48.7930   4
   1  -3  30-5.45611 47.0698   5
  -1   3  30 32.8478 47.4973   5
   1   3 -30 67.0363 73.5537   1
  -1   3  30 83.9395 47.4280   4
   1  -3  30 67.5159 49.4851   4
  -1  -3 -30 57.4459 73.0036   2
   1   3 -30 69.1505 69.9278   2
  -1  -3 -30 141.337 75.3169   3
   1   3 -30-16.8331 67.7030   3
   1  -3  30 147.619 62.0529   3
   1  -3  30 54.9904 53.4130   6
  -1   3  30 58.2696 51.2561   6
  -1   3  29-16.0239 47.2771   5
   1  -3  29 5.32180 46.9765   5
   1   3 -29 37.6792 68.7134   1
  -1  -3 -29 123.287 69.9352   1
  -1   3  29-71.0327 44.9593   4
   1  -3  29 65.9384 46.8870   4
  -1   3  29 4.44262 57.1714   3
   1   3 -29 76.7937 65.9695   2
  -1  -3 -29 89.5575 67.6576   2
   1  -3  29 12.7478 58.6833   3
   1   3 -29-69.6032 69.7615   3
  -1  -3 -29-37.0665 70.5719   3
   1  -3  29 4.85609 48.0555   6
  -1   3  29 25.8317 50.9018   6
   1  -3  28-51.8081 54.5985   6
   1  -3  28 160.680 47.6812   5
  -1   3  28 135.294 48.2155   5
  -1   3  28 111.571 61.3247   2
   1  -3  28 120.177 59.2791   2
   1  -3  28 96.4771 46.5117   4
  -1   3  28 197.116 50.2566   4
  -1   3  28 204.808 61.9952   3
   1   3 -28 225.297 67.7130   2
  -1  -3 -28 194.672 68.5077   2
  -1  -3 -28 177.548 69.8371   3
   1  -3  28 128.725 59.2607   3
   1   3 -28 91.4791 63.9535   3
   1   3 -28 249.961 71.4835   1
  -1  -3 -28 200.431 70.1448   1
  -1   3  28 201.231 53.0914   6
  -1   3  27 17.8062 59.9305   1
  -1   3  27-15.1785 42.2272   5
   1  -3  27 10.0811 43.4602   5
   1  -3  27 30.5477 56.5032   2
  -1   3  27 17.5071 55.5793   2
  -1  -3 -27 31.8214 61.0543   2
  -1   3  27 25.9218 42.8667   4
  -1   3  27-42.6940 55.3518   3
   1   3 -27 38.8098 62.0128   2
   1   3 -27-15.4166 60.2481   3
  -1  -3 -27 66.9655 64.7888   3
   1  -3  27 141.772 56.6171   3
   1  -3  27 13.4091 56.1543   1
   1   3 -27-31.7606 66.3746   1
  -1  -3 -27 155.558 68.3783   1
  -1   3  27 92.9333 45.8781   6
  -1   3  26 379.928 60.8919   6
   1  -3  26 363.025 66.6021   3
  -1  -3 -26 362.644 73.3239   3
   1   3 -26 546.305 76.3208   2
   1  -3  26 494.069 61.0621   5
  -1   3  26 285.004 56.3695   5
  -1   3  26 338.369 68.4379   2
   1  -3  26 388.581 67.5902   2
  -1  -3 -26 414.316 75.1676   2
  -1   3  26 317.309 57.2311   4
  -1   3  26 409.430 68.7148   3
   1  -3  26 264.569 58.9845   6
   1   3 -26 408.511 77.4427   1
  -1   3  26 375.005 71.0179   1
   1  -3  25 203.269 54.3915   3
   1   3 -25 93.5070 53.3705   3
  -1  -3 -25 72.6086 60.9794   3
   1   3 -25 61.2604 58.1273   2
  -1   3  25 138.113 42.1229   5
   1  -3  25 71.1096 39.1061   5
   1  -3  25 50.0552 53.2195   2
  -1   3  25 87.9063 54.7808   2
  -1  -3 -25 161.097 60.6243   2
  -1   3  25 87.9127 42.0746   4
  -1   3  25 97.9156 57.8856   3
  -1   3  25 119.407 58.4888   1
   1   3 -25 164.743 62.9017   1
   1  -3  25 127.675 46.5435   6
   1  -3  24 656.106 72.6851   6
  -1   3  24 591.170 80.9782   1
  -1  -3 -24 705.232 85.2197   2
   1  -3  24 581.440 80.6171   2
  -1   3  24 453.069 76.4709   2
  -1   3  24 576.676 71.8503   4
  -1   3  24 588.833 79.3542   3
   1   3 -24 554.892 82.3285   2
   1   3 -24 657.804 78.5073   3
  -1  -3 -24 650.276 85.1761   3
   1  -3  24 550.675 76.8047   3
   1   3 -24 663.107 85.4426   1
   1  -3  23 154.948 41.0889   5
   1   3 -23 143.805 58.1871   1
   1  -3  23 106.833 50.6669   2
  -1   3  23 123.174 50.4735   2
  -1  -3 -23 140.700 57.0809   2
  -1   3  23 96.7850 50.5698   3
   1  -3  23 114.380 42.7752   6
   1   3 -23 136.285 51.7829   3
   1  -3  23 115.304 51.0272   3
  -1  -3 -23 93.3641 56.5850   3
  -1   3  23 86.1269 39.4365   6
  -1   3  23 4.05244 52.0489   1
  -1   3  22 1796.46 189.486   1
   1  -3  22 2269.31 188.860   5
  -1   3  22 2003.63 187.194   5
  -1   3  22 2002.96 188.106   4
   1  -3  22 1982.25 189.551   2
  -1   3  22 1909.91 189.598   2
  -1  -3 -22 2099.21 193.038   2
  -1   3  22 1917.72 188.924   3
  -1  -3 -22 2159.12 192.132   3
   1  -3  22 2225.17 189.026   3
   1   3 -22 2097.20 187.908   3
   1   3 -22 2080.38 192.451   1
  -1   3  22 1798.67 186.670   6
   1  -3  22 1957.48 186.737   6
  -1   3  21 1208.40 113.975   6
   1   3 -21 1248.88 115.641   3
   1   3 -21 1401.61 119.722   2
   1  -3  21 1200.35 113.673   6
  -1   3  21 1172.29 113.614   5
   1  -3  21 1119.96 112.747   5
  -1   3  21 986.701 112.828   4
   1   3 -21 1153.33 119.980   1
  -1   3  21 1130.11 116.059   3
  -1   3  21 1012.25 116.555   1
  -1   3  21 1051.05 116.313   2
   1  -3  21 1202.43 117.447   2
  -1  -3 -21 1111.62 119.415   2
   1  -3  20 246.104 44.4819   6
  -1   3  20 253.609 43.2035   5
   1  -3  20 338.566 45.1724   5
  -1   3  20 292.933 54.8457   2
   1  -3  20 215.877 52.9767   2
  -1   3  20 251.989 43.9163   4
   1  -3  20 262.914 42.8559   4
  -1   3  20 306.896 53.5427   3
   1  -3  20 245.595 51.5851   3
   1   3 -20 205.387 48.0649   3
  -1   3  20 303.838 44.7601   6
   1   3 -20 284.398 56.4796   2
  -1   3  20 217.938 54.0680   1
   1  -3  19 340.616 50.2465   6
   1  -3  19 441.048 50.0445   5
  -1   3  19 371.996 49.2121   5
  -1   3  19 321.020 56.7511   2
  -1  -3 -19 393.361 59.7517   2
   1  -3  19 342.469 48.0432   4
  -1   3  19 288.001 47.1140   4
   1  -3  19 294.956 56.4402   2
   1   3 -19 364.300 57.3551   2
  -1   3  19 365.211 50.2573   6
  -1  -3 -19 379.799 64.1000   3
   1  -3  19 381.582 55.7371   3
   1   3 -19 353.979 53.1460   3
   1   3 -19 412.679 62.0922   1
   1  -3  19 348.920 60.4531   1
  -1   3  19 367.090 58.1210   1
  -1   3  18 3500.14 321.747   6
   1   3 -18 3539.23 320.808   3
   1  -3  18 3836.80 321.887   3
  -1  -3 -18 4063.10 324.745   3
   1   3 -18 4431.36 323.911   2
   1  -3  18 3763.54 321.664   6
  -1   3  18 3210.60 321.431   5
   1  -3  18 3442.78 321.896   5
  -1   3  18 3806.37 322.716   4
   1  -3  18 3288.58 321.723   4
  -1  -3 -18 4014.21 324.681   2
   1   3 -18 3901.75 324.280   1
  -1  -3 -18 3361.20 323.438   1
   1  -3  18 3409.38 323.547   1
  -1   3  17 806.462 82.3895   6
   1  -3  17 882.248 85.2407   3
  -1  -3 -17 1003.30 89.8493   3
   1   3 -17 868.487 83.9462   3
   1   3 -17 900.980 86.5374   2
   1  -3  17 967.820 82.9460   6
   1   3 -17 678.460 83.1959   6
  -1   3  17 840.486 82.4207   5
   1  -3  17 724.148 81.8440   5
  -1   3  17 740.028 81.8104   4
   1  -3  17 717.428 81.2303   4
  -1   3  17 663.009 84.8986   3
  -1  -3 -17 932.815 88.8555   2
   1  -3  17 787.910 85.9350   2
  -1   3  17 802.998 85.9043   2
  -1  -3 -17 714.007 86.6870   1
   1   3 -17 910.894 88.4969   1
  -1  -3 -16 1871.96 187.043   1
   1  -3  16 1984.56 187.540   1
   1   3 -16 2442.10 188.873   1
  -1   3  16 1833.43 184.802   6
   1  -3  16 2105.27 185.656   3
   1   3 -16 2089.47 184.227   3
  -1  -3 -16 2151.08 187.895   3
   1   3 -16 2204.33 187.219   2
   1  -3  16 1954.51 184.323   6
   1   3 -16 1974.02 183.281   6
  -1   3  16 1644.65 183.532   5
   1  -3  16 2280.33 186.282   5
  -1   3  16 2119.20 185.523   4
   1  -3  16 2053.15 185.623   4
  -1   3  16 1886.37 186.210   3
  -1   3  16 2084.46 187.362   1
   1  -3  16 2093.94 186.826   2
  -1  -3 -16 2388.53 188.524   2
  -1   3  16 1926.27 186.294   2
  -1   3  15 51.9924 26.6873   6
   1   3 -15 29.8360 29.6598   3
  -1  -3 -15 70.0867 36.9751   3
   1  -3  15 41.0872 31.4292   3
   1   3 -15 74.8824 33.9844   2
   1  -3  15 70.2154 35.0045   2
   1   3 -15 90.0748 33.3980   6
   1  -3  15 53.4142 25.9853   6
   1  -3  15 37.1128 26.9789   5
  -1   3  15 43.6718 26.9761   5
  -1   3  15 41.2740 33.4942   2
  -1  -3 -15 43.0861 37.6604   2
  -1   3  15 38.2322 24.6388   4
   1  -3  15 77.5986 25.6081   4
  -1   3  15 107.196 36.4281   3
  -1  -3 -15 21.5025 36.9981   1
   1   3 -15 17.9962 37.9978   1
   1  -3  15 36.5080 38.4324   1
  -1   3  15 45.0501 35.2180   1
   1  -3  14 2182.45 194.327   1
  -1  -3 -14 2288.00 194.554   1
   1   3 -14 2285.03 194.716   1
  -1   3  14 1761.12 191.432   6
  -1  -3 -14 2607.03 195.629   3
   1  -3  14 2296.47 192.275   3
   1   3 -14 1973.52 190.448   3
   1   3 -14 2560.65 193.752   2
   1  -3  14 2304.19 192.016   6
   1   3 -14 1982.51 190.351   6
   1  -3  14 2488.18 193.525   5
  -1   3  14 1968.01 191.991   5
  -1   3  14 2184.23 192.624   4
   1  -3  14 1726.59 191.338   4
  -1   3  14 1877.46 192.864   3
  -1  -3 -14 2509.35 194.980   2
   1  -3  14 2048.94 193.285   2
  -1   3  14 1967.71 192.946   2
  -1   3  14 1984.76 192.948   1
  -1  -3 -13 6750.36 598.306   1
   1   3 -13 7006.01 598.392   1
   1  -3  13 6547.14 598.055   1
  -1   3  13 6539.29 597.601   6
   1   3 -13 6829.33 595.832   3
  -1  -3 -13 7651.25 599.295   3
   1  -3  13 7067.26 597.382   3
   1   3 -13 8210.31 598.372   2
   1  -3  13 7314.81 598.464   2
   1  -3  13 6922.80 597.264   6
   1   3 -13 6153.09 594.909   6
   1  -3  13 7850.75 599.075   5
   1   3 -13 6254.84 596.189   5
  -1   3  13 6561.25 597.662   5
  -1   3  13 6645.83 597.757   4
   1  -3  13 6878.09 598.137   4
  -1   3  13 5849.89 597.127   3
  -1  -3 -13 7843.41 599.429   2
  -1   3  13 6169.24 597.409   2
  -1   3  13 5877.23 597.141   1
   1   3 -12 5784.39 462.367   1
   1  -3  12 5482.85 462.299   1
  -1   3  12 5327.82 461.636   6
   1  -3  12 5466.30 460.848   3
  -1  -3 -12 5985.27 463.032   3
   1   3 -12 6508.44 461.963   2
   1  -3  12 5611.44 462.161   2
   1   3 -12 4838.99 458.864   6
   1  -3  12 5484.04 461.128   6
  -1   3  12 5251.85 461.538   5
   1   3 -12 5069.48 460.113   5
   1  -3  12 5943.63 462.385   5
  -1   3  12 5145.37 461.489   4
   1  -3  12 5677.17 462.205   4
  -1   3  12 5012.62 461.613   3
  -1   3  12 4607.75 460.990   2
  -1  -3 -12 5846.77 462.740   2
  -1   3  12 5144.00 461.647   1
   1   3 -11 5037.02 389.170   1
   1  -3  11 4872.57 389.389   1
  -1   3  11 3868.67 387.565   6
   1  -3  11 4558.95 387.568   3
  -1  -3 -11 5241.75 389.790   3
   1   3 -11 5026.52 388.308   2
   1  -3  11 4657.50 388.755   2
   1   3 -11 4124.72 385.498   6
   1  -3  11 4118.58 387.835   5
  -1   3  11 4103.93 387.989   5
   1   3 -11 4834.65 387.419   5
  -1   3  11 4874.67 388.721   4
  -1  -3 -11 3713.80 387.204   4
   1  -3  11 4068.23 388.132   4
   1   3 -11 4121.24 387.408   4
  -1   3  11 4730.32 388.822   3
  -1   3  11 4251.71 388.140   2
  -1  -3 -11 4249.49 388.332   1
  -1   3  11 4014.92 388.119   1
   1  -3  10 3453.23 289.796   1
   1   3 -10 3494.09 289.547   1
  -1  -3 -10 3187.10 288.911   6
  -1   3  10 3422.05 289.127   6
   1   3 -10 3133.36 286.285   3
   1  -3  10 3325.01 287.952   3
  -1  -3 -10 3555.17 289.839   3
   1  -3  10 3151.24 288.780   2
   1   3 -10 4005.35 288.982   2
   1   3 -10 3013.26 286.021   6
   1   3 -10 3318.53 287.720   5
   1  -3  10 3872.72 289.720   5
  -1   3  10 3033.53 288.489   5
  -1  -3 -10 2819.06 288.414   4
  -1   3  10 3086.25 288.438   4
   1  -3  10 3662.01 289.535   4
   1   3 -10 2983.04 288.396   4
  -1   3  10 2797.23 288.469   3
  -1   3  10 2902.26 288.265   2
  -1   3  10 2747.56 288.279   1
  -1  -3 -10 3255.22 289.108   1
   1   3  -9 41929.3 3149.49   1
   1  -3   9 35703.4 3148.72   1
  -1   3   9 33039.5 3148.34   6
   1   3  -9 35509.7 3146.08   6
   1  -3   9 39050.3 3148.28   6
   1  -3   9 41448.0 3149.55   5
  -1  -3  -9 30677.1 3147.39   5
  -1   3   9 35434.7 3148.79   5
   1   3  -9 39798.6 3147.60   5
  -1   3   9 37894.0 3149.05   4
  -1  -3  -9 28723.8 3147.28   4
   1  -3   9 34177.0 3148.68   4
   1   3  -9 38281.6 3148.15   4
  -1   3   9 34178.3 3148.40   3
   1  -3   9 34101.7 3147.69   3
   1   3  -9 38020.8 3146.53   3
   1  -3   9 42471.9 3149.56   2
  -1  -3  -9 38600.8 3149.19   2
  -1   3   9 34963.9 3148.49   2
  -1   3   9 38444.5 3149.01   1
  -1  -3  -9 36326.9 3148.79   1
   1   3  -8 5268.20 429.555   1
   1  -3   8 5099.32 429.444   1
   1  -3   8 4641.39 428.040   3
   1   3  -8 5029.69 426.594   3
   1  -3   8 5501.71 429.659   2
   1   3  -8 4484.03 426.273   6
   1  -3   8 5017.08 428.306   6
   1   3  -8 5033.32 427.995   5
  -1  -3  -8 4622.16 428.510   5
  -1  -3  -8 4456.21 428.328   4
   1   3  -8 4928.89 428.660   4
  -1   3   8 5383.04 429.478   3
  -1  -3  -8 4882.37 429.238   2
  -1   3   8 4837.82 428.950   2
  -1   3   8 4880.87 429.383   1
  -1  -3  -8 4510.88 428.764   1
   1   3  -7 21617.9 1722.58   1
   1  -3   7 20610.3 1722.78   1
  -1  -3  -7 19373.5 1721.78   6
   1  -3   7 18504.6 1721.41   3
   1   3  -7 19068.7 1719.93   3
   1  -3   7 23072.8 1723.07   2
   1   3  -7 22430.0 1721.86   2
   1   3  -7 17533.5 1719.64   6
   1  -3   7 19923.4 1721.63   6
  -1  -3  -7 16626.2 1721.22   5
   1  -3   7 20829.9 1722.59   5
  -1  -3  -7 15905.0 1721.13   4
  -1   3   7 20621.7 1722.49   4
   1   3  -7 21902.8 1721.30   5
   1   3  -7 19238.1 1721.65   4
  -1  -3  -7 23281.5 1723.22   3
  -1   3   7 19159.5 1722.22   3
  -1   3   7 20455.0 1722.45   2
  -1  -3  -7 20293.3 1722.51   2
  -1  -3  -7 21145.9 1722.69   1
  -1   3   7 20115.0 1722.54   1
   1  -3   6 5351.78 513.981   6
  -1  -3  -6 5828.15 514.765   6
   1  -3   6 5968.98 514.561   3
   1  -3   6 7191.35 516.168   1
   1  -3   6 6036.52 514.619   6
   1  -3   6 5374.23 514.450   5
  -1   3   6 5473.19 514.920   5
  -1  -3  -6 5179.37 514.362   5
   1  -3   6 6493.15 515.696   5
  -1   3   6 6641.24 515.630   4
   1  -3   6 5987.84 514.923   4
  -1  -3  -6 5098.00 514.465   4
   1  -3   6 6970.03 515.905   4
   1  -3   6 4919.84 514.026   3
   1  -3   6 5982.64 515.144   2
  -1   3   6 5326.92 514.803   2
  -1   3   6 6779.88 515.772   1
   1  -3   5 3519.67 288.507   1
   1  -3   5 2994.00 287.130   6
  -1  -3  -5 3251.57 287.765   6
   1  -3   5 3173.87 287.317   3
   1  -3   5 3096.22 287.199   6
   1  -3   5 2893.90 287.518   5
  -1  -3  -5 3069.04 287.697   5
  -1   3   5 3390.08 288.344   5
   1  -3   5 3817.61 288.705   5
  -1  -3  -5 2891.31 287.623   4
   1  -3   5 3054.59 287.737   4
  -1   3   5 3447.41 288.239   4
   1  -3   5 3405.19 288.336   4
   1  -3   5 3034.91 287.187   3
   1  -3   5 3834.66 288.690   2
  -1   3   5 3251.34 287.956   1
  -1   3   5 3388.45 288.155   2
  -1  -3  -4 12955.2 1048.42   1
  -1   3   4 12702.8 1048.59   1
   1  -3   4 11205.0 1047.75   5
   1   3  -4 12619.7 1047.31   5
  -1  -3  -4 11599.8 1047.61   5
  -1   3   4 13301.1 1048.51   4
   1   3  -4 13452.6 1048.33   4
  -1  -3  -4 11769.9 1047.69   4
   1  -3   4 12521.6 1048.13   4
   1  -3   4 11187.3 1047.48   3
   1   3  -4 12665.8 1046.21   3
  -1   3   4 11272.7 1048.03   3
  -1  -3  -4 14351.2 1048.68   3
  -1  -3  -4 11226.2 1047.57   6
   1   3  -4 11395.5 1046.00   6
   1  -3   4 10390.5 1047.15   6
  -1   3   4 11825.1 1048.16   6
   1   3  -4 12714.8 1048.21   1
  -1  -3  -4 11506.2 1047.86   2
   1  -3   4 12033.3 1048.24   2
  -1  -3  -3 61882.0 4662.93   1
  -1   3   3 51932.9 4662.38   1
   1  -3   3 51271.0 4662.11   5
   1   3  -3 55256.0 4661.70   5
  -1  -3  -3 52171.1 4661.87   5
  -1  -3  -3 54064.3 4662.09   4
  -1   3   3 55461.2 4662.66   4
   1   3  -3 58901.3 4662.58   4
   1  -3   3 52783.0 4662.27   4
   1  -3   3 50590.2 4661.99   3
   1   3  -3 55061.9 4660.76   3
  -1   3   3 57458.7 4662.81   3
  -1  -3  -3 56856.2 4662.40   3
   1  -3   3 48698.3 4661.63   6
  -1   3   3 52637.6 4662.67   6
  -1  -3  -3 51896.7 4661.84   6
   1   3  -3 46596.4 4660.54   6
   1   3  -3 64960.7 4662.95   1
   1  -3   3 62740.5 4663.16   1
  -1  -3  -3 51790.4 4662.26   2
   1  -3   3 56912.4 4662.84   2
   1   3  -2 5311.65 480.261   5
  -1  -3  -2 4963.48 480.272   5
  -1  -3  -2 5113.36 480.572   4
  -1   3   2 5914.23 481.226   4
   1  -3   2 6159.78 481.318   4
   1   3  -2 6706.70 481.529   4
   1  -3   2 5266.49 480.631   3
  -1   3   2 5278.92 481.044   3
  -1  -3  -2 5382.30 480.606   3
   1   3  -2 5164.40 479.338   3
   1   3  -2 5415.10 479.529   6
   1  -3   2 5067.13 480.410   6
  -1  -3  -2 5363.93 480.358   6
  -1   3   2 5182.93 481.156   6
   1  -3   2 6220.59 481.619   1
  -1  -3  -2 5927.98 480.918   2
  -1   3   2 6210.70 481.476   1
  -1  -3  -2 5712.46 481.088   1
  -1  -3  -1 37629.8 3497.90   5
  -1  -3  -1 41449.0 3498.34   4
   1   3  -1 48605.1 3499.06   4
  -1   3   1 43931.8 3498.97   4
   1  -3   1 42241.7 3498.61   4
  -1   3   1 43228.9 3499.02   1
  -1  -3  -1 46772.7 3499.03   1
  -1   3   1 35727.4 3498.33   3
   1   3  -1 37797.6 3497.28   3
   1  -3   1 40960.4 3498.59   3
  -1  -3  -1 42941.2 3498.13   3
  -1  -3  -1 37635.6 3497.64   6
   1  -3   1 36459.1 3497.99   6
   1   3  -1 38419.9 3497.32   6
  -1   3   1 41904.6 3498.75   6
   1  -3   1 44995.7 3499.20   1
  -1  -3  -1 43526.1 3498.43   2
  -1   3   1 45633.5 3499.19   2
   1   3  -1 45124.3 3498.29   5
  -1   3   1 28461.5 3497.82   5
   1  -3   0 36837.1 3008.45   4
   1   3   0 40169.9 3008.77   4
  -1   3   0 35420.3 3008.59   4
  -1  -3   0 34269.8 3008.06   4
  -1  -3   0 38519.6 3008.66   1
   1  -3   0 31816.4 3008.29   1
   1  -3   0 34275.1 3008.43   3
  -1  -3   0 31829.7 3007.58   3
   1   3   0 37250.9 3007.69   3
  -1  -3   0 31240.2 3007.20   6
   1   3   0 35158.5 3007.56   6
  -1   3   0 34657.4 3008.46   6
   1  -3   0 31338.7 3007.97   6
  -1   3   0 36689.3 3008.85   1
   1  -3   0 37853.3 3008.92   2
  -1  -3   0 38366.6 3008.20   2
  -1   3   0 38699.4 3008.92   2
   1   3   0 35442.0 3008.05   5
  -1   3   0 31587.2 3008.45   5
  -1  -3   0 33044.0 3007.60   5
   1  -3   0 32488.9 3008.18   5
  -1  -3   1 38685.5 3471.36   4
   1  -3  -1 39963.1 3471.61   4
  -1   3  -1 43867.6 3472.17   4
   1   3   1 45273.5 3472.05   4
   1  -3  -1 43042.2 3472.11   1
  -1  -3   1 37881.7 3470.52   3
   1  -3  -1 36195.7 3471.55   3
  -1   3  -1 39614.9 3471.69   6
   1  -3  -1 37455.9 3471.42   6
  -1  -3   1 35938.4 3470.29   6
   1   3   1 45285.9 3471.48   6
  -1  -3   1 47025.8 3472.17   1
  -1   3  -1 37135.5 3471.97   1
  -1  -3   1 39102.7 3470.90   5
   1  -3  -1 39130.1 3471.63   5
   1   3   1 44618.8 3471.73   5
  -1   3  -1 39583.9 3471.88   5
  -1   3  -1 40950.0 3471.95   2
  -1  -3   1 38506.9 3471.07   2
   1  -3  -1 43390.1 3472.21   2
   1   3   2 5665.98 481.358   5
  -1  -3   2 5142.18 481.074   4
   1   3   2 6305.12 481.913   4
  -1   3  -2 5712.29 481.749   4
   1  -3  -2 5389.77 481.461   4
   1  -3  -2 5438.76 481.655   1
   1   3   2 6358.19 481.914   1
  -1  -3   2 5099.00 479.837   3
  -1  -3   2 4959.82 479.764   6
   1   3   2 6070.69 481.350   6
  -1   3  -2 5445.41 481.422   6
  -1  -3   2 6604.30 481.950   1
  -1   3  -2 5017.40 481.395   1
  -1  -3   2 5111.34 480.444   5
  -1   3  -2 5356.99 481.604   5
   1  -3  -2 5621.96 481.591   5
  -1   3  -2 5549.80 481.741   2
  -1  -3   2 5824.79 480.887   2
   1  -3  -2 5306.34 481.624   2
  -1  -3   3 50106.6 4624.34   5
  -1   3  -3 53789.1 4625.68   5
   1  -3  -3 54020.6 4625.30   5
   1   3   3 58720.1 4625.59   5
   1   3   3 57503.9 4625.66   4
  -1   3  -3 55934.8 4625.68   4
  -1  -3   3 51919.1 4624.97   4
   1  -3  -3 60016.6 4625.56   4
  -1   3  -3 44750.2 4625.05   3
   1   3   3 54362.5 4625.28   3
  -1  -3   3 53515.7 4623.74   3
   1   3   3 64376.3 4625.91   6
  -1   3  -3 55003.0 4625.37   6
  -1  -3   3 47439.1 4623.49   6
  -1  -3   3 55084.7 4625.42   1
  -1   3  -3 52552.1 4625.57   1
   1   3   3 49218.3 4625.32   1
   1  -3  -3 61391.4 4626.05   1
  -1  -3   3 56681.8 4624.79   2
  -1   3  -3 55791.8 4625.69   2
   1   3   3 48327.9 4625.08   2
   1  -3  -3 53881.8 4625.63   2
   1  -3  -4 13797.5 1074.86   1
   1   3   4 14018.0 1074.84   1
  -1  -3   4 10894.4 1072.09   6
   1  -3  -4 11512.1 1073.96   6
   1   3   4 14403.3 1075.01   6
  -1   3  -4 12556.7 1074.00   6
  -1   3  -4 12227.6 1074.45   1
  -1  -3   4 13351.4 1074.54   1
  -1  -3   4 11903.8 1073.24   5
  -1   3  -4 14276.7 1075.03   5
   1  -3  -4 11923.2 1074.00   5
   1   3   4 11540.8 1074.00   5
   1  -3  -4 12572.5 1074.16   4
  -1  -3   4 12068.2 1073.86   4
  -1   3  -4 13459.6 1074.76   4
   1   3   4 14364.7 1074.94   4
  -1  -3   4 11500.7 1072.24   3
  -1   3  -4 11497.0 1073.71   3
   1   3   4 14150.6 1074.74   3
   1   3   4 10891.3 1073.91   2
  -1  -3   4 11270.9 1073.28   2
  -1   3  -4 13628.8 1074.83   2
   1   3   5 3225.27 283.601   1
  -1  -3   5 3210.00 283.449   1
   1   3   5 3670.01 284.223   6
   1  -3  -5 2866.87 283.235   6
  -1  -3   5 3027.99 281.171   6
  -1  -3   5 3155.26 281.475   3
  -1  -3   5 3063.81 282.363   5
  -1  -3   5 2978.25 281.180   6
   1  -3  -5 3157.61 283.481   5
   1   3   5 3405.03 283.776   5
   1   3   5 3326.40 283.800   4
  -1  -3   5 3850.87 283.142   5
  -1  -3   5 3047.80 283.162   4
   1  -3  -5 3073.47 283.386   4
  -1  -3   5 2973.56 281.174   3
  -1  -3   5 2989.80 283.175   4
   1   3   5 3569.21 284.212   3
   1   3   5 3470.07 283.849   2
  -1  -3   5 3690.77 282.969   2
   1   3   6 5379.24 521.898   1
  -1  -3   6 6667.19 522.460   1
   1   3   6 6463.60 522.641   6
  -1  -3   6 5380.33 519.531   6
   1  -3  -6 5817.12 521.856   6
  -1  -3   6 6281.37 519.928   3
  -1  -3   6 6133.70 521.250   2
  -1  -3   6 5517.23 520.678   5
  -1  -3   6 6145.97 519.883   6
  -1  -3   6 6622.96 521.512   5
   1   3   6 6238.84 522.318   5
   1  -3  -6 5825.01 521.779   5
  -1  -3   6 5624.06 521.567   4
   1   3   6 5931.21 522.287   4
   1  -3  -6 5675.28 521.858   4
  -1  -3   6 5268.88 519.569   3
  -1  -3   6 6978.21 522.693   4
   1   3   6 6171.14 522.375   3
   1   3   6 5803.55 522.090   2
  -1  -3   6 6471.39 521.401   2
  -1  -3   7 18334.5 1721.69   1
   1  -3  -7 18908.5 1721.48   6
  -1  -3   7 18964.0 1719.74   3
  -1  -3   7 20830.8 1719.92   6
  -1   3  -7 17580.4 1720.66   6
   1  -3  -7 17415.1 1721.14   5
  -1  -3   7 24018.8 1721.93   5
  -1   3  -7 20894.7 1721.83   5
   1  -3  -7 16710.9 1721.11   4
   1   3   7 19765.7 1722.14   4
  -1  -3   7 20353.4 1722.16   4
   1   3   7 19655.8 1722.19   2
   1  -3  -7 19220.7 1722.06   2
   1   3   7 19320.0 1722.31   3
   1  -3  -7 20789.0 1722.47   3
  -1  -3   7 21620.5 1721.48   2
  -1   3  -7 23193.7 1722.87   2
   1   3   7 19683.7 1722.31   1
   1  -3  -7 21166.0 1722.53   1
   1  -3  -8 4871.49 433.260   6
  -1   3  -8 6146.08 434.832   2
  -1  -3   8 4559.72 432.230   2
  -1  -3   8 5265.11 431.274   6
  -1   3  -8 4155.41 431.959   6
   1  -3  -8 4529.90 432.908   5
  -1  -3   8 5030.70 432.697   5
  -1   3  -8 5382.95 433.661   5
   1  -3  -8 4888.82 433.219   4
   1   3   8 4890.44 433.735   2
   1  -3  -8 4617.17 433.398   2
   1   3   8 5139.39 434.004   3
   1  -3  -8 4975.20 433.928   3
  -1  -3   8 4764.45 433.367   1
   1   3   8 5163.86 433.947   1
   1  -3  -8 4899.61 433.787   1
   1  -3  -9 36240.0 3178.87   6
   1   3   9 35228.8 3179.65   6
  -1   3  -9 37112.1 3178.78   3
  -1   3  -9 41159.4 3180.14   2
  -1  -3   9 39830.6 3178.95   2
  -1   3  -9 30359.3 3177.71   6
  -1  -3   9 40696.8 3177.51   6
   1   3   9 36750.3 3179.75   5
   1  -3  -9 33655.7 3178.52   5
  -1   3  -9 36343.4 3178.85   5
  -1  -3   9 35780.0 3178.55   5
   1   3   9 35153.1 3179.47   4
   1  -3  -9 34065.4 3178.55   4
   1  -3  -9 36457.7 3179.55   2
   1   3   9 38810.1 3179.96   2
   1  -3  -9 39748.5 3180.01   3
   1   3   9 39004.3 3179.94   3
  -1  -3   9 33430.4 3178.95   1
   1  -3  -9 40784.5 3180.18   1
   1   3   9 36435.8 3179.68   1
  -1  -3  10 2917.94 286.740   1
   1   3  10 3056.14 287.137   6
   1  -3 -10 2938.73 286.544   6
  -1  -3  10 3404.40 284.726   3
  -1   3 -10 3447.09 286.569   3
  -1   3 -10 3666.11 287.835   2
  -1  -3  10 3255.41 286.115   2
  -1  -3  10 3245.46 284.589   6
  -1   3 -10 2983.25 285.701   6
   1  -3 -10 2918.75 286.501   5
  -1   3 -10 3206.51 286.805   5
   1   3  10 3443.84 287.448   5
   1  -3 -10 3141.23 286.846   4
   1   3  10 2772.80 286.529   4
  -1  -3  10 3686.46 287.717   4
   1  -3 -10 3220.78 287.304   3
   1   3  10 3603.52 288.248   3
   1  -3 -10 3575.85 287.837   2
   1   3  10 3288.64 287.551   2
   1   3  10 3290.15 287.710   1
   1  -3 -10 2908.91 286.802   1
  -1  -3  11 4319.54 402.142   1
   1  -3 -11 4241.69 401.458   6
  -1  -3  11 4887.20 399.865   3
  -1   3 -11 4830.69 401.496   3
  -1  -3  11 5077.55 401.629   2
  -1   3 -11 4927.59 402.717   2
  -1  -3  11 5054.41 399.960   6
  -1   3 -11 4032.63 400.248   6
   1   3  11 3937.94 401.361   5
   1  -3 -11 3974.82 400.946   5
  -1   3 -11 4400.54 401.413   5
   1  -3 -11 4359.85 401.408   4
   1   3  11 4603.10 402.200   4
  -1  -3  11 4396.02 401.692   4
   1  -3 -11 4510.54 402.280   3
   1  -3 -11 4488.89 402.267   2
   1   3  11 4756.15 402.664   2
   1  -3 -11 5104.46 403.080   1
   1   3  11 4432.79 402.260   1
  -1  -3  12 5453.88 481.727   1
   1   3  12 5132.02 481.465   6
  -1   3 -12 5010.56 480.246   3
  -1  -3  12 5895.59 479.487   3
  -1   3 -12 6682.21 483.157   2
  -1   3 -12 4890.46 479.654   6
  -1  -3  12 5518.19 479.255   6
  -1  -3  12 5191.15 480.280   5
   1   3  12 6118.70 482.370   5
   1   3  12 5491.17 481.766   4
  -1  -3  12 5499.94 481.525   4
   1   3  12 5404.45 481.762   3
   1  -3 -12 6135.48 482.508   3
   1   3  12 5234.42 481.641   2
  -1  -3  12 5347.98 480.538   2
   1  -3 -12 5247.43 481.726   2
   1   3  12 5172.28 481.953   1
   1  -3 -12 5588.79 482.111   1
  -1  -3  13 6625.96 597.643   1
  -1   3 -13 8006.28 599.257   1
   1   3  13 5953.50 597.101   6
  -1  -3  13 6472.61 595.046   3
  -1   3 -13 6849.89 596.931   3
  -1   3 -13 7239.75 598.298   2
  -1   3 -13 6162.06 595.689   6
  -1  -3  13 6918.33 595.437   6
  -1  -3  13 7973.61 597.760   5
   1   3  13 6677.23 597.582   5
   1   3  13 5890.09 596.920   4
  -1  -3  13 6271.26 597.112   4
   1   3  13 6538.95 597.736   3
   1  -3 -13 8053.09 598.874   3
   1  -3 -13 7942.46 598.901   2
  -1  -3  13 7418.02 597.302   2
   1   3  13 6855.42 598.120   2
   1  -3 -13 6901.19 598.343   1
   1   3  13 6482.16 597.830   1
  -1  -3  14 2061.71 196.082   1
   1  -3 -14 2510.09 197.532   1
  -1   3 -14 2492.40 197.582   1
   1   3  14 2004.94 194.678   6
  -1  -3  14 2348.21 193.399   3
  -1   3 -14 2332.00 195.339   3
  -1   3 -14 2407.82 197.367   2
  -1   3 -14 1967.15 194.280   6
  -1  -3  14 2020.36 194.074   5
   1   3  14 1811.66 194.159   5
   1   3  14 2127.73 195.105   4
  -1  -3  14 2055.60 194.612   4
   1  -3 -14 2346.60 196.568   3
   1   3  14 2223.17 196.537   3
   1   3  14 2203.74 196.685   1
   1  -3 -14 2387.40 196.949   2
  -1  -3  14 2146.09 194.939   2
   1   3  15 44.7197 24.1750   6
   1   3  15 90.2916 38.6279   3
  -1  -3  15 61.2540 30.2585   3
  -1   3 -15 75.2640 33.9229   3
   1  -3 -15 52.7797 36.4584   3
  -1  -3  15 66.1488 33.7915   2
  -1   3 -15-35.5358 38.5978   2
  -1  -3  15 30.1747 26.3383   6
  -1  -3  15 57.9929 27.0715   5
   1  -3 -15-59.6858 38.1065   2
   1   3  15 58.0204 23.9318   4
  -1  -3  15 81.5813 26.1113   4
   1   3  15 60.6619 37.3855   1
  -1  -3  15 14.8142 36.2728   1
   1  -3 -15 9.12147 38.5623   1
  -1   3 -15 64.6831 39.0083   1
   1   3  16 2243.98 188.196   6
  -1  -3  16 2027.37 185.224   6
  -1  -3  16 2257.68 186.427   3
  -1   3 -16 2176.01 187.924   3
   1  -3 -16 2293.45 189.557   3
  -1   3 -16 2350.44 189.725   2
   1   3  16 1818.64 188.517   1
  -1  -3  16 2075.43 186.690   5
   1   3  16 1922.45 186.574   4
  -1  -3  16 1957.31 187.652   4
   1   3  16 1974.75 188.763   3
  -1  -3  16 2006.19 187.103   2
   1  -3 -16 2064.41 189.187   2
  -1   3 -16 2011.30 189.623   1
   1  -3 -16 2006.38 189.446   1
  -1  -3  16 1813.63 188.092   1
  -1  -3  17 863.698 84.2323   5
   1   3  17 762.212 83.1135   5
   1   3  17 726.901 82.9960   4
  -1  -3  17 870.743 84.6560   4
  -1   3 -17 1003.44 89.8738   2
   1   3  17 834.915 83.8629   6
  -1  -3  17 933.386 83.6677   6
  -1  -3  17 944.346 84.8098   3
   1  -3 -17 828.587 89.2450   3
  -1   3 -17 789.534 87.6868   3
  -1  -3  17 819.152 86.6856   2
   1  -3 -17 935.069 90.1722   2
   1  -3 -17 727.362 89.7546   1
  -1   3 -17 850.295 90.2567   1
  -1  -3  17 706.316 88.5349   1
   1   3  18 3653.95 314.278   1
  -1  -3  18 3503.80 311.478   5
   1   3  18 3398.03 312.146   5
   1   3  18 2912.22 310.719   4
  -1  -3  18 3333.54 311.951   4
  -1   3 -18 4053.08 314.447   2
   1   3  18 3364.70 311.764   6
  -1  -3  18 3808.71 310.489   6
  -1  -3  18 3539.37 310.374   3
  -1   3 -18 3576.26 312.237   3
   1  -3 -18 4019.56 314.887   3
  -1   3 -18 3909.36 314.658   1
   1  -3 -18 3717.21 314.070   1
   1  -3 -18 3622.73 313.909   2
  -1  -3  18 3511.13 312.059   2
   1   3  18 3451.57 313.002   2
  -1  -3  19 323.681 49.2597   6
   1   3  19 315.547 57.3344   2
  -1  -3  19 498.306 55.9269   2
   1  -3 -19 272.858 58.3942   2
  -1  -3  19 338.949 48.1784   4
   1   3  19 287.084 46.4817   4
  -1   3 -19 482.541 61.0670   2
  -1  -3  19 472.411 51.8525   5
   1   3  19 407.730 48.3370   5
  -1   3 -19 424.279 58.1087   3
   1   3  19 388.084 59.6504   3
  -1  -3  19 330.865 51.9426   3
   1  -3 -19 269.726 58.4071   3
   1   3  19 338.443 48.0717   6
  -1  -3  19 385.148 59.0005   1
   1  -3 -19 380.090 60.9592   1
   1   3  19 395.501 61.0190   1
  -1   3 -19 339.792 61.3770   1
  -1  -3  20 325.114 46.1113   6
  -1  -3  20 350.397 46.0274   5
   1   3  20 286.192 46.2896   5
   1  -3 -20 397.051 59.9181   2
   1   3  20 333.968 54.5735   2
   1   3  20 312.040 44.6991   4
  -1  -3  20 161.059 41.6830   4
  -1   3 -20 365.561 58.5776   2
   1  -3 -20 211.437 57.3902   3
   1   3  20 215.288 54.2680   3
  -1  -3  20 280.037 49.0517   3
  -1   3 -20 212.976 54.0801   3
   1   3  20 320.356 45.4564   6
  -1  -3  20 190.614 53.9385   1
   1   3  20 264.346 56.8869   1
   1   3  21 1223.41 108.729   6
  -1  -3  21 1040.65 106.206   6
  -1  -3  21 597.022 103.363   3
  -1   3 -21 1213.07 112.687   3
   1   3  21 1200.76 113.793   1
   1   3  21 1080.40 106.768   5
  -1  -3  21 1078.66 106.891   5
   1   3  21 1068.89 106.979   4
  -1  -3  21 1049.59 106.493   4
   1   3  21 1095.39 111.689   3
   1   3  21 1007.79 111.628   2
  -1  -3  21 1046.50 109.647   2
   1  -3 -21 1084.19 114.928   1
  -1   3 -21 1237.72 116.575   1
  -1  -3  21 974.415 109.848   1
  -1  -3  22 2139.14 180.419   6
   1   3  22 1981.09 181.980   6
   1   3  22 2051.23 185.193   1
   1   3  22 1872.55 181.418   5
  -1  -3  22 1986.54 180.895   5
   1   3  22 1883.73 181.507   4
  -1  -3  22 1546.29 179.689   4
   1   3  22 2148.67 185.073   3
  -1   3 -22 2388.44 187.343   2
   1  -3 -22 1968.15 185.007   2
  -1  -3  22 1916.44 182.570   2
   1   3  22 1938.80 183.594   2
  -1   3 -22 1984.30 186.585   1
   1  -3 -22 2061.16 186.546   1
  -1  -3  22 1808.91 183.658   1
  -1  -3  22 2082.23 181.245   3
  -1   3 -22 1998.20 183.810   3
   1  -3 -23 90.6297 57.1507   3
   1   3  23 139.464 52.2363   3
  -1   3 -23 69.5914 52.0559   3
  -1   3 -23 145.114 57.9322   2
   1  -3 -23 182.138 58.9345   2
   1   3  23 97.4180 52.8975   2
  -1  -3  23 147.056 50.6656   2
  -1  -3  23 137.384 42.0378   6
   1   3  23 257.163 60.7143   1
  -1   3 -23 141.416 61.2230   1
  -1  -3  23 145.089 54.3515   1
   1  -3 -23 115.688 58.0201   1
  -1  -3  23 137.544 40.6056   5
  -1  -3  24 524.571 66.9639   5
   1   3  24 591.427 69.0460   5
   1  -3 -24 599.339 80.8672   2
   1   3  24 528.963 75.1332   2
  -1  -3  24 618.696 74.3611   2
   1   3  24 343.168 65.7403   4
  -1  -3  24 540.036 67.5984   4
  -1   3 -24 634.402 81.6574   2
  -1  -3  24 542.665 68.7564   6
   1   3  24 600.811 76.7278   3
   1  -3 -24 656.312 81.2725   3
   1  -3 -24 437.412 79.4406   1
  -1  -3  24 638.027 78.7891   1
  -1   3 -24 640.887 82.6265   1
   1   3  24 645.166 78.5071   1
   1   3  25 68.3715 38.4883   5
   1  -3 -25 64.0563 60.3624   2
   1   3  25 76.7558 54.1198   2
  -1  -3  25 56.1057 50.7181   2
   1   3  25 54.1501 41.4839   4
  -1  -3  25 92.2552 41.9032   4
  -1   3 -25 80.8593 60.0297   2
  -1  -3  25 111.925 45.1042   6
   1  -3 -25 29.1287 59.8959   3
   1   3  25 117.207 56.5432   3
  -1  -3  25-24.7732 50.6040   3
  -1   3 -25 81.9654 57.2623   3
  -1  -3  25 110.395 57.0056   1
   1  -3 -25 165.463 61.9891   1
   1   3  25 137.263 58.9912   1
  -1   3 -25 122.606 62.1365   1
   1   3  25 95.2494 42.3946   6
  -1  -3  26 296.626 65.2783   2
   1   3  26 353.030 71.2949   2
   1  -3 -26 411.208 74.6235   2
  -1  -3  26 390.735 59.0735   4
   1   3  26 466.808 61.7634   4
  -1   3 -26 431.728 73.3410   2
  -1   3 -26 568.949 78.2290   1
   1  -3 -26 262.979 72.4497   1
   1   3  26 407.755 74.9778   1
  -1  -3  26 403.976 72.1731   1
   1  -3 -26 392.195 74.5659   3
  -1  -3  26 384.892 68.2647   3
   1   3  26 457.750 69.7657   3
  -1   3 -26 309.473 68.8050   3
   1   3  26 387.385 56.5500   5
  -1  -3  26 338.055 60.1682   6
   1   3  26 284.544 60.0579   6
   1  -3 -27 35.7957 63.4370   2
   1   3  27 26.6723 57.9499   2
  -1  -3  27 25.3541 53.1931   2
   1   3  27-26.1035 41.4637   4
  -1  -3  27 56.7479 41.7947   4
  -1   3 -27 40.1565 61.5611   2
   1   3  27 89.4350 63.3314   1
   1  -3 -27 154.778 67.8055   1
  -1  -3  27 35.4766 59.3098   1
  -1   3 -27-45.7344 66.3324   1
   1  -3 -27 34.8915 63.0672   3
   1   3  27-4.36633 56.9201   3
  -1  -3  27 34.0792 52.5421   3
  -1   3 -27-4.13064 60.9950   3
  -1  -3  27 4.82018 43.7139   5
   1   3  27-36.2279 42.8693   5
   1   3  27 35.3166 44.4309   6
  -1  -3  27 4.18979 43.5901   6
  -1  -3  28 168.627 59.4494   2
   1  -3 -28 187.273 67.9947   2
   1   3  28 123.341 51.0259   4
  -1  -3  28 116.649 48.5610   4
  -1   3 -28 186.659 70.0844   2
  -1   3 -28 181.810 72.4052   1
   1  -3 -28 204.274 71.0932   1
  -1  -3  28 132.752 57.6175   3
  -1   3 -28 228.820 69.7255   3
   1  -3 -28 120.298 66.7763   3
   1   3  28 120.107 61.3460   3
   1   3  28 196.627 49.3974   5
  -1  -3  28 119.401 49.4646   5
   1   3  28 269.361 54.3699   6
  -1  -3  28 95.7277 49.8901   6
   1  -3 -29 18.6118 66.5515   2
  -1  -3  29 4.41617 56.4385   2
  -1  -3  29 87.0740 47.6989   4
   1   3  29 32.9877 46.2804   4
  -1   3 -29 9.28307 67.0071   2
  -1   3 -29 80.6176 71.3340   1
   1  -3 -29 75.5932 70.5997   1
  -1  -3  29 24.0978 55.7001   3
  -1   3 -29-34.7183 68.2889   3
   1  -3 -29-4.54385 70.2559   3
   1   3  29-16.3435 41.5233   5
  -1  -3  29 25.6255 46.8765   5
   1   3  29 47.8012 50.9861   6
  -1  -3  30 85.5543 58.7679   2
   1  -3 -30 33.1171 70.9213   2
   1   3  30 90.0452 53.6368   4
  -1  -3  30-39.0265 48.3141   4
  -1   3 -30 70.8100 70.3636   2
   1  -3 -30 115.163 74.0103   1
   1  -3 -30 83.2967 71.7661   3
  -1   3 -30 48.7905 70.3033   3
  -1  -3  30 61.8743 55.9095   3
  -1  -3  30 52.6942 48.4485   5
   1   3  30 39.0422 48.8782   5
   1   3  30 65.2664 49.4876   6
  -1   4  30 67.9568 47.7856   4
   1  -4  30 39.7979 48.6855   4
   1   4 -30 32.4133 69.3108   2
   1  -4  30-44.8123 51.2968   6
  -1  -4 -30 66.8371 73.2020   3
   1   4 -30-58.3566 68.8236   3
   1  -4  30 25.9786 59.1498   3
  -1   4  30 21.7377 51.5379   6
   1  -4  30 49.4888 48.8338   5
  -1   4  30-5.56538 46.8222   5
  -1   4  29 58.4022 49.8415   6
  -1  -4 -29 108.214 72.6113   3
   1  -4  29 4.23768 57.2101   3
   1   4 -29 81.0630 66.6075   3
   1   4 -29 122.626 69.5386   2
   1  -4  29 91.9426 50.8536   6
  -1   4  29-16.3161 45.5718   5
   1  -4  29 59.0501 47.3783   5
  -1   4  29 88.5579 49.4963   4
   1  -4  29 50.0508 45.7308   4
  -1  -4 -29 90.4738 70.6729   2
   1   4 -29 4.75011 71.5819   1
  -1   4  28 207.190 52.2573   6
   1  -4  28 78.6790 57.7359   3
  -1  -4 -28 23.1466 68.0156   3
   1   4 -28 125.987 64.7799   3
   1   4 -28 137.795 70.7977   2
   1  -4  28 56.3296 51.0528   6
  -1   4  28 127.387 46.8122   5
   1  -4  28 141.270 49.1091   5
  -1   4  28 75.6579 46.7037   4
   1  -4  28 43.4396 44.7265   4
  -1   4  28 151.239 61.9715   3
  -1  -4 -28 154.635 70.6393   2
   1  -4  28 183.668 61.0857   2
   1   4 -28 126.128 71.4720   1
  -1   4  27-5.04871 46.7050   6
   1  -4  27-4.04040 54.4753   3
  -1  -4 -27 63.6626 67.5895   3
   1   4 -27-186.797 68.3169   2
  -1   4  27 26.9945 62.6835   1
  -1   4  27-5.17051 43.6003   5
   1  -4  27 35.6579 43.7198   5
  -1   4  27 89.5392 44.4137   4
   1  -4  27-31.7656 42.4519   4
  -1   4  27 26.2197 56.5236   3
  -1   4  27 102.228 58.2166   2
   1  -4  27 70.3467 56.9414   2
  -1  -4 -27-9.21084 65.4185   2
   1   4 -27-50.4355 66.5559   1
   1   4 -26 247.131 70.8835   1
   1  -4  26 279.254 64.8677   1
  -1   4  26 88.4468 45.6724   6
   1  -4  26 145.684 55.7939   3
  -1  -4 -26 205.200 70.2058   3
   1   4 -26 186.372 62.6991   2
   1  -4  26-92.3515 47.4442   6
   1  -4  26 257.391 49.5856   5
  -1   4  26 90.5528 45.6358   5
  -1   4  26 97.3594 45.3295   4
   1  -4  26 159.772 45.9450   4
  -1   4  26 188.481 58.0448   3
  -1  -4 -26 149.073 66.8503   2
   1  -4  26 159.367 58.4179   2
  -1   4  26 178.680 60.1631   2
  -1   4  26 132.412 58.7533   1
  -1   4  25 71.6261 45.8894   6
   1   4 -25 39.1197 55.4508   3
  -1  -4 -25 69.9023 65.7243   3
   1  -4  25 199.077 56.7890   3
   1   4 -25 131.950 58.7558   2
  -1   4  25 171.033 44.0118   5
   1  -4  25 120.092 43.6375   5
  -1   4  25 99.5636 42.3796   4
  -1  -4 -25 30.9740 60.5848   2
   1  -4  25 75.8354 53.5479   2
  -1   4  25 153.631 54.7877   2
  -1   4  25 138.459 55.6036   3
   1  -4  25 114.648 45.8861   6
   1  -4  25 99.9131 58.2776   1
   1   4 -25 87.8965 64.0861   1
  -1   4  25 77.8346 58.9023   1
   1   4 -24 527.154 72.4722   3
   1  -4  24 520.488 70.3561   3
  -1  -4 -24 439.784 77.8023   3
   1   4 -24 448.605 75.2971   2
  -1   4  24 459.735 61.8246   5
  -1   4  24 502.084 63.4230   4
  -1   4  24 421.250 70.5578   2
  -1  -4 -24 605.568 79.4978   2
   1  -4  24 382.578 69.6066   2
  -1   4  24 389.523 72.3329   3
  -1   4  24 372.210 70.9550   1
   1   4 -24 360.311 74.5740   1
   1  -4  24 569.318 65.3271   6
   1  -4  23 11.8281 39.3243   6
  -1   4  23 94.8996 52.9250   1
  -1   4  23 4.67393 36.1091   4
  -1  -4 -23 84.3917 57.0505   2
  -1   4  23 97.6893 50.4974   2
   1  -4  23 72.1428 51.8133   2
  -1   4  23-28.0081 50.5267   3
   1   4 -23 62.1124 55.4735   2
  -1  -4 -23 41.6988 57.4857   3
   1   4 -23 36.1529 49.3849   3
   1  -4  23 43.2273 48.9061   3
   1   4 -23 54.3290 55.5105   1
   1  -4  22 708.334 75.3657   6
   1  -4  22 660.552 74.0568   5
  -1   4  22 696.634 75.5683   5
   1   4 -22 711.038 85.5739   1
  -1   4  22 523.284 78.4724   2
  -1  -4 -22 641.105 84.7500   2
  -1   4  22 655.092 82.2867   3
   1  -4  22 561.435 80.1300   2
  -1  -4 -22 711.154 86.0733   3
   1   4 -22 575.938 78.0594   3
   1  -4  22 627.250 79.5337   3
  -1   4  22 647.598 75.0316   6
  -1   4  22 574.683 82.0784   1
  -1   4  21 62.9929 35.8181   6
   1   4 -21 54.1132 46.6664   3
  -1  -4 -21 154.137 57.1161   3
   1  -4  21 124.959 49.2284   2
   1   4 -21 166.693 52.6872   2
   1  -4  21 192.619 41.9191   6
  -1   4  21 145.586 37.6229   5
   1  -4  21 125.656 37.7638   5
  -1   4  21 65.3566 36.0598   4
  -1  -4 -21 51.9422 52.4170   2
  -1   4  21 227.288 52.5698   2
  -1   4  21 94.8242 48.6195   3
   1   4 -21 197.132 57.0399   1
  -1   4  21 85.9583 51.8692   1
  -1   4  20 1478.80 154.597   6
   1   4 -20 1614.81 154.943   3
   1  -4  20 1857.81 156.409   3
   1  -4  20 1746.81 154.982   6
   1  -4  20 1894.05 156.863   5
  -1   4  20 1361.26 153.238   5
  -1   4  20 1505.93 154.466   4
  -1   4  20 1610.86 157.428   2
  -1  -4 -20 1604.61 159.692   2
   1  -4  20 1793.26 158.215   2
  -1   4  20 1617.34 157.555   3
  -1  -4 -20 1403.91 158.607   1
  -1   4  20 1576.60 158.002   1
   1  -4  19 768.508 86.0872   6
   1  -4  19 924.976 87.0640   5
  -1   4  19 848.883 85.7090   5
  -1   4  19 632.793 84.2749   4
  -1   4  19 734.845 90.3752   2
   1  -4  19 911.764 91.5838   2
  -1   4  19 807.369 90.5273   3
   1   4 -19 955.204 91.9764   2
   1   4 -19 913.592 88.1362   3
   1  -4  19 891.695 88.2397   3
  -1   4  19 815.613 86.5983   6
  -1   4  19 865.514 92.0186   1
  -1  -4 -18 1481.10 146.189   1
   1   4 -18 1592.95 146.519   1
  -1   4  18 1613.64 142.420   6
   1  -4  18 1412.67 141.842   3
  -1  -4 -18 1715.74 147.707   3
   1   4 -18 1453.91 141.883   3
   1   4 -18 1519.38 144.214   2
   1  -4  18 1615.55 141.896   6
   1  -4  18 1624.83 142.661   5
  -1   4  18 1370.61 141.360   5
  -1   4  18 1607.68 142.566   4
   1  -4  18 1439.81 142.484   4
  -1   4  18 1393.17 144.624   3
  -1   4  18 1192.88 143.224   2
  -1  -4 -18 1366.38 145.102   2
  -1   4  18 1501.84 145.191   1
  -1   4  17 749.266 85.7647   6
  -1  -4 -17 1190.64 95.6046   3
   1   4 -17 931.839 85.8071   3
   1  -4  17 966.135 89.1702   3
   1   4 -17 1046.61 92.3508   2
   1  -4  17 804.003 86.1039   6
   1   4 -17 788.266 86.0574   6
   1  -4  17 1000.83 87.5587   5
  -1   4  17 809.712 85.3991   5
  -1   4  17 665.667 84.8310   4
   1  -4  17 702.313 84.3875   4
  -1  -4 -17 915.202 92.4916   2
   1   4 -17 903.098 91.9136   1
  -1  -4 -17 990.700 93.3087   1
  -1   4  16 2322.79 260.167   6
  -1  -4 -16 3259.51 264.567   3
   1  -4  16 3031.83 261.106   3
   1   4 -16 3107.87 260.096   3
   1   4 -16 3712.07 263.947   2
   1  -4  16 3042.84 260.890   6
   1   4 -16 2585.88 258.977   6
   1  -4  16 3155.00 262.277   5
  -1   4  16 2925.69 261.736   5
  -1   4  16 2609.44 261.059   4
   1  -4  16 2790.98 261.722   4
  -1   4  16 2867.50 262.506   3
   1  -4  16 2927.46 262.410   2
  -1   4  16 2750.57 262.560   2
  -1  -4 -16 3369.33 264.706   2
   1   4 -16 3162.89 263.987   1
  -1  -4 -16 2840.83 263.434   1
   1   4 -15 2534.79 203.869   1
  -1  -4 -15 2154.85 202.923   1
   1  -4  15 2257.26 203.598   1
  -1   4  15 2208.59 200.858   6
   1  -4  15 2150.24 200.640   3
   1   4 -15 2432.98 199.433   3
  -1  -4 -15 2463.77 204.137   3
   1  -4  15 2209.12 202.047   2
   1   4 -15 2693.50 202.865   2
   1  -4  15 2132.02 199.913   6
   1   4 -15 1916.90 198.365   6
  -1   4  15 1820.32 200.363   5
   1  -4  15 2315.58 201.361   5
  -1   4  15 2223.71 201.241   4
   1  -4  15 2252.37 201.243   4
  -1   4  15 1821.12 200.906   3
  -1  -4 -15 2432.38 203.789   2
  -1   4  15 2180.22 202.506   2
  -1   4  15 2267.42 202.947   1
   1  -4  14 3412.39 293.207   1
   1   4 -14 3842.67 293.608   1
  -1   4  14 2912.49 290.861   6
  -1  -4 -14 3434.85 293.054   3
   1   4 -14 3442.06 289.320   3
   1  -4  14 3109.07 290.382   3
   1  -4  14 3117.51 291.670   2
   1   4 -14 4070.04 292.755   2
   1   4 -14 2810.23 287.936   6
   1  -4  14 3499.65 290.870   6
   1  -4  14 3563.24 292.156   5
  -1   4  14 3264.69 291.473   5
  -1   4  14 3415.91 292.110   4
   1  -4  14 3126.42 291.294   4
  -1   4  14 3129.57 291.929   3
  -1   4  14 2812.72 291.188   2
  -1  -4 -14 2981.16 292.201   1
  -1   4  14 2929.05 291.664   1
   1   4 -13 2920.74 239.456   1
   1  -4  13 2611.80 238.864   1
  -1   4  13 2372.83 236.959   6
   1   4 -13 2816.87 235.606   3
   1  -4  13 2849.95 237.187   3
  -1  -4 -13 2806.17 239.615   3
   1   4 -13 3182.04 238.708   2
   1  -4  13 2894.75 238.595   2
   1  -4  13 2457.67 236.174   6
   1   4 -13 2317.68 234.574   6
   1  -4  13 2508.05 237.534   5
  -1   4  13 2356.33 236.830   5
  -1   4  13 2697.34 237.457   4
   1  -4  13 3065.87 238.796   4
  -1   4  13 2526.08 238.218   3
  -1   4  13 2415.80 237.917   2
  -1   4  13 2491.02 238.601   1
  -1  -4 -13 2754.47 239.187   1
   1   4 -12 3496.19 272.147   1
   1  -4  12 3293.18 271.980   1
  -1   4  12 3185.59 270.448   6
   1  -4  12 2782.46 268.879   3
  -1  -4 -12 2122.17 269.317   3
   1  -4  12 3201.37 271.276   2
   1   4 -12 3455.58 270.249   2
   1   4 -12 2619.81 266.839   6
   1  -4  12 3390.77 269.660   6
  -1   4  12 2921.99 269.861   5
   1   4 -12 2777.96 268.688   5
   1  -4  12 2686.22 269.507   5
  -1   4  12 3139.85 270.422   4
   1  -4  12 3381.20 271.101   4
  -1   4  12 3022.35 270.814   3
  -1   4  12 2924.93 270.526   2
  -1  -4 -12 3013.88 271.163   1
  -1   4  12 3115.57 271.169   1
   1  -4  11 23191.6 1959.69   1
   1   4 -11 25664.8 1960.25   1
  -1   4  11 23481.3 1959.83   6
   1  -4  11 22472.9 1958.29   3
   1   4 -11 26992.2 1959.40   2
   1  -4  11 25305.7 1960.08   2
   1  -4  11 23374.6 1958.44   6
   1   4 -11 19815.0 1955.96   6
   1  -4  11 27019.4 1960.61   5
  -1   4  11 18888.9 1958.61   5
  -1   4  11 23733.3 1959.81   4
   1   4 -11 22724.8 1957.68   5
   1  -4  11 22235.7 1959.51   4
  -1   4  11 20386.0 1958.79   3
  -1   4  11 20583.1 1958.96   2
  -1  -4 -11 21616.0 1959.32   2
  -1  -4 -11 22295.5 1959.47   1
  -1   4  11 20521.2 1958.85   1
   1   4 -10 2542.69 234.925   1
   1  -4  10 2735.92 235.554   1
  -1   4  10 2617.75 234.598   6
   1   4 -10 2761.80 231.910   3
   1  -4  10 2495.79 233.540   3
   1   4 -10 2954.69 234.729   2
   1  -4  10 2810.70 235.287   2
   1   4 -10 2166.89 231.118   6
  -1   4  10 2541.52 234.289   5
   1  -4  10 2956.29 235.056   5
   1   4 -10 2568.61 233.480   5
  -1   4  10 2890.76 235.195   4
   1  -4  10 2393.73 234.042   4
   1   4 -10 2452.72 234.471   4
  -1   4  10 2531.15 234.721   3
  -1  -4 -10 2632.34 235.178   2
  -1   4  10 2612.08 235.006   2
  -1   4  10 2434.98 234.593   1
  -1  -4 -10 2745.07 235.481   1
  -1   4   9 339.592 43.6242   1
  -1  -4  -9 293.285 41.7378   1
   1  -4   9 225.349 42.0903   1
  -1   4   9 316.378 39.5790   6
   1  -4   9 297.816 42.1210   6
  -1  -4  -9 279.995 44.7433   6
   1  -4   9 356.770 40.6013   3
  -1  -4  -9 423.598 44.0943   3
   1  -4   9 356.759 43.1676   1
   1  -4   9 409.065 42.8418   2
   1  -4   9 317.886 43.9094   5
  -1  -4  -9 345.623 45.6406   5
  -1   4   9 249.372 37.7649   5
   1  -4   9 299.806 45.2583   4
  -1   4   9 272.646 38.2287   4
   1  -4   9 336.226 39.6122   5
   1  -4   9 379.261 39.9742   4
   1  -4   9 386.444 40.8946   3
  -1  -4  -9 306.700 44.2030   4
  -1   4   9 306.861 43.3919   3
  -1   4   9 354.740 43.5962   2
  -1  -4  -9 364.981 42.8299   2
   1  -4   9 256.830 40.2993   2
  -1   4   8 4201.75 366.657   1
  -1  -4  -8 4330.21 366.872   1
   1  -4   8 4301.39 366.998   1
  -1  -4  -8 4107.68 366.071   6
   1  -4   8 3700.29 364.734   6
   1  -4   8 4139.96 365.266   3
   1  -4   8 4890.17 367.697   1
   1  -4   8 4050.96 366.192   2
   1  -4   8 3762.33 365.031   6
   1  -4   8 3605.25 365.297   5
  -1  -4  -8 3676.53 365.632   5
   1  -4   8 4919.81 367.156   5
  -1   4   8 4031.90 366.302   5
  -1   4   8 3905.69 366.171   4
   1  -4   8 3979.62 365.984   4
  -1  -4  -8 3606.08 365.528   4
   1  -4   8 4413.17 365.553   3
   1  -4   8 4784.09 367.241   4
  -1  -4  -8 4824.52 367.379   3
  -1   4   8 3996.28 366.510   2
  -1  -4  -8 3591.29 365.860   2
   1  -4   8 4287.96 366.406   2
  -1   4   7 29089.9 2494.46   1
  -1  -4  -7 30727.9 2494.74   1
   1  -4   7 31506.1 2494.93   1
   1  -4   7 24624.4 2492.40   6
  -1  -4  -7 28464.9 2493.58   6
   1  -4   7 25413.2 2493.02   3
   1  -4   7 31622.6 2494.97   1
   1  -4   7 30574.3 2494.53   2
   1  -4   7 27825.8 2493.48   5
   1  -4   7 28347.2 2493.36   6
  -1   4   7 31836.7 2494.94   5
  -1  -4  -7 25597.5 2493.24   5
   1  -4   7 30004.6 2493.97   4
  -1  -4  -7 24527.7 2493.08   4
  -1   4   7 28478.0 2494.42   4
   1  -4   7 31065.3 2494.91   4
   1  -4   7 28377.7 2493.29   3
  -1  -4  -7 33950.7 2495.29   3
  -1  -4  -7 29103.7 2494.35   2
  -1   4   7 28624.3 2494.36   2
   1  -4   7 29924.9 2494.37   2
   1  -4   6 3523.15 288.624   1
   1  -4   6 2557.73 286.318   6
  -1  -4  -6 3112.92 287.486   6
   1  -4   6 3122.44 286.952   3
   1  -4   6 3349.47 287.165   6
   1  -4   6 3063.30 287.371   5
  -1  -4  -6 3039.87 287.298   5
  -1  -4  -6 3186.55 287.624   4
   1  -4   6 3301.04 287.903   4
  -1  -4  -6 3336.34 288.006   2
  -1   4   6 3351.14 288.531   3
  -1  -4  -6 3623.25 288.480   3
   1  -4   6 3935.78 288.886   2
   1  -4   6 3436.55 288.470   1
  -1   4   6 2953.64 287.572   1
  -1  -4  -6 2908.45 287.508   1
   1  -4   6 3526.44 288.222   2
   1   4  -5 5672.39 447.683   5
   1  -4   5 4028.43 447.186   5
  -1  -4  -5 4494.58 447.454   5
  -1  -4  -5 4491.66 447.445   4
   1   4  -5 5458.01 448.498   4
   1  -4   5 5141.43 448.221   4
  -1  -4  -5 5547.76 448.545   2
  -1  -4  -5 5803.36 448.779   3
  -1   4   5 4735.58 448.288   3
   1  -4   5 4047.16 446.620   6
  -1  -4  -5 4892.54 447.558   6
   1   4  -5 5079.33 445.861   6
   1   4  -5 5118.13 448.372   1
   1  -4   5 5622.66 448.974   1
  -1   4   5 4956.90 448.301   1
  -1  -4  -5 4930.71 448.177   1
   1   4  -5 5525.66 447.604   2
   1  -4   5 5653.46 448.830   2
  -1  -4  -4 2467.80 245.051   5
   1  -4   4 3073.07 246.199   4
  -1  -4  -4 2645.22 245.596   4
  -1   4   4 2468.92 245.526   4
   1   4  -4 2785.56 245.817   4
  -1   4   4 2739.99 245.951   1
  -1  -4  -4 2983.24 246.189   1
  -1   4   4 2809.65 246.286   3
  -1  -4  -4 2652.78 245.344   6
  -1   4   4 2932.50 246.171   6
   1   4  -4 2745.10 243.484   6
   1  -4   4 2344.56 244.695   6
   1   4  -4 3010.63 246.037   1
   1  -4   4 3201.26 246.718   1
   1   4  -4 2813.56 244.921   5
   1  -4   4 2685.17 245.578   5
  -1   4   4 3013.36 246.565   2
   1   4  -4 2609.27 244.635   2
   1  -4   4 2977.44 246.183   2
  -1  -4  -3 13676.4 1342.16   5
   1   4  -3 16990.5 1343.48   4
   1  -4   3 15339.7 1342.88   4
  -1   4   3 16080.9 1343.41   4
  -1  -4  -3 13734.8 1342.29   4
  -1   4   3 15856.6 1343.41   1
  -1   4   3 15000.3 1343.06   3
   1   4  -3 14451.3 1341.16   6
  -1   4   3 16115.1 1343.45   6
   1  -4   3 12775.6 1341.83   6
  -1  -4  -3 13897.7 1342.11   6
   1  -4   3 18659.2 1344.26   1
   1   4  -3 17812.5 1343.71   1
   1  -4   3 14003.6 1342.50   5
  -1   4   3 17424.5 1343.90   5
   1   4  -3 15419.7 1342.55   5
   1   4  -3 16142.1 1342.50   2
  -1   4   3 17160.8 1343.84   2
  -1  -4  -2 3352.74 311.787   5
  -1  -4  -2 3443.37 312.298   4
  -1   4   2 3533.70 312.632   4
   1  -4   2 3746.95 312.727   4
   1   4  -2 3772.88 312.844   4
  -1   4   2 3524.68 312.720   1
  -1   4   2 3209.83 312.246   3
  -1  -4  -2 3857.67 312.099   3
  -1   4   2 2940.21 312.092   6
  -1  -4  -2 3395.42 311.658   6
   1  -4   2 2954.39 311.600   6
   1   4  -2 3422.02 310.874   6
   1   4  -2 3958.87 312.864   1
   1  -4   2 3239.79 312.166   5
  -1   4   2 3721.71 312.890   5
   1   4  -2 3937.25 312.260   5
   1   4  -2 4157.07 312.406   2
  -1   4   2 3616.46 312.892   2
  -1  -4  -1 14694.4 1423.33   5
   1   4  -1 19515.0 1425.04   4
  -1  -4  -1 14739.4 1423.62   4
  -1   4   1 18130.1 1424.92   4
   1  -4   1 16243.3 1424.21   4
  -1   4   1 18376.0 1425.00   1
  -1   4   1 14705.2 1423.98   3
  -1  -4  -1 18424.8 1423.97   3
  -1  -4  -1 15090.5 1423.12   6
   1  -4   1 14150.7 1423.36   6
   1   4  -1 15335.4 1422.96   6
  -1   4   1 14847.5 1424.16   6
   1   4  -1 18901.6 1424.86   1
  -1   4   1 16513.7 1424.63   5
   1  -4   1 14644.9 1423.81   5
   1   4  -1 18222.7 1424.14   5
   1   4  -1 17559.4 1423.99   2
  -1  -4  -1 16607.0 1424.00   2
  -1   4   1 16819.0 1424.71   2
  -1  -4   0 716.996 91.9774   2
   1   4   0 1016.34 93.0327   2
  -1   4   0 1056.05 93.9295   2
  -1   4   0 1038.32 93.6742   3
  -1  -4   0 1101.12 92.5289   3
  -1  -4   0 882.331 92.3104   6
   1  -4   0 872.378 93.7145   6
  -1   4   0 1087.67 94.0481   6
   1   4   0 981.321 92.3938   6
  -1   4   0 1073.18 94.0986   1
   1   4   0 1081.18 93.7905   1
  -1  -4   0 913.634 93.0722   5
   1   4   0 934.643 92.6808   5
  -1   4   0 1164.16 94.0007   5
  -1   4   0 1122.75 94.0810   4
   1  -4   0 986.943 94.5449   4
  -1  -4   0 1018.70 94.1840   4
   1   4   0 1225.33 94.2909   4
  -1  -4   1 16749.7 1420.23   2
   1   4   1 16687.5 1420.44   2
  -1   4  -1 17161.1 1421.11   2
   1  -4  -1 16800.4 1420.62   4
   1   4   1 18816.0 1421.33   4
  -1   4  -1 17090.7 1421.20   4
  -1  -4   1 15395.6 1420.20   4
  -1   4  -1 15103.9 1420.26   3
  -1  -4   1 17298.1 1419.63   3
   1   4   1 17929.1 1420.29   3
  -1  -4   1 14027.7 1418.92   6
   1  -4  -1 14467.8 1419.99   6
   1   4   1 16510.1 1419.99   6
  -1   4  -1 14599.6 1420.23   6
  -1   4  -1 17189.2 1421.15   1
   1   4   1 17453.2 1421.16   1
  -1   4  -1 17885.3 1421.31   5
   1   4   1 15950.6 1420.38   5
  -1  -4   1 16151.2 1419.80   5
  -1  -4   2 3900.97 323.007   2
   1   4   2 3325.91 322.905   2
  -1   4  -2 4117.76 324.309   2
  -1   4  -2 4079.24 324.059   4
   1  -4  -2 3593.16 323.491   4
   1   4   2 3896.84 323.837   4
  -1  -4   2 3300.08 322.953   4
  -1   4  -2 3624.68 323.168   3
  -1  -4   2 3887.68 322.007   3
   1   4   2 3928.76 323.136   3
  -1   4  -2 3617.53 323.223   6
  -1  -4   2 3378.57 321.575   6
   1  -4  -2 3232.83 323.005   6
   1   4   2 3848.15 323.120   6
  -1   4  -2 3734.42 323.816   1
   1   4   2 3876.94 323.847   1
   1   4   2 3368.16 323.018   5
  -1  -4   2 3235.95 322.221   5
  -1   4  -2 3875.51 323.884   5
  -1  -4   3 15135.8 1335.79   5
  -1   4  -3 17436.9 1337.71   5
   1   4   3 17004.3 1337.41   4
   1  -4  -3 14961.0 1336.58   4
  -1  -4   3 15073.0 1336.52   4
  -1   4  -3 14157.0 1336.32   3
   1   4   3 16114.1 1336.79   3
   1  -4  -3 14698.3 1336.92   3
  -1  -4   3 14610.7 1335.03   3
   1  -4  -3 15182.1 1336.62   5
   1   4   3 16342.3 1336.99   5
   1   4   3 14114.8 1336.29   6
  -1   4  -3 14112.9 1336.41   6
   1  -4  -3 13249.7 1336.11   6
  -1  -4   3 13621.5 1334.76   6
  -1   4  -3 17461.2 1337.62   2
   1   4   3 16937.1 1337.13   2
   1  -4  -3 16060.9 1337.39   2
  -1  -4   3 17105.7 1336.55   2
   1  -4  -3 15408.5 1337.19   1
   1   4   3 18106.0 1337.74   1
  -1   4  -4 3064.81 241.566   5
  -1  -4   4 2554.95 239.737   5
   1   4   4 2848.57 241.233   5
   1  -4  -4 2630.19 240.896   5
  -1  -4   4 2561.24 240.518   4
   1  -4  -4 2873.23 241.198   4
   1   4   4 2720.76 241.196   4
  -1   4  -4 2830.37 240.528   3
   1  -4  -4 2533.78 241.059   3
   1   4   4 3058.48 241.241   3
  -1  -4   4 2576.22 238.515   3
  -1  -4   4 2453.61 238.543   6
   1  -4  -4 2520.48 240.758   6
  -1   4  -4 2798.76 240.654   6
   1   4   4 3205.30 241.405   6
   1  -4  -4 2890.02 241.502   1
   1   4   4 2454.37 240.756   1
   1  -4  -4 2741.11 241.244   2
   1   4   4 2610.87 240.803   2
  -1  -4   4 2504.50 239.691   2
  -1   4  -4 3079.06 241.651   2
   1  -4  -5 5270.94 432.997   1
   1   4   5 5306.43 432.929   1
   1   4   5 5100.04 432.518   6
  -1  -4   5 4123.61 429.598   6
  -1   4  -5 5058.37 431.788   6
  -1  -4   5 5554.96 432.961   1
  -1  -4   5 4409.53 430.874   5
   1  -4  -5 4815.61 432.180   5
   1   4   5 4867.50 432.306   5
   1  -4  -5 5216.96 432.376   4
  -1  -4   5 4740.21 431.846   4
  -1  -4   5 4950.74 430.073   3
  -1   4  -5 4579.03 431.482   3
   1   4   5 5228.89 432.572   3
   1   4   5 4730.90 432.324   2
   1  -4  -5 5473.70 433.087   2
  -1   4  -5 5193.53 432.701   2
  -1  -4   6 2897.20 294.400   6
   1  -4  -6 3215.56 297.305   6
  -1  -4   6 4002.68 297.001   2
  -1  -4   6 3515.52 297.666   1
  -1  -4   6 3627.59 297.881   1
  -1  -4   6 3174.70 294.600   6
  -1  -4   6 2750.11 295.573   5
   1  -4  -6 3314.21 297.217   5
   1  -4  -6 3127.88 297.065   4
  -1  -4   6 2862.66 296.631   4
  -1  -4   6 3796.54 296.929   5
  -1  -4   6 3024.01 294.499   3
   1   4   6 3472.10 297.639   3
   1  -4  -6 3322.91 297.736   3
   1  -4  -6 3468.43 297.806   2
   1   4   6 3674.67 297.975   2
   1   4   6 3730.60 298.106   1
   1  -4  -6 3920.48 298.386   1
   1   4   7 28207.2 2505.68   6
   1  -4  -7 27850.6 2504.96   6
  -1  -4   7 26989.3 2502.71   6
  -1  -4   7 32470.8 2505.12   2
  -1  -4   7 30398.3 2505.72   1
  -1  -4   7 29129.7 2505.56   1
  -1  -4   7 26026.6 2503.87   5
  -1  -4   7 28254.7 2503.05   6
  -1  -4   7 35926.6 2505.62   5
   1   4   7 26004.1 2505.29   5
   1  -4  -7 27844.7 2504.89   5
   1  -4  -7 28911.6 2505.04   4
   1   4   7 24824.2 2505.05   4
  -1  -4   7 26576.3 2504.67   4
  -1  -4   7 29672.2 2503.22   3
   1   4   7 30077.4 2505.79   3
   1  -4  -7 32410.1 2506.36   3
   1  -4  -7 32216.8 2506.33   2
   1   4   7 27242.2 2505.37   2
   1   4   7 30244.4 2506.03   1
   1  -4  -7 31237.7 2506.18   1
   1  -4  -8 4864.03 372.484   1
   1   4   8 4370.66 371.962   1
  -1  -4   8 4264.41 371.470   1
  -1  -4   8 3916.97 368.204   6
   1  -4  -8 3800.78 370.899   6
   1   4   8 3929.49 371.165   6
  -1  -4   8 4480.59 370.584   2
  -1  -4   8 4540.98 371.736   1
  -1  -4   8 3699.95 369.501   5
  -1  -4   8 4508.30 368.772   6
   1   4   8 4330.07 371.481   5
   1  -4  -8 4020.48 370.937   5
  -1  -4   8 4388.43 370.386   5
   1  -4  -8 3690.39 370.554   4
   1   4   8 4244.22 371.532   4
  -1  -4   8 3770.55 370.398   4
  -1  -4   8 4144.25 368.544   3
  -1  -4   8 4015.44 370.956   4
   1  -4  -8 4303.24 371.723   3
   1   4   8 4740.89 372.354   3
   1  -4  -8 4315.26 371.673   2
   1   4   8 4000.71 371.422   2
  -1  -4   8 4336.82 370.349   2
   1   4   9 295.314 44.0827   1
   1  -4  -9 316.759 43.0154   1
  -1  -4   9 345.659 43.1476   1
   1   4   9 432.742 42.4242   6
   1  -4  -9 332.943 46.7396   6
  -1  -4   9 264.472 38.0095   6
  -1  -4   9 315.540 37.3134   3
  -1  -4   9 347.779 41.0206   2
  -1  -4   9 270.767 41.8341   1
  -1  -4   9 361.807 37.9711   6
  -1  -4   9 269.519 42.2349   5
   1  -4  -9 250.769 44.3534   5
   1   4   9 360.609 40.9162   5
   1   4   9 357.362 41.2626   4
   1  -4  -9 300.477 45.5350   4
  -1  -4   9 270.992 44.6514   4
  -1  -4   9 320.092 39.9949   4
  -1  -4   9 329.082 37.7461   3
   1   4   9 290.119 43.9454   3
   1  -4  -9 433.642 44.9274   3
   1  -4  -9 388.891 44.4013   2
   1   4   9 385.138 44.6604   2
  -1  -4   9 360.014 41.3244   2
  -1  -4  10 2465.48 232.441   1
   1   4  10 2851.23 233.215   6
  -1  -4  10 2380.73 229.320   3
  -1   4 -10 2862.58 231.906   3
  -1  -4  10 2920.50 232.118   2
  -1   4 -10 2908.04 233.561   2
  -1   4 -10 2190.87 230.644   6
  -1  -4  10 2459.67 229.481   6
   1   4  10 2527.16 232.235   5
  -1   4 -10 2683.63 232.512   5
   1   4  10 2339.57 232.025   4
  -1  -4  10 2981.90 233.146   4
   1   4  10 2844.20 233.882   3
   1  -4 -10 2831.81 233.738   3
   1  -4 -10 2675.26 233.188   2
   1   4  10 2465.08 232.866   2
   1  -4 -10 2409.16 232.775   1
   1   4  10 2223.03 232.191   1
  -1  -4  11 21073.7 2035.88   1
  -1   4 -11 26361.3 2037.52   1
   1   4  11 21325.6 2036.18   6
  -1   4 -11 21570.2 2034.99   3
  -1  -4  11 23797.9 2033.88   3
  -1   4 -11 25960.7 2037.16   2
  -1  -4  11 25762.1 2036.05   2
  -1  -4  11 24114.0 2033.98   6
  -1   4 -11 19442.3 2033.90   6
   1   4  11 23379.0 2036.74   5
  -1  -4  11 22687.9 2035.43   5
   1   4  11 23460.6 2036.65   4
  -1  -4  11 24072.0 2036.84   4
   1   4  11 23807.4 2036.88   3
   1  -4 -11 26312.2 2037.49   3
   1   4  11 23229.3 2036.71   2
   1  -4 -11 23573.2 2036.75   2
   1  -4 -11 25789.8 2037.31   1
   1   4  11 23797.4 2036.79   1
  -1  -4  12 2966.69 273.038   1
  -1   4 -12 3190.31 273.843   1
   1   4  12 3177.42 272.726   6
  -1  -4  12 3434.20 270.193   6
  -1   4 -12 2578.73 270.502   6
  -1  -4  12 2800.98 270.897   5
   1   4  12 2840.14 272.008   5
   1   4  12 2484.69 271.343   4
  -1  -4  12 3006.40 272.238   4
   1  -4 -12 3697.72 274.703   3
   1   4  12 3148.96 273.683   3
  -1  -4  12 3303.17 270.109   3
  -1   4 -12 3252.12 271.873   3
  -1   4 -12 3869.90 274.486   2
  -1  -4  12 2870.02 271.920   2
   1   4  12 3130.14 273.386   2
   1  -4 -12 3278.17 273.790   2
   1  -4 -12 2568.83 272.079   1
   1   4  12 3079.78 273.457   1
  -1   4 -13 2842.98 237.228   1
  -1  -4  13 2534.10 235.984   1
  -1   4 -13 2294.07 233.742   6
  -1  -4  13 2957.34 235.071   5
   1   4  13 2455.50 234.895   5
   1   4  13 2281.74 234.580   4
  -1  -4  13 2295.05 234.461   4
   1  -4 -13 2887.75 237.457   3
   1  -4 -13 2576.03 236.659   1
   1   4  13 2633.80 236.797   1
  -1  -4  13 2910.71 235.280   2
  -1   4 -13 2935.66 237.052   2
   1  -4 -13 2600.68 236.373   2
   1   4  13 2525.26 236.536   2
  -1  -4  13 2819.18 233.046   3
  -1   4 -13 2872.56 235.346   3
  -1   4 -14 3254.62 299.050   3
  -1  -4  14 3642.03 297.784   3
  -1   4 -14 3520.29 300.927   2
  -1  -4  14 3270.74 298.989   2
   1  -4 -14 2959.47 300.013   1
   1   4  14 3326.90 300.924   1
  -1  -4  14 3556.76 299.210   5
   1   4  14 3500.90 300.081   5
   1   4  14 3347.35 299.967   4
  -1  -4  14 3339.44 299.655   4
   1  -4 -14 3490.50 301.442   3
   1  -4 -14 3516.46 301.503   2
   1   4  14 3085.82 300.257   2
  -1  -4  14 2735.85 299.347   1
  -1   4 -14 3795.43 302.223   1
  -1   4 -15 2513.13 204.533   1
  -1  -4  15 2206.83 203.053   1
   1   4  15 2200.42 201.235   6
  -1  -4  15 2350.58 199.458   3
  -1   4 -15 2337.53 201.881   3
  -1   4 -15 2714.42 204.608   2
  -1  -4  15 2083.09 198.783   6
  -1  -4  15 2178.14 200.585   5
   1   4  15 2197.76 201.397   5
   1   4  15 1715.38 199.683   4
  -1  -4  15 2392.27 202.053   4
   1   4  15 2152.06 202.772   3
   1  -4 -15 2617.34 204.618   3
   1   4  15 2012.30 202.678   2
  -1  -4  15 2347.20 201.555   2
   1  -4 -15 2353.80 203.363   2
   1  -4 -15 2341.48 204.031   1
   1   4  15 2142.37 203.370   1
   1   4  16 2995.73 272.931   6
  -1   4 -16 2906.37 272.529   3
  -1  -4  16 3112.55 271.183   3
  -1   4 -16 3529.29 275.446   2
  -1  -4  16 3013.95 270.505   6
   1   4  16 2701.30 272.070   5
  -1  -4  16 3262.52 273.009   5
   1   4  16 3107.07 273.102   4
  -1  -4  16 3066.93 273.107   4
   1  -4 -16 3383.49 275.505   3
   1  -4 -16 3134.58 274.486   2
  -1  -4  16 3031.38 272.896   2
   1  -4 -16 2799.25 274.145   1
  -1   4 -16 3348.32 275.788   1
  -1  -4  16 2818.31 273.471   1
   1   4  17 945.423 92.2637   6
  -1  -4  17 970.603 91.3563   3
   1  -4 -17 1127.73 99.3986   3
  -1   4 -17 946.225 95.4324   3
  -1   4 -17 1056.47 97.3410   2
  -1  -4  17 838.583 89.9943   6
  -1  -4  17 1013.78 91.8970   5
   1   4  17 842.478 91.8487   4
  -1  -4  17 848.817 91.4188   4
   1  -4 -17 842.098 97.2828   2
  -1  -4  17 784.880 93.6242   2
  -1   4 -17 936.568 98.3359   1
   1  -4 -17 983.757 98.8402   1
   1  -4 -18 1518.10 148.367   1
  -1  -4  18 1373.09 145.535   1
  -1   4 -18 1567.05 148.969   1
   1   4  18 1526.33 143.709   6
  -1  -4  18 1725.95 143.592   3
   1  -4 -18 1585.92 148.361   3
  -1   4 -18 1427.87 145.416   3
  -1   4 -18 1865.83 149.042   2
  -1  -4  18 1547.06 141.494   6
  -1  -4  18 1436.59 142.987   5
   1   4  18 1534.99 143.831   4
  -1  -4  18 1444.70 143.507   4
   1   4  18 1522.90 146.777   3
  -1  -4  18 1536.41 145.177   2
   1  -4 -18 1474.33 147.250   2
   1   4  18 1544.06 148.367   1
   1   4  19 791.770 87.7815   6
  -1  -4  19 913.399 86.6673   6
   1  -4 -19 998.032 95.2402   3
  -1   4 -19 941.889 92.0017   3
  -1   4 -19 853.952 94.2553   2
   1   4  19 893.516 87.7925   5
  -1  -4  19 861.076 87.1397   5
   1   4  19 901.848 88.1581   4
  -1  -4  19 979.076 88.8904   4
   1   4  19 808.985 93.3196   3
   1   4  19 852.838 95.3531   1
   1   4  19 745.604 92.1589   2
  -1  -4  19 889.607 93.3563   1
  -1  -4  20 2053.64 150.300   6
   1   4  20 1656.61 151.293   6
  -1  -4  20 1700.04 150.135   3
  -1   4 -20 1785.58 153.471   3
   1   4  20 1548.04 154.707   1
  -1  -4  20 1353.19 149.144   5
   1   4  20 1520.10 150.505   5
   1   4  20 1424.68 150.181   4
  -1  -4  20 1530.06 150.422   4
   1   4  20 1856.23 155.089   3
   1  -4 -20 1349.27 155.721   1
  -1   4 -20 1882.56 157.839   1
  -1  -4  20 1603.16 154.189   1
   1   4  20 1413.60 153.138   2
   1   4  21 138.356 38.7919   6
  -1   4 -21 157.045 51.5887   3
   1  -4 -21 196.799 57.3391   3
  -1  -4  21 124.689 44.1210   3
  -1   4 -21 88.5569 53.1017   2
  -1  -4  21 136.383 39.4033   5
   1   4  21 249.740 41.3779   5
   1   4  21 192.274 53.6288   2
  -1  -4  21 92.7311 49.4971   2
   1  -4 -21 133.354 52.8059   2
  -1  -4  21 194.006 41.2661   4
   1   4  21 96.5840 38.4762   4
   1   4  21 229.142 53.7739   3
  -1  -4  21 210.647 42.2777   6
   1  -4 -21 71.5765 55.5282   1
  -1  -4  21 116.221 52.2600   1
  -1   4 -21 124.119 57.8087   1
   1   4  21 74.6737 52.9072   1
  -1  -4  22 816.630 78.5519   5
  -1  -4  22 775.601 83.1918   2
   1  -4 -22 621.868 86.3068   2
   1   4  22 657.504 82.2290   2
  -1   4 -22 659.280 88.7783   1
  -1  -4  22 650.085 84.1809   1
   1  -4 -22 643.125 87.7558   1
   1   4  22 510.652 82.9377   3
  -1  -4  22 516.487 75.6850   6
  -1   4 -22 786.104 86.5810   2
  -1  -4  22 689.648 78.8295   3
  -1   4 -22 693.616 80.3391   3
   1  -4 -22 710.892 87.2520   3
   1   4  22 735.558 86.4669   1
   1  -4 -23 61.1553 57.3518   3
  -1  -4  23 81.0060 46.1237   3
  -1   4 -23-62.2361 53.3203   3
  -1   4 -23 40.8404 55.3739   2
  -1  -4  23 55.6428 39.0786   6
   1   4  23 60.9794 38.5233   5
  -1  -4  23-16.9158 37.5064   5
   1  -4 -23 41.4819 54.7887   2
  -1  -4  23 83.9138 48.7127   2
   1   4  23 86.8856 52.7475   2
   1   4  23 61.1941 39.3827   4
   1   4  23 94.0499 52.6106   3
  -1  -4  23-4.09801 51.8357   1
  -1   4 -23-16.9245 60.6519   1
   1  -4 -23 58.9147 56.7849   1
   1   4  23 74.6787 54.0566   1
   1   4  24 428.598 61.3101   6
   1  -4 -24 618.915 77.5820   3
  -1   4 -24 587.424 76.1234   2
  -1  -4  24 506.346 63.0342   6
   1   4  24 353.347 60.2100   5
  -1  -4  24 469.879 62.5221   5
  -1  -4  24 460.022 68.1855   2
   1   4  24 410.983 70.7190   2
   1  -4 -24 400.003 74.1237   2
  -1  -4  24 407.048 60.4787   4
   1   4  24 422.908 62.0063   4
   1   4  24 464.555 70.9033   3
   1  -4 -24 513.589 76.9333   1
  -1  -4  24 386.780 70.3863   1
  -1   4 -24 516.155 77.2741   1
   1   4  24 390.946 74.4619   1
   1   4  25 132.375 45.1696   6
  -1   4 -25 81.8725 60.0090   3
   1  -4 -25 29.9663 61.3338   3
  -1  -4  25 119.015 52.6916   3
  -1   4 -25 90.2992 61.3415   2
  -1  -4  25 140.927 45.7238   6
   1   4  25 109.705 43.7695   5
   1  -4 -25 74.0910 62.6639   2
   1   4  25 164.535 57.8856   2
  -1  -4  25 169.842 53.9548   2
  -1  -4  25 138.361 42.7971   4
   1   4  25 150.338 45.6415   4
   1   4  25 124.053 58.8254   3
   1  -4 -25 123.730 65.5679   1
  -1   4 -25 221.971 66.9369   1
  -1  -4  25 150.524 57.4418   1
   1   4  25 208.588 61.8407   1
   1   4  26 216.739 51.5861   6
  -1   4 -26 172.463 66.5152   3
   1  -4 -26 210.030 68.9035   3
  -1  -4  26 148.695 56.7555   3
  -1   4 -26 167.266 66.4969   2
  -1  -4  26 226.431 52.2206   6
   1   4  26 246.200 47.9348   5
  -1  -4  26 131.889 48.7709   5
   1   4  26 189.980 60.4584   2
  -1  -4  26 195.153 58.1271   2
   1  -4 -26 178.204 64.6911   2
  -1  -4  26 218.838 50.3095   4
   1   4  26 185.633 48.5097   4
   1   4  26 135.291 59.7101   3
   1  -4 -26 216.740 66.6897   1
  -1   4 -26 140.568 65.4994   1
  -1  -4  26 193.385 63.5565   1
   1   4  26 257.207 67.0867   1
  -1  -4  27 132.323 51.0504   6
  -1  -4  27 58.3784 45.3583   5
   1   4  27-5.26794 39.3232   5
   1  -4 -27 72.7276 63.5019   2
  -1  -4  27 4.25332 54.8640   2
   1   4  27 44.9981 58.9046   2
   1   4  27 47.6754 44.5120   4
  -1  -4  27 73.2701 45.8007   4
   1   4  27 71.1027 59.8863   3
  -1   4 -27 85.4217 63.6970   2
   1  -4 -27 174.146 67.3588   3
  -1  -4  27 89.9433 53.9980   3
  -1   4 -27 94.7386 64.3886   3
   1   4  27 25.8638 43.0833   6
  -1   4 -27 9.24435 67.1899   1
   1  -4 -27 55.2517 67.0661   1
  -1  -4  27 4.47983 61.1404   1
   1   4  28 226.846 49.4763   5
  -1  -4  28 40.1217 46.9539   5
  -1  -4  28 113.112 56.0641   2
   1  -4 -28 194.500 71.3774   2
  -1  -4  28 123.575 47.7113   4
   1   4  28 157.574 50.7572   4
  -1   4 -28 210.913 73.6037   2
  -1  -4  28 38.6693 52.1122   6
   1  -4 -28 113.821 71.7597   3
  -1  -4  28 177.766 60.4964   3
  -1   4 -28 156.326 68.8110   3
   1  -4 -28 135.975 73.9091   1
  -1   4 -28 79.9391 69.9357   1
   1   4  28 137.868 50.6744   6
  -1  -4  29 164.189 56.3338   2
   1  -4 -29 103.630 70.0016   2
   1   4  29 89.0423 51.6307   4
  -1  -4  29 77.1043 45.7770   4
  -1   4 -29 74.7235 69.0757   2
   1  -4 -29 52.4181 69.8456   1
  -1   4 -29 128.992 73.1436   1
   1  -4 -29 203.882 73.6816   3
  -1   4 -29 56.2450 68.1520   3
  -1  -4  29 63.6606 57.8254   3
   1   4  29 71.8796 50.0201   5
  -1  -4  29 87.7456 50.7247   5
   1   4  29 48.8652 51.0172   6
   1  -4 -30 4.78208 71.6772   2
   1   4  30 62.5880 48.9096   4
  -1  -4  30 11.2708 47.1714   4
  -1   4 -30 18.9797 72.2572   2
   1  -4 -30 23.5434 74.6083   3
  -1   4 -30 66.3586 70.1033   3
  -1  -4  30 94.0045 62.8831   3
   1   4  30 22.1976 48.9275   6
   1   4  30 22.6133 47.3208   5
  -1  -4  30 37.1325 49.1496   5
   1  -5  29 21.7262 49.2453   5
  -1   5  29-88.7920 48.5911   5
  -1   5  29 78.6979 49.6273   4
   1  -5  29 5.64121 46.2791   4
   1   5 -29-36.6123 69.0064   2
   1  -5  29 38.7102 50.0299   6
  -1  -5 -29 52.5247 70.9110   3
   1   5 -29 56.4146 65.0477   3
   1  -5  29 38.1404 58.4016   3
  -1   5  29 32.7301 49.0723   6
   1   5 -29 14.3876 74.5781   1
  -1   5  28 5.33483 47.8490   6
   1   5 -28-27.3754 64.5451   3
   1  -5  28 82.8938 59.9164   3
  -1  -5 -28 61.1777 72.2625   3
   1   5 -28-4.48789 64.8774   2
   1  -5  28 70.4459 48.4456   6
  -1   5  28-27.1228 44.3445   5
   1  -5  28-10.6046 46.4114   5
  -1   5  28-10.9918 46.0578   4
   1  -5  28-11.0375 47.9016   4
  -1  -5 -28-18.9816 70.1880   2
   1   5 -28 51.9262 69.8207   1
   1   5 -27-46.4354 67.4385   1
  -1   5  27 52.9513 44.0288   5
   1  -5  27 77.5237 44.5356   5
  -1   5  27-16.0985 43.6459   4
   1  -5  27 102.378 47.0878   4
  -1   5  27 22.3352 59.6973   3
   1   5 -27-21.9472 63.0413   2
   1  -5  27 20.2302 55.4161   3
  -1  -5 -27-97.2863 67.8218   3
   1  -5  27 39.9691 57.1890   2
  -1  -5 -27 84.0855 67.1548   2
  -1   5  27-10.4205 45.5354   6
   1  -5  26 157.258 62.6498   1
   1   5 -26 41.0104 67.7500   1
  -1   5  26 193.155 51.0055   6
   1  -5  26 141.988 57.2609   3
  -1  -5 -26 104.676 68.3173   3
   1   5 -26 120.976 60.0888   3
   1   5 -26 141.486 63.3691   2
   1  -5  26 127.827 49.4236   6
   1  -5  26 85.5292 45.8131   5
  -1   5  26 154.897 45.4707   5
  -1   5  26 99.4137 47.0430   4
   1  -5  26 147.149 46.4856   4
  -1   5  26 57.0845 57.9006   3
   1  -5  26 152.499 58.6525   2
  -1  -5 -26 243.278 68.6265   2
  -1   5  26 48.8311 58.2232   2
  -1   5  26 165.666 61.3361   1
   1   5 -25 290.268 71.8243   1
   1  -5  25 211.771 65.6039   1
  -1   5  25 232.756 53.7480   6
   1  -5  25 291.879 62.1030   3
  -1  -5 -25 317.225 73.1461   3
   1   5 -25 321.890 63.9206   3
   1   5 -25 179.684 63.5672   2
   1  -5  25 367.208 64.4523   2
   1  -5  25 451.788 59.2876   6
  -1   5  25 296.613 52.4847   5
   1  -5  25 308.005 54.3380   5
  -1   5  25 280.103 52.2879   4
   1  -5  25 214.923 51.8435   4
  -1   5  25 314.555 65.4436   3
  -1  -5 -25 207.100 68.7995   2
  -1   5  25 283.194 62.2294   2
  -1   5  25 254.938 66.3918   1
   1   5 -24 336.300 71.8886   1
   1  -5  24 328.632 65.9429   1
  -1   5  24 399.914 56.0591   6
   1  -5  24 257.526 60.6161   3
   1   5 -24 262.448 62.2207   3
  -1  -5 -24 170.752 67.9001   3
   1  -5  24 467.569 66.2836   2
   1   5 -24 390.411 67.9920   2
   1  -5  24 349.725 56.1954   6
   1  -5  24 308.531 54.3785   5
  -1   5  24 317.686 54.8499   5
  -1   5  24 311.875 52.1806   4
   1  -5  24 273.654 52.2718   4
  -1   5  24 240.728 63.1295   3
  -1  -5 -24 361.639 70.9313   2
  -1   5  24 273.187 63.6790   2
  -1   5  24 340.224 65.1193   1
  -1   5  23 23.4208 38.9217   6
  -1  -5 -23 34.2657 60.5048   3
   1  -5  23 105.014 50.3026   3
   1   5 -23 16.3782 49.9149   3
   1  -5  23 40.7586 54.2502   2
   1   5 -23 146.218 59.5497   2
  -1   5  23 47.4594 39.9083   5
  -1   5  23 48.0494 38.2717   4
  -1  -5 -23 43.1433 58.6893   2
  -1   5  23 133.590 54.4054   2
  -1   5  23 49.6001 52.1578   3
  -1   5  23 71.6368 54.6358   1
   1  -5  23 119.046 44.2744   6
  -1  -5 -23 77.7172 58.5984   1
   1   5 -23 46.9267 57.0287   1
   1  -5  23 93.0584 57.0195   1
   1   5 -22 91.4906 55.8174   1
  -1  -5 -22 84.2521 57.9231   1
  -1   5  22 82.3107 53.5183   1
  -1  -5 -22 63.1843 54.5620   2
  -1   5  22 36.6956 49.5760   2
  -1   5  22 72.7224 52.2121   3
   1  -5  22 19.8714 49.0911   2
  -1  -5 -22-71.1352 57.2780   3
   1  -5  22 70.1834 48.1413   3
   1   5 -22-21.9766 48.9850   3
   1  -5  22 80.2283 40.7792   6
   1  -5  21 187.268 44.8025   6
   1  -5  21 292.606 46.4913   5
  -1   5  21 212.597 56.9829   1
  -1   5  21 127.266 53.3747   2
  -1  -5 -21 274.994 62.1912   2
  -1   5  21 153.731 54.3263   3
   1  -5  21 235.958 55.8429   2
  -1  -5 -21 293.929 63.8669   3
   1   5 -21 285.395 54.3222   3
  -1   5  21 237.996 44.0614   6
   1   5 -21 246.893 61.4773   1
  -1  -5 -21 217.510 60.6093   1
  -1   5  20 1480.45 154.441   6
   1   5 -20 1376.30 153.218   3
  -1  -5 -20 1733.11 160.711   3
   1   5 -20 1643.69 158.030   2
   1  -5  20 1858.15 154.974   6
  -1   5  20 1602.46 154.644   5
   1  -5  20 1835.31 155.977   5
  -1   5  20 1614.48 154.603   4
  -1  -5 -20 1717.14 159.634   2
  -1   5  20 1490.16 156.837   2
   1  -5  20 1570.85 157.838   2
  -1   5  20 1605.91 157.412   3
  -1   5  20 1460.10 157.102   1
   1   5 -20 1816.18 160.954   1
  -1  -5 -20 1635.96 159.881   1
  -1   5  19 1674.80 146.377   6
   1  -5  19 1432.69 145.681   3
  -1  -5 -19 1646.35 150.711   3
   1   5 -19 1596.88 144.954   3
   1   5 -19 1784.37 149.881   2
   1  -5  19 1721.04 145.176   6
   1  -5  19 1660.63 146.020   5
  -1   5  19 1426.35 144.759   5
  -1   5  19 1280.04 143.561   4
   1  -5  19 1545.96 147.693   2
  -1  -5 -19 1834.82 151.628   2
  -1   5  19 1324.73 147.640   2
  -1   5  19 1345.50 147.534   3
  -1   5  19 1410.64 148.283   1
  -1  -5 -19 1247.25 147.971   1
  -1   5  18 211.060 40.8348   6
   1  -5  18 197.946 47.0703   3
   1  -5  18 296.704 50.5379   2
   1   5 -18 305.419 51.9960   2
   1  -5  18 181.285 42.3264   6
  -1   5  18 144.313 37.5789   5
   1  -5  18 138.605 37.0970   5
  -1   5  18 254.609 40.3983   4
  -1   5  18 164.361 49.8324   2
  -1   5  18 236.041 51.1398   3
  -1   5  18 183.800 51.4738   1
   1   5 -18 194.382 44.7032   3
   1   5 -17 117.590 48.6876   1
  -1  -5 -17 79.8443 48.0265   1
  -1   5  17 65.2746 31.1734   6
   1  -5  17 35.1486 39.3178   3
  -1  -5 -17 76.2658 46.5752   3
   1   5 -17 54.2030 41.9669   2
   1   5 -17 60.4909 39.6155   6
   1  -5  17 86.6816 34.4223   6
  -1   5  17 38.5847 28.6812   5
   1  -5  17 114.688 33.0268   5
  -1   5  17 42.7414 29.2072   4
  -1  -5 -17 18.1862 45.7309   2
  -1   5  17 77.8345 42.9785   2
  -1   5  17 95.1414 45.7336   3
  -1   5  17 21.3494 44.5714   1
   1   5 -17 51.5563 38.8349   3
  -1   5  16 2743.28 262.660   6
  -1  -5 -16 3357.06 266.733   3
   1  -5  16 2894.85 262.050   3
   1   5 -16 3047.97 261.073   3
  -1   5  16 2566.53 261.965   5
   1  -5  16 3365.44 264.131   5
  -1   5  16 3103.37 263.491   4
   1  -5  16 2537.77 262.406   4
   1   5 -16 3516.26 264.960   2
   1  -5  16 2857.66 261.768   6
   1   5 -16 2471.64 259.321   6
  -1  -5 -16 2856.27 264.799   1
   1   5 -16 3344.56 266.660   1
  -1   5  15 8548.98 705.533   6
   1  -5  15 8304.61 703.593   3
  -1  -5 -15 9166.87 706.660   3
   1   5 -15 10513.3 706.277   2
   1  -5  15 8214.94 705.064   2
   1  -5  15 9292.20 704.439   6
   1   5 -15 6875.25 700.673   6
   1  -5  15 9907.30 706.731   5
  -1   5  15 8687.30 705.744   5
  -1   5  15 7464.64 704.678   4
   1  -5  15 7328.71 704.257   4
  -1  -5 -15 8267.44 705.726   1
   1   5 -15 9146.34 706.587   1
  -1   5  14 376.982 57.1210   1
   1   5 -14 410.041 58.9829   1
   1  -5  14 360.433 57.5714   1
  -1  -5 -14 461.261 58.3720   1
  -1   5  14 324.265 47.9424   6
  -1  -5 -14 440.335 60.2782   3
   1  -5  14 408.699 52.0122   3
   1   5 -14 557.778 55.9535   2
   1  -5  14 388.692 55.3998   2
   1   5 -14 352.547 51.3782   6
   1  -5  14 430.863 49.5379   6
  -1   5  14 389.116 48.4566   5
   1  -5  14 468.979 50.6499   5
  -1   5  14 407.220 49.1272   4
   1  -5  14 390.021 48.5031   4
  -1   5  14 449.522 57.5006   3
  -1   5  14 417.639 57.0851   2
   1   5 -14 440.089 51.3147   3
   1  -5  13 1393.22 121.313   1
  -1   5  13 1224.11 116.980   6
   1  -5  13 1291.12 117.383   3
   1  -5  13 1451.20 120.146   2
   1  -5  13 1340.41 116.849   6
   1  -5  13 1395.32 117.714   5
  -1   5  13 980.552 115.801   5
  -1   5  13 1148.18 116.716   4
   1  -5  13 1349.85 117.460   4
  -1   5  13 1223.63 119.854   3
  -1   5  13 1126.71 118.793   2
  -1  -5 -13 1166.75 120.028   2
  -1  -5 -13 1191.76 120.307   1
  -1   5  13 1133.83 119.723   1
  -1  -5 -12 1752.81 161.112   1
  -1   5  12 1685.01 160.377   1
   1  -5  12 1859.54 161.072   1
   1  -5  12 1463.25 157.386   6
  -1   5  12 1677.09 158.274   6
   1  -5  12 1687.73 157.779   3
   1  -5  12 1830.98 161.293   1
   1  -5  12 2010.37 160.550   2
   1  -5  12 1740.85 157.216   6
   1  -5  12 2038.43 159.642   5
  -1   5  12 1625.80 158.004   5
  -1   5  12 1586.85 157.936   4
   1  -5  12 1799.99 158.694   4
   1  -5  12 1653.02 157.819   3
  -1   5  12 1607.29 159.873   3
  -1  -5 -12 1770.05 160.587   3
  -1   5  12 1630.43 159.585   2
  -1  -5 -12 1666.31 160.110   2
   1  -5  12 1744.75 159.774   2
  -1  -5 -11 4042.23 342.731   1
  -1   5  11 3729.27 342.326   1
   1  -5  11 4320.44 343.589   1
  -1   5  11 4030.32 342.414   6
   1  -5  11 3163.42 339.422   6
   1  -5  11 3770.10 340.558   3
   1  -5  11 4135.28 342.348   2
   1  -5  11 4210.43 343.305   1
   1  -5  11 4179.10 340.776   6
  -1   5  11 3502.57 341.221   5
   1  -5  11 4070.25 342.014   5
  -1   5  11 3490.05 341.374   4
   1  -5  11 4073.13 342.345   4
   1  -5  11 3630.15 340.483   3
  -1  -5 -11 3779.47 342.641   3
  -1   5  11 3484.38 341.797   3
  -1  -5 -11 4281.31 343.401   2
  -1   5  11 3644.25 341.990   2
   1  -5  11 4066.74 342.316   2
  -1  -5 -10 1167.50 117.595   1
  -1   5  10 1110.42 116.866   1
   1  -5  10 1516.90 119.567   1
   1  -5  10 1087.90 115.120   6
   1  -5  10 1160.62 115.429   3
   1  -5  10 1375.57 118.820   1
   1  -5  10 1334.26 117.817   2
   1  -5  10 1196.45 114.403   6
   1  -5  10 1409.03 116.623   5
  -1   5  10 845.123 113.343   5
  -1   5  10 1361.47 116.296   4
   1  -5  10 1306.60 115.995   3
   1  -5  10 1345.65 116.244   4
  -1  -5 -10 1275.21 118.178   3
  -1   5  10 1199.41 117.039   2
  -1  -5 -10 1333.21 118.059   2
   1  -5  10 1145.31 116.717   2
  -1  -5  -9 6387.03 514.111   1
  -1   5   9 5344.83 513.078   1
   1  -5   9 6563.22 514.301   1
  -1   5   9 5185.69 512.613   6
   1  -5   9 4993.77 510.800   6
   1  -5   9 5786.70 511.752   3
   1  -5   9 6401.22 513.668   2
   1  -5   9 6477.61 514.173   1
   1  -5   9 4916.24 511.541   6
  -1   5   9 5817.85 513.138   5
   1  -5   9 6961.33 514.158   5
  -1   5   9 5833.96 513.392   4
   1  -5   9 5134.00 511.537   3
   1  -5   9 5513.99 512.924   4
  -1  -5  -9 7343.49 514.901   3
  -1   5   9 5613.28 513.289   3
  -1  -5  -9 6498.91 514.098   2
  -1   5   9 5822.47 513.250   2
   1  -5   9 5929.18 513.121   2
   1  -5   8 27.6796 31.0649   1
  -1   5   8-13.0579 22.0234   6
   1  -5   8-5.29327 29.0564   6
  -1  -5  -8 34.6961 27.0590   3
   1  -5   8 16.5063 31.6865   5
   1  -5   8 19.4081 26.2031   2
   1  -5   8 18.1825 26.6922   3
   1  -5   8 2.48242 21.1219   5
  -1   5   8 25.8706 22.5866   4
   1  -5   8-15.6667 21.4183   4
   1  -5   8-2.03636 25.0359   3
  -1   5   8 10.0671 28.6791   3
   1  -5   8-25.4132 28.8637   1
   1  -5   8-7.20917 27.2938   2
  -1  -5  -8 22.3733 26.7519   2
  -1   5   8-9.98172 29.3983   1
  -1  -5  -8 22.5435 27.5918   1
  -1  -5  -7 11720.4 1059.91   1
  -1   5   7 12022.1 1060.25   1
   1  -5   7 11069.2 1058.77   5
  -1  -5  -7 10636.8 1058.59   5
  -1  -5  -7 11716.3 1059.11   4
   1  -5   7 10004.1 1058.59   4
  -1   5   7 13381.6 1060.89   4
   1  -5   7 12282.9 1058.95   3
  -1   5   7 12747.0 1060.56   3
  -1  -5  -7 14028.8 1060.81   3
  -1  -5  -7 12005.2 1059.15   6
   1  -5   7 10932.0 1057.96   6
  -1   5   7 11366.6 1059.88   6
   1  -5   7 13706.4 1060.98   1
  -1  -5  -7 12572.3 1060.17   2
   1  -5   7 14201.3 1060.73   2
  -1  -5  -6 6003.57 506.225   1
  -1   5   6 5853.22 506.079   1
   1  -5   6 5509.88 504.946   5
  -1   5   6 6158.58 506.135   5
  -1  -5  -6 5175.75 504.702   5
  -1   5   6 6405.25 506.437   4
  -1  -5  -6 5155.66 504.848   4
   1  -5   6 5355.58 505.129   4
   1   5  -6 6474.75 506.400   4
   1   5  -6 5917.51 503.140   3
   1  -5   6 5336.93 504.341   3
  -1  -5  -6 6426.79 506.124   3
  -1   5   6 5755.09 505.867   3
   1  -5   6 4790.78 503.798   6
   1   5  -6 5032.71 502.709   6
  -1   5   6 6039.90 506.149   6
  -1  -5  -6 5130.21 504.606   6
   1   5  -6 5433.60 505.343   1
   1  -5   6 6935.15 507.116   1
  -1  -5  -6 5783.06 505.708   2
  -1   5   6 6185.46 506.327   2
   1  -5   6 5686.20 505.510   2
   1   5  -6 5868.80 505.042   2
  -1   5   5 4019.43 380.627   1
  -1  -5  -5 4351.47 380.772   1
   1   5  -5 4933.76 380.219   5
   1  -5   5 3804.75 379.774   5
  -1   5   5 4051.84 380.473   5
  -1  -5  -5 3903.44 379.708   5
   1   5  -5 4747.27 380.951   4
  -1  -5  -5 3977.14 379.975   4
   1  -5   5 4197.92 380.364   4
  -1   5   5 4721.13 381.198   4
   1   5  -5 4157.61 378.070   3
   1  -5   5 4144.15 379.507   3
  -1   5   5 4245.59 380.793   3
  -1  -5  -5 4666.52 380.835   3
  -1   5   5 4018.66 380.245   6
   1  -5   5 3517.09 378.742   6
  -1  -5  -5 3800.60 379.473   6
   1   5  -5 4583.66 378.233   6
   1  -5   5 4696.35 381.468   1
   1   5  -5 4811.45 381.248   1
  -1  -5  -5 4427.39 380.575   2
   1  -5   5 4434.00 380.670   2
  -1   5   5 4325.62 381.023   2
   1   5  -5 4551.81 379.925   2
  -1  -5  -4 1433.69 129.757   1
  -1   5   4 1459.33 130.156   1
   1  -5   4 1243.69 129.120   5
   1   5  -4 1554.58 128.565   5
  -1   5   4 1222.13 128.590   5
  -1  -5  -4 1213.82 129.020   5
  -1   5   4 1568.73 129.661   4
  -1  -5  -4 1341.18 129.391   4
   1  -5   4 1283.71 129.604   4
   1   5  -4 1528.49 129.440   4
   1   5  -4 1365.55 126.609   3
   1  -5   4 1294.66 127.924   3
  -1   5   4 1386.82 129.638   3
  -1  -5  -4 1280.02 128.535   3
  -1  -5  -4 1363.83 129.118   6
  -1   5   4 1672.91 129.984   6
   1   5  -4 1277.25 126.478   6
   1  -5   4 1102.17 127.998   6
   1   5  -4 1542.08 130.027   1
   1  -5   4 1734.09 130.901   1
  -1  -5  -4 1332.13 128.701   2
  -1   5   4 1316.31 129.264   2
   1  -5   4 1621.15 129.915   2
   1   5  -4 1510.72 128.451   2
   1   5  -3 36133.1 2866.22   5
   1  -5   3 30573.1 2865.60   5
  -1   5   3 32718.3 2866.76   5
  -1  -5  -3 29177.0 2865.17   5
  -1  -5  -3 31284.8 2865.64   4
   1  -5   3 32144.1 2865.91   4
  -1   5   3 35505.7 2867.06   4
   1   5  -3 31363.9 2864.42   3
  -1  -5  -3 33309.0 2865.94   3
   1  -5   3 31771.2 2865.65   3
  -1   5   3 34999.5 2866.77   3
  -1  -5  -3 30949.8 2865.14   6
   1  -5   3 28175.0 2864.79   6
   1   5  -3 31788.3 2864.56   6
   1  -5   3 36812.4 2867.19   1
   1   5  -3 38445.6 2867.21   1
  -1   5   3 34153.9 2866.75   1
  -1  -5  -3 37956.8 2867.23   1
   1   5  -3 32840.3 2865.66   2
   1  -5   3 35513.6 2866.88   2
  -1  -5  -3 34254.0 2866.31   2
  -1   5   3 34966.3 2866.94   2
  -1  -5  -2 8148.34 781.857   5
  -1  -5  -2 8326.48 782.268   4
   1  -5   2 9036.98 782.817   4
  -1   5   2 8677.21 782.981   1
  -1  -5  -2 9713.24 783.480   1
   1   5  -2 8349.94 781.207   3
  -1   5   2 9616.43 783.355   3
   1  -5   2 9325.11 782.754   3
   1  -5   2 7767.98 781.661   6
   1   5  -2 8526.63 781.320   6
  -1  -5  -2 8412.87 781.741   6
   1  -5   2 10565.5 784.157   1
   1   5  -2 9431.77 783.246   1
   1  -5   2 7863.03 782.200   5
   1   5  -2 9629.49 782.751   5
  -1  -5  -2 8984.44 782.719   2
  -1   5   2 10490.2 784.094   2
   1   5  -2 9221.92 782.516   2
   1  -5   2 9030.02 783.146   2
  -1  -5  -1 10890.5 1046.05   5
   1  -5   1 12092.4 1047.06   4
  -1  -5  -1 10781.3 1046.46   4
   1  -5   1 13772.3 1048.28   1
  -1  -5  -1 13197.6 1047.92   1
   1  -5   1 10981.4 1046.60   3
  -1   5   1 12010.6 1047.27   3
   1   5  -1 11866.7 1045.98   3
   1  -5   1 10085.8 1045.97   6
   1   5  -1 11894.9 1045.97   6
  -1  -5  -1 10741.5 1045.66   6
   1   5  -1 13436.5 1047.84   1
  -1   5   1 12598.2 1047.83   1
   1   5  -1 13062.3 1047.19   5
   1  -5   1 10401.5 1046.37   5
   1   5  -1 12989.4 1047.00   2
  -1  -5  -1 12116.9 1046.88   2
   1  -5   1 13103.8 1047.90   2
  -1   5   1 13140.6 1047.98   2
   1  -5   0 2487.92 223.833   4
  -1  -5   0 2267.95 222.882   4
   1  -5   0 2576.57 223.906   1
  -1  -5   0 2605.32 223.791   1
   1   5   0 2389.64 222.135   3
  -1   5   0 2421.48 223.149   3
   1  -5   0 2339.93 222.884   3
   1   5   0 2559.39 222.280   6
  -1  -5   0 2231.46 221.804   6
   1  -5   0 2017.29 222.618   6
   1   5   0 2574.15 223.790   1
  -1   5   0 2969.97 224.702   1
   1  -5   0 2252.27 223.215   5
  -1  -5   0 2148.45 222.319   5
   1   5   0 2967.62 223.745   5
  -1   5   0 2651.01 223.908   2
   1  -5   0 2634.66 223.973   2
  -1  -5   0 2443.80 222.802   2
   1   5   0 2782.52 223.347   2
   1  -5  -1 11762.1 1040.50   2
  -1   5  -1 12431.7 1040.65   2
  -1  -5   1 11473.8 1039.61   2
   1   5   1 12359.1 1040.02   2
  -1  -5   1 11023.4 1039.59   4
   1  -5  -1 11939.6 1040.01   4
  -1   5  -1 12156.5 1040.12   3
  -1  -5   1 12030.7 1039.00   3
   1  -5  -1 12103.1 1040.32   3
   1   5   1 12762.6 1039.71   3
   1  -5  -1 10981.3 1039.42   6
   1   5   1 13483.7 1039.88   6
  -1  -5   1 11107.0 1038.46   6
  -1  -5   1 12480.5 1040.56   1
   1   5   1 12402.5 1040.58   1
   1  -5  -1 14607.5 1041.65   1
   1   5   1 11529.8 1039.98   5
   1  -5  -1 10712.8 1039.59   5
  -1  -5   1 10261.8 1038.76   5
  -1   5  -2 10930.2 774.920   2
   1   5   2 9712.88 773.801   2
   1  -5  -2 8684.29 773.324   4
  -1  -5   2 8519.56 773.085   4
  -1   5  -2 8175.83 772.935   3
   1   5   2 8954.33 773.072   3
   1  -5  -2 8493.40 773.466   3
  -1  -5   2 8612.42 772.002   3
   1   5   2 8756.45 773.078   6
   1  -5  -2 8058.66 772.814   6
  -1  -5   2 8190.07 771.616   6
  -1  -5   2 10013.3 774.306   1
   1   5   2 9211.30 774.088   1
   1  -5  -2 10255.3 774.837   1
  -1  -5   2 7856.29 772.166   5
   1  -5  -2 8300.53 773.076   5
  -1   5  -3 34788.9 2790.18   2
   1   5   3 33271.3 2789.65   2
  -1  -5   3 36264.2 2789.57   2
   1  -5  -3 33076.1 2789.43   4
  -1  -5   3 29344.5 2788.88   4
  -1   5  -3 32686.0 2789.30   3
  -1  -5   3 29045.9 2787.67   3
   1  -5  -3 32904.8 2789.93   3
   1   5   3 35181.7 2789.67   3
  -1   5  -3 33963.1 2789.52   6
   1  -5  -3 29334.7 2788.80   6
  -1  -5   3 27903.9 2787.28   6
  -1  -5   3 33282.6 2789.96   1
   1   5   3 34226.3 2790.19   1
   1  -5  -3 35151.5 2790.43   1
  -1  -5   3 30949.7 2788.38   5
  -1  -5   4 1413.45 123.222   2
  -1   5  -4 1442.38 124.288   2
   1   5   4 1411.31 124.543   2
   1  -5  -4 1296.99 124.406   4
   1   5   4 1274.40 123.728   4
  -1  -5   4 1307.24 124.184   4
  -1   5  -4 1469.05 123.495   3
   1   5   4 1475.58 124.345   3
   1  -5  -4 1265.16 124.007   3
  -1  -5   4 1248.92 121.168   3
  -1  -5   4 1246.97 121.411   6
   1  -5  -4 1216.39 124.045   6
  -1  -5   4 1447.44 124.348   1
   1  -5  -4 1326.44 124.312   1
   1   5   4 1379.86 124.689   1
  -1   5  -4 1432.61 123.827   5
  -1  -5   4 1272.97 122.823   5
  -1  -5   5 3802.87 375.295   5
  -1   5  -5 4366.37 377.079   5
   1   5   5 3920.42 376.572   5
   1  -5  -5 3872.43 376.436   5
   1   5   5 4501.70 377.327   4
   1  -5  -5 4458.94 377.022   4
  -1  -5   5 3841.09 376.263   4
  -1   5  -5 3735.14 375.634   3
  -1  -5   5 4025.93 374.448   3
   1  -5  -5 4516.00 377.443   3
   1   5   5 4750.93 377.515   3
   1   5   5 4693.75 377.127   6
  -1  -5   5 3791.34 374.130   6
   1  -5  -5 3879.44 376.434   6
  -1  -5   5 4345.79 377.088   1
   1   5   5 4428.51 377.556   1
   1  -5  -5 4678.10 377.808   1
  -1  -5   5 4484.09 376.257   2
   1   5   5 4324.70 376.979   2
   1  -5  -5 4951.54 378.066   2
  -1   5  -5 4850.25 377.789   2
   1   5   6 6169.34 509.837   1
   1  -5  -6 7023.22 510.729   1
  -1  -5   6 5165.34 507.359   5
  -1   5  -6 5838.35 509.135   5
   1  -5  -6 5384.72 508.491   5
   1   5   6 5454.09 508.778   5
   1   5   6 5926.78 509.325   4
   1  -5  -6 5483.75 508.649   4
  -1  -5   6 5323.66 508.279   4
  -1  -5   6 5611.65 506.472   3
  -1   5  -6 6325.12 508.691   3
   1   5   6 6194.91 509.532   3
   1  -5  -6 6068.57 509.749   3
   1   5   6 6515.45 509.592   6
  -1  -5   6 4732.33 505.861   6
   1  -5  -6 5115.48 508.304   6
  -1  -5   6 6653.81 509.814   1
   1  -5  -6 5895.32 509.608   2
  -1   5  -6 5648.78 509.075   2
  -1  -5   6 5805.62 508.292   2
   1   5   6 5820.67 509.240   2
   1  -5  -7 12218.9 1073.20   1
   1   5   7 12921.2 1073.55   1
   1   5   7 13972.2 1073.81   6
  -1  -5   7 10786.0 1069.76   6
  -1  -5   7 12483.6 1073.12   1
  -1  -5   7 10984.1 1071.14   5
   1  -5  -7 11505.8 1072.16   5
   1   5   7 11265.6 1072.69   5
   1   5   7 12586.2 1073.31   4
  -1  -5   7 12135.0 1072.30   4
   1  -5  -7 12133.2 1072.54   4
  -1  -5   7 12177.7 1070.42   3
   1   5   7 13691.8 1073.77   3
   1   5   7 12159.2 1073.32   2
   1  -5  -7 14197.8 1074.26   2
  -1  -5   7 13355.5 1072.53   2
   1  -5  -8-15.1218 28.9748   1
   1   5   8 39.6932 30.3892   1
  -1  -5   8-24.2049 27.4233   1
   1   5   8 2.54062 21.6452   6
  -1  -5   8 30.5397 23.5851   6
  -1  -5   8-10.2835 24.7347   2
  -1  -5   8-26.8808 30.1890   1
  -1  -5   8 1.79349 27.6410   5
  -1  -5   8-21.1867 20.3924   6
   1   5   8 10.1968 22.4076   5
   1   5   8 25.7071 21.8364   4
  -1  -5   8-8.30591 31.5030   4
  -1  -5   8 10.0123 20.1373   3
  -1  -5   8 35.0229 22.5882   4
   1   5   8 34.3666 29.1613   3
   1  -5  -8-5.08347 29.5017   3
   1   5   8 71.4038 29.1611   2
   1  -5  -8 2.53727 27.5265   2
  -1  -5   8 80.8419 25.7583   2
  -1  -5   8 35.5655 21.2195   3
   1  -5  -9 7261.73 550.682   1
   1   5   9 6219.17 549.753   1
  -1  -5   9 6218.46 549.534   1
  -1  -5   9 5342.30 545.631   6
   1   5   9 6728.54 549.961   6
  -1  -5   9 5726.27 546.140   3
  -1  -5   9 6231.80 549.444   1
  -1  -5   9 6201.85 548.378   2
  -1  -5   9 5216.53 547.003   5
  -1  -5   9 6022.62 546.292   6
  -1  -5   9 6964.78 549.004   5
   1   5   9 6121.65 549.165   5
   1   5   9 6549.47 549.762   4
  -1  -5   9 6804.44 549.824   4
   1  -5  -9 7305.05 550.889   3
   1   5   9 5937.09 549.399   3
   1   5   9 5863.01 549.166   2
   1  -5  -9 6451.46 549.856   2
  -1  -5   9 6491.66 548.504   2
   1  -5 -10 1317.35 119.010   1
   1   5  10 1298.51 119.336   1
  -1  -5  10 1153.42 117.705   1
  -1  -5  10 1243.94 113.851   6
   1   5  10 1079.14 115.787   6
  -1  -5  10 1209.16 113.625   3
  -1  -5  10 1358.42 116.967   2
  -1  -5  10 1358.00 118.681   1
  -1  -5  10 1171.40 116.325   5
  -1  -5  10 1296.78 113.779   6
   1   5  10 1241.76 116.453   5
  -1  -5  10 1173.56 115.744   5
   1   5  10 970.602 115.806   4
  -1  -5  10 1330.87 117.221   4
   1  -5 -10 1551.45 120.576   3
   1   5  10 1207.11 118.771   3
   1  -5 -10 1380.50 119.288   2
   1   5  10 1460.11 119.868   2
  -1  -5  10 1304.16 116.976   2
   1   5  11 3546.07 350.764   1
   1  -5 -11 3772.92 351.330   1
  -1  -5  11 3801.95 350.597   1
  -1  -5  11 3344.89 346.817   6
   1   5  11 3868.52 350.685   6
  -1  -5  11 3980.00 347.720   3
  -1  -5  11 4405.06 350.336   2
  -1  -5  11 3786.26 350.920   1
  -1  -5  11 4476.36 348.136   6
  -1  -5  11 3415.68 348.685   5
   1   5  11 4046.15 350.922   5
  -1  -5  11 4221.67 350.088   5
   1   5  11 3914.24 350.665   4
  -1  -5  11 3861.59 350.434   4
   1   5  11 3872.76 351.487   3
   1  -5 -11 4524.54 352.470   3
   1   5  11 4088.16 351.477   2
   1  -5 -11 4180.70 351.714   2
  -1  -5  11 3905.74 349.885   2
   1  -5 -12 1792.13 160.180   1
   1   5  12 1814.82 160.259   1
  -1  -5  12 1651.53 159.281   1
   1   5  12 1619.50 157.709   6
  -1  -5  12 1532.43 154.563   6
  -1  -5  12 1863.14 155.676   3
  -1  -5  12 1732.43 159.302   1
  -1  -5  12 1763.66 157.675   2
  -1  -5  12 1695.55 155.254   6
  -1  -5  12 1580.01 156.410   5
   1   5  12 1778.10 158.268   5
   1   5  12 1677.10 157.988   4
  -1  -5  12 1904.40 158.348   4
  -1  -5  12 1307.12 154.394   3
   1  -5 -12 1992.49 161.510   3
   1   5  12 1768.99 160.190   3
   1   5  12 1833.04 160.255   2
   1  -5 -12 1853.55 160.212   2
  -1  -5  12 1859.75 158.423   2
   1   5  13 1428.01 119.957   6
  -1  -5  13 1449.83 117.321   3
  -1  -5  13 1575.32 120.259   2
   1  -5 -13 1241.61 122.481   1
   1   5  13 1216.61 122.629   1
  -1  -5  13 1371.51 118.807   5
   1   5  13 1220.69 118.593   5
   1   5  13 918.532 117.275   4
  -1  -5  13 1192.56 118.707   4
   1  -5 -13 1369.96 123.067   3
   1   5  13 1234.94 121.807   3
   1  -5 -13 1250.35 122.938   2
   1   5  13 1111.65 121.266   2
  -1  -5  13 1310.27 121.229   1
  -1  -5  14 329.456 55.0091   1
  -1   5 -14 362.086 58.0409   1
   1  -5 -14 433.939 60.5237   1
   1   5  14 331.321 46.8904   6
  -1  -5  14 352.794 48.6664   3
   1  -5 -14 458.875 58.0367   3
  -1  -5  14 435.787 53.1368   2
  -1   5 -14 573.655 58.3152   2
  -1   5 -14 389.556 53.4152   3
  -1  -5  14 390.463 48.4615   5
   1   5  14 441.082 49.2244   5
   1   5  14 388.115 48.8865   4
  -1  -5  14 418.790 48.5369   4
   1   5  14 486.121 57.4753   3
   1  -5 -14 413.632 56.6022   2
   1   5  14 350.367 55.8267   2
   1   5  14 355.778 58.1098   1
  -1  -5  15 7803.28 703.600   1
  -1   5 -15 8992.18 705.383   1
   1   5  15 7983.47 703.704   6
  -1  -5  15 8730.10 701.099   6
   1   5  15 7327.42 702.850   5
  -1  -5  15 8207.27 702.603   5
   1   5  15 6617.73 702.247   4
  -1  -5  15 6774.06 702.360   4
   1  -5 -15 8520.87 704.679   3
  -1   5 -15 8490.00 702.554   3
  -1  -5  15 8695.33 700.917   3
  -1  -5  15 9098.96 703.644   2
  -1   5 -15 9285.55 704.944   2
   1  -5 -15 8809.01 704.897   2
   1  -5 -15 8357.58 704.546   1
  -1   5 -16 3203.71 266.469   1
  -1  -5  16 2989.07 261.278   3
  -1   5 -16 2795.54 263.171   3
  -1   5 -16 3652.16 266.825   2
  -1  -5  16 3298.82 264.179   2
  -1  -5  16 3126.90 261.078   6
   1   5  16 2533.71 262.549   5
  -1  -5  16 3470.31 264.101   5
   1   5  16 2575.00 262.939   4
  -1  -5  16 2307.91 262.051   4
   1  -5 -16 3411.14 266.611   3
   1   5  16 3091.24 265.959   2
   1  -5 -16 3153.36 265.992   2
   1  -5 -16 2487.99 264.265   1
   1   5  16 3211.22 266.715   1
   1   5  17 92.9184 47.9521   1
  -1   5 -17 90.9200 47.9752   1
  -1  -5  17 84.2437 43.8790   1
   1  -5 -17 86.7363 46.8543   1
   1   5  17 35.1735 29.1104   6
   1  -5 -17 89.4632 47.1562   3
  -1  -5  17-150.642 38.3938   3
  -1   5 -17 34.6620 47.1232   2
  -1  -5  17 53.4601 38.9356   2
  -1  -5  17 110.541 33.6341   6
   1   5  17 54.8212 29.8295   5
  -1  -5  17 83.9928 31.1166   5
   1   5  17 82.0265 30.6173   4
  -1  -5  17 68.7935 30.9928   4
   1   5  17 17.8786 44.4453   3
   1   5  17 35.8123 46.1387   2
   1  -5 -17 3.59313 45.6329   2
  -1   5 -17 62.2690 41.7513   3
   1   5  18 251.125 54.8395   1
  -1  -5  18 181.554 49.2734   1
   1   5  18 186.679 37.6616   6
  -1  -5  18 215.360 42.4321   3
  -1   5 -18 240.379 53.8229   2
  -1  -5  18 211.173 39.1460   5
   1   5  18 158.783 35.7456   5
   1   5  18 280.392 40.8346   4
  -1  -5  18 270.635 41.2042   4
   1   5  18 173.329 48.2521   3
   1   5  18 159.042 51.9185   2
  -1   5 -18 219.127 48.1373   3
  -1  -5  19 1668.09 147.790   6
  -1  -5  19 1497.90 149.484   5
   1   5  19 1633.31 149.648   4
  -1  -5  19 1489.88 149.405   4
   1   5  19 1557.73 152.535   3
   1   5  19 1758.54 150.921   6
  -1  -5  19 1411.07 147.632   3
  -1   5 -19 1523.13 150.883   3
   1  -5 -19 1569.88 155.018   1
  -1   5 -19 1636.92 155.278   1
  -1  -5  19 1518.10 152.304   1
   1   5  19 1576.69 153.877   1
  -1  -5  20 1526.04 158.317   1
  -1   5 -20 1853.27 162.427   1
   1  -5 -20 1462.10 159.931   1
   1   5  20 1806.62 156.948   6
  -1   5 -20 1816.25 156.781   3
   1  -5 -20 1446.48 159.977   3
  -1  -5  20 1645.30 154.312   3
  -1  -5  20 1561.86 153.211   6
  -1  -5  20 2019.96 157.055   5
   1   5  20 1448.47 154.773   4
  -1  -5  20 1456.16 154.828   4
   1   5  20 1596.68 158.585   3
   1   5  20 1737.08 159.733   1
  -1  -5  20 1642.76 157.133   2
   1  -5 -20 1702.34 161.300   2
  -1  -5  21 177.943 48.0817   3
   1  -5 -21 200.745 61.6378   3
  -1  -5  21 258.947 52.3946   2
  -1   5 -21 181.112 59.1158   2
  -1  -5  21 154.955 53.7373   1
   1  -5 -21 204.318 61.9567   1
  -1   5 -21 238.183 60.4234   1
  -1  -5  21 263.784 45.0297   6
  -1  -5  21 252.085 45.6721   5
   1  -5 -21 162.053 57.7203   2
   1   5  21 286.050 57.6120   2
  -1  -5  21 106.839 40.4372   4
   1   5  21 240.445 56.4950   3
   1   5  21 217.564 58.3873   1
  -1   5 -21 313.620 57.5356   3
  -1   5 -22 8.42802 59.5743   1
   1  -5 -22 83.8915 57.4409   1
  -1  -5  22-4.08045 52.2168   1
  -1  -5  22 15.4903 43.1028   3
   1  -5 -22 45.2848 56.7647   3
  -1   5 -22 89.0794 55.2082   2
  -1  -5  22-26.3642 46.7006   2
  -1  -5  22 42.9165 40.8767   6
   1   5  22 60.8240 36.2586   5
  -1  -5  22 83.2074 40.1352   5
   1   5  22 56.1866 38.4084   4
   1   5  22 78.4813 51.4617   2
   1  -5 -22 70.6790 55.7625   2
   1   5  22-24.6211 54.9114   3
   1   5  22 16.5253 53.9513   1
  -1   5 -22 149.727 52.1406   3
  -1   5 -23 94.9957 60.2094   1
   1  -5 -23 42.9949 58.6255   1
  -1  -5  23 20.9082 52.8253   1
   1   5  23-43.0222 44.2682   6
   1  -5 -23 84.3142 58.7248   3
  -1  -5  23 6.45714 44.9919   3
  -1  -5  23 69.8429 50.3273   2
  -1   5 -23 49.8786 57.5858   2
  -1  -5  23 83.0781 41.8766   6
  -1  -5  23 82.0739 41.4019   5
   1   5  23 77.1994 37.7038   5
   1   5  23-9.66178 39.5486   4
  -1  -5  23 52.3084 40.6291   4
   1   5  23 75.5673 53.9447   3
   1  -5 -23 38.3296 57.5395   2
   1   5  23 54.9423 53.0297   2
   1   5  23 63.4501 58.0769   1
   1  -5 -24 193.535 67.0732   1
  -1   5 -24 384.191 73.4866   1
  -1  -5  24 269.590 64.7742   1
   1   5  24 393.408 58.5165   6
   1  -5 -24 254.283 69.0460   3
  -1   5 -24 396.106 70.5814   2
  -1  -5  24 221.060 52.2898   6
   1   5  24 288.099 51.8779   5
   1   5  24 328.465 55.1969   4
  -1  -5  24 348.254 54.9661   4
   1   5  24 330.113 68.1091   3
  -1  -5  24 311.315 62.0185   2
   1  -5 -24 374.856 69.7105   2
   1   5  24 246.144 62.5947   2
   1   5  24 259.503 65.7733   1
  -1  -5  25 174.721 62.0898   1
   1  -5 -25 215.683 70.7547   1
  -1   5 -25 297.670 73.2666   1
   1   5  25 247.493 53.7067   6
  -1   5 -25 304.902 67.0641   3
  -1  -5  25 337.916 60.4761   3
   1  -5 -25 281.688 70.5450   3
  -1   5 -25 370.506 71.8871   2
  -1  -5  25 408.751 57.5834   6
   1   5  25 357.435 53.4483   5
   1   5  25 261.081 51.9699   4
  -1  -5  25 272.701 52.7821   4
   1   5  25 275.327 65.9257   3
  -1  -5  25 188.516 61.7854   2
   1   5  25 268.640 63.8902   2
   1  -5 -25 227.021 69.3284   2
   1   5  25 304.360 68.3579   1
  -1  -5  26 93.5722 61.2028   1
   1  -5 -26 109.970 69.0420   1
  -1   5 -26 110.345 68.5529   1
   1   5  26 139.910 46.8793   6
  -1  -5  26 137.035 53.6652   3
  -1   5 -26 188.901 65.0129   3
   1  -5 -26 98.7646 66.4673   3
  -1   5 -26 98.0000 65.7113   2
  -1  -5  26 86.8025 49.0077   6
   1   5  26 193.943 47.6354   5
  -1  -5  26 129.117 47.5468   5
   1   5  26 94.6498 47.2826   4
  -1  -5  26 119.378 45.3366   4
   1   5  26 258.094 64.5443   3
   1  -5 -26 131.656 65.8760   2
   1   5  26 103.169 59.8347   2
  -1  -5  26 130.234 57.1750   2
   1   5  26 175.220 65.6078   1
  -1  -5  27 16.4234 48.8832   6
  -1  -5  27-29.5883 45.3876   5
   1   5  27 37.6148 42.0717   5
   1   5  27 43.1354 46.1369   4
  -1  -5  27-42.6263 44.3839   4
  -1   5 -27 9.08897 65.4287   2
   1   5  27-5.30976 46.2194   6
   1  -5 -27 4.56936 65.0397   3
  -1  -5  27 40.9800 55.1582   3
  -1   5 -27-16.5050 63.9317   3
   1  -5 -27 78.6104 67.8615   2
  -1  -5  27-98.8352 58.3381   2
  -1   5 -27-14.0350 69.0625   1
   1  -5 -27 93.3253 69.8198   1
  -1  -5  28-25.5810 48.2791   6
  -1  -5  28-5.07792 47.4549   5
   1   5  28 11.0030 48.0420   5
   1   5  28 60.7336 47.1254   4
  -1  -5  28 38.2251 44.6628   4
  -1   5 -28 18.5137 68.6057   2
   1   5  28 43.4630 49.1342   6
   1  -5 -28-4.64897 69.6405   3
  -1  -5  28-7.68580 53.9657   3
  -1   5 -28 97.2465 66.2742   3
  -1  -5  28 21.9422 57.2065   2
   1  -5 -28 23.5001 67.9587   2
   1  -5 -28-4.74099 70.0692   1
  -1   5 -28-118.864 73.6783   1
  -1  -5  29 46.9652 51.4763   5
   1   5  29-22.4922 47.0566   5
   1   5  29 90.3382 50.7116   4
  -1  -5  29-11.1739 46.6133   4
  -1   5 -29-4.70607 68.5667   2
   1   5  29 5.55149 49.4678   6
  -1  -5  29 43.4861 57.3864   3
   1  -5 -29 103.825 73.5551   3
  -1   5 -29 34.6215 66.5079   3
   1  -5 -29 81.1115 68.8147   2
  -1  -5  29 4.47366 58.2877   2
  -1  -5  29 70.7244 51.5761   6
  -1   6  29-17.0016 46.9369   5
   1  -6  29 33.0613 48.5201   5
  -1   6  29-17.1618 48.6835   4
   1  -6  29 63.1027 48.0971   4
   1   6 -29-13.8799 70.8664   2
  -1   6  29 16.8130 51.0783   6
   1  -6  29 34.0170 60.2862   3
   1  -6  29 43.7382 50.5517   6
   1   6 -29 24.1298 64.8699   3
   1  -6  28 155.837 53.9450   6
   1  -6  28 48.5001 47.1561   5
  -1   6  28 188.724 50.4896   5
  -1   6  28 67.2390 48.8037   4
   1  -6  28 84.2725 51.4699   4
   1   6 -28 231.596 71.6265   2
   1   6 -28 101.531 67.4495   3
  -1  -6 -28 81.2832 73.8367   3
   1  -6  28 62.4052 58.5874   3
  -1   6  28 186.684 55.4450   6
   1   6 -28 162.517 76.3402   1
   1   6 -27 42.3694 70.9096   1
  -1   6  27 16.2898 45.5804   5
   1  -6  27 5.26003 44.5660   5
  -1   6  27 60.2809 46.9599   4
   1  -6  27 115.447 50.2773   4
   1   6 -27 84.5229 68.8202   2
   1  -6  27 4.49606 61.7549   2
  -1  -6 -27 89.6018 71.2983   3
   1  -6  27 44.7361 59.3141   3
  -1  -6 -27 99.5130 70.1594   2
  -1   6  27 32.2461 47.8937   6
   1   6 -26 111.157 69.4648   1
  -1   6  26-57.7975 49.0095   6
   1  -6  26 55.5888 54.9947   3
  -1  -6 -26 88.2291 67.3686   3
   1  -6  26 53.0242 59.6783   2
   1   6 -26 65.2953 65.1063   2
   1  -6  26 22.2126 47.4094   6
   1  -6  26 30.7720 45.1926   5
  -1   6  26 47.7612 45.3269   5
  -1   6  26 5.35337 43.2563   4
   1  -6  26 48.3431 42.6888   4
  -1   6  26 4.49293 60.3958   3
  -1  -6 -26-51.3162 65.9470   2
   1   6 -26 10.9944 59.3806   3
  -1   6  25-13.4254 56.9481   1
   1   6 -25 50.0092 66.0169   1
  -1  -6 -25 73.4236 65.2761   1
   1  -6  25 35.8858 59.7219   1
  -1   6  25 30.7971 43.1610   6
  -1  -6 -25 77.6553 66.1967   3
   1  -6  25-3.86820 52.4506   3
   1  -6  25 17.3441 54.1606   2
   1   6 -25 59.5336 62.1350   2
   1  -6  25 12.9049 46.7582   6
   1  -6  25 84.9165 45.1773   5
  -1   6  25 31.0712 40.9768   5
  -1   6  25 36.5601 42.9776   4
   1  -6  25 62.9024 43.2682   4
  -1   6  25 53.0292 57.4080   3
  -1   6  25 17.7880 57.0361   2
  -1  -6 -25 77.9909 65.8048   2
   1   6 -25 3.54185 54.4047   3
  -1   6  24 171.413 59.4026   1
  -1  -6 -24 243.292 67.6832   1
   1  -6  24 149.826 61.5298   1
   1   6 -24 147.181 66.3266   1
  -1   6  24 120.167 45.2363   6
  -1  -6 -24 121.119 64.6765   3
   1  -6  24 165.740 57.2700   3
   1   6 -24 282.053 63.7224   2
   1  -6  24 76.5130 56.3230   2
   1  -6  24 170.622 49.7211   6
   1  -6  24 106.911 45.0250   5
  -1   6  24 136.324 45.3489   5
  -1   6  24 101.796 44.7111   4
   1  -6  24 163.500 46.4512   4
  -1   6  24 125.919 57.8214   3
  -1   6  24 113.617 58.1748   2
  -1  -6 -24 148.630 63.9894   2
   1   6 -24 211.832 57.6846   3
  -1   6  23 323.211 64.2985   1
   1   6 -23 327.408 70.2967   1
   1  -6  23 233.373 65.5572   1
  -1  -6 -23 300.101 69.1470   1
  -1   6  23 258.599 53.2307   6
  -1  -6 -23 303.492 69.0610   3
   1  -6  23 399.138 61.1405   3
   1   6 -23 363.504 65.6492   2
   1  -6  23 365.940 65.1225   2
   1  -6  23 253.252 53.8421   6
  -1   6  23 260.491 52.7707   5
   1  -6  23 269.111 49.9854   5
  -1   6  23 188.235 47.3875   4
   1  -6  23 313.366 51.0598   4
  -1   6  23 200.338 63.2045   3
  -1  -6 -23 203.049 64.8905   2
  -1   6  23 214.269 61.7495   2
   1   6 -23 289.383 59.0768   3
  -1   6  22 261.557 64.3425   1
  -1  -6 -22 380.174 70.9635   1
   1   6 -22 247.504 68.7482   1
   1  -6  22 283.652 67.6373   1
  -1   6  22 246.990 53.4121   6
   1  -6  22 426.611 63.6336   3
  -1  -6 -22 349.097 72.6975   3
   1  -6  22 280.509 62.4714   2
   1   6 -22 306.243 69.4504   2
   1  -6  22 535.344 58.1854   6
  -1   6  22 282.026 51.8931   5
  -1   6  22 365.884 54.7231   4
   1  -6  22 459.331 55.3388   4
  -1   6  22 484.667 69.7557   3
  -1  -6 -22 319.752 69.1025   2
  -1   6  22 340.058 64.4503   2
   1   6 -22 309.713 62.0185   3
   1  -6  21 124.213 55.1758   1
   1   6 -21 137.436 58.1444   1
  -1  -6 -21 202.537 61.5748   1
   1  -6  21 209.447 44.8406   6
   1  -6  21 137.669 42.1923   5
  -1   6  21 4.67318 38.2053   4
  -1   6  21 202.119 58.9222   1
  -1  -6 -21 325.118 64.2658   2
  -1   6  21 86.2258 53.5509   2
  -1   6  21 179.930 54.8597   3
   1  -6  21 170.547 53.0550   2
  -1  -6 -21 219.101 60.9353   3
   1   6 -21 248.593 50.2777   3
  -1  -6 -20 452.567 69.4396   3
   1  -6  20 220.346 57.3589   2
   1  -6  20 313.425 51.1884   6
   1  -6  20 374.149 53.4829   5
  -1   6  20 298.122 60.3831   1
  -1  -6 -20 280.216 64.1261   2
  -1   6  20 300.875 60.4651   2
  -1   6  20 347.827 62.4632   3
  -1  -6 -20 284.017 66.2256   1
   1   6 -20 284.150 66.0559   1
   1   6 -20 287.474 54.8854   3
  -1   6  19 779.195 83.9178   6
   1  -6  19 950.314 86.4486   3
  -1  -6 -19 874.630 94.6553   3
   1   6 -19 732.878 85.7216   3
   1   6 -19 854.262 91.5329   2
   1  -6  19 839.395 90.1554   2
   1  -6  19 898.034 85.3030   6
   1  -6  19 748.671 83.4051   5
  -1   6  19 698.476 83.2759   5
  -1   6  19 763.208 84.1464   4
  -1   6  19 673.110 90.2860   2
  -1  -6 -19 706.928 93.0630   2
  -1   6  19 737.709 90.3611   3
  -1   6  19 883.849 91.9142   1
  -1  -6 -19 770.052 92.3325   1
   1   6 -19 762.318 93.2590   1
   1  -6  18 1310.55 125.487   6
  -1   6  18 1301.65 125.910   5
   1  -6  18 1571.12 127.536   5
  -1   6  18 1225.81 124.909   4
  -1   6  18 1036.82 128.088   2
  -1   6  18 1172.40 129.530   3
   1   6 -18 1395.78 130.509   2
   1  -6  18 1401.76 129.379   2
   1  -6  18 1287.07 126.244   3
   1   6 -18 1348.04 125.459   3
  -1  -6 -18 1344.10 132.295   3
  -1  -6 -18 1150.32 130.594   1
  -1   6  18 1051.63 129.082   1
  -1   6  18 1282.50 125.653   6
   1  -6  17 2102.03 179.683   6
  -1   6  17 1937.02 181.110   5
   1  -6  17 2043.90 180.566   5
  -1   6  17 1704.34 179.512   4
  -1   6  17 1624.67 181.124   2
  -1   6  17 1924.51 182.868   3
   1  -6  17 2227.90 183.848   2
   1  -6  17 2119.12 180.777   3
  -1   6  17 2048.09 183.483   1
  -1   6  17 1947.79 180.600   6
  -1   6  16 545.034 70.0050   1
  -1   6  16 560.763 63.9006   6
   1  -6  16 588.618 65.9171   3
  -1  -6 -16 701.953 74.9903   1
   1  -6  16 603.467 63.9175   6
   1  -6  16 579.739 64.2623   5
  -1   6  16 406.616 62.3146   5
  -1   6  16 557.424 63.2516   4
   1  -6  16 518.860 67.2274   3
  -1   6  16 544.681 71.0410   3
  -1   6  16 652.683 71.8032   2
   1  -6  16 552.596 71.0094   2
  -1  -6 -15 697.735 83.9993   1
  -1   6  15 651.326 80.7509   1
  -1   6  15 694.292 74.9317   6
   1  -6  15 731.049 77.2988   3
   1  -6  15 686.023 74.6424   6
   1  -6  15 735.287 75.1052   5
  -1   6  15 735.366 75.3539   5
  -1   6  15 777.422 76.2961   4
   1  -6  15 713.970 78.2549   3
  -1   6  15 616.670 81.0616   3
  -1   6  15 752.737 81.8992   2
  -1  -6 -15 670.254 82.4008   2
   1  -6  15 626.731 80.1311   2
  -1  -6 -14 1229.88 120.513   1
  -1   6  14 1236.96 115.901   6
   1  -6  14 1185.80 116.320   3
   1  -6  14 1290.90 119.101   2
   1  -6  14 1244.15 115.468   6
  -1   6  14 1091.27 115.211   5
   1  -6  14 1149.08 115.362   5
  -1   6  14 1328.79 116.674   4
   1  -6  14 1163.18 116.769   3
  -1  -6 -14 1412.86 121.687   3
  -1  -6 -14 1103.36 119.803   2
   1  -6  14 1111.40 117.879   2
  -1  -6 -13 6056.77 501.522   1
  -1   6  13 6111.90 500.863   6
   1  -6  13 5492.88 498.290   3
   1  -6  13 6190.14 501.777   1
   1  -6  13 6290.90 500.799   2
   1  -6  13 5501.16 498.221   6
   1  -6  13 4656.07 498.438   5
  -1   6  13 5166.09 499.422   5
  -1   6  13 6409.49 501.291   4
   1  -6  13 5986.31 498.872   3
   1  -6  13 5097.79 499.411   4
  -1  -6 -13 6446.01 501.945   3
  -1  -6 -13 6008.63 501.213   2
   1  -6  13 5695.63 500.138   2
  -1   6  12 1397.84 142.109   1
  -1  -6 -12 1443.65 142.334   1
   1  -6  12 1756.52 143.653   1
   1  -6  12 1467.07 138.952   3
   1  -6  12 1595.75 143.610   1
   1  -6  12 1584.35 141.196   2
   1  -6  12 1331.78 137.527   6
   1  -6  12 1676.59 140.360   5
  -1   6  12 1599.66 139.846   5
  -1   6  12 1397.33 139.233   4
   1  -6  12 1351.21 138.655   4
   1  -6  12 1622.32 140.080   3
  -1  -6 -12 1700.21 143.263   3
  -1  -6 -12 1477.80 142.390   2
  -1   6  12 1398.56 141.707   2
   1  -6  12 1395.39 140.790   2
  -1  -6 -11 710.750 84.0992   1
  -1   6  11 841.807 85.1044   1
   1  -6  11 901.901 86.3966   1
  -1   6  11 697.704 79.1206   6
   1  -6  11 751.023 80.5146   3
   1  -6  11 794.772 85.3810   1
   1  -6  11 882.248 83.4277   2
   1  -6  11 807.538 78.9762   6
  -1   6  11 926.279 81.0903   5
   1  -6  11 904.761 80.9827   5
  -1   6  11 801.341 80.5724   4
   1  -6  11 697.721 78.8876   4
   1  -6  11 684.243 81.2545   3
  -1  -6 -11 881.386 85.9403   3
  -1   6  11 707.296 84.5913   3
  -1  -6 -11 798.383 84.4527   2
  -1   6  11 758.664 83.9240   2
   1  -6  11 925.419 84.0360   2
   1  -6  10 122.495 39.2444   1
   1  -6  10 120.245 37.1410   6
  -1   6  10 123.475 27.4847   6
  -1  -6 -10 98.0451 38.5096   3
   1  -6  10 130.457 35.9113   2
   1  -6  10 169.353 41.5562   1
   1  -6  10 107.572 29.9410   6
   1  -6  10 103.283 35.5598   2
   1  -6  10 125.625 33.6411   3
  -1   6  10 75.5400 25.1814   4
   1  -6  10 152.281 28.4585   5
   1  -6  10 123.509 28.3323   4
   1  -6  10 157.924 34.1784   3
  -1   6  10 131.421 40.1900   3
  -1  -6 -10 172.766 38.3557   2
  -1   6  10 124.772 37.4676   1
  -1  -6 -10 128.818 38.3097   1
   1  -6   9 106.904 37.8094   1
   1  -6   9 79.4559 35.2159   6
  -1   6   9 82.1997 26.9289   6
  -1  -6  -9 131.027 35.6377   3
   1  -6   9 89.9869 28.3125   6
  -1   6   9 132.219 35.6535   1
  -1  -6  -9 121.411 36.2428   1
  -1   6   9 87.8926 26.5241   4
   1  -6   9 57.6150 25.9356   5
   1  -6   9 99.9217 31.4265   3
   1  -6   9 57.9324 24.1001   4
  -1   6   9 34.6187 33.6357   3
   1  -6   9 123.655 34.2478   2
   1  -6   9 125.708 36.8342   1
  -1  -6  -9 88.8324 34.6533   2
   1  -6   9 57.5777 30.9081   3
   1  -6   9 63.8889 33.4940   2
  -1   6   8 4626.47 383.842   2
   1  -6   8 4960.64 383.634   2
  -1   6   8 3999.94 382.367   5
  -1   6   8 4531.64 383.144   4
   1  -6   8 4405.94 381.860   3
  -1  -6  -8 4455.08 383.195   3
  -1   6   8 4632.34 383.676   3
   1  -6   8 3322.61 380.104   6
  -1   6   8 3761.48 382.064   6
   1  -6   8 4539.17 384.360   1
  -1  -6  -8 4920.79 384.094   2
  -1   6   8 4412.61 383.279   1
  -1  -6  -8 4416.65 383.445   1
  -1   6   7 3124.39 314.707   5
   1   6  -7 3368.30 313.934   5
   1  -6   7 3752.60 315.940   2
  -1   6   7 3605.04 316.149   2
   1   6  -7 4062.16 315.354   2
   1   6  -7 3711.19 315.559   4
  -1   6   7 3253.85 315.001   4
   1   6  -7 3615.15 312.713   3
   1  -6   7 3728.97 314.690   3
  -1   6   7 3401.52 315.741   3
  -1  -6  -7 3768.53 316.129   3
   1   6  -7 3805.76 312.790   6
  -1   6   7 3417.17 315.226   6
   1  -6   7 2823.93 313.131   6
   1   6  -7 4064.63 316.754   1
   1  -6   7 3954.48 316.912   1
  -1  -6  -7 3401.12 315.495   2
  -1  -6  -7 3603.30 316.167   1
  -1   6   7 3795.80 316.462   1
  -1   6   6 1537.42 143.927   5
   1   6  -6 1811.18 143.868   5
   1   6  -6 1458.45 143.365   2
  -1   6   6 1552.65 145.138   2
   1  -6   6 1427.41 144.374   2
  -1   6   6 1453.57 143.551   4
   1   6  -6 1714.83 144.515   4
   1  -6   6 1621.52 143.536   3
   1   6  -6 1587.80 141.546   3
  -1   6   6 1681.95 145.805   3
  -1  -6  -6 1502.02 144.465   3
  -1   6   6 1614.12 144.262   6
   1  -6   6 1311.63 142.933   6
   1   6  -6 1472.04 141.263   6
   1   6  -6 1721.75 145.948   1
   1  -6   6 1782.66 146.293   1
  -1  -6  -6 1434.41 144.146   2
  -1  -6  -6 1618.30 145.478   1
  -1   6   6 1532.83 145.219   1
  -1  -6  -5 9475.00 801.164   1
  -1   6   5 9282.70 801.073   1
   1   6  -5 9520.17 800.172   5
  -1   6   5 9561.50 801.137   5
  -1  -6  -5 7884.84 799.370   5
  -1   6   5 9399.56 801.200   4
   1   6  -5 10471.8 801.584   4
   1  -6   5 8581.68 799.498   3
   1   6  -5 8472.50 798.231   3
  -1  -6  -5 10359.9 801.110   3
  -1   6   5 9421.15 800.990   3
   1   6  -5 9150.46 798.330   6
  -1   6   5 8070.40 800.202   6
  -1  -6  -5 8500.20 799.348   6
   1  -6   5 7759.13 798.618   6
   1   6  -5 10258.7 801.590   1
   1  -6   5 10072.7 801.657   1
  -1  -6  -5 9371.12 800.828   2
   1  -6   5 9985.33 801.355   2
   1   6  -5 10573.4 800.587   2
  -1   6   5 7018.09 799.534   2
  -1   6   4 5062.34 429.106   1
  -1  -6  -4 4900.52 428.571   1
   1  -6   4 4031.18 427.143   5
  -1   6   4 4739.19 428.264   5
   1   6  -4 4659.04 427.513   5
  -1  -6  -4 4077.66 426.957   5
  -1   6   4 5323.35 428.952   4
   1   6  -4 5285.07 428.983   4
   1   6  -4 4879.73 426.167   3
  -1  -6  -4 5106.91 428.146   3
  -1   6   4 4827.60 428.609   3
   1  -6   4 4813.74 427.530   3
  -1   6   4 4146.47 427.382   6
   1   6  -4 5003.03 426.282   6
  -1  -6  -4 4517.07 427.110   6
   1  -6   4 3831.99 426.231   6
   1   6  -4 5053.71 428.845   1
   1  -6   4 6035.40 430.155   1
  -1  -6  -4 5124.76 428.525   2
   1  -6   4 5414.13 429.164   2
  -1   6   4 4796.52 428.669   2
   1   6  -4 5185.35 427.792   2
   1  -6   3 4042.83 431.939   5
  -1   6   3 4720.83 433.150   5
   1   6  -3 5083.00 432.666   5
  -1  -6  -3 4316.16 431.837   5
   1   6  -3 5478.79 433.767   4
  -1  -6  -3 4306.30 432.407   4
  -1   6   3 5517.74 434.199   4
   1   6  -3 4568.28 430.997   3
  -1   6   3 4300.54 432.778   3
  -1  -6  -3 5304.36 433.003   3
   1  -6   3 4922.99 432.612   3
  -1  -6  -3 4644.71 431.863   6
[truncated: 3,462,003 more chars]
