# Supplementary material for: Accurate temperature dependence of structure factors of l-alanine and taurine for quantum crystallography
Source: IUCrJ. 2025 Apr 24;12(Pt 3):384–92. doi: 10.1107/S2052252525002647 (PMC12044860; doi:10.1107/S2052252525002647)
Supplement: Supplementary file 7 [file m-12-00384-sup7.txt]

   0   0  -1-15.5494 11.7723   6
   0   0   1 10.7457 8.69696   1
   0   0  -1 8.91805 9.25860   1
   0   0  -1 4.88629 8.51577   3
   0   0  -1 7.53755 12.9952   5
   0   0  -1 14.9301 9.49639   2
   0   0   1 3.93248 14.4924   4
   0   0  -1-0.28548 15.3286   4
   0   0  -2 279590. 24165.3   4
   0   0  -2 228235. 24164.6   3
   0   0   2 220841. 24164.6   3
   0   0  -2 257115. 24165.0   5
   0   0  -2 238312. 24164.8   1
   0   0   2 239198. 24164.8   1
   0   0  -2 255006. 24164.9   2
   0   0  -2 291076. 24164.8   6
   0   0   3-10.7322 23.3792   6
   0   0  -3-17.0736 22.7289   6
   0   0   3-17.7443 19.9401   1
   0   0  -3-2.04771 18.9764   1
   0   0  -3 2.78825 17.1788   3
   0   0   3-6.81804 16.5178   3
   0   0  -3-8.43524 26.3649   5
   0   0   3-5.08987 25.4915   5
   0   0  -3-15.3291 21.2695   2
   0   0   3-14.6910 19.1992   2
   0   0  -3-14.8166 30.4301   4
   0   0   3-4.09455 31.2867   4
   0   0   4 52134.9 4989.53   4
   0   0  -4 55313.5 4988.81   3
   0   0   4 53451.7 4988.77   3
   0   0   4 45109.5 4988.93   5
   0   0  -4 51764.7 4989.36   5
   0   0   4 48602.8 4988.93   1
   0   0   4 54265.7 4989.22   2
   0   0  -4 55889.2 4988.99   6
   0   0   4 45278.1 4988.51   6
   0   0  -5-29.8094 25.9784   6
   0   0   5 11.0157 26.3747   6
   0   0   5-23.6475 22.7719   1
   0   0   5-6.59124 20.2747   3
   0   0   5 26.3788 35.0487   4
   0   0  -5-26.4727 24.0937   2
   0   0   5-4.69246 29.8562   5
   0   0  -5 18.1149 28.6275   5
   0   0   6 194823. 20198.0   4
   0   0  -6 233986. 20197.5   3
   0   0  -6 216709. 20198.4   5
   0   0   6 188685. 20197.6   5
   0   0   6 209955. 20197.8   1
   0   0  -6 201893. 20197.7   2
   0   0   6 195182. 20197.7   2
   0   0  -6 232940. 20197.7   6
   0   0   6 192686. 20197.0   6
   0   0   7-32.2217 43.6917   4
   0   0  -7 19.3046 25.1291   3
   0   0   7-13.0690 23.7639   3
   0   0   7-12.7717 37.5026   5
   0   0  -7-9.15210 33.5509   5
   0   0   7-21.6424 27.6227   1
   0   0  -7 6.31831 26.8410   2
   0   0   7-14.4602 29.4330   2
   0   0   7 1.24919 32.2808   6
   0   0  -7-8.39540 30.8798   6
   0   0   8 29.9949 48.0227   4
   0   0  -8 4.38916 26.2498   3
   0   0   8 16.4894 27.6353   3
   0   0   8-10.7193 41.1287   5
   0   0  -8 18.8660 37.6631   5
   0   0   8 27.9947 30.6599   1
   0   0   8 28.2698 35.6959   6
   0   0   8 40.0461 30.7449   2
   0   0  -8-34.0045 31.7849   2
   0   0  -9 49.0773 30.2270   3
   0   0   9 13.4082 29.9251   3
   0   0  -9 68.4562 42.5715   5
   0   0   9-9.73525 34.5284   1
   0   0   9-31.2565 39.3844   6
   0   0  -9-19.9213 36.1768   6
   0   0   9 14.1936 34.3918   2
   0   0  -9-5.98132 33.8668   2
   0   0 -10 7949.84 775.990   3
   0   0  10 7440.80 775.772   3
   0   0 -10 7793.45 778.078   5
   0   0  10 8527.16 777.194   1
   0   0 -10 7958.65 776.613   6
   0   0 -10 8589.26 777.426   2
   0   0  10 7307.14 776.752   2
   0   0  11-110.306 58.9710   5
   0   0  11-3.35550 55.3172   4
   0   0  11-20.1869 36.3240   3
   0   0  11-9.76593 39.0759   2
   0   0  11-13.4305 43.2971   3
   0   0  11 3.04155 58.1513   6
   0   0  11-10.3430 43.0686   1
   0   0  11 28.8985 47.2085   2
   0   0  11-39.3967 39.0716   1
   0   0  12 2356.13 254.786   4
   0   0  12 2429.30 248.563   3
   0   0  12 2831.92 251.140   2
   0   0  12 2341.41 251.127   3
   0   0  12 2201.60 255.198   6
   0   0  12 2528.08 252.086   2
   0   0  12 2453.56 249.684   1
   0   0  12 2501.09 256.398   5
   0   0  13-41.7841 66.6357   5
   0   0  13-47.1798 64.1280   4
   0   0  13 4.73255 42.1650   3
   0   0  13 21.8200 52.2630   3
   0   0  13-53.9687 69.5375   6
   0   0  13 17.7586 49.6248   1
   0   0  13 10.8007 46.1402   1
   0   0  14 2108.88 312.520   5
   0   0  14 3197.58 314.569   4
   0   0  14 3079.22 306.639   3
   0   0  14 2652.01 312.451   6
   0   0  14 3185.75 309.403   1
   0   0  14 2863.98 308.980   3
   0   0  14 3302.34 308.596   2
   0   0  14 3251.38 310.541   2
   0   0  14 3368.71 308.092   1
   0   0  15-32.9798 55.7996   1
   0   0  15-3.69812 58.3932   2
   0   0  15 6.24776 53.3808   2
   0   0  15-12.3154 76.1682   6
   0   0  15-6.57330 54.9418   1
   0   0  15 14.3009 73.7374   5
   0   0  16 521.916 111.784   5
   0   0  16 791.483 115.628   4
   0   0  16 806.193 96.6201   3
   0   0  16 810.187 103.097   3
   0   0  16 875.977 99.7488   2
   0   0  16 467.377 113.423   6
   0   0  16 885.075 100.103   1
   0   0  16 658.591 100.300   2
   0   0  16 926.372 100.466   1
   0   0  17 56.4172 63.8617   2
   0   0  17 21.1398 80.0307   5
   0   0  17 4.98307 83.3736   4
   0   0  17 2.97611 52.6336   3
   0   0  17 17.1915 57.7976   2
   0   0  17-23.1578 63.5158   3
   0   0  17 111.042 76.8343   6
   0   0  17 28.3668 58.7153   1
   0   0  17-22.7042 58.7966   1
   0   0  18-22.1532 85.1379   5
   0   0  18 114.673 81.5294   4
   0   0  18 161.458 58.0849   3
   0   0  18 233.748 69.0239   3
   0   0  18 220.623 65.0235   2
   0   0  18 135.451 64.1570   1
   0   0  18 50.0211 65.6185   2
   0   0  18 184.170 63.9865   1
   0   0  19 4.18592 71.0608   3
   0   0  19-25.6359 63.3334   2
   0   0  19 16.1246 57.3087   3
   0   0  19-38.0084 90.8289   4
   0   0  19-40.4516 88.4425   5
   0   0  19-20.5015 89.1916   6
   0   0  19 90.1291 71.6329   2
   0   0  20 162.126 97.4242   5
   0   0  20 405.310 99.4996   4
   0   0  20 327.556 77.5927   3
   0   0  20 57.6928 91.3267   6
   0   0  20 267.947 66.2343   3
   0   0  21 105.078 99.0742   5
   0   0  21 17.4420 94.6975   4
   0   0  21-43.7861 60.4379   3
   0   0  21 5.46638 95.0799   6
   0   0  21 57.0037 69.6652   3
   0  -1   1 103385. 10328.8   5
   0  -1  -1 123275. 10328.5   6
   0   1   1 99750.3 10328.4   6
   0  -1   1 106176. 10328.7   2
   0   1   1 101231. 10328.7   5
   0  -1  -1 108973. 10328.7   5
   0  -1   1 111878. 10328.8   4
   0  -1  -1 114841. 10328.8   4
   0   1  -1 84254.1 10328.6   3
   0  -1   1 88018.8 10328.6   3
   0  -1   1 116815. 10328.7   1
   0   1   1 106490. 10328.6   2
   0  -1  -1 111734. 10328.7   2
   0  -1  -1 114179. 10328.5   3
   0   1   1 100885. 10328.4   3
   0  -1  -1 98958.1 10328.7   1
   0  -1   1 100357. 10328.8   6
   0   1  -1 120977. 10328.8   6
   0  -1   2 183149. 19810.1   2
   0   1  -2 183331. 19810.1   2
   0   1   2 188156. 19809.9   3
   0   1   2 171051. 19810.0   2
   0   1   2 205752. 19809.7   3
   0  -1   2 230766. 19810.2   3
   0   1  -2 223202. 19810.2   3
   0   1  -2 210434. 19810.4   4
   0   1   2 218768. 19810.4   5
   0  -1   2 181296. 19810.0   1
   0   1   2 184633. 19810.1   2
   0   1  -2 198494. 19810.0   1
   0   1   2 216031. 19809.8   6
   0   1  -2 238352. 19810.3   6
   0   1   2 229892. 19810.1   6
   0   1  -2 208456. 19810.4   5
   0   1  -3 175.446 26.2822   2
   0   1   3 120.131 25.1127   2
   0  -1  -3 143.672 25.2254   2
   0   1   3 222.576 22.7931   3
   0  -1  -3 120.728 22.5962   3
   0  -1   3 187.668 25.0926   3
   0   1  -3 124.479 24.8041   3
   0   1  -3 169.177 34.6204   4
   0  -1   3 163.755 34.9506   4
   0  -1  -3 213.852 35.4334   4
   0   1  -3 182.620 25.0118   1
   0  -1   3 150.033 25.2897   1
   0  -1  -3 129.127 26.1945   1
   0  -1   3 234.117 31.1066   6
   0  -1  -3 172.172 26.6994   6
   0   1  -3 229.037 29.8841   6
   0  -1  -3 205.863 30.6076   5
   0   1  -3 218.232 33.0786   5
   0   1   3 158.096 30.1006   5
   0  -1  -4 72690.8 6647.75   2
   0   1   4 72461.9 6647.76   2
   0   1   4 58908.8 6646.95   3
   0  -1  -4 66626.4 6647.11   3
   0   1  -4 70280.0 6647.61   3
   0  -1   4 70123.3 6647.58   3
   0  -1  -4 71024.5 6648.43   4
   0  -1   4 62313.5 6647.91   4
   0   1  -4 71410.4 6648.41   4
   0  -1   4 68855.0 6647.65   1
   0  -1   4 66912.2 6647.47   6
   0   1  -4 71673.4 6647.74   6
   0  -1  -4 74989.7 6647.35   6
   0   1   4 65572.0 6647.05   6
   0   1  -4 74821.2 6648.29   5
   0  -1  -4 66864.1 6647.84   5
   0   1   4 61686.7 6647.51   5
   0  -1  -5 2869.66 301.172   2
   0   1  -5 3290.25 301.717   2
   0  -1   5 2986.90 301.578   2
   0  -1  -5 2799.96 300.454   3
   0   1   5 2830.58 300.471   3
   0  -1  -5 3193.96 303.469   4
   0  -1   5 2842.69 302.812   4
   0   1  -5 3337.48 303.234   4
   0  -1  -5 2779.96 301.242   1
   0   1  -5 3330.27 301.440   1
   0  -1   5 3182.88 301.415   1
   0   1   5 2749.93 300.780   6
   0  -1   5 2784.77 301.432   6
   0   1  -5 3624.10 302.066   6
   0  -1  -5 3301.73 301.178   6
   0   1  -5 3504.76 302.730   5
   0  -1   5 2935.70 302.144   5
   0   1   5 2857.32 301.810   5
   0  -1  -5 3302.63 302.402   5
   0  -1  -6 17127.4 1739.52   2
   0  -1   6 18994.5 1740.01   2
   0   1   6 17642.9 1739.56   2
   0   1  -6 18742.3 1739.98   2
   0   1  -6 19327.9 1739.40   3
   0  -1   6 17507.8 1739.30   3
   0  -1   6 17036.3 1740.18   4
   0  -1  -6 17000.2 1739.46   1
   0   1  -6 17225.2 1739.42   1
   0   1   6 17352.6 1739.57   1
   0  -1   6 18968.7 1739.77   1
   0   1   6 17285.5 1738.82   6
   0  -1  -6 19912.5 1739.38   6
   0   1  -6 19602.7 1739.78   6
   0  -1   6 16731.0 1739.15   6
   0  -1   6 15837.9 1739.61   5
   0  -1  -6 17353.5 1740.02   5
   0   1   6 16293.9 1739.50   5
   0  -1  -7 33265.2 3193.77   2
   0   1  -7 36189.1 3194.18   2
   0   1   7 35861.7 3193.99   2
   0  -1   7 33884.2 3194.08   2
   0   1  -7 32000.5 3193.15   3
   0  -1  -7 31947.9 3192.95   3
   0   1   7 29291.0 3192.68   3
   0  -1   7 34373.5 3193.44   3
   0   1   7 30422.4 3194.07   4
   0  -1   7 31042.1 3194.22   4
   0   1  -7 35161.2 3195.30   4
   0  -1  -7 36950.4 3195.51   4
   0   1   7 36273.7 3194.03   1
   0   1  -7 31695.4 3193.53   1
   0  -1   7 33068.0 3193.74   1
   0  -1  -7 31616.2 3193.56   1
   0  -1  -7 38645.5 3193.64   6
   0   1   7 31348.1 3192.74   6
   0  -1   7 29567.3 3192.90   6
   0  -1   7 29270.6 3193.51   5
   0   1   7 29126.5 3193.43   5
   0   1  -7 32676.2 3194.40   5
   0  -1   8 12481.4 1127.21   2
   0   1   8 11247.6 1126.54   2
   0   1  -8 12334.8 1127.05   2
   0  -1   8 10493.2 1127.25   4
   0   1  -8 12209.3 1128.56   4
   0   1   8 10740.8 1127.34   4
   0   1  -8 12366.7 1126.30   3
   0   1   8 12647.4 1126.01   3
   0  -1   8 10488.9 1126.05   3
   0  -1   8 12882.2 1126.97   1
   0   1  -8 11934.8 1126.75   1
   0   1   8 11139.6 1126.49   1
   0  -1   8 10476.5 1126.75   5
   0   1  -8 12596.1 1127.98   5
   0   1   8 9909.77 1126.45   5
   0   1   8 10199.8 1125.45   6
   0  -1   8 10568.9 1125.86   6
   0   1  -8 11363.1 1126.50   6
   0   1  -9 89.2464 37.7974   2
   0  -1   9 139.473 40.0910   2
   0   1   9 153.553 37.7846   2
   0   1   9 106.395 41.0963   3
   0   1  -9 231.369 49.5635   4
   0   1   9 260.496 56.0292   5
   0   1   9 188.137 51.3054   4
   0   1  -9 138.635 35.2091   3
   0  -1   9 173.551 36.4761   3
   0   1   9 207.844 35.0028   3
   0   1   9 174.400 43.2137   1
   0   1  -9 108.448 36.2438   1
   0   1   9 168.108 37.3424   1
   0  -1   9 209.497 40.1172   1
   0   1   9 147.592 43.4606   2
   0   1   9 157.843 52.1856   6
   0   1  -9 158.820 46.5743   5
   0  -1   9 175.824 44.1024   6
   0   1  -9 184.551 40.2935   6
   0   1   9 172.332 41.1605   6
   0   1  10 336.048 56.1676   2
   0   1 -10 493.781 57.1916   2
   0   1  10 330.443 58.0384   3
   0  -1  10 463.200 57.0385   2
   0   1  10 490.757 70.0699   5
   0   1 -10 423.305 64.8566   4
   0   1 -10 341.866 52.2975   3
   0   1  10 475.715 67.6749   4
   0  -1  10 361.778 53.3720   3
   0   1  10 312.282 51.7960   3
   0   1  10 423.194 57.8118   1
   0   1  10 373.027 56.2344   1
   0  -1  10 507.838 56.5946   1
   0   1 -10 435.052 55.1070   1
   0   1  10 269.966 59.2427   2
   0   1  10 406.298 67.4335   6
   0   1 -10 362.750 60.6260   5
   0   1  10 353.608 57.6357   6
   0   1 -10 316.211 57.9985   6
   0   1  11 2840.65 306.928   3
   0   1 -11 3595.12 306.930   2
   0   1  11 2883.31 306.341   2
   0  -1  11 3043.52 306.486   2
   0   1  11 2900.47 311.012   5
   0   1 -11 3326.48 310.716   4
   0   1 -11 3264.30 305.384   3
   0   1  11 3087.20 310.285   4
   0   1  11 3252.80 304.951   3
   0  -1  11 3126.38 305.571   3
   0   1  11 3174.14 307.630   1
   0   1  11 3058.46 308.246   2
   0   1  11 3588.61 307.375   1
   0  -1  11 3376.52 306.930   1
   0   1 -11 2600.69 304.987   1
   0   1 -11 2540.95 305.628   6
   0   1  11 2712.59 309.404   6
   0   1 -11 2552.87 307.494   5
   0   1  12 11741.7 1167.87   5
   0   1 -12 12974.5 1167.24   4
   0   1  12 12298.0 1167.65   4
   0   1  12 12086.3 1163.22   3
   0  -1  12 11486.6 1163.34   3
   0   1  12 11035.5 1164.55   3
   0   1  12 11756.8 1164.34   2
   0  -1  12 12182.0 1164.59   2
   0   1  12 11967.0 1164.12   1
   0  -1  12 13130.7 1164.77   1
   0   1  12 11010.8 1165.08   2
   0   1  12 10581.0 1165.77   6
   0  -1  13 5243.44 710.133   5
   0   1  13 6964.43 711.388   5
   0  -1  13 7378.22 711.669   4
   0   1  13 7942.65 711.965   4
   0  -1  13 7310.79 706.445   3
   0   1  13 7670.54 706.270   3
   0   1  13 6838.73 707.957   3
   0  -1  13 6512.14 708.481   3
   0  -1  13 7705.32 708.508   1
   0   1  13 7961.45 708.766   1
   0  -1  13 6234.83 708.461   2
   0   1  13 7888.21 707.867   1
   0  -1  13 8309.89 708.035   1
   0   1  13 5858.19 708.884   6
   0  -1  13 6217.44 710.030   6
   0  -1  14 162.914 73.5411   5
   0   1  14 141.793 73.7355   5
   0  -1  14 96.6147 65.9804   4
   0   1  14 33.7354 68.5464   4
   0   1  14 135.075 45.7931   3
   0  -1  14 93.1123 46.2385   3
   0  -1  14 153.390 58.4137   3
   0  -1  14 110.827 52.0564   2
   0   1  14 126.577 52.9082   2
   0   1  14 115.711 54.1867   3
   0  -1  14 206.296 55.9939   1
   0   1  14 141.092 54.6386   1
   0  -1  14 78.0089 57.6992   2
   0   1  14 34.8462 53.7076   2
   0  -1  14 111.201 52.9899   1
   0   1  14 157.314 54.9217   1
   0  -1  14 143.540 75.1283   6
   0   1  14 52.1150 72.6538   6
   0   1  15 67.8630 76.5837   6
   0  -1  15 76.6046 77.6983   6
   0   1  15 213.882 51.8473   3
   0  -1  15 133.247 61.6569   3
   0   1  15-77.5335 54.1200   2
   0  -1  15 203.850 56.5868   2
   0  -1  15 131.328 56.3805   1
   0   1  15 147.551 57.1027   1
   0  -1  15 126.678 60.5022   2
   0   1  15 87.0895 55.1709   1
   0  -1  15 146.756 57.5284   1
   0   1  15 102.925 60.0467   2
   0   1  15 14.0888 73.7269   5
   0  -1  16 456.276 112.206   6
   0   1  16 413.185 109.508   6
   0  -1  16 753.401 115.065   5
   0  -1  16 656.416 109.244   4
   0   1  16 759.648 113.179   4
   0  -1  16 944.307 95.5233   3
   0  -1  16 728.689 94.9441   2
   0  -1  16 749.225 100.036   3
   0   1  16 805.099 96.8987   2
   0   1  16 634.672 98.6342   3
   0  -1  16 925.564 97.6290   1
   0   1  16 728.918 96.7948   1
   0  -1  16 654.343 98.1212   2
   0   1  16 827.298 98.8562   2
   0   1  16 708.330 96.9146   1
   0  -1  16 668.357 96.2718   1
   0   1  17 189.857 88.1861   6
   0  -1  17 208.223 92.1815   6
   0  -1  17 271.611 95.0180   5
   0   1  17 204.594 93.9923   5
   0  -1  17 168.831 90.2080   4
   0   1  17 279.481 90.0122   4
   0   1  17 356.209 66.6832   3
   0  -1  17 351.513 69.0429   3
   0  -1  17 330.234 77.7219   3
   0   1  17 427.511 73.0623   2
   0  -1  17 473.703 75.8717   2
   0   1  17 469.687 76.7447   3
   0  -1  17 466.047 75.4835   1
   0   1  17 433.128 75.3639   1
   0   1  17 555.983 75.7368   1
   0  -1  17 319.977 77.3272   2
   0   1  17 476.650 77.5772   2
   0  -1  17 463.482 73.9377   1
   0  -1  18 578.042 131.274   4
   0   1  18 809.245 132.471   4
   0  -1  18 1110.64 117.800   3
   0   1  18 995.081 115.291   3
   0  -1  18 473.969 131.850   5
   0   1  18 484.199 129.309   5
   0   1  18 938.155 118.689   1
   0  -1  18 1342.73 121.026   1
   0  -1  18 1165.11 120.975   2
   0   1  18 933.809 123.013   3
   0  -1  18 953.792 124.665   3
   0   1  18 1030.70 120.232   2
   0  -1  18 1005.22 122.819   2
   0   1  18 1149.28 123.031   2
   0  -1  18 1097.65 117.816   1
   0   1  18 1065.97 119.115   1
   0   1  19 153.860 68.5340   3
   0   1  19 204.259 67.7137   2
   0  -1  19 235.354 69.9021   2
   0  -1  19 267.463 75.6890   3
   0  -1  19 291.089 64.2907   3
   0   1  19 330.491 64.4976   3
   0  -1  19 184.420 89.3116   4
   0   1  19 70.6708 89.8459   4
   0   1  19 97.6799 90.0175   5
   0  -1  19 5.81346 87.9461   5
   0  -1  19 130.542 93.5667   6
   0   1  19 98.2652 89.4825   6
   0   1  19 376.221 75.3269   2
   0  -1  20 36.2168 92.0885   5
   0   1  20 53.4880 91.8844   5
   0  -1  20 61.8871 94.5712   4
   0   1  20 16.9051 90.1229   4
   0  -1  20 92.0954 69.8135   3
   0   1  20-4.19923 70.6608   3
   0  -1  20-98.1836 92.7710   6
   0   1  20-36.0662 87.3796   6
   0  -1  20 43.0235 60.6728   3
   0   1  20 52.7064 58.4053   3
   0  -1  21 87.3799 96.2953   5
   0   1  21 24.6196 92.7662   5
   0   1  21-29.9781 59.4400   3
   0  -1  21 10.2132 60.7510   3
   0   1  21 16.1419 95.6255   6
   0  -1  21 77.7274 93.1584   6
   0  -1  21-4.43220 70.9817   3
   0   1  21 39.0075 69.6382   3
   0   1  21-5.80462 97.5416   4
   0  -1  21-34.8532 95.1974   4
   0  -2   0 11100.6 1106.15   1
   0   2   0 12328.3 1106.29   5
   0  -2   0 12879.8 1106.28   5
   0  -2   0 12205.9 1106.22   2
   0   2   0 11826.3 1106.22   2
   0  -2   0 11734.5 1106.26   4
   0   2   0 11029.1 1106.21   4
   0   2   0 12014.9 1106.29   3
   0  -2   0 11441.6 1106.25   3
   0   2   0 7944.07 1106.07   1
   0  -2   0 12137.6 1106.33   6
   0   2   0 12113.6 1106.35   6
   0  -2  -1 99275.2 9901.90   1
   0   2   1 110781. 9901.96   1
   0  -2  -1 115405. 9901.51   6
   0   2   1 98669.3 9901.48   6
   0   2   1 96252.2 9901.46   3
   0  -2  -1 89579.8 9901.45   3
   0  -2  -1 107256. 9901.77   2
   0   2   1 110601. 9901.79   2
   0   2  -1 106285. 9902.14   5
   0   2   1 103126. 9901.80   5
   0  -2  -1 97412.7 9901.76   5
   0  -2   1 96283.9 9901.89   4
   0   2  -1 98134.3 9901.91   4
   0  -2  -1 107298. 9902.06   4
   0   2   1 100063. 9902.02   4
   0  -2   1 89030.5 9901.97   3
   0   2  -1 108543. 9901.83   1
   0  -2   1 98222.0 9901.80   1
   0   2  -1 108102. 9902.05   2
   0  -2   1 111617. 9902.09   2
   0  -2  -2 17138.7 1604.66   6
   0  -2   2 15138.3 1605.28   5
   0   2   2 17444.9 1604.65   6
   0  -2   2 18821.1 1605.35   2
   0  -2  -2 17356.4 1604.60   3
   0   2   2 16532.4 1605.23   5
   0   2  -2 17587.7 1605.43   4
   0   2   2 14449.8 1605.35   4
   0  -2  -2 15464.7 1605.35   4
   0  -2   2 13549.9 1604.99   3
   0   2  -2 13050.6 1604.94   3
   0  -2   2 16369.5 1604.97   1
   0  -2  -2 16820.3 1605.04   2
   0   2  -2 17240.7 1605.00   1
   0   2   2 14046.9 1604.86   2
   0   2   2 18922.9 1604.63   3
   0  -2  -2 18430.1 1605.25   1
   0   2   2 17576.3 1605.25   1
   0   2  -2 16361.0 1605.27   6
   0  -2   2 14993.2 1605.15   6
   0   2   3 13772.8 1210.53   2
   0  -2   3 13784.9 1211.07   2
   0   2   3 11987.8 1210.21   3
   0  -2   3 12308.7 1211.09   4
   0   2   3 10752.2 1210.87   4
   0   2  -3 13619.2 1211.34   4
   0   2   3 12420.7 1211.16   5
   0   2   3 12277.5 1211.32   4
   0   2   3 12775.6 1209.88   3
   0   2  -3 14204.3 1210.85   3
   0  -2   3 12517.3 1210.71   3
   0   2   3 10893.2 1210.65   1
   0   2   3 10180.8 1210.34   1
   0   2  -3 11646.8 1210.43   1
   0   2   3 13346.9 1210.89   2
   0  -2   3 12100.0 1210.63   1
   0   2  -3 13550.0 1211.04   6
   0  -2   3 11253.7 1210.69   6
   0   2   3 13090.7 1210.49   6
   0  -2   3 12703.7 1211.16   5
   0   2   3 12083.4 1210.52   5
   0   2   4 58900.7 5016.87   2
   0   2   4 43264.2 5016.23   3
   0   2  -4 56553.7 5017.64   4
   0  -2   4 50757.4 5017.12   4
   0   2   4 57925.7 5017.76   5
   0   2   4 48986.5 5017.12   4
   0   2   4 49848.8 5015.95   3
   0   2   4 52530.3 5017.65   4
   0  -2   4 52224.5 5016.80   3
   0   2   4 47149.4 5016.68   1
   0   2   4 55087.6 5017.17   2
   0  -2   4 50503.3 5016.73   1
   0   2  -4 56277.6 5017.17   6
   0  -2   4 48595.1 5016.69   6
   0   2   4 51686.1 5016.01   6
   0   2   4 52164.0 5016.63   6
   0   2   4 50808.1 5016.67   5
   0  -2   4 50644.6 5017.09   5
   0   2  -4 52403.1 5017.32   5
   0  -2   5 19608.2 1881.25   2
   0   2   5 19788.4 1880.74   3
   0   2  -5 18240.2 1881.00   2
   0   2  -5 20640.9 1881.99   4
   0   2   5 19377.0 1882.10   5
   0   2   5 17337.2 1881.18   4
   0  -2   5 18894.9 1881.42   4
   0   2   5 20832.8 1880.18   3
   0   2  -5 17421.4 1880.78   3
   0   2   5 18924.9 1881.94   4
   0   2   5 19901.7 1881.30   1
   0   2   5 19916.8 1880.97   1
   0   2  -5 20089.7 1880.88   1
   0  -2   5 19471.7 1880.94   1
   0   2   5 20715.8 1881.06   6
   0   2  -5 20480.8 1881.75   5
   0   2   5 18226.8 1880.72   5
   0   2  -5 20303.6 1881.19   6
   0   2   5 18605.1 1879.96   6
   0  -2   5 16648.0 1880.49   6
   0   2   6 1401.62 121.017   2
   0   2  -6 1075.15 121.164   2
   0  -2   6 1196.25 125.279   4
   0   2   6 1067.91 124.144   4
   0   2   6 1305.76 125.228   5
   0   2  -6 1175.25 120.496   3
   0  -2   6 1393.27 121.026   3
   0   2   6 1168.01 121.226   1
   0   2   6 1620.79 121.691   1
   0  -2   6 1168.22 120.980   1
   0   2   6 1267.74 122.307   2
   0   2   6 1196.80 122.266   5
   0   2   6 1276.38 123.545   6
   0  -2   6 1374.61 122.065   6
   0   2  -6 1554.49 122.758   6
   0   2   6 1269.42 120.197   6
   0   2   7 673.024 87.2382   3
   0   2   7 882.813 87.4839   2
   0  -2   7 832.024 88.3275   2
   0   2  -7 804.129 88.1957   2
   0   2   7 604.795 92.7311   4
   0   2  -7 898.947 92.4216   4
   0  -2   7 731.527 93.7755   4
   0   2  -7 852.762 86.9680   3
   0   2   7 661.689 93.7020   4
   0  -2   7 763.618 86.6374   3
   0   2   7 945.315 85.5538   3
   0   2   7 773.819 88.1334   1
   0   2  -7 759.004 87.0752   1
   0  -2   7 914.634 87.6779   1
   0   2   7 884.804 89.6135   2
   0   2   7 917.224 87.9594   1
   0   2  -7 863.620 90.3700   5
   0   2   7 852.728 92.2739   6
   0  -2   7 733.049 91.4753   5
   0   2   7 673.040 89.4796   5
   0  -2   7 776.526 89.1981   6
   0   2   7 771.531 87.0457   6
   0   2   8 4598.35 412.716   3
   0   2  -8 4399.33 412.699   2
   0   2   8 4514.67 412.343   2
   0  -2   8 4083.48 412.618   2
   0  -2   8 4219.87 414.042   4
   0   2   8 4611.58 415.577   5
   0   2  -8 3951.99 414.331   4
   0   2  -8 4468.71 411.903   3
   0   2   8 4593.32 415.355   4
   0   2   8 4285.53 410.809   3
   0  -2   8 4480.59 412.135   3
   0   2   8 3377.75 412.383   1
   0   2  -8 3689.26 411.580   1
   0   2   8 4442.99 412.349   1
   0   2   8 3474.75 412.489   2
   0  -2   8 4072.21 412.035   1
   0  -2   8 3880.96 411.903   6
   0   2  -8 4454.69 412.735   6
   0   2   8 3691.07 410.814   6
   0   2   8 4803.42 414.278   6
   0  -2   8 3887.93 413.094   5
   0   2  -8 4419.53 413.824   5
   0   2   8 3636.19 412.243   5
   0   2  -9 2864.73 254.140   2
   0   2   9 2283.54 253.288   3
   0   2   9 3156.31 254.066   2
   0  -2   9 2774.14 254.325   2
   0   2  -9 3192.36 253.608   3
   0   2   9 2763.19 251.857   3
   0  -2   9 2552.94 253.144   3
   0   2  -9 2965.43 257.851   4
   0   2   9 3479.62 259.281   5
   0   2   9 2484.01 255.101   2
   0  -2   9 2856.85 253.585   1
   0   2  -9 2147.06 252.053   1
   0   2  -9 2948.94 254.402   6
   0   2   9 2274.83 252.137   6
   0   2 -10 10427.2 1007.98   2
   0   2  10 10103.1 1007.56   2
   0  -2  10 10574.7 1008.07   2
   0   2  10 9538.39 1007.49   3
   0   2 -10 11075.9 1007.26   3
   0  -2  10 11512.8 1007.62   3
   0   2  10 10956.3 1006.53   3
   0   2 -10 11517.7 1010.34   4
   0   2  10 10900.4 1010.97   5
   0  -2  10 11087.9 1007.78   1
   0   2 -10 9910.46 1007.26   1
   0   2  10 10566.2 1008.79   2
   0   2  10 9125.91 1006.02   6
   0   2 -10 6672.40 1006.12   6
   0   2  10 10023.5 1008.97   6
   0   2 -10 11666.6 1009.69   5
   0  -2  11 1783.25 177.679   2
   0   2  11 1682.99 177.669   3
   0   2 -11 2070.82 178.690   2
   0   2  11 1530.52 176.582   2
   0   2 -11 1759.68 175.814   3
   0   2  11 1690.76 174.701   3
   0  -2  11 1732.84 176.232   3
   0   2  11 1507.98 182.986   5
   0   2 -11 1657.83 182.274   4
   0   2 -11 1679.82 175.461   1
   0  -2  11 2030.26 178.233   1
   0   2  11 1646.00 178.245   2
   0   2 -11 1659.94 177.897   6
   0   2  11 1415.02 181.120   6
   0   2 -11 1689.91 180.063   5
   0   2  12 20.3906 44.1313   2
   0  -2  12 8.06881 45.2782   2
   0   2  12 24.2846 44.8844   3
   0   2 -12 9.06998 40.0588   3
   0  -2  12 53.9420 40.9828   3
   0   2  12 40.8384 36.1102   3
   0   2  12 37.7474 58.8841   5
   0   2 -12-69.5952 56.6628   4
   0  -2  12 40.4390 44.0358   1
   0   2  12 63.9104 47.8173   2
   0   2 -12-15.6197 48.3784   6
   0   2 -12-6.44154 55.9734   5
   0   2  12 85.4789 60.7968   6
   0   2 -13 9864.17 848.500   2
   0   2  13 8251.58 847.677   3
   0   2  13 8630.00 851.987   5
   0   2 -13 9639.00 851.540   4
   0   2 -13 9454.83 846.949   3
   0   2  13 9418.54 846.438   3
   0  -2  13 9135.62 847.265   3
   0  -2  13 7613.91 846.653   1
   0   2 -13 8639.43 847.035   1
   0   2 -13 9191.41 850.360   5
   0   2  13 8267.81 849.644   6
   0   2 -13 5714.08 845.995   6
   0   2  14 1963.06 198.041   5
   0  -2  14 1455.04 197.591   5
   0  -2  14 1879.95 196.518   4
   0   2  14 1887.53 185.908   3
   0   2  14 2088.48 190.038   2
   0   2  14 1888.66 189.651   3
   0  -2  14 1535.44 188.155   2
   0  -2  14 1720.44 189.900   1
   0  -2  14 2017.01 188.836   1
   0  -2  14 1799.67 192.083   2
   0   2  14 1734.10 190.267   2
   0   2  14 1583.27 194.788   6
   0  -2  14 1518.49 196.535   6
   0  -2  15 1065.77 190.140   6
   0   2  15 1078.19 187.292   6
   0  -2  15 1558.09 180.321   3
   0   2  15 1959.33 180.924   3
   0  -2  15 1810.84 186.232   3
   0   2  15 2026.09 183.688   2
   0   2  15 1725.08 183.891   3
   0  -2  15 1752.91 183.549   2
   0  -2  15 2056.72 184.840   1
   0   2  15 1729.56 185.122   2
   0  -2  15 1811.08 182.247   1
   0  -2  15 1802.67 185.284   2
   0   2  15 1428.71 193.466   5
   0  -2  16 903.793 132.330   5
   0  -2  16 1094.90 133.627   4
   0   2  16 847.066 130.733   4
   0  -2  16 1086.92 115.941   3
   0  -2  16 1175.96 119.759   2
   0  -2  16 845.392 121.032   3
   0   2  16 1028.97 117.286   2
   0  -2  16 1099.45 117.503   1
   0  -2  16 1038.72 120.611   2
   0   2  16 868.335 120.349   2
   0  -2  16 1045.34 116.761   1
   0   2  16 1089.11 118.051   1
   0   2  16 763.112 128.276   6
   0  -2  16 490.505 129.226   6
   0   2  17 56.0877 80.6720   6
   0   2  17 88.5544 85.9626   5
   0  -2  17 37.7817 81.0915   5
   0   2  17 110.021 86.5201   4
   0  -2  17 59.5566 82.8789   4
   0   2  17 97.3510 53.8020   3
   0  -2  17 92.5024 53.4484   3
   0  -2  17 13.9148 61.2284   2
   0   2  17 73.9724 56.2711   2
   0   2  17 116.735 63.2804   3
   0  -2  17 241.687 67.6421   3
   0  -2  17 131.599 60.8182   1
   0   2  17 64.0139 59.2251   1
   0   2  17 27.8983 62.7887   2
   0   2  17 107.419 57.5222   1
   0  -2  17 36.6256 65.2146   2
   0  -2  17 100.391 59.7087   1
   0   2  18-63.9612 81.8086   6
   0  -2  18 10.1600 90.1835   6
   0  -2  18 39.3030 84.7252   5
   0   2  18 92.9566 88.2265   5
   0  -2  18 72.8559 87.4062   4
   0   2  18-10.4577 85.9149   4
   0  -2  18 6.40563 56.0118   3
   0   2  18 47.9766 54.9663   3
   0   2  18-45.8650 65.8584   3
   0   2  18 49.3540 63.0598   2
   0  -2  18 3.59207 61.5501   2
   0  -2  18-16.6296 67.7393   3
   0  -2  18-14.6240 58.5859   1
   0   2  18-11.0039 62.5799   1
   0   2  18 20.1550 59.6190   1
   0  -2  18 71.5340 66.0296   2
   0   2  18 20.6546 64.2705   2
   0  -2  18 100.320 58.1964   1
   0   2  19 1762.71 162.714   2
   0  -2  19 1545.52 163.286   2
   0   2  19 1531.00 164.674   3
   0  -2  19 1540.58 165.997   3
   0   2  19 1651.49 158.704   3
   0  -2  19 1678.30 160.130   3
   0   2  19 1404.77 176.373   4
   0  -2  19 1436.89 174.422   4
   0  -2  19 479.602 169.651   5
   0   2  19 1171.02 174.516   5
   0  -2  19 861.340 172.005   6
   0   2  19 1679.72 166.058   2
   0   2  20-47.3227 90.9562   5
   0  -2  20 139.544 93.2810   5
   0   2  20 135.101 90.5411   4
   0  -2  20 67.4730 91.7439   4
   0   2  20-4.13901 67.8052   3
   0  -2  20 48.7913 71.8896   3
   0   2  20 15.1755 87.0550   6
   0  -2  20-11.0933 93.0309   6
   0   2  20 94.2071 59.6645   3
   0  -2  20 87.0398 59.5321   3
   0  -2  21 37.6256 97.1295   5
   0   2  21 116.480 97.3465   5
   0  -2  21 23.2328 97.6286   4
   0   2  21 104.611 94.3022   4
   0   2  21 69.1013 57.8990   3
   0  -2  21 99.6924 62.4700   3
   0  -2  21 126.837 97.8428   6
   0   2  21 93.6859 91.6969   6
   0   2  21 176.126 66.6775   3
   0  -2  21 164.060 75.4615   3
   0   3   0-3.23499 17.0264   4
   0  -3   0 0.54488 18.2137   4
   0   3   0-12.2518 12.8665   3
   0  -3   0 2.75685 12.7125   3
   0  -3   0 28.1958 18.2140   6
   0   3   0-4.20864 17.8306   6
   0  -3   0 21.5910 11.4541   1
   0   3   0 0.96529 11.3815   1
   0  -3   0 3.40935 12.3888   2
   0   3   0 11.1228 12.1219   2
   0  -3   0 6.22994 17.2868   5
   0   3   0-17.3480 16.5711   5
   0   3  -1 191262. 17814.6   1
   0  -3   1 150600. 17814.6   1
   0   3   1 184019. 17814.8   1
   0  -3  -1 186517. 17814.8   1
   0   3  -1 185040. 17815.1   6
   0  -3  -1 202442. 17814.4   6
   0   3   1 190751. 17814.3   6
   0   3  -1 166590. 17814.9   5
   0   3   1 175253. 17814.6   5
   0  -3  -1 188896. 17814.6   5
   0   3  -1 169787. 17814.7   4
   0  -3   1 178804. 17814.7   4
   0   3   1 183103. 17814.9   4
   0   3   1 184589. 17814.3   3
   0  -3  -1 192125. 17814.4   3
   0   3  -1 178111. 17815.0   3
   0  -3   1 184182. 17815.1   3
   0   3   1 159505. 17814.5   2
   0  -3  -1 192894. 17814.6   2
   0   3  -1 186688. 17814.9   2
   0  -3   1 188861. 17814.9   2
   0  -3  -2 29501.1 3363.99   1
   0   3   2 34781.2 3364.16   1
   0  -3   2 32743.5 3364.28   6
   0   3   2 33753.6 3363.35   3
   0  -3  -2 35907.9 3363.43   3
   0   3   2 36256.7 3363.96   2
   0  -3  -2 28291.4 3363.79   2
   0   3  -2 34249.3 3364.49   5
   0  -3  -2 39090.7 3363.51   6
   0   3   2 38509.2 3363.48   6
   0  -3   2 35238.6 3364.45   5
   0   3   2 36682.0 3364.12   5
   0  -3   2 33695.0 3364.23   4
   0   3  -2 34394.9 3364.33   4
   0   3   2 32419.1 3364.39   4
   0  -3  -2 35520.6 3364.44   4
   0  -3   2 31557.3 3364.21   3
   0   3  -2 30524.8 3363.93   1
   0  -3   2 35199.0 3364.01   1
   0  -3   2 33849.8 3364.31   2
   0   3  -2 36621.1 3364.40   2
   0   3  -3 404820. 33382.2   6
   0   3   3 356637. 33380.9   3
   0  -3   3 352387. 33382.0   5
   0   3   3 347739. 33381.0   6
   0   3  -3 335212. 33382.1   5
   0  -3  -3 374296. 33381.0   3
   0   3  -3 321588. 33381.7   2
   0  -3   3 318869. 33381.8   2
   0   3   3 382001. 33382.0   5
   0  -3  -3 358043. 33381.8   5
   0   3  -3 328578. 33381.9   4
   0  -3   3 298607. 33381.6   4
   0  -3  -3 321226. 33381.9   4
   0   3   3 322056. 33382.0   4
   0   3  -3 362214. 33381.9   3
   0   3   3 379020. 33381.7   2
   0   3  -3 361937. 33381.6   1
   0  -3  -3 332336. 33381.5   2
   0   3   3 292635. 33381.5   1
   0  -3  -3 322010. 33381.7   1
   0  -3   3 314567. 33381.3   1
   0   3   4 83.3516 24.7237   6
   0  -3   4 78.7870 31.5252   5
   0   3   4 25.6473 24.6379   5
   0   3   4 43.0248 18.2689   2
   0   3   4 23.0903 17.5392   3
   0   3  -4 13.1479 30.9868   4
   0  -3   4 24.0227 32.4096   4
   0   3   4 52.2607 29.8477   5
   0   3   4 32.1568 31.4592   4
   0   3   4 18.2501 14.0255   3
   0   3   4 55.3409 24.3732   2
   0  -3   4 47.9476 21.4656   1
   0   3  -4 62.3881 28.6845   6
   0  -3   4 92.4940 28.9316   6
   0   3   4 60.6350 18.7221   6
   0   3   5 37443.4 3826.56   3
   0  -3   5 44242.9 3827.83   2
   0   3   5 41109.0 3828.10   5
   0   3  -5 40712.5 3828.08   4
   0  -3   5 39935.6 3827.65   4
   0   3   5 35018.7 3827.35   4
   0   3   5 37494.8 3825.99   3
   0   3   5 38802.3 3828.15   4
   0   3  -5 39686.3 3827.34   3
   0  -3   5 40466.1 3827.32   3
   0   3   5 40376.7 3827.65   1
   0   3  -5 35497.4 3826.84   1
   0   3   5 40301.6 3827.24   1
   0  -3   5 42888.5 3827.28   1
   0  -3   5 39345.9 3827.59   5
   0   3   5 35312.7 3826.71   5
   0   3   5 42126.0 3826.87   6
   0   3  -5 41829.9 3827.68   6
   0   3   5 38912.8 3826.05   6
   0  -3   5 37854.0 3827.10   6
   0  -3   6 1669.13 157.975   2
   0   3  -6 1443.26 157.351   2
   0   3   6 1802.34 157.005   2
   0  -3   6 1366.60 159.842   4
   0   3   6 1450.71 160.435   5
   0   3   6 1367.30 159.651   4
   0   3   6 1746.21 155.324   3
   0   3  -6 1582.54 156.988   3
   0  -3   6 1571.33 156.905   3
   0   3   6 1368.74 157.276   1
   0  -3   6 1341.24 156.911   1
   0   3   6 1512.56 157.807   2
   0   3   6 1878.59 157.387   1
   0   3  -6 1546.10 156.652   1
   0  -3   6 1529.74 159.550   5
   0   3   6 1700.90 158.465   6
   0   3   6 1236.73 157.540   5
   0  -3   6 1436.11 158.041   6
   0   3   6 1462.99 155.786   6
   0   3   7 13800.5 1514.59   3
   0   3  -7 16730.3 1515.77   2
   0   3   7 16542.5 1515.20   2
   0  -3   7 17705.6 1516.08   2
   0  -3   7 14132.8 1515.75   4
   0   3   7 13672.9 1515.63   4
   0   3  -7 16479.5 1516.82   4
   0   3  -7 17258.9 1515.41   3
   0   3   7 16877.6 1517.33   4
   0  -3   7 17227.5 1515.59   3
   0   3   7 14529.2 1515.54   1
   0   3  -7 15243.4 1515.00   1
   0   3   7 15703.4 1515.23   1
   0   3   7 14105.2 1515.46   2
   0  -3   7 16498.6 1515.53   1
   0   3   7 13601.7 1514.74   5
   0   3  -7 16843.4 1516.61   5
   0   3   7 15280.5 1515.41   6
   0   3  -7 16192.6 1515.66   6
   0  -3   7 14160.1 1514.91   6
   0   3   7 13929.3 1513.77   6
   0   3   8 415.126 65.4126   3
   0   3  -8 554.269 67.2183   2
   0   3   8 535.847 64.5723   2
   0  -3   8 539.208 73.8160   4
   0   3  -8 415.690 71.6414   4
   0   3   8 553.118 73.7638   5
   0   3   8 524.798 74.0282   4
   0   3  -8 572.112 64.3086   3
   0   3   8 573.879 62.0501   3
   0  -3   8 737.901 66.7195   3
   0   3   8 471.256 66.8762   1
   0   3   8 730.452 66.5866   1
   0   3   8 648.935 68.6973   2
   0  -3   8 567.861 64.6791   1
   0   3  -8 485.012 64.0716   1
   0   3   8 555.997 68.8007   5
   0   3  -8 510.594 70.0069   5
   0   3   8 460.281 72.4953   6
   0   3   8 497.016 65.0390   6
   0  -3   8 466.824 69.5110   6
   0   3  -8 645.633 68.4336   6
   0  -3   9 9551.63 876.713   2
   0   3  -9 9026.02 876.467   2
   0   3   9 9721.30 876.136   2
   0   3   9 8702.59 875.651   3
   0   3   9 8595.30 878.477   5
   0   3  -9 9646.11 878.376   4
   0   3  -9 9464.84 875.978   3
   0   3   9 9280.61 878.801   4
   0  -3   9 9336.94 875.970   3
   0   3   9 9454.70 874.633   3
   0   3   9 8081.85 876.079   1
   0   3  -9 8643.03 875.551   1
   0   3   9 9558.14 876.266   1
   0  -3   9 9932.49 876.300   1
   0   3   9 8502.22 876.514   2
   0   3  -9 8872.26 877.238   5
   0   3  -9 6257.98 875.075   6
   0   3   9 8276.67 874.355   6
   0   3 -10 1450.76 160.114   2
   0  -3  10 1570.74 160.859   2
   0   3  10 1810.36 160.254   2
   0   3  10 1248.05 159.312   3
   0   3  10 1915.32 166.974   5
   0   3 -10 1790.62 165.232   4
   0   3 -10 1422.18 158.713   3
   0   3  10 1685.77 166.240   4
   0  -3  10 1624.23 159.485   3
   0   3  10 1541.70 157.469   3
   0   3  10 1517.52 160.300   1
   0   3 -10 1650.83 159.628   1
   0   3  10 1599.40 161.547   2
   0   3  10 1383.16 159.967   1
   0  -3  10 1415.54 159.700   1
   0   3 -10 1535.26 162.875   5
   0   3  10 1741.60 164.764   6
   0   3 -10 1545.94 161.335   6
   0   3  10 1302.09 158.494   6
   0   3  11 1253.41 116.529   2
   0  -3  11 1203.04 118.197   2
   0   3  11 1039.16 115.267   3
   0   3 -11 1157.29 116.220   2
   0   3 -11 988.550 121.440   4
   0   3  11 1106.41 125.209   5
   0   3 -11 1071.45 114.784   3
   0   3  11 1294.47 124.617   4
   0   3  11 1247.46 113.466   3
   0  -3  11 1041.04 114.798   3
   0   3  11 1023.59 116.300   1
   0  -3  11 1148.75 116.736   1
   0   3  11 1171.67 119.153   2
   0   3  11 1038.22 116.032   1
   0   3 -11 1046.03 114.265   1
   0   3  11 833.036 114.135   6
   0   3 -11 1143.76 119.535   5
   0   3  11 974.603 121.451   6
   0  -3  12 1011.12 110.354   2
   0   3  12 1004.24 109.071   2
   0   3  12 916.696 109.536   3
   0   3 -12 1001.80 116.454   4
   0   3  12 908.734 118.046   5
   0   3  12 1016.61 120.329   4
   0   3 -12 1116.15 107.949   3
   0  -3  12 970.926 108.293   3
   0   3  12 890.799 105.156   3
   0   3  12 1083.63 108.829   1
   0  -3  12 954.383 110.110   1
   0   3  12 1000.84 111.854   2
   0   3 -12 859.152 111.138   5
   0   3  12 898.272 115.560   6
   0   3 -12 877.631 112.447   6
   0   3  13 2881.90 321.249   3
   0   3 -13 3671.95 322.037   2
   0  -3  13 3590.82 322.616   2
   0   3  13 3261.83 320.935   2
   0   3  13 3287.25 327.159   5
   0   3 -13 3124.17 325.489   4
   0   3 -13 3310.26 320.264   3
   0   3  13 3163.56 325.759   4
   0  -3  13 3376.31 320.790   3
   0   3  13 3169.73 319.113   3
   0   3  13 3284.76 322.062   1
   0   3  13 3514.58 321.579   1
   0  -3  13 3424.75 321.004   1
   0   3 -13 3013.93 319.837   1
   0   3 -13 3194.17 324.242   5
   0   3  13 2583.73 324.040   6
   0   3 -13 2213.01 320.513   6
   0   3  14 27.2998 67.6683   6
   0   3 -14 56.1978 58.7813   5
   0  -3  14 104.968 54.2585   2
   0   3  14 143.249 50.9830   3
   0   3  14 37.6713 48.9763   2
   0   3 -14 92.2112 50.0869   2
   0   3  14 25.9223 70.6550   5
   0   3 -14 72.2691 65.7877   4
   0   3  14 97.8381 66.8649   4
   0   3  14 211.373 46.2430   3
   0   3  14 153.831 51.7980   1
   0   3  14 70.6193 50.8595   1
   0   3 -14 68.1805 45.5923   1
   0   3  14 85.8429 55.0680   2
   0  -3  14 91.0538 50.5889   1
   0   3 -14 3.08348 58.1232   6
   0   3  15-50.7673 73.1186   5
   0  -3  15-47.8258 51.8082   1
   0  -3  15 5.75454 52.5414   3
   0   3  15-17.3598 46.6870   3
   0   3  15 22.3214 54.1010   3
   0  -3  15 3.75771 63.0058   3
   0  -3  15 25.8935 53.8665   2
   0   3  15 3.05784 50.1164   2
   0  -3  15-49.1875 52.8567   1
   0   3  15-16.4694 51.9708   1
   0   3  15-54.3520 60.9810   2
   0  -3  15 15.1467 58.4758   2
   0   3  15 2.96365 51.5810   1
   0  -3  15-13.4392 75.5552   6
   0   3  15 47.8426 67.6199   6
   0  -3  16 397.748 106.432   6
   0   3  16 497.158 100.138   6
   0  -3  16 445.654 106.392   5
   0  -3  16 618.005 108.733   4
   0   3  16 730.013 103.935   4
   0  -3  16 713.267 88.2944   3
   0   3  16 608.207 82.6214   3
   0  -3  16 632.813 95.1696   3
   0  -3  16 627.651 88.6929   2
   0   3  16 728.187 90.0689   2
   0  -3  16 619.757 90.1582   1
   0   3  16 714.199 89.6015   1
   0  -3  16 619.834 95.0987   2
   0   3  16 711.010 94.5359   2
   0   3  16 713.872 89.4735   1
   0  -3  16 745.549 90.5616   1
   0   3  17 332.342 105.285   6
   0   3  17 458.102 109.371   5
   0  -3  17 359.122 109.393   5
   0  -3  17 545.744 109.472   4
   0   3  17 706.730 111.697   4
   0  -3  17 714.545 89.1859   3
   0   3  17 765.279 89.7020   3
   0  -3  17 794.131 95.9076   2
   0   3  17 771.744 96.0296   3
   0   3  17 749.283 94.5009   2
   0  -3  17 581.495 98.9055   3
   0   3  17 869.174 95.9635   1
   0  -3  17 853.411 96.5626   1
   0   3  17 541.550 92.0365   1
   0   3  17 648.954 95.2601   2
   0  -3  17 879.915 99.7555   2
   0  -3  17 735.354 93.3422   1
   0   3  18 44.6462 81.7064   6
   0  -3  18-5.22573 89.7363   6
   0   3  18 43.2696 89.7198   5
   0  -3  18 5.68890 86.9639   5
   0  -3  18 41.5407 85.4221   4
   0   3  18 78.4199 81.9878   4
   0   3  18 79.4687 53.5460   3
   0  -3  18 146.336 57.2946   3
   0  -3  18 10.9250 60.3733   2
   0   3  18 26.2607 65.4131   3
   0   3  18-3.51109 60.1393   2
   0  -3  18 55.2118 64.5932   3
   0   3  18-40.5920 59.1852   1
   0  -3  18 117.501 60.4530   1
   0  -3  18 80.2336 64.9770   2
   0   3  18 49.2564 63.0577   2
   0   3  18 53.8209 59.2125   1
   0  -3  18 50.1461 58.8896   1
   0   3  19 206.486 66.7057   2
   0   3  19 180.381 67.3592   3
   0  -3  19 161.251 73.4886   3
   0   3  19 153.888 57.1627   3
   0  -3  19 194.063 62.0109   3
   0  -3  19 16.2624 89.6427   4
   0  -3  19 82.4157 88.9505   5
   0   3  19-5.65546 87.9164   5
   0  -3  19 16.2333 90.7764   6
   0   3  19 165.261 68.8928   2
   0   3  20 135.414 90.6105   5
   0  -3  20-42.7123 96.1879   5
   0  -3  20-22.4864 90.9289   4
   0  -3  20 76.2673 69.8118   3
   0   3  20 127.829 67.6634   3
   0  -3  20 90.1629 94.4399   6
   0   3  20-14.6363 89.7634   6
   0  -3  20 54.1461 60.7679   3
   0   3  20 102.439 59.6714   3
   0  -3  21 94.5148 97.9729   5
   0   3  21 6.10411 93.0042   5
   0  -3  21-104.533 94.5709   4
   0  -3  21-55.5348 61.2311   3
   0   3  21 12.9944 58.0364   3
   0  -3  21 140.311 95.5044   6
   0   3  21 5.11372 90.4527   6
   0   3  21 4.13990 66.0750   3
   0   4   0 294996. 30024.8   2
   0  -4   0 314935. 30024.8   2
   0   4   0 323254. 30024.9   4
   0  -4   0 305784. 30024.9   4
   0  -4   0 304132. 30024.9   3
   0   4   0 319028. 30025.0   3
   0   4   0 308238. 30025.0   6
   0  -4   0 308966. 30024.8   1
   0   4   0 300053. 30024.8   1
   0   4   0 309047. 30024.9   5
   0  -4   0 302003. 30024.8   5
   0   4  -1 62014.3 7014.64   1
   0  -4   1 76488.2 7014.73   1
   0   4   1 60718.0 7014.65   1
   0  -4  -1 62029.6 7014.69   1
   0  -4  -1 79418.1 7014.49   6
   0   4   1 74454.5 7014.48   6
   0  -4   1 75195.6 7015.19   6
   0   4  -1 70443.6 7015.18   6
   0   4  -1 73245.4 7015.07   5
   0   4   1 76183.7 7014.66   5
   0  -4  -1 74489.5 7014.65   5
   0   4  -1 72201.9 7014.88   4
   0   4   1 74580.8 7015.05   4
   0   4  -1 68361.5 7015.09   3
   0  -4  -1 79614.4 7014.54   3
   0   4   1 80835.2 7014.54   3
   0  -4   1 66647.0 7015.06   3
   0   4   1 64424.5 7014.48   2
   0  -4  -1 69858.5 7014.55   2
   0  -4   1 70876.0 7014.95   2
   0   4  -1 75652.0 7015.02   2
   0   4   2 3133.95 258.726   1
   0  -4  -2 2638.20 258.475   1
   0   4   2 2765.09 257.292   6
   0   4  -2 2689.97 259.426   6
   0  -4   2 2850.54 259.601   6
   0   4   2 2272.21 257.068   3
   0  -4  -2 2646.02 257.183   3
   0   4   2 2913.97 258.039   2
   0  -4  -2 2287.07 257.920   2
   0   4  -2 2928.40 259.457   5
   0  -4   2 2549.98 259.218   5
   0  -4  -2 2742.90 257.412   6
   0   4   2 2826.85 258.421   5
   0   4  -2 3356.23 259.168   4
   0  -4   2 2697.01 259.049   4
   0  -4  -2 2524.94 259.400   4
   0   4   2 2920.16 259.407   4
   0   4  -2 2989.17 259.077   3
   0  -4   2 3260.08 259.245   3
   0   4  -2 2540.34 257.964   1
   0  -4   2 1854.82 257.829   1
   0   4  -2 2315.61 258.452   2
   0  -4   2 2583.49 258.686   2
   0   4   3 2504.98 221.986   1
   0  -4  -3 2448.05 222.110   1
   0  -4   3 2318.46 222.877   6
   0   4   3 2341.60 220.313   3
   0  -4  -3 1914.71 220.333   3
   0   4   3 2487.70 221.498   2
   0   4  -3 2319.08 221.358   1
   0  -4  -3 2268.59 221.576   2
   0   4   3 2161.94 220.567   6
   0   4  -3 2676.92 223.528   5
   0  -4   3 2200.00 223.102   5
   0   4   3 2567.15 222.648   5
   0  -4   3 2236.04 222.719   4
   0  -4  -3 2385.07 222.537   5
   0   4  -3 2293.62 222.832   4
   0  -4  -3 2207.68 223.305   4
   0   4   3 2574.86 223.382   4
   0  -4   3 2424.46 222.310   3
   0  -4   3 1899.19 221.337   1
   0  -4   3 1884.68 221.985   2
   0   4  -3 1952.70 221.826   2
   0  -4   4 1048.01 109.608   5
   0   4   4 974.012 106.147   6
   0   4  -4 1389.75 109.994   5
   0   4  -4 1172.31 107.613   2
   0  -4  -4 970.279 105.543   3
   0   4   4 1060.28 109.264   5
   0   4  -4 1165.93 109.752   4
   0  -4  -4 1094.26 109.488   5
   0  -4   4 1155.37 109.898   4
   0  -4  -4 1066.33 110.160   4
   0   4   4 1401.69 110.624   4
   0   4  -4 1129.34 107.857   3
   0   4   4 792.678 106.842   2
   0  -4  -4 1132.93 107.458   2
   0   4   4 994.551 105.208   3
   0  -4   4 929.111 106.686   1
   0   4  -4 1033.75 109.140   6
   0  -4   5 11005.4 1010.34   5
   0   4   5 11685.3 1009.03   6
   0   4  -5 10340.0 1010.54   5
   0   4   5 9934.19 1009.18   5
   0   4  -5 9115.18 1009.64   2
   0  -4   5 10781.8 1010.02   2
   0   4   5 10739.4 1010.46   5
   0   4   5 9701.87 1010.01   4
   0  -4   5 10382.7 1010.07   4
   0   4  -5 10012.4 1010.36   4
   0   4   5 9241.96 1007.95   3
   0   4   5 12481.2 1011.44   4
   0  -4   5 11158.6 1010.03   3
   0   4  -5 11645.4 1009.99   3
   0  -4   5 10387.7 1009.35   1
   0   4  -5 9243.73 1009.02   1
   0   4   5 10331.6 1009.49   1
   0   4   5 10105.1 1008.65   3
   0  -4   5 9404.94 1009.65   6
   0   4   5 10506.8 1008.17   6
   0   4  -5 11214.4 1010.43   6
   0   4   5 10238.3 1009.79   1
   0   4   6 28144.4 2642.43   6
   0  -4   6 26429.3 2643.34   5
   0   4   6 26234.5 2642.48   5
   0  -4   6 31249.2 2643.83   2
   0   4   6 25921.7 2642.44   2
   0   4   6 24013.5 2643.05   4
   0   4   6 27866.6 2643.87   5
   0  -4   6 26440.8 2643.38   4
   0   4   6 27691.4 2641.49   3
   0   4  -6 28010.2 2643.02   3
   0  -4   6 24676.2 2643.16   3
   0   4  -6 25076.7 2642.50   1
   0   4   6 27862.4 2643.25   2
   0  -4   6 29594.3 2643.04   1
   0   4   6 26448.8 2642.84   1
   0   4   6 29961.9 2642.30   3
   0   4   6 28206.9 2643.29   1
   0   4   6 25299.9 2641.37   6
   0  -4   6 25884.3 2642.82   6
   0  -4   7 4794.84 583.973   2
   0   4   7 6478.71 583.815   2
   0   4  -7 6495.60 585.984   4
   0   4   7 5461.66 584.931   4
   0  -4   7 5920.73 585.213   4
   0   4  -7 5166.43 583.521   3
   0   4   7 6730.57 586.808   4
   0  -4   7 6743.43 584.446   3
   0   4   7 6499.45 584.628   1
   0   4  -7 5178.09 583.240   1
   0  -4   7 6712.09 584.339   1
   0   4   7 5901.46 584.311   2
   0   4   7 5418.35 583.738   1
   0   4   7 6437.36 584.098   6
   0   4   7 5436.16 583.522   5
   0  -4   7 5742.76 584.894   5
   0  -4   7 5711.91 584.122   6
   0   4  -7 6784.40 585.080   6
   0   4   7 5876.15 582.387   6
   0   4  -8 415.955 52.9420   5
   0   4   8 298.608 51.3002   5
   0   4   8 246.951 52.3297   6
   0   4   8 246.177 45.2040   3
   0  -4   8 309.561 48.5897   2
   0   4   8 327.334 45.5855   2
   0   4  -8 348.421 47.3436   2
   0   4   8 405.515 57.9365   5
   0  -4   8 293.963 58.5640   4
   0   4  -8 400.162 55.9148   4
   0   4   8 318.816 56.5153   4
   0   4   8 255.051 40.2853   3
   0   4  -8 221.464 44.7783   3
   0  -4   8 273.967 45.5964   3
   0   4   8 323.847 47.9556   1
   0   4   8 338.741 48.9120   2
   0   4   8 336.161 45.5078   1
   0   4  -8 233.367 43.8258   1
   0  -4   8 408.470 47.6433   1
   0  -4   8 256.557 53.1734   6
   0   4  -8 356.251 51.7362   6
   0   4   8 337.537 45.3581   6
   0   4   9 6402.86 722.066   3
   0  -4   9 7720.64 724.131   2
   0   4   9 7824.51 722.930   2
   0   4  -9 8069.86 723.845   2
   0   4   9 6743.75 725.103   5
   0   4  -9 7952.30 725.573   4
   0   4  -9 7908.11 723.121   3
   0   4   9 7284.11 725.678   4
   0  -4   9 7642.05 723.266   3
   0   4   9 7728.39 721.464   3
   0   4   9 7270.26 723.412   1
   0  -4   9 8147.64 723.523   1
   0   4   9 6093.30 723.088   2
   0   4  -9 7299.79 722.716   1
   0   4   9 7422.93 723.110   1
   0   4  -9 7362.27 724.794   5
   0   4   9 6317.25 721.137   6
   0   4  -9 7164.20 723.736   6
   0   4  10 3722.18 376.360   3
   0   4  10 3935.66 376.773   2
   0   4 -10 4424.67 377.823   2
   0   4 -10 3865.73 380.244   4
   0   4  10 3886.75 380.752   5
   0   4  10 3944.39 381.311   4
   0   4 -10 3799.32 376.559   3
   0  -4  10 4216.74 377.312   3
   0   4  10 3825.30 374.706   3
   0   4  10 4066.23 377.969   1
   0  -4  10 4318.87 377.247   1
   0   4  10 3923.64 378.184   2
   0   4 -10 2744.24 375.487   1
   0   4  10 4340.84 377.689   1
   0   4 -10 3731.77 378.794   5
   0   4  10 3161.85 374.874   6
   0   4 -10 2800.84 376.847   6
   0  -4  11 1005.26 106.342   2
   0   4  11 872.874 103.406   2
   0   4 -11 1057.62 106.127   2
   0   4  11 952.507 103.845   3
   0   4 -11 1059.57 113.624   4
   0   4  11 1008.84 114.529   5
   0   4  11 1186.03 113.154   4
   0   4 -11 929.912 103.756   3
   0  -4  11 965.043 104.480   3
   0   4  11 841.030 99.8256   3
   0   4  11 1086.74 106.088   1
   0   4  11 913.679 103.941   1
   0  -4  11 1048.12 104.896   1
   0   4 -11 901.082 102.158   1
   0   4  11 957.664 106.365   2
   0   4 -11 954.468 107.378   6
   0   4 -11 1186.99 108.774   5
   0   4  11 739.499 108.205   6
   0   4  12 1716.04 178.250   2
   0   4  12 1523.49 178.507   3
   0   4  12 1565.98 185.209   5
   0   4 -12 2032.50 185.870   4
   0   4 -12 1882.53 178.490   3
   0   4  12 1832.39 186.335   4
   0  -4  12 1987.83 179.541   3
   0   4  12 1967.33 176.106   3
   0  -4  12 1727.05 179.032   1
   0   4  12 1642.35 180.890   2
   0   4  12 1572.99 182.608   6
   0   4 -12 1843.04 183.481   5
   0   4 -13 252.462 64.9739   5
   0   4  13 272.459 68.4977   6
   0   4 -13 302.015 56.5326   2
   0  -4  13 248.436 58.6745   2
   0   4  13 338.142 56.4071   3
   0   4  13 278.663 55.9105   2
   0   4  13 194.914 71.1963   5
   0   4 -13 273.890 68.9056   4
   0   4  13 375.858 75.1162   4
   0  -4  13 300.126 54.3527   3
   0   4  13 281.139 47.7038   3
   0   4  13 277.535 57.1709   1
   0   4 -13 279.452 53.8614   1
   0   4  13 209.455 54.9171   1
   0  -4  13 223.294 54.1625   1
   0   4 -13 315.428 62.4377   6
   0   4  14 854.965 103.408   2
   0   4 -14 1089.64 105.066   2
   0  -4  14 844.360 104.512   2
   0   4  14 805.314 103.834   3
   0   4  14 933.447 119.205   5
   0   4 -14 959.739 113.389   4
   0   4  14 1119.10 119.223   4
   0   4 -14 1019.51 103.532   3
   0  -4  14 781.016 102.157   3
   0   4  14 965.025 100.348   3
   0   4  14 1017.43 104.459   1
   0   4  14 889.973 104.907   1
   0   4 -14 880.869 101.398   1
   0   4  14 715.505 104.846   2
   0  -4  14 984.815 104.977   1
   0   4 -14 723.874 110.132   5
   0   4  14 894.041 111.582   6
   0   4 -14 351.515 104.624   6
   0   4  15 1622.25 152.307   2
   0   4 -15 1251.14 150.780   2
   0  -4  15 1458.43 153.067   2
   0   4  15 1275.90 151.913   3
   0   4  15 1120.37 161.866   5
   0   4 -15 1558.73 150.724   3
   0  -4  15 1394.32 151.249   3
   0   4  15 1525.91 148.758   3
   0   4  15 1747.49 153.111   1
   0  -4  15 1518.87 152.157   1
   0   4 -15 1570.07 150.592   1
   0   4  15 1444.58 154.586   2
   0   4  15 1456.41 152.463   1
   0   4  15 767.203 156.435   6
   0   4 -15 778.386 152.895   6
   0  -4  16 700.929 124.875   5
   0   4  16 794.727 118.966   4
   0  -4  16 976.814 123.349   4
   0   4  16 773.606 100.856   3
   0  -4  16 830.286 104.624   3
   0  -4  16 816.516 111.900   3
   0  -4  16 924.218 107.563   2
   0   4  16 928.265 107.936   3
   0   4  16 870.818 105.127   2
   0  -4  16 852.734 108.130   1
   0   4  16 984.462 107.482   1
   0   4  16 677.827 104.496   1
   0  -4  16 1095.09 107.603   1
   0  -4  16 981.921 113.239   2
   0   4  16 1018.77 110.479   2
   0   4  17 24.1831 75.4247   6
   0  -4  17 188.252 89.4606   6
   0   4  17 30.6807 79.0346   5
   0  -4  17-54.8755 81.6372   5
   0  -4  17 69.4770 83.8271   4
   0   4  17 80.2441 77.5852   4
   0  -4  17-19.1102 54.6698   3
   0   4  17 73.2199 58.2896   2
   0  -4  17-35.5034 58.6442   2
   0  -4  17-20.7993 68.3381   3
   0   4  17 39.4271 56.0817   1
   0  -4  17-35.5654 57.2875   1
   0   4  17-39.3798 65.2931   2
   0   4  17 6.53497 56.7570   1
   0  -4  17-24.7019 64.6324   2
   0  -4  17 6.47178 56.6740   1
   0   4  18-55.7077 79.2054   6
   0  -4  18 95.8494 92.6974   6
   0  -4  18-63.0265 87.3328   5
   0   4  18 5.37581 84.6999   5
   0  -4  18-20.7701 86.8948   4
   0   4  18 26.2022 84.1536   4
   0   4  18 54.8439 54.0649   3
   0  -4  18 19.7836 57.0740   3
   0  -4  18 58.5644 63.7873   2
   0   4  18 75.6351 62.4642   3
   0   4  18 51.8121 61.7150   2
   0  -4  18 60.2900 69.7830   3
   0  -4  18 29.3812 59.2893   1
   0   4  18 36.9464 58.6301   1
   0  -4  18-33.9562 66.5540   2
   0   4  18 53.9191 56.9703   1
   0   4  18 53.1325 62.7116   2
   0  -4  18-26.7159 57.3173   1
   0   4  19 94.2737 63.6035   3
   0  -4  19 4.44215 72.0103   3
   0   4  19 10.8267 61.3290   2
   0  -4  19 86.5468 60.4339   3
   0   4  19 99.7719 56.1254   3
   0  -4  19 37.8746 88.5620   4
   0   4  19 98.1672 87.5771   4
   0   4  19-39.3757 84.5712   5
   0  -4  19 47.6659 89.8980   5
   0   4  19 31.7624 80.9628   6
   0  -4  19 38.8661 92.3529   6
   0   4  19-25.3346 66.5841   2
   0   4  20 5.86001 90.0057   5
   0  -4  20 79.7635 94.3843   5
   0   4  20-45.1951 88.0860   4
   0  -4  20 101.208 90.4192   4
   0  -4  20 81.5965 75.9447   3
   0   4  20 153.404 66.3700   3
   0  -4  20 160.191 95.2113   6
   0  -4  20 44.4516 60.1101   3
   0   4  20 63.0453 58.3933   3
   0   4  21 91.1928 98.4324   5
   0  -4  21 75.9746 97.8092   5
   0  -4  21 34.8525 99.1732   4
   0   4  21 29.1485 88.9726   4
   0   4  21 67.2734 57.5367   3
   0   4  21 5.01917 93.7181   6
   0  -4  21 47.4210 99.5871   6
   0   4  21 61.2340 67.6642   3
   0   5   0 8.26643 13.8225   2
   0  -5   0 6.15501 13.9473   2
   0   5   0-31.5013 19.1583   4
   0  -5   0 7.62487 14.7101   3
   0   5   0-14.7808 14.8265   3
   0   5   0-22.8466 20.5861   6
   0  -5   0 13.2009 20.2582   6
   0  -5   0 2.37159 13.6092   1
   0   5   0 26.6795 13.8283   1
   0   5   0-16.5171 19.4643   5
   0   5  -1 31214.9 2865.90   1
   0  -5   1 28817.0 2865.81   1
   0  -5  -1 32467.1 2866.07   1
   0   5   1 30263.2 2865.90   1
   0   5  -1 28428.8 2866.46   6
   0  -5   1 24325.4 2866.22   6
   0   5   1 29204.2 2865.65   6
   0   5  -1 26635.4 2866.11   5
   0  -5   1 29787.4 2866.27   5
   0   5   1 29357.4 2865.80   5
   0   5  -1 27648.4 2865.99   4
   0   5   1 25576.2 2866.05   4
   0   5   1 31167.9 2865.67   3
   0  -5   1 30442.6 2866.35   3
   0  -5  -1 33105.7 2865.73   3
   0   5  -1 30166.0 2866.42   3
   0  -5  -1 28081.5 2865.67   2
   0   5   1 30426.0 2865.71   2
   0  -5   1 26831.7 2866.06   2
   0   5  -1 30600.8 2866.16   2
   0   5  -2 11520.2 1071.14   1
   0  -5   2 12427.8 1071.28   1
   0  -5  -2 10474.1 1071.35   1
   0   5   2 9355.74 1071.25   1
   0  -5  -2 11200.9 1070.46   6
   0   5  -2 11569.0 1072.16   6
   0   5   2 12018.4 1070.50   6
   0  -5   2 11658.5 1072.00   6
   0  -5  -2 9460.48 1070.36   3
   0  -5  -2 11879.0 1071.04   2
   0  -5   2 11824.3 1071.93   5
   0   5  -2 10922.7 1071.95   5
   0   5   2 12193.2 1071.24   5
   0  -5   2 11705.0 1071.52   4
   0   5  -2 9363.00 1071.43   4
   0   5   2 11708.6 1071.92   4
   0  -5  -2 11005.8 1071.71   4
   0   5   2 10184.3 1070.39   3
   0   5  -2 10982.9 1071.81   3
   0  -5   2 10788.0 1071.87   3
   0   5   2 12343.9 1071.04   2
   0  -5   2 9767.13 1071.49   2
   0   5  -2 10353.6 1071.55   2
   0  -5  -3 11315.2 1161.80   1
   0   5   3 11706.2 1161.80   1
   0   5  -3 12803.7 1162.59   6
   0  -5   3 11250.2 1162.18   6
   0   5   3 12156.1 1160.54   6
   0  -5  -3 13226.6 1160.69   3
   0   5   3 12383.5 1160.54   3
   0   5   3 11731.7 1161.41   2
   0  -5  -3 12058.9 1161.50   2
   0  -5  -3 11576.0 1160.64   6
   0   5  -3 10490.8 1162.33   5
   0  -5   3 11154.1 1162.14   5
   0   5   3 12453.7 1161.75   5
   0   5  -3 12059.5 1162.20   4
   0  -5  -3 11507.5 1161.65   5
   0  -5   3 11490.2 1161.94   4
   0   5   3 10999.1 1162.27   4
   0  -5  -3 11370.9 1162.22   4
   0  -5   3 11207.5 1161.46   1
   0   5  -3 12538.4 1161.54   1
   0  -5   3 10920.6 1161.99   2
   0   5   4 10998.3 961.610   6
   0   5  -4 10457.8 963.881   5
   0  -5   4 9212.17 963.296   5
   0   5   4 9522.80 963.019   5
   0  -5   4 10111.6 963.265   4
   0  -5  -4 10485.0 963.037   5
   0   5  -4 9857.50 963.494   4
   0   5   4 8117.73 963.255   4
   0  -5  -4 10549.5 963.711   4
   0  -5   4 9233.29 963.176   3
   0   5  -4 8808.02 963.167   3
   0   5   4 8308.90 962.243   2
   0  -5  -4 10021.3 962.659   2
   0   5   4 9421.79 961.431   3
   0  -5  -4 10841.1 961.685   3
   0   5  -4 10797.3 963.842   6
   0  -5   4 9397.96 963.109   6
   0   5  -4 10434.9 963.285   2
   0   5   5 1416.59 189.591   3
   0   5  -5 1917.65 191.244   1
   0  -5   5 1886.36 193.894   5
   0   5  -5 1699.36 193.028   5
   0  -5  -5 2095.45 191.224   6
   0   5   5 1988.05 190.751   6
   0  -5   5 2167.29 192.921   2
   0   5  -5 2077.70 192.411   2
   0  -5  -5 1648.05 190.251   3
   0   5  -5 2266.36 194.297   4
   0  -5   5 2027.74 193.719   4
   0  -5  -5 2133.40 193.910   5
   0   5   5 2271.37 193.657   5
   0   5   5 2087.51 194.566   4
   0  -5  -5 1758.63 194.057   4
   0   5  -5 2007.27 192.303   3
   0  -5   5 1921.18 191.446   1
   0   5   5 1946.94 191.929   1
   0  -5  -5 2344.25 192.737   1
   0   5   6 479.018 58.2764   6
   0   5  -6 526.142 64.6102   6
   0  -5   6 426.904 65.1342   6
   0   5   6 502.899 58.4620   3
   0   5  -6 691.391 60.4777   1
   0   5   6 648.328 62.2424   2
   0   5   6 515.993 61.2462   1
   0   5  -6 581.933 61.7331   2
   0   5   6 604.920 60.0057   2
   0  -5   6 580.671 63.6510   2
   0   5   6 541.584 67.6397   4
   0  -5   6 502.894 67.0289   4
   0   5   6 542.651 67.6025   5
   0   5   6 421.003 56.2685   3
   0  -5   6 432.376 61.1488   3
   0   5  -6 463.255 61.3203   3
   0   5   6 505.654 60.9010   6
   0   5   6 417.922 62.3584   5
   0  -5   6 429.695 65.8929   5
   0   5  -6 499.346 65.4940   5
   0  -5   6 734.932 61.5702   1
   0   5   6 606.365 62.6268   1
   0  -5   7 9300.25 911.346   5
   0   5   7 8482.00 910.054   5
   0   5  -7 9557.93 911.984   5
   0   5   7 9948.64 910.287   6
   0  -5   7 10743.1 911.841   2
   0   5  -7 9166.52 910.904   2
   0   5   7 9156.01 910.141   2
   0   5  -7 9783.09 912.370   4
   0   5   7 8628.77 911.268   4
   0  -5   7 8931.68 911.347   4
   0   5   7 10422.7 913.038   4
   0   5   7 8084.15 908.493   3
   0  -5   7 11152.6 911.638   3
   0   5  -7 10307.0 911.118   3
   0   5   7 9570.40 910.735   1
   0   5  -7 8544.36 910.050   1
   0  -5   7 8819.86 910.321   1
   0   5   7 9401.09 911.015   2
   0   5  -7 9555.39 911.411   6
   0  -5   7 9008.48 910.756   6
   0   5   7 9004.85 908.848   6
   0   5   7 9397.96 911.045   1
   0   5   8 699.970 88.2933   5
   0   5   8 844.181 88.9184   6
   0   5   8 653.793 84.8682   2
   0   5  -8 563.833 86.1573   2
   0  -5   8 749.041 88.6925   2
   0   5  -8 1011.78 93.2099   4
   0  -5   8 760.394 93.9119   4
   0   5   8 722.283 93.5261   5
   0   5  -8 818.958 87.2686   3
   0   5   8 921.677 95.2402   4
   0  -5   8 983.274 88.0954   3
   0   5   8 811.263 86.5789   1
   0   5  -8 822.437 85.6231   1
   0  -5   8 1077.12 86.9431   1
   0   5   8 848.531 88.5607   2
   0   5   8 716.781 84.2984   3
   0   5  -8 442.991 88.7081   6
   0   5   8 793.758 84.0922   6
   0   5   8 684.835 86.5328   1
   0   5   9 3.66910 34.0546   6
   0   5  -9-13.8086 39.5252   6
   0   5   9-4.49427 37.0574   2
   0   5   9 10.0975 34.5367   1
   0   5  -9 50.8599 33.2376   1
   0   5   9-8.99298 43.9766   6
   0   5   9-14.5795 42.5336   5
   0   5   9-26.1809 33.0392   2
   0  -5   9-15.8904 38.9865   2
   0   5   9-9.91391 32.8212   3
   0   5   9-29.2443 48.4227   5
   0   5  -9 61.7879 48.5274   4
   0   5   9 42.9162 49.7922   4
   0  -5   9 6.25654 36.5718   3
   0   5   9 12.7537 25.7760   3
   0   5  -9-8.10692 33.1657   3
   0  -5   9 3.96131 35.5738   1
   0   5   9 53.5883 35.4954   1
   0   5 -10 4358.60 442.335   5
   0   5  10 4242.95 440.024   2
   0  -5  10 5231.86 442.586   2
   0   5 -10 4488.71 441.189   2
   0   5  10 4620.15 443.673   5
   0   5 -10 4835.84 444.632   4
   0   5 -10 4921.04 440.817   3
   0   5  10 4410.17 444.371   4
   0  -5  10 4388.53 440.690   3
   0   5  10 5032.06 438.784   3
   0   5  10 4155.77 441.211   2
   0   5 -10 4496.76 440.081   1
   0   5  10 3989.85 440.089   1
   0  -5  10 4700.00 440.533   1
   0   5  10 3988.14 439.523   3
   0   5  10 3780.61 438.236   6
   0   5 -10 4266.09 441.614   6
   0   5  10 4233.21 440.969   1
   0   5 -11 174.559 52.5647   6
   0   5  11 173.633 44.3915   6
   0   5  11 125.427 49.2156   2
   0   5 -11 141.855 42.7768   1
   0   5  11 145.308 42.7382   1
   0   5  11 232.107 56.3239   6
   0   5 -11 227.104 55.6850   5
   0   5  11 190.590 43.7973   2
   0   5  11 208.311 44.1055   3
   0   5 -11 154.063 47.0149   2
   0  -5  11 219.852 48.8698   2
   0   5  11 240.660 62.5860   5
   0   5 -11 181.777 60.9089   4
   0   5  11 103.572 59.9828   4
   0  -5  11 187.396 44.3688   3
   0   5  11 219.746 38.4368   3
   0   5 -11 229.273 46.5540   3
   0  -5  11 113.008 46.9718   1
   0   5  11 147.511 47.6693   1
   0   5  12 3140.70 321.022   2
   0   5 -12 3177.64 326.030   4
   0   5  12 3286.26 326.690   5
   0   5  12 3193.64 326.284   4
   0   5 -12 3487.21 321.361   3
   0  -5  12 3381.65 321.809   3
   0   5  12 3548.23 319.277   3
   0  -5  12 3385.89 321.814   1
   0   5  12 2873.74 322.011   2
   0   5  12 3000.39 320.772   3
   0   5 -12 2419.98 321.284   6
   0   5  12 3269.46 323.642   6
   0   5 -12 3402.21 324.429   5
   0   5 -13 594.535 100.271   5
   0   5 -13 1045.55 99.6156   2
   0   5  13 1004.33 98.3164   2
   0  -5  13 834.220 98.1992   2
   0   5  13 909.430 111.229   5
   0   5 -13 878.976 107.962   4
   0   5  13 968.871 110.928   4
   0   5  13 892.494 93.0619   3
   0  -5  13 1034.25 98.5183   1
   0   5  13 774.245 96.3243   1
   0   5  13 941.733 99.8001   2
   0   5 -13 823.113 95.2726   1
   0   5  13 751.095 96.8809   3
   0   5 -13 489.881 99.8955   6
   0   5  13 824.105 98.9030   1
   0   5 -14 84.5116 55.8033   6
   0   5 -14 42.6617 46.4919   1
   0   5  14-87.8122 56.1412   2
   0   5  14 34.1302 47.8204   1
   0   5  14 32.9792 49.2865   3
   0  -5  14-18.8731 50.1905   2
   0   5 -14 33.3330 49.2588   2
   0   5  14 67.5772 70.6193   5
   0   5 -14-4.01961 62.4144   4
   0   5  14 8.56255 70.2320   4
   0   5 -14-8.22438 46.9402   3
   0  -5  14 88.6762 50.0819   3
   0   5  14-34.5988 41.7800   3
   0   5  14-12.5261 64.6726   6
   0   5 -14 26.8445 59.6523   5
   0  -5  14 5.68812 50.0988   1
   0   5  14 28.5639 49.8865   1
   0   5 -15 37.7965 64.7122   6
   0   5  15 77.5061 53.7130   1
   0   5 -15 143.394 50.8259   1
   0   5  15 60.7160 57.7424   2
   0   5  15 112.210 55.4460   3
   0   5  15 116.708 53.5270   2
   0   5 -15 161.643 56.5063   2
   0  -5  15 52.6366 57.7035   2
   0   5  15 149.122 76.7788   5
   0   5 -15 166.287 55.8799   3
   0  -5  15 176.572 53.8449   3
   0   5  15 227.646 49.4169   3
   0   5  15 98.5266 67.9254   6
   0   5 -15 40.5883 65.1545   5
   0   5  15 96.4707 53.6942   1
   0  -5  15 146.374 55.9615   1
   0   5  16 3006.95 306.401   3
   0   5  16 3014.93 314.032   4
   0  -5  16 2994.81 306.107   3
   0   5  16 3176.33 303.844   3
   0  -5  16 3438.88 308.050   2
   0   5  16 3037.56 306.238   2
   0   5  16 3293.34 308.247   1
   0   5  16 2885.68 305.921   1
   0  -5  16 3049.92 306.873   1
   0   5  16 3171.63 309.451   2
   0   5  16 1716.90 308.760   6
   0   5  17 23.5348 74.9987   6
   0  -5  17-62.2633 85.2910   6
   0   5  17-40.6546 83.0818   5
   0  -5  17-88.5372 85.9666   5
   0  -5  17-44.6818 83.9140   4
   0   5  17 35.2214 79.5120   4
   0  -5  17-64.6525 57.6756   3
   0  -5  17 7.14459 62.5094   2
   0   5  17 49.6889 59.9121   2
   0  -5  17 50.6791 69.0999   3
   0   5  17-14.3657 59.1742   1
   0  -5  17-39.1266 57.0509   1
   0   5  17 19.6557 55.7361   1
   0   5  17-43.1144 63.3741   2
   0  -5  17 49.7140 63.8577   2
   0  -5  17 42.0709 56.5128   1
   0   5  18 426.374 115.720   6
   0  -5  18 146.348 114.930   6
   0  -5  18 583.038 123.871   5
   0   5  18 486.530 119.495   5
   0   5  18 772.789 121.225   4
   0  -5  18 748.187 120.944   4
   0  -5  18 804.504 102.787   3
   0   5  18 888.017 98.7526   3
   0   5  18 781.010 103.487   2
   0  -5  18 1040.69 106.783   2
   0  -5  18 768.134 110.777   3
   0   5  18 892.341 104.608   3
   0  -5  18 988.037 105.819   1
   0   5  18 862.785 103.464   1
   0  -5  18 738.186 107.963   2
   0   5  18 833.765 102.919   1
   0   5  18 801.991 106.045   2
   0  -5  18 1019.22 103.644   1
   0  -5  19-161.764 74.4298   3
   0   5  19 28.7712 62.5196   2
   0   5  19-25.9163 62.2285   3
   0   5  19 56.3772 55.0262   3
   0  -5  19-202.071 65.6952   3
   0   5  19 76.5445 85.2063   4
   0  -5  19-59.5342 89.9009   4
   0   5  19-5.59840 84.8064   5
   0  -5  19-23.9904 87.1273   5
   0  -5  19-67.7186 98.5827   6
   0   5  19-57.6382 82.4605   6
   0   5  19 88.3622 69.8636   2
   0  -5  20-55.8762 91.4743   5
   0   5  20-75.5165 91.6406   5
   0   5  20-50.9540 84.9294   4
   0  -5  20 33.6829 88.4132   4
   0  -5  20 13.7310 70.2997   3
   0   5  20-19.3399 64.1697   3
   0  -5  20 58.0526 96.9650   6
   0  -5  20 48.3476 62.2573   3
   0   5  20 40.2990 58.1409   3
   0   5  21 24.1219 95.9655   5
   0  -5  21 38.1767 96.1807   5
   0   5  21 52.5653 95.1509   4
   0  -5  21 52.2823 93.5144   4
   0   5  21 88.3796 56.6182   3
   0  -5  21-144.144 93.0168   6
   0   5  21 53.0869 91.0113   6
   0   5  21 153.075 65.3816   3
   0   6   0 262.303 28.3682   2
   0  -6   0 291.938 28.3463   2
   0   6   0 216.937 31.0502   4
   0  -6   0 208.396 28.3299   3
   0   6   0 121.580 28.4654   3
   0   6   0 146.810 31.5277   6
   0  -6   0 207.783 32.0615   6
   0  -6   0 314.521 27.7512   1
   0   6   0 291.127 27.7366   1
   0   6   0 169.757 30.9149   5
   0  -6   1 9183.70 1036.66   1
   0   6  -1 10929.7 1036.81   1
   0   6  -1 11530.2 1037.78   6
   0   6   1 10667.8 1036.78   6
   0  -6   1 10378.0 1037.53   6
   0  -6  -1 11945.7 1037.10   1
   0   6   1 12479.1 1037.06   1
   0   6  -1 9941.90 1037.37   5
   0   6   1 10532.8 1036.78   5
   0  -6   1 10712.3 1037.34   5
   0   6  -1 9825.47 1037.09   4
   0  -6  -1 11805.3 1037.34   4
   0   6   1 11545.1 1037.39   4
   0   6   1 10800.5 1036.70   3
   0   6  -1 10727.0 1037.46   3
   0  -6   1 11066.2 1037.47   3
   0  -6  -1 10830.9 1036.69   3
   0   6   1 10050.6 1036.57   2
   0  -6  -1 9686.66 1036.60   2
   0   6  -1 9728.70 1037.05   2
   0  -6   1 10367.1 1037.14   2
   0   6  -2 57382.3 5289.93   1
   0  -6   2 61719.2 5290.17   1
   0   6   2 58994.4 5290.29   1
   0  -6  -2 57166.6 5290.26   1
   0   6  -2 51225.3 5290.77   6
   0   6   2 55970.1 5289.35   6
   0  -6   2 54428.6 5290.61   6
   0  -6  -2 49570.8 5289.25   3
   0   6  -2 54004.0 5290.60   5
   0  -6   2 46838.1 5290.22   5
   0   6   2 58198.3 5289.90   5
   0   6  -2 54538.4 5290.23   4
   0  -6   2 56456.8 5290.20   4
   0   6   2 57704.2 5290.63   4
   0  -6  -2 51755.2 5290.29   4
   0   6   2 49561.7 5289.23   3
   0  -6   2 55419.4 5290.68   3
   0   6   2 61746.6 5289.86   2
   0  -6  -2 56263.0 5289.76   2
   0  -6   2 48997.5 5290.27   2
   0   6  -2 47127.6 5290.18   2
   0   6  -3 2452.49 222.915   6
   0   6   3 2325.87 219.605   6
   0  -6   3 2150.91 222.534   6
   0   6   3 2619.22 219.433   3
   0  -6  -3 2319.53 219.511   3
   0   6   3 1837.57 220.371   2
   0  -6  -3 2514.23 220.756   2
   0  -6   3 2108.40 222.368   5
   0   6  -3 2027.87 222.578   5
   0  -6  -3 2234.00 221.528   5
   0   6   3 2165.32 221.161   5
   0  -6   3 2178.20 221.993   4
   0   6  -3 1991.12 221.941   4
   0  -6  -3 2356.09 222.938   4
   0   6   3 2166.30 222.608   4
   0   6  -3 1784.65 221.403   3
   0   6  -3 1908.26 220.469   1
   0  -6   3 2201.37 220.744   1
   0  -6  -3 2302.23 221.325   1
   0  -6   4 19036.9 1856.54   6
   0  -6  -4 19623.0 1854.73   3
   0   6   4 21257.8 1854.68   3
   0   6   4 20258.6 1855.85   2
   0  -6  -4 17923.4 1855.66   2
   0  -6   4 19068.9 1856.56   5
   0   6  -4 19192.2 1857.08   5
   0   6   4 18965.3 1854.67   6
   0   6   4 20261.9 1856.17   5
   0  -6   4 17926.7 1856.14   4
   0   6  -4 17832.6 1856.42   4
   0  -6  -4 17762.5 1855.98   5
   0   6   4 21100.6 1857.24   4
   0  -6  -4 18617.9 1856.65   4
   0   6  -4 18931.4 1856.55   3
   0  -6   4 21404.5 1856.90   3
   0   6   4 15822.1 1855.77   1
   0  -6   4 17664.0 1856.33   2
   0   6  -4 16233.3 1856.07   2
   0  -6  -5 14023.7 1521.58   1
   0   6   5 13254.2 1521.35   1
   0  -6   5 14719.8 1521.96   6
   0   6   5 17252.9 1520.19   3
   0   6  -5 16400.5 1521.41   1
   0  -6   5 15497.9 1522.21   5
   0   6   5 14769.7 1520.08   6
   0  -6  -5 15256.1 1520.27   6
   0   6   5 17798.6 1522.34   5
   0   6  -5 16851.7 1522.61   4
   0  -6   5 15614.4 1522.03   4
   0  -6  -5 14416.7 1521.56   5
   0  -6  -5 14769.3 1522.30   4
   0   6   5 16996.7 1523.10   4
   0   6  -5 13927.7 1521.88   3
   0  -6   5 16486.6 1522.44   3
   0  -6   5 16959.3 1521.61   1
   0  -6   5 16707.3 1522.39   2
   0   6  -5 15902.0 1522.10   2
   0  -6  -5 14807.4 1520.24   3
   0   6  -6 460.106 52.8165   6
   0   6   6 305.049 41.3897   3
   0   6   6 356.168 47.6160   2
   0   6  -6 311.198 45.5685   1
   0  -6  -6 362.104 48.4957   2
   0   6  -6 412.052 52.9197   5
   0   6   6 477.105 44.9072   6
   0  -6   6 354.189 54.9643   5
   0  -6  -6 388.886 48.8465   6
   0  -6  -6 405.259 43.3836   3
   0  -6   6 407.316 48.8144   2
   0   6  -6 278.752 46.5859   2
   0   6   6 349.231 52.9761   5
   0  -6  -6 448.711 55.2476   5
   0  -6   6 332.893 54.4285   4
   0  -6  -6 455.550 57.3242   4
   0   6  -6 364.658 47.7149   3
   0  -6   6 247.164 44.5741   1
   0  -6  -6 321.196 48.4135   1
   0   6   6 297.007 47.1295   1
   0   6   7 74.5013 27.1502   6
   0   6  -7 16.1125 37.2756   6
   0  -6   7 98.2033 41.5096   6
   0   6   7 108.621 26.0767   3
   0   6   7 83.5355 30.4008   1
   0   6   7 40.9452 34.2151   2
   0   6  -7 31.3112 26.6930   1
   0   6   7-94.8596 28.8726   2
   0   6  -7 86.2313 32.0888   2
   0  -6   7 96.4989 34.9369   2
   0  -6   7 32.4630 43.9858   4
   0   6  -7 40.5510 41.8232   4
   0   6   7 81.0269 45.2300   4
   0   6   7 101.085 20.8376   3
   0   6   7 36.6231 43.3899   4
   0   6  -7 93.7164 32.3885   3
   0  -6   7 33.3321 30.9309   3
   0   6  -7 2.20559 39.1197   5
   0   6   7 87.8568 36.2343   5
   0  -6   7 3.74082 43.8432   5
   0   6   7 48.9914 32.8037   6
   0  -6   7 47.6963 29.7509   1
   0   6   7 80.7571 32.5162   1
   0   6  -8-10.9916 39.1172   6
   0   6   8 30.9421 29.4268   6
   0   6   8 16.8181 32.7650   1
   0   6   8 25.4388 33.8405   2
   0   6  -8-31.8770 29.7569   1
   0   6  -8 34.2055 43.2742   5
   0   6   8 32.0401 38.9875   5
   0   6   8-23.9882 36.8671   6
   0   6   8-40.8602 30.8721   2
   0   6  -8 22.6607 34.1763   2
   0  -6   8 29.6477 34.8911   2
   0   6  -8-4.81237 45.6361   4
   0   6   8-2.29564 47.5562   5
   0   6   8-5.17554 45.4657   4
   0   6  -8 33.0626 34.2626   3
   0  -6   8 2.01951 32.0195   3
   0  -6   8-10.7408 32.0429   1
   0   6   8-39.0052 33.7194   1
   0   6   9 4233.39 485.833   6
   0   6  -9 4058.04 488.467   6
   0   6   9 4840.14 486.716   3
   0   6   9 4535.31 488.111   1
   0   6  -9 4851.11 487.682   1
   0   6   9 5294.43 488.955   2
   0   6   9 4616.22 487.562   6
   0   6  -9 4760.88 490.019   5
   0   6   9 4098.43 487.621   5
   0  -6   9 5347.32 489.700   2
   0   6   9 5016.94 487.616   2
   0   6  -9 4918.12 488.716   2
   0   6   9 5024.19 490.890   5
   0   6  -9 5231.69 491.473   4
   0   6  -9 5040.94 488.453   3
   0   6   9 5390.72 491.700   4
   0   6   9 5542.48 486.055   3
   0  -6   9 5287.87 489.046   3
   0  -6   9 5648.84 488.557   1
   0   6   9 4912.10 488.841   1
   0   6  10 9225.94 916.850   2
   0   6 -10 9656.73 917.696   2
   0  -6  10 9132.62 918.317   2
   0   6 -10 10836.6 920.458   4
   0   6  10 10143.7 920.189   5
   0   6 -10 9402.31 917.493   3
   0   6  10 10346.9 920.976   4
   0   6  10 9896.53 915.271   3
   0  -6  10 9352.70 917.803   3
   0   6 -10 8895.26 916.726   1
   0   6  10 10048.1 918.287   2
   0   6  10 9463.29 917.565   1
   0  -6  10 10102.3 917.516   1
   0   6  10 9603.52 916.315   3
   0   6 -10 7001.08 917.053   6
   0   6  10 8803.95 915.052   6
   0   6  10 7952.80 917.385   1
   0   6  11 2339.17 265.770   6
   0   6  11 2631.79 264.247   2
   0  -6  11 2943.35 266.724   2
   0   6  11 3026.26 270.685   5
   0   6 -11 2949.12 270.544   4
   0   6 -11 2758.55 264.812   3
   0   6  11 3013.44 270.320   4
   0  -6  11 2333.31 264.829   3
   0   6  11 2934.31 262.065   3
   0   6 -11 2639.77 264.071   1
   0  -6  11 2778.55 264.790   1
   0   6  11 2176.89 265.094   2
   0   6  11 2443.64 264.682   1
   0   6  11 2591.59 263.779   3
   0   6 -11 2607.76 266.407   6
   0   6  11 2107.49 261.937   6
   0   6  11 2469.54 265.680   1
   0   6  12 2.43705 42.4122   2
   0   6 -12 19.4089 45.1901   2
   0   6  12-64.6854 43.9952   3
   0   6  12-21.4528 64.2097   5
   0   6 -12-77.7680 58.9566   4
   0   6  12-45.0793 62.7481   4
   0   6  12 61.4555 34.5970   3
   0  -6  12 18.5045 45.1712   3
   0   6 -12 44.2859 55.9126   5
   0   6  12-206.246 61.7019   6
   0   6  12 17.5659 48.6085   2
   0  -6  12 25.2996 42.5446   1
   0   6 -12-2.97004 48.1003   6
   0   6  12 30.9659 41.9400   6
   0   6 -13 271.814 72.3245   6
   0   6  13 456.165 69.5640   2
   0   6  13 509.201 68.1059   1
   0   6 -13 426.509 63.7923   1
   0   6 -13 357.930 74.3660   5
   0   6  13 341.224 75.9526   6
   0   6  13 487.689 68.6851   2
   0   6 -13 562.107 68.4481   2
   0  -6  13 536.881 69.9463   2
   0   6  13 440.624 65.8359   3
   0   6 -13 407.482 78.3482   4
   0   6  13 446.725 82.7619   5
   0   6  13 427.714 80.9423   4
   0   6 -13 497.689 64.9565   3
   0   6  13 423.762 59.7606   3
   0  -6  13 315.172 67.2360   1
   0   6  13 490.034 68.8607   1
   0   6  14 1026.26 137.001   6
   0   6 -14 1477.87 132.849   2
   0   6 -14 1380.88 142.917   4
   0   6  14 925.798 141.350   5
   0   6 -14 1407.35 131.460   3
   0   6  14 1175.08 142.100   4
   0  -6  14 1235.56 131.121   3
   0   6  14 1191.16 126.783   3
   0  -6  14 1292.72 132.602   1
   0   6  14 1026.30 131.898   2
   0   6  14 1074.35 130.951   1
   0   6 -14 1227.17 130.396   1
   0   6  14 997.698 129.726   3
   0   6 -14 966.898 133.647   6
   0   6  14 1202.12 133.076   1
   0   6 -15 574.107 74.7988   1
   0   6  15 475.654 77.2422   2
   0   6  15 595.620 75.6365   1
   0   6  15 446.737 87.0955   6
   0   6 -15 213.345 83.1979   5
   0   6 -15 575.334 78.2127   2
   0  -6  15 518.845 80.1443   2
   0   6  15 430.137 74.0618   3
   0   6  15 452.082 75.2928   2
   0   6  15 313.998 90.8983   5
   0   6 -15 628.152 76.6002   3
   0   6  15 625.282 93.9360   4
   0   6  15 583.450 69.7442   3
   0  -6  15 426.772 75.0478   3
   0  -6  15 568.047 77.9025   1
   0   6  15 611.214 79.0377   1
   0   6 -16 705.376 150.643   6
   0   6  16 1257.94 147.791   3
   0   6  16 1227.51 148.193   1
   0   6 -16 1610.55 149.086   1
   0   6  16 1407.11 151.195   2
   0   6 -16 1348.20 157.523   4
   0   6  16 1617.29 161.665   4
   0   6 -16 1426.79 147.929   3
   0  -6  16 1334.05 148.825   3
   0   6  16 1365.53 144.618   3
   0   6  16 1287.07 148.387   2
   0  -6  16 1606.10 152.742   2
   0   6 -16 1620.06 150.171   2
   0   6 -16 1113.39 156.327   5
   0   6  16 1160.64 157.632   6
   0   6  16 1439.36 150.242   1
   0  -6  16 1419.92 149.312   1
   0  -6  17-25.0170 66.1301   2
   0   6  17 12.9043 57.3174   1
   0   6  17-39.0253 62.0015   2
   0  -6  17 11.1626 85.5132   5
   0   6  17 141.421 84.9467   5
   0  -6  17 19.8814 79.6063   4
   0   6  17 10.1000 82.3841   4
   0   6  17 41.4979 48.5884   3
   0  -6  17-78.7211 57.7324   3
   0  -6  17 21.5600 61.9041   2
   0  -6  17 38.5676 67.2836   3
   0   6  17 13.1864 56.5155   2
   0   6  17-45.7340 76.7862   6
   0  -6  17-21.1580 87.0325   6
   0  -6  17 56.9795 58.5190   1
   0   6  17 68.4101 58.1941   1
   0  -6  17 58.3206 58.3982   1
   0   6  18 3.38469 58.0439   1
   0   6  18 4.02510 62.7510   2
   0  -6  18-4.28826 66.3334   2
   0   6  18 5.29440 82.3237   5
   0  -6  18 63.9827 87.9845   5
   0  -6  18-98.8262 85.4361   4
   0   6  18 42.1923 82.4317   4
   0  -6  18 43.0638 57.8883   3
   0   6  18-23.9980 59.1664   2
   0  -6  18 26.5260 71.1976   3
   0   6  18 6.73659 57.7627   3
   0  -6  18 22.1868 62.0911   2
   0   6  18 23.9535 76.5958   6
   0  -6  18-5.51585 91.3008   6
   0   6  18 48.2386 57.9489   1
   0  -6  18 33.0763 59.6627   1
   0  -6  18-50.1463 58.4609   1
   0  -6  19 113.610 71.5117   3
   0   6  19 92.1155 60.1413   2
   0   6  19 81.4650 62.1848   3
   0  -6  19 70.4324 93.1182   4
   0   6  19 60.3138 84.0767   4
   0   6  19 66.9080 55.1961   3
   0  -6  19 91.9112 63.7600   3
   0  -6  19 60.3785 93.9142   5
   0   6  19 55.4771 88.9085   5
   0  -6  19-131.870 94.5945   6
   0   6  19 50.9007 82.4778   6
   0   6  19 212.325 68.3383   2
   0   6  20 191.840 68.1620   2
   0   6  20 115.707 94.7787   5
   0  -6  20 74.9453 100.075   5
   0  -6  20 22.4700 90.4201   4
   0   6  20 153.247 88.1097   4
   0  -6  20 77.2392 97.8915   6
   0   6  20 80.7986 86.3160   6
   0   6  20 307.786 66.9287   3
   0   6  20 146.176 58.7460   3
   0   6  21 60.0988 93.2428   5
   0  -6  21-6.39563 94.4524   5
   0  -6  21-110.484 98.8244   4
   0   6  21-70.0597 91.6004   4
   0   6  21-18.6505 55.1597   3
   0  -6  21-18.2489 94.4579   6
   0   6  21-11.5908 62.4783   3
   0  -7   0-1.84171 15.1624   2
   0   7   0-9.72096 15.2457   2
   0   7   0-14.7674 21.0197   4
   0  -7   0 8.21285 22.3767   4
   0   7   0-0.72531 16.8760   3
   0  -7   0-4.26072 15.8183   3
   0   7   0-20.0616 20.7876   6
   0  -7   0 44.9355 22.6557   6
   0  -7   0-1.65548 15.0804   1
   0   7   0-0.55591 14.5487   1
   0   7   0-6.64015 20.4126   5
   0  -7   0-7.59727 22.0132   5
   0   7  -1 46564.2 4373.86   1
   0  -7   1 40063.3 4373.70   1
   0   7  -1 46121.6 4374.46   5
   0   7   1 48227.6 4373.91   5
   0  -7   1 46825.1 4374.36   5
   0   7  -1 42871.7 4374.04   4
   0  -7   1 41745.8 4373.95   4
   0   7   1 45577.3 4374.27   4
   0  -7  -1 43210.7 4374.13   4
   0  -7  -1 51009.4 4373.94   3
   0  -7   1 39079.8 4374.26   3
   0   7   1 47270.8 4373.83   3
   0   7  -1 45382.8 4374.76   6
   0  -7  -1 46431.9 4373.80   6
   0  -7   1 46021.7 4374.53   6
   0   7   1 47994.5 4373.96   6
   0   7   1 35404.0 4373.61   1
   0  -7  -1 42750.5 4373.90   1
   0  -7  -1 48782.3 4373.82   2
   0   7   1 47764.7 4373.76   2
   0   7  -1 44573.2 4374.17   2
   0  -7   1 45705.1 4374.25   2
   0   7  -2 7337.14 886.227   1
   0  -7   2 8379.75 886.532   1
   0   7   2 9644.84 886.897   1
   0  -7  -2 9276.49 886.883   1
   0   7   2 10468.2 886.208   6
   0   7  -2 9907.42 888.120   6
   0  -7   2 10706.5 887.911   6
   0   7  -2 10704.5 887.874   5
   0   7   2 10439.2 886.736   5
   0  -7  -2 10204.9 886.691   5
   0  -7   2 9892.37 887.529   5
   0  -7   2 9019.37 887.024   4
   0   7  -2 10908.3 887.392   4
   0  -7  -2 10011.9 887.426   4
   0   7   2 10144.7 887.591   4
   0   7   2 7362.05 885.817   3
   0  -7  -2 8367.64 885.885   3
   0  -7  -2 6664.88 886.028   2
   0   7   2 9441.08 886.295   2
   0   7  -2 10211.4 887.360   2
   0  -7   2 9275.96 887.219   2
   0  -7  -3 319432. 29442.5   1
   0   7   3 314896. 29441.1   6
   0   7  -3 298498. 29443.2   6
   0  -7   3 305207. 29442.9   6
   0  -7  -3 322503. 29441.2   3
   0  -7  -3 288663. 29441.8   2
   0  -7   3 280325. 29442.5   5
   0   7  -3 289228. 29443.0   5
   0   7   3 308223. 29442.0   5
   0  -7  -3 285387. 29441.9   5
   0  -7   3 273549. 29442.2   4
   0   7  -3 311674. 29442.6   4
   0   7   3 321778. 29443.0   4
   0  -7  -3 292650. 29442.6   4
   0   7  -3 309091. 29443.0   3
   0   7   3 330727. 29441.2   3
   0  -7   3 333811. 29443.2   3
   0   7   3 281077. 29441.7   2
   0   7  -3 271456. 29441.9   1
   0  -7   3 270366. 29441.9   1
   0  -7   4 5242.53 497.097   6
   0   7   4 5787.02 494.324   6
   0  -7  -4 5207.89 494.313   3
   0   7   4 5182.98 494.060   3
   0  -7  -4 4003.46 495.246   2
   0   7   4 5011.49 495.419   2
   0  -7   4 5506.43 497.138   5
   0   7  -4 5364.77 497.591   5
   0   7   4 5431.85 496.213   5
   0  -7  -4 5069.92 496.149   5
   0  -7   4 4572.29 496.355   4
   0   7  -4 4901.97 496.789   4
   0  -7  -4 5246.84 497.188   4
   0   7   4 5656.27 497.646   4
   0   7  -4 4187.24 496.185   3
   0  -7   4 4414.40 496.570   3
   0   7   4 4512.64 495.808   1
   0   7  -4 5183.55 496.498   2
   0  -7   4 5159.08 496.644   2
   0  -7  -5 7350.78 760.600   1
   0   7   5 6714.25 760.246   1
   0  -7   5 7653.92 761.090   6
   0  -7  -5 8082.69 758.748   3
   0   7   5 8573.59 758.514   3
   0   7  -5 7462.97 759.876   1
   0  -7  -5 7525.32 758.923   6
   0  -7   5 7196.99 760.969   5
   0   7   5 7878.61 758.600   6
   0   7   5 7908.17 760.736   5
   0   7  -5 8342.53 761.604   4
   0  -7  -5 7651.48 760.545   5
   0  -7   5 7390.30 760.813   4
   0   7   5 7557.33 761.822   4
   0  -7  -5 7149.35 761.135   4
   0  -7   5 8089.83 761.322   3
   0  -7   5 7468.68 760.021   1
   0  -7   5 9186.83 761.609   2
   0   7  -5 6813.32 760.464   2
   0   7   6 2829.00 255.189   1
   0  -7  -6 3153.53 256.063   1
   0  -7   6 2354.82 255.826   6
   0   7  -6 2731.64 256.717   6
   0   7   6 2278.00 252.065   3
   0   7   6 2568.92 254.339   2
   0   7  -6 2852.02 254.431   1
   0  -7  -6 2843.93 254.940   2
   0   7  -6 2888.07 257.230   5
   0  -7   6 2218.18 256.353   5
   0  -7  -6 2361.26 253.373   6
   0   7   6 2144.26 252.457   6
   0   7   6 2525.44 256.161   5
   0  -7  -6 2472.12 256.106   5
   0  -7   6 2278.17 255.932   4
   0  -7  -6 2255.90 256.726   4
   0   7  -6 2541.17 255.286   3
   0  -7   6 2474.18 255.683   3
   0  -7   6 3252.52 254.924   1
   0  -7   6 3037.14 256.241   2
   0   7  -6 2174.93 254.417   2
   0  -7  -6 2347.27 252.549   3
   0   7   7 9419.46 1016.20   6
   0   7  -7 10310.9 1019.64   6
   0   7   7 11404.2 1016.84   3
   0   7   7 8810.65 1018.08   2
   0   7  -7 10154.4 1018.06   1
   0   7   7 10941.7 1018.55   1
   0   7   7 12005.7 1018.18   2
   0   7  -7 10544.8 1019.11   2
   0  -7   7 10503.6 1019.50   2
   0  -7   7 9727.42 1019.07   4
   0   7   7 9653.59 1019.03   4
   0   7  -7 11058.1 1020.27   4
   0   7   7 12237.9 1021.08   4
   0   7   7 9836.47 1016.13   3
   0   7  -7 9251.48 1018.47   3
   0   7   7 9647.31 1017.79   5
   0   7   7 11145.4 1017.08   6
   0   7  -7 10887.4 1020.29   5
   0  -7   7 10306.6 1018.19   1
   0   7   7 11090.4 1019.07   1
   0   7   8 2185.41 212.602   6
   0   7  -8 2180.62 217.386   6
   0   7   8 1990.55 215.336   2
   0   7  -8 1746.70 213.731   1
   0   7   8 2238.07 215.275   1
   0   7   8 2232.16 214.381   6
   0   7   8 1971.53 215.255   5
   0   7  -8 2215.84 218.693   5
   0   7   8 2303.70 214.366   2
   0  -7   8 2074.09 216.784   2
   0   7  -8 1966.75 215.357   2
   0   7   8 2419.27 218.923   5
   0   7  -8 2291.40 219.000   4
   0   7   8 2254.77 219.758   4
   0  -7   8 2419.24 216.645   3
   0   7  -8 2318.92 215.903   3
   0  -7   8 2029.87 214.447   1
   0   7   8 1953.11 215.113   1
   0   7  -9 18887.2 1675.85   6
   0   7   9 15443.3 1671.83   6
   0   7   9 14654.2 1672.25   3
   0   7  -9 16563.2 1673.82   1
   0   7   9 16940.0 1674.54   2
   0   7   9 16978.2 1674.22   1
   0   7   9 15780.8 1672.96   6
   0   7   9 14484.9 1673.26   5
   0   7  -9 18910.2 1676.62   5
   0  -7   9 19315.6 1675.82   2
   0   7  -9 15954.5 1674.56   2
   0   7   9 16268.9 1673.50   2
   0   7   9 18349.4 1676.18   5
   0   7  -9 19457.2 1676.74   4
   0   7   9 19549.6 1677.46   4
   0   7   9 17515.9 1672.08   3
   0   7  -9 17920.5 1674.73   3
   0  -7   9 17866.3 1675.07   3
   0  -7   9 19983.9 1674.78   1
   0   7   9 17639.4 1674.96   1
   0   7  10 84.0392 36.1616   6
   0   7 -10 26.9199 44.7444   6
   0   7  10 23.1889 34.8477   3
   0   7  10-9.68819 41.0968   2
   0   7  10 26.9083 38.5072   1
   0   7 -10-4.31925 35.1250   1
   0   7  10 74.4015 45.8418   6
   0   7 -10 63.2781 49.9813   5
   0   7  10 72.8206 36.5178   2
   0  -7  10 25.7119 42.9089   2
   0   7 -10 32.2458 38.4380   2
   0   7 -10 30.0259 52.0996   4
   0   7  10 37.6935 53.7314   5
   0   7  10-48.2033 56.2861   4
   0   7 -10 30.2638 38.6995   3
   0   7  10 31.4430 27.4007   3
   0  -7  10 29.0012 40.2562   3
   0  -7  10 39.3153 39.5606   1
   0   7  10 64.7568 41.3536   1
   0   7 -11 958.257 141.512   6
   0   7  11 1147.88 136.509   6
   0   7  11 1423.20 137.355   3
   0   7  11 1213.81 140.581   2
   0   7  11 1263.92 139.509   1
   0   7 -11 1201.96 138.175   1
   0   7 -11 1507.01 144.683   5
   0   7  11 1463.50 138.689   2
   0  -7  11 1362.60 142.689   2
   0   7  11 1494.68 147.498   5
   0   7 -11 1731.44 147.942   4
   0   7 -11 1255.29 138.718   3
   0   7  11 1394.04 147.933   4
   0  -7  11 985.880 139.748   3
   0   7  11 1511.87 135.457   3
   0  -7  11 1395.22 140.250   1
   0   7  11 1108.65 138.843   1
   0   7  12 109.395 55.5775   6
   0   7 -12 83.0321 55.6987   5
   0   7  12 89.4344 44.0411   2
   0   7 -12 191.016 46.6363   2
   0   7 -12 131.176 59.8946   4
   0   7  12 77.5968 63.3655   5
   0   7  12 124.927 65.7467   4
   0   7  12 175.195 36.1133   3
   0   7  12 149.887 51.5902   2
   0   7  12 144.030 43.0101   3
   0  -7  12 98.9459 46.0151   1
   0   7  12 67.1204 42.5551   6
   0   7 -12 61.1895 51.3462   6
   0   7 -13 922.021 170.933   6
   0   7  13 1333.99 167.664   3
   0   7 -13 1883.32 169.286   1
   0   7  13 1451.09 169.382   1
   0   7  13 1577.88 170.801   2
   0   7  13 1262.84 171.538   6
   0  -7  13 1777.30 172.892   2
   0   7  13 1920.94 170.591   2
   0   7 -13 1783.13 178.536   4
   0   7  13 1710.44 179.007   5
   0   7 -13 1720.31 169.601   3
   0   7  13 1673.34 178.894   4
   0  -7  13 1600.94 170.233   3
   0   7  13 1478.13 165.116   3
   0  -7  13 2119.23 170.917   1
   0   7  13 1575.45 169.919   1
   0   7  14 927.799 107.724   3
   0   7 -14 1092.45 108.852   1
   0   7  14 764.124 108.545   1
   0  -7  14 935.438 112.304   2
   0   7 -14 998.203 110.394   2
   0   7  14 1018.21 121.365   5
   0   7 -14 1170.08 121.943   4
   0   7 -14 1096.28 110.032   3
   0   7  14 978.483 122.816   4
   0  -7  14 1042.69 111.292   3
   0   7  14 879.544 103.522   3
   0   7  14 863.046 115.097   6
   0  -7  14 1115.40 109.152   1
   0   7  14 906.628 110.628   1
   0   7  15-73.2298 50.1169   3
   0   7 -15 20.9598 48.9236   1
   0   7  15 35.0396 56.8433   2
   0   7  15-12.0195 50.5375   1
   0   7  15 43.5152 65.3626   6
   0   7 -15-29.0372 64.1145   5
   0   7 -15 9.66750 52.7338   2
   0   7  15 2.95659 51.7435   2
   0  -7  15-26.9995 60.6150   2
   0   7  15 66.5324 79.3998   5
   0   7 -15 89.1986 51.7506   3
   0   7  15 59.6486 76.2421   4
   0   7  15-17.6721 45.7724   3
   0  -7  15-12.4095 51.9059   3
   0  -7  15-14.9726 51.2859   1
   0   7  15 93.8971 56.0215   1
   0   7 -16-11.3064 66.5763   6
   0   7  16 2.91031 54.7172   3
   0   7  16 44.2464 59.9050   2
   0   7 -16-31.2498 50.5703   1
   0   7  16-25.0086 55.4821   1
   0   7  16 74.1020 72.6774   6
   0   7 -16-47.9392 67.7655   5
   0   7 -16 23.4155 52.0601   2
   0   7  16 40.4436 54.2539   2
   0   7 -16-31.7177 74.4265   4
   0   7  16 72.5252 77.2967   4
   0   7 -16-30.8565 52.9531   3
   0  -7  16 41.8515 55.2080   3
   0   7  16 30.8138 47.3772   3
   0  -7  16-3.12461 55.5297   1
   0   7  16-3.48883 57.0854   1
   0   7 -17 535.508 102.347   6
   0   7  17 701.392 96.8578   3
   0   7  17 740.932 98.0944   1
   0   7 -17 798.062 95.9651   1
   0   7  17 967.631 104.187   2
   0   7 -17 728.642 112.701   4
   0   7  17 515.162 115.085   5
   0   7  17 689.690 115.154   4
   0   7 -17 765.249 96.3747   3
   0   7  17 828.755 92.8879   3
   0  -7  17 726.377 96.9765   3
   0   7  17 984.795 99.7916   2
   0   7 -17 891.200 98.7372   2
   0  -7  17 918.238 101.221   2
   0   7 -17 542.338 106.078   5
   0   7  17 551.203 108.448   6
   0   7  17 837.769 99.3454   1
   0  -7  17 694.151 97.3708   1
   0   7  18 52.1574 62.7716   2
   0   7  18 122.074 60.6614   1
   0  -7  18 80.5282 71.5073   3
   0  -7  18 81.7716 64.6184   2
   0   7  18 47.8028 59.9529   2
   0   7  18 52.6759 84.5735   5
   0  -7  18-58.6218 89.8821   5
   0  -7  18 57.2877 84.6967   4
   0   7  18 26.4580 85.3021   4
   0  -7  18 23.4641 58.0970   3
   0   7  18 23.2904 78.0016   6
   0  -7  18 11.2182 91.5667   6
   0  -7  18-6.59278 58.7454   1
   0  -7  18 11.0354 61.4708   1
   0   7  18 37.2002 58.2696   1
   0  -7  19 123.971 74.2542   3
   0   7  19 84.7908 63.2690   2
   0   7  19 60.3310 91.7196   4
   0  -7  19 113.908 93.6586   4
   0   7  19 62.6625 55.2297   3
   0  -7  19 123.815 63.3794   3
   0   7  19 138.085 88.6227   5
   0  -7  19 103.360 91.9658   5
   0   7  19 161.820 68.0481   2
   0   7  19 37.2025 78.7239   6
   0  -7  19 122.268 98.3824   6
   0   7  19 162.927 61.6248   3
   0   7  20 58.8708 65.5577   2
   0  -7  20-6.28086 92.0112   5
   0   7  20 97.9849 90.5189   5
   0  -7  20 95.5999 91.7091   4
   0   7  20 119.224 86.4052   4
   0   7  20 125.457 56.4096   3
   0   7  20 94.5592 64.2516   3
   0  -7  20-72.2679 98.4063   6
   0   7  20 83.2605 86.8607   6
   0   8   0 5297.41 493.480   5
   0  -8   0 4588.10 493.279   5
   0  -8   0 3932.70 492.883   2
   0  -8   0 4816.32 493.437   4
   0   8   0 4977.70 493.338   4
   0  -8   0 5246.00 493.409   3
   0   8   0 5306.72 493.526   3
   0  -8   0 4807.71 493.556   6
   0   8   0 4441.12 493.517   6
   0  -8   0 5641.12 493.070   1
   0   8   0 5666.66 493.115   1
   0   8   0 5418.36 493.150   2
   0  -8   1 86556.6 9492.05   1
   0   8  -1 108133. 9492.13   1
   0   8  -1 97772.3 9492.59   5
   0   8   1 104618. 9492.12   5
   0  -8   1 92583.5 9492.38   5
   0  -8  -1 105080. 9492.08   5
   0   8  -1 97878.9 9492.31   4
   0  -8   1 89853.1 9492.05   4
   0   8   1 93960.6 9492.39   4
   0  -8  -1 96188.0 9492.35   4
   0   8   1 91513.4 9491.92   3
   0  -8  -1 87866.0 9491.99   3
   0   8  -1 94465.4 9492.32   2
   0   8  -1 109904. 9493.21   6
   0   8   1 105388. 9492.22   6
   0  -8   1 99391.7 9492.70   6
   0  -8  -1 105618. 9492.13   6
   0  -8  -1 99823.0 9491.95   2
   0   8   1 83554.7 9491.70   2
   0  -8   1 102312. 9492.49   2
   0   8   1 106521. 9492.19   1
   0  -8  -1 95882.4 9492.12   1
   0  -8  -2 26.2353 20.5985   1
   0   8   2 26.7973 19.6250   1
   0  -8   2 72.2657 31.5889   6
   0  -8  -2 97.9213 20.5733   6
   0   8   2 115.848 19.9312   6
   0   8  -2 85.4974 30.2158   6
   0  -8   2 57.0120 22.6655   2
   0   8  -2 92.1920 28.1287   5
   0  -8  -2 107.639 25.1404   5
   0  -8   2 159.267 31.2763   5
   0   8   2 101.058 22.6944   5
   0  -8   2 97.9895 28.0399   4
   0   8  -2 91.7713 26.6219   4
   0   8   2 75.9030 28.0924   4
   0  -8  -2 123.942 30.3927   4
   0   8   2 94.2403 16.6144   3
   0  -8  -2 70.6058 17.0832   3
   0   8  -2 66.5503 23.7633   3
   0   8   2 59.5482 17.4240   2
   0  -8  -2 39.5403 18.4989   2
   0   8  -2 8.13584 18.4909   1
   0  -8   2 78.5672 19.8678   1
   0  -8   3 2158.82 197.252   1
   0  -8   3 2099.39 199.540   6
   0   8  -3 2624.10 200.313   6
   0   8   3 2154.39 195.756   6
   0  -8  -3 2057.11 195.588   3
   0  -8  -3 1886.67 196.550   2
   0  -8   3 2136.35 199.431   5
   0   8  -3 2161.18 199.733   5
   0   8   3 2385.74 197.720   5
   0  -8  -3 2044.90 197.645   5
   0   8  -3 2169.74 198.675   4
   0  -8   3 2293.84 198.727   4
   0  -8  -3 2206.22 199.430   4
   0   8   3 2043.26 199.136   4
   0   8  -3 2267.76 198.634   3
   0  -8   3 2185.29 198.848   3
   0   8   3 1642.94 195.505   3
   0   8   3 1358.43 196.387   2
   0   8  -3 1526.00 197.455   2
   0   8   4 34065.6 3237.54   1
   0  -8  -4 36440.6 3237.80   1
   0   8   4 30533.7 3235.61   6
   0  -8   4 30746.7 3237.73   6
   0  -8  -4 32988.1 3235.79   3
   0   8   4 33773.0 3235.69   3
   0  -8  -4 33350.6 3236.87   2
   0  -8   4 30816.4 3237.64   5
   0   8  -4 35649.3 3238.65   5
   0  -8  -4 33388.4 3237.03   5
   0   8   4 33729.7 3237.08   5
   0   8  -4 29002.9 3237.46   4
   0  -8   4 31382.2 3237.31   4
   0   8   4 35811.1 3238.37   4
   0  -8  -4 32123.3 3237.78   4
   0  -8   4 35403.8 3238.25   3
   0   8  -4 32925.9 3237.94   3
   0   8   4 33921.4 3236.81   2
   0  -8   4 38867.1 3238.40   2
   0   8  -4 34301.3 3237.89   2
   0   8   5 21564.4 2117.38   1
   0  -8  -5 23261.3 2117.67   1
   0  -8   5 19931.8 2117.56   6
   0   8  -5 24148.9 2118.70   6
   0   8   5 23179.7 2115.39   6
   0   8   5 23482.5 2115.32   3
   0  -8  -5 22630.8 2115.51   3
   0   8  -5 18946.9 2116.47   1
   0  -8  -5 21196.7 2115.48   6
   0  -8   5 20837.7 2117.69   5
   0   8   5 21256.5 2117.11   5
   0  -8   5 19545.4 2117.22   4
   0   8  -5 22300.2 2118.07   4
   0  -8  -5 21111.8 2117.01   5
   0  -8  -5 20643.8 2117.77   4
   0   8   5 24056.3 2118.62   4
   0  -8   5 22464.3 2118.12   3
   0   8  -5 19045.8 2117.57   3
   0  -8   5 20642.2 2116.72   1
   0   8  -5 19875.5 2117.50   2
   0  -8   5 20997.6 2117.77   2
   0   8   6 2785.68 251.539   1
   0  -8  -6 3318.28 252.897   1
   0  -8   6 2254.69 252.515   6
   0   8   6 2453.00 247.993   3
   0  -8  -6 2846.54 251.233   2
   0   8  -6 2338.50 250.281   1
   0   8   6 2348.51 250.548   2
   0  -8  -6 2429.79 249.394   6
   0   8   6 2303.01 248.503   6
   0  -8   6 2363.95 252.958   5
   0   8  -6 2681.29 253.638   5
   0   8   6 2436.57 252.169   5
   0  -8  -6 2473.51 252.501   5
   0  -8   6 2298.68 252.775   4
   0   8   6 2611.85 253.955   4
   0  -8  -6 2279.52 253.310   4
   0  -8   6 2939.49 252.983   3
   0  -8   6 3021.18 251.235   1
   0  -8   6 2592.49 252.355   2
   0   8  -6 1942.39 251.379   2
   0  -8  -6 2423.46 248.555   3
   0   8   7 5119.23 454.928   1
   0  -8  -7 5385.14 455.650   1
   0   8  -7 4431.97 455.620   6
   0   8   7 4247.02 451.656   3
   0  -8  -7 4206.69 452.746   6
   0   8  -7 4749.06 456.212   5
   0   8   7 3967.52 451.906   6
   0   8   7 4486.66 455.247   5
   0  -8   7 4201.00 455.097   4
   0  -8  -7 4410.11 455.257   5
   0   8  -7 5024.98 456.579   4
   0   8   7 4322.58 456.497   4
   0  -8  -7 4145.48 456.019   4
   0   8  -7 4479.44 454.774   3
   0  -8   7 5049.93 455.539   3
   0   8  -7 4720.88 453.770   1
   0  -8  -7 5192.54 454.848   2
   0   8   7 4513.23 454.034   2
   0  -8   7 5688.40 454.731   1
   0   8  -7 4886.58 455.043   2
   0  -8   7 4884.42 455.484   2
   0  -8  -7 4103.97 452.062   3
   0   8   8 4398.74 461.292   1
   0   8  -8 4556.85 462.858   6
   0   8   8 4403.43 458.492   6
   0   8   8 4963.58 461.644   1
   0   8   8 4647.06 461.196   2
   0   8  -8 3953.32 460.089   1
   0   8   8 4134.14 460.527   5
   0   8   8 4729.86 459.626   6
   0   8  -8 4531.95 463.348   5
   0   8   8 4234.96 462.832   5
   0   8  -8 5067.46 463.949   4
   0   8   8 4546.25 464.148   4
   0   8   8 5493.98 458.630   3
   0  -8   8 5004.07 462.354   3
   0   8  -8 4494.20 461.690   3
   0  -8   8 4851.53 461.048   1
   0   8   8 4561.91 460.256   2
   0   8  -8 4045.44 461.291   2
   0  -8   8 5596.72 463.149   2
   0   8   9 13690.7 1389.64   1
   0   8  -9 15655.8 1391.11   6
   0   8   9 13044.2 1386.70   6
   0   8   9 12927.7 1387.18   3
   0   8  -9 14640.6 1389.05   1
   0   8   9 15685.4 1389.82   1
   0   8   9 13304.6 1389.28   2
   0   8   9 13572.0 1387.80   6
   0   8   9 11548.9 1388.06   5
   0   8  -9 15536.2 1391.58   5
   0   8   9 14864.9 1391.14   5
   0   8  -9 14578.4 1391.48   4
   0   8   9 16067.4 1392.43   4
   0   8  -9 16023.4 1390.33   3
   0  -8   9 13304.1 1389.72   3
   0  -8   9 15869.5 1389.49   1
   0   8  -9 13730.7 1389.77   2
   0   8   9 13723.7 1388.55   2
   0  -8   9 15344.0 1390.77   2
   0   8  10 13255.3 1399.02   1
   0   8 -10 11817.4 1399.29   6
   0   8  10 12020.6 1396.05   6
   0   8  10 13902.5 1397.04   3
   0   8  10 14306.2 1399.05   1
   0   8 -10 11956.7 1398.42   1
   0   8  10 14130.8 1399.22   2
   0   8 -10 14830.5 1401.19   5
   0   8  10 13633.9 1397.51   6
   0   8  10 13014.6 1400.06   5
   0   8 -10 15550.7 1401.52   4
   0   8  10 15133.3 1402.26   4
   0   8  10 16458.3 1396.83   3
   0   8 -10 15775.9 1399.78   3
   0  -8  10 14445.2 1399.57   3
   0  -8  10 17452.3 1399.65   1
   0   8  10 15938.4 1398.82   2
   0  -8  10 14512.9 1400.00   2
   0   8 -10 13899.2 1399.55   2
   0   8  11 590.444 72.5557   6
   0   8 -11 640.422 80.5682   6
   0   8  11 500.733 71.7154   3
   0   8 -11 434.451 72.3136   1
   0   8  11 692.038 76.4165   1
   0   8  11 521.679 77.1153   2
   0   8 -11 701.339 82.5002   5
   0   8  11 574.488 74.9497   2
   0  -8  11 759.871 82.1232   2
   0   8  11 700.736 85.8304   5
   0   8 -11 776.068 90.2651   4
   0   8  11 680.659 89.3349   4
   0   8  11 507.834 68.6577   3
   0  -8  11 627.544 78.2433   3
   0  -8  11 766.917 77.5549   1
   0   8  11 572.751 76.9653   1
   0   8  12 1061.79 114.291   6
   0   8 -12 1012.04 117.413   5
   0   8  12 947.779 109.982   2
   0   8 -12 871.019 110.710   2
   0  -8  12 1196.95 116.404   2
   0   8  12 933.454 119.123   5
   0   8 -12 1263.54 120.437   4
   0   8 -12 968.590 111.839   3
   0   8  12 1084.15 121.430   4
   0   8  12 1023.49 105.520   3
   0   8  12 987.129 113.185   2
   0   8  12 902.473 107.712   3
   0  -8  12 1115.95 112.567   1
   0   8  12 847.952 108.174   6
   0   8 -12 765.099 114.254   6
   0   8  13 571.568 84.9631   6
   0   8  13 628.740 83.9408   3
   0   8 -13 736.749 86.3911   1
   0   8  13 647.338 87.5296   1
   0   8  13 658.988 89.0127   2
   0   8 -13 820.134 97.0019   5
   0   8  13 667.316 92.0107   6
   0   8  13 833.822 87.4121   2
   0  -8  13 761.719 92.6870   2
   0   8 -13 848.422 89.4670   2
   0   8 -13 777.581 100.461   4
   0   8  13 730.565 100.860   5
   0   8 -13 798.006 88.1767   3
   0   8  13 695.584 98.6373   4
   0   8  13 691.267 81.2144   3
   0  -8  13 762.788 89.8293   3
   0  -8  13 837.429 88.3438   1
   0   8  13 703.781 88.8740   1
   0   8 -14 642.889 94.2161   6
   0   8  14 584.107 84.5040   3
   0   8 -14 862.957 87.5618   1
   0   8  14 779.756 89.3071   1
   0   8 -14 690.919 90.3819   2
   0  -8  14 748.461 93.1508   2
   0   8 -14 655.157 103.575   4
   0   8  14 538.161 101.914   5
   0   8 -14 673.262 88.0988   3
   0  -8  14 695.435 89.4697   3
   0   8  14 688.324 82.0820   3
   0   8  14 424.663 93.7056   6
   0  -8  14 839.313 91.1941   1
   0   8  14 792.147 90.6414   1
   0   8  15 4744.96 490.953   3
   0   8  15 5063.29 494.045   2
   0   8 -15 5719.46 493.026   1
   0   8  15 4359.64 491.820   1
   0   8  15 3985.46 492.282   6
   0   8  15 4784.05 492.131   2
   0  -8  15 5064.44 494.410   2
   0   8  15 4682.76 498.123   5
   0   8  15 4799.53 498.120   4
   0   8 -15 5131.78 493.141   3
   0   8  15 4751.33 489.516   3
   0  -8  15 5257.00 493.259   3
   0  -8  15 5110.30 492.400   1
   0   8  15 5719.00 493.900   1
   0   8 -16 269.086 125.174   6
   0   8  16 1062.83 120.285   3
   0   8  16 627.503 119.639   2
   0   8 -16 1355.49 123.119   1
   0   8  16 1095.37 122.747   1
   0   8  16 918.474 127.111   6
   0   8 -16 946.180 131.217   5
   0  -8  16 1220.95 128.509   2
   0   8 -16 1438.73 125.312   2
   0   8  16 990.363 138.344   5
   0   8 -16 1194.16 136.337   4
   0   8  16 1357.14 137.311   4
   0   8 -16 1364.99 123.454   3
   0  -8  16 943.591 121.780   3
   0   8  16 1227.76 117.224   3
   0  -8  16 1313.49 124.073   1
   0   8  16 1320.22 123.219   1
   0   8 -17 20.0391 71.9717   6
   0   8  17 5.90383 53.3075   3
   0   8  17 72.9858 62.3156   2
   0   8  17-6.49292 57.7693   1
   0   8 -17 45.4566 50.7912   1
   0   8  17 74.6226 85.2643   5
   0   8 -17 52.4825 77.8427   4
   0   8 -17 48.4513 54.7175   3
   0   8  17 147.310 81.4864   4
   0  -8  17 3.29988 56.2196   3
   0   8  17 71.2954 49.3995   3
   0   8  17 6.53873 58.5201   2
   0  -8  17 69.1191 63.1489   2
   0   8 -17 52.1366 56.3169   2
   0   8 -17 22.9849 73.6999   5
   0   8  17 6.85860 73.1128   6
   0   8  17 35.6608 57.6818   1
   0  -8  17-3.19854 57.7411   1
   0   8  18 106.726 76.5451   6
   0   8  18 73.3850 88.1771   5
   0   8  18 127.198 87.3482   4
   0   8  18 102.773 53.2135   3
   0  -8  18 94.9293 61.2235   3
   0   8  18 105.462 61.7051   2
   0   8  18 33.4094 59.2173   1
   0   8  18 71.9524 66.7800   2
   0  -8  18 99.0250 61.0002   1
   0   8  19 232.479 65.2831   2
   0  -8  19 59.7493 92.5073   4
   0   8  19 176.144 90.3522   4
   0  -8  19 183.989 62.2610   3
   0  -8  19 73.4782 97.0030   5
   0   8  19-10.9997 87.2123   5
   0   8  19 115.854 68.6807   2
   0  -8  19-5.90832 95.1975   6
   0   8  19 192.507 83.0312   6
   0   8  19 96.1147 59.0433   3
   0   8  20 7.25475 63.9919   2
   0   8  20 68.9061 89.0529   5
   0  -8  20-18.9612 93.9287   5
   0  -8  20 11.2615 93.5564   4
   0   8  20-11.3873 86.8290   4
   0   8  20 64.3973 57.7967   3
   0   8  20 8.52488 66.9621   2
   0  -8  20-61.0391 100.337   6
   0   8  20-4.17219 78.3926   6
   0   8  20-34.8512 58.9515   3
   0   9   0-1.53190 17.2619   2
   0  -9   0 2.35007 18.5059   2
   0   9   0 1.69310 25.0311   4
   0  -9   0 45.3391 27.2093   4
   0  -9   0 16.3806 20.6431   3
   0   9   0-14.9813 25.6848   6
   0  -9   0-34.7213 26.2675   6
   0  -9   0-10.4450 17.3857   1
   0   9   0 14.8927 17.0710   1
   0  -9   0 2.43631 24.9590   5
   0   9   0 11.8520 23.7411   5
   0   9  -1 1683.97 191.531   1
   0  -9   1 1740.15 191.547   1
   0   9  -1 1744.14 193.099   5
   0  -9  -1 2083.36 192.451   5
   0  -9   1 1903.17 193.389   5
   0   9   1 2185.30 192.374   5
   0   9  -1 1959.90 192.807   4
   0  -9   1 1761.80 192.595   4
   0  -9  -1 1792.58 193.217   4
   0   9   1 1962.83 192.950   4
   0   9   1 2015.23 191.685   3
   0  -9  -1 2085.41 191.924   3
   0   9  -1 1912.88 192.840   3
   0  -9   1 2079.55 193.788   6
   0   9  -1 2134.62 194.033   6
   0  -9  -1 2157.66 192.513   6
   0   9   1 2584.02 192.800   6
   0   9   1 1720.09 191.701   1
   0  -9  -1 1750.50 191.606   1
   0  -9  -1 1947.17 191.642   2
   0  -9   1 1937.90 192.364   2
   0   9   1 1947.11 191.597   2
   0   9  -1 2009.17 192.337   2
   0   9   2 52768.2 5158.43   1
   0  -9  -2 55963.7 5158.74   1
   0   9  -2 49157.2 5159.40   6
   0  -9   2 50805.0 5159.06   6
   0   9   2 51979.1 5157.94   6
   0  -9  -2 52507.3 5157.84   6
   0   9  -2 56983.9 5159.36   5
   0   9   2 53895.9 5158.19   5
   0  -9  -2 50915.7 5158.14   5
   0  -9   2 49271.3 5158.82   5
   0   9  -2 55704.4 5158.84   4
   0  -9   2 47939.6 5158.34   4
   0   9   2 55379.8 5159.14   4
   0  -9  -2 51337.1 5158.75   4
   0  -9  -2 58404.7 5158.08   3
   0   9  -2 54441.1 5159.35   3
   0   9   2 56632.2 5157.97   3
   0  -9   2 58991.3 5159.51   3
   0  -9  -2 55616.9 5158.19   2
   0   9   2 54356.0 5158.03   2
   0   9  -2 48999.0 5158.12   1
   0  -9   2 43983.2 5158.07   1
   0  -9   3 5510.21 890.396   1
   0  -9   3 9913.96 892.760   6
   0   9   3 11517.7 890.588   6
   0  -9  -3 10079.1 890.417   6
   0  -9  -3 8578.91 890.144   3
   0  -9  -3 9321.55 890.967   2
   0   9  -3 10563.2 893.225   5
   0  -9  -3 10251.6 891.428   5
   0  -9   3 9011.57 892.283   5
   0   9   3 11224.4 891.601   5
   0   9  -3 9798.71 892.315   4
   0  -9   3 9238.59 891.759   4
   0  -9  -3 9117.17 892.113   4
   0   9   3 9277.09 892.522   4
   0   9  -3 8074.52 892.123   3
   0  -9   3 10385.6 892.743   3
   0   9   3 8272.13 890.107   3
   0   9   3 8167.97 890.724   2
   0   9  -3 9185.34 892.002   2
   0  -9   3 9241.84 892.153   2
   0   9  -4 6413.41 714.867   1
   0   9   4 7776.03 716.007   1
   0  -9  -4 8373.61 716.162   1
   0   9  -4 7221.22 716.954   6
   0   9   4 6768.37 713.658   6
   0  -9   4 6877.44 716.420   6
   0  -9  -4 6400.89 713.640   3
   0  -9  -4 7679.36 715.082   2
   0  -9   4 6807.37 716.396   5
   0  -9  -4 7046.87 715.421   5
   0   9   4 8286.31 715.635   5
   0  -9   4 7140.01 715.958   4
   0   9  -4 6962.79 716.304   4
   0   9   4 7168.81 716.878   4
   0  -9  -4 6789.88 716.247   4
   0  -9   4 8546.15 717.074   3
   0   9   4 7483.37 713.717   3
   0   9  -4 7470.94 716.457   3
   0   9   4 8150.40 715.125   2
   0  -9   4 8317.72 716.591   2
   0   9  -4 7642.41 716.286   2
   0   9   5 2743.50 332.336   1
   0  -9  -5 3109.93 332.801   1
   0   9  -5 3709.13 335.090   6
   0   9   5 3887.71 330.355   6
   0  -9   5 3319.57 334.386   6
   0  -9  -5 3159.47 330.266   3
   0   9   5 3621.89 330.033   3
   0   9  -5 2902.80 331.788   1
   0  -9  -5 3647.68 330.786   6
   0  -9   5 3199.71 333.951   5
   0   9  -5 3039.82 334.567   5
   0   9   5 3729.61 333.183   5
   0  -9   5 3291.07 333.888   4
   0  -9  -5 3419.68 333.214   5
   0   9  -5 3501.95 334.383   4
   0  -9  -5 3034.95 334.270   4
   0   9  -5 2892.36 333.165   3
   0  -9   5 3691.70 334.028   3
   0  -9   5 3480.44 332.472   1
   0   9  -5 3058.05 333.005   2
   0  -9   5 3395.93 333.611   2
   0   9   6 3857.27 408.747   1
   0  -9  -6 4143.83 409.233   1
   0   9   6 3934.32 405.956   6
   0   9  -6 4341.74 410.696   6
   0  -9  -6 4281.33 406.814   6
   0   9  -6 4149.21 410.883   5
   0  -9   6 3545.27 409.534   5
   0   9   6 4421.14 409.426   5
   0  -9   6 3662.79 409.174   4
   0  -9  -6 3775.00 408.964   5
   0   9   6 4269.40 411.198   4
   0  -9  -6 3546.42 410.071   4
   0   9  -6 3664.67 409.105   3
   0  -9   6 5013.65 410.296   3
   0   9   6 3892.07 405.792   3
   0  -9  -6 4427.33 406.339   3
   0  -9  -6 4615.03 408.630   2
   0   9  -6 3929.72 407.988   1
   0   9   6 4163.33 408.057   2
   0  -9   6 4920.65 408.868   1
   0   9  -6 3861.31 408.997   2
   0  -9   6 4472.61 409.912   2
   0  -9  -7 6849.94 675.998   1
   0   9   7 6619.33 675.416   1
   0   9   7 7371.80 672.754   3
   0   9  -7 5697.34 674.299   1
   0  -9  -7 6911.22 675.259   2
   0   9   7 6385.15 674.791   2
   0   9  -7 7667.73 677.528   5
   0   9   7 7539.25 673.106   6
   0  -9  -7 7728.78 673.655   6
   0   9   7 6645.13 675.824   5
   0   9  -7 6720.48 676.819   4
   0  -9   7 6418.43 675.930   4
   0  -9  -7 6974.26 676.053   5
   0   9   7 6699.68 677.383   4
   0  -9  -7 6118.16 676.456   4
   0  -9   7 6965.44 676.394   3
   0  -9   7 6258.01 674.571   1
   0  -9  -7 7009.33 673.201   3
   0  -9   7 6955.68 676.415   2
   0   9  -7 6764.63 675.783   2
   0   9   8 12169.2 1333.21   6
   0   9  -8 12862.6 1337.11   6
   0   9   8 12560.7 1333.59   3
   0   9   8 14701.1 1336.47   1
   0   9  -8 9822.82 1334.52   1
   0   9   8 13915.9 1335.98   2
   0   9   8 14857.5 1335.43   2
   0   9  -8 12410.6 1336.29   2
   0  -9   8 14949.9 1337.42   2
   0   9  -8 15341.7 1338.22   4
   0   9   8 14709.5 1333.45   3
   0   9   8 14365.5 1338.41   4
   0   9  -8 12675.1 1336.45   3
   0  -9   8 16155.2 1337.69   3
   0   9   8 14954.4 1334.11   6
   0   9   8 11707.8 1334.78   5
   0   9  -8 14631.3 1338.32   5
   0  -9   8 16615.1 1336.68   1
   0   9   8 13228.5 1336.21   1
   0   9   9 21.5775 30.4143   6
   0   9  -9 2.69119 44.2032   6
   0   9  -9-5.97956 32.9660   1
   0   9   9 34.1824 37.7889   2
   0   9   9 17.0730 36.9839   1
   0   9  -9 34.6681 47.3788   5
   0   9   9-26.1594 42.4871   5
   0   9   9 65.7979 35.1725   6
   0  -9   9-61.9786 42.2691   2
   0   9  -9-35.8660 38.6290   2
   0   9   9-1.77975 31.5645   2
   0   9   9-5.02999 49.4160   5
   0   9  -9-58.4581 52.7656   4
   0   9   9-68.8471 53.0527   4
   0   9  -9 23.2740 38.8160   3
   0  -9   9-7.24982 37.7372   3
   0  -9   9-2.02422 36.8658   1
   0   9   9-11.5377 37.0098   1
   0   9  10 3401.53 330.538   1
   0   9  10 2914.67 326.384   6
   0   9 -10 3404.04 332.256   6
   0   9  10 3299.47 326.849   3
   0   9 -10 3142.62 329.016   1
   0   9  10 3651.48 330.368   1
   0   9  10 3210.17 330.281   2
   0   9  10 3083.59 328.141   6
   0   9 -10 3038.59 332.436   5
   0   9  10 3017.43 332.444   5
   0   9 -10 3675.02 333.801   4
   0   9  10 2876.80 325.908   3
   0   9  10 3952.16 335.529   4
   0   9 -10 3292.74 330.282   3
   0  -9  10 3339.09 330.614   3
   0  -9  10 4028.17 330.404   1
   0  -9  10 3577.25 332.070   2
   0   9  10 3618.42 329.246   2
   0   9 -10 3134.64 329.950   2
   0   9  11 7305.65 758.199   1
   0   9  11 6780.64 754.764   6
   0   9 -11 7846.43 759.802   6
   0   9  11 7535.93 755.677   3
   0   9  11 7984.07 758.118   1
   0   9 -11 7587.82 757.382   1
   0   9  11 7596.52 758.500   2
   0   9 -11 8043.23 760.701   5
   0   9  11 7753.84 760.644   5
   0   9 -11 7831.60 761.216   4
   0   9  11 8171.02 762.154   4
   0   9  11 7015.53 754.741   3
   0  -9  11 9121.08 758.524   1
   0   9  11 8423.72 757.672   2
   0   9  12 2617.35 279.490   1
   0   9  12 2047.18 274.994   6
   0   9 -12 1372.60 278.691   6
   0   9  12 2526.08 275.727   3
   0   9  12 2905.88 279.696   2
   0   9 -12 2670.58 283.212   5
   0   9  12 2652.19 283.514   5
   0   9 -12 2882.14 284.718   4
   0   9  12 3019.30 285.404   4
   0   9 -12 3334.32 280.466   3
   0  -9  12 2788.06 279.875   3
   0   9  12 3019.83 275.056   3
   0  -9  12 2827.10 278.892   1
   0   9 -12 3186.50 280.453   2
   0  -9  12 3232.61 281.946   2
   0   9  12 3170.37 278.972   2
   0   9  13 3706.08 337.717   1
   0   9  13 2724.54 332.602   6
   0   9 -13 3257.79 338.464   6
   0   9 -13 2928.24 339.188   5
   0   9  13 3051.01 335.806   6
   0   9  13 3138.05 341.058   5
   0   9 -13 3576.26 342.361   4
   0  -9  13 3812.64 336.759   1
   0   9  13 3541.04 343.389   4
   0   9 -13 3759.60 337.401   3
   0  -9  13 3242.36 336.841   3
   0   9  13 3289.24 332.384   3
   0   9 -13 3433.95 335.702   1
   0   9  13 2890.99 335.198   1
   0   9  13 3126.46 336.564   2
   0   9  13 3230.92 333.752   3
   0   9  13 3838.74 336.847   2
   0  -9  13 3460.55 338.426   2
   0   9 -13 3719.34 337.553   2
   0   9  14 627.922 97.8049   3
   0   9 -14 975.682 102.528   1
   0   9  14 821.674 103.601   1
   0   9  14 698.680 107.258   6
   0  -9  14 973.771 109.303   2
   0   9 -14 875.405 104.269   2
   0   9  14 750.676 116.152   5
   0   9 -14 788.742 115.409   4
   0   9 -14 857.143 103.104   3
   0   9  14 857.324 96.1535   3
   0  -9  14 838.991 103.201   3
   0  -9  14 988.932 103.327   1
   0   9  14 1111.96 105.143   1
   0   9 -15-33.7758 61.0989   6
   0   9  15 12.3835 48.7927   3
   0   9 -15 39.1109 49.6313   1
   0   9  15 93.5732 55.9895   2
   0   9  15 85.2756 52.7264   1
   0   9 -15 4.24202 65.2884   5
   0   9  15 30.9239 64.7434   6
   0  -9  15-10.2988 59.3686   2
   0   9  15 35.1084 54.7354   2
   0   9 -15-3.27760 50.6628   2
   0   9  15 4.37726 74.3224   5
   0   9  15 9.25857 78.0216   4
   0   9 -15 79.9333 52.0971   3
   0  -9  15 87.9603 53.5390   3
   0   9  15 40.8439 42.1558   3
   0  -9  15 26.6708 52.2321   1
   0   9  15 26.6431 55.0046   1
   0   9  16 2903.04 248.730   1
   0   9  16 2393.79 244.198   3
   0   9  16 2602.36 246.894   1
   0   9 -16 2637.39 246.004   1
   0   9  16 2337.59 248.268   2
   0   9  16 2199.53 248.479   6
   0   9 -16 1982.89 250.412   5
   0   9  16 2142.01 254.485   5
   0   9 -16 2777.03 255.593   4
   0   9  16 2114.73 254.681   4
   0   9 -16 2624.25 246.819   3
   0  -9  16 2493.02 246.756   3
   0   9  16 2630.02 242.959   3
   0  -9  16 2356.85 245.901   1
   0   9  16 2493.23 246.628   2
   0  -9  16 2934.96 250.498   2
   0   9 -16 2693.66 247.547   2
   0   9 -17 322.266 104.146   6
   0   9  17 802.700 99.4128   3
   0   9  17 661.180 101.365   1
   0   9  17 903.032 105.543   2
   0   9 -17 1028.19 100.863   1
   0   9  17 543.645 107.938   6
   0   9  17 921.563 103.372   2
   0  -9  17 896.504 108.249   2
   0   9 -17 822.572 117.467   4
   0   9  17 559.286 112.992   5
   0   9 -17 830.567 100.603   3
   0   9  17 658.349 117.250   4
   0   9  17 871.482 95.7272   3
   0  -9  17 888.636 103.769   3
   0  -9  17 935.816 102.950   1
   0   9  17 926.486 102.119   1
   0   9  18 121.211 78.0203   6
   0   9 -18 24.1007 77.8327   5
   0   9  18 122.028 60.2850   2
   0   9 -18 230.100 83.3528   4
   0   9  18 103.510 87.1256   5
   0   9 -18 184.537 60.5687   3
   0   9  18 223.522 85.1850   4
   0  -9  18 171.380 63.4111   3
   0   9  18 225.702 53.3252   3
   0   9  18 149.618 58.1888   3
   0   9 -18 144.368 55.8696   1
   0   9  18 194.352 65.3779   2
   0   9  18 87.0962 61.9723   1
   0   9 -18 42.3229 74.6966   6
   0  -9  18 201.602 62.3700   1
   0  -9  19 215.799 98.7649   5
   0   9  19 200.973 93.1157   5
   0   9  19-180.826 69.9580   2
   0   9  19 38.6723 90.3399   4
   0  -9  19 152.402 96.5042   4
   0   9  19 168.578 65.7126   2
   0   9  19 186.953 80.5069   6
   0  -9  19 167.806 97.8168   6
   0   9  20 85.0956 90.7882   5
   0   9  20 68.5443 85.9487   4
   0  -9  20-33.8410 99.0482   4
   0  -9  20-185.470 102.037   6
   0   9  20-20.3074 79.3947   6
   0   9  20-12.7052 68.7779   2
   0   9  20-57.9054 64.0469   2
   0 -10   0 155300. 16152.8   5
   0  10   0 175001. 16153.1   5
   0 -10   0 165109. 16152.8   2
   0 -10   0 153073. 16152.7   4
   0  10   0 165662. 16153.0   4
   0 -10   0 163528. 16153.0   6
   0  10   0 178348. 16153.5   6
   0 -10   0 161822. 16152.6   1
   0  10   0 170235. 16152.7   1
   0  10   0 173060. 16152.8   2
   0  10  -1 22189.6 1991.48   5
   0  10   1 21651.3 1990.74   5
   0 -10   1 20286.0 1991.03   5
   0 -10  -1 20728.8 1990.61   5
   0  10  -1 22745.1 1991.17   4
   0 -10   1 19096.4 1990.62   4
   0 -10  -1 20638.0 1991.02   4
   0  10   1 21680.1 1991.25   4
   0  10   1 18190.4 1990.42   3
   0  10  -1 21665.4 1991.58   3
   0 -10   1 21048.8 1991.39   3
   0 -10  -1 20350.2 1990.73   3
   0 -10   1 21728.0 1991.48   6
   0  10   1 23496.5 1991.16   6
   0  10  -1 17695.5 1991.45   6
   0 -10  -1 22265.2 1990.88   6
   0  10   1 19973.2 1990.54   1
   0 -10  -1 20863.8 1990.62   1
   0 -10   1 19775.9 1990.92   2
   0  10   1 19053.2 1990.28   2
   0 -10  -1 16498.8 1990.16   2
   0  10  -1 20494.9 1990.48   1
   0 -10   1 21486.4 1990.59   1
   0 -10   2 72240.9 6593.63   1
   0  10  -2 73728.8 6593.86   1
   0 -10  -2 71515.6 6593.95   1
   0  10   2 70111.5 6593.32   6
   0 -10  -2 62587.3 6593.02   6
   0 -10   2 66811.3 6594.40   6
   0  10  -2 70165.8 6595.08   6
   0  10  -2 67622.4 6594.48   5
   0 -10   2 63747.7 6594.06   5
   0  10   2 73933.6 6593.56   5
   0 -10  -2 70009.5 6593.44   5
   0 -10   2 62080.5 6593.56   4
   0  10  -2 60645.2 6593.72   4
   0 -10  -2 67223.1 6594.01   4
   0  10   2 74348.2 6594.49   4
   0  10   2 68776.6 6593.18   3
   0 -10  -2 69352.4 6593.31   3
   0 -10   2 72871.6 6594.73   3
   0  10  -2 68194.3 6594.59   3
   0 -10  -2 69505.3 6593.37   2
   0  10   2 58268.0 6592.98   2
   0  10  -2 61431.6 6593.91   2
   0  10   3 1295.18 148.400   1
   0 -10  -3 1692.96 147.626   6
   0  10   3 1488.51 147.442   6
   0 -10   3 1414.58 151.646   6
   0 -10  -3 1535.75 146.843   3
   0 -10  -3 1549.75 147.995   2
   0  10  -3 1345.91 151.250   5
   0  10   3 1419.93 149.072   5
   0 -10  -3 1488.46 149.477   5
   0 -10   3 1468.23 151.402   5
   0 -10   3 1449.03 150.489   4
   0  10  -3 1273.18 150.456   4
   0 -10  -3 1422.18 151.392   4
   0  10   3 1641.35 151.552   4
   0 -10   3 1786.53 150.973   3
   0  10   3 1352.82 146.698   3
   0  10  -3 1308.02 150.092   3
   0  10   3 1621.16 147.829   2
   0  10  -3 1352.77 149.759   2
   0 -10   3 1638.16 150.347   2
   0  10  -4 53413.5 5199.77   1
   0 -10  -4 52455.4 5200.24   1
   0  10   4 49157.1 5200.06   1
   0  10   4 58052.7 5198.63   6
   0  10  -4 59719.2 5201.87   6
   0 -10  -4 53304.1 5198.56   6
   0 -10   4 48911.9 5200.56   6
   0 -10  -4 56563.3 5198.65   3
   0 -10  -4 49153.6 5199.39   2
   0 -10   4 47709.8 5200.44   5
   0  10   4 57614.2 5199.96   5
   0 -10  -4 49002.2 5199.49   5
   0 -10   4 49614.6 5200.05   4
   0  10  -4 55362.0 5200.65   4
   0 -10  -4 48905.0 5200.41   4
   0  10   4 58212.9 5201.39   4
   0 -10   4 56188.6 5201.30   3
   0  10  -4 49772.8 5200.91   3
   0  10   4 62382.7 5198.70   3
   0  10   4 41815.9 5199.19   2
   0 -10   4 54363.5 5200.86   2
   0  10  -4 51899.6 5200.61   2
   0  10   5 3988.23 470.017   1
   0 -10  -5 4168.82 470.375   1
   0  10  -5 5447.63 472.801   6
   0  10   5 5395.74 468.046   6
   0 -10  -5 4388.64 467.933   3
   0 -10  -5 5454.27 468.402   6
   0  10  -5 5059.37 472.491   5
   0 -10   5 4504.82 471.434   5
   0  10   5 5102.11 470.567   5
   0 -10   5 4903.07 471.210   4
   0 -10  -5 4761.93 470.579   5
   0  10  -5 5630.60 471.968   4
   0 -10  -5 4751.09 471.847   4
   0 -10   5 5339.65 471.931   3
   0  10  -5 3942.78 470.523   3
   0  10   5 4744.47 467.673   3
   0  10  -5 4406.36 469.409   1
   0 -10   5 5029.36 470.107   1
   0  10  -5 4369.79 470.869   2
   0 -10   5 4662.52 471.392   2
   0 -10  -6 40420.4 3464.73   1
   0  10   6 38403.2 3464.39   1
   0  10   6 37302.9 3461.58   6
   0  10  -6 35090.2 3465.17   6
   0 -10  -6 33583.9 3461.72   3
   0  10   6 36242.1 3461.47   3
   0  10   6 36107.3 3463.34   2
   0 -10  -6 40843.9 3463.85   2
   0  10  -6 30918.1 3463.11   1
   0 -10   6 34129.5 3464.29   5
   0  10  -6 40866.5 3466.01   5
   0 -10  -6 23610.4 3461.23   6
   0  10   6 34341.7 3463.66   5
   0 -10   6 36080.9 3464.10   4
   0 -10  -6 36054.7 3463.60   5
   0  10   6 39851.5 3465.76   4
   0 -10  -6 33867.6 3464.42   4
   0  10  -6 36073.8 3464.73   3
   0 -10   6 41204.3 3465.33   3
   0 -10   6 39066.2 3463.80   1
   0  10  -6 39526.2 3464.88   2
   0 -10   6 42349.3 3465.33   2
   0  10   7 416.034 76.4683   1
   0 -10  -7 599.579 78.9388   1
   0  10  -7 757.076 83.7147   6
   0  10   7 720.311 72.3852   6
   0 -10  -7 917.299 76.2916   6
   0  10  -7 842.063 84.2274   5
   0  10   7 845.181 82.4895   5
   0  10  -7 766.317 85.2441   4
   0 -10  -7 718.577 83.6665   5
   0 -10   7 644.496 84.2764   4
   0 -10   7 553.455 76.1267   1
   0  10   7 622.198 85.5949   4
   0  10  -7 635.329 78.4321   3
   0 -10   7 847.438 81.4484   3
   0 -10  -7 755.963 78.2194   2
   0  10   7 647.134 75.9220   2
   0  10  -7 446.138 74.2896   1
   0  10   7 769.326 70.8613   3
   0 -10  -7 675.135 72.4637   3
   0 -10   7 693.175 80.6506   2
   0  10  -7 582.456 77.5147   2
   0  10   8 631.724 74.2726   3
   0 -10  -8 752.667 82.2812   2
   0  10  -8 678.890 79.7031   1
   0  10   8 785.178 80.6999   2
   0 -10  -8 678.880 76.5071   3
   0  10  -8 750.562 82.5750   2
   0 -10   8 845.127 86.2431   2
   0  10  -8 754.989 88.8823   4
   0  10   8 857.671 90.8548   4
   0 -10   8 762.254 84.8739   3
   0 -10  -8 641.688 80.6883   6
   0  10  -8 738.420 88.8671   5
   0  10   8 696.759 76.8968   6
   0 -10   8 818.434 81.3062   1
   0  10   8 733.744 82.2153   1
   0 -10  -8 807.402 83.6480   1
   0  10  -9 471.381 76.8355   6
   0  10   9 433.596 64.7367   6
   0  10   9 517.737 70.4601   2
   0  10  -9 554.803 68.4224   1
   0  10   9 674.733 71.9946   1
   0  10   9 473.459 67.7111   6
   0  10   9 466.520 72.9508   5
   0  10  -9 674.455 79.6589   5
   0  10   9 624.293 68.9109   2
   0  10  -9 736.865 72.8210   2
   0 -10   9 560.765 75.0926   2
   0  10   9 416.135 77.6777   5
   0  10  -9 584.541 81.7229   4
   0  10   9 566.628 80.9540   4
   0  10  -9 619.510 73.4911   3
   0 -10   9 688.077 71.6789   1
   0  10   9 679.126 72.1728   1
   0  10  10 9984.71 969.697   1
   0  10 -10 9662.15 970.585   6
   0  10  10 8193.50 965.695   6
   0  10  10 9193.97 966.374   3
   0  10 -10 10157.8 968.771   1
   0  10  10 10420.8 969.512   1
   0  10  10 9026.84 968.818   2
   0  10  10 9201.56 966.855   6
   0  10 -10 10779.3 972.164   5
   0  10  10 9938.24 970.885   5
   0  10 -10 11033.0 972.298   4
   0  10  10 10804.3 972.781   4
   0 -10  10 9854.69 970.128   3
   0 -10  10 11459.0 969.633   1
   0  10  10 10085.5 968.368   2
   0 -10  10 10499.3 970.772   2
   0  10 -10 10390.3 970.218   2
   0  10  11 322.508 50.2042   6
   0  10 -11 240.401 63.3468   6
   0  10  11 332.068 48.6975   3
   0  10  11 331.145 58.8930   2
   0  10  11 282.841 55.3989   1
   0  10 -11 386.734 54.9332   1
   0  10  11 353.885 56.6555   6
   0  10 -11 367.974 67.9612   5
   0  10 -11 266.710 56.7379   2
   0  10  11 386.074 54.8828   2
   0  10  11 341.971 69.7085   5
   0  10 -11 387.730 70.6988   4
   0  10  11 421.478 73.9730   4
   0  10 -11 395.507 59.9566   3
   0  10  11 291.528 44.9631   3
   0 -10  11 412.673 57.2949   1
   0  10  11 344.408 59.7061   1
   0  10 -12 39.9042 59.4357   5
   0  10  12 108.886 43.7405   2
   0  10 -12 119.792 48.5907   2
   0 -10  12 140.973 53.8185   2
   0  10  12 71.7088 65.5701   5
   0  10 -12 86.8177 61.5367   4
   0  10  12 38.7784 64.7741   4
   0  10  12 87.1597 35.0764   3
   0  10 -12 58.2955 47.6536   3
   0 -10  12 119.505 47.4687   3
   0  10  12 118.096 48.4533   2
   0  10  12 82.3289 38.9615   3
   0  10 -12 29.9336 55.6943   6
   0  10  12 42.6835 40.1871   6
   0  10  12 164.521 50.1158   1
   0  10  13 238.439 55.2637   6
   0  10 -13 231.226 67.6475   6
   0  10  13 355.572 54.4450   3
   0  10 -13 369.547 58.3520   1
   0  10  13 401.792 63.1890   1
   0  10  13 415.055 63.9637   2
   0  10 -13 277.416 71.7334   5
   0  10  13 251.347 63.9565   6
   0  10 -13 383.395 62.7736   2
   0 -10  13 357.235 66.3678   2
   0  10  13 441.208 60.0057   2
   0  10 -13 366.973 77.0318   4
   0  10  13 286.346 78.0540   5
   0  10  13 410.632 78.8211   4
   0  10  13 338.304 50.4931   3
   0 -10  13 356.223 63.8517   3
   0  10 -13 315.709 61.5550   3
   0 -10  13 384.021 62.9374   1
   0  10  13 381.371 64.4701   1
   0  10  14 1355.42 154.047   1
   0  10  14 1075.58 147.731   6
   0  10  14 1327.57 149.073   3
   0  10  14 993.569 151.318   1
   0  10 -14 1611.08 151.716   1
   0  10 -14 1314.67 158.313   5
   0  10  14 1147.54 152.926   6
   0  10  14 1422.93 162.954   5
   0  10 -14 1530.22 163.317   4
   0  10 -14 1603.51 153.172   3
   0  10  14 1514.53 147.234   3
   0 -10  14 1523.04 154.247   3
   0 -10  14 1723.33 153.913   1
   0  10 -14 1294.33 152.586   2
   0 -10  14 1639.57 157.695   2
   0  10 -15-30.7597 63.7560   6
   0  10  15 77.4006 46.8515   3
   0  10  15-39.7875 53.7201   1
   0  10  15 24.0500 57.1902   2
   0  10 -15 5.96972 48.7060   1
   0  10  15 20.8962 63.1347   6
   0  10 -15 51.3539 68.5414   5
   0 -10  15-38.3865 60.2825   2
   0  10 -15 36.6063 51.1798   2
   0  10  15-29.1246 52.4582   2
   0  10  15 25.8930 75.9893   5
   0  10  15 79.2236 73.7179   4
   0  10 -15 3.11288 50.5933   3
   0  10  15 1.96622 41.7777   3
   0 -10  15 19.1389 54.3670   3
   0 -10  15 35.6578 52.6859   1
   0  10  15 53.5488 52.8188   1
   0  10 -16 91.8078 90.3152   6
   0  10  16 606.992 78.9697   3
   0  10  16 582.862 86.5004   2
   0  10 -16 669.893 81.1909   1
   0  10  16 509.326 83.6420   1
   0  10  16 548.220 89.6310   6
   0  10 -16 269.468 91.5615   5
   0  10  16 666.172 84.1128   2
   0  10 -16 707.632 83.5787   2
   0 -10  16 772.059 91.2952   2
   0  10  16 603.002 101.846   5
   0  10 -16 712.456 103.932   4
   0  10 -16 621.582 83.9211   3
   0  10  16 485.166 99.9626   4
   0 -10  16 519.943 84.6531   3
   0  10  16 597.848 75.1741   3
   0 -10  16 770.984 85.1232   1
   0  10  16 715.822 85.3082   1
   0  10 -17 87.1279 72.8282   6
   0  10  17 193.905 56.6944   3
   0  10  17 81.7150 60.8449   1
   0  10  17 208.638 66.2702   2
   0  10 -17 195.590 55.9687   1
   0  10 -17 42.1265 71.0598   5
   0  10  17 89.8656 70.9674   6
   0  10 -17 147.716 58.7280   2
   0  10  17 119.017 59.0365   2
   0 -10  17 282.088 69.6372   2
   0  10 -17 244.604 79.4877   4
   0  10  17 153.887 83.4221   4
   0  10 -17 205.183 58.9675   3
   0 -10  17 189.348 63.0261   3
   0  10  17 205.813 50.3144   3
   0 -10  17 199.081 60.9187   1
   0  10  17 143.615 60.8895   1
   0  10  18 83.5010 74.2295   6
   0  10 -18 223.566 79.1626   5
   0  10  18 206.170 63.7618   2
   0  10  18 56.6737 82.3753   5
   0  10 -18 155.392 81.3145   4
   0  10  18 80.1926 89.0916   4
   0  10  18 216.786 53.5065   3
   0 -10  18 103.855 63.9172   3
   0  10 -18 171.514 57.3922   1
   0  10  18 177.900 67.8945   2
   0  10  18 52.5039 57.1741   3
   0  10 -18 55.8552 73.8165   6
   0 -10  18 172.156 62.9939   1
   0  10  19 52.5257 60.4674   2
   0  10  19 95.2293 53.3603   3
   0 -10  19 111.767 98.3480   5
   0  10  19 16.2315 88.5907   5
   0  10  19 57.3650 65.7548   2
   0 -10  19 97.2248 103.302   6
   0  10  19 68.0570 75.2575   6
   0  10  19 77.6567 84.6459   4
   0 -10  19 147.244 95.2871   4
   0  10  20 263.594 68.7854   2
   0 -10  20 38.3876 102.987   5
   0  10  20 243.132 95.0621   5
   0 -10  20 169.544 97.5153   4
   0  10  20 252.187 92.5969   4
   0  10  20 346.479 72.3802   2
   0 -10  20 31.2858 99.2489   6
   0  10  20 194.835 82.1329   6
   0  11   0-1.86394 21.2760   2
   0 -11   0 4.76593 22.0121   2
   0  11   0-12.4502 28.4128   4
   0 -11   0 18.5648 30.3719   4
   0  11   0 9.05109 22.2541   3
   0 -11   0-16.8856 29.3332   6
   0  11   0 19.6432 28.9675   6
   0 -11   0 0.84686 19.0516   1
   0  11   0 1.72558 19.6096   1
   0 -11   0-32.3518 29.8603   5
   0  11   0-8.30071 26.5637   5
   0 -11   1 203.714 35.6374   5
   0  11   1 125.506 29.8026   5
   0 -11  -1 230.295 32.3306   5
   0  11  -1 139.747 32.4839   5
   0  11  -1 202.732 32.8805   4
   0 -11  -1 118.844 34.5779   4
   0  11   1 187.523 33.9559   4
   0 -11   1 164.178 32.9167   4
   0  11  -1 131.501 29.3180   3
   0 -11   1 131.134 28.3755   3
   0  11   1 173.430 31.8083   6
   0  11  -1 157.890 35.0467   6
   0 -11   1 189.864 36.5740   6
   0 -11  -1 221.684 32.5633   6
   0 -11  -1 54.5969 24.2144   1
   0 -11   1 66.0845 23.8802   1
   0 -11  -1 107.822 24.7458   2
   0  11   1 121.838 24.7853   2
   0  11  -1 73.4338 23.9799   1
   0 -11   2 72200.9 6733.13   1
   0  11  -2 70004.7 6734.20   5
   0 -11  -2 72517.1 6732.99   5
   0 -11   2 69271.6 6733.78   5
   0  11   2 79156.9 6733.24   5
   0  11  -2 66492.7 6733.47   4
   0  11   2 75447.0 6734.05   4
   0 -11  -2 67933.2 6733.56   4
   0 -11   2 71988.0 6733.34   4
   0 -11  -2 56635.7 6732.58   3
   0  11  -2 73625.6 6734.37   3
   0 -11   2 71824.1 6734.19   3
   0  11   2 57884.1 6732.48   3
   0 -11  -2 72842.1 6732.78   6
   0 -11   2 65069.8 6733.82   6
   0  11   2 77674.3 6733.13   6
   0  11   2 72438.7 6732.80   2
   0 -11   2 62807.3 6733.63   2
   0 -11  -2 74603.3 6732.99   2
   0  11  -2 59762.5 6733.33   2
   0  11   3 16533.5 1390.15   1
   0 -11  -3 12971.8 1388.55   6
   0  11  -3 14922.8 1391.50   6
   0 -11   3 12787.5 1390.36   6
   0  11   3 13821.6 1388.76   6
   0 -11  -3 15359.6 1388.83   3
   0  11  -3 13069.2 1391.01   5
   0 -11   3 13246.1 1390.37   5
   0  11   3 13718.3 1389.25   5
   0 -11  -3 12963.6 1389.27   5
   0 -11   3 12649.6 1389.76   4
   0  11  -3 13663.4 1390.12   4
   0  11   3 15675.0 1391.01   4
   0 -11  -3 12222.9 1390.03   4
   0 -11   3 17566.0 1391.43   3
   0  11  -3 13303.6 1390.68   3
   0  11   3 15775.9 1388.76   3
   0 -11  -3 12463.5 1389.03   2
   0  11   3 14835.7 1389.10   2
   0 -11   3 16946.8 1390.96   2
   0  11  -3 13725.8 1390.20   2
   0 -11  -4 26895.3 2477.89   1
   0  11   4 27319.2 2477.82   1
   0  11   4 26330.6 2475.92   6
   0 -11  -4 26883.8 2475.90   6
   0  11  -4 29375.8 2479.53   6
   0 -11   4 26418.5 2478.30   6
   0 -11  -4 25609.6 2475.82   3
   0 -11  -4 26058.6 2476.92   2
   0 -11   4 26701.0 2478.38   2
   0  11  -4 25656.4 2478.06   2
   0 -11   4 24898.2 2478.08   5
   0 -11  -4 25603.8 2476.97   5
   0  11   4 29811.6 2477.40   5
   0 -11   4 26455.0 2477.66   4
   0  11   4 27590.3 2478.90   4
   0 -11  -4 25619.3 2478.07   4
   0 -11   4 28002.5 2478.87   3
   0  11   4 26000.9 2475.81   3
   0  11  -4 28936.4 2478.96   3
   0  11   4 26843.1 2476.81   2
   0 -11   4 33644.4 2477.99   1
   0  11  -4 27331.3 2477.13   1
   0 -11  -5 5576.10 582.195   1
   0  11   5 6253.75 582.321   1
   0  11  -5 5763.89 583.767   6
   0  11   5 6326.22 579.662   6
   0 -11  -5 6572.84 579.852   3
   0 -11  -5 5925.74 579.831   6
   0 -11   5 4894.04 582.635   5
   0  11  -5 5729.95 584.040   5
   0 -11  -5 5338.95 581.603   5
   0  11   5 6879.80 582.419   5
   0 -11   5 5376.36 582.449   4
   0  11  -5 6221.25 583.272   4
   0 -11  -5 5227.33 583.029   4
   0  11   5 6206.20 579.575   3
   0  11  -5 4937.93 582.343   3
   0 -11   5 6414.39 583.447   3
   0 -11   5 7034.09 582.510   1
   0  11  -5 5496.39 581.191   1
   0 -11   5 5301.09 582.608   2
   0  11  -5 4335.91 581.755   2
   0 -11   6 7401.59 673.764   1
   0 -11  -6 7785.74 674.842   1
   0  11   6 7185.63 674.360   1
   0  11  -6 7644.20 676.335   6
   0  11   6 7041.86 671.194   6
   0 -11  -6 6075.66 671.202   3
   0  11  -6 6175.07 673.063   1
   0 -11  -6 7514.62 673.630   2
   0  11  -6 8232.34 676.852   5
   0 -11  -6 5299.58 671.204   6
   0  11   6 8335.64 674.651   5
   0 -11  -6 6816.82 674.006   5
   0 -11   6 6608.91 674.509   4
   0 -11  -6 5944.21 674.756   4
   0  11   6 8167.04 676.474   4
   0  11   6 6820.87 670.977   3
   0 -11   6 7124.53 675.214   3
   0  11  -6 7066.44 675.000   3
   0  11   6 7188.52 673.212   2
   0  11  -6 6278.19 674.217   2
   0 -11   6 6656.07 675.008   2
   0 -11  -7 4344.63 367.845   1
   0  11   7 4008.68 366.886   1
   0  11  -7 3735.13 368.358   6
   0  11   7 3684.64 362.894   6
   0 -11  -7 3902.18 363.310   3
   0  11   7 3234.76 362.371   3
   0  11   7 3929.14 365.551   2
   0  11  -7 3835.03 365.718   1
   0 -11  -7 3762.22 365.936   2
   0 -11  -7 3310.50 363.634   6
   0  11  -7 3617.94 369.092   5
   0  11   7 3852.75 366.994   5
   0 -11  -7 3076.67 366.786   5
   0 -11   7 3423.64 367.574   4
   0  11  -7 3977.38 368.982   4
   0  11   7 3798.56 368.931   4
   0 -11   7 3935.39 367.832   3
   0  11  -7 3552.88 366.876   3
   0 -11   7 3264.60 365.208   1
   0  11  -7 3845.66 367.224   2
   0 -11   7 4509.53 368.399   2
   0  11  -8 13428.2 1403.97   6
   0  11   8 15315.5 1399.71   6
   0  11   8 15270.3 1399.55   3
   0  11  -8 15631.6 1404.87   5
   0 -11  -8 15110.5 1400.25   6
   0 -11   8 14231.9 1403.46   2
   0  11  -8 14818.7 1403.30   2
   0 -11  -8 14928.8 1400.13   3
   0  11  -8 14796.7 1404.21   4
   0 -11  -8 13057.0 1402.35   5
   0  11   8 15306.3 1404.96   4
   0 -11   8 14165.4 1403.31   3
   0  11  -8 14186.1 1403.00   3
   0  11   8 14995.5 1402.20   2
   0  11  -8 14179.1 1401.96   1
   0 -11  -8 15684.8 1402.61   2
   0 -11   8 14099.2 1402.23   1
   0  11   8 8141.88 1400.73   1
   0 -11  -8 14272.1 1403.08   1
   0  11   9 4481.39 453.812   1
   0  11  -9 4600.96 456.329   5
   0  11   9 3670.00 452.058   5
   0  11   9 4567.72 450.384   6
   0  11   9 4264.82 454.635   5
   0  11  -9 5538.42 457.292   4
   0 -11   9 5203.45 453.531   1
   0  11   9 5281.47 457.912   4
   0  11   9 4580.26 449.544   3
   0 -11   9 4494.18 454.612   3
   0  11   9 4153.39 452.548   2
   0  11  -9 4593.29 452.616   1
   0  11   9 4852.78 453.662   1
   0 -11   9 4917.63 455.553   2
   0  11  -9 4238.79 453.741   2
   0  11   9 4636.20 452.177   2
   0  11   9 4331.24 449.688   6
   0  11 -10 36.8719 51.3282   6
   0  11  10 32.4413 32.7321   6
   0  11 -10 66.1658 38.5314   1
   0  11  10 40.2133 41.9004   1
   0  11  10 65.5727 42.1229   2
   0  11  10 22.5710 37.0835   6
   0  11 -10 84.8747 52.7381   5
   0 -11  10 72.1838 48.8584   2
   0  11  10 103.448 37.8733   2
   0  11 -10 87.3596 60.5629   4
   0  11  10 107.032 55.9514   5
   0  11  10 30.0600 58.3466   4
   0 -11  10 56.0225 40.9171   1
   0  11  10 125.593 42.4113   1
   0  11 -11 1708.93 205.198   6
   0  11  11 1544.38 197.111   6
   0  11  11 1879.14 197.589   3
   0  11  11 2027.21 202.065   1
   0  11  11 1848.63 202.336   2
   0  11 -11 2063.19 201.168   1
   0  11  11 1785.77 199.334   6
   0  11 -11 2016.82 207.510   5
   0  11  11 2018.22 207.543   5
   0  11 -11 2026.77 207.722   4
   0  11 -11 2200.30 203.395   3
   0  11  11 2057.20 196.942   3
   0  11  11 1973.98 209.131   4
   0 -11  11 1919.71 203.508   3
   0 -11  11 2131.46 202.151   1
   0  11 -11 2213.05 203.483   2
   0  11  11 2072.55 200.857   2
   0  11  12 4433.60 525.474   6
   0  11  12 5306.56 526.488   3
   0  11  12 5096.26 529.582   1
   0  11  12 5263.81 529.877   2
   0  11 -12 4516.96 532.028   5
   0  11  12 5397.10 532.712   5
   0  11 -12 6103.48 534.208   4
   0  11 -12 6276.80 531.121   3
   0  11  12 5787.59 534.921   4
   0  11  12 5978.29 526.019   3
   0 -11  12 5523.03 530.462   3
   0 -11  12 5580.88 531.584   2
   0  11 -12 5464.39 530.407   2
   0  11  12 6322.73 529.564   2
   0  11  12 5712.34 530.617   1
   0  11  13 1176.99 168.035   6
   0  11  13 1551.85 168.673   3
   0  11  13 1475.61 173.697   2
   0  11  13 1742.92 173.636   1
   0  11 -13 1880.16 173.612   1
   0  11 -13 1526.70 173.610   2
   0  11  13 1714.56 172.385   2
   0 -11  13 1829.00 177.418   2
   0  11  13 1442.56 179.752   5
   0  11 -13 1755.16 180.302   4
   0  11 -13 1561.10 173.749   3
   0  11  13 1623.21 183.722   4
   0  11  13 1623.38 167.364   3
   0 -11  13 1530.48 174.292   3
   0 -11  13 2130.85 174.736   1
   0  11  13 1696.03 174.819   1
   0  11  14 1025.51 116.846   1
   0  11  14 804.498 110.579   6
   0  11 -14 650.138 120.000   6
   0  11  14 1008.16 110.430   3
   0  11  14 843.459 115.512   1
   0  11 -14 1053.74 114.080   1
   0  11  14 873.698 116.794   6
   0  11 -14 1063.70 124.030   5
   0  11  14 1134.85 128.124   5
   0  11 -14 1263.71 130.105   4
   0  11 -14 954.410 115.300   3
   0 -11  14 990.667 117.108   3
   0  11  14 1024.79 108.053   3
   0 -11  14 1154.76 116.132   1
   0  11 -14 1080.38 116.389   2
   0 -11  14 1251.86 121.408   2
   0  11 -15 439.299 79.2028   6
   0  11  15 397.764 61.9076   3
   0  11  15 417.124 71.1012   2
   0  11 -15 356.268 64.4491   1
   0  11  15 375.415 66.6119   1
   0  11  15 235.982 71.1420   6
   0  11 -15 437.230 81.7018   5
   0  11  15 463.738 70.4813   2
   0 -11  15 517.330 77.7960   2
   0  11 -15 429.523 68.3261   2
   0  11  15 287.468 87.3936   5
   0  11 -15 445.716 69.1838   3
   0  11  15 412.959 86.4342   4
   0  11  15 298.235 57.4005   3
   0 -11  15 362.810 70.6014   3
   0 -11  15 405.556 69.5806   1
   0  11  15 373.509 70.3336   1
   0  11 -16 16.2583 68.7053   6
   0  11  16 98.4571 50.0505   3
   0  11  16 57.4674 58.5563   1
   0  11  16 144.257 60.6719   2
   0  11 -16 119.765 52.5957   1
   0  11  16 120.005 65.0940   6
   0  11 -16 99.8175 70.0888   5
   0  11  16 88.6162 53.9123   2
   0  11 -16 154.942 52.9435   2
   0 -11  16 29.0731 66.3696   2
   0  11 -16 164.946 75.3925   4
   0  11  16 41.2101 79.7550   5
   0  11 -16 61.9914 55.8821   3
   0  11  16 78.8963 82.5416   4
   0  11  16 93.2358 43.8618   3
   0 -11  16 129.948 59.1138   3
   0 -11  16 85.0976 58.6117   1
   0  11  16 174.532 59.0757   1
   0  11 -17 37.9522 70.8273   6
   0  11  17 54.3685 53.5466   3
   0  11  17 118.090 59.6376   1
   0  11  17 147.472 63.5245   2
   0  11 -17 75.1545 55.2860   1
   0  11 -17 179.499 76.4186   5
   0  11  17 14.5078 67.3580   6
   0  11  17 105.775 58.7537   2
   0 -11  17 123.249 66.8587   2
   0  11 -17 192.396 83.5479   4
   0  11  17 67.0533 84.0603   4
   0  11 -17 127.144 55.6499   3
   0  11  17 107.218 47.7373   3
   0 -11  17 95.7218 60.0421   3
   0 -11  17 130.631 61.1942   1
   0  11  17 75.6971 59.0877   1
   0  11  18 119.185 76.0203   6
   0  11 -18 156.789 81.6280   5
   0  11  18 394.156 69.1281   2
   0  11  18 184.714 92.4572   5
   0  11 -18 316.694 86.3496   4
   0  11  18 373.068 91.6357   4
   0  11  18 267.796 58.3518   3
   0  11  18 307.750 64.0737   3
   0  11  18 354.764 75.3922   2
   0  11 -18 400.745 64.7114   1
   0  11 -18 178.794 81.7038   6
   0 -11  18 414.207 72.1284   1
   0  11  19 153.734 63.0652   2
   0  11  19 188.618 91.9135   5
   0  11  19 155.357 68.3930   2
   0  11  19 23.6106 71.2932   6
   0  11  19 248.755 89.7730   4
   0  11  20-54.0597 65.0985   2
   0 -11  20 12.8768 100.972   5
   0  11  20 28.1762 90.4561   5
   0 -11  20 39.6489 96.4349   4
   0  11  20-68.5101 92.6784   4
   0  11  20-25.3032 67.9141   2
   0 -11  20 158.319 103.937   6
   0  12   0 22691.2 2058.71   4
   0 -12   0 20207.9 2058.30   4
   0 -12   0 22702.0 2058.80   3
   0  12   0 19469.6 2058.46   3
   0  12   0 24147.5 2059.44   6
   0 -12   0 19626.7 2058.44   6
   0 -12   0 18977.6 2057.80   1
   0 -12   0 20953.4 2058.20   2
   0  12   0 23108.5 2058.77   5
   0 -12   0 20990.5 2058.38   5
   0 -12   1 18850.8 1728.09   1
   0  12  -1 15398.6 1728.65   5
   0  12   1 15387.4 1727.90   5
   0 -12  -1 16823.6 1728.03   5
   0 -12   1 16617.0 1728.44   5
   0  12  -1 18868.2 1728.70   4
   0 -12  -1 17829.9 1728.58   4
   0  12   1 19814.4 1728.93   4
   0 -12   1 17152.3 1728.24   4
   0  12   1 17196.9 1728.15   3
   0 -12   1 19767.2 1729.24   3
   0  12  -1 18332.5 1729.15   3
   0  12  -1 16035.9 1728.15   2
   0 -12  -1 18125.3 1728.25   6
   0  12   1 17451.8 1728.49   6
   0 -12   1 17069.8 1728.76   6
   0  12   1 19219.3 1728.09   2
   0 -12  -1 18217.4 1728.03   2
   0 -12  -1 18334.8 1728.17   1
   0 -12  -2 370.460 46.5032   5
   0  12  -2 333.498 48.5614   5
   0 -12   2 234.088 49.5593   5
   0  12   2 388.703 44.5164   5
   0  12  -2 335.407 48.1446   4
   0  12   2 339.796 49.3937   4
   0 -12  -2 326.252 50.7356   4
   0 -12   2 252.382 47.3316   4
   0  12  -2 373.305 46.1727   3
   0 -12   2 256.002 45.7066   3
   0 -12  -2 442.294 41.0302   3
   0  12  -2 220.312 42.4494   2
   0 -12  -2 296.536 43.8739   6
   0  12   2 264.309 43.8353   6
   0 -12   2 273.964 49.5716   6
   0  12   2 315.328 39.5757   2
   0 -12   2 324.251 44.4302   2
   0 -12  -2 372.842 41.1292   2
   0  12   2 424.656 42.0500   1
   0 -12  -3 386.882 49.3662   1
   0  12   3 339.801 47.8664   1
   0 -12   3 460.325 57.1895   6
   0  12  -3 506.805 57.1768   6
   0  12   3 390.285 47.9142   6
   0 -12  -3 426.202 47.4587   6
   0 -12   3 428.035 51.2707   2
   0  12  -3 391.330 49.6339   2
   0 -12   3 405.977 57.0941   5
   0 -12  -3 485.894 51.8958   5
   0  12   3 461.802 49.8934   5
   0  12  -3 446.199 55.0086   4
   0 -12  -3 378.499 56.1026   4
   0  12   3 401.619 56.2096   4
   0 -12   3 463.332 54.9656   4
   0 -12   3 497.368 52.3425   3
   0 -12  -3 324.221 44.3110   3
   0  12   3 274.597 44.5821   3
   0  12  -3 345.845 51.4708   3
   0  12   3 470.067 46.1097   2
   0 -12  -3 386.245 46.5964   2
   0  12  -3 375.421 46.5697   1
   0 -12  -4 76.9959 30.5187   1
   0  12   4 125.812 31.0076   1
   0  12  -4 110.074 39.9418   6
   0 -12  -4 69.6256 25.0625   6
   0  12   4 88.6016 25.3044   6
   0 -12  -4 54.9226 19.9238   3
   0 -12  -4 84.5882 27.5860   2
   0  12  -4 103.174 38.4615   5
   0  12   4 37.7535 32.8358   5
   0 -12  -4 69.0236 34.8973   5
   0 -12   4 36.7274 41.9705   5
   0  12  -4 79.9476 38.5072   4
   0 -12   4 99.5934 40.2641   4
   0 -12  -4 40.9175 43.2434   4
   0 -12   4 45.5434 33.2014   3
   0  12   4 92.9735 19.9915   3
   0  12  -4 53.9395 32.7275   3
   0 -12   4 101.143 28.1094   1
   0  12  -4 145.242 27.4503   1
   0 -12   4 108.998 34.2678   2
   0  12  -4 72.6411 30.8402   2
   0 -12  -5 6216.73 580.859   1
   0  12   5 5163.91 579.790   1
   0  12  -5 5726.24 582.803   6
   0  12   5 6626.85 577.882   6
   0 -12  -5 5563.69 577.702   3
   0  12  -5 6002.86 582.376   5
   0 -12  -5 6218.94 577.964   6
   0 -12   5 5562.67 581.166   5
   0  12   5 5261.54 579.683   5
   0 -12   5 6162.81 581.024   4
   0 -12  -5 5361.63 581.128   4
   0  12   5 6514.22 577.681   3
   0 -12   5 6149.63 581.368   3
   0  12  -5 6212.93 581.454   3
   0  12  -5 5654.25 579.148   1
   0 -12   5 7070.74 580.709   1
   0  12  -5 6777.50 581.361   2
   0 -12   5 6571.32 581.880   2
   0 -12   6 1879.28 186.150   1
   0  12   6 1869.15 186.679   1
   0 -12  -6 1938.44 187.427   1
   0  12  -6 1933.09 189.829   6
   0  12   6 1784.34 182.327   6
   0 -12  -6 1962.11 182.494   3
   0  12  -6 1766.43 184.864   1
   0 -12  -6 2020.42 185.864   2
   0 -12  -6 1871.68 183.401   6
   0  12  -6 1852.52 189.811   5
   0  12   6 2000.84 187.115   5
   0  12  -6 1516.46 188.521   4
   0 -12   6 1777.35 188.754   4
   0 -12  -6 1648.43 187.603   5
   0  12   6 2083.79 190.550   4
   0 -12  -6 1652.03 190.682   4
   0  12   6 2017.64 181.994   3
   0 -12   6 2050.15 188.459   3
   0  12  -6 1405.44 186.844   3
   0  12   6 1691.91 184.830   2
   0 -12   6 1797.81 188.058   2
   0  12  -6 1396.56 186.089   2
   0 -12  -7 724.247 73.0315   1
   0  12   7 553.228 70.1061   1
   0  12  -7 545.410 75.7246   6
   0  12   7 514.149 63.1662   6
   0 -12  -7 661.797 63.6238   3
   0  12   7 720.270 61.9827   3
   0  12   7 591.972 68.5759   2
   0 -12  -7 574.295 70.5955   2
   0 -12  -7 598.539 66.8913   6
   0  12  -7 610.916 78.6899   5
   0  12   7 724.111 75.0464   5
   0 -12  -7 566.623 76.0445   5
   0 -12   7 429.742 77.0886   4
   0  12  -7 496.430 77.0996   4
   0  12   7 523.872 80.7110   4
   0 -12   7 558.383 73.6302   3
   0  12  -7 545.670 71.9332   3
   0 -12   7 572.445 69.0358   1
   0  12  -7 504.985 67.4129   1
   0 -12   7 398.387 71.9420   2
   0  12  -7 501.455 70.9602   2
   0  12   8 4771.03 463.296   6
   0  12  -8 5027.96 469.643   6
   0  12   8 4828.54 462.944   3
   0  12  -8 4365.05 465.830   1
   0 -12  -8 4347.12 465.799   2
   0  12   8 4617.00 466.107   2
   0 -12  -8 5104.24 464.394   6
   0  12  -8 4928.85 470.112   5
   0 -12  -8 4582.87 463.733   3
   0 -12   8 5352.32 468.858   2
   0  12  -8 3894.85 466.813   2
   0  12  -8 4813.87 469.223   4
   0 -12  -8 4861.05 467.911   5
   0  12   8 4670.00 469.949   4
   0 -12   8 4555.76 468.063   3
   0  12  -8 4863.77 467.972   3
   0 -12   8 4688.49 466.340   1
   0 -12  -8 5255.02 468.145   1
   0  12   8 4640.44 467.087   1
   0  12   9 3711.38 357.190   1
   0  12   9 3103.66 352.457   6
   0  12  -9 3394.73 359.000   6
   0  12   9 3784.15 352.139   3
   0  12  -9 3425.69 359.704   5
   0  12   9 3188.53 357.426   5
   0  12  -9 3459.73 359.298   4
   0  12   9 3740.16 360.525   4
   0 -12   9 3329.07 357.641   3
   0  12   9 3590.21 355.752   2
   0  12  -9 3626.41 355.577   1
   0 -12   9 4422.57 356.857   1
   0 -12   9 3913.21 358.442   2
   0  12  -9 3324.74 356.980   2
   0  12  10 62.2610 42.5200   1
   0  12 -10 19.0056 51.0065   6
   0  12  10 129.456 33.2019   6
   0  12  10 91.0009 45.6851   1
   0  12  10 57.5913 42.8355   2
   0  12 -10 51.1726 37.4708   1
   0  12  10 78.0073 36.7397   6
   0  12 -10 9.99289 55.1706   5
   0  12  10 80.5033 53.1867   5
   0  12 -10 163.802 59.2570   4
   0  12  10 91.4398 61.0751   4
   0  12 -10 58.8456 45.0872   3
   0 -12  10 56.6306 41.4456   1
   0 -12  10 48.0295 47.3569   2
   0  12  10 64.1268 36.3596   2
   0  12 -11 124.784 59.2516   5
   0  12  11 106.384 40.3345   6
   0  12 -11 65.8332 47.3128   2
   0  12  11 124.402 42.6783   2
   0 -12  11-8.97126 50.6316   2
   0  12 -11 54.2857 58.6669   4
   0  12  11 118.957 58.3571   5
   0  12  11 98.8200 65.4524   4
   0  12 -11 92.4061 46.3919   3
   0  12  11 97.7651 29.2050   3
   0  12  11 102.347 46.0917   1
   0  12  11 149.159 45.0301   2
   0  12 -11 103.362 42.0467   1
   0  12  11 21.8627 32.1926   3
   0 -12  11 207.182 46.1924   1
   0  12  11 47.2431 34.9466   6
   0  12 -11 36.8142 55.1094   6
   0  12  12 308.518 57.5329   6
   0  12 -12 356.627 71.1777   5
   0  12  12 396.348 56.2872   2
   0 -12  12 355.505 64.6617   2
   0  12 -12 385.471 62.7377   2
   0  12 -12 575.328 79.0579   4
   0  12  12 362.358 72.5629   5
   0  12  12 216.058 74.4631   4
   0 -12  12 296.759 63.2969   3
   0  12  12 371.949 46.7659   3
   0  12 -12 321.101 60.2653   3
   0  12  12 302.974 58.7110   2
   0  12  12 392.297 61.1665   1
   0  12  12 263.531 48.0352   3
   0  12  12 288.308 60.4542   1
   0  12 -12 147.937 69.7614   6
   0  12  12 271.979 50.4328   6
   0  12  13 1045.55 134.236   1
   0 -12  13 1383.12 137.930   2
   0  12  13 1238.78 131.682   2
   0  12 -13 1352.56 133.979   2
   0  12 -13 1234.23 144.862   4
   0  12  13 1079.40 139.883   5
   0  12 -13 1217.44 133.571   3
   0  12  13 1131.42 143.874   4
   0 -12  13 1241.70 135.071   3
   0  12  13 1298.07 125.421   3
   0  12  13 1271.97 133.607   1
   0  12  13 1246.16 134.225   2
   0  12 -13 1116.23 130.817   1
   0  12  13 1161.51 126.999   3
   0 -12  13 1265.95 132.469   1
   0  12  13 911.875 127.029   6
   0  12  14 2146.37 230.307   1
   0  12  14 1789.92 223.933   6
   0  12 -14 1470.02 232.078   6
   0  12  14 2090.90 224.595   3
   0  12 -14 2400.63 228.267   1
   0  12  14 2084.26 228.306   1
   0  12 -14 2025.73 233.186   5
   0  12  14 2103.43 227.229   6
   0  12  14 2310.64 236.566   5
   0  12 -14 2556.35 238.877   4
   0  12 -14 2463.08 230.225   3
   0  12  14 2383.59 223.745   3
   0 -12  14 2170.60 230.391   3
   0 -12  14 2460.05 232.121   2
   0  12  14 2482.94 229.065   2
   0  12 -14 2441.47 230.622   2
   0 -12  14 2385.79 229.911   1
   0  12 -15 747.700 191.818   6
   0  12  15 1338.21 185.835   6
   0  12  15 1809.49 186.806   3
   0  12  15 1772.68 191.089   1
   0  12  15 1763.18 192.813   2
   0  12 -15 2108.72 190.524   1
   0  12  15 1708.99 189.786   6
   0  12 -15 1550.25 195.964   5
   0  12  15 1675.13 199.080   5
   0 -12  15 2289.17 192.920   1
   0  12 -15 1989.94 191.915   3
   0  12  15 1838.74 201.721   4
   0  12  15 2003.13 185.723   3
   0 -12  15 1934.41 193.362   3
   0  12  15 2059.91 193.453   1
   0  12  15 1604.45 188.998   2
   0 -12  15 2289.34 195.763   2
   0  12 -15 1962.81 192.535   2
   0  12 -16 33.0884 66.9490   6
   0  12  16 52.6331 48.7276   3
   0  12  16 57.7225 58.2676   1
   0  12  16 168.768 61.0822   2
   0  12 -16 87.6000 54.0733   1
   0  12 -16 4.58460 72.3538   5
   0  12  16 66.9151 61.1602   6
   0 -12  16 40.2488 66.1451   2
   0  12 -16 138.740 56.3401   2
   0  12  16 79.1810 56.1317   2
   0  12  16 80.8567 79.5522   5
   0  12 -16 162.916 77.4687   4
   0  12  16 64.0083 78.2177   4
   0  12 -16 201.440 57.1611   3
   0 -12  16 50.6177 59.7937   3
   0  12  16 107.278 45.4277   3
   0 -12  16 82.2120 58.7310   1
   0  12  16 123.014 57.5236   1
   0  12 -17 17.1337 70.8464   6
   0  12  17 14.8550 50.8643   3
   0  12 -17 62.2132 51.5271   1
   0  12  17 6.58442 55.6062   1
   0  12  17 64.0480 61.8838   2
   0  12  17 24.3461 63.3956   6
   0  12 -17-81.0442 71.7148   5
   0  12  17 9.58125 57.6886   2
   0  12 -17-86.8681 79.6980   4
   0  12  17 36.0265 79.9553   4
   0  12  17 12.8957 44.9367   3
   0 -12  17 79.4638 62.8051   3
   0 -12  17-130.982 67.4718   1
   0  12  17 39.8694 59.7648   1
   0  12 -18 54.3200 74.0083   5
   0  12  18 39.1739 69.5239   6
   0  12  18 201.626 63.9450   2
   0  12  18 176.293 86.3928   5
   0  12 -18 171.431 80.2938   4
   0  12  18 251.745 88.8896   4
   0  12  18 167.700 50.8916   3
   0  12  18 104.385 54.4888   3
   0  12 -18 121.525 54.9871   1
   0  12  18 263.181 67.6375   2
   0  12 -18 17.6965 74.7315   6
   0 -12  18 124.835 63.1061   1
   0  12  19 243.608 92.7943   5
   0  12 -19 304.206 89.2119   4
   0  12  19 360.831 93.2811   4
   0  12 -19 147.834 83.9029   5
   0  12  19 100.633 73.7187   6
   0  12  19 293.556 71.0847   2
   0  12  19 219.631 63.0596   2
   0  12 -19 18.2245 80.8921   6
   0 -13   0 40.5251 33.7473   6
   0  13   0 17.5218 32.7467   6
   0 -13   0 19.3595 33.9358   5
   0  13   0 31.9368 31.3316   5
   0  13   0-8.15512 25.5204   3
   0 -13   0 9.09343 27.1349   3
   0 -13   0-13.5931 34.9897   4
   0  13   0 43.7773 33.0647   4
   0  13  -1 13078.1 1245.44   5
   0 -13  -1 13582.8 1244.67   5
   0 -13   1 12377.3 1244.99   5
   0  13   1 12711.8 1244.65   5
   0  13  -1 12300.2 1244.97   4
   0 -13  -1 12169.3 1244.87   4
   0 -13   1 11999.3 1244.56   4
   0  13   1 14482.0 1245.31   4
   0  13   1 13714.4 1244.81   3
   0 -13  -1 14688.9 1245.00   3
   0  13  -1 11370.7 1245.15   3
   0 -13   1 12307.6 1245.24   3
   0  13   1 12039.5 1245.00   6
   0 -13   1 11872.5 1245.12   6
   0 -13  -1 12882.0 1244.62   6
   0 -13  -1 13579.1 1244.47   2
   0  13  -1 11006.6 1244.41   2
   0  13  -2 828.700 81.3418   5
   0  13   2 991.044 78.5378   5
   0 -13   2 762.297 81.9479   5
   0 -13  -2 820.034 79.1026   5
   0  13  -2 765.297 80.9600   4
   0 -13  -2 699.426 81.7155   4
   0  13   2 866.996 81.8119   4
   0 -13   2 769.728 80.6262   4
   0 -13   2 860.666 79.7639   3
   0  13  -2 510.858 77.9177   3
   0  13  -2 560.626 77.5664   2
   0 -13   2 670.967 82.6179   6
   0  13   2 911.825 79.0775   6
   0 -13  -2 758.680 77.6171   6
   0  13  -2 1076.36 84.5357   6
   0 -13   2 579.865 78.2817   2
   0  13   2 691.690 74.9686   2
   0 -13  -2 581.287 75.6575   2
   0  13   2 483.393 75.7938   1
   0  13   3 10315.6 998.881   1
   0 -13  -3 12292.1 999.672   1
   0  13  -3 11817.2 1001.55   6
   0 -13   3 9383.56 999.797   6
   0 -13  -3 10401.5 998.024   6
   0  13   3 11559.4 998.434   6
   0 -13   3 9365.64 999.479   2
   0  13  -3 9158.83 999.202   2
   0  13   3 11764.0 998.856   5
   0 -13  -3 10192.2 998.535   5
   0 -13   3 9529.77 999.649   5
   0  13  -3 11094.9 999.913   4
   0 -13   3 10192.5 999.295   4
   0  13   3 9377.59 999.813   4
   0 -13  -3 9631.51 999.532   4
   0 -13   3 9676.02 1000.12   3
   0 -13  -3 10939.6 998.061   3
   0  13  -3 9767.10 1000.15   3
   0 -13  -3 9046.94 998.158   2
   0  13   3 9166.92 997.901   2
   0  13  -3 9916.78 998.508   1
   0  13   4 3064.76 324.369   1
   0 -13  -4 2969.91 324.811   1
   0 -13  -4 3213.55 323.036   6
   0  13  -4 3990.84 328.411   6
   0  13   4 3117.27 322.968   6
   0 -13  -4 3309.52 322.572   3
   0 -13  -4 3184.40 323.714   2
   0  13  -4 3707.64 327.474   5
   0  13   4 3767.90 324.613   5
   0 -13   4 3526.44 326.875   5
   0 -13  -4 3344.11 324.772   5
   0  13  -4 3371.56 326.302   4
   0 -13   4 3159.64 325.795   4
   0 -13  -4 3196.99 326.617   4
   0  13  -4 2984.92 325.597   3
   0  13   4 3299.75 322.577   3
   0 -13   4 3740.31 326.544   3
   0 -13   4 3018.92 324.161   1
   0  13  -4 3022.54 323.809   1
   0 -13   4 3533.33 326.212   2
   0  13  -4 3422.89 325.670   2
   0 -13  -5 1924.95 174.837   1
   0  13   5 1981.37 174.709   1
   0  13  -5 1611.94 177.582   6
   0  13   5 1792.84 171.140   6
   0 -13  -5 1529.47 170.316   3
   0  13  -5 2071.87 178.721   5
   0 -13  -5 1514.69 171.128   6
   0  13   5 1790.64 174.159   5
   0 -13   5 1608.33 177.133   5
   0 -13  -5 1647.70 174.857   5
   0 -13   5 1803.99 176.383   4
   0 -13  -5 1492.17 177.523   4
   0  13   5 1829.98 177.952   4
   0  13   5 1616.90 170.148   3
   0  13  -5 1789.70 175.682   3
   0 -13   5 1629.94 175.812   3
   0  13  -5 1622.71 172.731   1
   0 -13   5 2065.28 174.240   1
   0  13  -5 1508.37 174.365   2
   0 -13   5 2089.99 176.498   2
   0 -13   6 510.947 52.6487   1
   0  13  -6 525.488 48.7924   1
   0  13   6 361.326 50.0954   1
   0 -13  -6 403.852 52.8964   1
   0  13  -6 382.444 57.5594   6
   0  13   6 300.477 42.3402   6
   0 -13  -6 499.815 42.1305   3
   0 -13  -6 175.079 45.1657   2
   0  13  -6 484.258 60.7102   5
   0 -13  -6 384.754 45.7363   6
   0  13   6 462.440 54.6867   5
   0 -13  -6 376.126 57.0732   5
   0 -13   6 159.193 57.3217   4
   0  13  -6 322.627 59.0646   4
   0  13   6 472.143 60.8890   4
   0 -13  -6 413.670 62.5872   4
   0 -13   6 442.580 55.7820   3
   0  13  -6 467.688 53.6493   3
   0  13   6 409.945 47.3206   2
   0 -13   6 315.507 53.9795   2
   0  13  -6 406.252 50.4099   2
   0 -13   7 8653.82 789.326   1
   0  13   7 8146.38 789.785   1
   0 -13  -7 8510.56 790.061   1
   0  13  -7 8233.63 791.547   6
   0  13   7 8065.57 785.976   6
   0 -13  -7 7345.73 786.116   3
   0  13  -7 7677.39 788.458   1
   0 -13  -7 7658.33 788.440   2
   0  13  -7 8338.81 791.802   5
   0 -13  -7 8372.66 786.577   6
   0  13   7 8702.24 789.652   5
   0  13  -7 9078.13 791.565   4
   0 -13  -7 7521.28 789.021   5
   0 -13   7 7357.01 789.582   4
   0  13   7 8217.34 791.866   4
   0 -13   7 7162.81 790.117   3
   0  13   7 8651.34 785.924   3
   0  13  -7 8056.23 790.258   3
   0  13   7 7248.93 787.990   2
   0 -13   7 8835.74 791.058   2
   0  13  -7 7266.81 789.593   2
   0 -13  -8 1676.55 152.487   1
   0  13   8 1672.28 152.348   1
   0  13  -8 1453.54 155.199   6
   0  13   8 1333.57 145.474   6
   0  13   8 1531.67 144.900   3
   0 -13  -8 1609.25 151.091   2
   0  13  -8 1502.70 149.434   1
   0  13  -8 794.503 153.698   5
   0 -13  -8 1400.44 147.807   6
   0 -13  -8 1341.19 146.011   3
   0  13  -8 1594.21 152.637   2
   0 -13   8 1610.55 153.484   2
   0 -13  -8 1223.26 153.476   5
   0  13  -8 1424.74 156.531   4
   0  13   8 1776.95 158.710   4
   0  13  -8 1430.35 152.433   3
   0 -13   8 1546.02 153.332   3
   0  13   8 1513.60 149.916   2
   0 -13   8 1183.66 150.146   1
   0  13   9 155.045 42.7462   1
   0 -13  -9 148.802 48.5418   1
   0  13  -9 158.511 53.3094   6
   0  13   9 171.236 33.4696   6
   0  13   9 142.907 27.5753   3
   0 -13  -9 182.808 43.6266   6
   0  13  -9 249.162 57.6390   5
   0  13   9 66.2893 53.4889   5
   0  13  -9 152.153 57.4746   4
   0 -13  -9 112.486 57.0540   5
   0  13   9 161.372 63.6490   4
   0  13   9 149.037 41.9252   2
   0 -13  -9 212.422 47.1417   2
   0  13  -9 111.874 39.9176   1
   0 -13   9 190.356 43.6980   1
   0  13  -9 190.183 46.2898   2
   0 -13   9 109.919 49.1146   2
   0 -13  -9 120.958 34.3806   3
   0  13  10 150.732 45.9389   1
   0  13  10 67.9915 31.7854   6
   0  13  10 61.8711 41.0969   2
   0  13 -10 62.8560 37.4507   1
   0  13  10 70.3021 43.9932   1
   0  13  10 5.08386 34.2991   6
   0  13 -10 61.1837 55.2843   5
   0  13  10 121.768 54.8230   5
   0  13 -10 31.8307 59.7923   4
   0  13  10 154.614 63.8683   4
   0  13  10 121.184 26.3003   3
   0  13 -10 101.430 45.0528   3
   0 -13  10 75.2593 49.6960   3
   0 -13  10 128.034 43.6172   1
   0  13  10 114.159 38.6644   2
   0  13  11 913.133 106.425   6
   0  13 -11 594.777 117.719   6
   0  13  11 892.520 105.176   3
   0  13 -11 976.376 111.467   1
   0  13  11 1130.24 113.984   2
   0  13 -11 1081.78 120.582   5
   0  13  11 914.850 108.253   6
   0  13  11 976.585 119.797   5
   0  13 -11 1209.66 123.001   4
   0  13 -11 984.807 115.284   3
   0  13  11 1156.07 126.401   4
   0 -13  11 1010.00 116.001   3
   0 -13  11 1348.50 115.558   1
   0 -13  11 1023.48 118.065   2
   0  13 -11 1202.64 116.001   2
   0  13  11 1189.55 112.304   2
   0  13  12 145.482 43.5991   6
   0  13 -12 111.793 62.2026   5
   0  13  12 103.917 49.0366   1
   0  13  12 48.7458 60.9137   5
   0  13 -12 143.954 67.4421   4
   0  13  12 95.3251 68.2251   4
   0  13 -12 133.930 50.2305   3
   0  13  12 149.993 32.7134   3
   0  13  12 128.539 48.1708   2
   0  13  12 46.0889 48.6025   1
   0  13  12 123.034 34.3087   3
   0  13  12 70.8406 38.5592   6
   0  13  12 74.2760 46.0728   2
   0 -13  12 95.6676 59.9516   2
   0  13 -12 103.727 47.3743   2
   0  13  13 1550.66 197.102   6
   0  13 -13 1697.51 205.876   6
   0  13  13 1753.08 197.156   3
   0  13  13 2138.28 203.480   1
   0  13  13 1807.72 203.440   2
   0  13 -13 1956.80 202.284   1
   0  13  13 2072.53 202.077   2
   0  13 -13 1956.03 203.817   2
   0 -13  13 2138.52 207.805   2
   0  13  13 1859.08 209.148   5
   0  13 -13 2230.78 212.063   4
   0  13 -13 1929.97 205.001   3
   0  13  13 2081.84 212.817   4
   0  13  13 1967.64 196.456   3
   0 -13  13 2069.21 205.698   3
   0 -13  13 2255.26 203.763   1
   0  13  13 2066.16 204.616   1
   0  13 -14 380.735 75.0111   5
   0 -13  14 480.992 72.9171   2
   0  13 -14 478.340 68.6491   2
   0  13  14 443.369 65.1056   2
   0  13  14 428.546 83.1252   5
   0  13 -14 376.875 84.3998   4
   0  13 -14 378.800 68.1498   3
   0 -13  14 414.131 68.7176   3
   0  13  14 463.873 53.4512   3
   0  13  14 490.192 68.6694   1
   0  13 -14 518.440 66.0256   1
   0  13  14 390.370 54.6789   3
   0  13 -14 113.586 76.2999   6
   0  13  14 285.415 57.2065   6
   0  13  14 517.157 68.1283   1
   0  13 -15 65.1686 72.0268   6
   0  13  15 86.9748 43.8811   3
   0  13  15 52.8881 55.6280   1
   0  13 -15 63.3122 50.1724   1
   0  13  15 91.5052 57.4328   2
   0  13 -15-4.42994 67.4717   5
   0  13  15 94.8063 53.9684   6
   0 -13  15 128.888 62.4145   2
   0  13 -15 37.5514 53.6935   2
   0  13  15 14.2654 52.6620   2
   0  13  15 46.0496 76.8312   5
   0  13 -15 44.3536 73.6154   4
   0  13 -15 113.708 55.4092   3
   0  13  15 151.213 79.3959   4
   0  13  15 49.8201 39.5374   3
   0 -13  15 23.3069 59.3222   3
   0 -13  15 185.885 57.2504   1
   0  13  15 23.8671 53.1278   1
   0  13 -16-25.3387 69.6337   6
   0  13  16 51.9038 46.9757   3
   0  13  16-10.7362 57.9089   2
   0  13  16-29.0020 57.3787   1
   0  13 -16-15.6886 50.8539   1
   0  13  16 25.5665 57.7891   6
   0  13 -16 23.0991 70.7679   5
   0 -13  16-40.5496 65.3348   2
   0  13 -16-17.5755 54.7498   2
   0  13  16-30.3389 58.2065   2
   0  13  16 93.9196 81.0920   5
   0  13 -16-32.7227 77.9636   4
   0  13 -16 9.99440 54.5501   3
   0  13  16 19.8340 82.6350   4
   0 -13  16 17.0699 59.2047   3
   0  13  16 24.6806 40.8525   3
   0 -13  16-60.2568 59.5520   1
   0  13  16 38.8499 55.8103   1
   0  13 -17 95.6907 82.1010   6
   0  13  17 301.271 62.6107   3
   0  13 -17 202.121 80.0462   5
   0  13  17 286.420 72.9170   6
   0  13  17 359.592 69.3291   2
   0  13 -17 518.371 93.6114   4
   0  13  17 393.534 92.5036   4
   0  13  17 428.465 60.3384   3
   0  13 -17 498.991 66.9406   1
   0  13  17 454.216 76.7963   2
   0  13  17 338.733 72.4673   1
   0  13  17 480.464 73.9478   1
   0 -13  17 512.175 73.4025   1
   0  13  18 50.2561 62.2100   2
   0  13  18 123.830 84.1700   4
   0  13 -18 31.3998 79.2541   6
   0  13 -18 192.863 59.8763   1
   0  13  18 215.497 65.8550   2
   0  13  18 95.3410 83.5655   5
   0  13 -18 242.867 86.4434   4
   0  13 -18 4.97930 76.0872   5
   0  13  18 61.7181 66.2854   6
   0 -13  18 213.064 63.6834   1
   0  13 -19 73.6411 86.1199   4
   0  13  19 58.0412 90.2113   5
   0  13  19-5.57662 93.8023   4
   0  13 -19 4.61202 79.6476   6
   0  13  19 44.7253 65.1835   2
   0  13 -19 128.384 77.1824   5
   0  13  19 146.021 61.8581   2
   0 -14   0 20792.5 2161.90   4
   0 -14   0 25559.8 2162.75   3
   0  14   0 24533.5 2162.78   3
   0  14   0 21282.4 2161.73   2
   0 -14   0 21181.5 2162.15   6
   0 -14   0 21575.6 2162.03   5
   0  14   0 20042.2 2162.11   5
   0  14   0 22587.3 2162.31   4
   0  14   1 14712.8 1604.13   1
   0  14  -1 20404.9 1606.04   5
   0  14   1 17877.1 1604.93   5
   0 -14   1 15326.3 1604.96   5
   0  14  -1 18032.2 1605.28   4
   0 -14  -1 18119.5 1605.17   4
   0  14   1 19419.1 1605.49   4
   0 -14   1 17858.6 1604.92   4
   0  14   1 17519.4 1604.84   3
   0 -14  -1 19047.0 1605.05   3
   0 -14   1 20197.9 1606.07   3
   0  14  -1 15721.0 1605.30   3
   0  14  -1 15756.4 1604.67   2
   0 -14   1 16030.6 1604.90   2
   0  14  -1 17513.9 1606.26   6
   0 -14   1 17178.0 1605.46   6
   0 -14  -1 18148.2 1604.87   6
   0  14   1 17901.0 1605.39   6
   0 -14   2 2688.05 312.601   6
   0  14   2 3091.88 311.115   6
   0 -14  -2 2716.17 310.181   6
   0  14  -2 3474.27 314.010   6
   0  14   2 3522.34 310.782   1
   0 -14  -2 3729.99 311.508   1
   0 -14   2 2940.03 312.381   5
   0 -14  -2 3154.83 311.232   5
   0  14   2 2797.10 310.637   5
   0  14  -2 3503.66 312.298   4
   0 -14  -2 2962.34 312.219   4
   0  14   2 3701.54 312.919   4
   0 -14   2 3191.50 312.239   3
   0  14  -2 3060.13 312.167   3
   0  14   2 3627.51 310.632   3
   0  14  -2 3086.56 311.271   2
   0 -14   2 2923.68 311.641   2
   0 -14  -2 2977.93 310.166   2
   0  14  -2 3513.26 310.800   1
   0  14   3 172.633 35.1226   6
   0  14  -3 174.978 45.5197   6
   0 -14  -3 243.417 35.9003   6
   0  14   3 230.887 32.8597   1
   0 -14  -3 203.637 36.3782   1
   0  14  -3 143.266 36.1785   2
   0 -14  -3 67.2634 37.6319   5
   0  14   3 117.583 34.8297   5
   0 -14   3 221.439 48.1216   5
   0  14  -3 162.700 41.4374   4
   0 -14   3 143.639 41.7617   4
   0  14   3 184.266 44.7799   4
   0 -14  -3 152.161 45.0878   4
   0  14  -3 85.8751 37.2098   3
   0 -14   3 170.284 38.6038   3
   0 -14   3 127.847 38.2668   2
   0 -14  -3 147.230 31.8010   2
   0  14  -3 180.667 31.1212   1
   0 -14   3 209.176 33.2538   1
   0 -14  -4 4450.16 459.197   6
   0  14   4 4913.31 459.442   6
   0  14  -4 4889.27 463.537   6
   0 -14  -4 4342.70 458.891   3
   0  14   4 4904.36 460.853   1
   0 -14  -4 5196.61 461.565   1
   0  14  -4 4596.77 463.005   5
   0 -14  -4 4487.29 460.435   5
   0 -14   4 3930.83 462.047   5
   0  14   4 4961.45 460.694   5
   0  14  -4 4360.08 461.900   4
   0 -14   4 4353.64 461.345   4
   0 -14  -4 4669.98 462.266   4
   0  14   4 4171.02 458.732   3
   0 -14   4 4808.66 462.454   3
   0  14  -4 4097.47 461.897   3
   0 -14   4 5614.02 461.107   1
   0  14  -4 4796.71 460.232   1
   0  14  -4 4769.85 461.586   2
   0 -14   4 5537.43 462.473   2
   0 -14   5 11782.8 1197.67   1
   0  14  -5 9769.89 1196.90   1
   0 -14  -5 13021.7 1198.52   1
   0  14   5 11990.8 1198.14   1
   0  14   5 13057.9 1196.06   6
   0  14  -5 14400.5 1201.02   6
   0 -14  -5 11872.9 1195.88   6
   0 -14  -5 12874.7 1196.05   3
   0  14  -5 13838.3 1200.50   5
   0 -14  -5 11871.7 1197.46   5
   0  14   5 12116.8 1197.44   5
   0 -14   5 11986.4 1198.27   4
   0 -14  -5 10787.6 1198.40   4
   0  14   5 11912.7 1199.63   4
   0  14   5 13045.6 1195.86   3
   0 -14   5 13991.1 1199.82   3
   0  14  -5 11276.0 1198.95   3
   0  14   5 11744.2 1196.89   2
   0  14  -5 11544.3 1198.59   2
   0 -14   5 11925.5 1198.93   2
   0  14  -6 9936.97 952.802   1
   0 -14   6 12494.6 954.269   1
   0 -14  -6 10041.1 954.015   1
   0  14   6 10756.2 954.164   1
   0  14  -6 8524.09 955.320   6
   0  14   6 8680.87 950.599   6
   0 -14  -6 10920.4 951.059   3
   0 -14  -6 9614.96 952.730   2
   0 -14  -6 9078.46 950.868   6
   0  14  -6 10956.1 956.159   5
   0  14   6 8674.90 952.841   5
   0 -14  -6 9069.82 952.981   5
   0  14  -6 10604.9 955.077   4
   0 -14   6 9421.60 953.779   4
   0  14   6 8890.33 955.314   4
   0  14   6 10758.4 950.677   3
   0 -14   6 9424.31 954.738   3
   0  14  -6 10165.0 954.747   3
   0  14   6 8370.86 952.087   2
   0  14  -6 10424.2 954.542   2
   0 -14   6 10121.1 954.766   2
   0 -14   7 1626.26 145.251   1
   0 -14  -7 1278.43 145.084   1
   0  14   7 1302.83 145.060   1
   0  14  -7 1629.17 150.310   6
   0  14   7 1777.00 139.898   6
   0 -14  -7 1211.75 139.399   3
   0  14  -7 1198.71 142.579   1
   0 -14  -7 1332.90 143.885   2
   0  14  -7 1664.50 151.380   5
   0 -14  -7 1504.45 141.348   6
   0  14   7 1158.91 145.249   5
   0 -14  -7 1345.31 147.370   5
   0 -14   7 1329.34 148.685   4
   0  14  -7 1694.09 149.757   4
   0  14   7 1550.86 151.993   4
   0  14   7 1432.37 138.795   3
   0  14  -7 1165.88 145.902   3
   0 -14   7 1357.37 146.723   3
   0  14   7 1072.31 142.209   2
   0  14  -7 1286.70 145.385   2
   0 -14   7 1464.27 147.565   2
   0  14   8 2.92757 26.5969   6
   0  14  -8 6.05201 47.3420   6
   0  14   8-17.3052 20.7628   3
   0  14   8 36.2948 35.1811   2
   0 -14  -8 28.5699 40.2840   2
   0  14  -8-37.2315 33.7796   1
   0 -14  -8 31.5939 35.1549   6
   0  14  -8-27.2586 50.9360   5
   0 -14  -8 20.1175 26.3560   3
   0 -14   8 56.5874 43.4830   2
   0  14  -8-22.3995 40.2818   2
   0  14  -8 104.689 52.7784   4
   0 -14  -8 3.82126 51.5365   5
   0  14   8 52.9780 52.7581   4
   0 -14   8-2.55289 43.0626   3
   0 -14   8-10.0521 39.6177   1
   0  14   8 13.9562 40.4307   1
   0 -14  -8 30.3170 44.4183   1
   0  14   9-35.1775 43.4226   1
   0 -14  -9 30.2102 45.6180   1
   0  14  -9 3.20640 52.7470   6
   0  14   9 0.81944 28.9742   6
   0  14   9 18.5641 21.8245   3
   0  14  -9-98.0021 53.5733   5
   0 -14  -9 25.8895 39.3731   6
   0  14   9-33.0555 50.4378   5
   0 -14  -9 23.3070 55.6459   5
   0  14  -9-38.5392 54.8024   4
   0  14   9-64.2124 60.2881   4
   0  14  -9 51.5487 43.2658   3
   0  14   9 12.2736 39.2679   2
   0 -14  -9-8.48285 43.2201   2
   0  14  -9-10.6761 38.2944   1
   0 -14   9 25.6841 40.8995   1
   0  14  -9-71.7049 41.0783   2
   0 -14  -9 25.2127 28.7692   3
   0 -14   9 5.46501 46.2863   2
   0  14  10 1558.78 148.434   1
   0  14  10 1324.95 140.434   6
   0  14  10 1123.75 139.926   6
   0  14 -10 1392.77 151.829   6
   0  14  10 1549.28 147.436   1
   0  14 -10 1352.76 145.829   1
   0  14  10 1150.62 146.285   2
   0  14  10 1325.50 150.065   5
   0  14 -10 1345.10 153.995   4
   0  14  10 1321.81 156.273   4
   0  14  10 1322.56 138.886   3
   0  14 -10 1305.22 146.763   3
   0 -14  10 1478.50 149.985   3
   0  14 -10 1393.57 153.534   5
   0 -14  10 1791.97 147.486   1
   0  14  10 1590.92 145.219   2
   0  14 -10 1470.24 147.797   2
   0  14  11 2211.45 331.733   6
   0  14  11 3334.21 333.074   6
   0  14 -11 3171.70 336.391   1
   0  14  11 3260.79 336.967   2
   0  14 -11 3562.88 342.513   5
   0  14  11 3198.69 340.086   5
   0  14 -11 3857.87 343.162   4
   0  14  11 3513.80 343.831   4
   0 -14  11 4038.88 340.480   3
   0 -14  11 3847.89 337.523   1
   0  14  11 3585.77 335.888   2
   0 -14  11 3894.92 340.647   2
   0  14 -11 3402.39 338.370   2
   0  14  12 310.767 56.3041   6
   0  14  12 406.927 53.8419   3
   0  14  12 574.740 67.9026   1
   0  14  12 380.679 64.7094   2
   0  14  12 399.403 58.9988   6
   0  14  12 323.568 75.7727   5
   0  14 -12 587.781 87.0781   4
   0  14  12 273.138 84.5309   4
   0  14 -12 430.580 70.6242   3
   0 -14  12 477.831 73.3397   3
   0  14  12 380.857 53.4148   3
   0  14  12 470.587 70.1712   1
   0 -14  12 496.127 72.0732   2
   0  14  12 408.988 62.0879   2
   0  14 -12 627.455 69.9311   2
   0  14  13 3.17272 50.8059   1
   0  14  13-16.1695 39.3377   6
   0  14 -13-23.0299 62.6056   6
   0  14  13 35.3701 33.9458   3
   0  14  13 23.0211 52.4772   1
   0  14 -13 88.0664 47.1611   1
   0  14  13 46.9518 50.7146   2
   0  14  13 51.4754 45.4043   6
   0  14 -13-28.9340 64.4380   5
   0  14  13 66.9499 66.9489   5
   0  14 -13-15.9300 69.4487   4
   0  14  13-51.2822 71.4355   4
   0  14  13-144.375 33.7046   3
   0  14 -13 12.4401 51.2829   3
   0 -14  13 44.6338 52.9722   1
   0 -14  13 30.0438 58.0935   2
   0  14  13-32.4979 48.0992   2
   0  14 -13-38.6788 53.1902   2
   0  14  14 225.622 59.7323   1
   0  14  14 160.843 48.6136   6
   0  14 -14 175.808 70.9426   6
   0  14  14 194.598 44.7987   3
   0  14  14 228.765 59.9333   1
   0  14 -14 269.122 53.9979   1
   0  14 -14 107.166 69.6959   5
   0  14  14 304.927 78.9589   5
   0  14 -14 233.132 77.1719   4
   0  14  14 167.360 78.6857   4
   0 -14  14 203.615 62.2890   3
   0  14  14 259.708 43.8403   3
   0  14 -14 249.916 61.8044   3
   0 -14  14 325.586 62.2475   1
   0  14 -14 289.878 59.9489   2
   0 -14  14 256.403 67.8946   2
   0  14  14 197.915 55.2006   2
   0  14 -15 12.4424 68.5030   6
   0  14  15-1.80412 39.8113   3
   0  14  15-30.0395 55.1338   2
   0  14 -15 66.5871 46.8742   1
   0  14  15 59.4686 53.9147   1
   0  14  15-7.83405 51.7004   6
   0  14 -15 26.8933 68.4264   5
   0  14  15-53.9982 50.3193   2
   0  14 -15-20.6480 55.6558   2
   0 -14  15 14.3138 63.2664   2
   0  14  15-45.0688 73.2529   5
   0  14 -15-13.3775 74.2680   4
   0  14  15 71.4551 76.5994   4
   0  14 -15-23.0318 52.8722   3
   0 -14  15 47.2105 60.0186   3
   0  14  15 21.3381 37.4931   3
   0 -14  15 79.7562 54.1649   1
   0  14  15 3.43024 56.3565   1
   0  14 -16 85.8728 70.8740   6
   0  14  16 172.327 46.1809   3
   0  14 -16-4.66796 68.7134   5
   0  14  16 143.050 58.6824   6
   0  14 -16 74.3308 57.1297   2
   0  14  16 108.806 56.9337   2
   0 -14  16 209.782 69.8304   2
   0  14 -16 201.977 82.9027   4
   0  14  16 126.932 80.6322   5
   0  14 -16 249.287 60.0695   3
   0  14  16 164.770 84.4552   4
   0  14  16 192.928 45.0003   3
   0 -14  16 196.531 63.2356   3
   0  14  16 126.892 61.0059   2
   0  14  16 126.343 59.1092   1
   0  14 -16 113.348 55.2003   1
   0  14  16 241.247 60.8632   1
   0 -14  16 191.460 63.4904   1
   0  14  17 291.925 78.4196   6
   0  14 -17 281.670 88.7461   5
   0  14 -17 593.615 101.798   4
   0  14  17 468.914 100.926   4
   0  14  17 570.343 81.7593   1
   0  14  17 517.912 82.8391   2
   0  14 -17 678.359 77.6828   1
   0  14  17 453.653 80.7278   1
   0  14  17 533.125 77.6724   2
   0  14 -17 348.814 92.9445   6
   0 -14  17 713.296 83.1442   1
   0  14  18 39.7362 60.4993   2
   0  14  18-48.7227 87.4616   4
   0  14 -18 4.54530 75.6934   6
   0  14 -18 13.5685 53.9187   1
   0  14  18 19.3104 61.2863   2
   0  14  18 24.5801 83.3352   5
   0  14 -18-5.07669 83.5160   4
   0  14 -18 5.01947 77.0966   5
   0 -14  18-13.5992 63.1573   1
   0  14  19-67.2404 83.7048   5
   0  14 -19 15.8277 82.8193   4
   0  14  19-5.60410 89.3776   4
   0  14 -19-31.0310 78.0240   5
   0  14  19 56.1727 64.4166   2
   0  14 -19 74.6959 79.8356   6
   0  14  19 17.3508 59.5605   2
   0  15   0-4.25662 35.5992   5
   0 -15   0 12.9534 37.8751   5
   0 -15   0 5.13365 27.1257   2
   0 -15   0-19.3178 38.0685   4
   0  15   0 18.2428 36.6301   4
   0  15   0-3.11901 30.0046   3
   0 -15   0-7.64597 29.8832   3
   0 -15   0 14.1142 37.2471   6
   0  15   0-3.77821 26.9772   2
   0  15   0-1.15012 25.0484   1
   0  15  -1 33.2759 27.2977   2
   0  15   1 15.6711 33.9138   5
   0  15  -1 77.7903 36.6554   5
   0 -15  -1 63.8417 36.4475   5
   0 -15   1 46.8907 38.8163   5
   0  15  -1 47.0858 37.5638   4
   0 -15   1 92.3940 39.0760   4
   0 -15  -1 39.3789 39.7552   4
   0  15   1 70.9945 37.7228   4
   0 -15  -1 51.8999 28.5148   3
   0 -15   1 54.0329 32.0867   3
   0  15  -1 3.39579 30.8737   3
   0  15   1 57.7071 28.8769   3
   0 -15  -1-119.059 38.1081   6
   0 -15   1 6.06408 39.2880   6
   0  15  -1 35.6690 39.4723   6
   0 -15  -1 27.8171 26.8279   1
   0 -15   1 50.1511 31.7377   2
   0  15  -1-2.33039 25.5109   1
   0  15   1 18.2438 26.3076   1
   0  15  -2 13468.0 1335.12   2
   0 -15   2 8554.89 1334.14   5
   0 -15  -2 13282.9 1334.51   5
   0  15   2 14300.4 1334.63   5
   0  15  -2 14760.1 1335.60   4
   0 -15   2 12893.1 1334.68   4
   0 -15  -2 12899.6 1335.14   4
   0  15   2 13212.9 1335.46   4
   0  15   2 13111.1 1334.32   3
   0 -15   2 14904.8 1336.20   3
   0 -15  -2 14805.0 1334.67   3
   0  15  -2 11541.8 1335.31   3
   0  15   2 15122.8 1335.13   6
   0  15  -2 15035.2 1337.06   6
   0 -15  -2 12538.2 1334.22   6
   0  15   2 13340.4 1334.60   1
   0 -15  -2 14849.0 1335.08   1
   0 -15   2 14073.9 1335.47   2
   0  15  -2 15741.3 1334.91   1
   0 -15   2 13778.1 1334.52   1
   0 -15   3 104.951 29.4636   1
   0  15  -3 114.694 28.6945   1
   0  15  -3 22.4808 41.8270   6
   0  15   3 74.2475 33.7056   6
   0 -15  -3 61.9238 32.8621   6
   0  15   3 165.190 30.5771   1
   0 -15  -3 138.587 34.2221   1
   0  15  -3 109.174 43.1647   5
   0 -15   3 202.837 46.2941   5
   0  15   3 86.1171 34.9085   5
   0 -15  -3 22.5213 38.6727   5
   0  15  -3 74.2540 41.1928   4
   0 -15   3 81.3429 41.5477   4
   0 -15  -3 55.5406 44.4695   4
   0  15   3 80.5629 25.7151   3
   0 -15   3 27.1627 35.3097   3
   0  15  -3 66.0108 34.2957   3
   0 -15   3 140.557 36.5604   2
   0  15  -3 80.8592 32.4190   2
   0 -15  -4 7440.23 754.739   6
   0  15  -4 8048.33 758.896   6
   0 -15  -4 8296.15 754.866   3
   0 -15  -4 8177.51 756.685   1
   0  15   4 7707.58 756.159   1
   0  15  -4 8319.71 758.588   5
   0  15   4 7904.20 755.869   5
   0 -15  -4 7662.26 755.840   5
   0 -15   4 7574.94 757.557   5
   0 -15   4 7968.03 756.692   4
   0 -15  -4 7477.96 757.229   4
   0 -15   4 7752.80 757.798   3
   0  15  -4 8429.53 758.022   3
   0  15  -4 8631.65 756.084   1
   0 -15   4 9931.99 756.633   1
   0  15  -4 8292.01 757.343   2
   0 -15   4 9090.78 757.997   2
   0 -15   5 4111.46 392.265   1
   0  15  -5 3723.31 391.501   1
   0  15   5 3597.00 392.330   1
   0 -15  -5 3693.62 392.900   1
   0  15   5 4091.92 390.348   6
   0  15  -5 4437.34 396.223   6
   0 -15  -5 3919.21 390.345   6
   0 -15  -5 4305.82 390.248   3
   0  15  -5 4119.27 395.463   5
   0 -15  -5 3954.14 392.594   5
   0  15   5 4106.38 392.350   5
   0 -15   5 3953.80 393.715   4
   0 -15  -5 3830.14 394.625   4
   0  15   5 3740.95 394.860   4
   0  15  -5 3769.38 393.745   3
   0 -15   5 4231.92 394.412   3
   0  15   5 4287.07 389.928   3
   0  15   5 3545.09 390.886   2
   0  15  -5 3527.23 392.955   2
   0 -15   5 4096.66 394.179   2
   0  15  -6 2090.53 237.494   1
   0  15   6 2409.41 239.403   1
   0 -15  -6 2695.40 240.095   1
   0  15  -6 3081.46 244.275   6
   0  15   6 2773.29 235.849   6
   0 -15  -6 2599.15 235.565   3
   0 -15  -6 2141.91 237.743   2
   0 -15  -6 2321.88 236.113   6
   0  15  -6 2979.96 243.915   5
   0  15   6 2825.98 240.019   5
   0 -15  -6 2204.72 239.694   5
   0  15  -6 2384.79 242.060   4
   0 -15   6 2441.55 241.369   4
   0  15   6 2760.50 243.712   4
   0  15  -6 2204.65 240.118   3
   0  15   6 2738.40 234.978   3
   0 -15   6 2324.48 241.284   3
   0  15   6 2081.18 237.253   2
   0 -15   6 2720.78 241.323   2
   0  15  -6 2408.28 239.748   2
   0  15   7 3873.19 370.858   1
   0 -15  -7 4169.62 371.590   1
   0  15   7 3138.08 366.316   6
   0  15  -7 3474.38 372.812   6
   0 -15  -7 3462.30 366.484   3
   0 -15  -7 3706.61 369.664   2
   0  15  -7 3883.11 369.514   1
   0 -15  -7 3499.61 367.040   6
   0  15  -7 4103.59 374.215   5
   0  15  -7 3779.80 371.126   2
   0 -15   7 3416.59 371.997   2
   0 -15  -7 3146.18 370.212   5
   0  15  -7 4200.96 373.411   4
   0  15   7 3275.21 373.607   4
   0  15  -7 3804.91 371.409   3
   0 -15   7 3955.46 372.342   3
   0  15   7 3813.72 366.042   3
   0  15   7 4038.77 369.271   2
   0 -15   7 4922.02 371.468   1
   0 -15  -8 1483.75 163.338   1
   0  15   8 1324.83 162.540   1
   0  15   8 2048.96 157.200   6
   0  15  -8 1638.35 168.192   6
   0 -15  -8 1808.44 157.311   3
   0  15  -8 1241.36 160.210   1
   0 -15  -8 1585.41 162.110   2
   0  15  -8 1832.01 168.818   5
   0 -15  -8 1711.06 158.784   6
   0  15  -8 1332.79 163.338   2
   0 -15   8 1663.99 165.130   2
   0 -15  -8 1577.89 165.668   5
   0  15  -8 1575.10 167.385   4
   0  15   8 1808.55 169.396   4
   0  15   8 1343.92 155.807   3
   0  15   8 1207.39 160.412   2
   0 -15   8 1599.27 163.868   1
   0 -15   9 1949.36 182.644   1
   0 -15  -9 1810.16 183.803   1
   0  15   9 1951.32 182.950   1
   0  15   9 1629.36 176.162   6
   0  15  -9 1737.96 187.042   6
   0 -15  -9 1799.74 182.351   2
   0  15  -9 1773.09 180.759   1
   0 -15  -9 1913.40 178.583   6
   0  15  -9 1830.84 187.458   5
   0  15   9 1787.97 185.178   5
   0 -15  -9 1601.94 185.665   5
   0  15  -9 2329.51 189.929   4
   0  15   9 1839.82 188.827   4
   0 -15   9 1680.99 185.013   3
   0  15  -9 1612.97 183.883   3
   0  15   9 1796.70 175.411   3
   0  15   9 1667.95 180.264   2
   0 -15  -9 1542.27 176.846   3
   0 -15   9 1816.40 184.817   2
   0  15  10 32.7478 45.2992   1
   0  15 -10-72.4482 57.5900   6
   0  15  10 32.3745 31.1375   6
   0  15  10 58.8570 29.4709   6
   0  15  10 32.6540 24.1805   3
   0  15 -10-7.14405 55.7292   5
   0  15  10 34.1676 56.9697   5
   0  15 -10-35.8105 61.4470   4
   0  15  10 87.3260 24.2765   3
   0  15  10 38.8554 64.3732   4
   0 -15  10 68.7504 50.3677   3
   0  15 -10 31.5709 44.6684   3
   0  15  10 51.8878 44.4438   2
   0  15 -10 68.6921 38.5760   1
   0  15  10 97.0297 43.5074   1
   0 -15  10 42.0288 45.1571   1
   0  15  10 28.8678 39.6649   2
   0 -15  10 103.154 52.7818   2
   0  15 -10 68.7310 46.4558   2
   0  15  11 285.526 56.5517   1
   0  15  11 205.108 41.8836   6
   0  15  11 207.213 40.3564   6
   0  15  11 207.353 51.4772   2
   0  15 -11 362.760 51.3432   1
   0  15 -11 248.320 69.1075   5
   0  15  11 244.018 65.4270   5
   0  15 -11 239.540 70.2111   4
   0  15  11 258.755 72.9362   4
   0  15 -11 322.071 56.7609   3
   0 -15  11 205.354 58.9746   3
   0  15  11 269.804 36.9474   3
   0 -15  11 220.028 53.6997   1
   0  15  11 221.195 49.9458   2
   0 -15  11 288.173 63.2238   2
   0  15 -11 242.348 53.6275   2
   0  15  12 3862.26 343.849   2
   0 -15  12 3440.53 347.214   2
   0  15 -12 3716.79 346.570   2
   0  15  12 3276.23 348.062   5
   0  15 -12 3875.82 351.673   4
   0  15  12 3686.63 351.695   4
   0 -15  12 3693.78 347.189   3
   0  15 -12 3488.30 344.019   1
   0  15  12 3620.05 345.712   1
   0  15  12 3611.66 345.028   2
   0  15  12 3166.57 339.135   3
   0  15  12 3683.41 346.264   1
   0  15  12 3339.70 340.031   6
   0  15  12 2707.82 339.019   6
   0  15  13 685.988 91.7755   6
   0  15  13 964.098 90.2886   3
   0  15  13 843.619 101.121   2
   0  15  13 838.891 102.740   1
   0  15 -13 991.356 99.2099   1
   0  15  13 618.730 92.5523   6
   0  15 -13 729.621 107.669   5
   0  15  13 993.519 113.384   5
   0  15 -13 854.537 115.132   4
   0  15  13 953.445 103.728   1
   0  15 -13 884.448 102.862   3
   0 -15  13 867.651 105.728   3
   0  15  13 893.507 89.8596   3
   0  15  13 1046.78 100.171   2
   0 -15  13 918.486 108.404   2
   0  15 -13 749.866 102.681   2
   0 -15  13 923.515 103.177   1
   0  15 -14 4.07246 62.7212   6
   0  15  14 35.9363 34.5702   3
   0  15 -14 5.81889 49.8972   1
   0  15  14 12.1231 52.5657   1
   0  15 -14 26.0536 65.8659   5
   0  15  14 3.75801 72.0627   5
   0 -15  14-23.5937 56.8763   1
   0  15  14-41.0771 77.2038   4
   0  15  14 28.8044 34.0911   3
   0  15 -14 38.9823 56.0270   3
   0 -15  14-3.26824 56.2083   3
   0  15  14-3.34246 55.9603   1
   0 -15  14 31.4794 62.3675   2
   0  15 -14-63.9129 54.7845   2
   0  15  14 18.6501 49.9471   2
   0  15  15 434.124 73.7669   1
   0  15 -15 122.375 81.4353   6
   0  15  15 449.016 57.1730   3
   0  15  15 336.992 71.2815   1
   0  15  15 495.590 73.9134   2
   0  15 -15 434.749 67.2354   1
   0  15 -15 136.027 79.4055   5
   0  15  15 354.882 86.0182   5
   0  15 -15 560.592 91.5948   4
   0  15  15 528.322 93.5180   4
   0 -15  15 301.382 70.2471   3
   0  15 -15 449.632 72.2073   3
   0  15  15 482.272 57.8656   3
   0 -15  15 465.290 73.5349   1
   0 -15  15 454.603 78.4314   2
   0  15 -15 464.984 71.5379   2
   0  15  15 421.996 68.9757   2
   0  15  16 186.789 59.4709   1
   0  15 -16-13.0843 72.1567   6
   0  15  16 77.9712 41.8766   3
   0  15  16 94.8843 58.4778   2
   0  15 -16 177.021 55.7555   1
   0  15  16 91.1567 57.9554   1
   0  15  16 77.1266 53.6651   6
   0  15 -16 66.0296 71.2021   5
   0  15  16 87.1795 79.6572   5
   0  15 -16 70.8183 84.3350   4
   0  15  16 85.4842 87.4340   4
   0  15  16 74.7409 40.7591   3
   0 -15  16 140.971 62.2401   1
   0 -15  16 140.854 65.7559   2
   0  15  16 57.2545 54.5258   2
   0  15  17 25.3146 58.5611   2
   0  15 -17 103.856 82.5526   4
   0  15  17 146.845 85.5405   4
   0  15  17-55.4459 61.6517   1
   0  15 -17 24.5060 74.6206   5
   0  15 -17 55.5755 51.3410   1
   0  15  17-44.2655 60.8743   2
   0  15  17 103.850 62.8505   1
   0 -15  17-43.0737 61.5343   1
   0  15 -17 62.6934 73.5772   6
   0  15 -18 267.012 97.0611   6
   0  15  18 751.430 90.3653   2
   0  15 -18 576.893 101.700   5
   0  15  18 553.580 107.815   5
   0  15 -18 402.703 103.070   4
   0  15  18 735.156 112.988   4
   0  15  18 832.624 89.2389   2
   0 -15  18 508.132 86.9314   1
   0  16   0 2982.64 329.235   2
   0  16   0 4082.53 331.356   5
   0 -16   0 3597.72 331.060   5
   0  16   0 4086.08 331.753   4
   0 -16   0 3463.48 331.146   4
   0 -16   0 4129.27 331.340   3
   0  16   0 3152.08 330.349   3
   0 -16   0 3581.52 331.302   6
   0  16   0 4159.68 332.669   6
   0 -16   0 3271.07 329.275   1
   0 -16   0 2074.60 328.143   2
   0  16   0 3208.50 329.099   1
   0  16  -1 4248.93 382.536   2
   0  16   1 3962.79 381.541   2
   0 -16  -1 3662.01 382.501   5
   0 -16   1 3628.72 383.087   5
   0  16   1 3886.37 382.604   5
   0  16  -1 4052.01 383.492   4
   0 -16   1 4082.36 383.100   4
   0  16   1 3632.49 383.088   4
   0 -16  -1 3895.73 383.287   4
   0  16  -1 3334.11 382.514   3
   0 -16   1 4314.87 383.367   3
   0 -16  -1 3723.68 382.195   3
   0  16   1 3495.49 382.110   3
   0 -16  -1 3669.87 382.399   6
   0  16  -1 3577.56 384.332   6
   0 -16   1 3517.36 383.261   6
   0 -16  -1 4373.47 382.030   1
   0 -16   1 4034.25 381.573   1
   0 -16   1 4376.21 383.057   2
   0  16   1 4060.08 381.806   1
   0  16  -1 3498.68 381.333   1
   0  16  -2 1120.83 103.082   2
   0  16   2 1077.56 102.514   5
   0 -16   2 997.507 106.987   5
   0 -16  -2 1048.54 104.101   5
   0  16  -2 945.339 105.705   4
   0 -16   2 892.844 104.955   4
   0 -16  -2 895.734 106.518   4
   0  16   2 1273.96 107.415   4
   0  16  -2 878.582 103.992   3
   0  16   2 849.593 100.931   3
   0 -16  -2 818.868 99.8672   3
   0 -16   2 808.453 104.369   3
   0 -16  -2 1000.75 103.247   6
   0  16   2 1211.98 104.725   6
   0  16  -2 1230.24 108.534   6
   0 -16   2 1220.86 104.208   2
   0  16   2 1091.68 100.896   2
   0  16  -2 1132.69 102.099   1
   0 -16   2 1349.47 102.127   1
   0  16   2 806.856 100.887   1
   0  16  -3 1843.51 174.624   1
   0 -16   3 2045.23 175.463   1
   0  16  -3 2014.92 179.405   5
   0  16   3 1726.25 175.802   5
   0 -16  -3 1507.45 176.160   5
   0 -16   3 1567.84 178.900   5
   0  16  -3 1613.04 177.932   4
   0 -16   3 2011.25 177.416   2
   0 -16  -3 1560.13 178.156   4
   0 -16   3 1466.45 177.174   4
   0 -16  -3 1731.04 173.766   3
   0  16  -3 1581.66 176.704   3
   0  16   3 1765.95 173.799   3
   0 -16   3 1931.97 177.961   3
   0  16   3 1773.99 175.065   1
   0 -16  -3 1301.03 174.182   1
   0 -16  -3 1679.62 174.632   6
   0  16  -3 1547.67 180.028   6
   0  16   3 1825.34 175.556   6
   0  16  -3 1798.98 176.004   2
   0 -16  -4 141.628 34.8417   6
   0  16   4 150.847 34.4404   6
   0  16  -4 171.562 48.1523   6
   0  16   4 32.1342 32.4041   1
   0 -16  -4 66.0379 35.9829   1
   0  16  -4 170.295 47.9769   5
   0 -16  -4 181.476 42.9349   5
   0  16   4 126.769 38.2291   5
   0  16   4 57.9957 28.6515   2
   0 -16   4 60.3676 39.1805   2
   0 -16  -4 114.784 49.9574   4
   0 -16   4 100.048 44.1900   4
   0  16   4 175.886 47.7542   4
   0 -16   4 47.7295 39.6739   3
   0  16  -4 55.3683 36.1949   3
   0  16  -4 87.6682 30.9336   1
   0 -16   4 84.5071 32.7859   1
   0  16  -4 151.671 37.2247   2
   0 -16   5 10304.7 899.663   1
   0  16  -5 9813.47 899.077   1
   0 -16  -5 11011.6 900.583   1
   0  16   5 9595.25 899.568   1
   0 -16  -5 8497.85 897.340   6
   0  16  -5 7728.72 901.177   6
   0  16   5 9295.11 897.600   6
   0 -16  -5 9636.68 897.478   3
   0  16  -5 9904.94 902.171   5
   0 -16  -5 8417.09 898.834   5
   0  16   5 8430.99 898.811   5
   0  16  -5 8558.47 900.374   4
   0 -16   5 8895.08 899.889   4
   0 -16  -5 7938.53 900.108   4
   0  16   5 8341.25 900.983   4
   0  16  -5 8651.00 900.615   3
   0 -16   5 9946.23 901.240   3
   0  16   5 9141.32 898.282   2
   0 -16   5 9554.84 900.851   2
   0  16  -5 8221.64 900.054   2
   0  16  -6 307.009 52.6537   1
   0 -16   6 306.039 56.2045   1
   0  16   6 359.720 55.1371   1
   0 -16  -6 464.950 59.4221   1
   0  16  -6 615.097 67.9662   6
   0  16   6 438.391 51.6564   6
   0 -16  -6 434.514 49.0259   3
   0 -16  -6 463.022 56.0553   2
   0  16  -6 488.284 69.4710   5
   0 -16  -6 482.447 53.0782   6
   0  16   6 537.650 61.1936   5
   0 -16  -6 460.342 62.9879   5
   0  16  -6 510.293 67.1569   4
   0 -16   6 374.133 66.0614   4
   0  16   6 580.108 70.2700   4
   0  16  -6 436.165 59.7599   3
   0  16   6 345.007 47.6812   3
   0 -16   6 407.647 62.7252   3
   0  16   6 384.251 53.7548   2
   0 -16   6 448.275 62.7523   2
   0  16  -6 319.125 57.8996   2
   0 -16  -7 111.400 42.2648   1
   0  16   7-35.4788 39.5457   1
   0  16  -7 85.4163 54.4225   6
   0  16   7 22.6829 28.5463   6
   0 -16  -7 36.5548 25.3108   3
   0 -16  -7 49.9774 38.2582   2
   0 -16  -7 45.6820 33.6455   6
   0  16  -7 69.3032 53.6527   5
   0 -16   7 58.0503 44.3353   2
   0  16  -7-14.7138 41.0849   2
   0  16  -7 35.1846 53.2112   4
   0 -16  -7 78.1904 49.6369   5
   0  16   7 42.0822 53.9654   4
   0  16   7 50.6764 21.6113   3
   0  16   7 50.5225 33.3930   2
   0  16  -7 24.1006 34.1993   1
   0 -16   7 17.5458 37.8793   1
   0  16   8 4877.27 487.176   1
   0 -16  -8 4212.78 486.796   1
   0  16   8 5163.94 482.704   6
   0  16  -8 5366.79 490.736   6
   0 -16  -8 5056.61 482.928   3
   0 -16  -8 5349.05 486.474   2
   0  16  -8 4860.47 486.000   1
   0  16  -8 6376.45 492.083   5
   0 -16  -8 4614.92 483.320   6
   0 -16   8 5038.94 488.843   2
   0  16  -8 4498.13 487.297   2
   0 -16  -8 4418.54 486.932   5
   0  16  -8 4816.82 489.708   4
   0  16   8 5396.30 491.251   4
   0 -16   8 4628.47 488.224   3
   0  16   8 4414.62 482.172   3
   0  16  -8 4743.41 487.942   3
   0  16   8 5195.40 485.793   2
   0 -16   8 5858.67 487.925   1
   0 -16   9 2451.94 199.246   1
   0  16  -9 1867.12 203.989   6
   0  16   9 1953.19 192.269   6
   0  16  -9 2346.01 198.484   1
   0 -16  -9 2090.74 198.688   2
   0  16   9 2136.61 200.116   1
   0 -16  -9 1847.49 194.152   6
   0  16  -9 1806.81 203.625   5
   0  16   9 1846.27 200.882   5
   0  16  -9 1924.43 204.233   4
   0 -16  -9 1676.60 200.685   5
   0  16   9 1999.81 205.267   4
   0 -16   9 2012.17 200.502   3
   0  16   9 1910.53 191.794   3
   0  16  -9 2078.89 201.274   3
   0  16   9 1893.92 197.523   2
   0 -16  -9 2080.28 192.896   3
   0 -16  10 1474.88 147.488   1
   0  16 -10 984.893 150.509   6
   0  16  10 1419.38 139.467   6
   0  16 -10 1255.36 144.656   1
   0  16 -10 1344.78 155.022   5
   0  16  10 1515.03 150.994   5
   0  16 -10 1335.91 155.197   4
   0  16  10 1360.05 156.247   4
   0  16 -10 1386.92 148.258   3
   0 -16  10 1671.15 149.940   3
   0  16  10 1505.76 138.431   3
   0  16  10 1362.79 145.853   2
   0 -16  10 1149.73 149.319   2
   0  16 -10 1208.35 147.982   2
   0 -16  11 2907.26 225.690   1
   0  16  11 2487.86 225.470   1
   0  16 -11 2133.27 229.733   5
   0  16  11 2231.99 227.505   5
   0  16 -11 2872.73 232.871   4
   0  16  11 2301.16 232.085   4
   0  16  11 2109.71 216.153   3
   0  16 -11 2067.33 224.606   3
   0 -16  11 2093.49 226.022   3
   0 -16  11 2309.80 226.435   2
   0  16  11 2582.13 222.107   2
   0  16 -11 2237.69 224.851   2
   0  16 -11 2005.20 222.127   1
   0  16  11 2373.06 223.562   2
   0  16  11 1700.38 217.234   6
   0  16  11 1799.73 216.728   6
   0  16 -12-12.6799 52.0292   2
   0  16  12 34.3964 43.5442   2
   0 -16  12-39.4040 56.0687   2
   0  16  12 31.7405 63.0058   5
   0  16 -12 53.5237 66.4395   4
   0  16  12-24.6257 72.5498   4
   0  16 -12-47.0922 52.6758   3
   0 -16  12-3.13291 54.9333   3
   0  16  12 66.7954 50.7350   2
   0  16 -12-15.7593 45.5515   1
   0  16  12-14.0987 49.5434   1
   0  16  12-6.18919 53.1805   1
   0  16  12 8.37197 34.6728   6
   0  16  12 22.9024 33.2614   6
   0  16 -12 19.3431 60.2578   6
   0  16  13 150.364 44.1377   6
   0  16  13 164.142 42.4106   6
   0  16  13 161.603 36.6664   3
   0  16  13 236.003 55.5148   2
   0  16  13 260.437 60.0569   1
   0  16 -13 236.790 52.8255   1
   0  16 -13 144.669 71.0025   5
   0  16  13 214.243 73.4062   5
   0  16  13 242.091 57.5767   1
   0 -16  13 383.915 63.9967   3
   0 -16  13 208.231 63.5162   2
   0  16  13 252.028 51.3481   2
   0  16 -13 250.520 57.0125   2
   0 -16  13 279.995 59.3352   1
   0  16 -14 825.750 173.009   6
   0  16  14 1450.61 161.100   6
   0  16  14 1621.63 159.023   3
   0  16 -14 1656.05 167.067   1
   0  16  14 1548.21 168.612   1
   0  16 -14 1222.87 173.554   5
   0  16  14 1777.44 176.375   5
   0 -16  14 1811.98 169.271   1
   0  16 -14 1800.67 169.856   3
   0  16  14 1553.42 179.458   4
   0  16  14 1676.87 159.169   3
   0 -16  14 1433.27 169.657   3
   0  16  14 1582.44 169.567   1
   0  16 -14 1633.39 169.328   2
   0 -16  14 1596.36 172.412   2
   0  16  14 1733.87 167.070   2
   0  16  15 244.597 58.1247   1
   0  16 -15 85.8531 73.6387   6
   0  16  15 65.0772 38.6737   3
   0  16  15 142.634 59.1841   1
   0  16 -15 183.327 55.2086   1
   0  16  15 102.577 56.9537   2
   0  16 -15 114.680 71.7480   5
   0  16  15 80.4494 75.6025   5
   0  16 -15 212.024 82.4444   4
   0  16  15 101.709 79.1766   4
   0 -16  15 145.696 62.1972   3
   0  16 -15 101.039 57.2592   3
   0  16  15 147.382 39.0220   3
   0 -16  15 148.879 60.8865   1
   0  16 -15 125.959 57.4006   2
   0 -16  15 160.077 66.4261   2
   0  16 -16 97.4246 83.7182   6
   0  16  16 426.531 74.9370   2
   0  16 -16 472.730 68.1433   1
   0  16  16 389.496 74.6051   1
   0  16  16 344.035 90.9407   5
   0  16 -16 550.546 94.1296   4
   0  16  16 405.390 98.1946   4
   0  16  16 407.969 72.6112   1
   0  16  16 525.508 73.2280   2
   0  16 -16 352.664 85.6957   5
   0 -16  16 546.685 78.2853   1
   0  16 -17 74.5524 87.2758   4
   0  16  17 36.9560 88.4578   4
   0  16 -17-44.5222 74.6355   5
   0  16  17-3.15507 57.9128   2
   0  16 -17 68.8772 52.9232   1
   0  16  17-22.0315 60.6093   2
   0  16  17 16.8244 60.6785   1
   0 -16  17 63.1638 61.2082   1
   0  16 -17-40.8608 74.8742   6
   0  16 -18-13.9809 77.4922   6
   0  16  18 3.84461 62.5120   2
   0  16 -18 51.0232 75.6843   5
   0  16  18-29.2979 88.1443   5
   0  16 -18-81.9103 87.9132   4
   0  16  18-38.3582 90.8413   4
   0  16  18-16.4751 61.0266   2
   0 -16  18 23.9369 63.9860   1
   0  17   0 113.146 38.8188   5
   0 -17   0-23.2883 40.5121   5
   0 -17   0-8.76524 30.6461   2
   0  17   0 16.0384 39.7367   4
   0 -17   0-2.90227 42.7424   4
   0  17   0-7.02330 31.7178   3
   0 -17   0-18.9443 32.3439   3
   0 -17   0 4.71255 40.7476   6
   0  17   0-23.0878 41.2655   6
   0 -17   0 2.56924 28.4308   1
   0  17   0 40.9139 28.7576   2
   0  17   0 72.4873 27.8279   1
   0  17   1 20451.7 1780.21   2
   0  17  -1 19261.6 1780.80   2
   0  17   1 21564.6 1781.00   5
   0 -17   1 18207.1 1780.84   5
   0 -17  -1 18774.0 1780.41   5
   0  17  -1 11493.5 1779.45   4
   0  17   1 22825.7 1781.86   4
   0 -17   1 18550.2 1780.60   4
   0 -17  -1 19192.8 1780.90   4
   0  17   1 17280.5 1780.53   3
   0 -17   1 20059.7 1781.65   3
   0  17  -1 17625.1 1781.30   3
   0 -17  -1 9772.06 1779.00   3
   0 -17  -1 18359.9 1780.46   6
   0  17  -1 18676.9 1782.28   6
   0  17   1 21004.0 1781.65   6
   0 -17  -1 21510.0 1780.79   1
   0 -17   1 22781.7 1780.55   1
   0 -17   1 20945.5 1781.19   2
   0 -17  -1 21536.3 1780.67   2
   0  17  -1 12133.3 1778.98   1
   0  17   1 20303.2 1780.37   1
   0  17  -2 4520.59 460.695   1
   0 -17   2 4785.25 460.805   1
   0  17   2 4647.63 460.922   1
   0  17  -2 5536.01 463.596   5
   0 -17  -2 4829.16 461.429   5
   0  17   2 5298.56 461.794   5
   0 -17   2 5002.73 462.727   5
   0  17  -2 3293.88 461.323   4
   0  17   2 4665.36 460.322   2
   0 -17   2 4527.10 461.822   2
   0 -17  -2 4640.36 462.533   4
   0 -17   2 4943.91 461.949   4
   0 -17  -2 4497.23 460.905   3
   0 -17   2 4470.89 462.430   3
   0  17  -2 4680.43 462.436   3
   0  17   2 3969.45 460.519   3
   0 -17  -2 5160.44 461.471   1
   0 -17  -2 4873.66 461.304   6
   0  17  -2 6239.06 465.471   6
   0  17  -2 4311.48 461.440   2
   0 -17  -3 19158.1 2112.19   6
   0  17  -3 19159.0 2115.02   6
   0  17   3 19786.5 2112.85   6
   0  17   3 22271.6 2113.33   1
   0 -17  -3 23867.7 2113.78   1
   0 -17   3 19843.8 2113.83   5
   0 -17  -3 20056.0 2112.70   5
   0  17   3 22853.3 2113.00   5
   0  17   3 23294.5 2112.64   2
   0 -17   3 25418.5 2114.97   2
   0 -17  -3 19342.5 2113.57   4
   0 -17   3 18883.1 2113.04   4
   0  17  -3 19173.9 2114.20   3
   0 -17  -3 23394.5 2112.90   3
   0  17   3 20790.3 2112.50   3
   0 -17   3 20736.0 2114.77   3
   0  17  -3 21148.5 2114.67   5
   0 -17   3 23463.0 2113.35   1
   0  17  -3 24438.7 2113.20   1
   0  17  -3 22477.3 2114.20   2
   0 -17  -4 5282.22 526.072   6
   0  17   4 5961.65 526.795   6
   0  17  -4 6261.29 531.247   6
   0 -17  -4 5269.99 527.875   1
   0  17   4 5223.53 527.138   1
   0  17  -4 5984.79 530.303   5
   0 -17  -4 5292.78 527.363   5
   0  17   4 5869.56 527.489   5
   0  17   4 4733.05 525.784   2
   0 -17   4 5421.88 528.859   2
   0  17   4 5018.95 529.490   4
   0 -17   4 5393.01 528.128   4
   0 -17  -4 5541.38 529.170   4
   0  17   4 5812.44 525.872   3
   0  17  -4 4827.44 528.559   3
   0 -17   4 5209.18 528.927   3
   0 -17   4 5669.80 527.083   1
   0  17  -4 4854.31 526.416   1
   0  17  -4 4762.89 527.999   2
   0 -17   5 4639.55 440.107   1
   0  17  -5 4325.50 439.224   1
   0 -17  -5 4805.42 440.925   1
   0  17   5 4362.70 440.054   1
   0  17  -5 4352.07 443.431   6
   0  17   5 4492.15 438.413   6
   0 -17  -5 4099.03 438.008   6
   0 -17  -5 4835.95 439.469   2
   0  17  -5 4365.29 443.129   5
   0 -17  -5 4068.29 439.695   5
   0  17   5 4448.30 439.804   5
   0  17  -5 4999.97 442.250   4
   0 -17   5 4064.04 440.797   4
   0 -17  -5 4132.59 442.131   4
   0  17   5 4614.60 443.131   4
   0 -17   5 3897.96 441.891   3
   0  17  -5 4273.61 441.454   3
   0  17   5 4582.04 438.645   2
   0 -17   5 5027.64 442.267   2
   0  17  -5 4410.05 441.066   2
   0 -17   6 580.472 64.4938   1
   0  17  -6 589.745 62.1305   1
   0 -17  -6 457.935 67.5027   1
   0  17   6 495.830 64.3423   1
   0  17  -6 470.440 75.7668   6
   0  17   6 471.017 59.4011   6
   0 -17  -6 403.569 57.0935   3
   0 -17  -6 533.027 63.4389   2
   0 -17  -6 439.330 60.6740   6
   0  17  -6 534.851 76.3889   5
   0  17   6 578.874 67.2414   5
   0  17  -6 712.561 74.6902   4
   0 -17   6 443.394 73.1949   4
   0 -17  -6 490.892 70.2400   5
   0  17   6 321.821 74.4225   4
   0 -17   6 528.959 71.6152   3
   0 -17   6 437.565 68.8038   2
   0  17   6 544.309 60.3947   2
   0  17  -6 554.986 66.7198   2
   0 -17  -7 10431.4 998.694   1
   0  17   7 10686.0 998.524   1
   0  17   7 10529.0 994.650   6
   0  17  -7 10642.7 1000.87   6
   0 -17  -7 9620.99 994.664   3
   0 -17  -7 10871.5 997.224   2
   0  17  -7 9632.97 996.923   1
   0 -17  -7 9141.07 994.678   6
   0  17  -7 11134.2 1001.16   5
   0 -17   7 11290.2 999.622   2
   0  17  -7 9542.89 998.377   2
   0  17  -7 9323.45 999.219   4
   0 -17  -7 8841.46 996.959   5
   0  17   7 9870.83 1000.13   4
   0  17  -7 9856.70 999.237   3
   0  17   7 10388.4 994.377   3
   0  17   7 10471.8 996.790   2
   0 -17   7 11262.8 997.875   1
   0  17   8 309.987 51.4685   1
   0 -17  -8 262.430 54.7934   1
   0  17  -8 249.547 65.6944   6
   0  17   8 307.748 39.4006   6
   0 -17  -8 325.945 39.6425   3
   0 -17  -8 287.163 50.7989   2
   0 -17  -8 341.081 45.7325   6
   0  17  -8 386.534 67.8601   5
   0 -17   8 184.435 58.1936   2
   0  17  -8 238.112 53.6040   2
   0  17  -8 209.213 64.3787   4
   0 -17  -8 239.403 60.0694   5
   0  17   8 362.520 69.2734   4
   0  17   8 247.341 35.2816   3
   0 -17   8 237.631 57.5125   3
   0  17  -8 187.406 54.8197   3
   0  17   8 274.586 48.4181   2
   0 -17   8 256.663 52.7651   1
   0  17  -8 264.820 48.2584   1
   0 -17   9 1629.08 138.652   1
   0  17   9 1543.15 138.317   1
   0 -17  -9 1413.48 140.398   1
   0  17  -9 811.438 139.369   6
   0  17   9 1088.06 129.518   6
   0 -17  -9 1267.24 129.971   3
   0 -17  -9 1126.62 131.931   6
   0  17  -9 1455.39 145.606   5
   0  17   9 1151.31 139.668   5
   0  17  -9 1362.37 145.090   4
   0 -17  -9 992.735 140.527   5
   0  17   9 1295.13 145.779   4
   0  17  -9 1401.42 139.274   3
   0  17   9 1348.72 128.315   3
   0 -17   9 1263.40 139.638   3
   0 -17  -9 1386.37 136.952   2
   0  17  -9 1451.10 135.350   1
   0  17   9 1221.01 135.429   2
   0  17  -9 1081.90 139.462   2
   0 -17  10 295.214 53.5009   1
   0  17  10 264.067 37.5733   6
   0  17 -10 228.610 49.4782   1
   0  17 -10 260.084 70.3381   5
   0  17  10 147.397 62.8992   5
   0  17 -10 298.725 71.1496   4
   0  17  10 285.414 70.7839   4
   0  17 -10 170.613 55.9701   3
   0 -17  10 227.070 59.0684   3
   0  17  10 254.800 33.2028   3
   0  17  10 77.1858 46.6282   2
   0  17 -10 242.623 55.6987   2
   0 -17  10 269.289 62.6748   2
   0  17  11 127.549 34.1100   6
   0  17 -11 53.1465 62.5821   6
   0  17  11 110.993 32.2113   6
   0  17  11 219.223 53.7736   1
   0  17  11 189.324 51.2101   2
   0  17  11 148.390 52.0573   1
   0  17 -11 113.057 66.0193   5
   0  17  11 145.620 63.6337   5
   0  17 -11 97.1414 68.9951   4
   0  17  11 117.203 27.2213   3
   0  17  11 159.985 72.6431   4
   0  17 -11 55.7192 53.0326   3
   0  17  11 85.2939 27.4554   3
   0 -17  11 89.5910 55.7957   3
   0 -17  11 174.395 52.1931   1
   0 -17  11 108.974 59.4491   2
   0  17 -11 80.0713 51.7107   2
   0  17  11 113.071 45.9335   2
   0  17 -12 12.3333 63.2105   5
   0  17  12-75.0404 65.6748   5
   0  17 -12 57.8755 73.9610   4
   0  17  12-4.15524 71.5137   4
   0 -17  12 6.36795 56.3435   3
   0  17 -12-57.4271 51.4869   3
   0  17  12 31.1546 26.7177   3
   0  17  12-203.179 56.7420   1
   0  17 -12-23.8296 44.5979   1
   0  17  12-18.4342 48.3637   2
   0  17  12 13.9628 32.1943   6
   0  17 -12-35.5756 63.7773   6
   0  17  12-5.58079 33.1891   6
   0  17  12-22.8640 45.0244   2
   0 -17  12-43.4277 60.3133   2
   0  17 -12 38.5400 50.5641   2
   0 -17  13 1364.29 121.980   1
   0  17  13 1057.31 120.377   1
   0  17 -13 849.595 126.568   6
   0  17  13 814.845 110.386   6
   0  17  13 1192.65 118.962   1
   0  17 -13 1034.71 117.194   1
   0  17 -13 1087.58 130.210   5
   0  17  13 873.845 128.234   5
   0  17 -13 1047.74 133.969   4
   0  17 -13 1147.98 122.702   3
   0 -17  13 1151.45 124.180   3
   0  17  13 1144.83 117.881   2
   0  17 -13 1093.00 121.936   2
   0 -17  13 1085.40 126.971   2
   0  17  13 880.396 119.926   2
   0  17  14 50.1581 41.3353   6
   0  17  14 113.340 33.4458   3
   0  17 -14 129.234 72.9768   5
   0  17  14 107.938 73.5101   5
   0 -17  14 164.260 58.3036   1
   0  17  14 199.619 80.8852   4
   0 -17  14 134.110 62.5179   3
   0  17  14 204.648 59.2009   1
   0  17 -14 52.9683 50.3995   1
   0  17  14 153.469 56.1511   2
   0  17  14 107.675 58.0748   1
   0 -17  14 142.636 62.6835   2
   0  17  14 111.092 53.0756   2
   0  17 -14 154.279 57.0047   2
   0  17 -15 78.5340 72.0821   6
   0  17  15 114.822 58.5038   1
   0  17 -15 58.3273 52.8060   1
   0  17  15 121.937 57.9718   2
   0  17  15 104.151 76.5069   5
   0  17 -15 145.309 81.2020   4
   0  17  15 195.478 82.4671   4
   0  17  15 172.338 59.6150   1
   0  17 -15-4.64108 70.0074   5
   0 -17  15 87.2597 63.1467   1
   0  17 -15 105.790 57.3690   2
   0 -17  15 157.674 65.4724   2
   0  17 -16 22.4698 73.7657   6
   0  17 -16 57.3772 51.7577   1
   0  17  16 52.6574 59.8362   1
   0  17  16 3.48506 60.3641   2
   0  17  16 89.9224 76.7052   5
   0  17 -16-33.4006 78.8054   4
   0  17  16 112.359 83.8298   4
   0  17  16-14.5248 56.7645   1
   0  17  16-26.9409 55.7533   2
   0  17 -16-144.449 80.6733   5
   0 -17  16 29.1089 61.7798   1
   0  17 -17 419.679 92.5187   4
   0  17  17 382.781 94.9305   4
   0  17 -17 219.671 84.4442   5
   0  17  17 452.947 69.3259   2
   0  17 -17 312.664 61.8290   1
   0  17  17 435.802 72.9227   2
   0 -17  17 414.295 74.2264   1
   0  17 -18 164.642 83.8715   5
   0  17  18 115.657 87.1273   5
   0  17 -18 30.8509 82.9564   4
   0  17  18-49.6132 91.5322   4
   0  17  18 68.8911 65.1783   2
   0  17 -18-47.1617 79.5120   6
   0  17  18 16.4358 60.9596   2
   0 -18   0 395.756 64.5011   5
   0 -18   0 566.884 59.5093   2
   0  18   0 332.549 66.3566   4
   0 -18   0 368.729 65.0420   4
   0 -18   0-36.3354 58.9145   3
   0  18   0 519.544 60.8333   3
   0  18   0 402.889 66.2640   6
   0 -18   0 342.673 64.8146   6
   0 -18   0 732.470 58.4496   1
   0  18   0 554.901 57.9788   2
   0  18   0 679.528 57.8390   1
   0  18  -1 17604.0 1856.94   2
   0  18   1 18941.9 1856.64   2
   0 -18   1 17740.3 1857.33   5
   0 -18  -1 18728.2 1856.94   5
   0  18   1 21704.0 1857.67   5
   0  18  -1 21162.0 1858.06   4
   0 -18  -1 19424.9 1856.90   2
   0 -18   1 17802.1 1857.35   2
   0 -18  -1 18954.3 1857.41   4
   0 -18   1 18122.6 1857.07   4
   0 -18   1 16748.0 1857.67   3
   0  18   1 19380.6 1857.43   3
   0  18  -1 18990.0 1858.07   3
   0 -18  -1 21461.9 1857.75   3
   0  18  -1 18026.2 1858.68   6
   0  18   1 21787.0 1858.50   6
   0 -18  -1 16843.0 1856.81   6
   0  18   1 18436.8 1856.66   1
   0  18  -1 17724.2 1856.49   1
   0 -18   1 19243.4 1856.66   1
   0 -18  -1 21101.5 1857.32   1
   0 -18   2 3584.71 329.320   1
   0 -18  -2 2898.10 329.275   1
   0 -18  -2 3400.58 330.298   5
   0 -18   2 3254.14 331.363   5
   0  18   2 3139.30 330.180   5
   0 -18   2 3219.74 330.282   2
   0  18   2 3258.07 328.484   2
   0 -18  -2 3844.88 329.573   2
   0 -18  -2 3451.88 331.490   4
   0 -18   2 3265.11 330.365   4
   0 -18  -2 3546.56 329.693   3
   0 -18   2 3495.26 331.280   3
   0  18   2 3012.59 329.059   3
   0  18  -2 3447.71 331.230   3
   0  18  -2 3734.13 332.237   5
   0  18  -2 3518.68 333.904   6
   0 -18  -2 3397.92 329.741   6
   0  18  -2 3233.19 329.070   1
   0  18   2 3046.63 329.117   1
   0  18  -2 3087.61 329.637   2
   0 -18  -3 945.585 106.774   1
   0  18   3 736.073 105.241   1
   0 -18  -3 1102.08 106.838   6
   0  18  -3 867.107 112.589   6
   0  18  -3 1045.16 112.265   5
   0 -18  -3 1100.24 109.250   5
   0 -18   3 1172.89 113.155   5
   0  18   3 1064.65 107.906   5
   0  18   3 1049.50 104.608   2
   0 -18   3 1029.20 108.899   2
   0 -18  -3 1036.36 105.418   2
   0 -18   3 1115.94 109.934   4
   0 -18  -3 953.185 111.404   4
   0  18   3 1275.63 113.374   4
   0  18  -3 984.447 108.835   3
   0  18   3 1004.73 104.465   3
   0 -18   3 1043.19 109.234   3
   0 -18  -3 1180.25 105.356   3
   0 -18   3 883.827 105.679   1
   0  18  -3 866.385 104.593   1
   0  18  -3 907.625 107.355   2
   0  18   4 1548.83 142.368   1
   0 -18  -4 1631.83 143.663   1
   0 -18  -4 937.310 141.082   6
   0  18   4 1367.85 142.139   6
   0  18  -4 1334.09 148.417   6
   0 -18  -4 1550.88 140.804   3
   0 -18  -4 1112.69 140.969   2
   0  18  -4 1124.54 146.999   5
   0 -18  -4 1223.09 143.732   5
   0  18   4 1336.90 142.631   5
   0 -18   4 1235.13 144.612   2
   0  18   4 1630.32 140.833   2
   0  18   4 1737.70 148.590   4
   0 -18  -4 1269.72 147.244   4
   0 -18   4 1123.90 144.789   4
   0 -18   4 1198.01 145.773   3
   0  18   4 1390.20 139.941   3
   0  18  -4 1538.18 145.218   3
   0  18  -4 1420.43 141.562   1
   0 -18   4 1471.04 142.842   1
   0  18  -4 1282.79 143.712   2
   0 -18   5 19357.6 1837.55   1
   0  18  -5 17618.3 1836.91   1
   0  18   5 17194.2 1837.32   1
   0 -18  -5 20209.7 1838.34   1
   0 -18  -5 18045.2 1835.78   6
   0  18  -5 19126.6 1840.46   6
   0  18   5 19681.4 1836.30   6
   0 -18  -5 20166.8 1837.06   2
   0  18  -5 20607.0 1840.40   5
   0  18   5 18962.2 1837.08   5
   0 -18  -5 17021.7 1836.73   5
   0  18  -5 18671.5 1838.74   4
   0 -18   5 17155.8 1837.50   4
   0  18   5 19584.4 1839.47   4
   0 -18   5 20253.5 1839.57   3
   0  18   5 19093.0 1835.77   3
   0  18  -5 17257.2 1838.90   3
   0  18   5 19142.9 1836.49   2
   0  18  -5 18668.0 1838.68   2
   0 -18   5 18350.2 1838.72   2
   0 -18   6 1932.18 156.065   1
   0  18  -6 1791.13 154.520   1
   0 -18  -6 1933.63 157.881   1
   0  18   6 1578.67 155.388   1
   0  18   6 1363.97 152.049   6
   0  18  -6 1489.00 161.120   6
   0 -18  -6 1547.46 150.948   3
   0 -18  -6 1449.08 154.321   2
   0 -18  -6 1317.09 151.800   6
   0  18  -6 1325.68 159.945   5
   0 -18  -6 1307.57 156.790   5
   0  18   6 1305.20 155.874   5
   0  18  -6 1651.64 160.158   4
   0 -18   6 1270.60 158.475   4
   0  18   6 1515.12 152.408   2
   0  18  -6 1449.81 156.576   2
   0 -18   6 1784.14 159.368   2
   0 -18  -7 1272.12 122.959   1
   0  18   7 1081.61 119.969   1
   0  18  -7 1136.46 126.248   6
   0  18   7 1196.44 114.688   6
   0 -18  -7 1199.29 113.908   3
   0  18  -7 1110.15 117.508   1
   0 -18  -7 1138.68 119.022   2
   0  18  -7 1195.80 128.206   5
   0 -18  -7 986.788 114.976   6
   0  18  -7 1051.01 120.625   2
   0 -18   7 1274.49 125.558   2
   0  18  -7 1280.76 127.053   4
   0 -18  -7 1028.05 122.707   5
   0  18   7 1188.97 125.610   4
   0 -18   7 988.481 123.354   3
   0  18   7 928.275 112.423   3
   0  18  -7 1036.20 121.653   3
   0  18   7 1165.23 117.153   2
   0 -18   7 1135.28 119.232   1
   0 -18   8 4390.40 381.068   1
   0  18   8 4367.54 381.314   1
   0 -18  -8 3884.15 381.505   1
   0  18   8 3672.49 375.652   6
   0  18  -8 3591.25 383.655   6
   0 -18  -8 3875.90 375.788   3
   0  18  -8 4002.72 379.364   1
   0 -18  -8 4317.54 379.865   2
   0  18  -8 4085.87 384.840   5
   0 -18  -8 3619.44 376.279   6
   0  18   8 3394.26 380.402   5
   0 -18  -8 3253.69 380.238   5
   0  18  -8 3860.29 383.832   4
   0  18   8 3561.32 385.084   4
   0  18  -8 3800.12 381.540   3
   0  18   8 3524.81 375.062   3
   0 -18   8 3835.65 382.324   3
   0  18   8 3910.11 378.679   2
   0 -18   8 4156.98 382.727   2
   0 -18   9 3711.15 334.170   1
   0  18   9 3248.76 334.139   1
   0 -18  -9 3145.14 334.692   1
   0  18   9 3287.76 328.102   6
   0 -18  -9 3384.58 328.508   3
   0  18  -9 3384.55 338.673   5
   0 -18  -9 3266.77 329.371   6
   0  18   9 3685.50 335.421   5
   0 -18  -9 2797.05 334.406   5
   0  18  -9 3653.08 338.810   4
   0  18   9 3916.66 340.041   4
   0 -18   9 3547.52 335.803   3
   0  18   9 3209.96 327.566   3
   0  18  -9 3532.23 335.410   3
   0  18  -9 2972.63 332.061   1
   0 -18  -9 3300.13 333.343   2
   0  18   9 3213.44 332.029   2
   0 -18   9 3756.75 336.687   2
   0  18  -9 3095.07 334.996   2
   0 -18  10 2881.60 219.031   1
   0  18  10 1781.65 209.488   6
   0  18 -10 842.100 217.834   6
   0  18 -10 2604.25 216.414   1
   0 -18 -10 2280.46 216.684   2
   0  18 -10 2352.95 223.992   5
   0 -18 -10 1762.54 211.521   6
   0  18  10 2018.96 219.243   5
   0  18 -10 1907.56 222.540   4
   0  18  10 2237.76 225.152   4
   0  18 -10 2447.39 219.320   3
   0 -18  10 2217.38 219.440   3
   0  18  10 2241.15 208.992   3
   0  18  10 1990.42 215.190   2
   0 -18  10 2387.58 220.712   2
   0  18 -10 2367.30 219.104   2
   0 -18 -10 1979.53 210.500   3
   0  18 -11 3895.34 391.051   6
   0  18  11 3349.81 380.275   6
   0  18  11 3551.23 380.523   6
   0  18  11 4016.61 387.140   1
   0  18  11 3864.62 387.741   1
   0  18  11 4037.10 384.862   2
   0  18 -11 4222.25 388.354   2
   0 -18  11 4036.88 389.652   2
   0  18  11 3561.12 388.775   5
   0  18 -11 3958.56 391.528   4
   0  18  11 3868.49 380.022   3
   0  18  11 4225.41 393.804   4
   0  18 -11 3848.61 387.510   3
   0 -18  11 3916.85 388.944   3
   0  18  11 3937.40 380.192   3
   0  18  11 4071.09 386.169   2
   0 -18  11 4611.92 388.787   1
   0  18 -12 613.454 96.5378   6
   0  18  12 504.605 72.8010   6
   0  18  12 636.154 87.7338   1
   0  18  12 648.314 85.0018   2
   0  18 -12 742.102 83.9661   1
   0  18  12 723.097 88.9693   1
   0  18 -12 843.838 100.226   5
   0  18  12 638.621 97.0294   5
   0  18 -12 798.740 102.373   4
   0  18  12 891.837 106.812   4
   0  18  12 576.610 70.7433   3
   0  18 -12 589.742 87.9605   3
   0 -18  12 675.852 90.6946   3
   0  18  12 649.323 70.9433   3
   0 -18  12 751.455 88.9607   1
   0  18 -12 669.486 86.6397   2
   0 -18  12 723.810 92.4143   2
   0  18  12 840.903 83.2568   2
   0  18 -13 227.686 71.1343   5
   0  18  13 244.019 72.9541   5
   0  18 -13 168.526 77.4403   4
   0  18 -13 41.8306 70.0101   6
   0  18  13 153.363 39.6723   6
   0  18 -13 211.902 54.1037   1
   0  18  13 187.582 59.6946   1
   0  18  13 279.737 57.1109   2
   0  18  13 217.970 60.7942   1
   0  18 -13 245.959 60.9917   3
   0 -18  13 215.591 63.5760   3
   0  18  13 193.084 34.8292   3
   0  18 -13 154.890 57.2803   2
   0 -18  13 252.297 69.8328   2
   0  18  13 215.882 54.4805   2
   0 -18  13 334.327 62.4249   1
   0  18 -14 234.714 79.9491   5
   0  18  14 263.049 81.8562   5
   0 -18  14 436.138 70.1423   1
   0  18  14 295.511 88.7270   4
   0 -18  14 345.813 71.6745   3
   0  18  14 398.636 68.4085   1
   0  18  14 322.470 68.1994   1
   0  18 -14 381.855 62.7807   1
   0  18  14 388.249 66.9468   2
   0  18 -14 163.338 78.6977   6
   0  18  14 382.136 64.8249   2
   0 -18  14 390.453 77.3621   2
   0  18 -14 387.495 66.9918   2
   0  18  15 627.471 99.0436   2
   0  18 -15 1015.29 97.8975   1
   0  18  15 779.884 99.7375   1
   0  18  15 693.289 110.097   5
   0  18 -15 772.256 116.219   4
   0  18  15 801.698 119.624   4
   0  18  15 939.878 102.544   1
   0  18 -15 591.689 111.235   5
   0 -18  15 664.186 100.659   1
   0  18 -15 813.813 100.351   2
   0 -18  15 787.229 105.906   2
   0  18 -16 45.5851 75.0470   6
   0  18  16 116.892 61.9292   2
   0  18 -16 329.594 55.5683   1
   0  18  16 148.895 62.5903   1
   0  18  16 51.1274 77.4930   5
   0  18 -16 206.462 82.6629   4
   0  18  16 215.745 88.6935   4
   0  18  16 223.856 60.3902   1
   0  18 -16 72.9914 77.9070   5
   0  18  16 196.909 60.1051   2
   0 -18  16 282.630 65.7020   1
   0  18 -17 246.186 77.9241   5
   0 -18  17 281.783 67.2194   1
   0  18 -17 205.881 86.7268   4
   0  18 -17 9.31645 79.3456   6
   0  18 -17 264.344 59.4434   1
   0  18  17 206.050 65.8144   2
   0  18  17 254.086 61.0611   2
   0  18  17 240.361 94.0661   4
   0 -19   0-6.39969 43.4949   5
   0 -19   0 77.6865 36.1373   2
   0 -19   0-22.3066 45.0345   4
   0 -19   0-36.2993 38.9094   3
   0  19   0 13.5135 33.7482   3
   0  19   0 35.9495 31.4992   2
   0 -19   0-8.72546 31.9656   1
   0  19   0-4.29946 30.0366   1
   0  19   0 21.6126 46.5797   6
   0 -19   1 325.987 53.7090   5
   0 -19  -1 326.454 51.3721   5
   0  19   1 252.646 50.2408   5
   0  19  -1 321.777 51.5445   5
   0 -19  -1 227.835 41.5181   2
   0 -19   1 252.422 44.3844   2
   0  19  -1 230.272 40.0106   1
   0  19   1 208.792 40.3424   1
   0 -19   1 282.813 52.2328   4
   0 -19  -1 218.987 53.9619   4
   0  19   1 238.992 42.4400   3
   0  19  -1 282.331 44.8151   3
   0 -19  -1 240.917 45.6355   3
   0 -19  -1 277.120 43.6461   1
   0 -19   1 284.864 41.9979   1
   0  19  -1 292.834 53.7180   6
   0  19   1 419.962 52.0873   6
   0 -19  -1 295.852 50.1785   6
   0  19   1 241.275 40.7305   2
   0  19  -1 155.820 42.4021   2
   0  19   2 9012.04 857.098   6
   0  19  -2 9964.02 859.736   6
   0 -19  -2 7975.38 855.756   6
   0 -19   2 8049.72 855.742   1
   0 -19  -2 9893.06 856.804   1
   0 -19   2 7015.56 856.678   5
   0 -19  -2 7560.44 855.906   5
   0  19   2 8028.26 856.245   5
   0 -19   2 9372.76 857.329   2
   0 -19  -2 9092.09 856.191   2
   0 -19  -2 8487.16 857.118   4
   0 -19   2 10454.3 857.451   4
   0  19  -2 8109.56 857.396   3
   0  19   2 8375.08 856.189   3
   0 -19   2 9658.12 858.089   3
   0 -19  -2 9167.67 856.462   3
   0  19  -2 8301.10 857.686   5
   0  19   2 9206.97 856.347   1
   0  19  -2 8663.05 856.148   1
   0  19  -2 9165.39 857.000   2
   0  19   2 8149.27 855.332   2
   0 -19  -3 2408.91 219.370   6
   0  19  -3 1947.01 224.828   6
   0 -19  -3 2219.11 220.089   1
   0  19   3 1932.47 219.393   1
   0  19  -3 1890.88 221.848   5
   0  19   3 2551.34 220.586   5
   0 -19  -3 2141.36 220.750   5
   0 -19   3 2342.73 221.158   2
   0 -19  -3 2192.30 218.834   2
   0  19   3 2068.73 217.996   2
   0  19   3 2946.37 224.262   4
   0 -19   3 2210.79 220.910   4
   0 -19  -3 2422.02 223.044   4
   0  19   3 2092.10 218.509   3
   0 -19  -3 2377.53 219.080   3
   0  19  -3 2257.42 221.550   3
   0 -19   3 2339.54 222.146   3
   0 -19   3 2286.94 219.349   1
   0  19  -3 1897.28 218.318   1
   0  19  -3 1638.66 220.042   2
   0 -19   4 3888.17 372.126   1
   0  19  -4 3774.92 371.184   1
   0 -19  -4 4067.76 372.773   1
   0  19   4 4210.13 372.391   1
   0 -19  -4 3213.89 370.730   6
   0  19  -4 3523.97 375.787   6
   0  19   4 4001.85 371.806   6
   0 -19  -4 3890.99 370.794   3
   0  19  -4 3605.11 375.438   5
   0  19   4 3611.60 371.882   5
   0 -19  -4 3143.65 371.638   5
   0  19  -4 3898.68 374.385   4
   0 -19  -4 3388.59 374.126   4
   0  19   4 3849.74 375.325   4
   0 -19   4 3374.99 372.840   4
   0  19  -4 3322.61 373.443   3
   0  19   4 3717.90 370.432   3
   0 -19   4 3935.92 374.585   3
   0 -19  -4 3966.12 371.370   2
   0  19   4 3750.38 370.739   2
   0 -19   4 4110.10 374.415   2
   0  19  -4 3556.56 372.695   2
   0  19  -5 1513.41 139.032   1
   0 -19   5 1501.00 139.714   1
   0 -19  -5 1538.82 142.057   1
   0  19   5 1309.59 139.576   1
   0  19   5 1167.22 138.522   6
   0 -19  -5 1134.32 137.844   6
   0  19  -5 1176.38 147.206   6
   0 -19  -5 1406.14 136.907   3
   0 -19  -5 1471.61 139.241   2
   0  19  -5 1625.13 147.926   5
   0 -19  -5 1208.14 141.574   5
   0  19   5 1119.63 141.128   5
   0  19  -5 1442.75 145.351   4
   0 -19   5 1126.47 143.308   4
   0  19   5 1208.63 146.240   4
   0 -19   5 1270.26 144.036   3
   0  19   5 1345.41 136.333   3
   0  19   5 1262.42 137.448   2
   0 -19   5 1521.23 143.115   2
   0  19  -5 1269.11 141.715   2
   0 -19   6 3726.21 334.234   1
   0  19  -6 3829.54 333.566   1
   0 -19  -6 3522.91 335.351   1
   0  19   6 3570.89 334.090   1
   0  19  -6 3273.77 338.251   6
   0  19   6 3073.87 331.469   6
   0 -19  -6 2985.27 331.253   6
   0 -19  -6 3203.75 333.142   2
   0  19  -6 3281.06 338.675   5
   0  19   6 3282.93 334.013   5
   0 -19  -6 2957.88 334.048   5
   0  19  -6 3859.18 338.009   4
   0  19   6 2904.92 337.344   4
   0  19  -6 3161.26 335.719   3
   0  19   6 3330.77 332.246   2
   0  19  -6 3526.90 335.426   2
   0 -19   6 3399.87 336.321   2
   0  19   7 886.182 111.242   1
   0 -19  -7 1101.96 114.016   1
   0  19  -7 923.489 119.979   6
   0  19   7 1152.20 106.820   6
   0 -19  -7 959.264 105.913   3
   0  19  -7 863.078 109.177   1
   0 -19  -7 1007.88 110.806   2
   0 -19  -7 1168.47 108.331   6
   0  19  -7 1322.00 123.308   5
   0  19  -7 988.002 114.168   2
   0 -19   7 1009.06 116.652   2
   0 -19  -7 1187.74 116.129   5
   0  19  -7 1073.04 119.973   4
   0  19   7 1205.86 122.760   4
   0 -19   7 1002.49 116.178   3
   0  19  -7 927.237 115.246   3
   0  19   7 990.601 108.842   2
   0 -19   7 940.079 112.815   1
   0  19   8 2210.35 232.848   1
   0 -19  -8 2360.27 233.561   1
   0  19   8 2170.18 227.099   6
   0  19  -8 1727.11 235.796   6
   0 -19  -8 2154.43 227.169   3
   0 -19  -8 2518.70 231.756   2
   0  19  -8 2491.96 231.473   1
   0 -19  -8 2062.01 228.058   6
   0  19  -8 2578.78 239.658   5
   0  19   8 1847.33 232.755   5
   0  19  -8 2498.17 237.396   4
   0 -19  -8 1838.69 232.858   5
   0  19   8 2656.62 239.603   4
   0 -19   8 2245.78 235.478   3
   0  19  -8 2149.95 234.193   3
   0  19   8 2438.34 226.236   3
   0  19   8 2380.50 230.433   2
   0 -19   8 2682.50 233.018   1
   0 -19   9 33.4990 46.7612   1
   0  19   9-19.6266 29.3805   6
   0  19  -9-43.3345 42.0606   1
   0 -19  -9 6.40024 45.4504   2
   0  19   9-2.69821 45.0699   1
   0 -19  -9 32.6552 51.9723   1
   0 -19  -9 26.1928 38.0070   6
   0  19  -9-61.9281 62.4232   5
   0  19   9 29.6036 54.5332   5
   0  19  -9 3.19342 62.3039   4
   0 -19  -9-40.1978 58.0369   5
   0  19   9 7.01520 66.8355   4
   0  19  -9 39.5193 46.8583   3
   0  19   9-0.71156 21.8426   3
   0 -19   9-33.0285 54.9609   3
   0  19   9 68.5675 43.4756   2
   0 -19  -9-19.2178 29.4710   3
   0  19  -9 69.8723 49.7825   2
   0 -19   9 33.2498 51.8343   2
   0 -19  10-20.4583 48.9646   1
   0  19 -10 72.5103 63.0307   6
   0  19  10 101.120 29.6136   6
   0  19 -10 87.7127 41.3515   1
   0 -19 -10 46.5678 49.4386   2
   0 -19 -10 89.6149 39.4747   6
   0  19 -10 30.8983 64.9950   5
   0  19  10 5.06531 57.5557   5
   0  19 -10 137.853 68.8188   4
   0  19  10 150.391 70.4037   4
   0  19  10 17.1173 22.6844   3
   0  19 -10 43.5192 47.5653   3
   0 -19  10 62.0546 53.0838   3
   0  19  10 8.80105 43.3377   2
   0 -19  10 31.7133 58.2819   2
   0 -19 -10 101.841 31.3115   3
   0  19 -10 73.2770 48.8121   2
   0 -19  11 3058.79 317.686   2
   0  19  11 3506.22 312.658   2
   0  19 -11 3151.01 316.309   2
   0  19  11 3003.63 317.428   5
   0  19 -11 3445.48 320.219   4
   0  19  11 3238.19 306.885   3
   0  19  11 3453.40 323.026   4
   0  19 -11 3344.40 316.208   3
   0 -19  11 3124.26 316.807   3
   0  19  11 3171.52 306.906   3
   0  19  11 3114.19 315.635   1
   0  19  11 3255.72 315.208   1
   0  19  11 2757.17 312.805   2
   0  19  11 2800.16 307.187   6
   0  19  11 2789.79 307.189   6
   0  19 -11 3422.07 320.346   6
   0 -19  12 2491.01 215.698   1
   0  19 -12 1737.74 217.580   6
   0  19  12 1655.37 203.147   6
   0  19 -12 2220.64 210.934   1
   0  19  12 2238.83 213.561   1
   0  19  12 2508.69 215.351   1
   0  19 -12 1837.08 217.904   5
   0  19  12 1809.81 215.843   5
   0  19 -12 2329.44 221.405   4
   0  19 -12 2169.46 214.676   3
   0  19  12 2194.48 223.084   4
   0  19  12 2014.12 202.582   3
   0 -19  12 2276.65 215.352   3
   0  19  12 1926.73 202.641   3
   0  19  12 1940.97 210.834   2
   0 -19  12 2150.69 216.289   2
   0  19 -12 2108.66 213.504   2
   0  19  12 2478.87 210.337   2
   0  19 -13 572.777 98.5903   5
   0  19  13 624.314 94.9440   5
   0  19 -13 767.316 100.960   4
   0  19 -13 315.222 95.1286   6
   0  19  13 586.029 87.1642   1
   0  19  13 636.374 84.5028   2
   0  19 -13 537.652 82.2604   1
   0  19  13 853.854 88.7879   1
   0  19 -13 693.456 87.4472   3
   0  19  13 572.497 67.7383   3
   0  19  13 610.793 67.8939   3
   0 -19  13 681.535 90.0142   3
   0  19  13 733.178 82.4466   2
   0  19 -13 602.443 87.4701   2
   0 -19  13 821.351 95.9743   2
   0 -19  13 761.875 89.1472   1
   0  19  14-91.2200 75.4873   5
   0 -19  14-9.27405 58.5413   1
   0  19  14 4.73857 78.5021   4
   0  19  14 31.1742 54.8865   1
   0  19 -14 68.5797 68.9130   5
   0  19  14 9.03818 55.2959   2
   0  19  14-21.8665 55.7819   1
   0  19 -14 47.6491 49.8319   1
   0  19 -14 4.36964 67.3035   6
   0  19  14 15.7589 50.6048   2
   0 -19  14 47.4252 65.7356   2
   0  19 -14 10.4730 55.9130   2
   0  19 -15-13.4965 70.0220   6
   0  19 -15 117.902 53.6184   1
   0  19  15 113.124 59.2702   1
   0  19  15 32.0337 58.4946   2
   0  19  15 86.3485 73.8810   5
   0  19 -15 18.4060 81.9827   4
   0  19  15 188.614 84.9968   4
   0  19  15 129.072 57.0684   1
   0  19 -15 4.74917 75.0183   5
   0 -19  15 54.7466 61.1866   1
   0 -19  15 104.739 66.1624   2
   0  19 -16 83.1605 79.1065   6
   0  19  16-20.5641 58.6213   2
   0  19 -16 57.8814 53.5644   1
   0  19  16 109.847 60.6341   1
   0  19  16 165.549 81.4113   5
   0  19 -16 33.8085 82.6582   4
   0  19  16 139.839 87.8157   4
   0  19  16 95.9858 59.5671   1
   0  19 -16 103.222 77.8686   5
   0  19  16 26.7686 57.5840   2
   0 -19  16 173.488 66.0916   1
   0  19 -17 431.061 96.3582   5
   0 -19  17 548.599 81.6724   1
   0  19 -17 444.263 99.1373   4
   0  19 -17 255.676 93.3983   6
   0  19  17 508.193 80.3520   2
   0  19 -17 527.557 75.1625   1
   0  19  17 503.552 77.4202   2
   0  19  17 624.209 111.690   4
   0 -20   0 13277.9 1319.74   5
   0 -20   0 13203.6 1319.58   2
   0  20   0 13426.3 1318.89   1
   0 -20   0 12087.4 1319.49   4
   0  20   0 13867.9 1320.35   3
   0 -20   0 14397.7 1320.39   3
   0 -20   0 14097.3 1319.19   1
   0  20   0 12934.2 1320.66   6
   0  20   0 13487.5 1319.22   2
   0  20  -1 4722.15 455.538   6
   0  20   1 5222.26 454.742   6
   0 -20  -1 4392.42 452.107   1
   0 -20   1 4105.46 451.451   1
   0 -20   1 4587.61 453.689   5
   0 -20  -1 4461.44 452.943   5
   0 -20  -1 4872.45 452.255   2
   0 -20   1 4804.64 453.031   2
   0 -20  -1 4427.68 453.535   4
   0 -20   1 4289.12 453.251   4
   0  20   1 4793.90 452.931   3
   0  20  -1 4124.22 453.033   3
   0 -20  -1 5074.44 453.210   3
   0 -20   1 4504.37 453.675   3
   0  20  -1 5301.82 454.449   5
   0  20   1 4140.94 451.577   1
   0  20  -1 4300.50 451.477   1
   0  20   1 4575.68 451.712   2
   0  20  -1 4867.85 452.604   2
   0  20   2 1487.40 153.000   6
   0 -20  -2 1309.83 151.072   6
   0  20  -2 1421.04 156.076   6
   0 -20  -2 1526.94 150.581   1
   0 -20   2 1582.21 149.663   1
   0  20  -2 1180.18 153.733   5
   0  20   2 1404.20 151.572   5
   0 -20  -2 1372.12 151.999   5
   0 -20   2 1321.29 153.744   5
   0 -20  -2 1428.38 149.822   2
   0 -20   2 1551.07 151.601   2
   0 -20   2 1153.77 152.558   4
   0  20   2 1505.56 153.985   4
   0 -20  -2 1268.45 154.228   4
   0  20  -2 1552.92 152.252   3
   0  20   2 1499.20 149.920   3
   0 -20  -2 1665.53 150.235   3
   0 -20   2 970.359 149.770   3
   0  20   2 1467.38 150.104   1
   0  20  -2 1846.04 150.046   1
   0  20   2 1383.51 148.455   2
   0  20  -2 1522.03 150.893   2
   0  20  -3 118.359 33.4667   1
   0  20   3 128.268 44.6442   6
   0  20  -3 55.7958 51.8443   6
   0 -20  -3 36.6860 41.3810   6
   0 -20  -3 62.4580 34.5541   3
   0 -20  -3 98.2256 39.6765   1
   0  20   3 71.8450 35.4987   1
   0 -20   3 65.9287 36.3711   1
   0  20  -3 2.44646 51.1248   5
   0 -20  -3-9.02756 46.5902   5
   0  20   3 117.261 43.2430   5
   0  20  -3 90.9112 51.2396   4
   0 -20  -3 39.9285 51.1401   4
   0 -20   3 95.2925 49.0371   4
   0  20   3 48.1031 51.0226   4
   0  20   3 70.1952 33.0463   3
   0  20  -3 33.8620 41.4608   3
   0 -20   3 30.7355 45.5757   3
   0 -20   3 49.0773 43.6411   2
   0  20   3 71.3854 32.5417   2
   0 -20  -3 100.614 36.0866   2
   0  20  -3 70.7928 37.6886   2
   0 -20   4 2550.88 505.289   1
   0  20  -4 5402.05 507.251   1
   0 -20  -4 5487.23 508.496   1
   0  20   4 6173.15 508.514   1
   0 -20  -4 4662.04 506.461   6
   0  20  -4 5300.50 511.990   6
   0 -20  -4 5865.08 506.897   3
   0  20  -4 5943.12 511.466   5
   0 -20  -4 4624.53 507.368   5
   0  20   4 4792.55 507.224   5
   0  20  -4 5175.98 509.867   4
   0 -20   4 4695.26 508.395   4
   0  20   4 5250.76 510.710   4
   0 -20  -4 4563.15 509.315   4
   0  20   4 5380.84 506.495   3
   0 -20   4 5808.08 510.532   3
   0  20  -4 5467.73 509.884   3
   0 -20   4 5778.88 509.956   2
   0  20   4 5009.98 506.321   2
   0 -20  -4 5617.88 507.324   2
   0  20  -4 5186.23 508.848   2
   0 -20   5 97.6959 41.7332   1
   0  20  -5 69.3117 38.5591   1
   0  20   5 63.0382 38.8391   1
   0 -20  -5 81.0950 43.3098   1
   0  20  -5 270.022 57.9535   6
   0 -20  -5 279.132 41.7383   6
   0  20   5 218.688 44.4881   6
   0 -20  -5 167.804 34.6595   3
   0 -20  -5 170.968 42.1617   2
   0  20  -5 49.1528 56.4269   5
   0 -20  -5 161.923 50.7326   5
   0  20   5 221.642 48.3983   5
   0  20  -5 223.744 57.1690   4
   0  20   5 235.045 59.7884   4
   0 -20   5 169.254 54.3358   4
   0  20   5 111.548 33.7012   3
   0  20   5 121.189 34.3286   2
   0 -20   5 115.971 47.7892   2
   0  20  -5 181.929 43.6494   2
   0  20  -6 3933.38 394.167   1
   0 -20   6 4572.86 395.489   1
   0  20  -6 3821.79 398.988   6
   0 -20  -6 3526.28 392.118   6
   0  20   6 3776.26 392.802   6
   0 -20  -6 3715.46 393.877   2
   0  20   6 4314.38 395.434   1
   0 -20  -6 4418.16 396.299   1
   0  20  -6 4411.02 399.845   5
   0 -20  -6 3654.36 394.891   5
   0  20   6 4294.16 395.134   5
   0  20  -6 4150.21 397.783   4
   0  20   6 3848.84 399.050   4
   0  20   6 3425.53 391.652   3
   0 -20   6 4485.58 397.711   3
   0  20  -6 4046.56 397.217   3
   0  20   6 3988.74 393.089   2
   0 -20   6 4231.86 397.643   2
   0  20  -6 4026.78 396.016   2
   0  20   7 820.824 93.2688   1
   0 -20  -7 858.469 96.9007   1
   0  20   7 771.672 88.4658   6
   0  20  -7 889.058 103.618   6
   0  20  -7 693.711 90.4085   1
   0 -20  -7 851.739 92.6767   2
   0  20  -7 810.406 103.784   5
   0 -20  -7 853.886 89.6831   6
   0  20  -7 808.791 94.5386   2
   0  20  -7 756.533 102.761   4
   0 -20  -7 643.339 96.7665   5
   0  20   7 851.449 104.968   4
   0 -20   7 804.835 100.060   3
   0  20  -7 889.625 97.0747   3
   0  20   7 829.550 89.9878   2
   0 -20   7 736.124 96.8834   2
   0 -20   7 845.160 94.0508   1
   0  20  -8 215.593 54.3481   1
   0 -20   8 447.546 60.0635   1
   0 -20  -8 388.504 63.2484   1
   0  20   8 380.100 58.8344   1
   0  20   8 230.788 47.4946   6
   0 -20  -8 366.584 47.2847   3
   0 -20  -8 378.222 57.4840   2
   0  20  -8 377.970 72.1547   5
   0 -20  -8 381.577 51.9766   6
   0  20   8 361.884 64.2151   5
   0 -20  -8 242.236 66.1918   5
   0  20  -8 409.297 74.3187   4
   0  20   8 533.157 77.7126   4
   0  20   8 344.297 43.7185   3
   0  20  -8 434.671 62.1091   3
   0 -20   8 367.189 63.3210   3
   0  20   8 313.831 53.1031   2
   0  20  -8 422.515 61.5250   2
   0 -20   9 137.248 50.0496   1
   0 -20  -9 30.4126 54.1438   1
   0  20   9 102.998 32.2175   6
   0  20  -9 60.5196 64.9644   6
   0 -20  -9 71.4060 30.8359   3
   0  20  -9 106.333 41.9720   1
   0 -20  -9 106.909 49.7700   2
   0  20  -9 160.006 65.8147   5
   0 -20  -9 131.726 40.1881   6
   0  20   9 212.339 59.3155   5
   0 -20  -9 110.280 61.1149   5
   0  20  -9 87.5767 67.5049   4
   0  20   9 135.116 67.9416   4
   0  20  -9 120.918 51.7139   3
   0 -20   9 195.996 56.2603   3
   0  20   9 95.4473 25.7333   3
   0  20   9 161.679 44.5342   2
   0 -20   9 101.481 59.2203   2
   0  20  -9 154.060 52.9616   2
   0 -20  10 2517.68 211.537   1
   0  20  10 1881.33 202.492   6
   0  20 -10 1882.54 215.011   6
   0 -20 -10 2029.21 209.302   2
   0  20 -10 2112.81 209.516   1
   0  20  10 2241.99 212.428   1
   0  20 -10 2098.60 217.150   5
   0  20  10 1943.57 212.938   5
   0  20 -10 2273.89 219.380   4
   0  20 -10 2147.37 212.323   3
   0  20  10 2215.31 219.363   4
   0  20  10 1887.61 201.497   3
   0 -20  10 2156.09 213.695   3
   0  20  10 2111.32 208.906   2
   0 -20 -10 1903.81 202.897   3
   0  20 -10 2254.60 212.294   2
   0 -20  10 2333.68 215.547   2
   0  20  11 144.451 33.5708   6
   0  20 -11 150.004 71.5943   6
   0  20  11 257.851 58.8870   1
   0  20  11 400.158 59.5311   1
   0  20 -11 213.574 70.2208   5
   0  20  11 343.835 69.4511   5
   0  20 -11 193.674 73.8549   4
   0  20  11 113.904 76.2122   4
   0  20  11 220.946 29.9683   3
   0  20  11 186.055 29.9292   3
   0  20 -11 237.393 58.9652   3
   0 -20  11 214.102 62.7493   3
   0  20  11 313.241 53.7329   2
   0  20 -11 263.121 59.0949   2
   0 -20  11 355.514 68.6529   2
   0  20  11 272.430 49.3229   2
   0  20 -12 16.7926 66.7366   6
   0  20 -12 24.4295 48.3764   1
   0  20  12 47.0128 52.2959   1
   0  20  12-3.22390 53.7787   1
   0  20 -12-68.9546 67.7677   5
   0  20  12 86.1622 67.7327   5
   0  20 -12 103.359 74.7887   4
   0  20  12 15.5239 48.3363   2
   0  20 -12 29.9904 54.8709   3
   0  20  12 25.3849 18.6834   3
   0  20  12-5.61347 18.6504   3
   0 -20  12-23.2825 57.7305   3
   0 -20  12-24.0392 57.4966   1
   0 -20  12-100.905 68.9288   2
   0  20  12 113.235 46.7679   2
   0  20 -12-36.6201 52.2204   2
   0 -20  13 37.9020 60.9508   1
   0  20 -13 56.3713 66.9641   6
   0  20  13-6.06400 54.8821   1
   0  20 -13 31.5237 49.5376   1
   0  20  13 70.6392 54.7024   1
   0  20 -13-22.5124 74.9307   5
   0  20  13-46.9634 69.8388   5
   0  20 -13-37.6559 78.0126   4
   0  20  13-4.57250 80.2351   4
   0 -20  13-3.39868 60.6865   3
   0  20  13-17.0513 47.1701   2
   0 -20  13 96.5823 64.2892   2
   0  20 -13-17.1943 53.3426   2
   0  20  13-8.34594 52.7754   2
   0  20 -14 588.155 100.289   5
   0  20  14 573.035 97.9594   5
   0  20  14 705.346 84.9694   2
   0 -20  14 718.835 88.1680   1
   0  20  14 638.849 105.638   4
   0  20  14 646.219 89.4054   1
   0  20 -14 578.549 83.3777   1
   0  20  14 651.481 87.6890   1
   0  20 -14 377.491 96.2487   6
   0 -20  14 562.965 92.0474   2
   0  20  14 771.662 84.7820   2
   0  20 -14 620.024 86.2210   2
   0  20  15 339.934 85.8086   5
   0  20 -15 373.215 89.1778   4
   0  20  15 472.571 97.0615   4
   0  20  15 368.346 72.2365   1
   0  20 -15 278.584 83.7287   5
   0  20 -15 389.758 65.9696   1
   0  20  15 292.822 71.2099   1
   0 -20  15 362.527 74.8935   1
   0  20 -15 296.657 82.1845   6
   0  20 -16 102.962 77.0711   6
   0  20  16 197.379 63.0300   1
   0  20 -16 80.7965 54.3877   1
   0  20  16 172.260 61.6607   2
   0  20 -16 69.5153 76.7117   5
   0  20  16 188.072 82.4979   5
   0  20 -16 179.926 85.1221   4
   0  20  16 57.4257 90.6321   4
   0  20  16 207.843 65.0196   1
   0 -20  16 197.748 64.9025   1
   0  20  16 237.019 59.1760   2
   0  21   0 44.5737 47.2846   5
   0 -21   0 24.5479 47.9819   5
   0 -21   0-21.4293 37.6070   2
   0 -21   0 38.0293 48.9521   4
   0  21   0 25.3977 38.9379   3
   0 -21   0 2.07188 40.0247   3
   0  21   0-21.5371 48.5519   6
   0 -21   0-7.95083 33.6935   1
   0  21   0 3.17691 34.2478   1
   0  21   0 15.3243 36.0098   2
   0  21  -1 385.402 64.2125   5
   0 -21  -1 228.458 60.2145   5
   0 -21   1 314.468 65.1052   5
   0 -21   1 469.200 56.5855   2
   0 -21  -1 366.197 55.9907   2
   0 -21   1 306.499 63.7606   4
   0  21   1 377.717 65.0895   4
   0 -21  -1 381.298 65.3144   4
   0 -21  -1 450.479 57.6912   3
   0  21  -1 313.691 56.7346   3
   0 -21   1 352.908 59.2669   3
   0  21   1 325.245 54.1299   3
   0  21  -1 375.739 65.4169   6
   0  21   1 331.667 64.0572   6
   0 -21  -1 432.306 56.7579   1
   0 -21   1 438.118 54.3958   1
   0  21  -1 537.672 53.7781   1
   0  21   1 490.789 52.3908   1
   0  21  -1 438.108 55.9192   2
   0  21   1 245.008 52.4687   2
   0  21  -2 14741.5 1224.47   1
   0  21   2 13768.1 1224.30   1
   0  21   2 11788.3 1224.85   6
   0  21  -2 12822.1 1227.07   6
   0 -21  -2 10813.9 1223.49   6
   0 -21   2 13802.4 1223.99   1
   0 -21  -2 14684.5 1225.02   1
   0  21  -2 10857.9 1225.20   5
   0 -21  -2 11673.4 1223.85   5
   0  21  -2 13559.0 1225.52   4
   0  21   2 11002.7 1225.00   4
   0 -21  -2 11252.0 1224.57   4
   0 -21   2 11925.0 1224.28   4
   0  21   2 12251.0 1224.10   3
   0  21  -2 11621.1 1225.17   3
   0 -21   2 13148.6 1225.75   3
   0 -21  -2 13317.5 1224.68   3
   0 -21  -2 13141.1 1224.00   2
   0 -21   2 11376.9 1224.60   2
   0  21   2 11642.8 1223.16   2
   0  21  -2 11469.2 1224.33   2
   0  21  -3 41.4435 34.8877   1
   0 -21  -3 104.009 43.4737   6
   0  21   3 70.0653 44.2609   6
   0  21  -3 81.2288 54.9486   6
   0 -21  -3 100.829 37.7310   3
   0  21   3 47.4566 36.2502   1
   0 -21   3 5.00239 36.5927   1
   0 -21  -3 33.9016 38.5186   1
   0  21  -3 106.649 52.4950   5
   0 -21  -3 97.0723 46.6243   5
   0  21   3 33.1745 45.3055   5
   0  21  -3 14.7147 50.2251   4
   0 -21  -3 76.4763 54.7793   4
   0 -21   3 28.1427 49.4062   4
   0  21   3 54.9229 50.0274   4
   0  21   3 47.2850 34.7765   3
   0 -21   3 39.0120 46.7929   3
   0  21  -3 27.5297 40.0106   3
   0 -21   3 64.4404 43.8371   2
   0 -21  -3 34.4877 36.2448   2
   0  21   3 49.6823 33.0297   2
   0  21  -3 15.0737 41.0596   2
   0  21  -4 3835.63 425.706   1
   0 -21   4 4451.23 426.922   1
   0 -21  -4 4417.92 427.856   1
   0  21   4 4436.50 427.087   1
   0  21  -4 5003.21 432.355   6
   0 -21  -4 4121.07 425.858   6
   0 -21  -4 4439.17 426.138   3
   0  21  -4 4875.92 430.704   5
   0  21   4 4601.55 427.069   5
   0 -21  -4 3999.56 426.949   5
   0  21  -4 4100.65 429.157   4
   0  21   4 5088.20 430.726   4
   0 -21   4 4000.80 427.497   4
   0  21   4 4111.13 425.499   3
   0 -21  -4 4051.02 426.002   2
   0 -21   4 4192.60 428.410   2
   0  21   4 4389.79 425.565   2
   0  21  -4 4210.15 427.683   2
   0 -21   5 109.640 40.7114   1
   0  21  -5 37.3942 37.0873   1
   0 -21  -5 66.2205 41.2143   1
   0  21   5 14.1660 37.2625   1
   0 -21  -5 16.4636 39.9639   6
   0  21   5 31.1753 41.5287   6
   0  21  -5 35.5118 56.4550   6
   0 -21  -5 50.1771 33.2554   3
   0 -21  -5 33.8901 39.0869   2
   0  21  -5 56.6443 56.8113   5
   0  21   5 26.6404 45.3423   5
   0 -21  -5 36.7739 48.9066   5
   0  21  -5 30.8905 56.0931   4
   0  21   5 69.9415 59.0447   4
   0 -21   5 56.4680 54.0010   4
   0 -21   5 80.6996 49.7818   3
   0  21  -5 38.1927 45.8919   3
   0  21   5 62.1378 31.9809   3
   0  21   5 91.3815 34.7155   2
   0 -21   5 43.6189 48.7677   2
   0  21  -5 90.9485 44.9235   2
   0 -21   6 937.818 104.550   1
   0  21  -6 780.987 102.185   1
   0 -21  -6 1169.13 108.425   1
   0  21   6 1000.69 104.645   1
   0  21  -6 1001.72 114.367   6
   0  21   6 1122.27 102.483   6
   0 -21  -6 848.095 101.223   6
   0 -21  -6 908.196 99.5906   3
   0 -21  -6 911.144 103.693   2
   0  21  -6 856.359 114.218   5
   0 -21  -6 1100.90 108.257   5
   0  21  -6 880.715 112.427   4
   0  21   6 984.723 115.655   4
   0  21  -6 989.830 107.884   3
   0 -21   6 852.338 108.485   3
   0  21   6 834.419 98.8315   3
   0  21   6 1005.03 101.358   2
   0 -21   6 993.613 109.660   2
   0  21  -6 937.023 106.967   2
   0  21   7 1311.66 131.041   1
   0 -21  -7 1135.64 132.797   1
   0  21   7 1068.13 127.161   6
   0  21  -7 1078.40 139.813   6
   0 -21  -7 1304.32 130.381   2
   0 -21  -7 878.088 127.792   6
   0  21  -7 1252.96 138.296   5
   0 -21   7 1348.41 137.431   2
   0  21  -7 1008.32 139.147   4
   0 -21  -7 1038.37 134.794   5
   0  21   7 1103.96 140.235   4
   0  21  -7 1250.37 134.937   3
   0 -21   7 1264.46 136.370   3
   0  21   7 1183.09 128.434   2
   0  21  -7 1445.03 130.461   1
   0 -21   7 1720.67 133.335   1
   0 -21   8 5804.36 558.715   1
   0  21   8 5655.70 558.561   1
   0 -21  -8 6288.71 560.020   1
   0  21   8 5085.64 554.116   6
   0 -21  -8 5475.59 554.256   3
   0 -21  -8 5962.31 557.557   2
   0  21  -8 6115.60 557.886   1
   0  21  -8 6097.56 563.026   5
   0 -21  -8 5282.04 554.448   6
   0  21   8 6233.06 558.369   5
   0  21  -8 6695.04 562.376   4
   0 -21  -8 5042.75 557.905   5
   0  21   8 5841.43 562.831   4
   0 -21   8 5165.40 559.758   3
   0  21  -8 5735.60 560.149   3
   0  21   8 5337.27 556.250   2
   0  21  -8 5440.24 559.409   2
   0 -21   8 5788.30 560.866   2
   0 -21   9 136.757 50.1477   1
   0 -21  -9 16.8437 53.0623   1
   0  21  -9-3.84425 64.7510   6
   0  21   9 20.8200 31.1884   6
   0 -21  -9 15.6701 30.9832   3
   0  21  -9 60.8623 42.3591   1
   0 -21  -9 53.5582 47.2824   2
   0  21  -9 60.7596 67.3657   5
   0  21   9 2.26683 56.4275   5
   0  21  -9 137.776 68.4348   4
   0  21   9 105.029 68.5572   4
   0  21  -9 40.6161 49.0795   3
   0 -21   9 106.064 56.1650   3
   0  21   9 37.6103 24.5025   3
   0  21   9 79.4458 42.4145   2
   0 -21   9 12.4761 57.1258   2
   0  21  -9 15.0678 47.5147   2
   0  21  10 17.4039 27.4936   6
   0  21 -10 131.807 63.8036   6
   0 -21 -10 102.296 50.4593   2
   0  21 -10 17.4543 43.5340   1
   0 -21 -10 2.96589 55.8233   1
   0  21  10 41.1681 50.2443   1
   0 -21 -10 26.8902 27.8264   3
   0  21 -10-6.29780 49.7068   2
   0  21  10-25.0555 58.3974   5
   0  21 -10 3.54147 69.5988   4
   0  21  10 15.5316 72.8314   4
   0 -21  10 28.8868 56.9871   3
   0  21  10 33.6662 20.4400   3
   0  21 -10-25.7189 51.4220   3
   0 -21  10 26.1478 58.5659   2
   0  21  10 52.8002 45.3649   2
   0 -21  10-2.59842 49.0680   1
   0  21 -11 20.6919 65.9180   6
   0  21  11 22.6871 50.6077   1
   0  21  11-15.4606 53.5796   1
   0  21 -11 45.9548 70.0178   5
   0  21  11 13.8322 63.4724   5
   0  21 -11 90.4328 70.6253   4
   0  21  11 61.9013 76.7332   4
   0  21  11 41.2339 16.6227   3
   0  21 -11-3.29824 52.5321   3
   0  21  11 27.6838 16.5235   3
   0 -21  11 16.4629 58.6853   3
   0  21  11 71.4650 48.6653   2
   0  21 -11 52.0207 51.0133   2
   0 -21  11 30.5863 61.0829   2
   0  21  11 58.0969 42.9266   2
   0  21 -12 440.638 95.2864   6
   0  21 -12 572.364 80.2055   1
   0  21  12 676.678 86.3887   1
   0  21  12 647.243 86.7445   1
   0  21 -12 525.202 95.2424   5
   0  21  12 569.989 92.7826   5
   0  21 -12 783.523 103.547   4
   0  21  12 656.337 83.0624   2
   0  21 -12 617.563 86.0877   3
   0 -21  12 582.690 89.2511   3
   0 -21  12 672.780 87.1528   1
   0  21 -12 606.114 83.9820   2
   0  21  12 676.890 79.6766   2
   0 -21  12 601.848 91.9569   2
   0 -21  13 162.294 62.8764   1
   0  21 -13 246.612 75.3183   5
   0  21  13 146.426 72.7335   5
   0  21 -13 190.082 83.5967   4
   0  21  13 226.621 85.5234   4
   0  21  13 183.329 60.4426   1
   0  21 -13 21.9213 71.3874   6
   0  21 -13 190.555 53.6906   1
   0  21  13 156.084 57.4495   1
   0  21  13 207.874 55.6617   2
   0  21  13 97.0407 51.1388   2
   0 -21  13 206.839 67.9764   2
   0  21 -13 194.426 58.3116   2
   0 -21  14 967.465 118.855   1
   0  21 -14 970.510 124.747   5
   0  21  14 977.798 124.792   5
   0  21 -14 1044.37 125.486   4
   0  21  14 931.925 129.626   4
   0  21  14 989.311 116.904   1
   0  21  14 1049.98 115.489   1
   0  21 -14 1167.32 111.752   1
   0  21  14 1025.07 113.030   2
   0  21 -14 955.630 114.706   2
   0  21  14 1002.86 111.313   2
   0 -21  14 964.828 119.896   2
   0  21 -15-4.85656 79.0254   5
   0  21 -15 51.6937 82.1186   4
   0  21  15 30.4430 85.9475   4
   0  21  15 54.5026 59.3112   1
   0  21  15-22.9158 59.2458   1
   0  21 -15-28.2327 53.1006   1
   0  21 -15 9.25893 73.4014   6
   0  21  15 27.1655 77.4414   5
   0 -21  15-34.5616 66.0072   1
   0  21 -16 85.2519 83.6016   5
   0  21  16 112.128 80.3113   5
   0  21 -16 58.7153 85.9964   4
   0  21  16 15.8545 87.4278   4
   0  21  16 13.4616 59.6155   1
   0  21 -16-22.7291 52.6022   1
   0  21 -16 23.6938 74.6705   6
   0 -21  16 80.8595 64.0557   1
   0  22   0 764.282 100.686   1
   0  22   0 1063.56 107.859   5
   0 -22   0 942.274 108.317   5
   0  22   0 1198.76 111.290   4
   0 -22   0 930.713 109.074   4
   0  22   0 995.050 103.947   3
   0 -22   0 939.856 104.904   3
   0  22   0 1060.80 110.705   6
   0 -22   0 938.965 102.459   1
   0 -22   0 977.057 104.882   2
   0  22   0 826.726 102.349   2
   0  22  -1 2618.23 255.322   1
   0  22   1 2553.90 255.148   1
   0  22  -1 2411.59 258.051   5
   0 -22  -1 2392.40 256.832   5
   0 -22   1 1953.10 257.727   5
   0  22  -1 2616.01 258.464   4
   0  22   1 2488.17 258.780   4
   0 -22  -1 2106.98 257.892   4
   0 -22   1 2099.22 257.588   4
   0  22  -1 2369.18 256.909   3
   0 -22   1 2356.18 257.299   3
   0 -22  -1 2714.59 257.044   3
   0  22   1 2127.63 255.793   3
   0  22  -1 2784.70 260.395   6
   0  22   1 2757.24 259.248   6
   0 -22   1 2813.77 255.352   1
   0 -22  -1 2776.36 256.112   1
   0 -22  -1 3007.94 256.438   2
   0 -22   1 2749.54 256.754   2
   0  22  -1 2571.24 256.159   2
   0  22   1 2447.72 254.788   2
   0  22   2 1803.63 197.609   1
   0  22  -2 2104.40 198.248   1
   0  22  -2 1830.50 203.346   6
   0  22   2 1808.83 201.245   6
   0 -22   2 2277.13 198.201   1
   0 -22  -2 1945.72 199.149   1
   0  22  -2 1994.49 202.549   5
   0 -22  -2 2064.44 200.057   5
   0  22  -2 1879.61 201.888   4
   0 -22   2 1797.86 201.227   4
   0 -22  -2 1968.08 202.675   4
   0  22   2 1704.65 202.131   4
   0  22  -2 1805.06 199.455   3
   0 -22   2 1980.41 200.867   3
   0 -22  -2 2161.46 199.238   3
   0  22   2 1930.94 198.596   3
   0 -22  -2 2017.50 198.759   2
   0 -22   2 2160.36 199.776   2
   0  22  -2 2079.06 199.330   2
   0  22   2 1621.53 196.612   2
   0  22  -3 321.830 47.2344   1
   0  22   3 232.147 50.1303   1
   0 -22   3 258.055 48.9392   1
   0 -22  -3 307.621 52.3793   1
   0  22  -3 241.045 62.6459   6
   0 -22  -3 218.249 53.5420   6
   0  22   3 325.194 57.4957   6
   0 -22  -3 324.375 48.7144   3
   0  22  -3 289.272 62.0988   5
   0 -22  -3 359.114 56.4246   5
   0  22  -3 283.589 62.2885   4
   0 -22   3 288.691 61.0271   4
   0 -22  -3 254.496 64.5374   4
   0  22   3 401.128 64.2449   4
   0  22   3 241.822 46.9155   3
   0 -22   3 329.917 57.5696   3
   0 -22   3 312.037 55.5603   2
   0  22   3 260.612 45.3990   2
   0 -22  -3 282.318 48.1081   2
   0  22  -3 220.053 50.9861   2
   0  22  -4 572.401 72.8051   1
   0 -22  -4 570.001 77.1576   1
   0 -22   4 661.344 75.5071   1
   0  22   4 528.796 75.0678   1
   0  22  -4 859.613 89.3978   6
   0 -22  -4 711.326 77.4674   6
   0  22   4 679.510 79.1065   6
   0 -22  -4 506.272 73.2521   3
   0 -22  -4 651.989 74.3650   2
   0  22  -4 715.010 86.5163   5
   0 -22  -4 521.625 79.8306   5
   0  22   4 762.624 79.0336   5
   0  22  -4 476.216 85.7275   4
   0 -22   4 652.509 82.5958   4
   0  22   4 703.395 85.8754   4
   0  22   4 564.090 73.3548   3
   0  22  -4 490.142 79.8414   3
   0 -22   4 659.256 79.9768   2
   0  22   4 647.725 71.7949   2
   0  22  -4 633.096 77.9384   2
   0 -22   5 2750.08 226.055   1
   0  22  -5 2381.88 224.691   1
   0 -22  -5 2299.65 226.936   1
   0  22   5 2102.95 225.629   1
   0 -22  -5 1798.50 223.564   6
   0  22  -5 2376.94 231.617   6
   0 -22  -5 2309.75 223.209   3
   0 -22  -5 2286.53 224.852   2
   0  22  -5 2124.75 231.127   5
   0 -22  -5 1832.59 225.754   5
   0  22  -5 2340.91 229.753   4
   0  22   5 2002.48 230.656   4
   0  22  -5 2298.28 227.952   3
   0  22   5 1983.45 222.963   3
   0 -22   5 2231.47 228.434   3
   0 -22   5 2185.35 228.699   2
   0  22   5 2272.88 223.175   2
   0  22  -5 2184.32 227.114   2
   0 -22  -6 42.8000 47.5137   1
   0  22   6 88.7144 41.6471   1
   0  22  -6 10.4940 63.7557   6
   0  22   6-8.38865 41.6489   6
   0 -22  -6 46.6556 34.0878   3
   0 -22  -6 17.1275 40.3750   6
   0  22  -6 75.7720 59.1371   5
   0  22  -6 10.5971 45.1738   2
   0 -22  -6 27.5096 51.7997   5
   0  22  -6 5.29386 59.1557   4
   0 -22   6 71.8524 52.6556   2
   0  22   6 7.79739 34.4710   2
   0  22   6-14.9002 62.1740   4
   0  22   6 5.21766 30.2500   3
   0  22  -6 11.6560 47.1433   3
   0 -22   6 43.0877 51.0735   3
   0 -22  -6-43.3476 40.8645   2
   0  22  -6 34.5559 37.8643   1
   0 -22   6 59.0155 41.9842   1
   0  22   7 356.998 55.7884   6
   0 -22  -7 498.223 60.0331   2
   0  22  -7 348.360 75.2732   5
   0 -22   7 482.143 61.9389   1
   0  22  -7 449.923 59.3015   1
   0  22  -7 309.087 73.3698   4
   0 -22  -7 306.855 66.8128   5
   0  22   7 328.116 78.2302   4
   0 -22   7 384.043 67.5440   3
   0  22   7 315.334 49.7085   3
   0  22  -7 413.979 65.6746   3
   0  22   7 371.622 53.7560   2
   0  22   7 343.910 59.3416   1
   0 -22  -7 499.749 66.9772   1
   0 -22   8 18.4134 47.0573   1
   0  22  -8 62.3679 43.1838   1
   0  22   8-2.51662 44.5029   1
   0 -22  -8 34.8820 52.5552   1
   0  22   8 42.8342 35.7946   6
   0  22  -8-26.7049 62.1042   6
   0 -22  -8 79.9665 32.3969   3
   0 -22  -8 79.3908 45.4706   2
   0  22  -8 43.9273 63.2475   5
   0  22   8-33.1564 52.3604   5
   0  22  -8 83.6693 68.0347   4
   0  22   8-31.0646 67.3002   4
   0  22  -8 3.12071 50.7531   3
   0 -22   8-3.08355 55.8894   3
   0  22   8 7.18779 37.3720   2
   0 -22   8 36.3190 55.4505   2
   0  22  -8 64.3290 45.7271   2
   0 -22   9 810.667 90.7405   1
   0  22  -9 727.816 102.360   6
   0  22   9 733.215 78.8482   6
   0 -22  -9 663.235 77.7318   3
   0  22  -9 724.077 85.8838   1
   0 -22  -9 744.645 89.1289   2
   0  22  -9 639.563 99.9710   5
   0  22   9 591.579 91.7822   5
   0  22  -9 696.423 102.660   4
   0  22   9 781.824 105.381   4
   0  22   9 614.268 75.8151   3
   0 -22   9 781.019 97.7566   3
   0  22  -9 766.281 91.3911   3
   0  22   9 817.227 85.4595   2
   0 -22   9 897.358 97.0273   2
   0  22  -9 830.221 91.8445   2
   0  22 -10 4.08069 65.3548   6
   0 -22 -10-2.32192 51.6341   2
   0 -22 -10 93.2050 59.9175   1
   0  22  10 123.551 50.0902   1
   0  22 -10 31.9452 52.7214   2
   0  22  10 17.3490 58.9142   5
   0  22 -10 32.3113 71.8310   4
   0  22  10 43.2044 73.3903   4
   0  22 -10 45.7237 51.5119   3
   0 -22  10 68.4775 58.6630   3
   0  22  10 67.8869 20.9661   3
   0 -22  10 95.8837 62.3246   2
   0  22  10 133.618 47.4789   2
   0 -22  10 141.968 53.0655   1
   0  22 -11 215.241 76.8576   6
   0  22 -11 348.925 57.6323   1
   0  22  11 373.154 64.0630   1
   0  22  11 369.151 66.4921   1
   0  22 -11 378.178 80.6350   5
   0  22  11 262.125 71.4120   5
   0  22 -11 251.690 78.8453   4
   0  22  11 322.390 87.3739   4
   0  22 -11 337.864 66.5919   3
   0 -22  11 323.753 70.7562   3
   0  22  11 351.928 61.3625   2
   0 -22  11 361.471 74.2692   2
   0  22  11 380.676 57.0128   2
   0  22 -11 332.627 65.1508   2
   0  22 -12 200.323 81.1490   6
   0  22 -12 422.573 65.1667   1
   0  22  12 455.819 72.1858   1
   0  22  12 438.167 72.3221   1
   0  22 -12 448.749 85.7181   5
   0  22  12 339.165 77.5378   5
   0  22 -12 312.700 89.7926   4
   0 -22  12 507.425 75.3620   1
   0 -22  12 460.218 78.3412   3
   0  22 -12 456.177 71.8693   2
   0 -22  12 476.828 80.6551   2
   0  22  12 404.364 62.9371   2
   0  22  12 494.856 68.6353   2
   0  22 -13-97.2545 74.0366   5
   0  22  13 91.2197 71.3589   5
   0  22  13 33.0648 51.8336   2
   0 -22  13-9.28056 59.9222   1
   0  22  13-23.2841 81.7630   4
   0  22  13 3.40113 56.5968   1
   0  22  13-3.08623 57.1576   1
   0  22 -13 31.9983 48.2237   1
   0  22 -13 4.45647 71.1272   6
   0 -22  13 65.9539 67.2778   2
   0  22  13-2.41540 46.8916   2
   0  22 -13-38.5612 54.6965   2
   0  22 -14 36.6163 76.6201   6
   0  22  14 163.064 61.1595   1
   0  22 -14 185.240 54.3559   1
   0  22  14 243.243 75.1972   5
   0  22 -14 229.613 85.1019   4
   0  22  14 142.286 88.6884   4
   0  22  14 198.721 62.5791   1
   0  22 -14 218.413 79.6252   5
   0 -22  14 287.734 69.4853   1
   0 -22  14 187.858 71.7489   2
   0  22 -15 319.300 89.0553   5
   0  22  15 269.244 86.3183   5
   0  22 -15 402.380 95.8069   4
   0  22  15 317.679 93.8280   4
   0  22  15 464.735 74.8938   1
   0  22  15 441.796 73.4510   1
   0  22 -15 526.863 67.2882   1
   0  22 -15 234.502 85.0405   6
   0 -22  15 385.838 79.0394   1
   0  23   0-22.1233 37.7242   2
   0 -23   0 28.2378 51.9692   5
   0  23   0 48.5913 49.8673   5
   0  23   0 66.9914 54.5609   4
   0 -23   0-20.5080 54.4466   4
   0 -23   0-4.49701 44.3713   3
   0  23   0 15.9113 40.3671   3
   0  23   0-2.59772 52.8885   6
   0 -23   0-69.6063 41.6029   1
   0 -23   0-7.73578 42.1753   2
   0  23   0 34.3724 36.2907   1
   0  23   1 93.8886 36.4563   1
   0  23  -1 82.1690 36.8669   1
   0  23  -1 47.9885 51.9996   5
   0 -23  -1 49.9661 51.2753   5
   0  23   1 65.3723 49.8273   5
   0  23  -1 77.2294 54.6025   4
   0 -23  -1 70.9357 56.0961   4
   0 -23   1-1.84579 52.5572   4
   0  23   1 61.6998 53.2856   4
   0  23   1 68.9227 39.8329   3
   0 -23   1 89.1042 48.1456   3
   0  23  -1 40.9479 41.9324   3
   0 -23  -1 21.3122 42.6407   3
   0  23  -1-22.2009 55.0989   6
   0  23   1 4.88077 52.1132   6
   0 -23   1 68.4820 37.5628   1
   0 -23  -1 68.1992 38.7464   1
   0 -23  -1 35.1598 41.0815   2
   0 -23   1 51.5636 40.5727   2
   0  23   1 53.5878 38.4752   2
   0  23  -1 81.9884 38.7175   2
   0  23  -2 88.0440 39.1255   1
   0  23   2 45.6665 38.4455   1
   0  23  -2-12.5763 53.7176   5
   0 -23  -2 46.4710 49.6197   5
   0  23  -2 63.9510 54.0264   4
   0  23   2 6.90741 56.1352   4
   0 -23  -2 53.4682 56.1872   4
   0 -23   2 60.9652 52.8246   4
   0  23   2 24.0937 39.1347   3
   0 -23   2 83.7451 50.1674   3
   0 -23  -2 14.0531 42.3974   3
   0  23  -2 78.7154 42.4536   3
   0  23  -2 70.8120 56.8039   6
   0  23   2 40.6196 51.7546   6
   0 -23   2 33.8819 38.4826   1
   0 -23  -2 1.91846 41.0486   1
   0 -23   2 37.2975 43.8980   2
   0 -23  -2 95.7740 41.6116   2
   0  23  -2 64.0341 40.5003   2
   0  23   2 60.4566 36.6077   2
   0  23   3 622.044 83.6013   1
   0  23  -3 525.429 82.0853   1
   0 -23  -3 852.105 86.3481   1
   0 -23   3 787.814 84.3728   1
   0  23   3 850.523 90.5079   6
   0  23  -3 646.373 95.1405   6
   0  23  -3 895.394 94.8353   5
   0 -23  -3 590.682 88.7145   5
   0  23  -3 628.754 93.0021   4
   0  23   3 779.592 94.7123   4
   0 -23   3 640.092 91.1260   4
   0 -23  -3 815.982 84.9179   3
   0  23   3 724.129 82.6929   3
   0 -23  -3 715.301 84.1830   2
   0 -23   3 735.385 88.3257   2
   0  23   3 692.351 81.6222   2
   0  23  -3 785.721 87.1582   2
   0  23  -4 23.1521 36.4889   1
   0  23   4-4.10626 41.7682   1
   0 -23  -4-12.6997 46.5713   1
   0 -23   4 35.4360 41.7417   1
   0 -23  -4 30.6564 45.2318   6
   0  23   4 3.76070 47.1393   6
   0  23  -4-32.7304 59.6541   6
   0 -23  -4 18.8379 39.0277   3
   0 -23  -4-18.5380 38.7300   2
   0  23  -4-11.7587 57.2330   5
   0 -23  -4-31.6256 48.9270   5
   0  23  -4-4.77276 57.8781   4
   0 -23   4-13.6020 53.9434   4
   0  23   4 33.8275 58.1825   4
   0  23  -4 99.4158 46.0656   3
   0 -23   4 48.8354 52.1479   3
   0  23   4-8.50223 36.4193   3
   0  23   4 30.8195 33.8968   2
   0 -23   4-20.0754 46.6525   2
   0  23  -4-14.5716 41.9795   2
   0  23  -5 1515.34 143.914   1
   0 -23   5 1554.44 145.542   1
   0  23   5 1434.33 145.270   1
   0 -23  -5 1385.06 146.631   1
   0  23  -5 1285.87 153.938   6
   0 -23  -5 1198.67 143.744   6
   0 -23  -5 1421.73 141.875   3
   0 -23  -5 1441.81 144.115   2
   0  23  -5 1563.51 154.056   5
   0 -23  -5 1395.88 146.983   5
   0  23  -5 1023.75 151.665   4
   0  23   5 1500.48 153.513   4
   0 -23   5 1283.43 149.678   3
   0  23   5 1340.09 141.358   3
   0  23  -5 1273.72 147.463   3
   0 -23   5 1341.66 149.071   2
   0  23   5 1272.62 141.696   2
   0  23  -5 1440.13 147.100   2
   0  23   6 438.418 63.1276   6
   0 -23  -6 502.131 58.3820   3
   0 -23  -6 418.693 63.3822   2
   0  23  -6 385.559 77.5309   5
   0 -23   6 424.185 64.5671   1
   0  23  -6 526.118 62.7838   1
   0  23  -6 474.557 77.6396   4
   0  23   6 418.733 79.8858   4
   0  23  -6 512.858 70.5677   3
   0 -23   6 490.779 70.9696   3
   0  23   6 430.514 55.8089   3
   0  23   6 389.375 58.4498   2
   0 -23   6 397.804 71.6410   2
   0  23   6 430.946 64.7135   1
   0 -23  -6 474.179 69.4382   1
   0 -23  -7 252.304 60.8089   1
   0  23   7 273.376 56.2807   1
   0  23  -7 529.591 78.7952   6
   0  23   7 298.576 52.9414   6
   0 -23  -7 405.618 48.9833   3
   0 -23  -7 316.191 56.6947   2
   0  23  -7 547.588 77.7072   5
   0  23  -7 311.582 60.5232   2
   0  23  -7 318.559 73.8537   4
   0  23   7 338.880 77.5862   4
   0  23  -7 336.163 63.0230   3
   0  23   7 240.171 45.7079   3
   0 -23   7 385.899 66.9071   3
   0  23   7 349.703 51.7537   2
   0 -23   7 331.152 56.8393   1
   0  23  -7 233.457 53.9624   1
   0  23  -8 636.040 76.3600   1
   0 -23   8 741.437 79.2976   1
   0  23  -8 480.862 88.2998   6
   0  23   8 449.106 70.3029   6
   0 -23  -8 594.599 77.7886   2
   0  23   8 710.183 77.9756   1
   0 -23  -8 595.038 83.0188   1
   0  23  -8 669.721 93.9205   5
   0  23  -8 542.780 91.3743   4
   0  23   8 672.997 95.3738   4
   0  23  -8 600.951 83.7386   3
   0 -23   8 639.031 89.0623   3
   0  23  -8 568.767 81.0254   2
   0 -23   8 645.247 88.4110   2
   0  23   8 552.158 73.7671   2
   0  23   8 586.459 81.6640   5
   0  23  -9 213.318 71.7461   6
   0  23   9 144.665 35.5225   6
   0 -23  -9 107.414 50.0289   2
   0  23  -9 91.4279 46.5072   1
   0  23  -9 155.588 53.2935   2
   0  23   9 189.402 58.4675   5
   0  23  -9 128.646 71.4996   4
   0  23   9 123.981 73.2350   4
   0 -23   9 125.907 59.1675   3
   0  23   9 75.5947 27.9963   3
   0  23  -9 93.7783 52.6159   3
   0  23   9 87.4149 42.6636   2
   0 -23   9 151.383 60.7384   2
   0 -23   9 65.5254 52.0721   1
   0 -23  10 309.913 59.4535   1
   0  23 -10 112.462 74.7633   6
   0 -23 -10 275.792 60.0542   2
   0  23  10 247.531 59.6650   1
   0 -23 -10 225.406 64.4670   1
   0  23 -10 262.135 76.0865   5
   0  23  10 234.265 64.8229   5
   0  23 -10 240.278 77.2634   4
   0  23  10 319.381 81.6141   4
   0 -23  10 330.839 68.5187   3
   0  23 -10 288.327 61.1513   3
   0  23  10 291.023 52.7736   2
   0 -23  10 244.860 70.1143   2
   0  23 -10 259.253 60.6156   2
   0  23  11 1135.85 119.779   1
   0  23 -11 959.359 116.856   1
   0  23  11 1101.70 119.991   1
   0  23 -11 1101.61 130.868   5
   0  23  11 980.332 122.789   5
   0  23 -11 965.220 130.832   4
   0  23 -11 1182.79 120.973   3
   0  23  11 1167.23 132.636   4
   0 -23  11 1058.26 123.255   3
   0  23  11 999.516 115.292   2
   0  23  11 1187.87 113.790   2
   0 -23  11 1188.79 126.784   2
   0  23 -11 1033.80 120.713   2
   0  23 -12-266.109 79.4099   5
   0  23  12-38.4580 63.9506   5
   0  23 -12 32.8354 75.9261   4
   0 -23  12 20.6884 57.3503   1
   0  23  12 6.60748 54.6078   1
   0  23 -12-35.4483 70.2018   6
   0  23 -12 25.0803 49.6284   1
   0  23  12 15.1493 55.5701   1
   0  23 -12 65.4099 54.2720   2
   0  23  12 11.1799 45.1871   2
   0 -23  12-46.7580 65.9239   2
   0  23  12 63.8536 51.5085   2
   0  23 -13 173.662 80.1444   5
   0  23  13 262.288 77.1074   5
   0 -23  13 292.227 76.2278   2
   0 -23  13 361.576 68.8654   1
   0  23  13 296.794 89.8436   4
   0  23  13 254.016 65.2364   1
   0  23 -13 272.704 60.1443   1
   0  23  13 373.783 67.9041   1
   0  23 -13 131.276 77.0494   6
   0  23 -13 261.875 61.9356   2
   0  23 -14 100.920 73.6138   5
   0  23  14 48.9858 71.3147   5
   0  23 -14 49.9494 82.1139   4
   0  23  14 123.331 88.2806   4
   0  23  14 49.6996 59.2851   1
   0  23  14 83.7511 60.0735   1
   0  23 -14 85.5706 53.0439   1
   0  23 -14 60.3598 74.7986   6
   0 -23  14 146.194 61.3742   1
   0  24   0 836.676 91.1698   2
   0 -24   0 662.015 96.6423   5
   0  24   0 704.884 97.3371   5
   0  24   0 674.478 99.4321   4
   0 -24   0 704.428 98.2000   4
   0  24   0 809.239 92.4235   3
   0 -24   0 884.552 95.0924   3
   0  24   0 729.000 99.3176   6
   0 -24   0 852.582 91.1262   1
   0 -24   0 975.492 92.6155   2
   0  24   0 729.019 89.5766   1
   0  24  -1 2186.50 215.942   1
   0  24   1 1828.30 215.528   1
   0  24   1 2388.08 219.217   5
   0  24  -1 2368.49 220.493   5
   0 -24  -1 2061.40 218.934   5
   0  24   1 2132.99 220.877   4
   0  24  -1 2336.56 220.878   4
   0 -24  -1 1967.49 219.832   4
   0 -24   1 2125.78 219.975   4
   0 -24   1 2140.54 219.617   3
   0  24   1 1738.31 216.491   3
   0  24  -1 1961.82 217.968   3
   0 -24  -1 2376.29 218.395   3
   0  24   1 2585.48 221.824   6
   0  24  -1 2246.68 222.052   6
   0 -24   1 2259.58 216.256   1
   0 -24  -1 2158.62 216.774   1
   0 -24   1 2300.54 218.135   2
   0 -24  -1 1985.86 216.974   2
   0  24  -1 1883.39 216.781   2
   0  24   1 2162.29 215.927   2
   0  24   2 788.464 89.0279   1
   0  24  -2 869.874 88.6291   1
   0  24  -2 679.681 100.219   6
   0  24   2 829.276 97.2801   6
   0 -24  -2 811.055 91.6002   1
   0 -24   2 854.958 89.6443   1
   0  24  -2 700.624 98.6763   5
   0  24   2 724.609 93.8368   5
   0 -24  -2 655.446 94.9975   5
   0  24  -2 878.682 98.3817   4
   0 -24   2 630.340 97.0243   4
   0  24   2 666.720 99.1658   4
   0 -24  -2 925.110 91.6190   3
   0  24   2 721.345 89.9879   3
   0 -24   2 749.374 96.1870   3
   0 -24  -2 832.063 91.4254   2
   0 -24   2 846.269 93.8376   2
   0  24  -2 793.111 91.1779   2
   0  24   2 739.762 87.9632   2
   0  24   3 17.9160 40.0869   1
   0  24  -3-5.27863 36.9032   1
   0  24  -3 32.3270 58.0598   6
   0  24   3-52.3157 50.6033   6
   0 -24  -3 40.3612 40.8975   3
   0 -24   3-59.2220 40.7321   1
   0 -24  -3 8.28346 44.7912   1
   0  24  -3-53.4905 58.8939   5
   0 -24  -3 3.47533 51.4710   5
   0  24  -3-9.36010 57.0360   4
   0  24   3 78.8595 57.2067   4
   0 -24   3-64.7731 56.7640   4
   0  24  -3-63.0788 47.8335   3
   0  24   3 15.5686 39.2703   3
   0 -24  -3 36.8738 41.0652   2
   0 -24   3-38.7904 46.3897   2
   0  24  -3-65.4719 44.7170   2
   0  24   3-21.0154 37.9528   2
   0 -24   4 1806.06 170.043   1
   0 -24  -4 1879.03 171.535   1
   0  24   4 1571.05 171.232   6
   0 -24  -4 1322.24 169.602   6
   0  24  -4 1784.59 179.188   6
   0 -24  -4 1561.30 169.047   3
   0  24  -4 1726.86 176.797   5
   0  24  -4 1566.20 171.603   2
   0  24   4 1559.62 167.287   2
   0  24  -4 1422.34 176.044   4
   0  24   4 1782.60 175.791   4
   0  24  -4 1598.79 172.904   3
   0  24   4 1521.61 168.283   3
   0 -24   4 1651.54 174.172   3
   0 -24   4 1708.58 173.609   2
   0 -24  -4 1784.46 169.211   2
   0  24  -4 1637.21 168.723   1
   0  24   4 1646.37 170.404   1
   0 -24  -5 734.900 85.2480   1
   0 -24   5 734.974 83.3112   1
   0  24   5 593.131 82.4011   1
   0  24  -5 740.369 96.6566   6
   0  24   5 684.942 84.3312   6
   0  24  -5 847.484 95.9352   5
   0  24  -5 744.295 85.7759   2
   0  24  -5 692.296 93.7742   4
   0 -24   5 692.726 89.9606   2
   0  24   5 697.319 78.0544   2
   0  24   5 753.410 95.4205   4
   0 -24   5 726.382 89.0164   3
   0  24   5 639.424 78.1856   3
   0 -24  -5 782.364 81.6090   2
   0 -24  -5 699.620 79.1760   3
   0  24  -5 688.037 80.2840   1
   0 -24  -6 343.783 55.3546   3
   0 -24  -6 442.164 59.9618   2
   0  24  -6 374.630 77.4898   5
   0 -24   6 426.656 60.8053   1
   0  24  -6 399.044 58.0714   1
   0  24  -6 460.997 75.5204   4
   0  24   6 205.051 76.4430   4
   0 -24   6 288.357 69.9759   3
   0  24   6 404.424 53.6864   3
   0  24  -6 445.063 65.6049   3
   0  24   6 380.367 55.3739   2
   0  24   6 428.225 62.0424   1
   0 -24  -6 432.369 67.0043   1
   0 -24  -7 755.876 92.6994   1
   0  24   7 597.260 88.0032   1
   0  24  -7 893.976 103.169   6
   0  24   7 712.527 84.8936   6
   0 -24  -7 754.001 82.2667   3
   0 -24  -7 725.449 87.2929   2
   0  24  -7 737.709 101.066   5
   0  24  -7 740.366 91.2149   2
   0  24  -7 894.714 102.390   4
   0  24   7 800.656 104.274   4
   0  24   7 720.807 80.7137   3
   0  24  -7 773.716 94.0230   3
   0 -24   7 718.944 97.4388   3
   0 -24   7 708.235 96.6220   2
   0  24   7 698.508 83.5242   2
   0  24  -7 654.956 85.7866   1
   0 -24   7 751.279 89.3802   1
   0 -24   8 94.8915 48.7890   1
   0  24  -8 78.1722 44.7677   1
   0  24  -8 84.0459 65.7571   6
   0  24   8 53.4877 39.2939   6
   0 -24  -8 68.1580 46.8986   2
   0 -24  -8 116.621 56.4267   1
   0  24  -8 64.9933 67.0801   5
   0  24   8 70.0632 53.8091   5
   0  24  -8 105.998 69.7060   4
   0  24   8-7.11288 69.0070   4
   0  24  -8 58.2600 54.8581   3
   0 -24   8 79.6774 56.7903   3
   0  24   8 46.2849 39.6391   2
   0 -24   8 82.8569 62.2112   2
   0  24  -8 9.08870 51.2501   2
   0  24  -9 139.833 67.5285   6
   0  24  -9 97.5554 47.4404   1
   0  24  -9 107.495 52.7322   2
   0  24   9 87.1227 56.4062   5
   0  24  -9 72.2049 73.8514   4
   0  24   9 137.671 75.6515   4
   0 -24   9 163.495 61.4714   3
   0  24  -9 141.223 54.6366   3
   0  24   9 140.062 51.0112   1
   0  24   9 169.636 44.7947   2
   0 -24   9 59.8612 62.5919   2
   0 -24   9 93.2559 50.6909   1
   0  24 -10 161.487 82.5395   6
   0 -24 -10 398.174 75.6335   1
   0  24  10 476.097 68.5728   1
   0  24 -10 419.253 83.9863   5
   0  24  10 359.426 72.4642   5
   0  24 -10 398.603 85.6425   4
   0  24  10 483.224 86.3188   4
   0  24 -10 383.090 69.4132   3
   0 -24  10 465.026 75.7902   3
   0 -24  10 516.789 78.2546   2
   0  24  10 357.762 61.6399   2
   0  24 -10 440.144 70.4331   2
   0  24 -11 127.311 72.8135   5
   0  24  11 26.4360 62.2753   5
   0  24 -11 74.2551 72.9584   4
   0 -24  11 35.1830 65.3914   2
   0  24  11 43.2150 51.8487   1
   0  24 -11 26.2811 70.2365   6
   0  24 -11 45.5062 48.5772   1
   0  24  11 161.537 58.4767   1
   0 -24  11 68.4089 57.2814   1
   0  24 -11 91.1323 56.1926   2
   0 -24  12 83.4895 58.2761   1
   0  24 -12 22.8872 74.2521   5
   0  24  12 26.2047 66.0211   5
   0  24 -12-20.7454 76.9388   4
   0 -24  12 25.3769 67.2681   2
   0  24  12-4.52071 80.1278   4
   0  24  12 19.2946 53.1130   1
   0  24 -12-22.4931 50.8907   1
   0  24  12-42.8539 55.4379   1
   0  24 -12 4.50607 70.3715   6
   0  24 -12 10.4395 55.5460   2
   0  24 -13 50.0038 56.3329   2
   0 -24  13 66.9741 67.1219   2
   0  24  13 4.74515 80.0231   4
   0  24  13 33.3781 55.7924   1
   0  24 -13 68.9459 73.4355   6
   0  24 -13 62.0456 50.0749   1
   0  24  13 109.978 59.6744   1
   0  24 -13 99.8826 78.9016   5
   0 -24  13 112.262 61.3527   1
   0  24 -14 23.5261 74.1962   6
   0  24 -14 15.3858 52.5211   1
   0  24  14 3.24682 59.2487   1
   0  24 -14-91.5907 85.0996   4
   0  24  14 184.515 88.1094   4
   0  24  14 10.7345 58.0188   1
   0 -24  14 19.6276 62.3698   1
   0  24 -14 160.509 77.9719   5
   0  25   0 15.9508 53.5078   5
   0  25   0 27.9905 57.9027   4
   0 -25   0 10.4269 45.5038   2
   0 -25   0-2.44252 47.2649   3
   0  25   0-22.0008 41.2341   3
   0  25   0 62.1174 57.1123   6
   0 -25   0 1.91230 42.2746   1
   0  25   0 11.0049 38.0965   1
   0  25   0-5.98418 42.3246   2
   0  25   1 85.5444 41.3131   1
   0  25  -1 67.8418 39.8272   1
   0  25  -1 54.9170 56.3204   5
   0  25   1 106.069 52.5692   5
   0  25  -1 34.6899 57.7056   4
   0 -25   1 22.0425 45.1028   2
   0 -25  -1 38.5467 46.2380   2
   0  25   1 52.1655 58.4012   4
   0  25   1 84.5516 57.5902   6
   0  25  -1 72.0071 59.7307   6
   0  25  -1 93.3499 44.4855   2
   0  25   1 81.3911 39.7198   2
   0 -25   1 43.3077 49.7067   3
   0  25   1 53.0813 41.8358   3
   0 -25  -1 78.4245 46.2122   3
   0 -25   1 170.140 42.5318   1
   0 -25  -1 106.452 44.6911   1
   0  25  -2 2900.80 324.248   5
   0  25   2 3539.57 322.211   5
   0  25   2 2791.00 319.044   2
   0  25  -2 3160.79 321.366   2
   0  25  -2 2842.59 323.652   4
   0  25   2 3208.34 323.550   4
   0 -25  -2 3388.64 320.841   2
   0 -25   2 3155.44 322.038   2
   0 -25  -2 3666.84 321.943   3
   0  25  -2 3208.92 322.742   3
   0  25   2 2896.89 320.498   3
   0  25   2 3268.65 323.361   6
   0  25  -2 3718.17 327.456   6
   0 -25   2 3487.47 320.240   1
   0 -25  -2 3199.75 321.183   1
   0  25  -2 3642.99 320.222   1
   0  25   2 2658.04 320.133   1
   0 -25   3 108.997 44.0373   1
   0 -25  -3 112.211 46.6422   1
   0  25  -3 98.7515 60.9165   5
   0  25   3 61.8044 38.4692   2
   0  25  -3 149.037 47.1625   2
   0  25  -3 149.812 59.9093   4
   0  25   3 205.393 61.8326   4
   0  25  -3 150.883 50.2781   3
   0  25   3 118.857 43.2255   3
   0 -25   3 214.200 55.5372   3
   0  25   3 174.547 54.1662   6
   0  25  -3 259.109 65.7155   6
   0 -25  -3 56.2403 45.6742   3
   0 -25   3 49.8632 51.3177   2
   0 -25  -3 170.529 45.4165   2
   0  25   3 112.227 44.3705   1
   0  25  -3 86.9472 40.7462   1
   0 -25  -4 927.239 93.7824   1
   0 -25   4 742.723 91.6736   1
   0  25  -4 881.689 103.776   6
   0  25   4 692.532 94.9717   6
   0 -25  -4 719.401 89.4713   3
   0  25  -4 639.213 103.021   5
   0  25   4 801.935 87.5606   2
   0  25  -4 754.610 92.9555   2
   0  25  -4 676.433 99.9647   4
   0  25   4 729.023 101.484   4
   0  25  -4 802.221 96.0621   3
   0 -25   4 779.974 96.9805   3
   0  25   4 714.265 88.3097   3
   0 -25   4 657.850 96.0462   2
   0 -25  -4 826.107 89.9689   2
   0  25  -4 840.272 89.4109   1
   0  25   4 947.488 91.6492   1
   0 -25  -5 1535.01 152.959   1
   0  25   5 1542.42 152.229   6
   0 -25  -5 1342.60 148.128   3
   0 -25  -5 1400.85 149.680   2
   0  25  -5 1551.40 159.819   5
   0  25  -5 1387.70 153.015   2
   0  25  -5 1238.06 157.514   4
   0  25   5 1544.44 159.234   4
   0  25  -5 1280.46 153.366   3
   0  25   5 1238.69 147.654   3
   0 -25   5 1343.83 154.550   3
   0 -25   5 1336.71 154.810   2
   0  25   5 1587.23 148.107   2
   0  25   5 1287.46 150.620   1
   0  25  -5 1524.57 149.712   1
   0 -25   5 1774.46 151.505   1
   0  25   6 333.934 65.3201   1
   0 -25  -6 469.378 72.3445   1
   0  25  -6 376.123 82.2765   6
   0 -25  -6 508.108 60.7842   3
   0 -25  -6 418.361 64.9443   2
   0  25  -6 433.836 84.2988   5
   0  25  -6 435.418 69.0006   2
   0  25  -6 454.627 81.1709   4
   0  25   6 445.545 84.8225   4
   0  25   6 418.494 59.0690   3
   0  25  -6 575.813 71.4987   3
   0 -25   6 504.517 75.2819   3
   0  25   6 468.221 59.7360   2
   0  25  -6 470.685 62.8904   1
   0 -25   6 496.110 66.5540   1
   0  25  -7 695.063 97.9149   6
   0  25   7 614.693 82.1378   6
   0 -25  -7 747.187 84.1351   2
   0  25  -7 772.076 83.1098   1
   0 -25  -7 825.854 89.2072   1
   0  25   7 648.557 84.9514   1
   0  25  -7 683.027 98.5820   5
   0  25  -7 609.151 86.8075   2
   0  25  -7 769.854 97.8128   4
   0  25   7 701.852 99.9271   4
   0  25  -7 548.098 87.8172   3
   0 -25   7 549.237 90.7324   3
   0  25   7 617.018 76.1456   3
   0 -25   7 637.001 92.9747   2
   0  25   7 675.549 79.7777   2
   0 -25   7 826.482 86.9766   1
   0 -25   8 2883.00 256.076   1
   0  25  -8 2570.45 262.913   6
   0  25  -8 2404.82 253.838   1
   0  25  -8 2361.90 262.118   5
   0  25   8 2227.65 254.600   5
   0  25  -8 2353.91 261.471   4
   0  25   8 2448.27 262.594   4
   0 -25   8 2798.12 258.953   3
   0  25  -8 2522.89 257.440   3
   0  25   8 2533.26 252.062   2
   0 -25   8 2303.96 258.785   2
   0  25  -8 2579.40 257.069   2
   0  25  -9 58.7775 70.3210   6
   0  25  -9 126.042 48.5698   1
   0  25  -9 141.221 56.5012   2
   0  25   9 99.6993 57.4309   5
   0  25  -9 146.682 67.8256   4
   0 -25   9 81.0292 64.4907   2
   0  25   9 38.5405 74.8874   4
   0 -25   9 66.3679 61.7987   3
   0  25  -9 123.316 56.3715   3
   0  25   9 78.1358 51.4785   1
   0 -25  -9 128.276 58.4287   1
   0 -25   9 199.215 53.5114   1
   0  25 -10-8.61952 70.3487   5
   0  25 -10-6.65915 52.4830   2
   0  25 -10 97.2478 75.8045   4
   0  25  10 4.12477 74.8851   4
   0 -25  10-3.38797 59.0802   3
   0 -25 -10 3.12850 60.4979   1
   0  25  10 8.76947 50.1265   1
   0 -25  10-38.5076 65.1483   2
   0  25 -10 4.33198 70.3776   6
   0  25 -11 163.927 61.9678   2
   0  25 -11 146.329 80.1054   4
   0 -25  11 113.922 69.1862   2
   0  25  11 311.488 60.2300   1
   0  25 -11 285.438 81.2528   5
   0  25 -11 343.334 56.9711   1
   0  25  11 190.181 60.9282   1
   0  25 -11 280.842 75.9821   6
   0 -25  11 290.752 63.6844   1
   0  25 -12 329.571 80.6193   6
   0  25 -12 380.112 61.1566   1
   0  25  12 309.216 66.4728   1
   0  25 -12 312.815 65.7464   2
   0  25 -12 406.813 89.3530   4
   0  25  12 219.809 89.8573   4
   0  25  12 298.994 67.5385   1
   0 -25  12 329.621 76.9766   2
   0 -25  12 296.008 69.1259   1
   0  25 -12 241.531 82.9521   5
   0  25  13 139.233 84.5739   4
   0  25  13 215.489 58.5254   1
   0  25 -13 190.525 53.0591   1
   0  25  13 126.848 56.7620   1
   0  25 -13-9.32441 74.8938   6
   0  25 -13 154.197 78.5771   5
   0  26   0 18.5396 41.9642   2
   0  26   0 55.5039 59.5595   4
   0 -26   0 25.8419 47.1254   2
   0 -26   0-2.52615 48.6879   3
   0  26   0 42.9787 44.5416   3
   0  26   0 26.4204 59.8443   6
   0 -26   0 11.9233 43.4963   1
   0  26   0 32.1766 40.1864   1
   0  26   0 18.8833 55.2190   5
   0  26  -1 1408.55 163.952   2
   0  26   1 1680.38 163.003   2
   0  26  -1 1799.89 169.949   4
   0  26   1 1899.55 171.345   4
   0 -26   1 1354.34 165.519   2
   0 -26  -1 1455.00 165.131   2
   0  26   1 1698.97 165.205   3
   0 -26  -1 1655.40 165.978   3
   0  26   1 1641.80 169.445   6
   0  26  -1 1558.69 170.955   6
   0 -26   1 1589.06 163.428   1
   0 -26  -1 1686.22 164.749   1
   0  26   1 1360.63 163.292   1
   0  26  -1 1674.30 163.526   1
   0  26   1 1294.66 166.028   5
   0  26  -1 1671.29 169.229   5
   0  26   2-7.93680 41.2088   1
   0  26  -2 29.7734 40.4622   1
   0  26   2 46.2270 58.0075   6
   0  26  -2-3.26407 61.7066   6
   0 -26  -2 25.1177 45.8287   1
   0 -26   2 5.57901 41.7569   1
   0  26  -2 75.1081 61.1324   5
   0  26   2 51.3935 50.6990   5
   0  26  -2-24.1637 59.7503   4
   0  26   2-58.0836 60.8649   4
   0  26  -2 2.75428 47.0490   3
   0  26   2 13.5027 43.3702   3
   0 -26  -2-8.98306 46.1805   3
   0 -26   2 63.8757 54.0219   3
   0 -26   2-4.85608 47.8574   2
   0 -26  -2-1.96866 44.7662   2
   0  26   2-1.79784 38.9557   2
   0  26  -2 63.0869 46.1300   2
   0  26   3 614.058 74.7244   1
   0  26  -3 529.030 72.3770   1
   0 -26  -3 645.642 76.9193   1
   0 -26   3 728.162 74.1187   1
   0  26   3 520.227 82.2012   6
   0  26  -3 552.172 90.7013   6
   0 -26  -3 645.212 74.5628   3
   0  26  -3 532.844 87.7878   5
   0  26   3 520.529 78.5246   5
   0  26  -3 520.471 86.2147   4
   0  26   3 608.272 88.0851   4
   0  26  -3 484.826 78.1781   3
   0 -26   3 601.654 81.1640   3
   0  26   3 476.789 73.2374   3
   0 -26  -3 503.251 73.9396   2
   0 -26   3 614.291 80.6229   2
   0  26  -3 661.370 76.4087   2
   0  26   3 579.760 71.5685   2
   0 -26   4 509.573 66.3822   1
   0 -26  -4 568.745 69.9168   1
   0  26   4 559.470 72.0918   6
   0 -26  -4 479.852 65.4426   3
   0 -26  -4 416.994 64.8706   2
   0  26  -4 388.019 81.2275   5
   0  26   4 403.166 60.5737   2
   0  26  -4 393.106 68.1584   2
   0  26  -4 666.590 80.8224   4
   0  26   4 607.701 82.5914   4
   0  26  -4 437.577 71.5041   3
   0 -26   4 432.861 76.2123   3
   0  26   4 500.754 62.9257   3
   0 -26   4 360.188 72.4350   2
   0  26  -4 343.204 62.2908   1
   0  26   4 504.771 66.6631   1
   0 -26   5 2515.07 226.109   1
   0 -26  -5 2381.86 227.222   1
   0  26   5 2151.17 226.054   6
   0 -26  -5 2163.93 224.006   3
   0 -26  -5 2346.19 225.043   2
   0  26   5 2012.31 223.103   2
   0  26  -5 2210.18 230.822   4
   0  26   5 2181.08 230.710   4
   0  26  -5 2071.40 228.719   3
   0  26   5 1920.55 223.117   3
   0 -26   5 2153.05 229.359   3
   0  26  -5 2177.64 232.410   5
   0 -26   5 2499.44 230.569   2
   0  26  -5 2413.31 224.967   1
   0  26   5 2245.96 225.937   1
   0  26  -6 3.89680 66.9705   6
   0  26   6-15.7225 48.1563   6
   0  26   6 9.90444 46.4227   1
   0 -26  -6 51.7691 51.5251   1
   0 -26   6-24.6033 47.1943   1
   0  26  -6-25.4950 65.6239   5
   0  26  -6-14.4277 49.2075   2
   0  26  -6 75.5067 66.9402   4
   0  26   6 22.4920 66.9256   4
   0 -26   6 37.3951 57.8258   3
   0  26  -6-12.6881 50.0918   3
   0  26   6 4.76538 34.8663   3
   0 -26   6-12.0645 59.1418   2
   0  26   6 11.7510 38.0733   2
   0  26  -6 48.0043 41.9428   1
   0  26  -7 586.427 94.1254   6
   0  26  -7 716.142 78.1789   1
   0  26   7 584.945 80.5912   1
   0 -26  -7 588.079 83.7107   1
   0  26  -7 635.948 93.9023   4
   0  26   7 790.749 97.6403   4
   0 -26   7 649.008 87.3567   3
   0  26  -7 609.747 84.1074   3
   0  26  -7 566.958 82.9990   2
   0  26  -7 641.775 95.0284   5
   0 -26   7 616.640 79.6387   1
   0  26   7 508.455 73.2865   2
   0 -26   7 504.913 88.3939   2
   0  26  -8 618.367 79.6905   1
   0 -26   8 716.281 85.8037   1
   0  26  -8 579.625 83.3952   2
   0  26  -8 611.908 95.3592   4
   0  26   8 583.478 99.4623   4
   0  26  -8 625.018 85.9535   3
   0 -26   8 681.277 91.0110   3
   0 -26   8 620.543 92.5660   2
   0  26  -8 651.524 97.6158   6
   0  26  -9 509.809 121.063   6
   0  26  -9 1007.57 108.062   1
   0  26   9 1022.23 111.671   1
   0 -26  -9 901.314 115.680   1
   0  26  -9 1061.65 113.384   2
   0  26  -9 825.971 124.044   4
   0  26   9 1027.44 123.774   4
   0  26  -9 989.888 112.766   3
   0 -26   9 847.710 114.028   3
   0  26  -9 942.346 122.723   5
   0 -26   9 1180.95 111.852   1
   0 -26   9 965.693 117.041   2
   0  26 -10 647.027 101.511   5
   0  26 -10 595.253 102.279   4
   0  26  10 817.287 102.198   4
   0  26  10 527.575 83.4970   1
   0 -26 -10 627.412 90.0457   1
   0  26 -10 589.582 84.2154   2
   0  26 -10 568.966 97.8437   6
   0 -26  10 613.409 92.8981   2
   0  26 -11 340.109 86.8421   4
   0 -26  11 398.688 78.6371   2
   0  26  11 447.751 67.5090   1
   0  26 -11 317.810 67.7752   2
   0  26  11 351.565 67.5553   1
   0  26 -11 401.487 62.7947   1
   0  26 -11 95.1868 80.1356   6
   0  26 -11 394.274 87.5033   5
   0  26 -12 61.2309 76.3197   5
   0  26 -12-14.1970 55.5785   2
   0  26 -12 46.6236 79.3000   4
   0  26  12-69.6642 78.5973   4
   0  26  12-41.7105 54.0526   1
   0  26  12-74.9283 58.0168   1
   0  26 -12-17.1701 50.5473   1
   0  26 -12-36.9595 71.7553   6
   0 -26  12-55.4780 67.3654   2
   0  27   0-16.9829 43.1985   2
   0  27   0-52.3383 60.7184   4
   0 -27   0 26.6232 46.5389   2
   0 -27   0 7.82390 51.8772   3
   0  27   0 9.13859 62.3310   6
   0 -27   0-10.2275 44.9009   1
   0  27   0 1.94942 41.0281   1
   0  27   0 34.1749 55.8835   5
   0  27  -1 671.966 88.2759   5
   0  27   1 590.151 84.7137   5
   0  27  -1 513.427 89.1584   4
   0  27   1 546.328 89.3765   4
   0 -27   1 676.969 81.2338   2
   0 -27  -1 600.897 80.8235   2
   0  27   1 671.134 80.1952   3
   0 -27  -1 567.954 81.0135   3
   0  27  -1 639.993 82.0586   3
   0  27  -1 669.486 90.7673   6
   0  27   1 535.905 87.2635   6
   0 -27  -1 681.536 79.8503   1
   0 -27   1 717.230 79.3103   1
   0  27  -1 565.218 76.9897   1
   0  27   1 674.111 76.6617   1
   0  27  -1 492.907 77.9359   2
   0  27   1 588.539 75.9845   2
   0  27  -2 235.389 55.2044   1
   0  27   2 308.295 56.2414   1
   0  27  -2 399.163 72.6020   5
   0  27   2 473.804 66.7560   5
   0  27  -2 503.325 74.5045   4
   0 -27  -2 335.250 59.4023   2
   0 -27   2 369.199 63.6714   2
   0  27   2 317.993 72.6335   4
   0 -27  -2 403.069 61.5693   3
   0  27   2 378.214 57.5060   3
   0 -27   2 256.855 64.3526   3
   0  27  -2 282.905 60.4114   3
   0 -27  -2 294.718 59.7334   1
   0 -27   2 302.161 55.8145   1
   0  27  -2 603.609 79.0982   6
   0  27   2 393.788 70.0627   6
   0  27   2 326.123 54.5098   2
   0  27  -2 294.966 58.3018   2
   0  27   3 3420.99 326.073   6
   0  27  -3 3132.14 329.613   6
   0 -27  -3 3432.47 324.564   1
   0 -27   3 3596.17 323.479   1
   0  27   3 2709.19 323.763   5
   0  27  -3 3330.44 328.931   5
   0  27  -3 2794.21 324.245   2
   0  27   3 3262.50 322.091   2
   0  27  -3 3032.06 327.355   4
   0  27   3 3622.85 328.326   4
   0  27  -3 3493.12 326.519   3
   0 -27  -3 2999.10 323.449   3
   0  27   3 3065.94 323.105   3
   0 -27   3 3545.91 328.254   3
   0 -27   3 3419.39 326.126   2
   0  27  -3 3145.48 322.522   1
   0  27   3 3221.06 323.584   1
   0  27  -4 448.000 66.8443   1
   0  27   4 501.002 69.6185   1
   0  27   4 551.788 75.8796   6
   0 -27  -4 469.629 69.8257   3
   0  27  -4 563.260 85.1887   5
   0  27   4 560.606 74.5952   5
   0  27  -4 467.871 83.8253   4
   0 -27   4 533.982 76.8739   2
   0  27   4 447.328 82.2884   4
   0  27   4 498.016 67.6872   3
   0  27  -4 554.102 75.2712   3
   0 -27   4 540.272 80.0584   3
   0 -27   4 503.956 70.0955   1
   0 -27  -4 460.747 72.8630   1
   0  27  -4 555.450 72.9567   2
   0  27   4 482.651 65.5080   2
   0  27  -5 49.3216 42.3877   1
   0  27  -5 2.78262 64.9743   4
   0  27   5 98.7233 66.4841   4
   0  27   5 53.6993 40.4072   3
   0 -27   5 33.9397 57.4017   3
   0  27  -5 62.8065 50.2570   3
   0  27  -5 45.6567 67.7795   5
   0 -27   5 17.0909 44.8001   1
   0 -27  -5 87.6070 53.5148   1
   0  27   5 38.5134 46.0330   1
   0  27   5 28.1301 38.4308   2
   0  27  -5 34.6150 65.1920   6
   0  27   5 26.8625 52.9690   6
   0  27   6 34.9082 49.3331   6
   0  27  -6 123.802 70.5276   6
   0  27   6 35.3258 47.0174   1
   0 -27  -6 2.63994 53.0585   1
   0 -27   6 20.5086 47.9597   1
   0  27  -6 37.2695 65.6079   5
   0  27  -6 41.1813 51.9955   2
   0  27  -6-17.7898 67.3870   4
   0  27   6 72.2775 67.8068   4
   0  27  -6 51.7045 50.3545   3
   0 -27   6 38.0851 57.8960   3
   0 -27   6-9.23207 56.8095   2
   0  27  -6 25.5112 43.2342   1
   0  27  -7 1084.13 127.692   5
   0  27  -7 1108.21 118.426   2
   0  27  -7 872.134 127.797   4
   0  27   7 1111.29 129.704   4
   0 -27   7 1044.83 121.374   3
   0  27  -7 1095.32 119.376   3
   0 -27  -7 1030.57 119.494   1
   0  27  -7 1053.10 113.634   1
   0 -27   7 1040.26 121.712   2
   0  27  -7 758.992 125.886   6
   0  27  -8-63.6467 53.4820   2
   0  27  -8 40.5668 72.2559   4
   0 -27   8 10.1664 62.8063   2
   0  27   8 3.78786 74.3524   4
   0  27  -8-6.71163 52.9057   3
   0 -27   8 33.3894 60.7419   3
   0  27   8 24.5587 48.8544   1
   0  27  -8 72.0398 69.7731   6
   0  27  -8-4.80812 45.6074   1
   0  27  -9 499.065 86.9893   5
   0  27  -9 491.340 85.6699   4
   0  27   9 445.267 89.6782   4
   0 -27   9 473.648 79.0642   3
   0  27  -9 296.902 85.1073   6
   0  27  -9 439.295 71.6849   2
   0 -27  -9 408.059 75.7670   1
   0  27   9 357.649 68.9463   1
   0 -27   9 400.967 81.3237   2
   0  27 -10-3.39003 51.6181   2
   0  27 -10-3.83956 77.1080   4
   0  27  10 46.3400 76.7328   4
   0  27  10 33.0293 51.0612   1
   0  27 -10 31.4241 72.6506   6
   0 -27  10 50.2815 67.3311   2
   0  27 -10-75.0843 72.0470   5
   0  27 -11 263.209 87.9875   4
   0 -27  11 214.539 74.5744   2
   0  27  11 278.276 61.3361   1
   0  27 -11 338.810 65.4501   2
   0  27  11 164.053 61.9161   1
   0  27 -11 304.019 83.7270   6
   0  27 -11 335.937 85.5387   5
   0  28   0 624.226 85.2078   2
   0 -28   0 723.962 89.1601   2
   0  28   0 678.051 96.1830   4
   0  28   0 587.987 94.2721   5
   0  28   0 651.636 84.0025   1
   0  28   1 2115.46 217.980   2
   0  28  -1 2121.31 218.495   2
   0  28  -1 1700.18 222.833   4
   0  28   1 1737.99 223.154   4
   0 -28   1 2241.30 220.384   2
   0  28  -1 2074.88 220.265   3
   0 -28   1 2275.10 221.583   3
   0  28   1 2033.84 219.091   3
   0 -28  -1 2039.38 220.386   3
   0  28  -1 2069.88 225.692   6
   0  28   1 2230.58 223.726   6
   0  28   1 2288.65 218.304   1
   0  28  -1 2390.80 218.354   1
   0  28  -1 2229.48 223.406   5
   0  28   1 2303.20 221.478   5
   0  28  -2 21.6061 42.3756   1
   0  28   2 44.0002 44.0787   1
   0  28  -2 27.8259 63.5220   6
   0  28   2 80.8581 58.9259   6
   0 -28  -2 39.7254 48.1903   1
   0  28  -2 26.6069 62.8651   5
   0  28   2 113.897 54.9197   5
   0  28  -2 107.688 64.1180   4
   0  28   2 13.5261 63.2094   4
   0  28   2-14.5103 47.1063   3
   0  28  -2 52.2550 51.3255   3
   0 -28  -2 98.9548 47.4768   3
   0 -28   2 75.3098 56.7993   3
   0 -28   2 28.1657 51.1778   2
   0  28   2 60.9621 41.6480   2
   0  28  -2 21.9748 46.7349   2
   0  28   3 433.972 61.2332   1
   0  28  -3 289.540 56.2220   1
   0  28   3 316.084 72.6401   6
   0 -28  -3 395.869 63.1948   3
   0  28  -3 370.478 77.9170   5
   0  28   3 387.266 65.3727   5
   0  28  -3 434.061 76.4704   4
   0 -28   3 378.733 68.1953   2
   0  28   3 266.545 76.2086   4
   0  28   3 435.443 61.7530   3
   0 -28   3 406.677 72.1661   3
   0  28  -3 448.451 68.3181   3
   0 -28  -3 372.512 63.1376   1
   0  28  -3 396.738 65.9719   2
   0  28   4 563.353 69.1026   1
   0  28  -4 561.537 66.8094   1
   0  28  -4 590.130 82.9629   4
   0  28   4 322.621 85.4342   4
   0  28   4 497.273 66.9274   3
   0  28  -4 438.552 72.6892   3
   0 -28   4 445.337 77.6774   3
   0  28  -4 432.857 85.1322   5
   0 -28  -4 569.244 73.1764   1
   0 -28   4 520.586 77.4557   2
   0  28   4 388.504 74.9397   6
   0  28  -4 383.323 83.0671   6
   0  28  -5 3062.05 307.583   2
   0  28  -5 2832.23 310.267   4
   0  28   5 2626.99 310.306   4
   0  28  -5 3110.55 307.563   3
   0 -28   5 3238.40 309.814   3
   0  28  -5 3292.93 312.220   5
   0  28   5 3045.97 306.366   6
   0  28  -5 2928.06 312.524   6
   0  28  -5 2989.11 304.233   1
   0  28   5 3165.98 305.844   1
   0  28  -6 171.556 72.3841   5
   0  28  -6 209.572 68.5120   4
   0  28   6 159.113 68.1734   4
   0 -28   6 125.984 61.5591   3
   0  28  -6 61.8127 54.6903   3
   0  28  -6 74.9104 53.2033   2
   0  28   6 95.7107 49.4220   1
   0  28  -6 316.413 71.0537   6
   0 -28   6 63.1759 62.6029   2
   0  28  -7 232.430 77.3543   5
   0  28  -7 237.965 76.0814   4
   0  28   7 234.983 77.4345   4
   0 -28   7 208.261 65.7129   3
   0  28  -7 236.513 59.6650   3
   0  28  -7 155.194 58.4612   2
   0  28  -7 230.578 72.8204   6
   0 -28   7 360.347 70.6759   2
   0  28  -8 120.190 72.2543   4
   0  28   8 210.384 79.6519   4
   0 -28   8 178.898 70.1704   3
   0  28   8 126.574 53.6931   1
   0  28  -8 138.346 72.8495   6
   0  28  -8 184.154 55.5576   2
   0 -28   8 185.867 69.0515   2
   0  28  -9 1003.12 129.130   5
   0  28   9 1027.61 131.222   4
   0  28  -9 957.725 118.614   2
   0  28   9 1160.11 116.958   1
   0 -28   9 877.256 125.411   2
   0  28  -9 967.285 131.044   4
   0  28  -9 1040.95 130.416   6
   0  28 -10 248.886 84.2517   4
   0 -28  10 360.763 80.4334   2
   0  28 -10 319.230 67.3919   2
   0  28  10 417.894 64.8731   1
   0  28 -10 305.868 84.4114   6
   0  28 -10 359.126 84.8777   5
   0  29   0 2.74412 48.5783   3
   0 -29   0-19.3650 55.4124   3
   0  29   0 66.0201 64.7057   4
   0  29   0 28.9239 44.6742   2
   0  29   0-3.24850 61.3560   6
   0  29   0 65.8199 61.2830   5
   0 -29   1 611.829 95.0575   3
   0  29  -1 721.388 92.8569   3
   0  29   1 608.506 100.188   4
   0  29  -1 678.871 99.9334   4
   0  29  -1 728.994 90.1030   2
   0  29   1 739.248 100.721   6
   0  29  -1 957.601 105.530   6
   0  29  -1 793.057 99.7391   5
   0  29   1 899.567 97.0498   5
   0  29  -2 1302.58 132.998   3
   0 -29  -2 1132.64 131.302   3
   0  29   2 1313.69 130.809   3
   0 -29   2 1118.69 135.020   3
   0  29   2 1266.21 139.710   4
   0  29  -2 1008.02 136.516   4
   0  29  -2 1263.19 130.956   2
   0  29   2 1195.03 136.339   6
   0  29  -2 1087.91 137.941   5
   0  29   3 213.047 70.9959   4
   0  29   3 223.650 51.5676   3
   0  29  -3 209.246 57.1635   3
   0 -29   3 276.323 66.2640   3
   0  29  -3 303.914 70.4127   4
   0  29  -3 246.652 55.3360   2
   0  29  -3 253.653 70.9562   5
   0  29   3 168.964 64.6409   6
   0  29  -4 288.705 65.8031   3
   0 -29   4 364.698 74.5393   3
   0  29  -4 400.755 75.4954   4
   0  29   4 425.317 67.8342   6
   0  29  -4 292.258 80.2233   6
   0  29  -4 339.828 77.7996   5
   0  29   4 333.399 78.0440   4
   0  29  -5 18.4210 69.9486   5
   0  29   5 44.3077 70.8395   4
   0 -29   5 65.7460 61.8209   3
   0  29  -5 35.8625 54.6020   3
   0  29  -5 58.5743 68.3316   4
   0  29  -5 64.0871 51.0593   2
   0  29  -5-24.2487 69.9074   6
   0 -29   5 58.0849 61.1987   2
   0  29  -6 446.340 80.8019   5
   0  29   6 361.426 77.2156   4
   0  29  -6 300.789 64.1270   3
   0 -29   6 298.682 68.1931   3
   0  29  -6 259.869 75.6948   4
   0  29  -6 384.216 63.9676   2
   0  29  -6 286.259 79.4512   6
   0 -29   6 292.628 71.9660   2
   0 -29   7 814.897 100.360   3
   0  29  -7 692.594 95.9207   3
   0  29  -7 725.705 93.1972   2
   0  29  -7 736.452 106.676   6
   0 -29   7 649.127 101.152   2
   0  29   7 805.829 108.682   4
   0  29   8 595.457 115.425   4
   0  29  -8 787.171 104.091   2
   0  29  -8 916.528 119.829   6
   0 -29   8 878.534 109.832   2
   0  29  -8 988.301 117.587   5
   0  29   9 4.11178 77.5757   4
   0 -29   9 25.3000 65.0315   2
   0  29  -9-72.4313 74.0094   6
   0  29  -9-37.3151 57.1687   2
   0  29  -9 123.693 75.9673   5
   0 -30   0 637.674 91.5851   3
   0  30   0 798.099 89.3677   3
   0  30   0 667.631 98.5841   6
   0  30  -1 88.0439 51.6844   3
   0  30   1 142.805 50.3970   3
   0 -30   1 177.602 59.8915   3
   0  30  -1 52.3776 66.3286   5
   0  30  -1 246.848 70.6795   6
   0  30   1 47.6523 64.1627   6
   0 -30   2 21.2541 58.1530   3
   0  30  -2 69.9863 51.2032   3
   0  30  -2 109.230 66.8699   5
   0  30   2 23.8979 60.3017   6
   0  30  -3 62.8512 54.0006   3
   0 -30   3-6.26861 57.5829   3
   0  30  -3 36.6966 65.7909   5
   0  30   3-11.1469 62.0727   6
   0  30  -3 19.2269 69.3069   6
   0  30  -4 555.352 86.7427   6
   0  30   4 452.655 84.5218   4
   0  30  -4 394.250 83.0121   5
   0  30  -4 333.119 67.9681   3
   0 -30   4 319.328 75.2687   3
   0 -30   5 33.4258 62.5065   3
   0  30  -5-36.0977 51.9051   3
   0  30   5-25.8521 70.8793   4
   0  30  -5 16.4169 72.1751   6
   0  30  -5 77.1936 52.5362   2
   0  30  -5 146.955 73.1740   5
   0 -30   6 502.624 81.5359   3
   0  30  -6 523.636 74.6984   3
   0  30   6 331.320 84.7090   4
   0  30  -6 445.014 88.3038   6
   0  30  -6 480.135 72.0144   2
   0  30  -6 424.659 88.2592   5
   0  30  -7 13.1003 69.1524   6
   0  30   7 14.3042 72.8006   4
   0 -30   7-10.1959 62.5157   3
   0  30  -7 67.3220 52.6984   2
   0  31   0 6.92357 65.4530   6
   0  31   0-83.8675 52.3455   3
   0  31   1 105.048 67.3194   6
   0  31  -1 9.01550 49.3483   3
   0  31   1 47.0831 51.5726   3
   0 -31   1-42.4157 60.7629   3
   0  31   2 597.051 94.5880   6
   0  31  -2 644.911 101.534   6
   0  31  -2 699.453 88.1830   3
   0 -31   2 717.416 92.3522   3
   0  31  -3 78.2791 69.6239   6
   0  31  -3 6.83162 68.5060   5
   0  31  -3 82.4455 51.6126   3
   0 -31   3 19.1786 61.0907   3
   0  31  -4 349.083 81.5438   6
   0  31  -4 385.231 81.5114   5
   0  31  -4 328.885 65.5133   3
   0 -31   4 301.975 72.2656   3
   0  31  -5-41.9746 72.1875   6
   0  31  -5 67.8263 69.6208   5
   0 -31   5-23.7710 63.0889   3
   0  31  -5-23.3341 52.8601   3
   0  32   0 538.870 90.6363   6
   0  32   1 128.793 68.0437   6
   0  32  -1 124.641 51.5433   3
  -1   0  21-52.2837 93.9689   4
  -1   0  21-4.41432 69.9864   3
  -1   0  21 49.0282 58.3045   3
  -1   0  21 86.4102 96.0923   5
  -1   0  21 71.5713 92.8913   6
  -1   0  20 56.2511 90.6189   4
  -1   0  20 25.3309 55.8052   3
  -1   0  20 55.5913 70.2128   3
  -1   0  20 143.010 92.9953   5
  -1   0  20-58.0093 90.6012   6
  -1   0  19 16.2366 88.6389   4
  -1   0  19 15.5663 55.2077   3
  -1   0  19-4.12665 68.5365   3
  -1   0  19 3.67474 63.0396   2
  -1   0  19-4.26406 63.3340   2
  -1   0  19 50.3154 88.1200   6
  -1   0  19 80.7047 94.0393   5
  -1   0  18 1574.85 250.556   4
  -1   0  18 2298.63 241.038   3
  -1   0  18 2392.74 244.414   2
  -1   0  18 2323.83 246.338   3
  -1   0  18 3297.66 245.559   1
  -1   0  18 2328.20 246.762   2
  -1   0  18 2777.61 245.213   1
  -1   0  18 1053.93 248.887   5
  -1   0  17 27.4168 80.5542   6
  -1   0  17 21.0416 84.9846   5
  -1   0  17 24.8396 74.8693   4
  -1   0  17 8.58899 52.5023   3
  -1   0  17-3.99183 59.4907   2
  -1   0  17-56.9454 61.5060   1
  -1   0  17 27.5381 60.3556   2
  -1   0  17-42.0126 65.5394   3
  -1   0  17-3.24263 57.8141   1
  -1   0  16 72.7465 59.2875   2
  -1   0  16 189.183 67.2829   3
  -1   0  16 140.573 60.0801   1
  -1   0  16 155.952 79.9567   4
  -1   0  16 168.717 65.5855   2
  -1   0  16 171.430 64.1445   1
  -1   0  16 77.5182 80.9315   6
  -1   0  15 23.9450 52.9097   1
  -1   0  15 33.5863 46.3381   3
   1   0 -15-11.4385 63.5919   5
   1   0 -15-59.8161 51.7241   1
   1   0 -15 8.85608 59.4943   6
  -1   0  15 59.9859 53.2085   2
   1   0 -15-18.0958 50.6043   2
   1   0 -14 1840.40 178.232   4
   1   0 -14 1739.14 167.109   3
  -1   0  14 1516.26 167.117   3
   1   0 -14 1709.57 174.610   5
  -1   0  14 1895.79 171.158   1
   1   0 -14 1341.64 168.245   1
   1   0 -14 1066.12 169.423   6
   1   0 -14 1763.27 169.404   2
  -1   0  14 1625.52 171.328   2
   1   0 -13 127.995 62.6498   4
   1   0 -13 44.6113 38.9878   3
  -1   0  13 9.30920 43.0585   3
   1   0 -13-46.6706 55.4378   5
   1   0 -13-78.1568 46.7464   1
  -1   0  13 67.4332 49.2880   1
   1   0 -13-45.9729 50.9472   6
   1   0 -12 31490.0 2792.15   4
   1   0 -12 29386.2 2788.17   3
  -1   0  12 28683.0 2788.30   3
  -1   0  12 28405.4 2789.45   2
   1   0 -12 30032.5 2789.75   2
  -1   0  12 28879.2 2789.28   1
   1   0 -12 28552.4 2790.38   5
   1   0 -12 24409.2 2787.99   6
   1   0 -11-26.0442 52.6796   4
  -1   0  11 68.4203 41.7604   1
   1   0 -11-3.81509 34.8074   3
  -1   0  11-9.98109 37.0604   3
   1   0 -11-14.1590 39.1499   2
  -1   0  11 4.86700 40.7386   2
   1   0 -11-46.6283 39.3487   1
   1   0 -11 25.4138 50.7752   5
   1   0 -11-19.4267 42.5272   6
   1   0 -10 240.510 57.0071   4
  -1   0  10 287.272 47.6542   1
  -1   0  10 226.282 43.4003   3
   1   0 -10 302.322 42.3716   3
   1   0 -10 221.239 46.2350   2
  -1   0  10 246.058 45.7111   2
   1   0 -10 262.469 45.2205   1
   1   0 -10 213.087 53.2455   5
   1   0 -10 263.486 48.3316   6
  -1   0  10 168.743 48.2764   6
   1   0  -9 26.7874 44.5271   4
  -1   0   9 5.95757 34.4398   1
   1   0  -9 33.3637 30.5786   3
  -1   0   9 21.4446 30.0530   3
   1   0  -9-11.8751 34.9627   2
  -1   0   9 10.1676 34.7711   2
   1   0  -9 13.7364 35.0813   1
   1   0  -9-7.01256 41.5878   5
   1   0  -9 65.1638 36.3660   6
  -1   0   9-58.0294 38.7044   6
  -1   0   8 40919.2 4580.14   6
  -1   0   8 47007.1 4581.64   1
   1   0  -8 46179.7 4581.21   1
   1   0  -8 49947.0 4580.80   3
  -1   0   8 51439.5 4581.02   3
   1   0  -8 49627.1 4581.56   2
  -1   0   8 45997.3 4581.44   2
   1   0  -8 47091.2 4582.92   4
  -1   0   8 42264.2 4581.09   5
   1   0  -8 50110.0 4582.32   5
  -1   0   7 4.88241 31.7987   6
   1   0  -7-4.09850 30.9305   6
   1   0  -7-1.56499 27.7992   1
  -1   0   7-1.29213 23.8648   3
   1   0  -7-5.02920 23.7707   3
   1   0  -7 31.2945 27.9231   2
  -1   0   7 14.4704 27.4989   2
   1   0  -7 25.2374 36.9556   4
  -1   0   7 1.60210 37.2774   5
   1   0  -6 120578. 11222.6   3
  -1   0   6 105887. 11223.0   2
   1   0  -6 103707. 11223.0   2
   1   0  -6 118175. 11223.1   1
   1   0  -6 128548. 11223.9   5
  -1   0   6 109884. 11223.0   5
   1   0  -6 122743. 11222.8   6
  -1   0   6 113446. 11222.4   6
   1   0  -5 23.6157 25.7075   6
  -1   0   5 43.0169 24.7092   6
   1   0  -5 12.5855 21.5494   1
  -1   0   5-78.4985 20.6051   3
   1   0  -5 35.1037 34.5083   4
  -1   0   5-19.0273 31.0986   5
   1   0  -5 10.6142 29.5580   5
   1   0  -5-20.7652 22.3090   2
  -1   0   4 66163.4 6044.39   3
   1   0  -4 64164.6 6044.46   3
   1   0  -4 66150.5 6045.72   4
   1   0  -4 63022.5 6044.54   6
  -1   0   4 56985.8 6044.25   6
  -1   0   4 64598.4 6044.99   2
   1   0  -4 59330.6 6044.98   5
  -1   0   4 56550.8 6044.73   5
  -1   0   3-14.2264 26.0520   5
   1   0  -3-19.8507 30.7002   4
  -1   0   3-8.45819 15.5290   3
   1   0  -3 20.9264 15.6101   3
   1   0  -3-5.90421 19.8604   1
  -1   0   3-6.17815 22.2358   6
   1   0  -3-39.9551 22.7655   6
  -1   0   3-4.40937 18.7200   2
   1   0  -3-11.7742 20.1544   2
   1   0  -3 0.81191 25.9063   5
   1   0  -2 274389. 24756.2   4
   1   0  -2 235764. 24755.8   1
  -1   0   2 275706. 24755.6   3
   1   0  -2 255235. 24755.5   3
   1   0  -2 254688. 24755.8   5
   1   0  -2 237876. 24755.7   2
  -1   0   2 213223. 24755.6   2
   1   0  -2 289625. 24755.6   6
   1   0  -1-8.12137 14.0566   2
  -1   0   1-22.8137 14.6108   2
   1   0  -1-25.7276 16.0333   1
  -1   0   1 12.7977 14.8668   1
   1   0  -1 36.9844 21.4336   5
  -1   0   1-10.8015 13.5734   3
   1   0  -1-13.8455 13.8576   3
   1   0  -1 36.0174 18.6752   6
   1   0  -1-26.3972 23.5723   4
   1   0   0 31637.8 2931.05   5
   1   0   0 28314.6 2930.86   2
   1   0   0 36474.6 2931.05   6
   1   0   0 31293.6 2930.89   3
   1   0   0 29732.0 2930.88   4
  -1   0   0 28518.7 2930.81   4
  -1   0   0 26011.9 2930.69   1
   1   0   0 31036.5 2930.79   1
   1   0   1 10.7427 24.9655   4
   1   0   1-1.55662 19.5943   2
   1   0   1-3.90120 25.9474   5
   1   0   1-1.55721 26.9493   6
  -1   0  -1-20.1317 19.0860   3
   1   0   1 10.6391 18.0194   3
  -1   0  -1 4.65250 15.8339   1
   1   0   1-12.1808 16.1640   1
  -1   0  -2 96203.7 9190.39   5
   1   0   2 107500. 9190.34   4
  -1   0  -2 86493.7 9189.95   4
   1   0   2 95825.7 9190.18   2
  -1   0  -2 84603.0 9190.02   2
   1   0   2 103110. 9190.65   5
   1   0   2 91813.5 9189.83   1
  -1   0  -2 88074.9 9189.80   1
  -1   0  -2 101142. 9190.33   6
   1   0   2 101343. 9190.33   6
  -1   0  -2 86432.8 9190.02   3
   1   0   2 98246.5 9190.18   3
   1   0   3 15.0596 23.9761   3
  -1   0  -3 17.3079 25.2089   3
  -1   0  -3-20.9919 24.6946   2
  -1   0  -3 38.6038 33.6772   5
   1   0   3-111.693 33.5759   6
  -1   0  -3-33.0337 34.0207   6
  -1   0  -3-17.5226 20.1844   1
   1   0   3-8.24728 20.1069   1
  -1   0  -3 12.9837 30.3971   4
   1   0   3 3.98134 30.9060   4
  -1   0  -4 14636.3 1548.43   4
   1   0   4 16899.2 1549.04   4
  -1   0  -4 15439.6 1548.96   5
  -1   0  -4 16531.7 1548.64   3
   1   0   4 17451.6 1549.01   6
  -1   0  -4 14137.8 1548.53   6
   1   0   5-1.24663 24.4476   2
   1   0   5 15.5506 28.1858   3
   1   0   5 28.6205 34.3576   4
   1   0   5 15.3950 27.2202   6
   1   0   5 7.58195 28.4628   2
   1   0   5-26.1179 23.8081   1
   1   0   5 9.43057 33.2857   4
   1   0   5-10.4792 36.7798   5
   1   0   5 7.79472 24.9303   1
   1   0   5 17.6398 31.2161   5
   1   0   5 37.9004 33.9406   6
   1   0   6 64641.1 6883.40   3
   1   0   6 76270.9 6883.37   2
   1   0   6 65202.0 6883.22   4
   1   0   6 72975.4 6882.71   3
   1   0   6 68071.6 6882.46   6
   1   0   6 72311.4 6884.00   2
   1   0   6 73440.3 6883.29   1
   1   0   6 70667.2 6884.19   6
   1   0   6 65055.0 6882.98   5
   1   0   6 77719.9 6883.62   1
   1   0   7-16.7798 29.0789   2
   1   0   7 17.1475 34.6994   3
   1   0   7-4.76888 42.3730   5
   1   0   7-32.3974 44.3099   4
   1   0   7-13.1939 41.1939   4
   1   0   7-22.4338 25.6803   3
   1   0   7 25.4390 28.5520   1
   1   0   7 6.08247 32.9906   2
   1   0   7 8.79008 32.2388   1
   1   0   7-2.67370 33.3849   6
   1   0   7 39.3585 36.9086   5
   1   0   8 36430.0 4155.84   3
   1   0   8 43181.7 4155.99   2
   1   0   8 41948.9 4157.90   5
   1   0   8 42989.2 4157.42   4
   1   0   8 47181.1 4155.56   3
   1   0   8 38241.7 4154.79   6
   1   0   8 40131.3 4156.69   2
   1   0   8 47001.6 4156.22   1
   1   0   8 47071.5 4157.60   6
   1   0   8 43039.3 4156.34   1
   1   0   9-23.6176 41.0710   3
   1   0   9 27.1866 35.3987   2
   1   0   9-42.3363 50.3963   5
   1   0   9 53.3521 47.5652   4
   1   0   9 3.50492 32.0971   3
   1   0   9 30.2102 39.8488   2
   1   0   9-25.8057 33.9179   1
   1   0   9 2.19609 37.7918   1
   1   0   9-13.0597 39.3622   6
   1   0   9-13.1756 51.6919   6
   1   0  10 968.634 111.475   5
   1   0  10 995.137 99.3957   3
   1   0  10 842.321 108.593   4
   1   0  10 917.376 103.107   3
   1   0  10 850.195 100.904   2
   1   0  10 715.092 103.420   2
   1   0  10 858.433 100.812   1
   1   0  10 1136.84 102.646   1
   1   0  10 869.964 110.486   6
   1   0  11-62.0865 58.8370   5
   1   0  11-51.0604 55.0197   4
   1   0  11-33.6017 36.2555   3
   1   0  11 19.7754 39.6497   2
   1   0  11-19.6047 47.2631   3
   1   0  11 11.7617 41.2514   1
   1   0  11-65.4448 50.2342   2
   1   0  11 28.6295 44.6618   1
   1   0  11-31.8283 56.9218   6
   1   0  12 26315.4 2474.85   4
   1   0  12 26814.8 2471.26   3
   1   0  12 27227.9 2472.34   2
   1   0  12 22627.8 2472.08   3
   1   0  12 25873.6 2471.77   1
   1   0  12 22276.2 2473.22   6
   1   0  12 24821.6 2475.14   5
   1   0  13-4.25868 66.1747   5
   1   0  13 15.9065 64.6704   4
   1   0  13 4.82350 42.3681   3
   1   0  13 3.21648 51.5655   3
   1   0  13 13.5649 55.3732   2
   1   0  13-72.1582 48.1072   1
   1   0  13 23.7629 50.4817   1
   1   0  13-126.641 71.6773   6
   1   0  14 3822.64 422.083   5
   1   0  14 4786.54 422.541   4
   1   0  14 4174.01 414.146   3
   1   0  14 4463.13 415.715   2
   1   0  14 4417.19 416.272   1
   1   0  14 2902.80 417.775   6
   1   0  14 3931.34 417.190   2
   1   0  14 4372.11 415.177   1
   1   0  15-88.4288 60.3947   3
   1   0  15 22.0213 51.1889   2
   1   0  15-14.8078 54.6129   1
   1   0  15 3.76140 60.2784   2
   1   0  15 9.87500 55.1861   1
   1   0  15 74.8530 78.2260   6
   1   0  16 71.1232 78.5660   5
   1   0  16 66.7583 79.4993   4
   1   0  16 111.582 51.6569   3
   1   0  16 165.576 60.8077   2
   1   0  16 92.8747 61.2052   3
   1   0  16 219.428 63.4815   2
   1   0  16 157.226 58.6398   1
   1   0  16 127.045 59.3389   1
   1   0  16 8.82343 79.5827   6
   1   0  17-16.0211 82.4675   5
   1   0  17 24.9955 83.1946   4
   1   0  17 6.04230 53.8431   3
   1   0  17 100.941 63.7296   3
   1   0  17-3.43804 57.5667   2
   1   0  17 22.8232 60.0626   1
   1   0  17-12.2045 64.3509   2
   1   0  17 25.0242 62.0925   1
   1   0  17-41.9331 81.2565   6
   1   0  18 961.108 170.937   5
   1   0  18 1301.25 175.519   4
   1   0  18 1778.53 160.116   3
   1   0  18 1612.04 161.564   2
   1   0  18 1514.99 165.278   3
   1   0  18 1520.65 160.098   1
   1   0  18 1663.60 165.645   2
   1   0  18 1552.99 163.296   1
   1   0  18 720.237 169.255   6
   1   0  19 38.0732 87.4530   4
   1   0  19-16.7510 69.3229   3
   1   0  19-3.64816 63.4934   2
   1   0  19 6.51200 57.9085   3
   1   0  19 17.4633 89.3338   5
   1   0  19 30.8082 85.5130   6
   1   0  20 124.036 92.8552   4
   1   0  20-25.3857 70.1715   3
   1   0  20 16.9569 60.8276   3
   1   0  20 30.1884 91.1831   5
   1   0  20 89.6153 89.4050   6
   1   0  21 75.6622 96.4836   4
   1   0  21-30.4667 68.3166   3
   1   0  21-31.3865 61.7697   3
   1   0  21 37.4465 98.5412   5
   1   0  21-76.7870 90.3687   6
  -1   1  21-11.6210 93.0234   4
  -1  -1  21 11.6157 95.4520   4
  -1   1  21-39.2293 71.5590   3
  -1  -1  21 31.2841 72.4500   3
  -1  -1  21 39.7084 58.8572   3
  -1   1  21 54.8683 56.6484   3
  -1  -1  21 6.20267 96.5830   5
  -1   1  21 171.947 97.1774   5
  -1  -1  21 39.2082 95.4189   6
  -1   1  21 32.4537 94.3789   6
  -1   1  20 416.366 102.812   4
  -1  -1  20 336.693 101.600   4
  -1   1  20 521.157 71.0253   3
  -1  -1  20 398.256 68.4750   3
  -1   1  20 493.089 83.5110   3
  -1  -1  20 424.884 80.2093   3
  -1   1  20 248.793 98.9289   5
  -1  -1  20 168.850 97.9757   5
  -1  -1  20 85.9662 98.9936   6
  -1   1  20 129.212 97.0651   6
  -1  -1  19 281.378 97.8781   4
  -1   1  19 259.957 96.1799   4
  -1   1  19 557.054 71.7737   3
  -1  -1  19 335.382 74.5909   3
  -1   1  19 401.631 80.5337   3
  -1   1  19 402.452 77.1040   2
  -1  -1  19 439.312 77.9597   2
  -1  -1  19 367.233 84.0514   3
  -1  -1  19 530.884 84.1433   2
  -1   1  19 454.546 81.9384   2
  -1  -1  19 191.805 100.127   6
  -1   1  19 256.157 98.7671   5
  -1  -1  19 458.483 99.6355   5
  -1   1  18 359.578 115.223   6
  -1   1  18 509.318 114.711   5
  -1  -1  18 567.353 116.487   5
  -1  -1  18 405.335 113.853   4
  -1   1  18 772.209 94.9129   3
  -1  -1  18 697.750 94.4420   3
  -1   1  18 1010.30 100.747   2
  -1   1  18 723.528 102.055   3
  -1  -1  18 581.276 103.206   3
  -1  -1  18 817.568 100.317   2
  -1  -1  18 781.651 102.067   2
  -1   1  18 888.453 103.646   2
  -1  -1  18 881.615 100.535   1
  -1  -1  18 832.252 99.2339   1
  -1  -1  17-18.7414 85.6024   6
  -1   1  17 89.0116 82.8277   6
  -1  -1  17-74.0759 65.4160   3
  -1   1  17-63.5695 61.5188   3
  -1  -1  17-34.6511 60.8837   2
  -1   1  17 30.7888 57.4008   2
  -1   1  17-31.2923 80.7436   5
  -1  -1  17 31.8426 84.4960   5
  -1  -1  17 74.5069 82.4066   4
  -1  -1  17 2.92112 52.4617   3
  -1   1  17-28.0313 52.8277   3
  -1   1  17-99.1775 63.5787   2
  -1  -1  17-16.0796 60.4183   2
  -1  -1  17-6.47592 57.0855   1
  -1  -1  17 42.7025 58.8598   1
  -1  -1  16 276.546 65.2184   2
  -1   1  16 224.376 63.0396   2
   1   1 -16 375.582 63.3936   2
   1   1 -16 280.469 79.9286   4
   1   1 -16 379.603 62.6521   3
  -1  -1  16 16.7367 57.1068   3
  -1   1  16 326.454 85.5568   6
   1   1 -16 391.815 76.3652   5
  -1   1  16 296.737 66.7976   2
   1   1 -16 371.399 59.0545   1
  -1  -1  16 237.084 64.6279   1
   1   1 -16 148.832 67.6137   6
  -1   1  15 456.339 89.8925   5
  -1  -1  15 404.073 68.3961   1
  -1   1  15 414.951 62.3963   3
  -1   1  15 391.509 85.9199   6
   1   1 -15 331.559 79.3183   5
   1   1 -15 505.410 67.1981   1
  -1   1  15 442.786 73.0222   2
   1   1 -15 94.3141 70.6482   6
  -1  -1  15 446.177 70.2264   2
  -1   1  15 462.257 68.9214   2
  -1   1  15 415.978 68.7285   3
   1   1 -15 462.733 67.9667   2
   1  -1 -14 4924.30 409.744   4
   1   1 -14 4708.01 410.016   4
   1  -1 -14 4456.65 402.082   3
   1   1 -14 4153.18 402.446   3
  -1   1  14 4448.25 402.223   3
  -1  -1  14 4563.50 402.850   3
   1  -1 -14 3610.52 405.253   5
   1   1 -14 3937.29 406.031   5
   1  -1 -14 3942.01 402.976   1
  -1  -1  14 4308.12 403.668   1
   1   1 -14 4090.69 403.101   1
   1  -1 -14 2453.50 401.616   6
   1   1 -14 2163.66 401.341   6
  -1  -1  14 4043.46 404.336   2
   1   1 -14 4611.47 404.198   2
  -1   1  14 3872.55 403.994   2
   1  -1 -14 4826.04 404.191   2
  -1   1  13 141.173 48.7983   2
   1  -1 -13 94.1670 60.0855   4
   1   1 -13 94.1719 43.6232   3
   1  -1 -13 135.856 41.4435   3
  -1  -1  13 122.370 43.4501   3
  -1   1  13 164.306 43.0450   3
   1  -1 -13 59.1728 55.4865   5
   1   1 -13 145.002 57.3251   5
   1  -1 -13 64.7180 46.6930   1
   1   1 -13 62.0009 46.1215   1
   1   1 -13 138.304 53.6512   6
   1  -1 -13 41.8032 50.3434   6
  -1  -1  13 107.923 47.8764   1
   1   1 -12 43.8396 43.4778   2
  -1   1  12 28.4528 44.4359   2
  -1  -1  12 21.2741 44.8991   2
   1  -1 -12-19.9318 41.4467   2
   1  -1 -12 48.9343 57.3359   4
   1  -1 -12-21.9662 34.7977   3
   1   1 -12 42.8576 38.2775   3
  -1  -1  12 41.7446 40.5852   3
  -1   1  12 52.0932 38.3516   3
   1  -1 -12 3.03633 50.8074   5
   1   1 -12-25.0134 51.4514   5
  -1  -1  12 12.6730 44.0035   1
   1  -1 -12-78.9262 46.1829   6
   1   1 -12 34.4274 48.2821   6
   1  -1 -11 5607.79 489.565   4
   1  -1 -11 4821.13 484.374   3
   1   1 -11 5048.20 485.027   3
  -1   1  11 4909.07 484.865   3
  -1  -1  11 4819.05 485.025   3
   1  -1 -11 4649.42 487.428   5
   1   1 -11 4124.69 487.190   5
  -1  -1  11 5901.11 487.153   1
  -1   1  11 5355.75 486.575   1
   1  -1 -11 5267.26 486.272   1
   1  -1 -11 4118.53 484.815   6
   1   1 -11 3433.75 484.679   6
   1   1 -11 5632.63 486.708   2
  -1   1  11 4975.41 486.254   2
  -1  -1  11 5103.62 486.647   2
   1  -1 -11 5230.58 486.195   2
   1  -1 -10 11234.7 1053.95   4
   1  -1 -10 11132.1 1050.06   3
   1   1 -10 8754.55 1049.70   3
  -1  -1  10 11111.4 1050.76   3
  -1   1  10 12034.9 1050.58   3
   1   1 -10 9984.17 1052.21   5
   1  -1 -10 11546.4 1052.44   5
  -1  -1  10 11312.7 1051.59   1
  -1   1  10 9625.04 1050.67   1
   1  -1 -10 10373.4 1050.86   1
  -1   1  10 9502.08 1049.65   6
   1   1 -10 11177.9 1051.17   6
   1  -1 -10 9372.82 1050.03   6
  -1   1  10 10746.7 1051.30   2
   1   1 -10 12953.2 1052.30   2
  -1  -1  10 11763.1 1052.09   2
   1  -1 -10 10883.7 1051.46   2
   1  -1  -9 637.205 76.5871   4
   1  -1  -9 706.159 64.6092   3
   1   1  -9 493.937 64.4073   3
  -1  -1   9 533.571 65.8539   3
  -1   1   9 642.712 65.2260   3
   1   1  -9 584.478 74.1306   5
   1  -1  -9 563.266 71.4349   5
  -1   1   9 576.230 67.3761   1
   1  -1  -9 643.304 67.4529   1
  -1  -1   9 596.775 67.8680   1
  -1  -1   9 500.621 69.2594   6
   1   1  -9 352.323 67.9033   6
  -1   1   9 586.648 68.5739   6
  -1  -1   9 426.181 69.3958   2
  -1   1   9 590.849 68.4888   2
   1  -1  -9 493.654 66.9726   2
   1   1  -9 463.485 67.6307   2
  -1   1   8 8646.71 975.621   4
   1  -1  -8 10895.4 977.221   4
   1  -1  -8 9346.59 973.734   3
   1   1  -8 9983.62 974.342   3
  -1   1   8 9371.89 973.919   3
  -1  -1   8 9804.54 974.421   3
  -1   1   8 10342.8 975.121   2
  -1  -1   8 9935.76 975.364   2
   1   1  -8 10469.0 975.262   2
   1  -1  -8 10682.1 975.116   2
  -1  -1   8 10743.7 975.247   1
   1  -1  -8 10222.7 975.046   1
  -1   1   8 10036.8 974.993   1
   1   1  -8 10016.8 976.230   5
  -1   1   8 8378.55 974.617   5
  -1  -1   8 9456.53 975.293   5
   1  -1  -8 11080.8 976.152   5
   1  -1  -8 10227.3 974.461   6
  -1   1   8 9656.86 973.938   6
  -1  -1   8 9593.66 974.347   6
   1   1  -7 12248.2 1174.92   6
  -1   1   7 11565.7 1173.96   6
   1  -1  -7 12066.2 1174.35   6
  -1  -1   7 11100.2 1174.27   6
  -1  -1   7 14006.7 1175.53   1
  -1   1   7 12123.1 1175.27   1
   1  -1  -7 12085.3 1174.92   1
  -1  -1   7 12027.8 1174.51   3
   1   1  -7 12752.3 1174.64   3
  -1   1   7 10859.8 1173.87   3
   1  -1  -7 11754.9 1173.92   3
   1   1  -7 12496.5 1175.44   2
  -1   1   7 13401.9 1175.32   2
  -1  -1   7 12998.5 1175.67   2
   1  -1  -7 12902.7 1175.03   2
  -1  -1   7 10596.6 1175.08   5
  -1   1   7 10639.2 1174.78   5
   1   1  -7 11335.3 1175.66   5
  -1   1   7 10355.4 1175.37   4
   1  -1  -7 13449.6 1177.01   4
  -1  -1   7 11068.5 1175.64   4
   1   1  -6 60112.4 5229.01   6
   1  -1  -6 56560.8 5228.27   6
  -1  -1   6 51325.3 5228.25   6
  -1   1   6 51662.6 5227.90   6
   1   1  -6 53217.4 5228.77   1
  -1   1   6 49240.4 5228.70   1
  -1  -1   6 55420.3 5229.02   1
   1  -1  -6 56647.4 5228.97   1
  -1  -1   6 55265.8 5228.52   3
   1   1  -6 51501.4 5228.37   3
  -1  -1   6 50972.6 5228.95   2
  -1   1   6 56917.1 5229.02   2
   1   1  -6 52976.5 5228.97   2
   1  -1  -6 55740.0 5228.77   2
   1   1  -6 53441.1 5229.53   5
   1  -1  -6 60054.6 5229.52   5
  -1  -1   6 48606.4 5228.79   5
  -1   1   6 52921.8 5228.80   5
  -1  -1   6 51058.1 5229.23   4
  -1   1   6 49267.8 5229.15   4
  -1   1   5 103205. 11262.6   4
   1   1  -5 117180. 11263.5   4
   1  -1  -5 127197. 11263.6   4
  -1  -1   5 114510. 11262.9   4
  -1  -1   5 113869. 11262.6   1
   1  -1  -5 116681. 11261.7   3
  -1   1   5 126825. 11261.9   3
  -1  -1   5 110651. 11262.5   2
   1   1  -5 112277. 11262.5   2
  -1   1   5 130349. 11262.7   1
   1   1  -5 110010. 11262.4   1
   1  -1  -5 122487. 11262.5   1
  -1  -1   5 104081. 11262.4   5
  -1   1   5 105877. 11262.2   5
   1   1  -5 122241. 11263.2   5
   1  -1  -5 112272. 11262.6   5
  -1   1   5 101697. 11261.5   6
   1   1  -5 129868. 11262.6   6
  -1  -1   5 109908. 11262.0   6
   1  -1  -5 127830. 11262.0   6
   1  -1  -4 98453.6 7643.35   6
  -1  -1   4 99662.9 7643.78   6
  -1   1   4 95425.6 7643.17   6
   1   1  -4 95753.6 7643.89   6
  -1   1   4 90705.2 7644.02   1
   1  -1  -4 99309.2 7643.28   3
   1   1  -4 96279.8 7643.81   3
  -1   1   4 101860. 7643.26   3
  -1  -1   4 81375.8 7643.44   3
  -1  -1   4 97201.7 7644.31   2
   1  -1  -4 98048.5 7643.88   2
  -1   1   4 95877.1 7643.87   2
  -1   1   4 92676.4 7643.85   5
   1   1  -4 109847. 7645.10   5
  -1  -1   4 89305.3 7644.05   5
   1  -1  -4 114450. 7644.69   5
  -1  -1   4 98662.9 7644.67   4
  -1   1   4 99462.2 7644.62   4
   1  -1  -4 103931. 7645.10   4
   1  -1  -3 11052.4 985.602   4
  -1   1   3 9518.24 985.185   4
  -1  -1   3 9199.72 985.268   4
   1   1  -3 10827.3 985.757   4
   1   1  -3 9847.44 984.747   1
  -1  -1   3 9885.41 984.984   1
   1   1  -3 9003.92 984.445   3
  -1  -1   3 8951.52 984.412   3
  -1   1   3 11209.8 984.156   3
   1  -1  -3 11644.2 984.207   3
   1  -1  -3 9253.67 984.484   2
   1   1  -3 9074.33 984.948   2
  -1   1   3 8876.75 984.425   2
  -1  -1   3 10195.7 984.952   2
   1  -1  -3 9899.51 984.656   1
  -1   1   3 9741.16 984.689   1
   1  -1  -3 11861.3 984.393   6
   1   1  -3 11326.6 984.987   6
  -1  -1   3 9856.12 984.634   6
  -1  -1   3 8373.85 984.893   5
   1   1  -3 10950.8 985.365   5
  -1   1   3 10125.7 984.740   5
   1  -1  -3 10695.1 984.996   5
   1   1  -2 51073.6 4128.80   5
  -1  -1   2 43296.2 4128.67   4
  -1   1   2 45253.9 4128.51   4
   1   1  -2 46449.3 4128.90   4
   1  -1  -2 47471.0 4128.71   4
   1   1  -2 44071.4 4128.36   1
  -1   1   2 29409.2 4127.90   1
   1  -1  -2 35288.6 4128.11   1
  -1  -1   2 46746.1 4128.41   1
  -1   1   2 37609.2 4127.68   3
   1  -1  -2 36767.1 4127.67   3
   1   1  -2 46904.3 4128.30   3
  -1  -1   2 44464.5 4128.28   3
   1   1  -2 51489.2 4128.47   6
   1  -1  -2 43249.5 4127.80   6
  -1  -1   2 41240.9 4128.25   6
   1  -1  -2 50986.0 4128.31   5
   1   1  -2 38170.6 4128.33   2
   1  -1  -2 44888.8 4128.12   2
  -1   1   2 44179.7 4128.09   2
   1   1  -1 194493. 15675.8   4
   1  -1  -1 169113. 15675.3   4
  -1   1   1 134265. 15675.0   1
  -1  -1   1 173178. 15675.4   1
   1   1  -1 148939. 15675.4   1
   1  -1  -1 158643. 15675.0   1
   1   1  -1 179640. 15675.4   3
  -1   1   1 170975. 15675.0   3
   1  -1  -1 175771. 15675.0   3
   1   1  -1 168768. 15675.5   2
  -1   1   1 162789. 15675.0   2
   1  -1  -1 137464. 15674.9   2
   1  -1  -1 161539. 15675.2   5
   1   1  -1 166088. 15675.6   5
  -1   1   1 169342. 15675.1   5
   1  -1  -1 190992. 15675.0   6
  -1   1   1 122980. 15674.9   6
   1   1  -1 149530. 15675.4   6
   1  -1   0 177296. 16030.7   6
  -1   1   0 150919. 16030.5   5
   1   1   0 186414. 16030.9   5
   1  -1   0 176814. 16030.6   5
   1  -1   0 173953. 16030.5   2
  -1  -1   0 160859. 16030.7   2
  -1   1   0 158853. 16030.5   2
   1   1   0 177822. 16030.8   2
   1  -1   0 176432. 16030.4   4
   1   1   0 172106. 16030.9   4
  -1   1   0 163957. 16030.3   4
   1  -1   0 145771. 16030.5   3
  -1   1   0 169166. 16030.6   3
   1   1   0 154550. 16030.6   3
  -1  -1   0 145025. 16030.6   3
  -1  -1   0 141389. 16030.5   1
   1   1   0 158538. 16030.6   1
  -1   1   0 158307. 16030.3   1
   1  -1   0 175027. 16030.3   1
   1   1   0 181173. 16030.8   6
  -1  -1  -1 342719. 34992.3   2
   1  -1   1 379771. 34992.1   4
   1   1   1 416569. 34992.5   4
  -1   1  -1 326841. 34992.1   2
   1  -1   1 394421. 34992.3   2
   1  -1   1 399277. 34992.4   5
   1   1   1 353673. 34992.2   6
   1  -1   1 389371. 34992.5   6
  -1  -1  -1 383839. 34992.2   3
   1  -1   1 323158. 34992.2   3
   1   1   1 401931. 34992.3   3
  -1   1  -1 345889. 34991.8   1
  -1  -1  -1 339517. 34992.1   1
   1  -1   1 299121. 34991.7   1
   1   1   1 369341. 34992.2   1
  -1  -1  -2 304.279 41.7437   5
   1  -1   2 241.426 38.6493   5
   1  -1   2 276.029 36.4641   4
  -1   1  -2 249.571 36.7459   4
   1   1   2 197.680 38.0169   4
  -1  -1  -2 172.473 32.1509   2
   1  -1   2 217.415 33.0625   2
  -1   1  -2 136.472 32.1661   3
  -1   1  -2 248.783 41.9828   6
  -1  -1  -2 296.284 38.5163   6
   1   1   2 210.474 35.3311   6
   1  -1   2 232.042 29.3395   1
   1   1   2 183.072 30.6568   1
  -1   1  -2 239.694 28.8860   1
  -1  -1  -2 251.449 31.2790   3
   1   1   2 222.243 30.3393   3
   1   1   3 6233.72 580.309   3
  -1  -1  -3 6204.49 580.596   3
   1   1   3 6188.43 581.299   5
   1  -1   3 5406.31 581.382   5
  -1  -1  -3 6485.67 581.399   5
   1  -1   3 6047.47 580.830   4
  -1   1  -3 5590.48 580.502   4
   1   1   3 5847.34 581.031   4
   1   1   3 5910.41 580.655   2
  -1  -1  -3 6305.87 580.665   2
   1  -1   3 6212.65 580.814   2
   1  -1   3 6304.55 580.786   3
  -1   1  -3 5441.14 580.657   3
  -1   1  -3 5594.36 579.905   1
   1  -1   3 4888.82 579.695   1
   1   1   3 6152.64 580.319   1
   1  -1   3 7022.30 581.574   6
   1   1   3 5874.21 580.702   6
  -1  -1  -3 5927.13 580.694   6
  -1   1  -3 5905.74 581.227   6
   1  -1   4 2037.25 202.220   5
   1   1   4 1774.26 201.615   5
  -1  -1  -4 2110.53 201.484   5
   1  -1   4 2006.89 200.300   4
   1   1   4 2065.03 201.254   4
   1  -1   4 2177.79 200.808   4
   1  -1   4 1940.29 198.527   1
  -1  -1  -4 2175.95 199.788   3
   1   1   4 1867.83 199.467   3
   1  -1   4 2039.44 199.312   6
   1   1   4 2262.29 201.017   6
  -1  -1  -4 2000.39 200.754   6
   1  -1   4 1670.10 201.873   6
   1  -1   4 1983.29 200.113   5
   1  -1   5 36935.4 3557.72   3
   1  -1   5 40494.4 3557.36   2
   1   1   5 41293.5 3558.38   4
   1  -1   5 36322.4 3557.86   4
   1  -1   5 34780.2 3556.58   6
   1  -1   5 39411.2 3557.08   1
   1   1   5 32613.0 3557.27   2
  -1  -1  -5 33269.3 3557.34   2
   1  -1   5 35901.6 3557.66   2
   1  -1   5 33666.9 3557.08   4
   1   1   5 39449.8 3558.46   5
   1  -1   5 37828.9 3558.48   5
  -1  -1  -5 33943.7 3557.63   5
   1  -1   5 39566.9 3557.30   1
   1   1   5 37777.2 3557.32   1
   1   1   5 35168.3 3557.36   6
   1  -1   5 35130.4 3557.99   6
  -1  -1  -5 34102.5 3557.13   6
   1   1   6 10937.1 995.798   2
   1  -1   6 9980.48 996.239   3
   1   1   6 8892.07 995.458   3
   1   1   6 11146.5 995.150   3
   1  -1   6 10506.1 995.309   3
   1  -1   6 8892.96 994.956   6
   1   1   6 9260.36 994.749   6
   1   1   6 9294.13 996.022   2
   1  -1   6 10961.4 995.656   1
   1   1   6 11566.2 996.002   1
   1   1   6 9850.04 996.158   4
   1  -1   6 9288.81 995.945   4
   1   1   6 10169.2 995.876   1
   1  -1   6 10811.1 996.011   1
   1   1   6 9635.89 995.618   5
   1  -1   6 11218.3 997.415   6
   1   1   6 10040.1 996.449   6
   1  -1   7 6908.33 672.632   3
   1   1   7 7567.72 672.435   3
   1  -1   7 8193.92 672.365   2
   1   1   7 6057.46 671.362   2
   1   1   7 7230.88 670.939   3
   1   1   7 7239.27 673.847   4
   1  -1   7 6746.10 673.430   4
   1  -1   7 6818.38 671.080   3
   1  -1   7 6849.55 671.311   6
   1   1   7 6384.29 670.834   6
   1   1   7 6471.29 672.474   2
   1   1   7 7101.81 671.802   1
   1  -1   7 7937.32 671.833   1
   1  -1   7 6122.65 672.485   2
   1   1   7 6926.79 674.121   5
   1  -1   7 7333.81 674.423   5
   1  -1   7 6536.40 672.606   4
   1   1   7 6321.85 672.528   4
   1   1   7 6207.31 671.904   1
   1  -1   7 7080.17 672.116   1
   1   1   7 5836.34 671.471   5
   1  -1   7 5961.22 671.537   5
   1   1   8 16728.8 1426.51   2
   1  -1   8 12314.4 1426.31   3
   1  -1   8 16311.5 1426.61   2
   1   1   8 15266.8 1426.53   3
   1   1   8 15212.5 1428.43   5
   1  -1   8 14898.8 1428.57   5
   1   1   8 14655.5 1428.05   4
   1  -1   8 15813.5 1425.71   3
   1   1   8 14967.0 1425.17   3
   1  -1   8 14903.3 1427.84   4
   1  -1   8 13592.0 1425.19   6
   1   1   8 13471.1 1424.90   6
   1  -1   8 12032.7 1426.66   2
   1  -1   8 15700.9 1426.00   1
   1   1   8 15811.4 1426.20   1
   1   1   8 12561.1 1426.38   2
   1  -1   8 13740.8 1427.50   6
   1   1   8 13118.6 1425.72   5
   1  -1   8 14013.8 1426.44   1
   1   1   8 15522.3 1426.70   1
   1  -1   9 17.1459 39.8145   3
   1   1   9 11.1788 39.1164   3
   1  -1   9-21.1748 34.9927   2
   1   1   9 32.9462 34.2378   2
   1   1   9-50.7653 50.6006   5
   1  -1   9 9.25095 54.4865   5
   1  -1   9 27.8649 48.8085   4
   1   1   9 28.3329 48.8091   4
   1   1   9-16.7521 30.0924   3
   1  -1   9 7.26988 32.9171   3
   1   1   9-1.57099 38.5910   6
   1  -1   9 43.3751 35.3612   1
   1   1   9 49.7823 41.7826   2
   1   1   9 16.0118 36.6584   1
   1  -1   9 10.1833 40.3518   2
   1  -1   9 15.2676 37.8204   1
   1   1   9 4.42785 36.8634   1
   1  -1   9 90.5013 49.8694   6
   1   1   9 19.8031 48.7081   6
   1   1  10 10934.9 1000.95   5
   1  -1  10 10752.0 1001.19   5
   1   1  10 10055.6 1000.21   4
   1  -1  10 10414.0 1000.40   4
   1   1  10 10841.0 997.022   3
   1  -1  10 9490.60 996.924   3
   1   1  10 8872.09 997.982   3
   1  -1  10 8954.57 998.331   3
   1   1  10 9928.63 997.799   2
   1  -1  10 11064.9 998.421   2
   1  -1  10 10443.5 997.847   1
   1  -1  10 9290.32 998.796   2
   1   1  10 9715.77 998.900   2
   1   1  10 11113.7 998.322   1
   1   1  10 11535.9 998.954   1
   1  -1  10 10638.6 998.331   1
   1  -1  10 8876.48 999.510   6
   1   1  10 9956.03 999.351   6
   1  -1  11 8603.54 812.860   5
   1   1  11 7086.01 811.670   5
   1   1  11 8265.72 811.682   4
   1  -1  11 8857.27 812.219   4
   1  -1  11 8280.56 807.924   3
   1   1  11 8235.59 807.481   3
   1  -1  11 8891.42 809.195   2
   1   1  11 7251.45 808.628   3
   1   1  11 8463.86 808.900   2
   1  -1  11 7997.49 809.655   3
   1  -1  11 7404.89 809.621   2
   1   1  11 9319.10 809.457   1
   1   1  11 7511.69 809.536   2
   1  -1  11 8980.10 808.774   1
   1  -1  11 8759.87 809.513   1
   1   1  11 8515.47 809.269   1
   1   1  11 7428.92 810.245   6
   1  -1  11 7119.71 810.708   6
   1  -1  12 106.632 62.9798   4
   1   1  12 181.977 61.3166   4
   1  -1  12 185.546 43.5631   3
   1   1  12 131.915 44.2670   3
   1   1  12 166.908 50.9407   3
   1  -1  12 133.006 52.7990   3
   1   1  12 162.890 45.5732   2
   1  -1  12 88.8336 45.1706   2
   1  -1  12 110.122 45.2998   1
   1   1  12 152.090 46.3793   1
   1   1  12 123.362 52.3751   2
   1  -1  12 85.4657 63.6864   6
   1   1  12 203.058 64.4681   6
   1  -1  12 184.010 67.1679   5
   1   1  12 148.974 64.5548   5
   1  -1  13 55.8900 66.9744   5
   1   1  13 88.6397 67.4888   5
   1   1  13 15.9789 62.8725   4
   1  -1  13-11.8832 63.1796   4
   1  -1  13-4.98412 42.7209   3
   1   1  13-4.70712 42.8007   3
   1   1  13 70.8801 51.4118   3
   1  -1  13 23.0622 53.2405   3
   1  -1  13-37.1849 48.9599   2
   1  -1  13-23.9385 54.0996   2
   1   1  13 20.2007 53.3947   2
   1  -1  13-31.9731 49.6302   1
   1   1  13 16.1678 47.7427   1
   1   1  13 65.5932 50.8130   1
   1  -1  13 109.572 50.7244   1
   1  -1  13-30.6370 65.2125   6
   1   1  13-92.0424 65.8527   6
   1  -1  14 4369.79 415.086   5
   1   1  14 3521.33 413.048   5
   1  -1  14 3668.65 413.497   4
   1   1  14 3823.56 413.050   4
   1   1  14 4186.21 406.665   3
   1   1  14 3953.89 409.409   3
   1  -1  14 3510.56 407.926   2
   1   1  14 4357.18 408.774   2
   1   1  14 4222.23 410.467   2
   1  -1  14 4524.34 408.262   1
   1  -1  14 3666.38 410.022   2
   1   1  14 4269.82 408.434   1
   1   1  14 4751.88 410.302   1
   1  -1  14 4947.47 409.987   1
   1   1  14 3744.86 411.945   6
   1  -1  14 3049.92 411.416   6
   1  -1  15 41.6655 50.1942   3
   1  -1  15 28.7390 54.5630   2
   1   1  15-37.5327 51.5770   2
   1  -1  15 44.0691 61.5485   3
   1  -1  15-41.6294 60.6214   2
   1   1  15 71.2627 52.1457   1
   1  -1  15 9.02601 52.7994   1
   1   1  15 74.6622 60.0921   2
   1   1  15 109.353 56.8591   1
   1  -1  15-13.1409 55.4427   1
   1  -1  15 34.8442 76.7359   6
   1   1  15 52.7918 73.1266   6
   1  -1  16 725.109 117.180   5
   1   1  16 842.950 119.934   5
   1  -1  16 723.155 113.777   4
   1   1  16 610.754 113.699   4
   1   1  16 839.863 98.5599   3
   1  -1  16 835.643 99.1148   3
   1   1  16 956.984 104.662   2
   1  -1  16 742.625 102.109   2
   1   1  16 755.301 105.295   3
   1  -1  16 741.020 106.190   3
   1   1  16 913.214 103.283   1
   1   1  16 810.878 105.623   2
   1  -1  16 1032.31 103.590   1
   1  -1  16 820.947 105.618   2
   1   1  16 998.495 104.047   1
   1  -1  16 887.400 103.634   1
   1   1  16 479.028 116.100   6
   1  -1  16 419.148 115.815   6
   1   1  17 525.582 101.728   5
   1  -1  17 405.098 103.572   5
   1  -1  17 630.025 106.060   4
   1   1  17 656.427 103.064   4
   1  -1  17 251.538 79.3129   3
   1   1  17 638.929 80.5583   3
   1   1  17 763.307 86.7949   2
   1  -1  17 725.139 86.7644   2
   1   1  17 615.034 89.9640   3
   1  -1  17 634.352 89.1660   2
   1  -1  17 706.640 86.0722   1
   1   1  17 823.102 88.7761   1
   1   1  17 372.559 86.0347   2
   1  -1  17 760.977 86.5919   1
   1   1  17 694.751 87.5111   1
   1   1  17 41.0909 98.0935   6
   1   1  18 150.043 88.6684   5
   1  -1  18 112.410 88.9910   5
   1  -1  18 36.5121 88.5159   4
   1   1  18 52.3775 86.1225   4
   1   1  18 130.102 60.6982   3
   1  -1  18 108.348 59.2162   3
   1  -1  18 171.041 64.7013   2
   1   1  18 132.540 67.3083   3
   1   1  18 123.789 62.7150   2
   1  -1  18 110.608 70.6032   3
   1   1  18 150.725 68.7723   2
   1   1  18 181.919 62.7388   1
   1  -1  18 147.667 67.7611   2
   1  -1  18 157.874 64.7139   1
   1   1  18 166.220 65.1135   1
   1  -1  18 176.788 61.4767   1
   1  -1  18 144.694 88.7798   6
   1  -1  19 135.802 88.8121   4
   1   1  19 190.748 90.4160   4
   1  -1  19 139.911 69.2038   3
   1   1  19 60.6877 65.9341   3
   1   1  19 83.6774 62.8523   2
   1  -1  19 164.817 61.8795   3
   1   1  19 128.596 57.7462   3
   1  -1  19 52.6463 90.1821   5
   1   1  19-115.854 88.3650   5
   1   1  19-14.8921 90.3657   6
   1  -1  19 52.2037 89.8720   6
   1   1  20 163.784 96.3571   4
   1  -1  20 230.847 94.0540   4
   1   1  20 292.873 74.4802   3
   1  -1  20 240.377 74.8011   3
   1   1  20 192.731 62.7621   3
   1  -1  20 356.531 68.6522   3
   1   1  20 210.480 100.130   5
   1  -1  20 291.148 99.4948   5
   1   1  20 20.7654 91.7840   6
   1  -1  20 108.842 94.8737   6
   1   1  21 128.179 96.1435   4
   1  -1  21 69.7645 93.0174   4
   1   1  21 47.4192 69.0290   3
   1  -1  21-26.3470 70.2006   3
   1  -1  21-56.2938 63.5521   3
   1   1  21 24.1793 61.6285   3
   1   1  21-18.5681 100.314   5
   1  -1  21-56.3745 94.4006   5
   1   1  21 5.40858 96.1150   6
   1  -1  21-83.4255 95.5073   6
  -1  -2  21 5.79596 94.3420   4
  -1   2  21 156.208 69.8802   3
  -1  -2  21 171.758 74.8267   3
  -1   2  21 165.526 61.7143   3
  -1  -2  21 113.782 61.3046   3
  -1   2  21 12.2192 94.5591   5
  -1  -2  21 106.645 96.8073   5
  -1   2  21 134.905 95.2851   6
  -1  -2  21 51.2427 94.5786   6
  -1   2  20 22.5296 89.9198   4
  -1  -2  20-39.2868 90.6968   4
  -1  -2  20 71.5851 58.6237   3
  -1   2  20 15.3584 55.0598   3
  -1  -2  20 53.1023 71.3517   3
  -1   2  20-12.4387 68.6096   3
  -1  -2  20 36.4002 92.1246   5
  -1   2  20 58.8847 94.0056   5
  -1   2  20 50.6349 92.7648   6
  -1  -2  20-60.7272 94.4216   6
  -1  -2  19 48.7094 87.7280   4
  -1   2  19-5.43152 85.9137   4
  -1  -2  19-25.2159 59.4849   3
  -1   2  19-24.0606 55.8880   3
  -1   2  19-58.2627 64.4689   2
  -1  -2  19 25.7193 69.5436   3
  -1   2  19 43.8298 64.9021   3
  -1  -2  19 59.3172 62.2179   2
  -1   2  19-21.1470 67.1843   2
  -1  -2  19 15.8613 92.9652   6
  -1   2  19 62.2061 89.5240   5
  -1  -2  19 122.737 89.9392   5
  -1   2  18-63.7635 84.9656   6
  -1  -2  18 37.2124 67.2805   3
  -1   2  18 74.0798 61.3897   2
  -1   2  18 7.62385 61.9795   3
  -1  -2  18 54.0897 62.4057   2
  -1   2  18 5.40393 84.4605   5
  -1  -2  18-16.8169 90.4907   5
  -1  -2  18-5.19794 82.6205   4
  -1   2  18-62.4627 80.8659   4
  -1  -2  18 52.7050 54.3252   3
  -1   2  18-97.8699 52.5924   3
  -1  -2  18 138.002 67.6165   2
  -1   2  18 32.7588 64.1108   2
  -1   2  18 10.0483 60.9265   1
  -1  -2  18-36.7537 59.7312   1
  -1  -2  18-40.4184 61.4215   1
  -1   2  18 14.7051 60.2922   1
  -1  -2  17 1098.80 119.302   2
   1   2 -17 1302.91 119.640   2
  -1   2  17 925.720 119.601   3
  -1   2  17 1131.97 119.433   2
   1   2 -17 937.027 129.296   4
  -1   2  17 734.269 133.142   5
   1   2 -17 1288.58 116.242   3
  -1   2  17 855.828 129.452   4
  -1  -2  17 980.095 115.483   3
  -1   2  17 1016.22 113.982   3
   1   2 -17 1140.63 115.730   1
  -1   2  17 1028.48 121.684   2
  -1   2  17 1155.18 117.759   1
  -1  -2  17 1311.10 119.882   1
  -1   2  17 729.848 131.124   6
   1   2 -17 680.671 124.637   5
  -1   2  17 1029.84 117.977   1
  -1   2  16 268.119 87.5504   6
   1   2 -16 333.914 81.0332   5
  -1   2  16 442.119 69.8073   2
  -1  -2  16 433.189 69.0889   2
   1   2 -16 461.912 69.1311   2
   1   2 -16 366.553 84.4442   4
   1   2 -16 555.253 65.7176   3
  -1   2  16 274.553 80.9365   4
  -1   2  16 386.728 62.1935   3
  -1  -2  16 376.378 66.2507   3
   1   2 -16 159.409 75.0026   6
   1   2 -16 349.696 65.2716   1
  -1   2  16 355.070 76.2435   2
  -1  -2  16 443.177 71.1946   1
  -1   2  16 247.110 64.7870   1
  -1   2  16 446.292 72.1381   1
  -1   2  15 609.962 116.274   6
   1   2 -15 933.765 105.666   2
  -1   2  15 821.185 107.584   2
  -1  -2  15 874.799 108.510   2
  -1   2  15 851.063 107.900   3
  -1   2  15 838.436 119.701   5
   1   2 -15 1060.26 105.201   3
  -1   2  15 909.361 102.732   3
   1   2 -15 485.470 108.477   6
  -1   2  15 985.638 110.766   2
   1   2 -15 900.658 104.940   1
  -1  -2  15 1127.68 108.953   1
  -1   2  15 851.203 105.601   1
  -1   2  15 1078.91 109.623   1
   1   2 -14 44.0338 58.2916   5
  -1   2  14 14.0450 69.1259   6
  -1  -2  14 55.0986 49.4830   2
  -1   2  14-225.893 59.1217   3
   1   2 -14 70.1672 48.1038   2
  -1   2  14 84.4160 50.7348   2
   1   2 -14 60.4566 66.2390   4
  -1   2  14 68.9427 72.5307   5
  -1   2  14 96.9246 67.3967   4
  -1  -2  14 82.3500 45.2672   3
  -1   2  14-184.631 48.3957   3
   1   2 -14 197.631 57.2668   6
  -1   2  14 149.798 55.7392   2
   1   2 -14 74.1194 44.9156   1
  -1  -2  14 128.243 52.3422   1
  -1   2  14 85.6404 48.6888   1
  -1   2  14 25.0626 49.1539   1
   1   2 -13 2891.39 253.123   4
   1  -2 -13 2926.62 253.719   4
   1  -2 -13 2673.04 244.470   3
   1   2 -13 2618.46 246.405   3
  -1   2  13 2526.15 245.031   3
  -1  -2  13 2520.27 245.831   3
   1   2 -13 2251.79 249.919   5
   1  -2 -13 2441.21 250.075   5
  -1  -2  13 2751.53 247.626   1
   1   2 -13 2268.41 246.084   1
   1  -2 -13 2523.43 246.792   1
  -1   2  13 2557.93 246.928   1
   1  -2 -13 1566.29 244.935   6
   1   2 -13 1156.68 244.862   6
  -1   2  13 2757.23 248.120   2
   1   2 -13 2778.54 247.800   2
   1  -2 -12 76.1993 42.4937   2
   1   2 -12 70.6089 42.7580   2
  -1   2  12 137.795 44.2532   2
  -1  -2  12 73.4625 45.7428   2
   1   2 -12 53.1407 57.8673   4
   1  -2 -12 94.4973 57.7584   4
   1  -2 -12 67.1488 36.3380   3
   1   2 -12 88.6775 41.5109   3
  -1  -2  12 74.9921 41.4917   3
  -1   2  12 78.1010 37.8909   3
   1  -2 -12 26.9003 54.0175   5
   1   2 -12 47.6848 52.7495   5
  -1   2  12 66.0188 43.0186   1
  -1  -2  12 134.295 46.9927   1
   1  -2 -12 15.1034 46.1678   6
   1   2 -12 56.2260 48.3588   6
   1  -2 -11 5241.19 461.115   4
   1   2 -11 5079.04 460.968   4
   1  -2 -11 4726.92 455.396   3
   1   2 -11 4545.55 456.209   3
  -1  -2  11 4682.91 456.534   3
  -1   2  11 3914.55 454.895   3
   1   2 -11 4501.66 458.727   5
   1  -2 -11 4577.69 458.420   5
   1   2 -11 4595.71 456.860   1
  -1  -2  11 5311.95 457.903   1
  -1   2  11 5447.38 458.115   1
   1  -2 -11 5026.15 457.360   1
  -1   2  11 3742.14 455.221   6
   1   2 -11 3756.75 456.816   6
   1  -2 -11 4065.05 455.924   6
   1  -2 -11 5105.85 457.425   2
  -1  -2  11 4898.80 458.199   2
   1   2 -11 4459.47 457.391   2
  -1   2  11 4557.98 457.072   2
   1  -2 -10 1512.47 139.191   4
   1   2 -10 1244.81 138.709   4
   1  -2 -10 1245.89 130.162   3
   1   2 -10 1513.95 132.395   3
  -1   2  10 1160.37 130.273   3
  -1  -2  10 1158.33 131.936   3
   1   2 -10 968.520 135.494   5
   1  -2 -10 1212.91 135.396   5
  -1  -2  10 1568.36 134.471   1
  -1   2  10 1430.71 133.867   1
   1  -2 -10 1366.38 133.166   1
   1   2 -10 1271.37 132.123   1
   1  -2 -10 1083.09 131.593   6
  -1   2  10 1092.24 131.813   6
   1   2 -10 1232.01 133.600   6
  -1  -2  10 1376.26 134.511   2
   1  -2 -10 1059.24 132.645   2
   1   2 -10 1217.24 133.486   2
  -1   2  10 1332.61 133.788   2
   1   2  -9-37.9481 49.8034   4
   1  -2  -9-85.7563 47.9755   4
  -1  -2   9 83.7089 36.2209   1
  -1  -2   9 33.9708 31.4866   3
   1   2  -9 8.88578 31.7601   3
   1  -2  -9 60.3919 27.7051   3
  -1   2   9 26.4617 27.7357   3
   1   2  -9-27.0096 43.1992   5
   1  -2  -9-8.80163 40.7324   5
   1  -2  -9 102.087 34.1130   1
  -1   2   9 59.6642 33.7782   1
   1   2  -9-1.97218 32.8615   1
  -1   2   9 65.9934 36.5862   6
  -1  -2   9 3.33787 40.2976   6
   1   2  -9 37.6834 40.2305   6
  -1  -2   9 47.1811 35.8633   2
  -1   2   9 92.3475 34.6651   2
   1  -2  -9 66.0511 33.3468   2
   1   2  -9 41.3879 36.0628   2
   1  -2  -8 19558.5 1872.07   4
  -1   2   8 17018.2 1870.82   4
   1   2  -8 20197.0 1872.41   4
   1  -2  -8 19418.0 1869.20   3
  -1   2   8 19245.7 1869.27   3
   1   2  -8 18604.3 1869.87   3
  -1  -2   8 20553.7 1870.24   3
   1  -2  -8 20290.6 1871.01   5
  -1  -2   8 15902.6 1870.10   5
  -1   2   8 16691.3 1869.90   5
   1   2  -8 20327.1 1871.75   5
  -1   2   8 18829.7 1870.42   1
   1   2  -8 19618.6 1870.48   1
  -1  -2   8 18748.2 1870.37   1
   1  -2  -8 18627.9 1870.19   1
   1   2  -8 19446.1 1870.51   6
  -1   2   8 16537.6 1868.79   6
  -1  -2   8 17355.2 1869.61   6
   1  -2  -8 18990.3 1869.52   6
  -1  -2   8 20590.2 1871.33   2
   1   2  -8 20111.9 1870.95   2
  -1   2   8 21450.3 1870.64   2
   1  -2  -8 22429.3 1870.79   2
  -1  -2   7 61635.6 5453.91   2
   1  -2  -7 53463.7 5452.91   2
   1   2  -7 62027.3 5453.84   2
  -1   2   7 52604.0 5452.85   2
   1   2  -7 52905.5 5454.51   4
  -1   2   7 50958.6 5453.50   4
  -1  -2   7 53165.0 5453.68   4
   1  -2  -7 64127.3 5455.04   4
   1  -2  -7 58999.7 5452.18   3
  -1  -2   7 58055.4 5453.06   3
   1   2  -7 55047.3 5452.93   3
  -1  -2   7 50226.7 5453.14   5
  -1   2   7 51139.3 5452.84   5
   1   2  -7 59926.7 5454.47   5
   1  -2  -7 58203.6 5453.27   1
  -1   2   7 61308.3 5453.58   1
   1   2  -7 52063.9 5452.94   1
  -1  -2   7 60266.9 5453.47   1
  -1  -2   7 50345.1 5452.55   6
   1  -2  -7 58927.4 5452.37   6
  -1   2   7 52777.9 5451.91   6
  -1   2   6 55.5396 39.7558   4
  -1  -2   6 48.0961 38.9421   4
  -1  -2   6 5.58633 26.3659   1
   1   2  -6-3.88532 24.3112   3
  -1  -2   6 14.0683 23.6785   3
  -1   2   6 2.74662 19.7974   3
   1   2  -6 25.2314 26.8059   2
  -1   2   6-1.28454 24.7211   2
  -1  -2   6 9.08681 26.3327   2
   1  -2  -6 1.25043 23.6140   2
   1   2  -6 2.80004 23.8889   1
  -1   2   6 42.4666 24.9519   1
   1  -2  -6-29.7490 26.3416   1
  -1  -2   6-28.5520 33.5801   5
   1  -2  -6 18.5107 32.1920   5
  -1   2   6 37.7718 31.3651   5
   1  -2  -6 39.9286 25.8127   6
  -1   2   6 11.4701 25.7244   6
   1   2  -6 61.7653 31.1476   6
  -1  -2   6 34.4630 31.8479   6
  -1   2   5 3581.47 345.735   4
   1  -2  -5 4148.49 346.478   4
   1   2  -5 3276.42 346.342   4
  -1  -2   5 3612.57 345.800   4
  -1  -2   5 2738.24 343.934   1
  -1   2   5 3589.52 342.993   3
   1  -2  -5 3363.17 342.924   3
   1   2  -5 3639.83 344.221   3
   1   2  -5 4026.06 344.880   2
  -1  -2   5 4069.69 345.075   2
  -1   2   5 2959.89 343.946   1
   1   2  -5 2930.32 343.830   1
   1  -2  -5 3009.59 343.813   1
   1   2  -5 4470.91 346.362   5
  -1   2   5 3535.55 344.491   5
  -1  -2   5 3323.82 344.977   5
   1  -2  -5 4172.79 344.970   5
  -1   2   5 4061.63 343.474   6
   1  -2  -5 4134.40 343.530   6
   1   2  -5 4214.92 345.295   6
  -1  -2   5 1524.10 343.137   6
   1  -2  -4 81026.7 7235.98   6
   1   2  -4 86892.3 7237.22   6
  -1   2   4 70778.0 7235.75   6
  -1  -2   4 73116.2 7236.61   6
  -1   2   4 69664.8 7236.79   1
   1  -2  -4 66691.8 7235.73   3
  -1   2   4 63684.8 7235.67   3
  -1  -2   4 72190.4 7236.64   3
   1  -2  -4 80952.5 7236.58   2
  -1   2   4 78830.3 7236.55   2
   1  -2  -4 82407.8 7236.86   5
   1   2  -4 82428.2 7237.71   5
  -1   2   4 72455.1 7236.50   5
   1   2  -4 75453.3 7237.56   4
  -1  -2   4 75653.3 7237.27   4
  -1   2   4 70620.2 7237.03   4
   1  -2  -4 82398.1 7237.62   4
  -1   2   3 215.448 28.6261   5
   1  -2  -3 316.992 29.1579   5
  -1  -2   3 215.395 36.0947   4
   1  -2  -3 201.839 34.1929   4
  -1   2   3 162.042 33.8847   4
  -1   2   3 69.4288 24.0408   1
  -1  -2   3 46.3009 25.4989   1
  -1   2   3 155.307 19.6865   3
  -1  -2   3 150.220 24.6319   3
   1  -2  -3 170.831 20.5646   3
   1   2  -3 196.241 25.7040   3
   1   2  -3 291.947 33.1365   5
   1  -2  -3 64.1192 24.3755   1
   1  -2  -3 88.3710 22.9482   2
  -1   2   3 104.623 23.1222   2
   1   2  -3 106.532 26.9902   2
  -1  -2   3 252.048 30.3451   6
   1   2  -3 284.145 31.1302   6
   1  -2  -3 246.782 23.8815   6
   1  -2  -2 289582. 25333.8   5
  -1  -2   2 275503. 25334.5   5
   1   2  -2 263010. 25334.6   5
  -1  -2   2 269965. 25334.5   4
   1  -2  -2 239806. 25334.1   4
  -1  -2   2 281590. 25334.3   1
  -1   2   2 219273. 25333.3   3
   1  -2  -2 265489. 25333.3   3
   1   2  -2 266149. 25334.3   3
  -1   2   2 220646. 25333.7   1
   1  -2  -2 207793. 25333.7   1
   1   2  -2 305101. 25334.5   6
   1  -2  -2 286972. 25333.4   6
  -1   2   2 276891. 25333.3   6
   1  -2  -2 264285. 25333.7   2
  -1   2   2 266671. 25333.7   2
   1   2  -2 258927. 25334.4   2
  -1  -2   2 270190. 25334.4   2
   1  -2  -1 258297. 23160.4   6
  -1   2   1 232225. 23160.4   6
  -1  -2   1 221228. 23161.1   5
  -1   2   1 232870. 23160.3   5
   1  -2  -1 263170. 23160.3   5
  -1   2   1 238691. 23160.5   4
   1  -2  -1 272095. 23160.7   4
   1  -2  -1 240974. 23160.4   1
  -1   2   1 232930. 23160.4   1
  -1  -2   1 222808. 23161.0   1
   1   2  -1 240831. 23161.0   3
  -1  -2   1 224053. 23160.9   3
  -1   2   1 270766. 23160.4   3
   1  -2  -1 251449. 23160.3   3
   1   2  -1 135969. 23160.5   6
  -1  -2   1 235494. 23160.9   6
   1  -2  -1 237270. 23160.3   2
  -1   2   1 238543. 23160.3   2
  -1  -2   1 235574. 23161.1   2
   1  -2   0 1252.93 90.1298   6
  -1   2   0 938.948 88.2720   5
   1  -2   0 1168.95 88.5113   5
  -1  -2   0 797.076 88.6288   2
   1  -2   0 969.614 87.3744   2
   1  -2   0 983.149 87.3333   4
  -1   2   0 762.977 87.1930   2
  -1  -2   0 543.107 88.1287   1
   1  -2   0 792.357 86.5085   1
  -1   2   0 1009.73 88.3441   3
  -1  -2   0 667.236 88.3021   3
   1  -2   0 1083.80 88.4166   3
  -1  -2  -1 7279.51 667.158   1
  -1   2  -1 7244.83 666.427   1
   1  -2   1 7176.05 666.444   1
   1  -2   1 7109.45 667.902   6
  -1   2  -1 6313.51 667.589   6
   1   2   1 5773.34 667.486   5
   1  -2   1 7095.14 667.432   5
  -1   2  -1 6035.53 666.594   4
  -1  -2  -1 7413.49 667.757   4
   1  -2   1 7115.20 666.700   4
   1  -2   1 6967.63 667.088   2
  -1   2  -1 5170.67 666.820   2
   1   2   1 7357.35 667.101   6
   1  -2   1 7577.77 667.666   3
  -1  -2  -1 7553.16 666.999   3
   1   2   1 7222.74 666.972   3
  -1  -2  -1 5862.37 667.039   2
   1   2   1 6758.65 667.187   2
  -1   2  -1 6632.77 667.424   3
  -1  -2  -2 81664.6 9114.89   3
   1   2   2 87936.2 9114.92   3
   1  -2   2 104759. 9115.87   5
  -1   2  -2 90883.6 9115.49   5
  -1  -2  -2 87539.8 9115.37   4
   1  -2   2 102222. 9115.18   4
  -1  -2  -2 100687. 9115.50   2
  -1   2  -2 88402.8 9115.29   2
   1   2   2 92130.5 9115.33   2
   1  -2   2 87965.5 9115.27   2
  -1  -2  -2 89410.8 9115.42   5
   1   2   2 89062.4 9115.43   5
   1   2   2 103738. 9115.22   6
  -1   2  -2 89660.2 9115.64   6
   1  -2   2 115224. 9116.25   6
  -1  -2  -2 107247. 9115.21   6
   1  -2   2 80159.6 9115.40   3
  -1   2  -2 89053.6 9115.69   3
  -1  -2  -2 92644.4 9115.43   1
  -1   2  -2 92976.1 9114.79   1
   1  -2   2 99659.7 9114.90   1
  -1  -2  -3 5396.17 582.247   3
   1   2   3 6306.01 582.459   3
  -1  -2  -3 6310.47 583.690   5
   1   2   3 5717.54 583.491   5
   1  -2   3 6664.54 584.182   5
   1  -2   3 5771.57 582.657   4
  -1  -2  -3 5728.28 583.481   4
   1  -2   3 5977.02 583.112   4
  -1  -2  -3 6301.41 583.097   2
   1   2   3 5809.04 582.917   2
   1  -2   3 5116.89 581.919   1
   1  -2   3 5516.13 583.033   2
   1   2   3 7427.19 583.074   6
   1  -2   3 6017.45 582.984   5
  -1  -2  -3 6011.19 582.871   6
  -1  -2  -3 6662.19 582.927   1
   1  -2   3 6023.54 582.305   1
   1  -2   3 5517.32 582.507   2
  -1  -2  -4 10977.0 1062.41   5
   1  -2   4 10748.1 1061.84   4
   1  -2   4 10914.0 1063.05   5
   1  -2   4 11394.9 1062.43   4
   1   2   4 10684.8 1062.67   4
  -1  -2  -4 10717.2 1062.35   4
   1  -2   4 9797.90 1061.08   1
   1  -2   4 12784.7 1063.30   6
   1   2   4 12045.7 1062.07   6
   1  -2   4 12084.4 1062.10   5
  -1  -2  -4 11492.6 1061.85   6
   1   2   4 9384.97 1061.15   3
  -1  -2  -4 10441.6 1061.55   3
   1   2   4 10868.2 1062.57   5
   1  -2   4 10858.1 1061.46   6
   1   2   5 5191.31 481.182   6
   1  -2   5 5427.59 483.025   6
  -1  -2  -5 4672.73 480.922   6
   1  -2   5 4805.54 480.984   5
   1  -2   5 5470.86 483.111   5
  -1  -2  -5 4358.37 481.663   5
   1   2   5 4230.64 481.785   5
   1  -2   5 4676.45 481.158   4
   1   2   5 4869.78 482.251   4
  -1  -2  -5 4672.63 481.653   4
   1  -2   5 4602.25 481.672   4
   1  -2   5 5342.20 480.354   3
  -1  -2  -5 5199.03 481.412   2
   1   2   5 4176.17 480.731   2
   1  -2   5 4802.55 480.018   1
   1  -2   5 4935.17 481.460   2
   1  -2   5 5797.27 480.959   2
   1  -2   5 4216.99 481.135   3
  -1  -2  -5 5159.57 480.923   1
   1  -2   5 4776.08 480.643   1
   1   2   5 5279.58 480.882   1
   1  -2   5 4555.29 480.233   6
   1  -2   6 2257.55 268.556   5
  -1  -2  -6 2688.10 269.680   6
   1   2   6 2519.64 269.074   6
   1  -2   6 2326.37 269.208   4
  -1  -2  -6 2426.74 270.363   5
   1  -2   6 3242.64 268.258   3
  -1  -2  -6 2378.50 269.680   4
   1  -2   6 3003.84 268.104   1
  -1  -2  -6 2961.61 269.942   2
   1   2   6 2574.73 268.724   2
   1  -2   6 2626.66 269.504   2
   1  -2   6 2503.26 269.352   3
   1  -2   6 2993.14 268.653   2
   1   2   6 2425.67 268.101   3
   1  -2   6 2803.10 268.212   1
  -1  -2  -6 2954.62 268.675   1
   1   2   6 2579.56 268.543   1
   1  -2   6 2525.03 268.190   6
   1   2   7 38944.8 4207.86   5
   1  -2   7 46968.6 4210.21   6
   1   2   7 44425.8 4208.78   6
   1   2   7 41159.8 4208.63   4
   1   2   7 44292.0 4209.94   5
   1  -2   7 44430.4 4210.54   5
   1  -2   7 39812.8 4208.31   4
   1  -2   7 43332.5 4209.43   4
   1  -2   7 42801.1 4207.91   3
   1   2   7 45052.8 4209.87   4
   1   2   7 41353.0 4207.24   3
   1   2   7 43046.0 4209.01   2
   1  -2   7 48812.4 4209.84   2
   1  -2   7 44753.5 4208.11   1
   1   2   7 46698.3 4208.49   1
   1  -2   7 43784.1 4208.54   2
   1  -2   7 43865.4 4209.27   3
   1   2   7 44871.9 4208.33   2
   1   2   7 44303.3 4208.35   3
   1  -2   7 45360.2 4208.54   1
   1   2   7 41486.4 4208.45   1
   1   2   7 38938.0 4207.05   6
   1  -2   7 39817.9 4207.57   6
   1   2   8 5719.91 706.354   5
   1  -2   8 6844.87 709.041   6
   1   2   8 7365.65 706.844   2
   1  -2   8 7204.72 708.006   3
   1   2   8 7122.85 709.113   5
   1  -2   8 6106.23 707.515   4
   1  -2   8 7294.63 706.419   3
   1   2   8 7339.85 709.267   4
   1   2   8 7537.57 705.770   3
   1  -2   8 8015.34 709.207   4
   1   2   8 8308.77 707.428   1
   1   2   8 7049.12 707.757   2
   1  -2   8 7946.86 707.034   1
   1   2   8 6605.12 706.562   3
   1  -2   8 6313.21 706.174   6
   1   2   8 6170.67 705.491   6
   1  -2   8 8140.21 707.632   1
   1   2   8 7394.11 707.495   1
   1  -2   9 4921.45 456.810   2
   1  -2   9 4648.45 458.078   3
   1   2   9 5390.06 456.853   2
   1   2   9 4536.72 456.506   3
   1   2   9 4315.81 459.332   5
   1  -2   9 4897.69 460.612   5
   1  -2   9 4459.53 458.904   4
   1   2   9 4836.96 459.419   4
   1   2   9 4610.65 454.818   3
   1  -2   9 4556.09 455.688   3
   1   2   9 3858.68 454.745   6
   1  -2   9 4416.12 458.055   2
   1   2   9 3800.18 456.620   2
   1  -2   9 4672.36 456.209   1
   1   2   9 4767.76 456.391   1
   1  -2   9 4665.26 456.892   1
   1   2   9 5087.13 457.188   1
   1  -2   9 4193.85 459.436   6
   1   2   9 4835.92 458.491   6
   1  -2  10 144.808 62.4853   5
   1   2  10 208.037 57.5651   5
   1  -2  10 128.753 56.6645   4
   1   2  10 116.574 53.2690   4
   1   2  10 127.348 37.1924   3
   1  -2  10 138.505 39.1588   3
   1   2  10 78.3416 44.5643   3
   1  -2  10 124.824 43.1548   2
   1   2  10 133.907 41.4464   2
   1  -2  10 202.574 49.9934   3
   1   2  10 229.210 43.0628   1
   1   2  10 113.057 47.3096   2
   1  -2  10 160.215 47.3882   2
   1  -2  10 111.351 39.5851   1
   1  -2  10 131.401 43.8531   1
   1   2  10 129.743 41.8856   1
   1   2  10 126.851 52.3100   6
   1  -2  10 75.7114 59.3532   6
   1   2  11 338.223 81.4722   5
   1  -2  11 451.317 81.0969   5
   1   2  11 426.785 78.0019   4
   1  -2  11 588.628 80.1751   4
   1  -2  11 518.616 67.9454   3
   1   2  11 532.164 65.6267   3
   1  -2  11 430.420 72.4616   3
   1  -2  11 533.463 70.3509   2
   1   2  11 613.539 73.5206   3
   1   2  11 553.604 68.9290   2
   1   2  11 583.191 68.4668   1
   1   2  11 315.109 70.3296   2
   1  -2  11 448.914 74.6261   2
   1  -2  11 643.444 69.6801   1
   1  -2  11 619.231 71.1662   1
   1   2  11 610.847 71.7500   1
   1  -2  11 366.981 80.3936   6
   1   2  11 526.483 79.1576   6
   1  -2  12 321.662 75.0417   4
   1   2  12 424.934 71.4209   4
   1   2  12 384.808 55.4798   3
   1  -2  12 348.210 58.1747   3
   1   2  12 249.195 60.4533   3
   1   2  12 424.903 60.3507   2
   1  -2  12 301.612 59.7240   2
   1  -2  12 473.040 68.3274   3
   1  -2  12 389.129 59.1112   1
   1   2  12 394.752 64.1285   2
   1   2  12 431.773 74.3839   6
   1  -2  12 289.844 77.4330   6
   1  -2  12 382.383 78.7879   5
   1   2  12 355.636 75.5833   5
   1   2  13 7705.51 720.923   5
   1  -2  13 6283.04 720.069   5
   1  -2  13 7699.54 720.461   4
   1   2  13 6938.32 719.679   4
   1  -2  13 7783.44 715.829   3
   1   2  13 6699.28 714.261   3
   1  -2  13 7484.79 716.989   2
   1   2  13 6811.98 716.216   3
   1  -2  13 6658.96 717.270   3
   1   2  13 8493.53 716.771   1
   1  -2  13 7079.67 717.607   2
   1   2  13 6944.56 717.428   2
   1  -2  13 8135.09 716.330   1
   1   2  13 8038.01 717.563   1
   1  -2  13 7512.37 716.763   1
   1  -2  13 5804.88 718.771   6
   1   2  13 6427.64 717.748   6
   1   2  14 200.594 80.1584   5
   1  -2  14 250.097 79.8740   5
   1   2  14 359.249 78.1501   4
   1  -2  14 232.365 79.3728   4
   1   2  14 318.002 55.8162   3
   1   2  14 253.214 63.3498   3
   1  -2  14 260.741 58.7449   2
   1   2  14 248.547 58.3837   2
   1  -2  14 381.121 66.8019   3
   1   2  14 218.950 65.2225   2
   1  -2  14 265.282 66.3536   2
   1   2  14 454.732 62.5198   1
   1  -2  14 314.533 60.0405   1
   1   2  14 339.374 61.4639   1
   1  -2  14 284.090 62.7160   1
   1   2  14 155.478 75.6289   6
   1  -2  14 197.286 80.8170   6
   1  -2  15 150.041 53.5156   3
   1   2  15 183.459 59.2603   2
   1  -2  15 228.317 63.6706   3
   1  -2  15 212.045 57.5880   2
   1  -2  15 282.255 60.8959   1
   1   2  15 241.269 59.4612   1
   1   2  15 222.792 61.8232   2
   1  -2  15 213.237 65.1982   2
   1  -2  15 311.485 63.5825   1
   1   2  15 265.939 62.2009   1
   1  -2  15 196.082 83.4872   6
   1   2  15 202.086 77.0390   6
   1   2  16 210.648 85.1355   5
   1  -2  16 305.615 93.6790   5
   1   2  16 368.625 89.9029   4
   1  -2  16 303.894 85.3733   4
   1   2  16 358.500 62.2403   3
   1  -2  16 287.212 63.1936   3
   1  -2  16 321.396 68.3994   2
   1   2  16 322.488 68.3967   3
   1  -2  16 297.619 75.6260   3
   1   2  16 386.863 67.0447   2
   1  -2  16 289.662 71.1915   2
   1  -2  16 316.569 66.4307   1
   1   2  16 369.364 69.0370   1
   1   2  16 353.103 74.0423   2
   1  -2  16 342.264 68.7182   1
   1   2  16 349.880 69.7012   1
   1  -2  16 249.596 90.7922   6
   1   2  16 302.914 81.2049   6
   1  -2  17 108.740 85.3305   5
   1   2  17 63.3534 84.5835   5
   1   2  17 206.085 85.0247   4
   1  -2  17 59.9044 82.7724   4
   1  -2  17 84.1021 56.2364   3
   1   2  17 153.364 53.4103   3
   1   2  17 170.427 59.0608   2
   1  -2  17 61.1589 67.6370   3
   1  -2  17 149.161 62.0371   2
   1   2  17 161.841 63.5274   3
   1  -2  17 127.527 66.9125   2
   1   2  17 157.570 61.0199   1
   1   2  17 205.694 68.7374   2
   1  -2  17 162.591 62.1400   1
   1   2  17 111.261 61.3506   1
   1  -2  17 138.490 60.2484   1
   1   2  17-8.79640 78.9671   6
   1  -2  18-90.8980 86.6806   5
   1   2  18 94.0061 85.2033   5
   1   2  18 10.5011 86.2189   4
   1  -2  18 151.428 87.9763   4
   1  -2  18 41.9900 55.4563   3
   1   2  18-27.4580 55.9118   3
   1   2  18 80.6623 61.8672   3
   1  -2  18 21.4659 60.4002   2
   1  -2  18 83.0205 67.4938   3
   1   2  18 42.2899 61.0928   2
   1   2  18 23.6119 62.3402   1
   1   2  18-20.8624 63.2885   2
   1  -2  18 3.35723 59.8425   1
   1  -2  18-59.4013 69.2040   2
   1  -2  18 87.9893 60.4679   1
   1   2  18 59.2094 59.3685   1
   1  -2  18-25.3906 85.7495   6
   1   2  19 49.1487 87.2111   4
   1  -2  19 70.5168 89.2859   4
   1   2  19 51.9098 67.9041   3
   1  -2  19 55.7516 69.5727   3
   1   2  19-7.25447 64.7854   2
   1   2  19-3.17153 59.2780   3
   1  -2  19-13.3438 60.2162   3
   1  -2  19 11.7619 92.4350   5
   1   2  19 23.0652 86.2316   5
   1  -2  19 79.5676 89.1163   6
   1   2  19 102.414 84.8039   6
   1   2  20-56.5725 95.7602   4
   1  -2  20-78.7490 93.8835   4
   1  -2  20 88.2857 71.2597   3
   1   2  20-20.6791 67.6693   3
   1   2  20-42.7031 60.2028   3
   1  -2  20 76.1736 62.1801   3
   1  -2  20 6.09316 91.9974   5
   1   2  20 47.7087 89.6272   5
   1  -2  20-82.8178 91.9442   6
   1   2  20 127.735 88.6073   6
   1  -2  21 110.334 99.1376   4
   1   2  21 75.6820 96.5657   4
   1   2  21 51.1919 66.8074   3
   1  -2  21 7.09953 63.1578   3
   1   2  21 23.9285 59.2477   3
   1   2  21 111.025 97.0264   5
   1  -2  21 75.4892 98.0274   5
   1   2  21 58.6473 92.5964   6
   1  -2  21-17.1935 92.1326   6
  -1   3  21 5.82162 90.2428   4
  -1  -3  21 173.910 94.7362   4
  -1  -3  21 78.1645 74.4592   3
  -1   3  21 20.7901 69.3401   3
  -1  -3  21 87.8987 59.8931   3
  -1   3  21 9.40557 55.7355   3
  -1   3  21 133.756 98.5588   5
  -1  -3  21 25.2269 94.8811   5
  -1   3  21 25.4211 88.0012   6
  -1  -3  21 64.1690 96.7389   6
  -1  -3  20 174.029 96.1049   4
  -1   3  20 67.6595 84.6306   4
  -1  -3  20 112.008 60.5156   3
  -1   3  20 81.5512 57.6248   3
  -1   3  20 56.0803 69.5746   3
  -1  -3  20 120.971 73.9433   3
  -1  -3  20-6.10436 93.9454   5
  -1   3  20-140.558 90.8607   5
  -1  -3  20 11.2321 97.1661   6
  -1  -3  19 54.1590 91.0340   4
  -1   3  19 141.388 85.3754   4
  -1  -3  19 207.831 62.8064   3
  -1   3  19 141.642 58.5648   3
  -1  -3  19 247.783 69.7306   2
  -1   3  19 181.260 66.1132   2
  -1   3  19 230.650 70.5274   3
  -1  -3  19 195.581 74.6815   3
  -1   3  19 227.362 67.8132   2
  -1  -3  19 43.1171 88.9154   6
  -1   3  19 211.469 93.2232   6
  -1   3  19 129.210 88.8398   5
  -1  -3  19 153.048 92.8649   5
  -1   3  18 195.229 92.5285   6
  -1   3  18 214.588 94.6999   5
  -1   3  18 114.915 86.6552   4
  -1  -3  18 365.333 67.7016   3
  -1   3  18 332.340 62.6189   3
  -1  -3  18 351.668 73.1319   2
  -1   3  18 347.347 73.1997   2
  -1   3  18 220.135 68.9684   3
  -1   3  18 285.082 73.5447   2
  -1   3  18 318.875 67.5626   1
  -1   3  18 315.166 66.9707   1
  -1  -3  18 407.925 71.8478   1
   1   3 -17 105.034 71.0789   5
  -1   3  17 104.282 81.6623   6
  -1   3  17 43.5149 57.4541   2
  -1  -3  17 84.2949 60.9650   2
   1   3 -17 40.2605 54.4325   2
   1   3 -17 119.002 74.1161   4
  -1   3  17 91.7725 82.8880   5
  -1   3  17-29.9608 79.2442   4
   1   3 -17 106.886 54.8665   3
  -1  -3  17 112.258 53.6594   3
  -1   3  17 15.6833 61.2938   2
   1   3 -17 103.720 53.3253   1
  -1  -3  17 74.5190 60.2998   1
  -1   3  17 100.705 59.7599   1
  -1   3  17 24.8722 57.0379   1
  -1   3  16 31.2074 77.0727   6
   1   3 -16 45.8119 65.2235   5
  -1   3  16 150.567 55.1204   2
  -1  -3  16 67.7028 58.2394   2
   1   3 -16 48.5011 52.9270   2
  -1   3  16 127.202 56.3239   3
   1   3 -16 76.9895 71.8873   4
   1   3 -16 54.1207 51.8326   3
  -1   3  16 109.039 73.5172   4
  -1  -3  16 55.2827 51.3301   3
  -1   3  16 55.5698 47.5247   3
   1   3 -16 6.81281 61.7460   6
  -1   3  16 22.4924 60.4597   2
   1   3 -16 56.2210 51.7513   1
  -1  -3  16 146.754 56.4476   1
  -1   3  16 37.5820 53.3313   1
  -1   3  16 96.2406 55.9444   1
  -1   3  15 1683.19 214.235   6
  -1   3  15 2168.05 207.887   2
   1   3 -15 2291.08 207.351   2
  -1   3  15 1822.78 207.235   3
  -1  -3  15 2100.12 209.010   2
  -1   3  15 1882.41 216.708   5
   1   3 -15 2234.60 206.242   3
  -1   3  15 1990.47 204.014   3
  -1  -3  15 2058.56 206.842   3
   1   3 -15 1150.66 206.986   6
   1   3 -15 2012.04 205.608   1
  -1   3  15 2129.11 209.938   2
  -1   3  15 1980.12 207.042   1
  -1  -3  15 1882.76 206.992   1
  -1   3  15 2282.51 208.547   1
  -1   3  14 145.358 90.6503   6
   1   3 -14 782.258 87.3093   5
  -1   3  14 611.050 79.3405   3
  -1  -3  14 482.647 80.5333   2
   1   3 -14 859.471 80.4962   2
  -1   3  14 544.926 94.8487   5
   1   3 -14 620.819 91.6970   4
  -1   3  14 861.250 94.8051   4
  -1   3  14 666.721 73.6697   3
   1   3 -14 374.113 82.9393   6
  -1   3  14 660.779 83.8734   2
  -1   3  14 698.367 78.3217   1
  -1  -3  14 724.560 81.9333   1
  -1   3  14 636.864 80.0778   1
   1   3 -13 983.693 103.280   2
  -1  -3  13 885.692 103.820   2
  -1   3  13 969.959 103.038   3
  -1   3  13 1000.64 103.058   2
  -1   3  13 884.802 115.123   5
   1   3 -13 1024.12 111.048   4
  -1   3  13 840.616 112.299   4
   1   3 -13 831.005 100.480   3
  -1  -3  13 983.779 101.966   3
  -1   3  13 976.945 98.0624   3
   1   3 -13 481.282 103.253   6
  -1   3  13 898.442 104.400   2
  -1  -3  13 1123.76 104.785   1
   1   3 -13 903.656 101.039   1
  -1   3  13 880.176 101.680   1
  -1   3  13 660.121 110.138   6
   1   3 -13 517.436 106.223   5
  -1   3  13 854.904 102.871   1
   1   3 -12 791.776 95.1777   4
   1   3 -12 690.689 81.6975   3
  -1  -3  12 758.205 82.6482   3
  -1   3  12 708.301 79.4508   3
   1   3 -12 462.246 87.6153   5
  -1  -3  12 847.898 84.6951   1
  -1   3  12 872.813 84.4680   1
   1   3 -12 365.481 84.4692   6
  -1  -3  12 593.661 84.3275   2
  -1   3  12 694.904 82.9725   2
   1   3 -11 8403.34 762.722   4
   1  -3 -11 9021.26 763.259   4
   1   3 -11 7835.40 758.901   3
   1  -3 -11 7802.62 757.650   3
  -1  -3  11 6951.99 758.733   3
  -1   3  11 7882.05 757.707   3
   1   3 -11 7770.43 761.339   5
   1  -3 -11 7959.54 760.905   5
   1   3 -11 7741.46 759.177   1
   1  -3 -11 7837.06 759.320   1
  -1   3  11 8153.73 759.880   1
  -1  -3  11 8135.94 759.667   1
   1   3 -11 6709.33 759.517   6
   1  -3 -11 7485.53 758.060   6
  -1   3  11 6429.77 757.171   6
  -1  -3  11 8248.46 760.457   2
  -1   3  11 7998.65 759.382   2
   1  -3 -11 8052.37 759.111   2
   1   3 -11 6979.30 759.345   2
  -1  -3  10 1034.85 113.483   2
   1   3 -10 954.766 112.288   2
   1  -3 -10 1003.74 111.728   2
  -1   3  10 1081.74 111.541   2
   1   3 -10 990.566 118.554   4
   1  -3 -10 1006.81 119.411   4
   1  -3 -10 1200.34 109.411   3
  -1   3  10 1028.16 109.459   3
   1   3 -10 1120.92 111.743   3
  -1  -3  10 1151.89 112.345   3
   1   3 -10 1156.13 117.365   5
   1  -3 -10 1237.43 116.123   5
   1  -3 -10 998.853 112.444   1
   1   3 -10 729.834 110.235   1
  -1   3  10 1103.48 112.794   1
  -1  -3  10 989.285 112.474   1
   1   3 -10 882.971 114.099   6
  -1   3  10 1049.51 111.515   6
   1   3  -9 19983.9 1941.06   2
  -1   3   9 20709.4 1940.71   2
   1  -3  -9 22606.3 1940.78   2
  -1  -3   9 19473.6 1941.20   2
   1  -3  -9 21478.1 1942.83   4
   1   3  -9 22321.3 1943.17   4
   1  -3  -9 19257.3 1938.96   3
  -1  -3   9 22266.6 1940.86   3
  -1   3   9 18801.6 1939.02   3
   1   3  -9 18624.1 1940.25   3
  -1   3   9 17467.1 1940.05   5
   1   3  -9 19745.3 1941.96   5
   1  -3  -9 17484.9 1940.54   5
   1   3  -9 19401.7 1940.39   1
  -1   3   9 21372.1 1940.87   1
   1  -3  -9 21608.9 1940.98   1
  -1  -3   9 22116.4 1941.16   1
   1  -3  -9 18226.7 1939.17   6
  -1   3   9 17768.3 1938.82   6
   1   3  -9 19873.8 1940.94   6
   1   3  -8 7615.14 657.115   2
   1  -3  -8 6208.40 655.594   2
  -1   3   8 6463.10 655.648   2
  -1  -3   8 7131.15 657.024   2
   1  -3  -8 7644.57 658.526   4
   1   3  -8 6348.52 658.082   4
  -1   3   8 5625.22 656.873   4
   1  -3  -8 7244.17 654.541   3
  -1   3   8 7061.59 654.697   3
  -1  -3   8 6258.68 655.707   3
   1   3  -8 6773.81 655.919   3
   1   3  -8 6976.06 657.884   5
   1  -3  -8 6508.01 656.466   5
  -1   3   8 6040.38 655.992   5
   1   3  -8 6098.38 655.756   1
  -1   3   8 6775.37 656.098   1
   1  -3  -8 6818.88 656.216   1
  -1  -3   8 6707.20 656.374   1
  -1  -3   8 5937.87 655.829   6
  -1   3   8 5813.36 654.388   6
   1   3  -8 6414.76 656.312   6
   1  -3  -8 7594.88 655.209   6
   1   3  -7 1097.40 108.386   4
  -1   3   7 832.735 107.755   4
   1  -3  -7 844.274 106.927   4
  -1  -3   7 860.596 107.511   4
  -1  -3   7 995.358 103.890   1
   1   3  -7 893.184 102.649   3
  -1  -3   7 909.173 102.237   3
   1  -3  -7 1114.84 102.047   2
   1   3  -7 1229.04 104.297   2
  -1  -3   7 1056.37 104.216   2
  -1   3   7 1100.14 102.307   2
  -1   3   7 988.998 103.158   1
   1  -3  -7 1029.86 102.893   1
   1   3  -7 1146.85 102.971   1
   1   3  -7 922.816 106.394   5
  -1  -3   7 730.880 105.394   5
  -1   3   7 835.577 103.979   5
  -1  -3   7 668.906 103.595   6
  -1   3   7 821.871 101.271   6
   1  -3  -7 946.296 101.160   6
  -1  -3   6 27.4517 41.3975   4
  -1   3   6 109.065 39.6380   4
  -1  -3   6 65.4558 25.9436   1
  -1   3   6 66.1777 19.6469   3
  -1  -3   6 38.4530 27.0961   3
   1  -3  -6 66.8603 19.4709   3
   1   3  -6 75.0937 26.9777   3
   1  -3  -6 57.5533 23.9698   2
   1   3  -6 57.0678 29.3189   2
  -1   3   6 52.5571 24.4743   2
  -1   3   6 25.6128 24.9826   1
   1  -3  -6 16.2585 24.8420   1
   1   3  -6 73.6146 26.6535   1
  -1   3   6 47.7675 32.0688   5
   1  -3  -6 56.7327 31.3521   5
  -1  -3   6 40.7499 32.6743   6
   1  -3  -6 66.9987 24.9586   6
  -1   3   6 55.4047 25.9075   6
  -1   3   5 99454.9 10839.0   4
   1   3  -5 120166. 10840.2   4
  -1  -3   5 106254. 10839.3   4
   1  -3  -5 111097. 10839.8   4
  -1  -3   5 125648. 10839.3   1
  -1   3   5 113276. 10837.6   3
  -1  -3   5 105301. 10838.8   3
   1   3  -5 115997. 10839.1   3
   1  -3  -5 117038. 10837.7   3
   1   3  -5 105574. 10839.2   2
  -1   3   5 109641. 10838.5   2
  -1   3   5 110025. 10838.7   1
   1   3  -5 108116. 10838.8   1
   1  -3  -5 106947. 10838.7   1
   1  -3  -5 117927. 10838.8   5
  -1   3   5 106143. 10838.4   5
   1   3  -5 116405. 10839.9   5
  -1  -3   5 99754.8 10838.6   6
   1  -3  -5 126639. 10837.9   6
  -1   3   5 102865. 10837.5   6
   1   3  -5 108591. 10839.1   6
  -1  -3   4 5296.86 530.139   6
   1  -3  -4 6420.61 528.648   6
   1   3  -4 6354.06 530.783   6
  -1   3   4 5118.23 529.397   1
  -1   3   4 5419.89 528.327   3
   1  -3  -4 5876.43 528.372   3
   1   3  -4 5595.23 530.307   2
  -1   3   4 4399.77 528.848   2
   1  -3  -4 4233.35 528.771   2
  -1   3   4 5160.28 529.404   5
   1  -3  -4 5699.44 529.623   5
  -1  -3   4 5215.98 530.599   5
   1   3  -4 6151.17 531.318   5
   1  -3  -4 5593.23 530.695   4
  -1  -3   4 5327.79 530.715   4
  -1   3   4 4873.57 530.246   4
   1   3  -4 5659.54 531.256   4
  -1   3   3 104899. 10708.3   5
   1  -3  -3 121159. 10708.5   5
   1   3  -3 116731. 10709.6   4
  -1  -3   3 113772. 10709.4   4
   1  -3  -3 116191. 10709.2   4
  -1   3   3 104613. 10708.9   4
  -1  -3   3 103141. 10708.9   1
   1   3  -3 109882. 10708.9   1
   1  -3  -3 104616. 10707.7   3
  -1   3   3 113602. 10707.7   3
  -1  -3   3 109762. 10709.2   5
  -1   3   3 94650.0 10708.4   1
   1  -3  -3 114759. 10708.7   1
  -1  -3   3 116691. 10709.4   2
   1  -3  -3 93419.6 10708.1   2
  -1   3   3 105714. 10708.3   2
  -1   3   3 118063. 10707.7   6
   1   3  -3 117830. 10709.3   6
   1  -3  -3 113215. 10707.7   6
  -1   3   2 205346. 18753.5   5
   1  -3  -2 191591. 18753.5   5
  -1  -3   2 196609. 18754.6   5
   1  -3  -2 200840. 18754.2   4
   1   3  -2 200965. 18754.8   4
  -1  -3   2 185227. 18754.5   4
   1   3  -2 202115. 18754.4   1
  -1  -3   2 213087. 18754.5   1
   1   3  -2 176542. 18754.3   3
  -1  -3   2 147653. 18754.2   3
   1  -3  -2 196667. 18753.1   3
  -1   3   2 162607. 18753.7   1
   1  -3  -2 168345. 18753.7   1
   1  -3  -2 190936. 18753.1   6
  -1  -3   2 202074. 18754.4   6
   1   3  -2 213843. 18754.6   6
  -1  -3   2 197548. 18754.6   2
  -1   3   2 207842. 18753.5   2
   1  -3  -2 197629. 18753.5   2
   1  -3  -1 9379.09 895.538   6
  -1   3   1 9195.91 895.570   6
  -1  -3   1 6521.43 896.420   5
   1  -3  -1 9474.50 895.147   5
   1   3  -1 8948.21 896.687   5
  -1   3   1 7960.11 895.560   4
  -1  -3   1 8437.11 896.660   4
   1   3  -1 9312.85 896.808   4
   1  -3  -1 9888.58 895.718   4
  -1  -3   1 9333.92 896.483   2
   1  -3  -1 9597.80 895.119   2
   1   3  -1 9393.41 896.471   2
  -1  -3   1 8062.14 896.275   3
   1  -3  -1 10191.2 895.450   1
  -1   3   1 8050.24 895.371   1
  -1   3   1 8876.66 895.460   3
   1  -3  -1 9877.10 895.471   3
   1   3  -1 9842.07 896.358   1
  -1  -3   1 9605.90 896.348   1
  -1  -3   1 8717.21 896.373   6
   1  -3   0 65.1457 7.46933   1
  -1  -3   0 41.4095 18.9686   1
   1   3   0 42.2130 19.4157   1
   1   3   0 39.5147 23.7076   6
  -1  -3   0 37.1861 24.1400   6
  -1  -3   0 34.0451 18.0384   3
   1  -3   0 44.5586 13.7141   2
  -1   3   0 33.1647 12.6771   2
   1  -3   0 57.4022 26.5838   6
   1   3   0 24.1494 26.4181   5
  -1  -3   0 69.5704 27.9225   5
   1  -3   0 53.7633 9.95676   4
   1  -3   0 39.5483 18.1238   5
  -1   3   0 43.2158 18.6783   5
   1   3   0 57.9100 26.9715   4
  -1  -3   0 38.9097 29.4390   4
   1   3   0 38.2435 17.9527   3
   1   3   0 77.9643 20.6499   2
  -1  -3   0 64.5484 20.9774   2
  -1   3   0 57.3816 20.0437   3
   1  -3   0 60.3560 19.2753   3
  -1   3  -1 85450.2 10307.4   1
   1  -3   1 113134. 10307.6   1
  -1  -3  -1 107580. 10308.4   1
   1   3   1 105557. 10308.3   1
  -1   3  -1 94849.4 10308.5   6
   1  -3   1 103099. 10308.8   6
   1   3   1 105806. 10308.6   5
  -1  -3  -1 105451. 10308.5   5
   1  -3   1 124226. 10308.5   5
  -1   3  -1 106890. 10307.6   4
   1  -3   1 116943. 10307.7   4
   1   3   1 95414.8 10308.6   4
  -1  -3  -1 115682. 10308.7   4
   1  -3   1 108407. 10308.2   2
  -1   3  -1 110764. 10308.2   2
   1   3   1 107117. 10308.2   6
   1   3   1 117677. 10308.2   3
  -1  -3  -1 108534. 10308.2   3
  -1  -3  -1 100553. 10308.4   2
   1   3   1 115603. 10308.5   2
  -1   3  -1 111457. 10308.8   3
   1  -3   1 85064.6 10308.4   3
   1  -3   2 14.3605 26.1190   6
  -1  -3  -2 22.9960 17.2171   3
   1   3   2 11.1710 17.6450   3
  -1  -3  -2-23.4067 28.6875   5
   1   3   2 1.69897 27.9443   5
   1  -3   2-0.90486 30.4363   5
  -1  -3  -2-3.46294 30.8002   4
   1  -3   2 25.5466 19.0789   3
   1   3   2-7.46640 29.6559   4
   1  -3   2-1.17789 23.3135   4
  -1  -3  -2 1.58375 22.0474   2
   1  -3   2-19.4412 13.9833   1
   1   3   2 13.1745 20.8788   2
   1  -3   2 10.4271 22.5591   2
  -1  -3  -2 37.2492 24.0610   6
   1   3   2 41.8437 22.1592   6
   1  -3   2 22.2000 34.9134   6
   1  -3   2 0.68802 24.7776   5
  -1  -3  -2-4.74578 18.8113   1
   1   3   2 22.9534 21.1013   1
   1  -3   2-17.5658 15.5502   1
   1  -3   2 26.8857 26.0148   3
   1  -3   2 5.94331 17.7219   2
   1  -3   3 168.111 32.1685   6
   1   3   3 207.224 25.7061   3
  -1  -3  -3 224.867 26.3605   3
  -1  -3  -3 147.582 35.2263   5
   1  -3   3 175.379 37.2833   5
   1  -3   3 173.628 32.7026   4
   1  -3   3 211.294 26.6705   3
   1  -3   3 222.083 33.5050   4
  -1  -3  -3 174.435 36.6293   4
   1   3   3 184.912 35.3880   4
  -1  -3  -3 161.877 28.2919   2
   1  -3   3 115.082 28.9287   2
   1   3   3 126.642 28.3210   2
   1  -3   3 100.888 23.4831   1
   1   3   3 154.735 33.5933   5
   1  -3   3 219.145 32.4461   5
   1   3   3 199.473 29.5926   6
   1  -3   3 174.092 39.8676   6
  -1  -3  -3 176.529 31.7821   6
   1  -3   3 119.416 26.5943   2
   1  -3   3 102.222 25.1757   1
  -1  -3  -3 186.554 29.5310   1
   1   3   4 95508.5 10242.2   5
   1  -3   4 100798. 10241.6   4
  -1  -3  -4 103562. 10242.1   5
   1   3   4 104890. 10242.5   4
  -1  -3  -4 106351. 10242.3   4
   1  -3   4 107695. 10241.3   1
   1   3   4 110250. 10241.6   6
   1  -3   4 108598. 10241.9   5
  -1  -3  -4 101518. 10241.4   6
   1   3   4 105653. 10241.9   1
  -1  -3  -4 101582. 10241.4   3
   1   3   4 112056. 10241.4   3
  -1   3  -5 38837.6 3197.26   6
   1  -3   5 31812.6 3196.33   6
   1   3   5 34369.8 3197.63   5
   1  -3   5 32551.4 3196.72   4
  -1  -3  -5 29846.0 3196.84   5
  -1   3  -5 34538.3 3197.12   4
  -1  -3  -5 30143.8 3196.87   4
  -1   3  -5 34189.1 3196.63   3
   1  -3   5 38176.1 3196.90   3
   1   3   5 29784.6 3197.44   4
  -1   3  -5 31159.1 3195.99   1
   1   3   5 28973.2 3196.68   2
   1  -3   5 32857.1 3196.13   1
  -1  -3  -5 33253.4 3197.08   2
  -1  -3  -5 33448.2 3196.53   3
   1  -3   5 31337.2 3196.55   2
  -1   3  -5 29262.1 3196.34   2
  -1  -3  -5 35546.5 3197.06   1
   1   3   5 32578.7 3196.72   1
  -1  -3  -5 33637.2 3196.45   6
   1   3   5 34831.7 3196.62   6
   1  -3   5 30377.2 3196.57   5
  -1   3  -5 33336.6 3197.17   5
   1   3   6 550.853 64.6657   6
  -1  -3  -6 564.113 67.8911   6
   1  -3   6 562.158 66.2046   5
   1  -3   6 519.161 61.9778   2
   1  -3   6 561.561 67.7697   4
  -1  -3  -6 512.944 69.8481   5
  -1  -3  -6 425.550 69.9608   4
   1  -3   6 575.533 61.4921   3
  -1  -3  -6 409.161 63.5576   2
   1  -3   6 646.990 61.0029   1
   1   3   6 545.174 63.7248   2
   1   3   6 404.291 60.6751   3
   1  -3   6 558.571 64.7549   6
  -1  -3  -6 616.986 63.2917   1
   1   3   6 503.558 61.7450   1
   1  -3   7 3075.21 297.103   6
   1  -3   7 2595.54 294.473   5
   1   3   7 3223.17 294.606   6
  -1  -3  -7 2801.41 294.653   6
  -1  -3  -7 3087.25 294.131   3
   1  -3   7 2284.92 292.768   2
   1  -3   7 2361.44 294.651   3
   1   3   7 2827.23 296.406   5
  -1  -3  -7 2544.43 295.637   5
   1  -3   7 2756.65 294.600   4
   1  -3   7 3097.14 297.686   5
   1  -3   7 3480.93 296.308   4
  -1  -3  -7 2850.06 296.023   4
   1  -3   7 3217.99 293.485   3
  -1  -3  -7 3086.95 294.996   2
   1  -3   7 3069.87 295.358   2
   1  -3   7 3414.28 293.442   1
   1   3   7 2723.81 294.045   2
   1   3   7 2787.81 292.791   3
   1  -3   7 2731.43 293.596   6
   1  -3   7 3462.96 294.073   1
  -1  -3  -7 3071.91 294.110   1
   1   3   8 699.600 90.8491   5
   1  -3   8 971.875 99.0302   6
   1  -3   8 605.768 91.5328   3
   1  -3   8 856.106 89.3424   2
   1   3   8 766.092 87.4132   2
   1   3   8 976.337 96.4942   5
   1  -3   8 900.111 97.0639   5
   1  -3   8 718.479 94.4403   4
   1   3   8 774.456 85.1236   3
   1  -3   8 923.000 94.3920   4
   1  -3   8 842.990 87.3005   3
   1   3   8 686.017 89.2874   2
   1  -3   8 886.561 87.4691   1
   1  -3   8 665.384 92.8548   2
   1   3   8 908.768 88.6215   3
   1  -3   8 743.048 90.1833   6
   1   3   8 789.541 87.6842   6
   1  -3   8 706.807 89.0247   1
   1   3   9 17284.3 1600.69   6
   1  -3   9 16025.4 1602.27   6
   1  -3   9 15683.3 1599.93   2
   1  -3   9 15464.4 1600.82   3
   1   3   9 16796.3 1599.86   2
   1  -3   9 15591.3 1602.31   5
   1   3   9 16539.4 1602.07   5
   1  -3   9 17564.5 1602.12   4
   1   3   9 17288.5 1598.65   3
   1  -3   9 16835.9 1599.66   3
   1  -3   9 19591.2 1600.29   1
   1  -3   9 16345.0 1601.27   2
   1   3   9 16201.6 1600.65   2
   1   3   9 14485.1 1599.18   3
   1   3   9 13458.8 1597.96   6
   1  -3   9 16990.1 1600.27   1
   1   3  10 2254.27 233.122   6
   1  -3  10 2042.42 235.383   6
   1  -3  10 2021.71 232.316   3
   1   3  10 2508.88 230.568   2
   1   3  10 2421.28 234.940   5
   1  -3  10 2338.60 235.021   4
   1   3  10 2193.94 228.007   3
   1  -3  10 2361.51 229.898   3
   1   3  10 2336.09 232.031   2
   1  -3  10 2436.42 230.355   1
   1   3  10 2396.98 230.525   3
   1   3  10 1914.75 228.765   6
   1  -3  10 2189.85 230.428   1
   1  -3  11 19358.1 1793.97   2
   1  -3  11 17452.5 1794.38   3
   1   3  11 19667.9 1793.43   2
   1  -3  11 18513.7 1796.90   5
   1   3  11 18454.1 1796.31   5
   1   3  11 18712.3 1791.99   3
   1  -3  11 18942.6 1795.96   4
   1  -3  11 18559.9 1792.92   3
   1  -3  11 15597.9 1795.19   6
   1   3  11 18329.0 1794.22   6
   1  -3  11 19689.2 1793.25   1
   1  -3  11 16586.3 1794.19   2
   1   3  11 18486.5 1794.44   2
   1   3  11 16352.5 1792.69   3
   1  -3  11 19409.4 1794.05   1
   1  -3  12 3.64468 59.7467   4
   1   3  12 84.3242 38.1298   3
   1  -3  12 105.887 44.8685   3
   1   3  12 65.1690 63.6236   5
   1  -3  12 94.6484 62.2129   5
   1  -3  12 68.5998 68.8228   6
   1   3  12 102.834 58.6744   6
   1   3  12 62.1196 45.0659   2
   1   3  12 18.6553 46.3996   3
   1  -3  12 52.4494 51.9614   3
   1  -3  12 124.170 45.6714   1
   1   3  12 71.5473 49.2388   2
   1   3  13 126.157 50.6201   3
   1  -3  13 58.6823 50.8951   2
   1  -3  13 110.340 68.1294   5
   1   3  13 95.0482 65.3259   5
   1  -3  13 165.052 64.3795   4
   1   3  13 149.824 43.3361   3
   1  -3  13 156.617 50.9328   3
   1   3  13 26.2836 66.3183   6
   1  -3  13 150.913 71.7205   6
   1   3  13 144.194 50.1762   1
   1  -3  13 204.918 60.9421   2
   1  -3  13 62.1363 54.6754   1
   1  -3  14 1265.03 148.148   3
   1   3  14 1179.91 143.015   2
   1  -3  14 1152.71 144.433   2
   1   3  14 1332.11 155.876   5
   1  -3  14 1241.61 154.498   5
   1  -3  14 1492.53 154.613   4
   1   3  14 1612.00 154.957   4
   1  -3  14 1377.49 143.041   3
   1   3  14 1371.70 140.598   3
   1   3  14 928.338 149.091   6
   1  -3  14 1096.92 156.926   6
   1  -3  14 1236.49 146.750   2
   1  -3  14 1301.62 142.720   1
   1   3  14 1358.50 146.536   2
   1   3  14 1436.48 144.481   1
   1   3  14 1277.75 144.055   3
   1  -3  14 1446.20 145.963   1
   1   3  14 1455.05 145.558   1
   1   3  15 2642.85 269.915   5
   1   3  15 2350.50 260.839   3
   1  -3  15 2487.16 259.603   3
   1   3  15 2592.05 258.527   3
   1   3  15 2509.55 259.670   2
   1  -3  15 2535.01 263.590   3
   1  -3  15 2536.43 260.306   2
   1  -3  15 3154.47 262.209   1
   1  -3  15 2553.96 263.770   2
   1   3  15 2725.63 262.674   2
   1   3  15 2489.12 260.083   1
   1  -3  15 2603.06 261.687   1
   1   3  15 2647.82 261.498   1
   1  -3  15 1791.20 267.467   6
   1   3  15 2105.65 264.565   6
   1   3  16 94.7264 78.5275   5
   1  -3  16 20.8822 78.3823   5
   1  -3  16 52.1410 77.5154   4
   1   3  16 33.6398 79.1353   4
   1  -3  16 79.0560 55.2625   3
   1  -3  16 7.95789 62.4716   3
   1   3  16 123.782 58.7289   3
   1   3  16 71.1813 56.5395   2
   1  -3  16 57.2373 56.8523   2
   1   3  16 84.9426 62.1042   2
   1  -3  16 67.8408 62.9194   2
   1   3  16-3.11202 55.3198   1
   1  -3  16 62.6117 56.8139   1
   1  -3  16 34.1859 57.9305   1
   1   3  16 13.8927 60.3310   1
   1   3  16-52.7121 77.0919   6
   1   3  17 629.999 137.366   5
   1  -3  17 991.046 141.586   5
   1   3  17 973.328 139.514   4
   1  -3  17 937.087 140.292   4
   1   3  17 1111.41 119.736   3
   1  -3  17 1033.38 123.012   3
   1   3  17 1204.65 124.603   2
   1   3  17 994.029 125.147   3
   1  -3  17 1116.57 127.354   3
   1  -3  17 1077.16 124.359   2
   1   3  17 1295.46 124.677   1
   1  -3  17 1135.87 124.878   1
   1   3  17 1104.88 127.224   2
   1  -3  17 1046.04 130.204   2
   1  -3  17 1135.42 127.171   1
   1   3  17 1338.71 125.050   1
   1  -3  17 540.218 136.340   6
   1   3  17 516.525 134.286   6
   1  -3  18 47.5557 86.3303   6
   1   3  18 77.3655 82.4427   6
   1  -3  18-22.8622 88.7164   5
   1   3  18 60.2737 82.8137   5
   1  -3  18 26.0818 83.7462   4
   1   3  18 31.5931 86.0970   4
   1   3  18-204.235 59.6392   3
   1  -3  18 88.3338 59.8875   3
   1  -3  18 65.4454 63.4243   2
   1   3  18 10.5384 60.3945   2
   1  -3  18 4.28255 69.4530   3
   1   3  18 18.9061 62.6976   3
   1   3  18-28.8801 66.2221   2
   1  -3  18 93.7501 66.5347   2
   1   3  18 86.3497 61.1310   1
   1  -3  18 29.3106 59.9673   1
   1   3  18 133.443 63.3548   1
   1  -3  18 147.359 61.5669   1
   1  -3  19 5.94279 86.8847   5
   1   3  19-28.5848 87.8107   5
   1   3  19 3.12886 57.2746   3
   1  -3  19-3.40202 58.6307   3
   1   3  19 54.7620 88.8979   4
   1  -3  19-65.1999 91.0265   4
   1   3  19-25.4880 67.0747   2
   1  -3  19-4.33730 68.9998   3
   1   3  19 19.6870 64.5757   3
   1   3  19-3.61762 62.0818   2
   1  -3  19-48.4754 90.7727   6
   1   3  20 118.834 90.8518   5
   1  -3  20 134.693 94.4010   5
   1   3  20 124.395 93.1613   4
   1  -3  20 129.251 94.8538   4
   1  -3  20 147.034 76.6602   3
   1   3  20 259.109 72.0555   3
   1   3  20 29.5549 89.5131   6
   1  -3  20 202.760 67.1765   3
   1   3  20 246.585 63.7314   3
   1  -3  21 69.4867 101.500   5
   1   3  21 49.1903 92.9520   5
   1  -3  21 34.8290 93.2263   4
   1   3  21 5.83183 98.3985   4
   1   3  21 107.070 66.0087   3
   1  -3  21-46.4324 99.2179   6
   1   3  21 56.6289 91.6281   6
   1   3  21 162.317 62.3514   3
  -1  -4  21 57.0735 98.2810   5
  -1   4  21 138.491 92.8399   5
  -1  -4  21 116.030 101.183   4
  -1   4  21 162.755 91.9447   4
  -1   4  21 331.517 74.8018   3
  -1  -4  21-59.2300 97.3421   6
  -1   4  21 99.6069 88.8319   6
  -1   4  21 172.824 59.6863   3
  -1  -4  20-18.4271 95.1040   5
  -1   4  20 144.886 93.2746   5
  -1  -4  20 36.6469 57.6910   3
  -1   4  20 65.2377 54.5799   3
  -1  -4  20-22.4769 92.1803   4
  -1   4  20 5.64635 89.1769   4
  -1   4  20 7.42864 68.9205   2
  -1   4  20 110.162 64.4123   3
  -1  -4  20 81.5598 73.5604   3
  -1  -4  20 51.3869 96.1746   6
  -1  -4  19 5.92960 94.1183   5
  -1   4  19 139.597 93.4335   5
  -1   4  19 98.0376 83.6840   4
  -1  -4  19 32.5188 85.2420   4
  -1  -4  19-42.1298 57.0202   3
  -1   4  19 66.4812 54.3867   3
  -1   4  19-33.5410 65.3964   2
  -1   4  19-40.3117 84.9798   6
  -1  -4  19-10.9788 90.8185   6
  -1  -4  19 52.8736 70.3002   3
  -1   4  19-7.52451 62.4549   3
  -1   4  19 25.2632 64.9746   2
  -1   4  18 194.141 85.6745   6
   1   4 -18 87.6604 74.0682   5
   1   4 -18 261.303 61.3868   2
  -1   4  18 166.070 65.0525   2
  -1   4  18 211.333 65.4533   3
  -1  -4  18 198.340 65.7862   2
   1   4 -18 323.906 84.4903   4
  -1   4  18 101.217 88.8388   5
   1   4 -18 184.776 60.8097   3
  -1   4  18 52.3240 84.1939   4
  -1  -4  18 150.335 60.8297   3
  -1   4  18 178.881 56.5004   3
   1   4 -18 65.3178 72.3778   6
  -1   4  18 352.483 69.6914   2
   1   4 -18 221.025 58.0815   1
  -1   4  18 256.938 66.3862   1
  -1   4  18 231.548 62.8954   1
  -1  -4  18 273.523 61.9072   1
   1   4 -17 697.869 101.631   5
  -1   4  17 364.268 104.488   6
  -1  -4  17 795.423 94.3723   2
   1   4 -17 847.566 91.0134   2
  -1   4  17 898.188 93.3056   2
   1   4 -17 791.032 106.547   4
  -1   4  17 424.719 106.070   5
  -1   4  17 750.475 109.026   4
  -1  -4  17 823.958 88.8509   3
  -1   4  17 719.597 85.7020   3
   1   4 -17 707.089 87.4938   1
  -1   4  17 705.277 95.8106   2
  -1   4  17 676.773 91.7931   1
  -1  -4  17 664.749 91.7048   1
  -1   4  17 714.895 92.1914   1
   1   4 -16 50.5059 64.5314   5
  -1   4  16 33.9631 73.4224   6
   1   4 -16-32.5994 52.9211   2
  -1   4  16 12.7209 55.5736   2
  -1  -4  16 30.7011 58.4139   2
  -1   4  16 32.5369 57.2450   3
   1   4 -16-27.2148 74.5607   4
  -1   4  16 33.3285 73.0652   4
   1   4 -16 31.9533 52.5719   3
  -1  -4  16-44.5095 53.2891   3
  -1   4  16-14.7371 47.4722   3
   1   4 -16-41.8763 61.1475   6
  -1   4  16 18.8469 55.0034   1
  -1   4  16 22.3610 57.9995   2
   1   4 -16-18.7690 50.2556   1
  -1  -4  16-21.8920 55.5786   1
  -1   4  16 68.5896 54.1502   1
  -1   4  15 468.530 92.1074   6
  -1  -4  15 612.477 81.6392   2
   1   4 -15 557.252 79.7914   2
  -1   4  15 566.299 79.8437   3
  -1   4  15 580.631 79.2383   2
  -1   4  15 645.806 98.7139   5
   1   4 -15 593.226 75.3999   3
  -1  -4  15 516.849 76.9887   3
  -1   4  15 576.901 72.4669   3
   1   4 -15 272.182 83.3729   6
  -1   4  15 496.743 78.9997   1
   1   4 -15 590.299 76.4559   1
  -1   4  15 538.247 82.1225   2
  -1  -4  15 584.764 80.5340   1
  -1   4  15 699.596 81.7925   1
   1   4 -14 3.75686 57.8610   5
  -1   4  14 48.2686 65.3872   6
  -1  -4  14-28.1502 53.8308   2
   1   4 -14 9.01911 49.5010   2
  -1   4  14 62.2224 52.2253   3
  -1   4  14 12.6261 68.5409   5
   1   4 -14 49.1164 65.1692   4
  -1   4  14-118.508 66.3237   4
  -1   4  14-2.18048 43.0818   3
   1   4 -14-29.0610 48.7246   3
   1   4 -14 12.5282 58.4332   6
   1   4 -14 2.82803 45.4013   1
  -1   4  14-56.7597 54.8884   2
  -1   4  14-31.5501 50.2960   1
  -1  -4  14-45.7166 50.4106   1
  -1   4  14 12.5762 49.6058   1
  -1   4  13 59.2954 59.6994   6
   1   4 -13 84.6007 56.6826   5
  -1   4  13 47.2564 47.9449   3
  -1   4  13 76.6393 44.9972   2
   1   4 -13 105.560 48.7665   2
  -1  -4  13 83.1552 51.7644   2
   1   4 -13 157.063 63.5824   4
  -1   4  13 70.1631 68.5462   5
  -1   4  13 67.2738 64.8515   4
  -1  -4  13 87.2775 44.9228   3
  -1   4  13 64.3246 38.5283   3
   1   4 -13 105.878 53.9547   6
   1   4 -13 53.5792 43.3711   1
  -1   4  13 27.1444 46.3198   1
  -1   4  13 65.6908 49.7995   2
  -1  -4  13 54.1403 46.9204   1
  -1   4  13 86.2866 50.1167   1
  -1   4  12 3329.67 275.309   2
  -1   4  12 2700.01 274.196   3
  -1  -4  12 2959.86 276.373   2
  -1   4  12 1736.76 277.617   5
   1   4 -12 2834.66 279.908   4
   1   4 -12 2795.99 274.129   3
  -1   4  12 2887.46 280.331   4
  -1  -4  12 2939.34 274.192   3
  -1   4  12 2586.51 271.690   3
   1   4 -12 2642.60 275.421   6
  -1   4  12 1848.57 270.948   6
  -1   4  12 3072.83 275.095   1
  -1   4  12 2746.55 275.684   2
  -1  -4  12 3034.38 275.461   1
   1   4 -12 2330.40 276.845   5
  -1   4  12 2592.63 277.021   6
  -1   4  11 2389.08 257.430   6
   1   4 -11 2633.10 258.344   5
  -1   4  11 2639.57 255.357   2
   1   4 -11 2480.16 256.034   2
  -1  -4  11 2727.69 256.781   2
  -1   4  11 2295.97 255.001   3
  -1   4  11 2721.05 260.818   5
   1   4 -11 2539.70 260.034   4
   1   4 -11 2852.83 255.727   3
  -1   4  11 2726.44 260.729   4
  -1   4  11 2799.33 253.387   3
  -1  -4  11 2572.43 255.325   3
  -1   4  11 2329.02 253.544   6
   1   4 -11 1782.42 255.704   6
  -1   4  11 2214.71 256.607   2
   1   4 -11 2299.42 254.733   1
  -1   4  11 2761.23 256.226   1
  -1  -4  11 2796.78 256.446   1
  -1   4  11 2496.44 256.328   1
   1   4 -10 1210.18 118.827   4
  -1  -4  10 1303.80 113.305   1
   1   4 -10 1000.98 110.652   3
  -1   4  10 1065.05 107.410   3
  -1  -4  10 928.941 110.446   3
   1   4 -10 1028.65 115.319   5
  -1   4  10 1067.98 111.669   1
   1   4 -10 850.246 109.391   1
   1   4 -10 877.239 113.378   6
  -1   4  10 784.001 108.894   6
   1   4 -10 1114.51 111.650   2
  -1   4  10 1085.69 111.175   2
  -1  -4  10 1089.26 113.042   2
  -1   4   9 3162.86 281.803   2
  -1  -4   9 3268.96 283.285   2
   1   4  -9 3208.97 282.716   2
   1   4  -9 2981.51 285.425   4
   1  -4  -9 3263.96 285.956   4
   1  -4  -9 2992.96 279.209   3
  -1   4   9 2776.23 279.210   3
   1   4  -9 2926.36 281.641   3
  -1  -4   9 2820.07 281.714   3
   1  -4  -9 3450.93 283.584   5
   1   4  -9 3412.50 284.807   5
  -1   4   9 2760.74 282.010   5
  -1   4   9 3411.87 282.069   1
   1  -4  -9 3632.25 282.805   1
   1   4  -9 2639.69 280.935   1
  -1  -4   9 3301.29 282.339   1
  -1   4   9 2710.21 279.586   6
   1  -4  -9 3129.62 280.413   6
   1   4  -9 2101.27 281.826   6
   1   4  -8 9804.47 968.042   2
  -1   4   8 10229.4 967.307   2
   1  -4  -8 10240.9 967.202   2
   1   4  -8 11346.3 970.237   4
   1  -4  -8 9712.04 969.498   4
   1  -4  -8 10809.2 965.921   3
   1   4  -8 10442.4 967.822   3
  -1  -4   8 10176.7 967.736   3
  -1   4   8 8717.17 967.105   5
   1   4  -8 9477.30 968.916   5
   1  -4  -8 10176.5 967.987   5
   1   4  -8 8896.92 967.140   1
  -1   4   8 10777.5 967.833   1
   1  -4  -8 10919.4 967.916   1
  -1  -4   8 9052.10 967.452   1
  -1   4   8 8465.59 965.568   6
   1  -4  -8 10854.2 966.336   6
   1   4  -8 8399.43 967.654   6
  -1  -4   8 8465.55 967.101   6
  -1  -4   7 7293.08 843.807   4
   1  -4  -7 9373.11 845.085   4
   1   4  -7 9031.12 845.317   4
  -1   4   7 6411.24 843.623   4
  -1  -4   7 10103.6 843.836   1
   1   4  -7 9348.28 843.584   3
  -1  -4   7 8642.87 843.379   3
  -1   4   7 9284.43 841.589   3
  -1   4   7 7610.39 842.721   5
   1   4  -7 8844.79 844.868   5
   1  -4  -7 8545.00 843.380   5
  -1   4   7 8786.62 843.181   1
   1  -4  -7 9215.95 843.239   1
   1   4  -7 8113.72 842.986   1
  -1  -4   7 7787.28 842.988   6
  -1   4   7 7925.14 841.343   6
   1   4  -7 8283.78 843.663   6
   1  -4  -7 8826.86 841.640   6
  -1   4   7 9129.55 842.896   2
   1  -4  -7 8964.68 842.746   2
   1   4  -7 7432.78 843.423   2
  -1  -4   7 8583.02 843.926   2
   1   4  -6 19221.3 2109.26   2
   1  -4  -6 22082.8 2108.44   2
  -1  -4   6 22831.3 2109.72   2
  -1  -4   6 21007.4 2109.48   4
  -1   4   6 17760.3 2109.11   4
   1  -4  -6 24243.2 2107.37   3
   1   4  -6 21089.3 2109.05   3
  -1   4   6 22644.5 2107.37   3
  -1  -4   6 22118.5 2108.97   3
  -1   4   6 19931.2 2108.28   5
   1  -4  -6 23398.9 2109.03   5
  -1  -4   6 20801.1 2109.30   5
  -1   4   6 19910.0 2108.55   1
   1   4  -6 20182.6 2108.76   1
   1  -4  -6 21619.5 2108.79   1
  -1  -4   6 22135.7 2109.01   1
  -1  -4   6 20382.0 2108.76   6
   1  -4  -6 23930.8 2107.49   6
  -1   4   6 20045.7 2107.16   6
  -1   4   5 22793.3 2117.16   2
  -1  -4   5 20138.5 2117.97   2
  -1   4   5 20377.5 2118.05   4
   1   4  -5 24702.8 2119.11   4
  -1  -4   5 20491.5 2118.17   4
   1  -4  -5 23179.4 2118.64   4
   1  -4  -5 20377.3 2115.95   3
  -1   4   5 18847.8 2115.90   3
   1   4  -5 22837.3 2118.08   3
  -1  -4   5 22466.2 2117.91   3
  -1   4   5 20824.9 2117.07   5
   1  -4  -5 25498.1 2117.71   5
  -1  -4   5 20518.7 2118.02   5
  -1   4   5 19534.3 2117.22   1
   1  -4  -5 19329.2 2117.39   1
   1   4  -5 21879.6 2117.70   1
  -1  -4   5 24121.8 2118.01   1
   1   4  -5 24857.3 2118.63   6
  -1   4   5 22845.2 2116.11   6
   1  -4  -5 24478.8 2116.23   6
  -1  -4   5 20686.8 2117.70   6
   1  -4  -4 15701.6 1578.49   2
  -1   4   4 13480.7 1578.35   2
   1  -4  -4 17047.4 1579.93   4
  -1  -4   4 14838.6 1579.76   4
   1   4  -4 16830.4 1580.48   4
  -1   4   4 15201.0 1579.48   4
   1  -4  -4 16766.2 1577.70   3
   1   4  -4 12909.7 1578.84   1
  -1   4   4 17681.7 1577.72   3
   1   4  -4 16701.1 1579.74   3
  -1   4   4 15146.2 1578.92   1
   1  -4  -4 18338.8 1577.81   6
   1   4  -4 18010.8 1580.15   6
  -1  -4   4 14942.7 1579.37   6
  -1   4   4 14665.5 1578.59   5
   1  -4  -4 17665.7 1578.92   5
  -1  -4   4 13945.5 1579.62   5
   1   4  -3 62507.9 6482.47   5
   1  -4  -3 70179.2 6481.30   5
  -1  -4   3 65018.4 6482.42   5
   1   4  -3 65455.6 6482.65   4
  -1   4   3 64065.0 6481.93   4
   1  -4  -3 72630.2 6482.28   4
  -1  -4   3 63464.3 6482.30   4
  -1  -4   3 67986.8 6482.18   1
   1  -4  -3 65183.4 6480.42   3
  -1   4   3 65959.3 6481.64   1
   1  -4  -3 62746.8 6481.67   1
  -1  -4   3 62810.9 6482.09   6
   1   4  -3 71672.2 6482.63   6
   1  -4  -3 67896.5 6480.45   6
  -1   4   3 67942.2 6481.17   2
  -1  -4   3 62828.4 6482.30   2
   1  -4  -3 67847.7 6481.20   2
  -1  -4   2 91810.0 8404.92   6
   1  -4  -2 87002.7 8403.27   6
   1  -4  -2 79242.0 8403.24   3
  -1   4   2 80893.6 8404.06   1
   1  -4  -2 92420.2 8404.17   1
   1  -4  -2 93250.1 8403.64   5
  -1   4   2 88893.2 8403.63   5
  -1  -4   2 85888.0 8405.02   5
   1   4  -2 80137.7 8405.05   5
  -1  -4   2 90821.0 8405.06   4
   1  -4  -2 92676.0 8404.48   4
   1   4  -2 90939.8 8405.27   4
  -1  -4   2 91524.9 8405.13   2
  -1  -4   2 84027.8 8404.86   3
   1   4  -2 92077.5 8404.96   1
  -1  -4   2 92591.9 8404.91   1
  -1   4   2 84957.3 8403.59   2
   1   4  -2 90302.3 8405.10   2
   1  -4  -2 84927.5 8403.57   2
   1  -4  -1 58380.4 4777.96   6
  -1  -4   1 48612.9 4778.77   5
   1   4  -1 53798.3 4779.11   5
  -1   4   1 51090.3 4777.74   4
   1   4  -1 50221.5 4778.92   4
  -1  -4   1 51910.7 4778.78   4
  -1  -4   1 46662.0 4778.66   2
   1   4  -1 44335.8 4778.54   2
  -1  -4   1 50506.4 4778.63   3
   1   4  -1 41773.6 4778.44   3
  -1   4   1 45983.1 4777.52   1
   1  -4  -1 45114.3 4777.73   3
   1   4  -1 43096.3 4778.39   1
  -1  -4   1 50116.0 4778.53   1
  -1  -4   1 53553.1 4778.70   6
   1   4  -1 56916.3 4778.95   6
   1   4   0 61314.5 7092.34   1
  -1  -4   0 62947.3 7092.31   1
   1   4   0 71955.0 7092.41   6
  -1  -4   0 72291.1 7092.38   6
   1  -4   0 77349.0 7091.72   2
   1  -4   0 72289.5 7091.60   5
   1  -4   0 78739.2 7092.60   6
  -1  -4   0 71195.0 7092.60   5
   1   4   0 80284.2 7092.82   5
   1  -4   0 77970.5 7091.80   5
  -1  -4   0 70314.9 7092.61   4
   1   4   0 77628.0 7092.81   4
   1  -4   0 62292.2 7091.89   3
  -1  -4   0 76297.1 7092.49   3
   1   4   0 80283.3 7092.54   3
  -1  -4   0 68622.1 7092.48   2
   1   4   0 76593.3 7092.58   2
   1  -4   0 78764.8 7091.61   2
   1  -4   0 61810.1 7092.20   3
  -1   4  -1 174495. 16166.4   2
   1  -4   1 180090. 16166.4   2
  -1  -4  -1 156722. 16166.9   5
   1   4   1 168334. 16167.0   5
   1  -4   1 168399. 16165.9   4
  -1  -4  -1 170761. 16167.2   4
   1   4   1 159462. 16167.1   4
   1  -4   1 175070. 16166.7   3
  -1   4  -1 169605. 16166.7   3
   1  -4   1 143136. 16165.7   1
  -1   4  -1 181395. 16166.9   6
   1   4   1 182588. 16166.7   6
   1  -4   1 164698. 16166.7   6
  -1  -4  -1 173569. 16166.6   6
   1   4   1 170974. 16166.6   3
  -1  -4  -1 185331. 16166.7   3
  -1  -4  -1 146834. 16166.7   2
   1   4   1 153900. 16166.7   2
   1   4   1 170249. 16166.8   1
  -1  -4  -1 167548. 16166.8   1
  -1  -4  -2 7122.99 680.534   1
   1   4   2 7145.10 680.436   1
  -1  -4  -2 6868.50 679.958   6
   1  -4   2 7071.10 680.270   5
  -1   4  -2 7941.89 680.500   5
  -1  -4  -2 7254.94 680.792   5
   1   4   2 7305.28 680.906   5
  -1   4  -2 7376.68 679.818   4
  -1  -4  -2 7145.16 681.094   4
  -1   4  -2 6333.95 680.134   3
   1  -4   2 5143.57 679.934   3
   1   4   2 6531.19 681.023   4
   1  -4   2 7214.50 679.314   1
  -1   4  -2 7625.46 679.404   1
   1  -4   2 7695.55 680.620   6
  -1   4  -2 7641.72 680.772   6
   1   4   2 7642.56 679.986   6
  -1  -4  -2 7386.01 679.904   3
   1   4   2 6565.53 679.790   3
   1   4   2 5485.93 680.079   2
  -1  -4  -2 6665.67 680.316   2
   1  -4   2 7017.66 680.009   2
  -1   4  -2 6230.80 679.921   2
   1  -4   3 7252.74 702.610   6
  -1  -4  -3 6790.63 701.785   3
   1   4   3 8266.69 701.924   3
  -1  -4  -3 7499.47 702.895   5
   1   4   3 7060.70 702.900   5
   1  -4   3 6812.97 702.121   4
  -1   4  -3 7710.11 702.333   4
  -1  -4  -3 7095.75 703.158   4
   1   4   3 6945.73 703.291   4
  -1  -4  -3 8007.03 702.741   2
  -1   4  -3 5556.50 701.367   1
   1  -4   3 6888.67 701.485   1
   1   4   3 7861.03 702.641   2
  -1   4  -3 6926.14 702.615   5
   1  -4   3 7186.11 702.573   5
   1   4   3 8735.80 702.291   6
  -1  -4  -3 7352.06 702.014   6
  -1  -4  -3 6010.55 702.319   1
   1  -4   3 7799.07 702.447   2
  -1   4  -4 52165.0 4432.31   6
   1  -4   4 47260.6 4431.75   6
  -1  -4  -4 40839.2 4430.96   3
   1   4   4 41858.2 4430.87   3
   1  -4   4 47843.0 4431.11   1
  -1   4  -4 42100.6 4431.48   4
   1  -4   4 42066.4 4431.36   4
  -1   4  -4 50900.1 4431.95   3
  -1  -4  -4 49372.2 4432.38   4
   1  -4   4 49799.3 4431.99   3
   1   4   4 54041.1 4433.02   4
  -1   4  -4 44641.6 4432.01   5
   1  -4   4 45182.4 4431.70   5
   1   4   4 40682.4 4431.04   6
  -1  -4  -4 44833.1 4431.14   6
  -1  -4  -4 45554.3 4431.98   5
   1   4   4 51349.9 4432.49   5
  -1   4  -4 41056.0 4431.53   2
   1   4   4 44071.4 4431.72   1
  -1  -4  -5 3652.90 302.722   3
  -1   4  -5 2943.92 302.098   1
   1   4   5 3382.65 303.408   2
  -1  -4  -5 3452.54 303.858   2
   1   4   5 3027.96 304.583   5
  -1  -4  -5 2958.40 304.438   5
  -1   4  -5 3103.91 304.012   4
   1  -4   5 3138.91 303.835   4
   1   4   5 3358.20 305.358   4
  -1   4  -5 2778.04 302.948   3
  -1  -4  -5 2880.15 304.713   4
  -1   4  -5 3220.69 302.975   2
   1  -4   5 3018.30 303.147   2
  -1  -4  -5 2784.68 303.061   1
   1   4   5 2557.65 302.624   1
  -1   4  -5 2902.23 303.720   5
   1  -4   5 2897.39 303.567   5
   1   4   5 3104.83 302.861   6
  -1  -4  -5 3117.88 303.229   6
   1  -4   6 628.499 78.1123   5
   1   4   6 591.357 76.3267   6
  -1  -4  -6 799.392 78.7699   6
  -1   4  -6 618.498 74.0960   2
   1  -4   6 799.538 75.3935   2
   1  -4   6 726.779 79.8755   4
  -1  -4  -6 702.292 81.8873   5
  -1  -4  -6 574.281 81.1317   4
  -1   4  -6 497.145 73.8352   3
   1  -4   6 939.589 75.5741   3
  -1  -4  -6 642.532 76.7401   2
   1   4   6 642.389 75.7782   2
  -1   4  -6 698.109 73.6094   1
   1  -4   6 767.205 73.3805   1
   1  -4   6 600.764 76.7356   6
  -1  -4  -6 648.159 76.2897   1
   1   4   6 596.392 74.7105   1
   1  -4   7 142.745 44.9254   5
  -1   4  -7 148.605 41.9404   5
   1   4   7 237.692 43.1590   6
  -1  -4  -7 153.664 46.0842   6
   1  -4   7 160.042 37.7005   2
  -1  -4  -7 83.7646 36.7494   3
  -1   4  -7 153.672 35.5452   2
   1   4   7 101.629 46.6305   5
  -1  -4  -7 105.745 51.4114   5
  -1   4  -7 182.646 43.9613   4
   1  -4   7 177.741 47.4947   4
   1   4   7 235.842 47.1423   4
  -1   4  -7 151.304 33.0314   3
  -1  -4  -7 125.391 50.2509   4
   1  -4   7 208.306 36.5630   3
   1   4   7 254.403 39.5360   2
  -1   4  -7 129.188 31.5947   1
   1  -4   7 182.496 33.5718   1
  -1  -4  -7 172.959 40.5196   2
   1   4   7 195.133 34.4855   3
  -1   4  -7 117.545 38.8981   6
   1  -4   7 157.714 42.4380   6
   1   4   7 175.219 37.2133   1
  -1  -4  -7 157.407 38.0670   1
  -1   4  -8 17757.6 1767.18   2
   1  -4   8 17764.6 1767.39   2
   1  -4   8 15816.3 1767.04   4
  -1   4  -8 20129.6 1768.72   4
   1   4   8 18291.8 1768.87   5
  -1   4  -8 19707.4 1767.31   3
   1   4   8 19649.9 1769.60   4
   1  -4   8 19397.0 1767.26   3
   1   4   8 17484.2 1767.61   2
  -1   4  -8 19046.1 1766.84   1
   1  -4   8 20349.1 1767.05   1
   1   4   8 16072.2 1766.24   3
  -1   4  -8 15275.6 1766.84   6
   1   4   8 17133.0 1767.26   1
   1   4   9 830.352 78.1124   2
   1  -4   9 700.579 79.9308   2
   1   4   9 554.047 87.5377   5
  -1   4  -9 610.855 84.6929   4
   1   4   9 586.770 74.3220   3
  -1   4  -9 646.852 77.7275   3
   1   4   9 725.217 86.3842   4
   1  -4   9 601.742 78.0429   3
   1   4   9 669.699 80.5713   2
  -1   4  -9 690.075 76.9937   1
   1   4   9 757.080 78.8954   1
   1  -4   9 761.272 78.9119   1
   1   4   9 705.660 77.8466   3
   1   4   9 589.334 77.7609   6
  -1   4  -9 565.352 81.7572   6
   1   4   9 744.630 79.6001   1
   1   4  10 6498.28 719.739   6
   1  -4  10 7083.29 723.085   6
   1   4  10 7250.33 719.049   2
   1  -4  10 7051.27 720.949   3
   1  -4  10 8555.71 720.602   2
   1  -4  10 6786.64 722.956   5
   1   4  10 7939.06 722.808   5
   1  -4  10 7722.88 722.183   4
   1   4  10 7330.34 717.625   3
   1   4  10 7925.71 722.737   4
   1  -4  10 6782.06 718.854   3
   1  -4  10 6662.29 721.047   2
   1   4  10 8324.77 719.833   1
   1   4  10 7500.20 720.448   2
   1  -4  10 8147.46 719.506   1
   1   4  10 6713.52 718.568   3
   1   4  10 5994.74 717.225   6
   1   4  10 6471.64 719.269   1
   1  -4  10 8384.97 720.332   1
   1  -4  11 4655.74 551.864   3
   1   4  11 5482.57 550.009   2
   1  -4  11 6354.64 551.475   2
   1   4  11 5947.71 554.478   5
   1  -4  11 5999.65 555.522   5
   1  -4  11 5734.01 554.342   4
   1   4  11 5858.61 548.750   3
   1   4  11 5800.17 554.459   4
   1  -4  11 5504.61 550.052   3
   1  -4  11 6362.40 556.068   6
   1   4  11 5736.51 552.238   6
   1   4  11 4966.68 551.211   2
   1  -4  11 5329.38 551.981   2
   1   4  11 5484.72 550.406   1
   1  -4  11 6041.52 550.510   1
   1   4  11 5009.17 549.911   3
   1   4  11 5373.39 550.519   1
   1  -4  11 5080.95 550.534   1
   1   4  12 4075.03 402.669   5
   1   4  12 4230.04 395.514   3
   1  -4  12 3538.90 400.892   4
   1   4  12 4273.14 402.132   4
   1  -4  12 3915.91 396.939   3
   1  -4  12 3404.69 402.012   6
   1   4  12 3422.28 399.207   6
   1   4  12 4041.23 399.263   2
   1  -4  12 4359.12 398.216   1
   1   4  12 3933.42 397.359   3
   1   4  12 4575.50 398.342   2
   1  -4  12 3470.49 399.719   3
   1  -4  13 1053.80 110.129   2
   1   4  13 1111.26 120.949   5
   1  -4  13 905.777 122.740   5
   1  -4  13 878.793 119.358   4
   1   4  13 872.106 118.775   4
   1   4  13 1056.66 105.209   3
   1   4  13 931.247 116.729   6
   1  -4  13 774.526 120.769   6
   1  -4  13 795.422 112.578   2
   1  -4  13 962.214 108.077   1
   1   4  13 801.389 108.127   1
   1   4  13 865.958 107.937   3
   1   4  13 1105.51 109.916   1
   1  -4  13 960.307 109.920   1
   1  -4  14 2775.01 274.562   2
   1  -4  14 2598.84 277.585   3
   1   4  14 2844.32 273.467   2
   1   4  14 2359.52 279.233   5
   1  -4  14 2650.23 282.634   5
   1  -4  14 2520.36 279.294   4
   1   4  14 2489.80 280.411   4
   1  -4  14 2687.50 272.707   3
   1   4  14 2699.81 271.262   3
   1   4  14 2192.26 277.883   6
   1  -4  14 2912.21 283.338   6
   1   4  14 2643.82 273.581   1
   1   4  14 2966.29 276.800   2
   1  -4  14 2577.24 276.483   2
   1  -4  14 2888.42 273.960   1
   1   4  14 2701.74 273.491   3
   1  -4  14 3022.86 275.450   1
   1   4  14 2630.20 274.568   1
   1  -4  15-45.2384 77.1357   5
   1   4  15-46.6131 78.8446   5
   1   4  15 50.3756 69.9025   4
   1   4  15 2.48431 45.9830   3
   1  -4  15 26.6904 51.7515   3
   1  -4  15 23.2908 64.7901   3
   1  -4  15 35.8337 55.6234   2
   1   4  15-24.6348 51.2041   2
   1   4  15 41.3953 52.0598   3
   1  -4  15-79.2006 79.3198   6
   1   4  15-66.6949 71.2901   6
   1  -4  15 29.5599 53.1486   1
   1   4  15 50.2346 53.0556   1
   1   4  15 109.438 59.0777   2
   1   4  15 15.0713 50.6499   1
   1  -4  15-41.9406 53.7994   1
   1  -4  15-69.4154 59.4426   2
   1   4  16 471.371 74.6592   1
   1  -4  16 385.423 79.7863   2
   1   4  16 534.488 79.5232   2
   1  -4  16 359.946 83.4052   3
   1   4  16 515.350 76.7107   2
   1  -4  16 416.627 77.1708   2
   1  -4  16 478.864 93.6675   5
   1  -4  16 587.275 94.8488   4
   1  -4  16 543.513 75.1941   3
   1   4  16 348.392 90.3373   6
   1  -4  16 277.991 74.5776   1
   1  -4  16 580.540 78.5547   1
   1   4  16 508.642 75.2924   1
   1   4  17 1039.02 122.038   2
   1  -4  17 1234.09 124.676   2
   1  -4  17 1132.41 127.709   3
   1   4  17 832.200 135.634   5
   1  -4  17 733.428 134.950   5
   1  -4  17 946.471 136.732   4
   1   4  17 996.746 117.517   3
   1  -4  17 1163.38 120.645   3
   1   4  17 536.733 129.976   6
   1  -4  17 539.878 137.311   6
   1  -4  17 1171.41 126.599   2
   1  -4  17 1210.00 122.586   1
   1   4  17 1108.44 125.108   2
   1   4  17 1163.62 122.451   3
   1   4  17 992.172 122.800   1
   1  -4  17 1017.91 122.339   1
   1  -4  18 607.551 91.6856   2
   1   4  18 522.346 91.0769   2
   1   4  18 594.630 110.703   5
   1  -4  18 442.940 105.543   5
   1  -4  18 437.927 105.975   4
   1   4  18 564.463 81.6178   3
   1  -4  18 523.119 84.6383   3
   1   4  18 657.146 86.3608   3
   1  -4  18 660.671 87.4107   2
   1  -4  18 498.675 89.9066   3
   1   4  18 605.644 89.1354   2
   1  -4  18 134.348 105.343   6
   1   4  18 205.529 100.649   6
   1  -4  18 735.859 89.9710   1
   1  -4  18 753.278 86.5906   1
   1   4  19 209.173 69.3870   2
   1   4  19 147.697 66.8275   3
   1  -4  19 348.196 75.9945   3
   1  -4  19 249.761 94.2721   4
   1   4  19 218.864 63.2601   3
   1  -4  19 268.217 66.8324   3
   1   4  19 125.288 92.9927   5
   1  -4  19 125.501 93.1229   5
   1  -4  19 190.259 97.8915   6
   1   4  19 237.337 73.6325   2
   1  -4  20 35.9791 73.9383   3
   1  -4  20 56.4389 62.1556   3
   1   4  20-6.40643 60.1624   3
   1  -4  20 5.63218 92.8758   4
   1   4  20-100.640 93.1650   5
   1  -4  20 49.4684 92.3360   5
   1  -4  20 22.7162 92.6346   6
   1   4  20 33.9022 84.3484   6
   1   4  20 15.7415 64.8517   3
   1   4  21 30.0947 60.4758   3
   1  -4  21-17.4076 94.3419   4
   1   4  21-73.5583 99.1106   5
   1  -4  21-6.34147 100.460   5
   1  -4  21 111.648 98.2238   6
   1   4  21 25.3417 88.2600   6
   1   4  21-44.7917 67.6560   3
  -1   5  21-47.9443 96.0536   5
  -1  -5  21 153.060 94.8771   5
  -1   5  21-27.3070 53.9748   3
  -1  -5  21 34.8387 98.5825   4
  -1   5  21-23.2894 90.1499   4
  -1   5  21 23.6244 64.8902   3
  -1  -5  21 18.0248 97.0783   6
  -1   5  20 63.4172 87.2636   5
  -1  -5  20-6.18261 97.1561   5
  -1   5  20 56.4078 90.8277   4
  -1  -5  20 11.2496 93.5893   4
  -1  -5  20 70.7258 61.7632   3
  -1   5  20 116.307 55.5244   3
  -1   5  20 34.3446 67.4955   2
  -1   5  20 114.759 64.7164   2
  -1  -5  20 82.4523 71.7363   3
  -1   5  20 109.470 62.2614   3
  -1  -5  20 5.80151 99.3208   6
  -1   5  20 13.6213 86.4852   6
   1   5 -19-10.3889 80.1277   4
  -1   5  19-5.52077 87.7988   5
  -1   5  19 27.2892 85.7174   4
   1   5 -19 19.6425 58.9328   3
  -1  -5  19 72.1949 58.4983   3
  -1   5  19 70.6855 54.0406   3
   1   5 -19 65.3099 76.0575   6
  -1   5  19 45.8430 64.0065   2
   1   5 -19 9.66866 79.4771   5
  -1   5  19 39.2292 80.8559   6
  -1   5  19 125.121 65.2560   3
  -1   5  19 92.6162 61.2139   2
  -1   5  18 176.229 86.8914   6
   1   5 -18 209.340 79.3349   5
  -1   5  18 437.122 72.5366   2
  -1  -5  18 325.077 70.1367   2
   1   5 -18 318.851 66.2220   2
   1   5 -18 304.356 84.8484   4
  -1   5  18 243.278 97.3854   5
   1   5 -18 311.326 66.4117   3
  -1   5  18 204.525 91.6916   4
  -1  -5  18 363.050 67.1479   3
   1   5 -18 62.7001 77.8153   6
  -1   5  18 503.956 76.4913   2
   1   5 -18 351.781 64.0237   1
  -1  -5  18 438.764 68.9580   1
  -1   5  18 144.577 66.8049   1
  -1   5  18 271.978 68.6587   1
   1   5 -17 89.1485 75.4696   5
  -1   5  17 222.218 82.0059   6
   1   5 -17 326.514 61.1573   2
  -1   5  17 303.730 64.6470   3
  -1   5  17 290.865 64.7824   2
  -1  -5  17 308.427 68.0320   2
  -1   5  17 270.927 86.5152   5
   1   5 -17 205.211 82.2413   4
   1   5 -17 307.212 61.9898   3
  -1   5  17 250.773 83.3914   4
  -1   5  17 340.041 57.3319   3
  -1  -5  17 244.765 62.3224   3
   1   5 -17 104.944 73.0319   6
   1   5 -17 285.772 60.6602   1
  -1   5  17 216.915 68.8407   2
  -1   5  17 146.810 65.7459   1
  -1   5  17 277.857 65.8460   1
  -1  -5  17 284.630 66.8140   1
  -1   5  16 64.1259 73.7994   6
   1   5 -16 4.25361 68.2092   5
   1   5 -16 9.85639 54.0328   2
  -1  -5  16 83.1895 58.2064   2
  -1   5  16 78.9705 55.4994   2
  -1   5  16 68.1798 55.5886   3
  -1   5  16 66.2771 79.7360   5
   1   5 -16 9.08775 71.4670   4
   1   5 -16 53.1149 51.4831   3
  -1   5  16 100.253 77.7536   4
  -1  -5  16 42.3190 54.3702   3
  -1   5  16 85.7575 48.6905   3
   1   5 -16 53.2317 50.6729   1
  -1   5  16-3.14650 54.0343   1
  -1   5  16 22.1928 62.0424   2
  -1  -5  16 21.5841 56.0955   1
  -1   5  16 54.9692 55.2023   1
  -1   5  15 467.667 70.3840   2
  -1   5  15 385.450 69.9186   3
  -1  -5  15 363.792 70.7100   2
   1   5 -15 403.682 68.4247   2
  -1   5  15 448.434 89.2186   5
  -1  -5  15 399.322 67.2462   1
   1   5 -15 435.851 66.6121   3
  -1   5  15 440.072 62.4817   3
  -1  -5  15 359.708 65.8216   3
   1   5 -15 231.606 75.6106   6
  -1   5  15 368.679 70.6163   2
  -1   5  15 395.178 67.5530   1
   1   5 -15 451.720 63.3926   1
  -1   5  15 322.978 81.2937   6
  -1   5  15 428.361 68.1710   1
   1   5 -14 1218.29 172.094   5
  -1   5  14 1227.92 172.153   6
  -1   5  14 1582.26 167.313   3
   1   5 -14 1595.15 168.861   2
  -1  -5  14 1695.33 169.837   2
   1   5 -14 1941.21 176.544   4
  -1   5  14 1596.89 177.400   5
   1   5 -14 1873.91 167.616   3
  -1   5  14 1544.46 176.644   4
  -1   5  14 2003.03 165.323   3
  -1  -5  14 1681.68 168.169   3
   1   5 -14 1950.09 168.016   1
  -1   5  14 1619.26 167.676   1
  -1  -5  14 1842.28 169.633   1
  -1   5  14 1472.73 169.337   1
   1   5 -13 143.151 56.8713   5
  -1   5  13 22.4213 59.8041   6
  -1   5  13 151.597 47.0943   2
   1   5 -13 8.66818 49.8198   2
  -1  -5  13 48.1036 52.7352   2
  -1   5  13 67.4440 46.0773   3
   1   5 -13 135.361 62.8829   4
  -1   5  13 61.2124 66.0411   5
  -1   5  13 182.652 65.0793   4
  -1   5  13 130.960 41.1928   3
   1   5 -13 94.6011 54.3658   6
  -1   5  13 78.9654 47.1023   1
   1   5 -13 131.570 44.2166   1
  -1   5  13 157.933 54.7035   2
  -1  -5  13 114.926 49.0622   1
  -1   5  13 89.5321 48.9801   1
  -1   5  12 557.778 63.3017   3
  -1   5  12 451.112 63.8005   2
   1   5 -12 676.378 79.7722   4
  -1   5  12 190.567 73.9095   5
  -1   5  12 490.466 77.9833   4
   1   5 -12 473.437 63.0561   3
  -1   5  12 522.712 57.4170   3
  -1  -5  12 431.455 63.6474   3
   1   5 -12 145.844 66.6071   6
  -1   5  12 392.596 61.1027   6
  -1   5  12 419.747 62.1180   1
  -1   5  12 396.047 65.2333   2
  -1  -5  12 634.103 66.1189   1
   1   5 -12 152.380 67.9911   5
  -1   5  12 642.694 73.9190   6
   1   5 -11 1650.27 183.610   5
  -1   5  11 1984.05 181.010   2
   1   5 -11 2001.52 181.949   2
  -1   5  11 1733.60 180.053   3
  -1  -5  11 1379.02 181.383   2
  -1   5  11 1904.32 187.246   5
   1   5 -11 1860.88 187.005   4
  -1   5  11 2034.58 188.022   4
  -1  -5  11 1919.73 181.052   3
  -1   5  11 2060.66 177.975   3
   1   5 -11 1965.05 181.043   3
  -1   5  11 1355.39 177.759   6
   1   5 -11 999.936 180.366   6
   1   5 -11 1442.33 179.512   1
  -1   5  11 1768.44 181.897   2
  -1   5  11 1688.78 180.824   1
  -1  -5  11 2093.96 181.773   1
  -1   5  11 1688.05 181.310   1
  -1   5  10 7510.72 774.198   6
   1   5 -10 8032.15 776.401   5
   1   5 -10 8287.93 774.923   2
  -1   5  10 8954.10 774.263   2
  -1   5  10 7304.10 772.823   3
   1   5 -10 8357.05 777.064   4
  -1   5  10 7592.30 776.230   5
  -1   5  10 8291.35 777.424   4
  -1   5  10 8166.64 771.970   3
  -1  -5  10 9050.61 774.775   3
   1   5 -10 7646.84 774.008   3
   1   5 -10 7237.28 774.565   6
  -1   5  10 7141.97 771.665   6
  -1   5  10 7499.43 774.415   2
   1   5 -10 6964.48 773.329   1
  -1   5  10 7711.01 774.000   1
  -1  -5  10 8432.06 774.208   1
  -1   5  10 7920.35 774.707   1
  -1   5   9 2303.02 206.679   6
   1   5  -9 2470.17 208.980   5
  -1   5   9 1853.32 206.224   5
   1   5  -9 2133.26 206.665   2
  -1   5   9 1758.51 204.198   2
  -1  -5   9 2030.49 207.262   2
  -1   5   9 1930.06 203.866   3
   1   5  -9 2348.93 210.626   4
  -1   5   9 2152.12 209.984   5
  -1   5   9 2285.03 210.432   4
  -1  -5   9 2242.48 206.395   3
   1   5  -9 1833.86 205.339   3
  -1   5   9 1987.41 202.151   3
  -1   5   9 2088.58 203.245   6
   1   5  -9 2054.18 207.138   6
  -1   5   9 1855.76 205.632   2
  -1   5   9 1780.26 204.429   1
   1   5  -9 1849.29 204.443   1
  -1  -5   9 2137.54 205.314   1
  -1   5   9 2139.51 206.264   1
  -1   5   8 6360.62 700.074   5
   1   5  -8 7462.55 702.957   5
  -1   5   8 6808.22 700.102   6
  -1  -5   8 8282.38 702.326   2
  -1   5   8 7155.68 700.118   2
   1   5  -8 7548.77 701.686   2
   1   5  -8 7965.49 703.479   4
  -1   5   8 6797.17 702.894   4
   1   5  -8 6671.07 700.857   3
  -1  -5   8 7328.19 701.106   3
   1   5  -8 6996.60 701.570   6
  -1   5   8 6905.28 698.681   6
   1   5  -8 6919.82 700.583   1
  -1   5   8 7305.63 700.986   2
  -1   5   8 7259.48 700.658   1
  -1  -5   8 7351.12 700.730   1
  -1   5   8 6688.98 700.926   1
  -1   5   7-5.26605 30.1858   1
  -1   5   7-27.3004 34.8459   5
  -1   5   7-39.5404 33.2179   6
  -1  -5   7-50.8750 42.1237   5
  -1   5   7 14.4164 44.6537   4
   1   5  -7-31.1584 41.7669   4
  -1  -5   7-5.52700 45.1203   4
  -1   5   7-9.41105 39.0106   5
  -1   5   7 6.54375 42.4149   4
  -1  -5   7 6.88744 28.8677   3
   1   5  -7 1.72607 29.2807   3
  -1   5   7-8.94189 19.6501   3
  -1   5   7 44.1074 26.3657   6
  -1  -5   7 43.5759 37.4601   6
   1   5  -7-1.91385 36.1079   6
  -1   5   7-6.32486 27.2489   1
  -1   5   7 3.23279 30.0446   2
  -1  -5   7 23.1081 28.2231   1
   1   5  -7 31.3970 28.5570   1
  -1  -5   7-30.6358 33.1125   2
  -1   5   7 14.8953 26.7646   2
  -1   5   7-4.24570 24.3381   3
  -1   5   6 1066.19 98.0827   3
  -1  -5   6 936.190 101.641   2
  -1  -5   6 939.618 104.761   4
  -1   5   6 981.605 104.107   5
  -1   5   6 900.740 104.951   4
  -1  -5   6 1072.55 100.996   1
  -1   5   6 1134.92 97.0237   3
  -1  -5   6 782.391 100.553   3
   1   5  -6 873.679 101.501   3
   1   5  -6 1008.93 104.277   6
  -1  -5   6 891.913 103.359   6
  -1   5   6 941.740 97.7547   6
   1   5  -6 957.002 100.646   1
  -1   5   6 812.856 100.227   2
  -1   5   6 1035.05 100.344   1
  -1   5   6 936.297 99.6498   6
  -1   5   6 959.271 101.065   5
  -1  -5   6 878.594 104.207   5
  -1   5   6 785.480 101.058   1
  -1  -5   5 3453.76 344.394   5
  -1   5   5 3446.68 341.298   6
  -1   5   5 3326.98 342.192   5
  -1   5   5 3742.16 342.010   2
  -1   5   5 3747.37 341.045   3
   1   5  -5 2599.46 343.023   2
  -1  -5   5 2806.62 343.313   2
   1   5  -5 2865.98 344.381   4
  -1   5   5 3806.54 343.643   5
  -1   5   5 3256.19 343.886   4
  -1  -5   5 3444.48 344.467   4
  -1   5   5 3775.40 344.620   4
  -1   5   5 3805.70 340.535   3
   1   5  -5 3433.94 343.451   3
  -1  -5   5 3946.18 343.521   3
  -1  -5   5 3042.25 343.496   6
  -1   5   5 3885.22 342.831   1
  -1   5   5 3721.70 342.594   2
   1   5  -5 3148.66 342.623   1
  -1  -5   5 3465.46 343.148   1
  -1   5   5 2820.27 342.594   1
  -1  -5   4 69078.4 6851.89   2
   1   5  -4 62816.1 6851.62   2
  -1   5   4 73277.1 6849.64   3
  -1   5   4 69804.3 6850.45   2
  -1   5   4 64419.5 6850.87   5
  -1   5   4 57886.2 6851.07   4
   1   5  -4 71317.8 6852.31   4
  -1  -5   4 69321.8 6851.78   4
  -1   5   4 73579.7 6851.92   4
   1   5  -4 63401.1 6851.53   3
  -1   5   4 71820.6 6849.46   3
  -1  -5   4 74216.7 6851.83   3
  -1   5   4 76963.8 6850.92   2
  -1   5   4 72565.3 6851.12   1
  -1   5   4 70641.2 6849.64   6
   1   5  -4 75722.3 6852.47   5
  -1  -5   4 68407.7 6851.87   5
  -1   5   4 68587.8 6850.49   5
   1   5  -4 81859.4 6852.42   6
  -1   5   4 68632.4 6849.46   6
   1   5  -4 68526.8 6851.31   1
  -1   5   3 5426.91 615.719   1
  -1  -5   3 6931.90 616.970   6
  -1   5   3 4894.56 615.407   1
  -1   5   3 6199.12 615.191   2
   1   5  -3 6617.77 617.371   5
  -1  -5   3 6180.36 617.124   5
  -1  -5   3 6724.78 617.318   4
  -1   5   3 7363.92 615.654   5
   1   5  -3 7552.91 617.703   4
  -1   5   3 5986.34 616.290   4
  -1   5   3 7244.61 616.734   4
  -1  -5   3 6311.22 616.519   1
  -1   5   3 6409.35 615.013   2
   1   5  -2 24510.4 2834.16   1
  -1  -5   2 25619.8 2834.20   1
  -1   5   2 28579.2 2833.67   1
  -1  -5   2 29387.3 2834.52   6
   1  -5  -2 30811.7 2832.80   6
   1   5  -2 26572.7 2834.65   6
   1  -5  -2 29036.2 2832.83   3
  -1   5   2 28434.0 2833.59   1
  -1   5   2 29910.9 2832.99   2
   1  -5  -2 30656.7 2832.88   6
  -1   5   2 28699.6 2832.94   5
  -1   5   2 27764.6 2833.01   5
   1   5  -2 26151.1 2834.96   5
  -1  -5   2 30126.1 2834.80   5
   1   5  -2 28905.0 2834.92   4
  -1  -5   2 26826.8 2834.51   4
  -1   5   2 26039.6 2833.70   4
  -1   5   2 29591.8 2833.98   4
  -1  -5   2 30722.2 2834.67   3
   1  -5  -2 30575.7 2832.79   3
  -1  -5   2 28478.4 2834.60   2
   1   5  -2 27652.3 2834.54   2
  -1   5   2 28215.4 2832.88   2
   1   5  -1 24931.2 2103.27   1
  -1  -5   1 21402.2 2103.12   1
   1   5  -1 27533.1 2103.69   6
  -1  -5   1 25225.1 2103.44   6
  -1   5   1 23195.8 2101.95   1
   1  -5  -1 28709.2 2102.71   6
  -1  -5   1 23128.8 2103.49   5
   1   5  -1 24255.0 2103.69   5
  -1   5   1 25514.5 2102.15   4
   1   5  -1 24227.5 2103.65   4
   1   5  -1 22171.8 2103.26   2
  -1  -5   1 18846.1 2103.00   2
  -1  -5   1 24379.7 2103.47   4
   1  -5  -1 22657.7 2102.09   3
  -1  -5   1 24992.9 2103.41   3
   1   5  -1 24080.6 2103.32   3
  -1   5   1 22684.7 2101.97   1
   1  -5  -1 25943.8 2102.49   3
  -1  -5   0 898.204 120.057   1
   1  -5   0 1184.86 117.159   1
   1   5   0 1280.13 120.468   6
  -1   5   0 1176.43 119.602   6
   1  -5   0 1343.65 119.772   6
  -1  -5   0 1133.29 120.705   6
[truncated: 4,465,329 more chars]
