# Supplementary material for: Accurate temperature dependence of structure factors of l-alanine and taurine for quantum crystallography
Source: IUCrJ. 2025 Apr 24;12(Pt 3):384–92. doi: 10.1107/S2052252525002647 (PMC12044860; doi:10.1107/S2052252525002647)
Supplement: Supplementary file 8 [file m-12-00384-sup8.txt]

   0   0   1 6.88896 6.13179   2
   0   0   1 5.72862 6.74804   1
   0   0  -1 11.4646 6.31848   1
   0   0   1 13.9527 5.71591   3
   0   0   2 176514. 17281.1   2
   0   0  -2 224247. 17281.4   1
   0   0   2 227653. 17281.5   1
   0   0  -2 270307. 17281.4   3
   0   0   2 214491. 17281.2   3
   0   0   3-17.5297 15.0943   2
   0   0  -3 41.2912 15.9096   2
   0   0  -3 5.57160 16.1588   1
   0   0   3 4.07197 17.3721   1
   0   0   3 9.66467 12.2190   3
   0   0  -3 3.19931 14.4563   3
   0   0  -4 44496.9 3512.39   2
   0   0   4 46746.5 3511.98   3
   0   0  -4 51964.0 3512.34   3
   0   0   5-57.9197 20.8494   2
   0   0  -5-5.30298 18.1199   3
   0   0  -6 177408. 12405.0   2
   0   0   6 159261. 12404.5   2
   0   0  -6 140976. 12404.4   1
   0   0   6 157950. 12404.1   3
   0   0   7 37.3366 26.4752   2
   0   0  -7 5.11611 27.9479   2
   0   0  -7 1.82252 31.2737   1
   0   0  -7 33.8666 26.3403   3
   0   0   7-42.9481 25.7116   3
   0   0   8 44.1549 30.3523   2
   0   0  -8 3.86422 31.1625   2
   0   0  -8 74.2897 35.3337   1
   0   0   8 42.5350 29.4059   3
   0   0  -8 12.6145 31.8416   3
   0   0  -9 71.0620 36.2453   2
   0   0   9 10.2497 35.1756   2
   0   0  -9-4.59322 40.1624   1
   0   0   9-10.5692 31.6438   3
   0   0  -9 22.1641 37.4921   3
   0   0 -10 3565.74 302.289   2
   0   0  10 3456.65 301.665   2
   0   0 -10 3929.42 304.176   1
   0   0 -10 4142.87 303.176   3
   0   0  10 3750.41 301.142   3
   0   0 -11-32.3000 44.8563   2
   0   0 -11 21.8828 52.3728   1
   0   0 -11-14.5621 46.7513   3
   0   0 -12 1049.11 108.505   3
   0   0 -12 1265.87 105.079   3
   0   0 -12 1037.88 106.490   2
   0   0 -12 1037.12 109.706   2
   0   0 -12 1113.50 111.432   1
   0   0 -13 24.0662 81.9802   1
   0   0 -13-15.6404 61.2557   3
   0   0 -13 47.7236 53.4270   3
   0   0 -14 1006.97 116.629   3
   0   0 -14 1175.70 112.076   3
   0   0 -14 1005.78 119.042   2
   0   0 -14 1190.42 117.762   1
   0   0 -14 916.430 112.652   2
   0   0 -15-57.9514 97.3730   1
   0   0 -15 28.6571 70.6513   2
   0   0 -15-69.0132 80.7087   2
   0   0 -15 16.9896 76.7695   1
   0   0 -16-362.545 89.5621   3
   0   0 -16-210.625 75.2992   3
   0   0 -16 209.562 106.459   1
   0   0 -16 92.0688 78.6398   2
   0   0 -16 264.763 90.8590   2
   0   0 -16 78.0914 81.2031   1
   0   0 -17 24.2735 91.2539   3
   0   0 -17-15.5582 75.3661   3
   0   0 -17-30.9679 104.359   1
   0   0 -17-7.09889 83.2640   2
   0   0 -17-128.889 95.6596   2
   0   0 -17-18.3719 91.2577   1
   0   0 -18 105.562 98.1497   3
   0   0 -18 60.7416 97.0801   1
   0   0 -18 11.0226 87.2923   2
   0   0 -18 4.56835 107.269   1
   0   0 -18 45.4505 79.8944   3
   0   0 -18-46.0076 102.106   2
   0  -1   0 0.26712 2.62248   1
   0  -1   0-2.45274 2.36598   2
   0   1  -1 66961.8 6484.40   3
   0  -1   1 87238.7 6484.48   3
   0  -1  -1 105516. 6485.02   3
   0   1   1 115224. 6485.22   3
   0  -1   1 74934.4 6484.82   1
   0  -1  -1 89683.4 6484.87   2
   0   1   1 85390.7 6484.75   1
   0  -1  -1 97630.7 6484.82   1
   0   1  -1 92870.1 6484.78   2
   0  -1   1 58787.3 6484.54   2
   0   1  -2 162308. 13205.5   3
   0   1  -2 169214. 13205.4   3
   0   1   2 175876. 13205.9   3
   0   1  -2 200298. 13206.1   2
   0  -1  -2 197534. 13206.1   2
   0   1  -2 176064. 13205.7   2
   0   1   2 177715. 13206.0   2
   0  -1  -2 205892. 13206.1   1
   0   1   2 183510. 13206.0   1
   0   1   3 290.418 25.6204   2
   0  -1   3 239.032 23.1685   2
   0   1  -3 204.860 23.6161   2
   0  -1  -3 217.991 24.6354   3
   0   1   3 212.331 24.4130   3
   0  -1   3 135.286 21.3481   3
   0   1  -3 221.930 21.3752   3
   0  -1  -3 227.914 25.0634   1
   0   1   3 210.676 24.8674   1
   0  -1   3 263.467 26.5414   1
   0   1  -4 60339.1 3960.12   2
   0  -1   4 55803.5 3959.74   2
   0  -1  -4 56250.4 3960.02   3
   0   1  -4 52498.7 3959.18   3
   0   1   4 57242.7 3959.81   3
   0  -1  -4 54114.3 3960.03   1
   0   1   5 2002.77 187.766   2
   0  -1   5 2139.78 187.079   2
   0  -1   5 2218.70 186.430   3
   0   1  -5 2767.16 187.002   3
   0  -1   5 2768.55 189.204   1
   0   1   5 2213.60 187.786   1
   0  -1  -6 16505.6 1277.17   2
   0   1   6 16241.1 1277.20   2
   0  -1   6 15787.3 1276.65   2
   0   1  -6 16549.5 1277.03   2
   0   1   6 15622.7 1276.43   3
   0  -1  -6 15602.7 1277.29   3
   0   1   6 16177.7 1277.26   1
   0  -1  -6 16994.7 1277.43   1
   0  -1   6 17114.8 1277.97   1
   0  -1   7 26813.5 2135.69   2
   0   1  -7 28364.5 2136.27   2
   0  -1  -7 27025.6 2136.05   2
   0   1   7 29507.6 2136.62   2
   0   1  -7 32030.9 2135.84   3
   0  -1   7 21087.3 2134.30   3
   0  -1  -7 34907.1 2137.11   3
   0   1   7 29897.8 2135.79   3
   0  -1  -7 27085.0 2136.25   1
   0   1  -7 22049.7 2135.45   1
   0   1   7 25952.5 2136.13   1
   0  -1   7 27448.4 2136.85   1
   0  -1  -8 8569.37 684.049   2
   0   1   8 8085.69 683.628   2
   0   1  -8 8503.24 684.045   2
   0   1   8 8258.46 684.958   1
   0   1  -8 8968.91 684.683   1
   0  -1  -8 7961.64 684.213   1
   0  -1  -8 9222.60 684.258   3
   0   1  -8 9304.02 683.360   3
   0   1   8 8892.90 683.305   3
   0   1  -9 197.813 39.1828   3
   0   1   9 166.022 37.2078   3
   0  -1  -9 244.699 41.9999   3
   0   1  -9 345.312 55.0406   1
   0   1  -9 150.297 40.1755   2
   0   1   9 231.634 39.5002   2
   0  -1  -9 108.002 40.3948   2
   0  -1  -9 223.612 43.8996   1
   0   1  -9 172.409 44.3622   2
   0   1  -9 235.166 45.6719   1
   0   1   9 134.500 44.9811   1
   0   1  -9 125.748 40.9289   3
   0   1 -10 132.482 47.6863   3
   0  -1 -10 210.719 47.2813   3
   0   1 -10 266.450 46.1521   3
   0   1  10 178.209 40.7501   3
   0   1 -10 145.736 58.5387   1
   0   1 -10 160.842 44.2155   2
   0   1  10 160.152 42.5459   2
   0  -1 -10 146.316 44.4322   2
   0   1 -10 247.831 51.5873   1
   0  -1 -10 302.063 49.5746   1
   0   1  10 192.241 52.9217   1
   0   1 -10 135.660 48.7468   2
   0   1 -11 1258.55 120.526   3
   0   1  11 1467.67 117.178   3
   0  -1 -11 1118.83 116.266   3
   0   1 -11 1606.30 120.642   3
   0   1 -11 1602.01 130.538   1
   0  -1 -11 1342.55 118.752   2
   0   1 -11 1175.42 119.222   2
   0   1  11 1342.45 118.273   2
   0   1 -11 1404.51 121.543   1
   0   1  11 1240.00 123.523   1
   0  -1 -11 1340.90 121.390   1
   0   1 -11 1069.30 120.912   2
   0   1 -12 4615.49 409.875   3
   0   1  12 5492.15 409.156   3
   0  -1 -12 5489.59 409.439   3
   0   1 -12 5241.66 410.050   3
   0  -1 -12 5141.68 409.969   2
   0   1 -12 5349.52 409.905   2
   0   1  12 4715.57 409.332   2
   0   1  12 5193.79 412.520   1
   0   1 -12 5306.92 411.626   1
   0  -1 -12 4988.51 410.867   1
   0   1 -12 4293.84 411.099   2
   0  -1 -13 2987.54 288.104   3
   0   1 -13 2853.19 287.197   3
   0  -1 -13 3358.91 285.707   3
   0   1 -13 3596.03 285.796   3
   0   1 -14 67.2542 68.3029   3
   0  -1 -14 51.3380 71.4513   3
   0  -1 -14 10.9881 61.9427   3
   0   1 -14 59.9518 58.8922   3
   0   1 -14-34.0137 92.3475   1
   0  -1 -14 122.924 90.3175   1
   0  -1 -14 70.1907 64.5072   2
   0   1 -14-23.9817 64.7423   2
   0   1 -14 119.915 73.1050   1
   0  -1 -14-12.9243 73.8825   1
   0  -1 -14 51.4705 74.9959   2
   0   1 -14 28.8902 72.5471   2
   0   1 -15 114.342 78.7998   3
   0   1 -15 96.9327 65.5920   3
   0   1 -15-65.3578 89.8900   1
   0  -1 -15 26.7199 99.9303   1
   0  -1 -15 105.148 71.2767   2
   0   1 -15 126.354 71.1549   2
   0  -1 -15 162.937 80.2381   1
   0   1 -15 102.102 77.6563   1
   0  -1 -15-34.7954 77.9079   2
   0   1 -15-4.05042 81.5268   2
   0  -1 -16-91.2292 82.2972   3
   0   1 -16 177.478 85.4212   3
   0  -1 -16 190.797 73.9595   3
   0   1 -16 162.125 93.4203   1
   0  -1 -16 199.960 104.596   1
   0  -1 -16 236.888 81.1255   2
   0   1 -16 62.8687 75.7909   2
   0   1 -16 120.789 84.2375   1
   0  -1 -16 268.706 85.4513   1
   0  -1 -16-4.03958 82.0377   2
   0   1 -16 50.9154 89.0703   2
   0  -1 -17 111.273 92.0759   3
   0   1 -17-91.2734 92.4600   3
   0   1 -17 30.5121 75.7163   3
   0  -1 -17 50.7163 76.3761   3
   0   1 -17 17.7077 100.497   1
   0  -1 -17 173.864 113.646   1
   0  -1 -17 42.8428 83.1666   2
   0   1 -17-98.8376 84.4681   2
   0  -1 -17 47.7339 88.2556   1
   0   1 -17 140.150 90.9447   1
   0   1 -17 101.659 93.4409   2
   0  -1 -17 33.6127 85.9919   2
   0  -1 -18 60.0991 96.1014   3
   0   1 -18 155.459 92.5407   3
   0  -1 -18 129.184 89.1994   2
   0   1 -18 142.627 89.5348   2
   0   1 -18 95.7793 82.7472   3
   0  -1 -18 191.429 86.1216   3
   0   1 -18 150.915 108.132   1
   0  -1 -18 114.147 108.497   1
   0   1 -18 174.014 100.397   2
   0  -1 -18 184.979 100.590   2
   0   1 -18 239.421 97.7437   1
   0  -1 -18 144.176 96.2121   1
   0  -2   0 11900.5 777.785   2
   0   2   0 10534.4 777.827   2
   0   2   0 9379.67 777.794   3
   0  -2   0 9731.56 777.929   3
   0  -2   0 11742.5 777.827   1
   0  -2  -1 83977.5 5669.91   1
   0   2   1 91833.2 5669.91   1
   0   2   1 95454.8 5670.15   2
   0  -2  -1 88361.3 5670.02   2
   0   2  -1 84858.2 5669.97   1
   0  -2   1 48178.6 5669.61   1
   0   2  -1 64573.2 5669.29   3
   0  -2   1 74291.3 5669.33   3
   0   2  -1 86817.8 5669.76   2
   0  -2   1 63226.8 5669.54   2
   0  -2  -1 54424.9 5669.76   3
   0   2  -2 14299.8 910.381   3
   0  -2   2 9150.86 910.112   3
   0  -2   2 12823.0 911.370   1
   0   2  -2 10753.1 910.982   1
   0  -2  -2 11225.3 910.954   2
   0   2   2 17253.7 911.988   3
   0  -2  -2 14042.0 911.357   3
   0   2  -2 12259.2 910.782   2
   0  -2   2 10921.9 910.772   2
   0   2   2 8676.69 910.646   1
   0  -2  -2 11376.5 910.810   1
   0   2  -3 9364.24 717.310   3
   0   2  -3 11590.6 718.983   1
   0  -2  -3 10251.9 718.479   3
   0   2  -3 8171.77 716.886   3
   0   2   3 9220.37 717.977   3
   0   2  -3 9496.81 717.536   2
   0  -2  -3 10115.6 718.105   2
   0   2  -3 11018.0 718.393   2
   0   2   3 7609.23 717.502   1
   0  -2  -3 7683.07 717.524   1
   0   2  -3 8796.95 718.202   1
   0   2  -4 42335.1 3460.99   3
   0   2  -4 47311.1 3461.42   2
   0   2  -4 34108.8 3460.22   3
   0  -2  -4 60148.7 3462.64   3
   0   2  -4 45775.9 3461.77   2
   0   2  -4 49818.6 3462.28   1
   0  -2  -4 46050.4 3461.56   1
   0   2  -5 17351.3 1188.53   1
   0   2   5 14687.5 1187.19   2
   0   2  -5 16135.9 1186.02   3
   0   2   5 15518.9 1186.70   3
   0   2  -5 14529.4 1186.89   1
   0   2   5 12809.0 1186.41   1
   0   2  -5 15219.1 1186.27   3
   0   2  -6 1473.75 100.522   1
   0   2  -6 1060.83 95.1287   2
   0   2   6 1267.92 96.5094   2
   0  -2  -6 1145.65 96.3818   3
   0   2   6 1191.67 95.3686   3
   0   2  -6 1084.27 93.4904   3
   0   2  -6 963.995 96.0381   2
   0  -2  -6 1128.48 95.7091   1
   0   2  -6 1009.54 95.8560   1
   0   2   6 1190.79 95.6527   1
   0   2  -7 707.119 64.3133   3
   0   2  -7 766.014 69.8004   1
   0   2   7 745.581 65.8941   2
   0   2  -7 737.763 64.4828   2
   0  -2  -7 701.276 63.9449   2
   0   2   7 601.293 62.5198   3
   0  -2  -7 665.824 65.8653   3
   0   2  -7 749.678 66.5819   2
   0   2   7 601.638 64.1493   1
   0   2  -7 607.595 64.4647   1
   0  -2  -7 737.149 65.9348   1
   0   2  -8 3035.66 246.736   3
   0   2  -8 3397.17 251.127   1
   0   2   8 3274.98 248.212   2
   0   2  -8 2873.33 246.927   2
   0  -2  -8 2617.21 246.587   2
   0  -2  -8 3639.11 248.377   3
   0   2   8 3069.80 246.544   3
   0   2  -8 3127.37 245.761   3
   0   2  -8 2809.30 247.557   2
   0  -2  -8 3050.34 247.596   1
   0   2   8 3122.81 247.773   1
   0   2  -8 3011.93 247.744   1
   0   2  -9 2017.60 181.287   3
   0   2  -9 2608.18 187.952   1
   0   2   9 2297.95 181.229   3
   0   2  -9 2295.67 180.178   3
   0  -2  -9 2281.29 180.950   3
   0   2   9 2236.23 182.807   2
   0   2  -9 2081.11 181.113   2
   0  -2  -9 1960.58 181.157   2
   0   2  -9 2089.31 182.698   2
   0  -2  -9 2345.91 182.606   1
   0   2  -9 2155.52 182.304   1
   0   2   9 2285.07 182.769   1
   0   2 -10 6391.41 511.743   3
   0   2  10 6577.55 511.215   3
   0   2 -10 7062.49 511.608   3
   0  -2 -10 5666.61 510.686   3
   0   2  10 6210.29 511.584   2
   0  -2 -10 6257.24 511.813   2
   0   2 -10 6675.15 512.073   2
   0   2 -10 6129.38 512.690   2
   0   2  10 6897.73 513.954   1
   0  -2 -10 6710.75 513.022   1
   0   2 -11 907.657 90.3747   3
   0   2 -11 926.439 86.8772   3
   0  -2 -11 979.905 88.0087   3
   0   2  11 972.687 86.5859   3
   0   2 -11 812.359 88.7516   2
   0   2  11 699.397 87.2590   2
   0  -2 -11 944.933 88.2995   2
   0   2 -11 758.498 90.7755   2
   0   2  11 973.057 93.2519   1
   0  -2 -11 915.951 92.0682   1
   0   2 -12 25.3772 56.3570   3
   0   2 -12-80.9607 52.7116   3
   0  -2 -12-42.3671 49.3255   3
   0   2  12 36.6890 49.1136   3
   0  -2 -12 5.47796 52.4667   2
   0   2 -12 35.1865 53.7462   2
   0   2  12-8.09833 50.2558   2
   0   2 -12-85.0668 56.6806   2
   0   2  12-6.49688 59.2690   1
   0  -2 -12 25.7591 57.3635   1
   0   2  13 3774.17 314.187   2
   0   2 -13 3894.28 314.627   2
   0  -2 -13 4010.08 314.343   3
   0   2  13 4027.22 313.573   3
   0   2 -13 3601.04 312.065   3
   0   2  13 3962.59 318.036   1
   0   2 -13 3752.51 315.156   3
   0   2 -14 372.726 82.1332   3
   0  -2 -14 622.466 102.930   1
   0  -2 -14 605.510 80.1794   2
   0   2 -14 434.105 78.3226   2
   0   2 -14 461.408 72.6207   3
   0  -2 -14 563.416 76.9010   3
   0   2 -14 392.493 86.3395   2
   0  -2 -14 274.580 83.2876   2
   0  -2 -14 537.692 85.6031   1
   0  -2 -15 465.858 92.4848   3
   0   2 -15 515.614 93.2021   3
   0  -2 -15 596.511 109.817   1
   0   2 -15 517.525 85.1632   2
   0  -2 -15 490.232 86.4356   2
   0   2 -15 545.468 79.9926   3
   0   2 -15 611.317 98.1009   2
   0  -2 -15 479.182 92.4534   2
   0  -2 -15 582.165 90.3366   1
   0  -2 -16 89.1880 87.6427   3
   0  -2 -16 371.912 108.437   1
   0   2 -16 164.437 77.1025   2
   0  -2 -16 283.525 82.5630   2
   0  -2 -16 315.268 75.9937   3
   0  -2 -16 207.488 88.1050   2
   0   2 -16 223.349 90.9198   2
   0  -2 -16 162.592 84.7004   1
   0   2 -17 93.3041 84.9560   3
   0  -2 -17 76.9169 89.8144   3
   0  -2 -17 38.6303 107.201   1
   0  -2 -17 61.0416 83.8118   2
   0   2 -17-30.8436 79.2868   2
   0   2 -17-98.6483 76.5840   3
   0  -2 -17 38.7212 78.1841   3
   0  -2 -17 54.9259 90.4731   2
   0   2 -17 21.9735 92.3409   2
   0  -2 -17 106.458 89.9967   1
   0   2 -18 82.1889 89.9419   3
   0  -2 -18-47.9773 97.9613   3
   0   2 -18 25.4694 88.3979   2
   0  -2 -18-18.5520 89.4647   2
   0   2 -18 7.62679 97.5945   1
   0  -2 -18-83.4167 97.6937   1
   0   2 -18-40.7515 80.4068   3
   0  -2 -18-57.0264 83.7148   3
   0  -2 -18 91.6994 93.6616   2
   0   2 -18-31.9095 98.5987   2
   0  -2 -18 19.9492 114.613   1
   0   2 -18 151.052 108.527   1
   0  -3   0 0.24507 8.34541   2
   0  -3   0 0.34923 9.53513   3
   0   3   0 0.32096 8.59385   3
   0  -3   0-3.73657 8.01921   1
   0   3   0 3.82414 8.94808   1
   0   3   1 151908. 12038.2   2
   0  -3  -1 154333. 12038.3   2
   0   3   1 160970. 12038.1   1
   0  -3  -1 116147. 12038.0   1
   0  -3   1 132429. 12037.9   2
   0   3  -1 168043. 12037.9   2
   0   3  -1 171895. 12038.3   1
   0  -3   1 168504. 12038.3   1
   0  -3  -1 172528. 12038.7   3
   0   3   1 154405. 12038.5   3
   0  -3   1 148167. 12037.7   3
   0   3  -1 166292. 12037.7   3
   0   3  -2 36853.2 2498.28   3
   0  -3   2 34610.1 2498.28   3
   0  -3   2 26581.8 2498.65   2
   0   3  -2 28991.9 2498.71   2
   0  -3   2 31316.5 2499.29   1
   0   3  -2 35834.6 2499.53   1
   0  -3  -2 25019.1 2498.90   2
   0   3   2 27573.6 2499.06   2
   0  -3  -2 31754.3 2499.02   1
   0   3   2 32655.5 2499.02   1
   0  -3  -2 35608.3 2499.59   3
   0  -3   3 289318. 23205.7   3
   0   3  -3 271680. 23205.4   3
   0  -3   3 289429. 23206.4   2
   0   3  -3 315431. 23206.4   2
   0   3  -3 307918. 23206.9   1
   0  -3   3 308639. 23207.3   1
   0   3   3 362893. 23207.5   3
   0  -3  -3 283638. 23206.3   1
   0   3   3 288041. 23206.4   1
   0   3   3 315405. 23206.8   2
   0  -3  -3 289304. 23206.6   2
   0   3  -4 183.273 26.5497   2
   0   3  -4 156.158 18.5132   3
   0   3  -4 168.877 21.8686   2
   0   3  -4 210.834 21.6345   3
   0  -3  -4 198.058 24.1326   1
   0   3   5 36236.0 2591.72   3
   0  -3  -5 35268.2 2591.45   3
   0   3  -5 31527.5 2589.96   3
   0  -3  -5 29264.7 2591.01   2
   0   3  -5 34895.2 2592.33   1
   0   3  -5 35092.7 2592.09   1
   0   3   5 30976.4 2591.16   1
   0   3  -5 33550.8 2590.44   3
   0   3  -6 1072.19 94.7077   2
   0   3  -6 1294.91 96.3620   1
   0   3  -6 1068.25 92.9380   2
   0  -3  -6 1004.82 93.3001   2
   0   3   6 1283.49 94.6194   2
   0  -3  -6 1009.09 93.0206   1
   0   3   6 990.734 93.3062   1
   0   3  -6 1121.03 93.8620   1
   0   3  -6 1068.78 90.8615   3
   0  -3  -6 1108.58 93.5819   3
   0   3   6 1249.70 93.8334   3
   0   3  -7 11568.3 961.374   3
   0   3  -7 11793.6 962.615   2
   0   3  -7 15548.6 965.552   1
   0   3  -7 13062.1 962.217   2
   0   3   7 13289.9 962.911   2
   0   3  -7 13189.8 962.953   1
   0   3   7 12425.2 962.364   1
   0   3   7 14275.5 962.754   3
   0  -3  -7 12400.4 962.105   3
   0   3  -8 146.578 38.8765   3
   0   3  -8 244.463 44.1685   2
   0   3  -8 247.634 47.9625   1
   0   3  -8 239.443 39.4909   2
   0   3   8 338.364 41.3204   2
   0   3   8 179.870 39.1215   1
   0  -3  -8 6.02289 38.5908   1
   0   3  -8 158.775 39.2304   1
   0  -3  -8 267.067 38.1760   3
   0   3  -8 325.859 35.5714   3
   0   3   8 286.777 38.1480   3
   0   3  -9 5259.91 476.025   3
   0   3  -9 5302.20 477.600   2
   0   3  -9 7095.21 480.986   1
   0  -3  -9 5435.71 476.587   2
   0   3  -9 5879.03 476.721   2
   0   3   9 6131.04 477.497   2
   0  -3  -9 5765.67 476.890   1
   0   3  -9 5953.81 477.380   1
   0   3   9 6179.31 477.368   1
   0   3  -9 6425.69 475.544   3
   0  -3  -9 6377.33 476.743   3
   0   3   9 6388.67 476.799   3
   0   3 -10 862.684 88.0384   3
   0   3 -10 789.441 89.9062   2
   0   3 -10 1032.30 94.7288   1
   0   3 -10 993.472 87.0421   2
   0   3  10 842.966 88.1151   2
   0  -3 -10 904.230 88.1158   2
   0   3 -10 992.455 89.7764   1
   0   3  10 965.976 89.4758   1
   0  -3 -10 900.355 89.3104   1
   0   3  10 923.384 86.2383   3
   0  -3 -10 957.702 86.7858   3
   0   3 -10 811.283 83.5117   3
   0   3 -11 523.820 67.8565   3
   0   3 -11 481.705 72.0112   2
   0   3 -11 460.224 73.7872   1
   0   3 -11 567.930 63.0000   3
   0  -3 -11 525.612 64.5428   3
   0   3  11 562.562 63.2870   3
   0  -3 -11 475.356 68.7836   1
   0   3 -11 525.102 67.8011   1
   0   3  11 552.914 69.7640   1
   0   3 -11 438.433 64.9702   2
   0   3  11 474.653 65.2184   2
   0  -3 -11 458.895 65.9290   2
   0   3 -12 424.733 74.4174   2
   0   3 -12 638.869 69.6580   3
   0  -3 -12 495.585 67.3023   3
   0   3  12 456.137 66.6195   3
   0   3 -12 543.685 69.1914   2
   0  -3 -12 474.236 71.3029   2
   0   3 -12 407.923 70.8302   3
   0   3 -12 537.157 74.3757   1
   0   3  12 574.835 74.1500   1
   0  -3 -12 436.873 71.6195   1
   0   3 -13 1311.57 121.603   3
   0  -3 -13 1345.70 122.015   3
   0   3  13 1302.03 121.788   3
   0   3  13 1280.55 121.686   2
   0   3 -13 1288.75 123.614   2
   0   3 -13 1313.58 131.169   1
   0   3 -13 1197.38 126.632   1
   0   3  13 1305.38 129.405   1
   0   3 -13 1236.02 123.144   3
   0   3 -14-57.1568 68.5953   3
   0   3 -14 68.0630 74.7360   2
   0   3 -14 82.1187 80.2999   1
   0   3  14 113.359 62.6857   2
   0  -3 -14 66.8710 68.0485   2
   0   3  14-21.9767 73.8219   1
   0   3 -14 50.0560 72.5673   1
   0  -3 -14-45.0657 70.3577   1
   0   3 -14 22.1600 56.4252   3
   0   3 -15-3.25865 74.1768   3
   0  -3 -15 86.8967 78.7263   3
   0   3 -15-31.9443 81.2322   2
   0  -3 -15 44.5028 99.9912   1
   0   3 -15-28.7250 88.7597   1
   0   3 -15-68.5236 69.5465   2
   0  -3 -15 13.3553 75.4300   2
   0  -3 -15 111.662 80.5437   1
   0  -3 -15-31.4282 82.7272   2
   0   3 -15 3.50177 80.6159   1
   0   3 -15 92.0572 64.4411   3
   0  -3 -15-114.383 73.3147   3
   0  -3 -16 217.413 87.1773   3
   0   3 -16 234.640 90.8943   2
   0  -3 -16 163.855 87.9285   2
   0  -3 -16 232.385 103.578   1
   0   3 -16 132.706 92.4909   1
   0  -3 -16 107.923 80.4985   2
   0   3 -16 140.534 78.6628   2
   0  -3 -16 176.685 86.5856   1
   0   3 -16 228.260 86.7220   1
   0  -3 -16 151.124 74.4056   3
   0   3 -16 201.160 71.7490   3
   0  -3 -17 181.211 91.2151   3
   0   3 -17 120.610 83.9104   3
   0   3 -17 43.7249 94.6404   2
   0  -3 -17 123.316 93.1123   2
   0  -3 -17 120.685 108.163   1
   0   3 -17 124.372 95.0963   1
   0  -3 -17 155.304 86.0453   2
   0   3 -17 122.778 80.9666   2
   0  -3 -17 135.798 89.1708   1
   0   3 -17 103.617 88.6240   1
   0  -3 -17 95.1507 78.4459   3
   0   3 -18-26.8765 90.2217   3
   0  -3 -18-136.751 96.9278   3
   0  -3 -18 164.088 89.7484   2
   0   3 -18 28.9848 88.1346   2
   0  -3 -18-40.8540 82.0370   3
   0   3 -18-138.390 81.8859   3
   0  -3 -18 113.724 95.7764   1
   0   3 -18-3.81860 94.5588   1
   0   3 -18 87.1368 91.2275   2
   0  -3 -18 78.9892 93.2904   2
   0   3 -18-77.9675 106.719   1
   0  -3 -18-19.9563 113.889   1
   0  -4   0 259073. 19572.5   2
   0   4   0 257936. 19572.5   2
   0  -4   0 210762. 19572.6   3
   0   4   0 286122. 19572.8   3
   0   4   0 233030. 19572.5   1
   0  -4   0 257775. 19572.5   1
   0   4  -1 69195.4 5205.01   1
   0   4   1 72070.7 5205.17   2
   0  -4  -1 62930.4 5204.95   2
   0   4   1 67797.6 5204.90   1
   0  -4  -1 69034.1 5204.78   1
   0  -4   1 67436.5 5204.61   2
   0   4  -1 60667.7 5204.54   2
   0  -4   1 64979.9 5204.42   3
   0   4  -1 73855.3 5204.59   3
   0   4   1 71410.5 5205.41   3
   0  -4  -1 56415.4 5205.11   3
   0  -4   1 62149.7 5204.93   1
   0   4   2 1932.73 162.194   1
   0  -4  -2 2423.34 162.606   1
   0  -4  -2 2006.09 162.394   2
   0   4   2 1780.43 162.398   2
   0  -4   2 1606.51 162.372   1
   0   4  -2 2139.51 162.513   1
   0   4  -2 2422.08 161.133   3
   0  -4   2 2151.35 161.041   3
   0   4  -2 1868.24 161.649   2
   0   4   2 1834.82 162.653   3
   0  -4  -2 1604.28 162.379   3
   0  -4   2 2045.42 161.832   2
   0   4  -3 2833.22 187.220   3
   0  -4   3 2367.71 187.182   3
   0   4  -3 2509.35 189.230   1
   0  -4   3 1932.41 188.895   1
   0  -4  -3 2300.07 188.830   3
   0  -4  -3 2208.38 188.667   2
   0   4   3 2344.02 188.785   2
   0   4  -3 2374.65 188.471   2
   0  -4   3 2374.14 188.199   2
   0  -4  -3 2196.58 188.400   1
   0   4   3 2108.61 188.251   1
   0   4  -4 705.060 62.5835   3
   0  -4   4 915.522 63.7665   3
   0   4   4 705.187 65.0986   2
   0   4   4 813.963 66.3865   3
   0   4  -4 784.982 65.0329   2
   0  -4   4 751.585 65.0450   2
   0  -4  -4 705.739 64.9115   1
   0   4  -5 9823.05 888.338   1
   0  -4  -5 10402.5 888.062   2
   0   4   5 10927.1 888.293   2
   0  -4  -5 11973.8 888.463   3
   0   4  -5 11823.1 886.452   3
   0   4   5 11896.3 888.731   3
   0   4   5 10620.7 887.904   1
   0   4  -5 11344.2 888.769   1
   0  -4  -5 10129.0 887.664   1
   0   4  -5 13010.3 887.274   3
   0   4  -6 18837.5 1600.07   3
   0   4  -6 22022.7 1602.63   1
   0  -4  -6 21872.2 1601.81   2
   0   4  -6 18934.4 1600.38   2
   0   4   6 17874.8 1601.20   2
   0   4   6 25372.9 1602.39   3
   0   4  -6 17213.7 1599.31   3
   0  -4  -6 23184.5 1601.92   3
   0   4  -6 19303.8 1601.06   2
   0   4   6 21064.8 1601.53   1
   0  -4  -6 22459.2 1601.64   1
   0   4  -6 23580.9 1602.71   1
   0   4  -7 4746.61 356.933   1
   0   4  -7 4624.47 354.741   2
   0  -4  -7 4404.26 355.338   2
   0   4   7 5062.96 355.722   3
   0  -4  -7 4781.54 355.031   3
   0   4  -7 4498.83 355.694   2
   0   4  -7 3989.10 354.907   1
   0  -4  -7 4433.29 355.154   1
   0   4   7 3740.78 354.338   1
   0   4  -8 272.688 41.5032   3
   0   4  -8 275.919 49.6044   1
   0   4   8 271.733 45.7585   2
   0   4  -8 341.217 42.8804   2
   0  -4  -8 377.414 47.1226   2
   0   4   8 331.618 45.9828   3
   0  -4  -8 395.060 45.2404   3
   0   4  -8 302.246 38.2865   3
   0   4  -8 298.495 47.1482   2
   0   4  -8 366.803 47.1268   1
   0  -4  -8 353.341 46.7489   1
   0   4   8 346.213 45.5141   1
   0   4  -9 4388.51 364.979   3
   0   4  -9 5164.85 369.075   1
   0   4  -9 4727.89 365.819   2
   0   4   9 4382.91 366.442   2
   0  -4  -9 4720.55 366.762   2
   0   4   9 4921.88 366.097   3
   0  -4  -9 4000.49 365.563   3
   0   4  -9 4509.50 363.964   3
   0   4  -9 4583.21 367.585   2
   0  -4  -9 4745.78 366.848   1
   0   4   9 4338.69 366.267   1
   0   4  -9 4721.87 366.998   1
   0   4 -10 1793.43 186.338   3
   0   4 -10 2315.82 193.165   1
   0   4  10 2316.96 189.468   2
   0   4 -10 2137.93 187.977   2
   0   4  10 2492.19 188.383   3
   0  -4 -10 2475.35 188.539   3
   0   4 -10 2387.22 185.953   3
   0   4 -10 2449.23 191.103   2
   0   4  10 2146.64 189.121   1
   0  -4 -10 2307.60 189.442   1
   0   4 -10 2191.86 189.388   1
   0   4 -11 726.920 79.0271   3
   0   4 -11 883.097 89.1537   1
   0   4 -11 720.571 76.4626   3
   0  -4 -11 812.992 80.1591   3
   0   4  11 710.342 77.7677   3
   0   4 -11 752.121 78.2612   2
   0   4  11 932.266 82.0757   2
   0  -4 -11 691.495 80.9863   2
   0   4 -11 649.154 85.3409   2
   0   4  11 510.852 79.6698   1
   0   4 -11 768.443 83.2065   1
   0  -4 -11 784.138 83.6824   1
   0   4 -12 855.145 97.1609   3
   0   4 -12 1015.83 97.8119   2
   0  -4 -12 862.569 99.0879   2
   0  -4 -12 882.757 98.8197   3
   0   4 -12 1148.19 96.0809   3
   0   4  12 925.612 96.6781   3
   0   4 -12 893.267 103.125   2
   0  -4 -12 982.506 102.002   1
   0   4  12 1130.82 104.310   1
   0   4 -12 1001.57 101.968   1
   0   4 -13 317.806 64.3396   3
   0   4 -13 341.758 80.7270   1
   0   4 -13 219.124 63.9245   2
   0  -4 -13 222.719 67.6587   2
   0   4  13 129.149 61.3853   2
   0  -4 -13 194.512 62.4300   3
   0   4 -13 374.569 59.5231   3
   0   4 -13 172.660 71.3386   2
   0   4  13 249.320 70.5030   1
   0   4 -13 136.385 69.0211   1
   0   4 -14 319.456 75.0661   3
   0   4 -14 565.003 94.1781   1
   0   4  14 538.382 80.6444   2
   0  -4 -14 453.233 83.2837   2
   0   4  14 393.920 76.2163   3
   0   4 -14 549.148 70.3571   3
   0   4 -14 281.281 85.1117   2
   0  -4 -14 470.156 82.9939   1
   0   4  14 381.061 86.9149   1
   0   4 -14 385.059 85.1035   1
   0   4 -15 510.439 83.7654   3
   0   4 -15 473.284 95.3741   1
   0  -4 -15 212.085 79.1423   2
   0   4  15 408.319 78.5646   2
   0   4 -15 256.781 76.7595   2
   0   4  15 443.766 79.5381   3
   0  -4 -15 433.183 78.8487   3
   0   4 -15 499.015 72.0703   3
   0   4 -15 243.045 81.7709   2
   0   4  15 381.296 87.1453   1
   0  -4 -15 301.253 86.4095   1
   0   4 -15 414.412 88.4780   1
   0   4 -16 111.436 77.1075   3
   0  -4 -16 148.957 88.8299   3
   0   4 -16 240.329 95.0690   1
   0  -4 -16 218.513 103.963   1
   0   4 -16 110.471 76.0973   2
   0  -4 -16 171.902 80.6991   2
   0   4 -16 201.613 71.0765   3
   0  -4 -16 237.341 81.0887   3
   0   4 -16 209.543 82.9855   2
   0  -4 -16 130.789 87.3247   1
   0   4 -16 121.567 84.9774   1
   0  -4 -16 156.863 87.8987   2
   0  -4 -17 8.37457 90.1056   3
   0   4 -17 50.1011 92.5993   1
   0  -4 -17-67.5982 109.084   1
   0   4 -17 67.8523 79.1607   2
   0  -4 -17-10.6579 83.2595   2
   0  -4 -17 63.3635 77.8938   3
   0  -4 -17 8.55679 92.3230   2
   0   4 -17-139.237 85.4012   2
   0  -4 -17 7.19695 87.9200   1
   0   4 -17 40.7946 88.8818   1
   0   4 -18-31.0602 92.2069   3
   0  -4 -18 17.3392 94.3536   3
   0   4 -18 59.8860 87.4439   2
   0  -4 -18-120.943 89.6822   2
   0  -4 -18 33.4515 95.7943   1
   0   4 -18-168.331 98.2701   1
   0   4 -18-18.0857 79.1030   3
   0  -4 -18-24.1732 85.6701   3
   0   4 -18 20.6543 89.3158   2
   0  -4 -18 158.819 97.8820   2
   0  -4 -18 24.9515 113.107   1
   0   4 -18 4.30959 96.6538   1
   0   5   0-0.53404 12.1953   3
   0  -5   0-9.34218 11.0172   2
   0   5   0-0.44288 10.4764   2
   0  -5   0-10.1967 11.6812   3
   0  -5   0-9.20841 11.1301   1
   0   5   0 36.5348 11.4641   1
   0   5  -1 26676.4 1919.28   1
   0  -5   1 26143.7 1919.21   1
   0   5  -1 27004.4 1918.85   2
   0  -5  -1 20666.5 1919.02   2
   0  -5   1 23302.1 1918.77   2
   0  -5  -1 25543.0 1919.62   3
   0   5   1 27663.2 1919.84   3
   0  -5  -1 23515.9 1918.92   1
   0   5   1 27358.9 1919.12   1
   0  -5   1 26345.8 1918.88   3
   0   5  -1 25730.3 1918.83   3
   0  -5   2 7491.74 670.948   3
   0   5   2 8807.39 672.042   1
   0   5   2 9383.33 672.512   2
   0  -5  -2 9705.79 672.594   2
   0  -5  -2 7805.29 671.881   1
   0  -5   2 9446.09 671.625   2
   0   5  -2 9826.09 671.721   2
   0  -5   2 9623.10 672.418   1
   0   5  -2 9236.94 672.269   1
   0   5   2 9832.07 672.910   3
   0  -5  -2 10435.6 673.045   3
   0   5  -2 6993.25 670.829   3
   0  -5  -3 10510.7 797.796   2
   0  -5   3 11030.3 798.165   1
   0   5  -3 9112.58 797.511   1
   0   5  -3 10572.3 796.024   3
   0  -5   3 9957.05 796.091   3
   0  -5   3 10285.9 797.208   2
   0   5  -3 8798.28 796.845   2
   0  -5  -3 11147.8 797.780   1
   0   5   3 10200.9 797.373   1
   0   5  -4 6876.75 624.951   3
   0  -5   4 8606.09 625.398   3
   0   5   4 7576.00 626.836   2
   0  -5  -4 9691.29 627.807   3
   0   5   4 8725.94 628.076   3
   0   5  -4 7074.00 626.431   2
   0  -5   4 8745.39 627.011   2
   0  -5  -4 8176.47 626.594   1
   0  -5   5 1736.83 155.532   1
   0   5  -5 1973.41 153.571   1
   0  -5  -5 2115.79 153.456   2
   0   5   5 1831.60 153.128   2
   0   5   5 2249.34 154.326   3
   0   5   5 1757.91 152.449   1
   0  -5  -5 1947.01 152.746   1
   0  -5   5 1697.98 150.668   3
   0   5  -5 1867.87 150.379   3
   0   5  -6 72.2509 21.9775   3
   0   5  -6 77.2447 30.0782   1
   0   5  -6 58.9110 22.7887   2
   0   5   6 122.088 28.8149   2
   0  -5  -6 132.673 29.5152   2
   0   5   6 82.3511 29.6788   3
   0  -5  -6 43.6790 26.5667   3
   0   5  -6 70.2058 19.0893   3
   0   5  -6 59.6605 26.9307   2
   0  -5  -6 168.925 29.0820   1
   0   5   6 81.3175 27.7470   1
   0   5  -6 88.9974 31.6649   1
   0   5  -7 7488.30 532.628   1
   0   5   7 7125.41 531.993   2
   0   5  -7 6186.62 530.220   2
   0  -5  -7 7005.11 531.760   2
   0  -5  -7 7340.33 531.899   3
   0   5   7 7755.37 532.233   3
   0   5  -7 5908.49 528.771   3
   0   5  -7 6197.60 530.750   2
   0   5   7 5942.82 530.778   1
   0   5  -7 8082.63 533.303   1
   0  -5  -7 6507.85 530.892   1
   0   5  -8 687.241 70.4278   3
   0   5  -8 869.315 77.4764   1
   0   5   8 721.717 72.5792   2
   0  -5  -8 680.533 73.6215   2
   0   5  -8 777.729 70.9679   2
   0  -5  -8 825.433 72.7309   3
   0   5   8 813.440 74.5916   3
   0   5  -8 781.391 73.1745   2
   0  -5  -8 736.990 72.3886   1
   0   5   8 643.843 71.5376   1
   0   5  -8 907.526 75.2902   1
   0   5  -9 35.4580 36.8161   3
   0   5  -9-16.6676 49.8867   1
   0   5  -9 55.1406 37.6299   2
   0  -5  -9 9.36077 40.9021   2
   0   5   9-45.0777 40.3129   3
   0   5  -9-22.5259 29.5104   3
   0  -5  -9-4.43800 38.1448   3
   0   5  -9-65.5669 40.3453   2
   0   5   9-41.1316 38.6365   1
   0  -5  -9 60.4652 41.7329   1
   0   5  -9 31.3450 43.3496   1
   0   5 -10 2660.10 212.080   3
   0   5 -10 2593.20 216.602   1
   0   5 -10 2503.26 212.347   2
   0   5  10 2699.28 214.512   2
   0  -5 -10 2466.51 213.825   2
   0  -5 -10 2856.60 213.613   3
   0   5  10 2760.51 212.879   3
   0   5 -10 2618.66 209.706   3
   0   5 -10 2384.39 212.954   2
   0   5 -10 2635.64 214.466   1
   0  -5 -10 2413.10 213.693   1
   0   5  10 2404.88 212.990   1
   0   5 -11 218.777 50.7878   3
   0   5 -11 275.359 63.0295   1
   0   5 -11 176.739 44.0485   3
   0   5  11 186.258 50.7042   3
   0  -5 -11 63.9116 51.3175   3
   0   5 -11 183.550 51.9026   2
   0  -5 -11 229.452 55.5391   2
   0   5  11 202.715 53.7741   2
   0   5 -11 140.059 52.7603   2
   0   5  11 183.520 53.7714   1
   0   5 -11 236.456 57.4467   1
   0  -5 -11 159.715 54.5813   1
   0   5 -12 1908.37 169.264   3
   0   5 -12 1907.43 170.548   2
   0   5  12 1922.84 170.649   3
   0  -5 -12 1989.58 170.107   3
   0   5 -12 2286.44 168.948   3
   0   5 -12 1639.45 170.983   2
   0   5 -12 1882.99 173.303   1
   0  -5 -12 2177.04 173.022   1
   0   5  12 2025.00 172.528   1
   0   5 -13 356.953 69.5190   3
   0   5 -13 466.534 86.5020   1
   0   5  13 466.202 71.9045   2
   0  -5 -13 521.388 77.7159   2
   0   5 -13 341.370 70.7726   2
   0   5 -13 452.612 68.9012   3
   0   5 -13 370.783 74.4228   2
   0   5 -13 439.552 75.1213   1
   0   5  13 585.917 84.0694   1
   0   5 -14 109.391 65.9164   3
   0   5 -14 36.9293 75.4957   1
   0  -5 -14-51.9328 67.5193   2
   0   5  14-28.1193 64.3794   2
   0  -5 -14-35.9256 66.7724   3
   0   5 -14 15.5722 63.4502   3
   0   5  14 88.8280 64.8754   3
   0   5 -14-61.2983 71.5333   2
   0  -5 -14 129.562 74.0572   1
   0   5 -14-73.9591 74.4199   1
   0   5  14-77.0250 74.2831   1
   0   5 -15-19.0708 70.5076   3
   0   5 -15 3.87350 82.6165   1
   0   5  15 29.4120 68.2829   2
   0  -5 -15-3.39497 74.5081   2
   0   5 -15 79.4755 72.7119   2
   0   5  15 61.9698 72.8483   3
   0   5 -15 89.4868 62.3379   3
   0  -5 -15-87.7152 71.1959   3
   0   5 -15 43.2355 73.8569   2
   0   5 -15-66.9605 80.1996   1
   0   5  15 134.857 81.1048   1
   0  -5 -15 96.2649 77.0400   1
   0   5 -16 953.935 114.780   3
   0   5 -16 787.302 119.132   1
   0  -5 -16 790.800 114.822   2
   0   5 -16 962.738 112.163   2
   0  -5 -16 930.360 110.343   3
   0   5 -16 1072.11 105.835   3
   0   5 -16 920.065 112.430   2
   0  -5 -16 991.218 116.963   1
   0   5 -16 977.022 121.363   1
   0  -5 -17 25.5159 90.1110   3
   0  -5 -17-19.3303 113.482   1
   0   5 -17-4.18596 89.7150   1
   0  -5 -17 32.1781 81.4725   2
   0   5 -17-23.6322 78.9320   2
   0   5 -17 5.63152 72.3277   3
   0  -5 -17-27.0959 81.4074   3
   0   5 -17-91.0747 88.5128   2
   0  -5 -17 60.2463 91.1843   2
   0   5 -17 7.43652 89.3122   1
   0  -5 -17 89.9886 89.1888   1
   0   5 -18 216.690 95.5311   3
   0  -5 -18 149.420 98.5789   3
   0  -5 -18 158.374 91.4883   2
   0   5 -18 182.378 90.5140   2
   0   5 -18 314.423 98.5601   1
   0  -5 -18 278.967 98.8613   1
   0   5 -18 289.229 103.992   1
   0  -5 -18 289.479 122.223   1
   0  -5 -18 149.316 89.5760   3
   0  -5 -18 301.631 100.670   2
   0   5 -18 230.374 94.7312   2
   0  -6   0 17.3698 12.9884   3
   0  -6   0 37.1538 11.1657   2
   0   6   0 9.02411 11.8078   2
   0   6   0 0.64023 11.7285   3
   0  -6   0 62.0162 13.2888   1
   0   6   0 33.7636 12.2015   1
   0  -6   1 9488.75 586.133   1
   0   6  -1 9646.24 586.105   1
   0   6   1 7087.15 585.691   2
   0   6  -1 7430.62 585.205   2
   0  -6  -1 7474.94 585.810   2
   0  -6  -1 6470.97 585.252   1
   0   6   1 7747.13 585.509   1
   0  -6   1 8053.27 585.439   2
   0  -6   1 6342.02 585.165   3
   0   6   1 5292.99 585.790   3
   0  -6  -1 7689.53 586.394   3
   0   6  -1 8018.01 585.432   3
   0  -6  -2 38921.6 3037.07   3
   0  -6   2 33892.6 3035.59   2
   0   6  -2 44363.2 3035.96   2
   0  -6   2 32841.6 3036.08   1
   0   6   2 42595.0 3036.34   1
   0  -6  -2 44657.0 3036.85   2
   0   6   2 41876.2 3036.68   2
   0  -6  -2 39761.3 3036.36   1
   0  -6   2 38706.5 3035.30   3
   0   6  -2 37429.7 3035.31   3
   0   6  -2 36591.6 3036.25   1
   0   6   3 1910.47 141.504   3
   0   6  -3 1828.95 139.751   2
   0  -6  -3 1985.78 140.836   1
   0   6   3 1926.34 140.531   1
   0   6  -3 1909.56 141.000   1
   0  -6   3 2083.01 141.805   1
   0  -6   3 1601.25 138.411   3
   0  -6   3 1619.14 139.907   2
   0   6  -3 1643.90 138.263   3
   0   6   4 13259.5 1312.31   2
   0  -6  -4 16111.0 1312.75   2
   0   6   4 22752.6 1315.04   3
   0  -6  -4 20747.8 1314.15   3
   0   6  -4 15460.2 1312.81   1
   0  -6   4 15546.7 1310.87   3
   0  -6   4 16590.8 1312.18   2
   0   6  -4 19306.4 1312.46   2
   0   6  -4 16625.1 1310.81   3
   0   6  -5 13035.8 975.216   3
   0  -6   5 11041.7 975.159   3
   0  -6   5 15913.6 979.752   1
   0   6  -5 12976.9 977.893   1
   0  -6  -5 12580.5 977.463   2
   0   6   5 12119.0 977.333   2
   0   6   5 12192.8 977.774   3
   0  -6  -5 13005.4 977.684   3
   0  -6   5 11980.8 976.936   2
   0   6   5 11924.1 976.841   1
   0  -6  -5 12292.0 976.909   1
   0  -6   6 469.312 46.4855   3
   0   6  -6 577.437 44.9216   3
   0   6  -6 411.523 52.2001   1
   0  -6   6 720.960 60.2545   1
   0   6   6 435.265 50.9021   2
   0  -6  -6 585.885 52.2660   2
   0   6   6 621.706 52.9173   3
   0   6  -6 431.565 48.9964   2
   0  -6   6 323.785 49.9160   2
   0   6   6 484.816 50.4885   1
   0  -6  -6 462.599 50.0290   1
   0   6  -7 38.9148 21.9089   3
   0   6  -7 2.13225 35.6925   1
   0   6  -7 53.7299 25.4051   2
   0  -6  -7 59.8074 32.4515   2
   0   6   7 31.9108 31.0863   2
   0   6   7 42.8087 33.7420   3
   0   6  -7 26.5401 20.8689   3
   0   6  -7 31.5587 31.4754   2
   0  -6  -7 35.3060 30.9737   1
   0   6  -7 60.2025 37.5027   1
   0   6   7-22.1853 32.1209   1
   0   6  -8 21.4649 40.7419   1
   0  -6  -8-2.18335 36.8026   2
   0   6  -8 46.4240 32.8795   2
   0   6   8 24.8463 37.0670   2
   0  -6  -8 59.2249 35.7712   3
   0   6   8-10.8195 35.3173   3
   0   6  -8 42.2419 34.8684   2
   0   6  -8 24.0491 42.5901   1
   0   6   8-18.7343 35.3631   1
   0  -6  -8 1.98758 35.3747   1
   0   6  -9 2841.08 196.057   3
   0   6  -9 2810.42 201.187   1
   0   6   9 2704.49 199.738   2
   0  -6  -9 2688.03 200.049   2
   0   6  -9 2994.92 198.717   2
   0  -6  -9 2908.22 199.542   3
   0   6   9 2879.46 199.706   3
   0   6  -9 2410.33 197.915   2
   0  -6  -9 2642.51 199.041   1
   0   6  -9 2880.51 200.525   1
   0   6   9 2606.97 198.803   1
   0   6 -10 7139.87 565.837   3
   0   6 -10 6498.47 568.702   1
   0   6 -10 7310.56 567.067   2
   0   6  10 6778.63 567.610   2
   0  -6 -10 7158.57 567.557   2
   0   6 -10 7710.77 564.783   3
   0   6  10 8400.57 568.455   3
   0  -6 -10 7439.76 567.492   3
   0   6 -10 6776.56 567.051   2
   0   6  10 6835.73 567.208   1
   0   6 -10 6419.71 567.736   1
   0  -6 -10 6663.53 567.284   1
   0   6 -11 1279.26 121.668   3
   0   6 -11 1285.25 128.322   1
   0   6  11 1404.90 123.559   3
   0  -6 -11 1290.93 122.929   3
   0   6 -11 1495.56 118.354   3
   0  -6 -11 1314.32 125.881   2
   0   6 -11 1628.58 124.211   2
   0   6 -11 1229.27 123.185   2
   0  -6 -11 1300.73 125.965   1
   0   6  11 1357.43 124.295   1
   0   6 -11 1327.64 125.137   1
   0   6 -12 83.8580 53.1750   3
   0   6 -12 26.6422 53.0604   2
   0   6 -12 86.1796 50.1045   3
   0  -6 -12 11.0730 56.0723   3
   0   6 -12-97.3451 58.4670   2
   0  -6 -12 25.2870 60.1768   1
   0   6 -13 126.226 60.7708   3
   0   6 -13 175.878 72.5539   1
   0   6 -13 221.084 64.2754   2
   0   6  13 218.838 67.1268   2
   0  -6 -13 134.240 67.6128   2
   0   6  13 141.821 63.0734   3
   0   6 -13 196.146 60.4104   3
   0   6 -13 88.7783 63.9774   2
   0   6 -13 197.319 70.9683   1
   0   6  13 255.025 69.1513   1
   0   6 -14 296.805 81.6255   1
   0   6  14 318.718 74.1144   2
   0   6 -14 388.853 69.8051   3
   0  -6 -14 253.833 74.5985   3
   0   6  14 441.674 74.9403   3
   0   6 -14 378.073 82.8425   1
   0   6  14 385.603 82.6537   1
   0  -6 -14 297.426 81.0573   1
   0   6 -14 265.970 72.2551   3
   0   6 -15 52.4334 75.0909   3
   0   6 -15 155.488 81.9475   1
   0   6 -15 195.946 76.2826   2
   0  -6 -15 77.0106 77.9423   2
   0   6  15 253.841 74.3402   2
   0  -6 -15 111.755 75.3479   3
   0   6 -15 149.490 62.8391   3
   0   6  15 164.220 72.0735   3
   0   6 -15-7.16181 74.9652   2
   0  -6 -15 106.323 75.4572   1
   0   6 -15 159.151 82.3670   1
   0   6  15 104.142 81.5257   1
   0   6 -16 280.693 84.2412   3
   0   6 -16 465.671 95.0554   1
   0   6 -16 423.977 85.9316   2
   0   6  16 349.472 84.8477   2
   0  -6 -16 497.599 89.1779   2
   0   6  16 485.965 85.5756   3
   0   6 -16 322.677 76.9747   3
   0  -6 -16 431.557 88.2044   3
   0   6 -16 444.534 89.2526   2
   0   6 -16 279.990 92.8575   1
   0  -6 -16 413.041 91.5735   1
   0   6  16 584.177 95.2621   1
   0   6 -17-3.51317 84.2350   3
   0   6 -17-88.1245 91.5997   1
   0   6 -17 110.849 82.3090   2
   0  -6 -17 32.3917 84.6407   2
   0   6 -17-2.74720 72.7803   3
   0  -6 -17-6.87583 83.1703   3
   0   6 -17 3.93876 84.2243   2
   0   6 -17 80.1738 92.0363   1
   0  -6 -17 10.8123 90.5942   1
   0  -6 -18-35.6256 101.295   3
   0   6 -18 69.8810 86.6790   2
   0  -6 -18-59.2694 90.3361   2
   0  -6 -18-18.6068 97.4459   1
   0   6 -18-15.3691 97.9724   1
   0  -6 -18 3.51671 86.9786   3
   0   6 -18-16.6242 91.1995   2
   0  -6 -18-40.1283 96.8211   2
   0   6 -18 38.9345 98.0151   1
   0  -6 -18 24.9710 118.606   1
   0   7   0 3.09842 15.0139   3
   0   7   0-17.3140 12.3884   2
   0  -7   0 20.1584 11.9335   2
   0  -7   0 41.9788 15.1942   3
   0  -7   0-2.44917 12.8791   1
   0   7   0-4.91672 13.5035   1
   0  -7   1 40674.6 3050.40   1
   0   7  -1 35337.6 3050.21   1
   0   7   1 37968.1 3050.35   2
   0  -7  -1 39167.7 3050.49   2
   0   7  -1 39865.5 3049.86   2
   0   7   1 37850.7 3050.03   1
   0  -7  -1 35272.7 3049.95   1
   0  -7   1 41320.3 3049.95   2
   0  -7   1 41696.1 3050.17   3
   0  -7  -1 33111.9 3050.54   3
   0   7  -1 45262.7 3050.38   3
   0   7  -2 11763.3 814.484   1
   0  -7  -2 9064.83 813.990   2
   0   7   2 9247.90 814.057   2
   0  -7  -2 9993.58 813.645   1
   0   7   2 11424.1 814.045   1
   0   7  -2 9591.62 813.366   2
   0  -7   2 9967.60 813.471   2
   0  -7   2 10734.3 814.182   1
   0  -7   2 10508.2 813.049   3
   0   7  -2 11235.1 813.122   3
   0  -7   3 244016. 19163.0   3
   0   7   3 249341. 19164.4   1
   0   7  -3 242231. 19163.0   3
   0  -7  -3 264920. 19164.7   1
   0   7  -3 236901. 19163.8   2
   0  -7   3 250146. 19165.0   1
   0  -7   3 244821. 19163.9   2
   0  -7  -3 276579. 19165.6   3
   0   7   3 206481. 19164.8   3
   0   7   4 5674.67 457.590   2
   0  -7  -4 5775.43 457.436   2
   0  -7   4 4818.22 456.314   2
   0   7  -4 5207.35 456.104   2
   0   7  -4 5274.85 457.182   1
   0  -7   4 6025.15 455.174   3
   0   7  -4 6447.72 455.104   3
   0   7   4 5437.87 458.272   3
   0  -7  -4 6493.87 458.397   3
   0  -7   5 4745.11 447.559   2
   0  -7  -5 5144.31 448.262   2
   0   7   5 4933.26 448.154   2
   0   7  -5 5819.03 445.755   3
   0  -7   5 7090.08 450.477   1
   0   7  -5 5588.85 448.641   1
   0  -7   5 6644.26 446.630   3
   0  -7  -5 6001.27 449.344   3
   0   7   5 5134.33 447.778   1
   0  -7  -5 5378.71 448.084   1
   0  -7   6 1254.61 104.933   2
   0   7  -6 1334.64 105.829   2
   0  -7  -6 1219.57 106.647   2
   0   7  -6 1742.94 102.020   3
   0  -7  -6 1443.36 107.380   3
   0   7   6 1682.05 108.482   3
   0  -7  -6 1420.28 106.512   1
   0   7   6 1101.07 104.624   1
   0   7  -6 1238.08 107.017   1
   0  -7   6 1748.84 111.929   1
   0  -7   6 913.566 102.097   3
   0   7  -7 6521.51 496.868   2
   0   7  -7 6659.24 494.124   3
   0   7   7 6435.39 497.762   3
   0   7  -7 7249.14 494.056   3
   0   7  -7 7056.62 495.977   2
   0   7  -7 6388.76 498.019   1
   0   7   7 6423.75 497.003   1
   0  -7  -7 7157.34 497.157   1
   0   7  -7 7145.81 498.735   1
   0   7  -8 2502.96 182.573   1
   0  -7  -8 1808.71 178.822   1
   0   7   8 2013.23 178.576   1
   0  -7  -8 2322.74 179.682   3
   0   7   8 2640.63 180.935   3
   0   7  -8 2315.72 177.387   2
   0   7   8 1854.37 178.981   2
   0  -7  -8 2038.72 179.337   2
   0   7  -8 2476.38 181.117   1
   0   7  -8 1959.67 178.310   2
   0   7  -9 8990.70 753.995   2
   0   7  -9 7775.29 750.872   3
   0   7   9 11129.5 755.669   3
   0  -7  -9 9699.38 754.701   3
   0   7  -9 10137.4 753.887   2
   0  -7  -9 9744.80 754.883   2
   0   7   9 9911.48 755.073   2
   0  -7  -9 9536.75 754.141   1
   0   7   9 9519.15 754.268   1
   0   7  -9 9999.27 755.124   1
   0   7  -9 10711.0 756.391   1
   0   7 -10 94.6364 46.8560   2
   0   7 -10 37.0387 38.6164   3
   0   7 -10 95.2827 35.2730   3
   0   7  10 176.188 48.8011   3
   0  -7 -10 7.59432 46.6372   3
   0   7  10 32.6391 45.4252   2
   0   7 -10 33.1589 43.8391   2
   0  -7 -10 100.276 48.6837   2
   0   7  10 42.9300 44.4516   1
   0  -7 -10 67.8940 48.7694   1
   0   7 -10 53.5857 49.7558   1
   0   7 -10 66.5934 52.4993   1
   0   7 -11 751.476 74.7119   2
   0   7 -11-30.4820 64.9309   3
   0   7  11 880.461 75.7704   3
   0   7 -11 164.396 61.8778   3
   0  -7 -11 704.455 76.4053   3
   0  -7 -11 699.150 76.4033   2
   0   7 -11 769.160 73.6499   2
   0   7  11 792.175 75.2747   2
   0  -7 -11 848.061 77.2559   1
   0   7 -11 831.606 80.1220   1
   0   7  11 686.243 74.9745   1
   0   7 -11 836.414 81.5943   1
   0   7 -12 53.1279 49.2227   3
   0   7 -12 89.8025 46.9229   3
   0   7  12 12.3332 57.5999   2
   0   7 -12 23.7795 56.7852   2
   0  -7 -12 50.7247 60.7925   1
   0   7 -12 20.7701 55.7605   2
   0   7 -13 450.104 78.6020   2
   0   7 -13 351.344 67.9357   3
   0   7 -13 459.491 70.2627   3
   0   7  13 568.584 76.5428   3
   0  -7 -13 540.088 78.5998   3
   0  -7 -13 484.631 78.4455   2
   0   7 -13 541.648 75.6820   2
   0   7 -13 488.339 81.3969   1
   0   7 -13 358.414 80.9829   1
   0   7  13 440.923 77.2282   1
   0   7 -14 426.813 71.9192   3
   0   7  14 436.740 76.4041   3
   0  -7 -14 377.806 78.5446   3
   0   7 -14 416.709 72.9658   3
   0   7  14 401.483 77.2621   2
   0   7  14 371.596 81.9294   1
   0  -7 -14 345.571 84.1134   1
   0   7 -14 401.134 85.2249   1
   0   7 -14 287.063 83.8249   1
   0   7 -15-39.7223 77.5289   2
   0   7 -15-41.4918 67.3206   3
   0  -7 -15 9.75233 74.3235   3
   0   7 -15 25.6855 60.9428   3
   0   7  15 131.846 71.8925   3
   0  -7 -15 64.1922 76.1705   2
   0   7 -15 18.8461 73.0989   2
   0   7  15 3.32630 71.9011   2
   0   7  15 34.7662 82.7669   1
   0   7 -15-21.3046 82.7449   1
   0  -7 -15 16.6414 78.8707   1
   0   7 -15-46.8376 82.7478   1
   0   7 -16-15.2034 81.2048   2
   0   7 -16 47.5253 72.6685   3
   0  -7 -16 134.924 78.3614   3
   0   7 -16-37.6229 66.1105   3
   0   7  16-80.0884 76.0212   3
   0   7  16-17.2558 76.5774   2
   0   7 -16-3.30594 77.7690   2
   0  -7 -16-62.5617 85.7348   1
   0   7  16 48.4092 87.2972   1
   0   7 -16-18.4836 88.8571   1
   0   7 -16-162.547 87.8675   1
   0   7 -17 210.877 88.7443   2
   0   7 -17 218.609 78.9944   3
   0  -7 -17 200.532 86.7123   3
   0   7  17 237.913 84.0348   3
   0   7 -17 125.693 74.2546   3
   0  -7 -17 217.308 89.7689   2
   0   7  17 210.402 80.5034   2
   0   7 -17 341.207 85.0318   2
   0   7 -17 206.771 95.9546   1
   0   7  17 230.364 96.7397   1
   0  -7 -17 165.991 92.3905   1
   0   7 -17 218.882 96.1562   1
   0   7 -18 66.2700 89.0712   2
   0  -7 -18 4.50782 101.075   3
   0  -7 -18 33.5166 90.9457   2
   0   7 -18 76.5448 85.5483   2
   0   7 -18 23.6722 100.243   1
   0  -7 -18 14.9770 99.1374   1
   0   7 -18 82.3977 100.060   1
   0  -7 -18-29.9939 119.546   1
   0  -7 -18-78.3580 88.5065   3
   0   8   0 2903.49 232.716   3
   0   8   0 3251.71 232.552   1
   0   8   0 3458.42 232.500   2
   0  -8   0 3387.33 232.860   3
   0  -8   0 2800.03 232.234   1
   0  -8   1 69732.5 5792.92   1
   0   8  -1 84821.0 5793.19   1
   0   8   1 74972.1 5793.12   2
   0   8  -1 59135.0 5792.23   2
   0  -8  -1 81222.6 5793.30   2
   0  -8  -1 72874.1 5792.89   1
   0   8   1 83678.0 5792.89   1
   0  -8   1 76337.5 5792.59   2
   0  -8   1 63728.5 5792.63   3
   0   8  -1 86051.4 5793.19   3
   0   8   2 252.134 29.0512   3
   0  -8   2 278.148 25.8027   2
   0   8  -2 304.465 25.4130   2
   0  -8  -2 232.373 26.6472   1
   0   8   2 295.024 28.2892   1
   0  -8  -2 242.821 27.5717   2
   0  -8   2 221.768 23.6166   3
   0   8  -2 231.577 24.1603   3
   0  -8   2 167.603 26.5736   1
   0   8  -2 240.288 28.1056   1
   0   8  -3 1750.57 156.663   3
   0   8   3 2104.85 159.709   2
   0  -8  -3 2398.13 159.757   1
   0  -8   3 2165.48 158.347   2
   0   8  -3 1978.50 158.021   2
   0  -8   3 1870.46 156.986   3
   0  -8  -3 2114.31 160.543   3
   0   8   3 2145.42 160.666   3
   0  -8  -4 22991.2 1775.10   3
   0   8   4 25043.3 1775.99   3
   0   8  -4 23944.1 1773.68   2
   0   8   4 22362.4 1774.57   2
   0  -8  -4 24822.2 1774.99   2
   0  -8   4 19139.8 1774.23   1
   0   8  -4 21251.0 1774.14   1
   0  -8   4 25012.8 1772.31   3
   0  -8   4 24840.2 1773.88   2
   0   8  -4 19917.7 1771.95   3
   0   8  -5 21237.8 1382.65   3
   0  -8  -5 17183.7 1385.04   2
   0   8   5 17189.3 1385.11   2
   0   8   5 16506.0 1385.86   3
   0  -8  -5 20993.5 1386.45   3
   0  -8   5 13279.7 1384.78   1
   0   8  -5 15895.6 1384.69   1
   0  -8   5 17910.4 1382.61   3
   0  -8   5 16202.5 1383.94   2
   0  -8  -5 19254.1 1385.37   1
   0   8   5 14218.6 1384.01   1
   0   8  -6 1544.05 127.970   3
   0   8   6 1348.44 132.631   2
   0  -8  -6 1434.04 132.529   2
   0  -8  -6 2086.95 135.215   3
   0  -8   6 2125.95 138.375   1
   0   8  -6 1527.23 132.988   1
   0  -8   6 1503.29 129.044   3
   0   8  -6 1487.35 131.304   2
   0   8   6 1534.64 132.262   1
   0  -8  -6 1969.05 133.427   1
   0   8  -7 3081.94 212.500   3
   0  -8   7 1984.25 212.667   3
   0  -8   7 3577.24 221.897   1
   0   8  -7 2592.10 217.823   1
   0  -8  -7 2922.36 217.419   2
   0   8   7 2506.79 216.509   2
   0   8   7 3163.91 218.392   3
   0  -8  -7 2736.96 217.626   3
   0   8  -7 2427.16 215.331   2
   0  -8   7 2417.10 215.753   2
   0  -8  -7 2781.89 216.747   1
   0   8   7 2430.46 215.756   1
   0   8  -8 2175.44 209.440   1
   0  -8  -8 2799.04 210.168   2
   0   8   8 2604.33 209.831   2
   0   8  -8 2388.96 206.664   2
   0   8   8 2830.35 211.397   3
   0  -8  -8 2643.48 210.182   3
   0   8  -8 2421.45 204.352   3
   0   8  -8 2661.46 209.363   2
   0  -8  -8 2668.42 209.628   1
   0   8  -8 3070.13 212.424   1
   0   8   8 2356.64 208.453   1
   0   8  -9 8590.74 723.617   3
   0   8  -9 8388.88 727.695   1
   0   8   9 8933.67 727.598   2
   0   8  -9 9916.70 726.521   2
   0  -8  -9 9296.42 727.572   2
   0  -8  -9 9583.74 727.708   3
   0   8   9 9818.30 727.930   3
   0   8  -9 9165.20 727.154   2
   0  -8  -9 9047.05 726.933   1
   0   8   9 8548.83 726.616   1
   0   8  -9 10593.7 729.462   1
   0   8 -10 6081.18 538.903   3
   0   8 -10 7092.11 544.831   1
   0   8  10 6957.15 543.706   2
   0   8 -10 7270.06 542.415   2
   0  -8 -10 6566.31 543.539   2
   0   8 -10 7104.50 539.349   3
   0   8  10 7368.06 543.902   3
   0  -8 -10 7191.00 543.703   3
   0   8 -10 6365.73 542.448   2
   0   8 -10 7553.32 544.586   1
   0  -8 -10 6675.73 543.034   1
   0   8  10 6220.71 542.681   1
   0   8 -11 373.298 54.6395   3
   0   8 -11 488.664 74.4760   1
   0   8 -11 475.802 56.5553   3
   0  -8 -11 433.892 67.5297   3
   0   8 -11 494.705 65.4136   2
   0  -8 -11 393.999 69.6851   2
   0   8 -11 468.858 66.8751   2
   0   8 -11 629.032 74.3964   1
   0  -8 -11 447.930 70.2170   1
   0   8  11 414.482 67.9219   1
   0   8 -12 541.129 64.6170   3
   0  -8 -12 471.149 77.2601   2
   0   8  12 540.698 73.6721   2
   0   8 -12 534.727 71.5723   2
   0   8  12 551.450 75.3853   3
   0   8 -12 536.642 64.3163   3
   0   8 -12 426.993 74.2999   2
   0  -8 -12 434.727 76.2307   1
   0   8 -13 227.462 56.2978   3
   0   8 -13 145.910 77.2673   1
   0  -8 -13 290.369 71.3952   2
   0   8  13 372.146 71.0360   2
   0   8 -13 378.251 70.2810   2
   0   8 -13 315.269 61.0993   3
   0  -8 -13 247.111 69.9824   3
   0   8  13 375.244 70.9425   3
   0   8 -13 209.245 69.0336   2
   0   8  13 198.700 70.1738   1
   0   8 -13 273.688 74.0020   1
   0  -8 -13 193.478 74.2995   1
   0   8 -14 78.6980 76.1143   1
   0   8  14 110.400 70.3724   2
   0  -8 -14 78.4973 74.3419   2
   0   8 -14 163.348 63.1656   3
   0  -8 -14 28.6513 70.9743   3
   0   8  14 107.425 69.4729   3
   0   8  14 84.6346 69.7459   1
   0  -8 -14 146.933 76.0032   1
   0   8 -14 216.887 80.9708   1
   0   8 -14 93.4026 59.2593   3
   0   8 -15 1260.22 133.546   3
   0   8 -15 1508.37 148.573   1
   0   8 -15 1477.27 143.104   2
   0  -8 -15 1489.26 145.776   2
   0  -8 -15 1419.19 143.793   3
   0   8  15 1426.51 142.654   3
   0   8 -15 1512.35 134.964   3
   0   8 -15 1299.82 145.234   2
   0   8 -15 1517.43 148.390   1
   0   8  15 1649.41 149.618   1
   0  -8 -15 1508.49 145.555   1
   0   8 -16 257.394 72.1557   3
   0   8 -16 278.394 90.5056   1
   0  -8 -16-74.1634 88.1505   2
   0   8  16 288.594 81.1215   2
   0   8 -16 240.253 82.2312   2
   0  -8 -16 247.941 86.0404   3
   0   8 -16 274.816 70.8638   3
   0   8  16 250.769 79.4836   3
   0   8 -16 253.399 79.6034   2
   0   8  16 214.093 91.2726   1
   0  -8 -16 251.851 88.2212   1
   0   8 -16 248.683 92.7696   1
   0   8 -17-16.6909 70.6892   3
   0   8 -17-12.5316 92.6784   1
   0  -8 -17-47.3889 89.6113   2
   0   8 -17 16.6497 80.7238   2
   0   8  17-3.58915 80.8487   2
   0  -8 -17 38.5549 85.2077   3
   0   8 -17 44.1996 70.1610   3
   0   8  17-31.4646 80.2021   3
   0   8 -17 75.2769 90.7617   2
   0   8 -17 84.4796 94.2236   1
   0  -8 -17-61.7143 91.6928   1
   0   8  17-83.8651 92.7895   1
   0   8 -18 50.2556 76.1537   3
   0   8 -18-3.46765 86.5355   2
   0  -8 -18 116.171 98.0042   1
   0   8 -18 67.2324 102.011   1
   0   8 -18-24.6895 78.2712   3
   0  -8 -18 90.0914 91.5888   3
   0   8 -18 103.148 93.2012   2
   0   8 -18 60.2250 97.3072   1
   0   9   0-0.77638 16.2806   2
   0  -9   0-0.77090 16.1860   2
   0  -9   0-1.92163 18.2545   3
   0  -9   0-0.79326 17.0558   1
   0   9   0 6.07337 16.6654   1
   0  -9  -1 1678.68 154.006   1
   0   9  -1 2687.47 155.179   1
   0  -9   1 2028.50 154.691   1
   0   9   1 1958.25 154.635   2
   0  -9  -1 1988.88 154.729   2
   0   9  -1 1632.32 153.445   2
   0   9   1 1570.38 153.881   1
   0  -9   1 2224.26 154.084   2
   0  -9   1 1790.42 154.079   3
   0   9  -1 1917.28 154.202   3
   0   9   1 2132.54 155.837   3
   0   9  -2 42060.6 3028.20   1
   0   9   2 42265.8 3029.14   3
   0   9  -2 36478.7 3027.08   3
   0  -9  -2 46306.0 3029.24   3
   0  -9   2 40867.0 3027.33   2
   0   9   2 35620.1 3027.66   1
   0  -9  -2 34210.8 3027.44   1
   0   9  -2 40361.5 3027.28   2
   0  -9   2 37641.9 3027.86   1
   0  -9   2 36564.5 3027.15   3
   0   9  -3 10466.4 717.490   2
   0  -9   3 9522.28 717.206   2
   0   9  -3 10996.7 716.636   3
   0  -9   3 11215.3 716.801   3
   0   9   3 8916.59 718.893   3
   0  -9  -3 10251.1 719.288   3
   0  -9  -3 9717.73 718.570   2
   0  -9   4 4865.00 416.694   3
   0  -9  -4 6074.67 420.270   2
   0   9   4 5682.49 420.034   2
   0  -9  -4 5763.97 420.992   3
   0   9   4 6798.88 422.255   3
   0   9  -4 6320.79 418.604   2
   0  -9   4 5852.31 418.473   2
   0   9  -4 5745.51 419.613   1
   0  -9   4 5869.63 420.386   1
   0   9  -4 5361.27 416.919   3
   0  -9   5 3258.00 242.567   3
   0   9   5 2313.19 245.088   2
   0  -9  -5 3377.21 246.654   2
   0   9  -5 3203.35 242.608   3
   0  -9  -5 3952.79 248.112   3
   0   9   5 3309.15 248.363   3
   0  -9   5 3036.26 244.767   2
   0  -9   5 2474.12 246.029   1
   0   9  -5 3024.18 245.827   1
   0  -9  -5 3525.35 246.129   1
   0   9   5 2256.38 244.411   1
   0   9  -6 2395.09 225.774   2
   0   9   6 2561.45 227.716   2
   0  -9  -6 2999.93 228.037   2
   0   9  -6 2729.49 223.462   3
   0  -9  -6 3416.18 230.043   3
   0   9   6 2320.64 228.249   3
   0  -9   6 3075.23 224.785   3
   0  -9   6 3337.61 231.224   1
   0   9  -6 2573.93 227.492   1
   0   9   6 2831.72 227.469   1
   0  -9  -6 3261.23 228.749   1
   0  -9   7 4210.15 433.310   2
   0   9  -7 5374.59 433.756   2
   0   9   7 4575.15 434.534   2
   0  -9  -7 5662.58 435.310   2
   0   9  -7 5183.07 430.967   3
   0  -9  -7 6201.97 436.598   3
   0  -9   7 5633.86 432.044   3
   0   9   7 5519.45 434.515   1
   0  -9  -7 6042.59 435.044   1
   0   9  -7 5947.70 435.668   1
   0  -9   7 7657.13 439.932   1
   0  -9  -8 7292.44 596.779   2
   0   9  -8 7544.35 595.024   2
   0   9   8 6076.82 596.095   2
   0   9  -8 7759.16 593.065   3
   0  -9  -8 8626.62 598.349   3
   0   9   8 8467.23 598.358   3
   0   9  -8 7443.36 592.797   3
   0  -9  -8 8398.03 597.196   1
   0   9  -8 8960.98 599.120   1
   0   9   8 7119.46 596.248   1
   0   9  -8 6366.53 595.149   2
   0   9  -8 7166.63 596.948   1
   0   9  -9-16.1764 48.2135   1
   0   9  -9 71.4432 51.6843   1
   0   9   9 32.9812 44.2167   1
   0  -9  -9 11.4361 44.1999   1
   0   9   9 23.3369 46.6167   3
   0  -9  -9 22.8031 45.9693   3
   0   9  -9 77.8671 45.5108   2
   0   9  -9 23.7349 36.3857   2
   0   9   9 41.9843 44.3630   2
   0  -9  -9 59.7656 43.8675   2
   0   9  10 1363.52 138.808   2
   0   9 -10 1641.11 137.077   2
   0  -9 -10 1603.33 140.605   2
   0   9 -10 1583.30 131.962   3
   0   9 -10 1522.55 141.947   1
   0  -9 -10 1524.16 140.179   3
   0   9  10 1686.51 140.780   3
   0   9 -10 1719.91 132.018   3
   0   9 -10 1637.90 141.794   1
   0  -9 -10 1609.59 140.134   1
   0   9  10 1496.73 139.400   1
   0   9 -10 1458.60 138.942   2
   0   9 -11 3964.18 318.661   2
   0   9 -11 3639.10 312.347   3
   0   9 -11 4006.21 320.533   1
   0   9 -11 3675.79 312.511   3
   0   9 -11 4149.83 316.788   2
   0   9  11 3979.26 317.746   1
   0   9 -11 4421.06 320.142   1
   0  -9 -11 3992.78 318.123   1
   0   9 -12 943.474 98.5352   3
   0  -9 -12 1170.94 110.651   3
   0   9  12 1002.30 108.353   3
   0   9 -12 1132.37 98.7754   3
   0   9  12 1022.96 109.599   2
   0  -9 -12 975.951 111.142   2
   0   9 -12 1200.14 108.014   2
   0  -9 -12 1044.63 110.426   1
   0   9 -12 1166.30 109.330   2
   0   9 -13 1466.23 135.644   2
   0   9 -13 1211.01 122.849   3
   0   9 -13 1307.54 136.536   1
   0   9  13 1435.95 134.098   2
   0   9 -13 1483.49 131.325   2
   0  -9 -13 1522.56 136.488   2
   0  -9 -13 1158.86 132.768   3
   0   9 -13 1365.11 125.583   3
   0   9  13 1453.03 132.442   3
   0   9  13 1398.76 135.022   1
   0  -9 -13 1434.76 134.995   1
   0   9 -13 1406.23 137.782   1
   0   9 -14 194.490 59.4676   3
   0   9 -14 339.089 82.6998   1
   0  -9 -14 142.077 77.2767   2
   0   9  14 243.957 75.9239   2
   0   9 -14 57.9220 79.8918   1
   0  -9 -14 169.777 78.9317   1
   0   9  14 292.047 77.4375   1
   0  -9 -14 61.1266 74.9412   3
   0   9  14 212.466 73.9823   3
   0   9 -14 246.763 66.8862   3
   0   9 -15 82.1557 77.9175   2
   0   9 -15 13.9663 60.8110   3
   0   9 -15 38.9560 81.5354   1
   0   9  15 27.0788 70.6107   2
   0  -9 -15-41.2590 80.0491   2
   0   9 -15 161.560 74.1422   2
   0   9  15-64.1268 76.2803   1
   0   9 -15 60.5427 80.8801   1
   0  -9 -15 40.3167 77.7399   1
   0   9 -15-24.4320 67.8330   3
   0  -9 -15-60.0568 76.1283   3
   0   9  15 36.7263 75.7187   3
   0   9 -16 590.911 99.2554   2
   0   9 -16 452.776 82.1801   3
   0   9 -16 769.552 103.117   1
   0  -9 -16 669.064 101.863   2
   0   9 -16 520.926 94.3312   2
   0   9  16 602.645 91.1297   2
   0   9  16 489.972 102.626   1
   0  -9 -16 452.354 101.005   1
   0   9 -16 715.396 106.607   1
   0  -9 -16 465.475 99.1517   3
   0   9 -16 564.537 84.0688   3
   0   9  16 722.027 94.7085   3
   0   9 -17 143.502 94.3191   2
   0   9 -17 221.263 73.6159   3
   0   9 -17 126.010 82.4101   2
   0  -9 -17 226.279 89.6636   2
   0  -9 -17 177.512 87.2098   3
   0   9  17 187.641 84.4607   3
   0   9 -17 199.299 72.5979   3
   0   9 -17 176.000 94.8161   1
   0  -9 -17 200.117 96.5045   1
   0   9 -17 196.600 98.6536   1
   0   9  17 315.132 96.0896   1
   0  10   0 108037. 9446.99   2
   0 -10   0 124206. 9447.22   2
   0  10   0 121956. 9447.16   1
   0 -10   0 129965. 9447.39   1
   0  10   1 22913.1 1587.09   3
   0 -10  -1 24079.6 1587.46   3
   0 -10   1 20525.8 1585.50   2
   0  10   1 21091.5 1585.71   1
   0 -10  -1 20099.3 1586.01   2
   0  10  -1 16601.4 1584.99   2
   0 -10   1 21508.6 1585.93   3
   0 -10  -1 21461.3 1585.93   1
   0  10  -1 20749.9 1585.92   1
   0 -10   1 17557.0 1585.73   1
   0 -10   2 43549.6 3632.59   1
   0  10   2 38669.6 3632.50   2
   0  10  -2 44777.4 3631.88   2
   0 -10   2 54128.2 3632.43   2
   0  10  -2 38377.6 3631.88   3
   0  10   2 42029.9 3633.36   3
   0 -10  -2 55923.6 3634.19   3
   0 -10   2 46562.2 3632.13   3
   0 -10  -2 51229.1 3632.60   1
   0  10   2 55727.8 3633.26   1
   0  10   3 893.430 81.4251   2
   0 -10  -3 1030.67 82.0602   2
   0 -10   3 1016.88 78.1941   3
   0  10  -3 1003.90 78.3426   3
   0  10  -3 961.703 79.7712   2
   0 -10   3 800.913 79.1869   2
   0  10  -3 970.660 82.3429   1
   0  10   3 973.141 83.1238   3
   0 -10  -3 942.325 82.9322   3
   0  10   4 46104.8 2882.67   3
   0 -10  -4 42265.7 2881.56   3
   0  10  -4 33465.9 2878.65   2
   0 -10   4 31449.5 2879.82   1
   0 -10   4 38031.4 2877.89   3
   0  10   4 27750.8 2878.90   1
   0  10   4 34009.0 2880.04   2
   0 -10  -4 35206.8 2880.39   2
   0  10  -4 46655.5 2878.19   3
   0  10  -4 33077.0 2879.76   1
   0 -10   4 34907.8 2878.86   2
   0 -10   5 5454.62 368.237   3
   0  10   5 3865.53 369.967   1
   0  10   5 4529.89 371.420   2
   0 -10  -5 4812.44 371.799   2
   0 -10  -5 5151.96 371.511   1
   0  10  -5 4252.84 367.492   3
   0 -10  -5 4807.22 372.287   3
   0  10   5 5346.37 373.792   3
   0  10  -5 4481.23 370.816   1
   0 -10   5 4398.08 371.646   1
   0 -10   6 19789.6 1818.25   3
   0  10   6 22450.3 1821.43   2
   0 -10  -6 25743.6 1822.26   2
   0 -10   6 25142.1 1822.83   1
   0  10  -6 22204.4 1821.29   1
   0  10  -6 26051.5 1818.38   3
   0  10  -6 21787.5 1819.86   2
   0 -10  -6 27897.5 1823.00   3
   0  10   6 23252.6 1822.86   3
   0 -10  -6 23779.7 1821.16   1
   0  10   6 20690.9 1820.57   1
   0 -10   7 800.036 72.6916   2
   0  10  -7 679.658 67.8782   2
   0 -10   7 768.404 63.6067   3
   0 -10  -7 703.128 70.8339   2
   0  10   7 682.940 71.7051   2
   0 -10  -7 889.072 74.7174   3
   0  10   7 898.554 73.1893   3
   0  10  -7 520.600 60.6070   3
   0 -10   7 849.739 81.4452   1
   0  10  -7 627.492 70.4443   1
   0  10   7 870.164 70.1939   1
   0 -10  -7 915.107 74.0837   1
   0 -10   8 431.853 56.3428   2
   0  10  -8 481.913 54.4570   2
   0 -10   8 369.397 47.0679   3
   0  10   8 506.610 56.3092   2
   0 -10  -8 357.062 56.9685   2
   0 -10  -8 499.937 59.5431   3
   0 -10  -8 492.050 61.4104   1
   0  10  -8 410.928 42.4800   3
   0  10   8 411.425 54.6517   1
   0 -10   8 495.314 70.3595   1
   0  10  -8 378.805 58.4026   1
   0 -10  -9 121.970 47.4676   2
   0  10   9 170.085 48.3043   2
   0  10  -9 92.4867 39.6459   2
   0  10  -9 145.724 30.6147   3
   0  10   9 123.051 50.9420   3
   0 -10  -9 150.042 48.9220   1
   0  10   9 123.585 47.1102   1
   0  10  -9 128.082 57.9559   1
   0  10  -9 186.605 43.5971   2
   0  10  -9 64.2239 49.5275   1
   0 -10 -10 4967.08 411.930   2
   0  10  10 5246.26 412.874   2
   0  10 -10 5008.48 410.469   2
   0  10 -10 4218.53 410.031   2
   0 -10 -10 5297.12 413.232   3
   0  10 -10 5290.05 407.547   3
   0  10 -10 4994.23 412.827   1
   0  10 -10 6149.52 415.926   1
   0  10  10 5161.09 412.095   1
   0 -10 -10 5376.39 412.705   1
   0  10 -11 174.262 44.8839   3
   0  10 -11 230.394 59.6495   2
   0  10 -11 231.403 66.0422   1
   0  10 -11 189.617 57.0357   2
   0 -10 -11 249.441 63.7436   1
   0  10 -11 305.556 67.3294   1
   0  10  11 280.226 58.9271   1
   0  10 -11 194.339 43.9622   3
   0  10  11 187.549 61.3726   3
   0  10 -12 69.3038 45.0581   3
   0  10 -12 3.01879 62.7431   2
   0  10 -12-23.6251 68.6902   1
   0  10 -12-31.0392 59.8793   2
   0  10  12-19.2583 62.0968   2
   0 -10 -12 32.2742 62.4770   2
   0 -10 -12-40.6242 66.2639   1
   0 -10 -12-24.1795 63.0874   3
   0  10  12 18.1430 63.0092   3
   0  10 -12 9.73653 46.3106   3
   0  10 -13 22.0962 51.1838   3
   0  10 -13 240.664 67.9623   2
   0  10 -13 124.879 78.9566   1
   0  10 -13 203.495 65.9729   2
   0 -10 -13 150.983 72.2245   2
   0  10  13 134.841 69.5115   2
   0 -10 -13 115.714 71.8893   1
   0  10  13 77.4884 70.7950   1
   0  10 -13 19.5754 74.6528   1
   0  10  13 123.027 67.1923   3
   0 -10 -13 75.6685 69.7880   3
   0  10 -13 18.0999 51.1920   3
   0  10  14 340.713 75.9912   3
   0 -10 -14 333.961 80.4389   3
   0  10 -14 240.786 66.6200   3
   0 -10 -14 457.007 83.0551   2
   0  10 -14 387.413 79.2216   2
   0  10  14 457.754 78.9422   2
   0  10 -14 438.498 88.0547   1
   0  10  14 221.454 80.7880   1
   0  10 -14 339.438 85.6706   1
   0 -10 -14 363.174 86.1390   1
   0  10 -14 334.676 62.0414   3
   0  10 -15-17.6197 60.1148   3
   0  10 -15 40.6066 84.2827   2
   0  10 -15-101.848 87.0549   1
   0  10  15 3.65759 78.3739   2
   0  10 -15 71.1218 74.6238   2
   0 -10 -15 10.0286 78.5139   2
   0 -10 -15-10.1131 81.4259   1
   0  10  15 17.8634 78.1721   1
   0  10 -15 64.4702 83.9234   1
   0  10  15-47.4830 75.6322   3
   0  10 -15 131.582 68.2040   3
   0 -10 -15 50.8413 77.7714   3
   0  10 -16 210.125 67.1003   3
   0  10 -16 81.7723 87.1979   2
   0  10 -16 142.375 89.6425   1
   0  10  16 155.382 76.4625   2
   0 -10 -16 162.434 85.2914   2
   0  10 -16 127.151 79.3396   2
   0 -10 -16 73.8072 89.6657   1
   0  10  16 223.266 92.6709   1
   0  10 -16 111.579 92.7087   1
   0  10  16 177.784 78.8193   3
   0  10 -16 117.993 65.1573   3
   0 -10 -16 97.8854 83.1640   3
   0  10 -17 92.4712 69.0329   3
   0  10 -17 109.396 85.9370   2
   0  10  17-98.1597 81.3841   2
   0 -10 -17 227.696 91.2623   2
   0 -10 -17 35.9228 89.1711   3
   0  10 -17 4.88185 69.8791   3
   0  10  17 125.450 84.0864   3
   0  10 -17 23.2166 97.0342   1
   0 -10 -17 25.5210 93.1208   1
   0  10  17 105.252 95.8911   1
   0  10 -17 4.08462 92.7091   2
   0  10 -17 105.157 95.1189   1
   0  11   0 1.88927 19.2063   2
   0 -11   0 6.56626 19.4524   2
   0  11   0 18.1280 22.5510   3
   0 -11   0 7.72000 21.9796   1
   0  11   0 0.92346 20.1299   1
   0 -11  -1 139.727 27.2461   1
   0  11   1 261.779 33.1612   3
   0 -11   1 208.023 26.7895   2
   0  11   1 181.202 26.6073   1
   0  11  -1 197.531 25.7792   2
   0 -11  -1 292.507 32.5541   3
   0 -11   1 264.372 30.0866   1
   0  11   2 43215.5 4250.38   2
   0  11  -2 54744.1 4249.84   2
   0 -11  -2 54401.0 4251.08   2
   0 -11  -2 51198.3 4250.11   1
   0 -11   2 60017.5 4250.25   2
   0 -11   2 65538.5 4250.49   3
   0 -11  -2 67896.3 4252.75   3
   0  11  -2 48870.4 4249.92   3
   0  11   2 48105.8 4251.24   3
   0  11  -3 9762.70 673.883   1
   0  11   3 6598.87 672.715   2
   0 -11  -3 8258.80 673.414   2
   0 -11   3 8229.19 672.320   2
   0  11  -3 8373.41 671.951   2
   0  11   3 8740.16 674.457   3
   0 -11  -3 8186.46 674.019   3
   0  11  -3 9447.47 671.731   3
   0 -11   3 8819.11 671.583   3
   0  11   4 21812.3 1377.34   3
   0 -11  -4 19668.7 1375.76   3
   0  11  -4 19501.5 1373.67   2
   0 -11   4 21438.8 1375.74   1
   0 -11   4 18348.2 1372.40   3
   0  11   4 16243.4 1373.74   1
   0 -11  -4 21115.4 1375.55   2
   0  11   4 18263.3 1375.02   2
   0 -11  -4 18178.7 1374.15   1
   0  11  -4 19079.1 1374.93   1
   0 -11   4 19001.5 1373.57   2
   0 -11   5 3974.07 313.083   3
   0  11   5 3378.12 315.567   1
   0  11   5 3293.84 316.200   2
   0 -11  -5 3905.89 317.039   2
   0 -11  -5 4000.44 316.930   1
   0 -11  -5 4590.95 318.406   3
   0  11   5 4592.03 319.644   3
   0  11  -5 4357.66 312.887   3
   0  11  -5 3349.29 316.043   1
   0 -11   5 3723.41 317.368   1
   0  11  -6 4736.18 416.083   1
   0 -11   6 5597.75 418.677   1
   0 -11   6 4831.17 412.581   3
   0 -11  -6 5277.19 417.283   2
   0  11   6 4507.12 416.158   2
   0 -11  -6 6043.12 417.374   1
   0  11  -6 4782.52 415.287   2
   0  11  -6 5787.41 412.532   3
   0  11   6 4922.44 415.636   1
   0  11   6 5467.02 418.839   3
   0 -11  -6 5683.73 417.993   3
   0 -11  -7 1801.50 145.474   3
   0  11   7 1933.11 145.494   3
   0  11  -7 1683.49 140.314   2
   0 -11  -7 1799.94 144.997   2
   0  11   7 1335.95 142.008   2
   0  11  -7 1608.01 143.009   1
   0 -11   7 2143.68 151.335   1
   0 -11   7 1831.45 137.902   3
   0  11  -7 1490.09 136.227   3
   0 -11   7 1829.25 143.779   2
   0 -11  -7 1998.66 144.298   1
   0  11   7 1549.02 141.790   1
   0  11  -8 9373.88 763.616   2
   0 -11   8 8935.85 764.212   2
   0  11   8 9733.59 766.015   2
   0 -11  -8 9715.66 765.396   2
   0  11  -8 9633.94 765.526   1
   0 -11   8 12583.8 770.473   1
   0 -11   8 9705.95 761.781   3
   0  11  -8 9202.30 760.736   3
   0 -11  -8 10436.1 766.502   1
   0  11   8 8838.69 764.421   1
   0 -11  -8 10779.1 766.867   3
   0  11   8 10185.5 766.833   3
   0 -11  -9 2138.29 183.926   2
   0  11  -9 2098.59 180.029   2
   0  11   9 2245.56 183.481   2
   0  11  -9 2052.53 183.620   1
   0  11  -9 1931.89 175.547   3
   0 -11  -9 2402.61 185.143   3
   0 -11  -9 2745.64 186.394   1
   0  11   9 2106.97 183.093   1
   0  11  -9 2603.92 188.497   1
   0  11  -9 2256.47 181.595   2
   0 -11 -10 69.1480 54.1064   2
   0  11 -10 56.0780 44.2597   2
   0  11  10 46.6861 55.0260   2
   0  11 -10 95.6158 54.4271   1
   0  11 -10 34.7235 48.2794   2
   0  11 -10 79.2279 65.3710   1
   0  11  10-33.9098 51.7739   1
   0 -11 -10-43.0592 53.6354   1
   0  11  11 980.401 103.954   1
   0  11 -11 1045.33 108.507   1
   0  11  11 1000.05 105.516   2
   0  11 -11 1168.77 101.768   2
   0  11 -11 972.166 90.6570   3
   0 -11 -11 1045.03 105.169   1
   0  11 -11 1077.82 91.9396   3
   0  11  11 954.538 106.743   3
   0 -11 -11 993.459 105.459   3
   0  11 -11 907.501 100.590   2
   0  11  12 1828.48 174.625   2
   0 -11 -12 1793.54 173.217   2
   0  11 -12 2234.10 172.786   2
   0  11 -12 1869.49 173.822   1
   0  11 -12 2041.15 164.706   3
   0 -11 -12 2050.91 176.141   3
   0  11  12 2196.24 175.794   3
   0  11 -12 1869.95 163.913   3
   0  11 -12 1873.98 170.421   2
   0  11 -13 381.429 75.7458   2
   0  11  13 501.211 79.3306   2
   0 -11 -13 405.165 77.6478   2
   0  11 -13 346.472 75.8416   2
   0  11 -13 366.993 62.7399   3
   0  11  13 507.984 79.8897   3
   0 -11 -13 404.895 82.1193   3
   0 -11 -13 418.022 82.6880   1
   0  11 -13 400.129 88.2532   1
   0  11  13 421.617 78.1059   1
   0  11 -13 410.906 64.3186   3
   0  11 -13 469.764 83.6156   1
   0  11 -14 418.723 88.0356   1
   0  11  14 330.737 79.1656   2
   0 -11 -14 484.336 82.3367   2
   0  11 -14 228.272 78.1702   2
   0  11  14 530.107 82.8256   3
   0 -11 -14 389.856 82.4099   3
   0  11  14 389.915 82.1012   1
   0  11 -14 313.818 85.3582   1
   0 -11 -14 267.747 83.1481   1
   0  11 -14 349.422 63.0832   3
   0  11 -15 163.880 61.8382   3
   0  11 -15 86.6078 87.2413   1
   0  11  15 129.188 75.9052   2
   0  11 -15 89.2237 75.8508   2
   0 -11 -15 171.957 81.4352   2
   0  11 -15 166.708 68.9125   3
   0  11  15 86.0735 75.8944   3
   0 -11 -15 213.327 83.9835   3
   0  11 -15 154.386 85.2026   2
   0 -11 -15 314.766 87.8404   1
   0  11 -15 172.742 87.4881   1
   0  11  15 114.689 78.7147   1
   0  11 -16-41.6637 64.5890   3
   0  11 -16 89.9240 92.6130   1
   0  11  16-113.845 79.5291   2
   0  11 -16 16.2364 78.4026   2
   0 -11 -16 59.1917 84.1725   2
   0  11  16 38.8641 78.0686   3
   0 -11 -16 28.3462 83.4603   3
   0  11 -16 15.2802 63.0035   3
   0  11 -16-27.1483 87.5899   2
   0  11 -16 70.9935 92.1665   1
   0 -11 -16 92.7571 92.2312   1
   0  11  16-48.5849 83.3583   1
   0  11 -17 84.9270 70.6034   3
   0 -11 -17 85.9348 90.5468   2
   0  11 -17-37.4470 87.2770   2
   0  11  17 157.234 82.5500   2
   0 -11 -17 66.5422 96.1217   1
   0  11 -17-31.0629 101.288   1
   0  11  17-4.21830 95.5318   1
   0  11 -17-36.6074 92.7803   2
   0 -11 -17 25.4463 90.4789   3
   0  11  17-32.6243 85.1814   3
   0  11 -17 2.35504 69.1110   3
   0  11 -17 21.1163 96.6731   1
   0  12   0 12205.4 1074.41   3
   0 -12   0 10359.8 1073.41   1
   0  12  -1 12373.5 950.291   2
   0  12   1 10112.9 950.439   2
   0 -12   1 13162.5 950.477   2
   0  12   1 10772.5 951.379   3
   0  12  -1 10993.7 950.563   3
   0 -12  -1 14297.1 952.165   3
   0 -12  -1 13319.6 950.796   1
   0  12  -2 154.061 28.4493   1
   0  12   2 105.971 27.1226   2
   0  12  -2 147.011 24.0916   2
   0 -12  -2 138.042 31.0570   2
   0 -12   2 166.497 26.8825   2
   0  12   2 142.054 32.9519   3
   0 -12   2 126.517 23.8448   3
   0  12  -3 391.921 34.5178   3
   0  12   3 336.706 41.4142   3
   0  12  -3 242.591 33.4715   2
   0 -12  -3 383.695 42.1757   3
   0 -12   3 334.900 32.8458   3
   0  12  -3 213.352 37.3698   1
   0  12   3 179.159 37.0986   2
   0 -12  -3 438.527 40.4909   2
   0  12   3 326.768 37.1423   1
   0 -12   3 299.599 36.5430   2
   0 -12   3 265.526 39.4863   1
   0 -12   4 6.06054 18.6987   3
   0 -12   4-13.6054 35.0283   1
   0  12  -4 32.1267 31.6252   1
   0  12   4 3.38939 29.6569   2
   0 -12  -4-25.2627 31.7352   2
   0  12   4-101.359 39.1538   3
   0  12  -4 28.1839 18.3918   3
   0 -12  -4 30.4480 33.3422   3
   0  12   4-13.7446 27.8117   1
   0 -12  -4 49.0549 28.5757   1
   0 -12   4-33.3071 25.7025   2
   0  12  -5 4500.67 298.704   3
   0 -12   5 3853.06 298.461   3
   0  12   5 3208.18 302.104   2
   0 -12  -5 4062.55 303.239   2
   0 -12  -5 4848.44 303.665   1
   0 -12  -5 4180.10 303.974   3
   0  12   5 4269.38 305.461   3
   0  12  -5 4034.05 302.464   1
   0 -12   5 4753.69 304.511   1
   0  12   6 1113.20 107.674   3
   0 -12  -6 1539.56 107.365   3
   0  12  -6 1075.01 100.005   2
   0  12  -6 1313.66 95.7783   3
   0 -12   6 1060.99 96.0067   3
   0  12   6 1075.82 101.620   1
   0 -12  -6 1171.59 104.279   2
   0  12   6 1016.10 102.780   2
   0 -12   6 1243.91 108.300   1
   0  12  -6 989.337 102.981   1
   0 -12  -6 1460.24 104.391   1
   0 -12   6 1070.82 101.531   2
   0  12   7 267.727 51.9896   3
   0 -12  -7 316.470 53.8167   3
   0 -12  -7 309.290 49.7308   1
   0  12  -7 222.092 31.3551   3
   0 -12   7 329.631 35.7954   3
   0  12   7 256.161 48.9374   2
   0 -12  -7 391.483 52.0002   2
   0 -12   7 287.879 60.5662   1
   0  12  -7 260.310 47.2245   1
   0  12   7 263.866 45.5636   1
   0  12  -7 319.295 45.7889   2
   0 -12   7 410.947 49.6816   2
   0 -12   8 1602.50 236.879   2
   0 -12   8 2842.33 235.743   3
   0  12   8 2915.65 241.352   2
   0 -12  -8 3668.29 243.443   2
   0 -12  -8 3732.32 243.969   3
   0  12   8 3289.69 243.149   3
   0  12  -8 2763.73 238.461   2
   0  12  -8 2925.82 234.406   3
   0 -12   8 4076.05 249.372   1
   0  12  -8 2824.27 241.446   1
   0 -12  -8 3164.71 241.056   1
   0  12   8 2776.63 239.796   1
   0 -12  -9 2243.15 169.663   1
   0  12   9 1683.80 164.152   1
   0  12   9 1740.01 165.871   2
   0 -12  -9 2110.63 167.748   2
   0  12  -9 1855.37 162.520   2
   0 -12  -9 2238.89 168.345   3
   0  12  -9 1633.21 165.310   1
   0  12  -9 1994.32 156.502   3
   0  12 -10-17.9315 49.1980   2
   0 -12 -10 102.813 58.8307   2
   0 -12 -10 129.775 63.5901   1
   0  12 -10 92.7027 51.4601   2
   0  12 -10-22.7653 57.1271   1
   0  12 -10 77.1348 67.4628   1
   0  12  10 78.9129 53.7940   1
   0 -12 -11 77.3454 62.7996   2
   0  12 -11 21.0952 54.2448   2
   0  12  11-62.8580 59.8710   2
   0 -12 -11-41.5840 68.9108   1
   0  12  11 90.5195 64.8248   3
   0  12 -11 59.8485 37.5756   3
   0  12  11 22.6376 58.5216   1
   0  12 -11-3.29743 74.5775   1
   0  12 -11 20.3509 56.3733   2
   0  12 -12 224.864 75.2429   1
   0  12 -12 183.488 63.5990   2
   0  12  12 49.6255 66.0167   2
   0 -12 -12 120.538 66.3402   2
   0  12 -12 54.9666 61.1771   2
   0  12 -12 155.473 48.5096   3
   0  12  12 42.2923 70.4533   3
   0 -12 -12 31.5407 67.9245   3
   0  12 -12 106.545 69.1219   1
   0  12 -12 17.0131 43.3961   3
   0  12 -13 307.957 56.9980   3
   0  12  13 396.851 80.8137   2
   0 -12 -13 410.085 81.4664   2
   0  12 -13 388.693 77.3310   2
   0 -12 -13 423.228 82.5579   1
   0  12 -13 361.706 74.0584   2
   0  12 -13 476.957 81.0692   1
   0  12 -13 372.330 61.5966   3
   0 -12 -13 379.833 82.6837   3
   0  12  13 455.365 80.2588   3
   0  12  13 280.301 76.8450   1
   0  12 -13 372.762 86.4151   1
   0  12 -14 876.029 100.917   2
   0  12  14 930.317 103.476   2
   0 -12 -14 633.673 102.689   2
   0 -12 -14 793.431 104.744   1
   0  12 -14 760.069 90.2711   3
   0  12  14 867.517 101.855   3
   0 -12 -14 978.807 106.124   3
   0  12 -14 782.159 103.374   1
   0  12  14 508.267 99.7648   1
   0  12 -14 791.638 108.526   1
   0  12 -14 793.064 87.3541   3
   0  12 -15 514.601 79.5563   3
   0  12  15 677.327 96.5077   2
   0 -12 -15 588.473 96.5096   2
   0  12 -15 630.903 91.8551   2
   0 -12 -15 604.442 98.0654   1
   0  12 -15 438.004 91.5099   2
   0  12 -15 282.968 92.5565   1
   0 -12 -15 583.058 97.0840   3
   0  12  15 705.686 95.5375   3
   0  12 -15 643.196 82.5946   3
   0  12 -15 561.151 99.6005   1
   0  12  15 586.545 94.2160   1
   0  12 -16 41.4318 66.0100   3
   0  12 -16 51.7281 82.5397   2
   0  12  16-65.2569 83.6494   2
   0 -12 -16-3.50841 85.4025   2
   0 -12 -16 7.15555 91.5162   1
   0  12 -16 35.5820 80.7091   2
   0  12 -16 46.3575 84.7380   1
   0  12 -16 20.9179 65.1057   3
   0 -12 -16-17.9370 85.3952   3
   0  12  16 183.080 81.4252   3
   0  12 -16 26.2735 92.8317   1
   0  12  16 26.2347 83.6514   1
   0  12 -17 32.3908 72.6910   3
   0 -12 -17 75.6433 90.9586   2
   0  12 -17 40.7147 87.1338   2
   0 -12 -17 3.70713 97.7274   1
   0  12  17 97.3144 99.3501   1
   0  12 -17 117.007 99.0243   1
   0  12 -17 43.8547 91.4257   1
   0  12  17-3.66435 84.8892   3
   0  12 -17-6.79276 68.6414   3
   0 -12 -17-7.34961 92.4167   3
   0  12 -17-26.1398 86.5969   2
   0 -13   0 48.7446 27.6135   3
   0  13   0 20.0627 28.4184   3
   0  13  -1 7288.18 604.794   3
   0 -13   1 9294.73 604.828   2
   0 -13  -1 9110.37 606.482   3
   0 -13   1 8368.71 605.270   3
   0  13   1 7079.00 604.690   2
   0 -13  -2 868.995 69.2442   2
   0  13  -2 662.957 65.3603   2
   0  13   2 827.117 70.8836   3
   0 -13  -2 882.625 73.5947   3
   0 -13   2 830.058 67.5264   2
   0  13  -2 820.817 68.1928   1
   0 -13   3 7961.05 574.950   3
   0  13   3 7305.91 577.784   3
   0 -13  -3 8787.78 579.197   3
   0 -13   3 6813.03 575.365   2
   0  13   3 6330.81 575.725   1
   0  13   3 7223.90 576.770   2
   0 -13  -3 7370.20 576.835   2
   0  13  -3 7147.59 574.882   2
   0  13  -3 6683.15 576.188   1
   0 -13   3 7851.29 576.702   1
   0 -13   4 2003.11 176.920   1
   0 -13   4 2341.88 173.180   3
   0  13   4 2045.84 175.528   1
   0  13   4 1400.05 175.190   2
   0 -13  -4 2047.09 176.975   2
   0 -13  -4 2401.56 176.087   1
   0 -13   4 2097.94 174.370   2
   0  13  -4 1925.25 176.655   1
   0 -13  -4 2178.83 178.151   3
   0  13  -4 2430.95 173.013   3
   0  13   4 2622.63 180.506   3
   0 -13  -5 818.833 70.8266   3
   0  13   5 811.491 74.2681   3
   0 -13  -5 685.859 67.6619   1
   0  13  -5 708.940 59.2515   3
   0 -13   5 632.682 59.3376   3
   0  13   5 515.769 65.5707   1
   0  13   5 699.606 68.3071   2
   0 -13  -5 642.827 68.2514   2
   0 -13   5 818.251 71.7111   1
   0  13  -5 727.875 68.5277   1
   0 -13  -6 199.960 45.5788   3
   0  13   6 103.424 47.5340   3
   0  13  -6 168.631 33.3509   2
   0 -13  -6 241.582 46.6199   1
   0  13  -6 2.69839 24.8489   3
   0 -13   6 213.492 38.6869   2
   0 -13   6 168.991 27.0611   3
   0  13   6 162.697 41.0170   2
   0 -13  -6 191.975 44.6560   2
   0  13   6 142.458 38.6348   1
   0 -13   6 95.3485 47.6837   1
   0  13  -6 129.446 40.6823   1
   0 -13  -7 6672.84 452.410   3
   0  13   7 5989.42 451.830   3
   0  13  -7 5520.64 447.993   2
   0  13  -7 5870.38 444.965   3
   0 -13   7 5315.65 448.547   2
   0 -13   7 5575.46 445.254   3
   0 -13  -7 5503.80 450.816   2
   0  13   7 4979.55 449.522   2
   0  13  -7 5255.76 449.527   1
   0 -13   7 6392.49 453.228   1
   0  13   7 5177.79 449.042   1
   0 -13  -7 5752.43 450.545   1
   0  13  -8 570.469 53.9666   3
   0  13   8 691.515 74.1648   3
   0 -13  -8 735.881 73.9780   3
   0 -13   8 588.582 58.5174   3
   0  13   8 573.725 69.8486   2
   0 -13  -8 540.688 71.5600   2
   0 -13  -8 623.450 71.5691   1
   0  13  -8 594.631 69.2507   1
   0 -13   8 881.769 87.7788   1
   0  13   8 518.175 67.8520   1
   0  13  -8 501.616 63.7323   2
   0 -13   8 632.507 72.1174   2
   0  13  -9 216.048 47.2493   2
   0 -13   9 151.300 56.8531   2
   0  13  -9 234.417 32.9240   3
   0 -13   9 177.588 39.8714   3
   0  13   9 180.569 56.2137   2
   0 -13  -9 153.547 60.3362   2
   0 -13   9 178.150 76.7242   1
   0  13  -9 215.031 57.4547   1
   0  13   9 141.319 51.7845   1
   0 -13  -9 187.818 59.1493   1
   0  13 -10 75.4001 48.5226   2
   0  13 -10 39.4448 55.7445   1
   0 -13 -10 66.8851 63.8325   1
   0  13 -10-46.3249 49.1929   2
   0  13  10 18.5895 54.5501   1
   0  13 -10 74.9917 70.9681   1
   0 -13 -10 56.2993 62.0348   3
   0  13  10 55.0324 58.9705   3
   0  13 -10 40.4640 32.1042   3
   0 -13 -11 477.202 82.1776   2
   0  13 -11 482.884 70.6487   2
   0  13  11 421.354 77.3247   2
   0  13 -11 344.321 69.0488   2
   0 -13 -11 541.760 82.7878   1
   0  13  11 488.391 78.2697   3
   0 -13 -11 584.668 81.7792   3
   0  13  11 490.585 75.0133   1
   0  13 -12 110.265 74.3692   1
   0 -13 -12 97.7174 68.9803   2
   0  13  12 3.35196 68.1720   2
   0  13 -12 22.8136 62.0696   2
   0  13 -12 110.853 67.3788   1
   0  13 -12 85.3478 63.1043   2
   0  13 -12 106.563 45.4590   3
   0  13  12 89.6299 71.4766   3
   0  13 -12 12.5139 40.2776   3
   0  13 -13 754.798 106.976   1
   0  13  13 749.536 97.9565   1
   0 -13 -13 804.158 102.389   2
   0  13  13 911.097 100.571   2
   0  13 -13 918.992 98.0199   2
   0  13 -13 848.118 103.124   1
   0  13 -13 685.641 96.4994   2
   0 -13 -13 639.102 108.333   1
   0  13 -13 714.703 82.9076   3
   0  13  13 990.285 103.255   3
   0 -13 -13 779.865 101.883   3
   0  13 -13 846.312 81.7954   3
   0  13  14 58.0615 77.4819   2
   0  13 -14 82.2133 73.7204   2
   0 -13 -14 142.617 78.3003   2
   0  13 -14 75.4958 79.5224   1
   0  13  14 120.491 78.7686   3
   0 -13 -14 82.5789 81.6222   3
   0  13 -14 131.297 60.0933   3
   0 -13 -14 263.488 87.8071   1
   0  13 -14 71.5331 87.2809   1
   0  13  14 220.761 79.3391   1
   0  13 -14 68.7833 52.6304   3
   0  13 -15 73.4672 56.6280   3
   0 -13 -15 144.140 83.9134   2
   0  13  15-30.0371 79.9586   2
   0 -13 -15-56.6532 84.2669   3
   0  13  15 120.458 80.9453   3
   0  13 -15-71.5303 65.5347   3
   0 -13 -15 141.350 84.4261   1
   0  13 -15-10.0663 76.1215   2
   0  13 -15 104.871 82.2907   1
   0  13 -15-43.6918 88.0515   1
   0  13  15-18.0611 78.9719   1
   0  13 -16-38.2079 60.8649   3
   0 -13 -16 70.7138 88.4982   2
   0  13 -16 12.8861 83.0267   2
   0  13  16 34.8152 84.2642   2
   0  13 -16-7.76466 87.1014   1
   0 -13 -16 64.6008 96.1819   1
   0  13 -16 31.8965 81.9007   2
   0 -13 -16-76.2364 89.8144   3
   0  13 -16 29.9194 62.5261   3
   0  13  16 3.63477 82.4709   3
   0  13 -16-26.4182 95.1029   1
   0  13  16-97.7718 86.7811   1
   0  14   0 10545.1 935.290   2
   0  14   0 11724.5 936.482   3
   0  14  -1 13473.1 994.395   1
   0  14   1 11260.1 993.758   2
   0 -14  -1 12972.7 994.190   2
   0 -14  -1 15861.2 995.955   3
   0 -14   1 13739.0 994.529   3
   0  14  -1 9109.70 993.300   3
   0  14   1 14437.7 995.655   3
   0  14  -2 1946.07 161.293   1
   0  14   2 1888.54 160.741   2
   0 -14  -2 2011.24 161.805   2
   0  14   2 2490.40 162.082   1
   0 -14   2 2305.17 160.679   2
   0  14  -2 1509.73 159.552   3
   0  14   2 1654.45 162.341   3
   0 -14  -2 2547.63 164.210   3
   0 -14   2 1681.48 160.890   1
   0 -14   3 47.2183 32.7377   1
   0 -14  -3 59.1159 29.6835   1
   0  14  -3 49.1302 31.7195   1
   0  14   3-6.61723 31.5130   2
   0 -14  -3 34.1440 34.9903   2
   0  14   3 39.9940 30.6830   1
   0 -14   3-1.11385 27.0813   2
   0  14   3 2.04103 35.6602   3
   0 -14  -3 40.0075 39.6176   3
   0 -14   4 3281.35 245.273   3
   0 -14   4 2803.80 248.529   1
   0  14   4 3236.96 248.135   1
   0  14   4 2736.77 247.901   2
   0 -14  -4 2950.98 248.711   2
   0 -14  -4 3172.67 247.713   1
   0  14  -4 2849.19 248.131   1
   0 -14  -4 3468.89 251.049   3
   0  14   4 3152.92 251.050   3
   0  14  -5 8314.42 684.061   3
   0 -14   5 8735.20 684.162   3
   0  14   5 8492.51 686.513   1
   0 -14  -5 7886.90 687.469   2
   0  14   5 7430.83 687.229   2
   0 -14  -5 8447.28 686.463   1
   0 -14   5 10404.4 689.162   1
   0  14  -5 8827.53 685.787   2
   0  14  -5 10031.9 688.518   1
   0 -14  -5 10193.2 689.398   3
   0  14   5 8330.93 689.396   3
   0  14   6 5393.14 387.477   3
   0 -14  -6 5119.25 386.041   3
   0  14  -6 4835.22 381.731   2
   0 -14   6 4992.93 385.790   1
   0  14  -6 4744.31 379.202   3
   0 -14   6 4903.32 379.561   3
   0  14   6 4596.04 382.888   1
   0  14   6 4421.67 383.640   2
   0 -14  -6 4684.26 384.417   2
   0 -14  -6 5160.22 383.944   1
   0  14  -6 4129.30 383.703   1
   0 -14   6 4922.60 382.610   2
   0 -14  -7 1118.68 105.611   3
   0  14   7 1189.15 105.442   3
   0  14  -7 1202.39 97.3211   2
   0 -14  -7 1427.25 105.920   1
   0  14  -7 1021.57 90.1146   3
   0 -14   7 964.704 99.0052   2
   0 -14   7 1096.54 91.7562   3
   0  14   7 1085.98 101.510   2
   0 -14  -7 1227.10 104.505   2
   0  14   7 985.167 99.6341   1
   0  14  -7 954.165 100.355   1
   0 -14   7 1340.16 110.255   1
   0 -14  -8 42.6156 54.3842   3
   0  14  -8-95.9115 47.8602   2
   0  14  -8-2.78763 23.9239   3
   0  14  -8-67.2675 49.6176   1
   0 -14   8-25.2967 70.4774   1
   0 -14   8-24.4772 33.7256   3
   0  14   8 87.5927 50.4371   2
   0 -14  -8 7.66649 53.6858   2
   0 -14   8 22.9964 51.9783   2
   0  14   8-28.8936 46.4981   1
   0 -14  -8-42.5040 55.1026   1
   0  14   9 33.8301 56.5509   3
   0 -14  -9 69.1128 57.3649   1
   0  14  -9 41.4304 26.8586   3
   0 -14   9 31.2895 37.6247   3
   0  14   9 22.6609 54.0810   2
   0 -14   9 71.6889 75.5635   1
   0  14  -9-20.7574 53.5361   1
   0 -14  -9 75.4900 60.6344   2
   0  14   9 43.6566 50.4207   1
   0  14  -9 19.7943 45.4789   2
   0 -14   9 10.9464 54.0055   2
   0  14 -10 542.476 69.8315   2
   0  14 -10 562.244 55.8069   3
   0  14  10 552.581 73.9621   1
   0  14 -10 443.139 88.4296   1
   0 -14 -10 684.976 80.2425   1
   0  14 -10 607.291 69.6988   2
   0  14  10 690.782 78.4092   2
   0  14  10 519.828 76.8737   3
   0  14 -10 483.620 55.4800   3
   0 -14 -10 625.190 81.6933   3
   0  14 -10 479.492 76.6023   1
   0  14  11 1636.52 146.740   2
   0 -14 -11 1803.51 148.467   2
   0  14 -11 1736.37 138.941   2
   0 -14 -11 1103.54 140.036   1
   0  14 -11 1517.75 138.916   2
   0  14  11 1551.83 145.347   3
   0 -14 -11 1500.76 147.486   3
   0  14  11 1567.05 142.470   1
   0  14 -12 117.814 62.8117   2
   0  14 -12 75.3092 78.1329   1
   0  14  12 37.3658 71.3124   2
   0  14 -12 85.8471 63.7547   2
   0 -14 -12 183.466 74.8835   2
   0  14  12 152.239 73.9168   3
   0 -14 -12 104.909 75.9350   3
   0  14 -12 60.2487 38.4796   3
   0  14 -12 86.8696 70.0334   1
   0  14 -13-26.5985 69.4982   2
   0 -14 -13-88.8135 76.7827   2
   0  14 -13 10.8876 67.1627   2
   0  14  13-7.08507 72.4893   2
   0  14 -13 9.27990 42.6699   3
   0 -14 -13 122.444 85.4380   1
   0  14 -13-20.6637 81.8206   1
   0  14  13-77.3455 69.6570   1
   0  14 -13-25.9797 50.3230   3
   0  14  13 67.8267 73.0099   3
   0  14 -13-98.1417 73.2621   1
   0 -14 -14 63.8514 83.4906   2
   0  14  14 234.631 80.3544   2
   0  14 -14 55.5384 74.0747   2
   0  14 -14 57.7610 48.9075   3
   0 -14 -14 7.15729 89.2720   1
   0  14 -14 118.862 89.3917   1
   0  14  14 233.791 76.5789   1
   0  14  14 129.252 78.6405   3
   0 -14 -14 55.8648 82.3824   3
   0  14 -14 86.9708 58.6645   3
   0  14 -14 155.778 76.8473   1
   0  14 -15 70.6251 77.7290   2
   0  14  15 79.5130 80.4698   2
   0 -14 -15-18.3174 89.7080   2
   0  14 -15 26.2500 55.3036   3
   0 -14 -15 82.3290 97.1502   1
   0  14 -15-14.6535 90.0094   1
   0 -14 -15-14.3482 87.5656   3
   0  14 -15 25.7919 57.0580   3
   0  14  15-17.9453 81.2970   3
   0  14 -15-48.9904 83.5255   1
   0  14 -16-10.6618 84.3322   2
   0  14 -16 96.1524 60.9045   3
   0  14 -16 56.8848 99.2583   1
   0  14  16 158.511 87.6479   1
   0 -14 -16-15.0801 94.5679   2
   0  14 -16 38.5201 82.5649   2
   0  14  16 62.3456 85.4810   2
   0 -14 -16-3.89261 102.321   1
   0  14  16 14.6971 85.5664   3
   0 -14 -16-3.53595 88.3090   3
   0  14 -16-3.78103 61.4343   3
   0  14 -16 15.6095 88.0402   1
   0 -15   0 48.5469 32.5824   3
   0  15   0 16.2573 27.7535   2
   0 -15   0-6.29301 28.9515   2
   0  15   0-8.21925 31.5248   3
   0  15   0-4.83610 27.5087   1
   0 -15   1 142.158 33.3932   3
   0 -15  -1 100.584 35.9886   3
   0  15   1 98.4247 31.7439   2
   0 -15  -1 114.808 32.6971   2
   0 -15   1 94.9443 34.4466   1
   0  15   1 133.184 31.1373   1
   0  15   1 154.583 35.8185   3
   0  15  -1 71.2821 32.7096   3
   0  15  -1 122.161 33.1707   1
   0  15  -2 9805.01 723.097   1
   0 -15  -2 11085.4 723.488   1
   0  15   2 7617.02 722.478   2
   0 -15  -2 8945.16 722.851   2
   0 -15   2 9768.26 723.249   1
   0  15   2 11161.3 723.625   1
   0  15  -2 8359.87 722.217   3
   0 -15  -2 11136.1 725.062   3
   0  15   2 6290.81 722.846   3
   0 -15   2 8682.01 722.108   3
   0  15  -3-22.2198 36.0710   1
   0 -15  -3-6.93034 32.4186   1
   0  15   3 17.2865 34.1843   2
   0 -15  -3 51.7353 36.6354   2
   0 -15   3 74.9388 36.5341   1
   0  15   3 2.89320 33.9579   1
   0  15   3 2.14047 36.9762   3
   0  15  -3-1.12750 26.2199   3
   0 -15  -3 46.3589 41.9381   3
   0  15   4 4846.78 385.988   3
   0 -15  -4 5776.36 386.556   3
   0 -15  -4 4966.73 382.676   1
   0  15   4 5062.10 383.356   1
   0  15   4 4353.73 383.199   2
   0 -15  -4 4735.78 384.025   2
   0  15  -4 4427.99 383.039   1
   0 -15   4 4597.05 383.485   1
   0 -15   5 2560.66 181.343   1
   0 -15   5 1917.05 172.902   3
   0  15   5 2289.08 177.326   1
   0  15   5 1636.73 177.316   2
   0 -15  -5 2152.98 178.821   2
   0 -15  -5 2575.20 177.853   1
   0  15  -5 2055.24 174.708   2
   0  15  -5 2381.51 179.480   1
   0  15  -5 2033.71 172.824   3
   0 -15  -5 2505.85 181.109   3
   0  15   5 2413.28 182.901   3
   0  15   6 1846.18 144.142   3
   0 -15  -6 1640.51 141.759   3
   0  15  -6 1711.40 135.571   2
   0 -15   6 1620.60 142.769   1
   0  15  -6 1570.22 130.804   3
   0 -15   6 1781.76 131.605   3
   0  15   6 1446.04 137.027   1
   0  15   6 1558.30 138.343   2
   0 -15  -6 1764.67 140.184   2
   0  15  -6 1612.01 139.577   1
   0 -15   6 1797.69 137.416   2
   0  15   7 1258.29 127.222   3
   0 -15  -7 1469.31 127.518   3
   0  15  -7 1537.34 114.516   3
   0 -15   7 1156.36 115.030   3
   0  15   7 1396.14 122.843   1
   0  15   7 1182.05 123.356   2
   0 -15  -7 1389.95 126.947   2
   0  15  -7 1396.77 119.925   2
   0 -15  -7 1721.52 125.774   1
   0  15  -7 1481.53 124.007   1
   0 -15   7 1431.83 122.639   2
   0 -15   7 1630.07 132.545   1
   0  15  -8 1237.11 113.159   2
   0 -15  -8 1631.35 122.586   1
   0  15  -8 1204.66 105.388   3
   0 -15   8 1511.63 120.041   2
   0 -15   8 1226.21 108.023   3
   0  15   8 1120.61 118.031   2
   0 -15  -8 1327.10 120.046   2
   0  15   8 1187.31 116.054   1
   0 -15   8 1770.81 135.086   1
   0  15  -8 1365.10 118.519   1
   0  15  -9 901.429 77.0119   3
   0  15  -9 827.561 94.4604   1
   0 -15   9 1064.57 113.549   1
   0 -15   9 1013.71 82.3839   3
   0 -15   9 857.925 95.0615   2
   0 -15  -9 823.002 95.5048   2
   0  15  -9 625.972 89.3287   2
   0 -15  -9 1024.86 99.3661   1
   0  15   9 940.374 92.2564   1
   0 -15  -9 974.756 99.7310   3
   0  15   9 813.935 98.6633   3
   0  15 -10 61.1030 53.4654   2
   0  15  10-13.2273 57.0027   1
   0  15 -10 3.20797 74.1070   1
   0  15  10-39.7181 62.0432   2
   0  15 -10 59.1964 50.1633   2
   0  15 -10-0.81436 30.1761   3
   0 -15 -10 56.5783 66.3389   1
   0  15 -10 11.3096 32.4839   3
   0  15  10 6.40570 65.0672   3
   0 -15 -10 113.591 65.3699   3
   0  15 -10 73.2743 61.3950   1
   0  15  11 110.259 64.1233   1
   0  15 -11 56.1607 55.8094   2
   0  15  11 26.3151 68.2035   2
   0 -15 -11-19.0369 73.8650   2
   0 -15 -11-23.0635 69.3266   1
   0  15 -11 81.2472 56.5239   2
   0  15  11 3.32695 70.3917   3
   0 -15 -11-27.9435 72.8479   3
   0  15 -11-15.7598 35.9907   3
   0  15 -12 1318.53 140.176   1
   0  15 -12 1392.56 128.386   2
   0 -15 -12 1467.38 136.734   2
   0  15  12 1273.56 133.461   2
   0  15 -12 1197.25 126.843   2
   0 -15 -12 1413.90 136.080   3
   0  15 -12 1315.63 133.432   1
   0  15 -13 165.900 44.6643   3
   0  15  13 194.520 73.8224   1
   0  15 -13 246.617 87.1781   1
   0  15 -13 298.173 74.5427   2
   0  15  13 114.694 75.5089   2
   0 -15 -13 203.911 85.1887   2
   0 -15 -13 212.246 80.4026   3
   0  15 -13 168.987 52.0434   3
   0  15  13 202.583 80.7824   3
   0 -15 -13 210.652 86.0665   1
   0  15 -13 249.163 77.4190   1
   0  15 -13 151.831 68.1553   2
   0  15 -14-4.15285 46.6213   3
   0  15  14-37.4802 78.1100   1
   0  15 -14 50.8047 88.9553   1
   0  15 -14 84.4284 76.6586   2
   0  15  14 140.657 79.0967   2
   0 -15 -14 71.6442 86.2303   2
   0  15  14-56.6841 78.7445   3
   0  15 -14 16.2216 56.4353   3
   0 -15 -14 122.755 80.3121   3
   0 -15 -14 89.8990 92.6969   1
   0  15 -14-21.3963 77.2177   1
   0  15 -14 60.1918 72.3479   2
   0  15 -15 70.9411 51.5789   3
   0  15 -15 228.631 95.3894   1
   0  15  15 211.343 86.1303   1
   0  15  15 133.638 82.5557   2
   0 -15 -15 121.934 91.8057   2
   0  15  15 98.1187 83.9748   3
   0  15 -15 27.3592 56.1377   3
   0 -15 -15 118.844 86.6170   3
   0 -15 -15 67.6756 101.576   1
   0  15 -15 192.800 87.0387   1
   0  15 -15 258.013 82.7027   2
   0  16   0 2988.53 231.668   2
   0 -16   0 3524.26 233.991   3
   0  16   0 3028.57 231.695   1
   0 -16   0 3271.35 232.722   1
   0  16   0 3452.78 233.883   3
   0  16   1 2673.88 209.822   2
   0  16  -1 2028.09 207.947   2
   0 -16  -1 2785.48 210.312   2
   0 -16  -1 3303.88 212.450   3
   0 -16   1 3094.20 210.442   3
   0  16  -1 2762.75 209.869   1
   0  16   1 2069.72 208.441   1
   0  16  -1 2443.49 209.959   3
   0  16   1 2657.69 211.320   3
   0 -16   1 2779.48 209.533   1
   0 -16  -1 2433.54 209.145   1
   0 -16  -2 786.800 55.7635   1
   0  16  -2 578.158 54.9033   1
   0  16   2 590.474 53.5128   2
   0 -16  -2 603.811 54.6940   2
   0  16  -2 670.217 49.9739   2
   0 -16   2 1.27780 50.2095   3
   0 -16  -2 578.684 59.3752   3
   0  16   2 616.664 55.1978   1
   0 -16   2-9.10390 54.8252   1
   0  16   2 466.091 58.5228   3
   0  16  -2 595.904 52.2585   3
   0  16  -3 860.577 76.3728   1
   0  16   3 796.709 76.5282   2
   0 -16  -3 752.894 76.7808   2
   0 -16   3 714.347 71.6136   3
   0  16   3 933.037 76.1797   1
   0 -16  -3 1023.28 75.9693   1
   0  16   3 944.557 79.3033   3
   0 -16  -3 972.027 80.5053   3
   0  16  -3 835.478 72.1316   3
   0  16  -4 304.404 49.2743   1
   0  16   4 300.650 49.1564   2
   0 -16  -4 365.482 55.3326   2
   0 -16  -4 362.773 58.6443   3
   0 -16  -4 405.337 48.9481   1
   0  16   4 339.647 51.6870   1
   0  16   4 458.985 59.3556   3
   0 -16   4 341.020 51.9993   1
   0 -16   5 5197.01 374.192   1
   0 -16   5 5156.35 368.579   3
   0  16   5 4165.78 370.926   1
   0  16   5 4400.20 372.302   2
   0  16  -5 3953.89 368.996   2
   0 -16  -5 4991.34 373.493   2
   0 -16  -5 4510.23 371.334   1
   0  16  -5 4225.65 371.930   1
   0  16   5 5079.86 375.887   3
   0 -16  -5 5301.55 375.674   3
   0  16  -6 590.377 53.9513   3
   0  16   6 688.055 77.4956   3
   0 -16  -6 637.414 72.6622   3
   0 -16   6 588.615 54.4977   3
   0  16   6 514.723 64.0311   1
   0  16   6 433.908 67.8044   2
   0 -16  -6 542.943 69.9608   2
   0  16  -6 508.088 70.1568   1
   0 -16   6 697.519 76.4794   1
   0 -16  -6 586.118 67.3244   1
   0  16  -6 569.062 61.6905   2
   0 -16   6 577.477 65.8162   2
   0  16  -7 141.048 42.4078   2
   0 -16  -7 65.6482 52.6423   1
   0 -16  -7 85.8917 55.4137   3
   0  16  -7 118.554 28.5299   3
   0 -16   7 72.8880 47.9234   2
   0 -16   7 64.1961 33.0113   3
   0  16   7 45.1400 50.2683   2
   0 -16  -7 162.106 55.9666   2
   0  16   7 90.8840 46.4525   1
   0 -16   7 186.016 64.5167   1
   0  16  -7-7.29981 53.2694   1
   0 -16   8 2136.13 235.252   1
   0  16  -8 2861.64 223.316   3
   0 -16   8 3270.88 232.186   2
   0 -16   8 3007.39 224.843   3
   0 -16  -8 2714.69 233.887   2
   0  16   8 2574.57 231.930   2
   0  16   8 2236.61 230.248   1
   0 -16  -8 3008.47 233.896   1
   0  16  -8 2681.36 228.322   2
   0  16   8 3173.01 235.778   3
   0  16  -8 2704.89 232.060   1
   0  16  -9 613.567 58.7783   3
   0 -16  -9 648.998 85.7564   3
   0 -16   9 825.433 81.4511   2
   0 -16   9 751.292 65.7612   3
   0  16  -9 578.396 80.7963   1
   0 -16  -9 755.279 87.0488   1
   0  16  -9 710.855 75.3696   2
   0  16   9 559.037 88.9353   3
   0  16   9 873.327 80.1336   1
   0 -16 -10 919.490 101.359   3
   0  16  10 942.627 102.137   3
   0  16 -10 980.245 96.0116   2
   0  16  10 757.286 94.1033   1
   0  16  10 897.968 99.5535   2
   0 -16 -10 873.248 101.793   2
   0  16 -10 853.066 76.9379   3
   0  16 -10 794.393 96.2981   1
   0 -16 -10 1014.52 103.950   1
   0  16 -11 551.379 79.0095   2
   0  16  11 702.658 82.3959   1
   0  16 -11 644.006 74.0074   2
   0  16  11 497.251 85.4028   2
   0 -16 -11 728.407 89.8716   2
   0  16 -11 633.682 54.3967   3
   0 -16 -11 623.588 88.7826   1
   0  16  11 603.875 85.9960   3
   0 -16 -11 544.576 88.1448   3
   0  16 -11 563.591 82.2824   1
   0  16  12 34.2158 69.6395   1
   0  16 -12-32.7413 87.5277   1
   0  16  12-41.8346 73.6335   2
   0  16 -12 22.5448 63.6265   2
   0 -16 -12 3.36186 77.6703   2
   0 -16 -12 39.2441 76.2599   3
   0  16  12 161.212 74.6327   3
   0  16 -12 3.19750 69.7131   1
   0  16 -12-74.9741 65.0425   2
   0  16 -13 22.2905 67.7550   2
   0  16  13 189.293 76.4540   1
   0  16 -13 24.5218 84.4784   1
   0  16 -13 99.9210 68.7450   2
   0  16  13-25.3677 76.3855   2
   0 -16 -13 76.8950 80.8691   2
   0  16 -13-10.4449 43.4916   3
   0 -16 -13 22.8459 83.8046   1
   0 -16 -13 154.892 81.2066   3
   0  16 -13-65.4041 78.5390   1
   0  16 -14 485.583 87.7553   2
   0  16  14 520.941 92.6518   1
   0  16 -14 584.776 103.151   1
   0  16  14 564.474 94.8457   2
   0  16 -14 548.259 92.1796   2
   0 -16 -14 669.183 104.182   2
   0  16 -14 371.956 63.1383   3
   0 -16 -14 513.892 102.225   1
   0  16 -14 615.632 71.7295   3
   0 -16 -14 494.262 97.6343   3
   0  16  14 606.880 94.2385   3
   0  16 -14 520.928 94.0697   1
   0  16 -15-41.4633 78.9321   2
   0  16 -15 4.14603 49.4157   3
   0  16 -15-44.5274 95.6053   1
   0  16  15-3.66097 84.1621   1
   0  16  15-15.4031 83.6523   2
   0 -16 -15 119.252 94.4535   2
   0 -16 -15 64.4029 96.6006   1
   0  16  15-18.3781 85.1762   3
   0 -16 -15 162.730 85.5422   3
   0  16 -15-129.579 55.3337   3
   0  16 -15 22.3849 85.2258   1
   0 -17   0 3.52649 38.3966   3
   0  17   0 87.3916 33.6749   2
   0  17   0 59.1952 34.8445   1
   0 -17   0-70.8419 36.8348   2
   0  17   0-48.1331 38.9866   3
   0 -17   0-17.6439 38.0442   1
   0 -17  -1 12828.5 736.028   1
   0 -17   1 10266.4 735.393   1
   0  17   1 10107.7 735.505   2
   0  17  -1 10481.0 734.596   2
   0 -17  -1 10969.3 735.754   2
   0  17  -1 9684.20 734.742   1
   0  17   1 7075.14 733.388   1
   0 -17   1 11837.7 735.292   2
   0 -17  -1 12347.3 737.513   3
   0  17   1 8598.68 735.862   3
   0  17  -1 9756.86 735.563   3
   0 -17  -2 4615.82 350.197   1
   0  17  -2 4801.38 350.653   1
   0  17   2 3974.76 349.616   2
   0 -17  -2 4287.71 350.033   2
   0  17  -2 4114.46 348.617   2
   0 -17  -2 4350.92 352.048   3
   0 -17   2 4625.15 349.471   3
   0  17   2 4187.70 350.164   1
   0  17   2 4193.09 351.683   3
   0  17  -2 4768.84 349.970   3
   0 -17   2 4416.29 350.243   1
   0 -17  -3 12603.8 958.817   1
   0  17  -3 12876.4 959.349   1
   0  17   3 10433.2 958.823   2
   0 -17  -3 12916.5 959.844   2
   0  17  -3 11261.6 957.157   2
   0 -17   3 13239.6 958.061   3
   0  17   3 13004.1 959.159   1
   0 -17   3 11673.0 959.153   1
   0 -17  -3 11621.4 960.601   3
   0  17   3 13818.0 962.572   3
   0  17  -3 11524.6 957.865   3
   0  17   4 4519.71 342.812   1
   0  17   4 3570.84 342.360   2
   0  17  -4 4002.94 339.938   2
   0 -17  -4 4566.03 344.127   2
   0  17   4 4613.13 346.732   3
   0 -17  -4 4596.23 346.259   3
   0  17  -4 4290.64 340.109   3
   0 -17  -4 4137.77 341.822   1
   0  17  -4 4364.81 342.559   1
   0 -17   4 4663.96 344.058   1
   0 -17   5 2310.11 179.754   1
   0 -17   5 2028.57 173.903   2
   0  17   5 2094.56 175.018   1
   0  17   5 1900.02 177.419   2
   0 -17  -5 2101.49 177.922   2
   0  17  -5 1937.21 172.546   2
   0 -17  -5 2177.31 176.175   1
   0  17  -5 2225.42 177.306   1
   0  17   5 2502.23 182.559   3
   0 -17  -5 2239.87 181.953   3
   0  17  -6 72.5820 38.5281   2
   0 -17  -6 71.2629 50.0805   1
   0 -17  -6 174.584 60.9610   3
   0 -17   6 87.1720 32.7269   3
   0  17   6 105.077 47.3689   1
   0  17   6 112.667 49.1405   2
   0 -17  -6 82.4861 54.0616   2
   0 -17   6 96.1823 49.3632   2
   0  17  -6 75.1442 52.6902   1
   0 -17   6 95.8839 58.0229   1
   0  17   7 5148.47 380.236   3
   0  17  -7 4324.13 370.729   3
   0  17  -7 4481.63 374.625   2
   0 -17  -7 4951.36 376.568   1
   0 -17   7 4384.07 375.055   2
   0 -17   7 5205.94 371.742   3
   0  17   7 4324.11 375.636   1
   0  17   7 4396.37 376.565   2
   0 -17  -7 4590.64 378.344   2
   0 -17   7 5468.12 381.842   1
   0  17  -7 4937.29 377.743   1
   0 -17   8 507.410 82.9280   1
   0  17   8 381.071 72.3877   3
   0  17  -8 358.507 58.8961   2
   0 -17  -8 309.229 69.0284   1
   0 -17  -8 435.814 73.7385   3
   0  17  -8 333.149 42.2313   3
   0 -17   8 374.722 67.5339   2
   0 -17   8 470.439 46.1618   3
   0  17   8 273.549 64.8386   2
   0 -17  -8 353.786 71.2134   2
   0  17   8 354.308 62.8720   1
   0  17  -8 500.798 69.7326   1
   0  17   9 383.596 77.0058   3
   0  17  -9 382.957 62.2030   2
   0 -17  -9 470.921 79.1138   1
   0 -17  -9 495.807 77.2567   3
   0  17  -9 374.249 45.1007   3
   0 -17   9 438.514 73.0193   2
   0 -17   9 443.050 51.2540   3
   0  17   9 326.810 71.5006   2
   0 -17   9 368.699 93.4214   1
   0  17  -9 433.060 71.2929   1
   0  17   9 453.957 67.8584   1
   0  17  10 140.627 63.1433   1
   0  17  10 236.811 69.1089   2
   0 -17 -10 79.0355 70.5579   2
   0 -17 -10 79.7597 76.9245   1
   0  17 -10 112.865 59.8135   2
   0  17 -10 178.460 32.7671   3
   0 -17 -10 221.328 74.4540   3
   0  17  10 183.713 71.7529   3
   0  17  11-31.0961 72.2108   3
   0  17 -11 5.01175 35.1646   3
   0  17 -11 68.0828 68.0963   2
   0  17 -11-195.418 94.4549   1
   0  17  11-23.7006 71.9234   2
   0  17 -11 105.256 58.8187   2
   0 -17 -11 92.3786 73.3437   2
   0 -17 -11 35.4706 74.6306   3
   0  17 -11 100.486 33.2723   3
   0  17 -11-15.3352 70.5970   1
   0 -17 -11 85.6130 79.6666   1
   0  17 -12 133.536 70.8334   2
   0  17  12-25.0806 75.5085   1
   0  17 -12-297.597 91.8897   1
   0  17 -12 82.3453 66.2647   2
   0  17  12 14.1212 73.9489   2
   0 -17 -12-46.4971 78.4195   2
   0  17 -12-6.88234 34.7424   3
   0 -17 -12-3.32441 78.3124   3
   0  17 -12-293.958 75.7658   1
   0  17  12 124.681 78.8992   3
   0  17 -12-3.83566 39.3597   3
   0  17 -13 310.931 74.8518   2
   0  17 -13 466.639 92.6103   1
   0  17  13 233.296 79.6969   1
   0  17 -13 419.557 76.6710   2
   0  17  13 73.3035 81.5087   2
   0 -17 -13 320.586 90.0188   2
   0 -17 -13 344.909 89.4528   3
   0 -17 -13 400.895 92.2423   1
   0  17 -13 219.990 78.5003   1
   0  17  13 216.040 83.6603   3
   0 -17 -14 79.2671 94.4289   1
   0 -17 -14 66.4936 86.2338   3
   0  17 -14 24.8430 46.0937   3
   0  17 -14 121.585 93.1718   1
   0  17  14 20.6858 80.2190   1
   0  17  14 101.869 82.1185   2
   0  17 -14 95.3413 75.8032   2
   0  17 -14 35.6584 73.2027   2
   0 -17 -14 73.0166 92.1923   2
   0  17 -14 105.857 79.0368   1
   0  17 -15 93.8924 86.7440   1
   0  17 -15 103.189 96.9227   1
   0  18   0 47.2278 41.6139   3
   0 -18   0 24.9006 40.0347   2
   0  18   0 56.5953 37.9207   1
   0  18   0 49.0290 35.9298   2
   0 -18   0 17.0498 40.6668   1
   0 -18   1 11757.5 857.701   1
   0 -18  -1 11265.9 857.002   1
   0  18   1 10108.1 856.802   2
   0 -18  -1 10530.8 857.045   2
   0  18  -1 10933.1 856.242   2
   0  18   1 10767.4 856.433   1
   0  18  -1 10919.6 856.685   1
   0 -18   1 12862.8 857.118   2
   0 -18   1 11939.3 857.644   3
   0 -18  -1 11353.9 858.631   3
   0  18  -1 9454.10 856.894   3
   0  18   1 8399.94 857.252   3
   0  18   2 2016.59 153.576   3
   0  18  -2 2057.69 149.862   3
   0 -18   2 2133.83 150.355   2
   0  18   2 1975.67 151.634   1
   0  18  -2 1991.83 150.709   1
   0 -18  -2 1945.56 150.857   1
   0  18   2 1577.57 148.027   2
   0 -18  -2 1600.16 150.404   2
   0  18  -2 1625.19 147.796   2
   0 -18  -2 2101.78 154.278   3
   0 -18   2 1923.62 149.194   3
   0  18   3 782.390 85.7482   3
   0  18  -3 792.570 73.9850   3
   0 -18   3 884.640 75.0769   2
   0  18  -3 699.238 77.7087   1
   0 -18  -3 822.845 78.8894   1
   0  18   3 752.534 76.5505   2
   0 -18  -3 847.495 79.2224   2
   0  18  -3 614.781 70.1808   2
   0  18   3 712.678 77.4070   1
   0 -18   3 763.226 80.0272   1
   0 -18   3 803.824 73.2864   3
   0 -18  -3 881.897 81.5745   3
   0 -18  -4 471.290 67.9915   3
   0 -18   4 467.150 53.0354   3
   0 -18  -4 405.814 59.5179   1
   0  18  -4 537.041 62.3391   1
   0  18   4 470.513 61.0215   2
   0  18  -4 404.395 51.8421   2
   0 -18  -4 479.021 65.8451   2
   0 -18   4 499.412 56.2685   2
   0  18   4 525.525 61.5633   1
   0  18   4 540.633 70.2726   3
   0  18  -4 424.115 53.8897   3
   0 -18   4 609.859 64.9589   1
   0 -18   5 10924.6 807.216   1
   0 -18   5 10911.0 804.116   2
   0  18   5 9889.77 804.919   1
   0  18   5 10197.9 806.174   2
   0  18  -5 8706.81 802.696   2
   0 -18  -5 10145.6 806.235   2
   0 -18  -5 10862.9 804.891   1
   0  18  -5 9578.55 805.271   1
   0  18   5 11283.1 809.428   3
   0 -18  -5 12726.4 809.632   3
   0  18  -5 9572.49 802.408   3
   0 -18   6 453.866 71.2455   1
   0 -18   6 459.939 60.8043   2
   0  18   6 406.887 59.4474   1
   0  18   6 342.070 61.0947   2
   0 -18  -6 545.650 67.9787   2
   0 -18  -6 370.909 63.0635   1
   0  18  -6 411.148 62.7056   1
   0  18  -6 297.556 51.8619   2
   0  18   7 596.043 79.5381   3
   0  18  -7 536.934 64.8775   2
   0 -18  -7 443.101 69.8857   1
   0 -18  -7 537.042 84.6316   3
   0  18  -7 448.878 54.8224   3
   0 -18   7 546.522 54.6785   3
   0  18   7 453.732 66.9622   1
   0  18   7 546.848 71.6263   2
   0 -18  -7 520.330 77.4964   2
   0 -18   7 629.176 88.4984   1
   0  18  -7 636.581 74.8973   1
   0 -18   7 572.969 68.6780   2
   0  18  -8 1522.23 130.224   1
   0 -18   8 1501.54 125.276   2
   0 -18   8 1380.83 114.692   3
   0 -18  -8 1319.63 129.769   2
   0 -18  -8 1340.86 128.565   1
   0 -18  -8 1647.26 132.405   3
   0  18   8 1531.81 132.923   3
   0  18  -8 1020.36 112.732   3
   0  18  -8 1410.52 122.768   2
   0  18   8 1528.94 125.581   1
   0 -18   8 1795.98 139.619   1
   0  18   9 1983.42 152.447   3
   0 -18  -9 1642.88 150.572   3
   0  18  -9 1606.21 141.949   2
   0 -18  -9 1486.05 147.094   1
   0  18  -9 1416.58 131.258   3
   0 -18   9 1673.62 147.532   2
   0 -18   9 1744.56 135.008   3
   0  18   9 1554.53 148.807   2
   0  18   9 1508.50 144.809   1
   0  18  -9 1585.42 147.510   1
   0  18 -10 438.151 49.9761   3
   0 -18 -10 566.142 87.8303   3
   0 -18  10 464.332 80.3902   2
   0 -18  10 416.158 57.2394   3
   0  18  10 568.026 82.4541   2
   0 -18 -10 528.447 84.6781   2
   0  18 -10 535.375 72.2269   2
   0  18  10 459.763 77.0326   1
   0 -18 -10 585.703 89.5646   1
   0  18  10 623.595 84.8997   3
   0  18 -11 1539.78 124.369   1
   0  18 -11 1535.90 135.759   1
   0  18 -11 1476.40 115.328   2
   0  18  11 1624.37 127.214   2
   0 -18 -11 1654.32 131.029   2
   0 -18 -11 1867.31 133.402   1
   0  18 -11 1508.96 118.939   2
   0 -18 -11 1607.98 129.896   3
   0  18 -11 1347.82 99.8985   3
   0  18 -12 150.129 74.7053   1
   0  18 -12 241.387 92.9932   1
   0  18  12 132.787 74.7822   1
   0  18  12 203.776 79.7168   2
   0  18 -12 211.536 68.5669   2
   0 -18 -12 184.987 82.7791   2
   0 -18 -12 150.371 87.5069   1
   0  18 -12 130.243 72.9338   2
   0  18 -12 61.9683 39.7729   3
   0  18  12 231.613 79.0397   3
   0 -18 -12 108.013 81.5591   3
   0  18 -12 138.660 37.7869   3
   0  18 -13 63.1009 37.5617   3
   0 -18 -13 65.8032 86.5863   3
   0  18  13 72.7935 78.1285   1
   0  18 -13 82.0455 90.8226   1
   0  18 -13 45.5491 73.0788   2
   0  18  13 74.0699 80.5923   2
   0 -18 -13 10.4522 84.1145   2
   0  18 -13 109.777 76.3829   2
   0 -18 -13-79.1990 91.1621   1
   0  18 -13 85.3787 79.7702   1
   0  18  13 44.5358 78.3935   3
   0  18 -13 90.3753 46.4864   3
   0 -18 -14 56.6685 89.8574   3
   0  18 -14-23.6838 74.9282   2
   0  18  14 10.4063 80.6172   1
   0  18 -14-33.4078 97.9907   1
   0  18  14-76.1914 83.5715   2
   0  18 -14 143.901 80.7420   2
   0 -18 -14 115.015 89.1471   2
   0 -18 -14 122.685 100.569   1
   0  18  14-7.35910 80.5667   3
   0  18 -14 10.6651 80.5002   1
   0 -19   0-103.700 45.5764   3
   0  19   0 28.1089 38.4094   2
   0  19   0 7.62233 38.7260   1
   0 -19   0 103.014 44.1877   2
   0  19   0 2.06931 44.8822   3
   0 -19   0 55.3514 45.0402   1
   0 -19   1 400.713 56.0950   1
   0  19  -1 413.185 51.6588   1
   0 -19  -1 437.734 53.9530   1
   0  19   1 445.889 52.4302   2
   0 -19  -1 430.052 53.3098   2
   0  19  -1 268.353 48.1096   2
   0  19   1 406.164 49.3603   1
   0 -19   1 316.367 50.8176   2
   0 -19   1 469.615 54.3058   3
   0  19  -1 537.352 54.2817   3
   0  19   1 391.299 57.4629   3
   0 -19   2 4761.60 364.071   1
   0  19  -2 4706.78 364.240   1
   0 -19  -2 4619.42 363.584   1
   0  19   2 4229.24 363.376   2
   0 -19  -2 4726.72 364.495   2
   0  19  -2 4312.88 362.065   2
   0  19   2 4864.16 364.371   1
   0 -19   2 4375.98 363.381   2
   0 -19   2 4652.65 363.826   3
   0 -19  -2 5224.64 366.781   3
   0  19  -2 4481.83 363.814   3
   0  19   2 3847.36 365.316   3
   0 -19   3 1724.84 138.114   1
   0  19  -3 1834.62 136.471   1
   0 -19  -3 1746.62 137.723   1
   0  19   3 1305.86 134.785   2
   0 -19  -3 1431.27 136.045   2
   0  19  -3 1427.94 131.871   2
   0  19   3 1449.75 136.081   1
   0 -19   3 1488.18 133.942   2
   0 -19   3 1498.33 133.338   3
   0 -19  -3 1624.33 139.545   3
   0  19   3 1919.94 143.662   3
   0  19  -3 1783.99 134.555   3
   0 -19   4 1958.50 151.037   3
   0 -19   4 2181.13 157.389   1
   0  19   4 1691.42 155.385   1
   0  19   4 1502.00 154.007   2
   0 -19  -4 1943.09 156.978   2
   0  19  -4 1478.83 149.884   2
   0 -19  -4 2096.11 155.688   1
   0 -19   4 1787.54 152.371   2
   0 -19  -4 1991.52 160.153   3
   0  19   4 2151.96 163.165   3
   0  19  -4 1543.65 151.019   3
   0  19  -4 2034.67 156.016   1
   0 -19  -5 784.741 86.2367   3
   0 -19   5 807.543 67.2394   3
   0 -19  -5 668.871 73.3815   1
   0  19  -5 466.366 73.3815   1
   0  19   5 774.512 74.5604   2
   0  19  -5 619.220 65.0918   2
   0 -19  -5 655.065 78.3517   2
   0 -19   5 610.676 71.3136   2
   0  19   5 603.696 73.4662   1
   0  19  -5 488.578 64.4789   3
   0 -19   5 763.620 83.9716   1
   0 -19   6 1387.76 122.583   1
   0 -19   6 1303.99 114.794   2
   0  19   6 1176.31 114.094   1
   0  19   6 1108.50 116.326   2
   0 -19  -6 1255.21 119.857   2
   0  19  -6 1215.98 109.767   2
   0 -19  -6 1258.29 116.304   1
   0  19  -6 1257.17 117.178   1
   0  19   6 1333.74 121.904   3
   0 -19   7 1028.02 104.669   1
   0  19   7 937.758 99.3244   3
   0  19  -7 776.119 82.9459   2
   0 -19  -7 896.540 92.9025   1
   0 -19  -7 1054.12 102.917   3
   0 -19   7 785.712 78.1074   3
   0  19   7 710.731 87.3606   1
   0  19   7 833.854 92.5979   2
   0 -19  -7 860.561 97.1919   2
   0  19  -7 856.887 94.1377   1
   0 -19   7 861.674 88.8180   2
   0 -19  -8 1102.99 107.673   3
   0 -19   8 876.272 91.9156   2
   0 -19   8 806.179 79.3423   3
   0  19   8 1019.32 94.5932   1
   0 -19  -8 760.223 95.7895   1
   0  19  -8 898.573 89.8879   2
   0  19   8 822.458 102.789   3
   0  19  -8 775.534 78.5930   3
   0  19  -8 1048.26 99.7921   1
   0 -19   8 1056.01 111.588   1
   0  19   9 3.45136 71.3016   3
   0  19  -9 20.6955 57.1377   2
   0 -19  -9-44.1612 67.7468   1
   0  19  -9-21.3682 32.0139   3
   0 -19  -9-3.41309 79.8517   3
   0 -19   9-138.216 69.4588   2
   0 -19   9 23.7563 43.9276   3
   0  19   9-27.9902 65.8447   2
   0 -19  -9 71.7058 71.6727   2
   0  19   9-12.9331 60.0644   1
   0 -19   9 36.9401 92.7065   1
   0  19  -9 103.630 68.2342   1
   0 -19 -10 132.794 77.9756   3
   0  19 -10 83.5694 30.6240   3
   0 -19  10 98.5597 70.0252   2
   0 -19  10 50.2074 42.9808   3
   0  19  10 6.52129 71.2783   2
   0 -19 -10-15.6614 75.1529   2
   0 -19 -10 13.8725 72.4956   1
   0  19 -10 42.0112 59.4567   2
   0  19  10 5.53941 66.1441   1
   0  19  10 69.4381 72.3910   3
   0  19 -11 1163.31 101.351   1
   0  19 -11 1229.36 116.463   1
   0  19  11 1062.38 102.554   2
   0  19 -11 1304.18 91.3247   2
   0 -19 -11 1189.34 108.739   2
   0  19 -11 1011.56 92.1365   2
   0 -19 -11 970.625 106.325   3
   0  19 -11 754.919 69.6760   3
   0  19  11 1272.97 104.237   3
   0  19 -12 367.919 83.5721   1
   0  19 -12 682.805 103.545   1
   0  19  12 455.802 82.8884   1
   0  19 -12 592.627 77.2082   2
   0  19  12 401.659 82.8987   2
   0 -19 -12 367.585 91.2027   2
   0 -19 -12 540.527 98.2382   1
   0  19 -12 570.243 77.4778   2
   0 -19 -12 506.889 93.0587   3
   0  19 -12 371.161 44.2017   3
   0  19 -12 47.5364 46.2861   3
   0  19  12 359.853 84.6325   3
   0  19 -13 258.648 84.9465   1
   0  19 -13 251.860 95.9961   1
   0  19  13 230.021 82.2990   1
   0  19  13 310.863 85.8741   2
   0  19 -13 210.895 75.4046   2
   0 -19 -13 281.662 91.4997   2
   0 -19 -13 208.165 97.1231   1
   0  19 -13 213.054 75.6268   2
   0  19  13 214.297 85.3358   3
   0  19 -13 105.370 45.8312   3
   0 -19 -13 291.030 90.2352   3
   0  19 -13 197.886 38.0747   3
   0 -20   0 7414.19 582.545   1
   0  20   0 6984.34 581.457   2
   0 -20   0 7991.19 582.360   2
   0  20   0 6619.99 581.264   1
   0  20   0 7541.97 583.300   3
   0 -20   0 7683.11 583.355   3
   0 -20   1 2945.63 233.901   1
   0 -20  -1 2799.15 232.537   1
   0  20  -1 2382.05 230.920   2
   0  20   1 3052.74 233.320   2
   0 -20  -1 2923.46 232.843   2
   0  20  -1 2429.50 231.583   1
   0  20   1 2970.31 231.933   1
   0 -20   1 3002.65 232.128   2
   0 -20  -1 3081.25 235.578   3
   0 -20   1 3059.35 233.914   3
   0  20   1 3066.18 234.960   3
   0  20  -1 2831.44 233.118   3
   0 -20   2 573.756 66.5979   1
   0 -20  -2 546.622 64.1761   1
   0  20  -2 438.494 63.3912   1
   0  20   2 456.702 61.4984   2
   0  20  -2 578.752 58.5474   2
   0 -20  -2 510.655 63.8361   2
   0  20   2 553.713 65.3034   1
   0 -20   2 531.097 63.5379   2
   0 -20   2 543.727 65.0471   3
   0  20  -2 537.882 60.6912   3
   0 -20   3-19.4950 53.0236   1
   0 -20  -3-25.0530 49.2649   1
   0  20  -3-23.3020 50.8924   1
   0  20   3-12.5615 47.3009   2
   0  20  -3 2.84475 40.3084   2
   0 -20  -3 9.94900 48.8884   2
   0  20   3-23.2082 47.1654   1
   0 -20   3 68.6523 45.6731   2
   0  20   3-23.4742 60.7005   3
   0  20  -3 33.6820 44.7989   3
   0 -20  -3 32.3907 58.3348   3
   0 -20   3 37.1113 43.3938   3
   0 -20  -4 2727.06 211.765   3
   0 -20   4 2823.36 204.030   3
   0 -20   4 2982.05 209.788   1
   0  20   4 2890.74 208.043   1
   0  20   4 2486.71 207.579   2
   0  20  -4 2409.83 202.325   2
   0 -20  -4 2570.40 208.803   2
   0 -20   4 2432.19 203.990   2
   0  20   4 3039.93 214.804   3
   0  20  -4 2657.00 203.752   3
   0  20  -4 2938.56 207.183   1
   0 -20   5 334.461 49.1389   3
   0 -20   5 280.401 69.8264   1
   0  20   5 267.922 59.8547   2
   0 -20  -5 328.004 65.0258   2
   0  20  -5 160.343 46.3006   2
   0 -20   5 298.849 54.6452   2
   0  20   5 108.407 57.2302   1
   0  20  -5 183.222 47.1621   3
   0 -20  -5 408.086 59.4386   1
   0  20  -5 289.961 58.3535   1
   0  20  -6 1846.11 149.582   1
   0 -20   6 1642.50 146.150   2
   0  20   6 1541.31 147.760   1
   0  20   6 1762.74 151.206   2
   0 -20  -6 1708.02 153.678   2
   0  20  -6 1672.47 143.360   2
   0 -20  -6 1879.14 149.382   1
   0 -20   6 1641.87 155.838   1
   0  20   6 1820.98 155.708   3
   0 -20  -6 2268.69 160.698   3
   0  20  -6 1388.36 141.288   3
   0  20   7 259.175 74.1943   3
   0  20  -7 223.032 53.9839   2
   0 -20  -7 360.500 66.8204   1
   0 -20  -7 392.629 81.4590   3
   0 -20   7 227.426 62.6005   2
   0  20   7 219.302 62.1198   1
   0  20   7 351.889 64.4232   2
   0 -20  -7 275.649 73.5527   2
   0 -20   7 444.644 85.9743   1
   0  20  -7 374.875 66.5515   1
   0  20  -8 204.987 40.4193   3
   0  20   8 258.642 74.8068   3
   0  20  -8 310.658 55.7394   2
   0 -20  -8 286.662 67.7722   1
   0 -20  -8 249.067 82.9733   3
   0 -20   8 254.641 63.9881   2
   0 -20   8 248.995 44.4746   3
   0  20   8 127.913 69.8851   2
   0  20   8 149.475 62.6835   1
   0 -20   8 323.004 87.1663   1
   0  20  -8 185.186 69.8252   1
   0  20   9 119.642 76.3153   3
   0  20  -9 162.793 59.0253   2
   0 -20  -9 63.0564 66.4545   1
   0 -20  -9 83.5185 83.9871   3
   0  20  -9 123.754 34.2452   3
   0 -20   9 82.1928 70.3553   2
   0 -20   9 46.5940 42.1284   3
   0  20   9 63.2628 68.2842   2
   0 -20  -9 21.2882 74.8305   2
   0  20   9 20.9789 63.1610   1
   0  20  -9 126.137 72.0925   1
   0 -20   9 26.2770 97.8329   1
   0  20 -10 446.654 61.9604   3
   0  20  10 650.066 94.1931   3
   0  20 -10 700.231 83.2280   2
   0 -20 -10 741.664 94.9878   1
   0 -20  10 591.078 89.0476   2
   0 -20  10 663.366 67.5713   3
   0  20  10 615.974 90.6026   2
   0 -20 -10 836.960 96.6302   2
   0  20  10 666.915 86.9521   1
   0  20 -10 757.782 93.6117   1
   0 -20 -10 943.714 106.198   3
   0  20 -11-33.5291 77.3495   1
   0  20 -11-90.4606 95.6655   1
   0  20 -11-17.0612 60.3749   2
   0  20  11-3.53011 75.9923   2
   0 -20 -11 212.164 82.6817   2
   0  20 -11-64.8128 65.6763   2
   0 -20 -11 59.0194 89.5901   3
   0  20 -11 7.91703 27.2867   3
   0  20  11 50.8497 78.0008   3
   0  20 -11-36.8053 28.1042   3
   0  20 -12-37.2000 78.0180   1
   0  20 -12 128.923 101.255   1
   0  20  12 38.5973 77.7531   1
   0  20  12 36.6367 78.2052   2
   0  20 -12 46.9497 71.6937   2
   0 -20 -12 34.2772 96.0033   1
   0  20 -12-12.5160 67.3457   2
   0  20 -12 11.5829 25.8057   3
   0 -20 -12 11.3365 94.9754   3
   0  20 -12-4.09884 28.6303   3
   0  20  12-7.44653 80.7571   3
   0  20 -13 105.817 85.4193   1
   0  20  13 70.5388 82.4957   1
   0  20 -13-39.9545 95.7162   1
   0  20  13 3.78291 83.5680   2
   0  20 -13 29.2528 76.2360   2
   0 -20 -13 131.649 91.5147   2
   0 -20 -13 3.60156 98.7484   1
   0 -20 -13-42.4940 98.1228   3
   0  20 -13 47.4652 75.7609   2
   0 -21   0-36.2630 51.2697   3
   0  21   0 3.50359 46.5348   2
   0  21   0 16.8686 46.1632   1
   0 -21   0-37.7224 48.6581   2
   0  21   0 36.2877 51.3482   3
   0 -21   0 41.0634 55.9666   1
   0 -21   1 63.0967 52.3086   1
   0 -21  -1 105.304 51.5860   1
   0  21  -1 82.8210 47.1893   1
   0  21   1 128.749 47.5577   2
   0  21  -1 65.1461 44.9981   2
   0  21   1 163.823 47.4997   1
   0 -21  -1 139.082 50.4323   2
   0 -21   1 150.770 53.2068   2
   0 -21  -1 121.128 55.0597   3
   0 -21   1 69.1838 48.0396   3
   0  21  -1 150.094 52.3375   3
   0  21   1 165.500 60.7879   3
   0 -21   2 6609.54 527.202   1
   0 -21  -2 7131.59 527.477   1
   0  21   2 5568.52 526.035   2
   0  21  -2 6407.00 525.168   2
   0 -21  -2 5717.37 527.158   2
   0  21   2 6542.99 527.233   1
   0  21  -2 6407.08 526.836   1
   0 -21   2 6311.48 526.447   2
   0 -21  -2 7813.14 529.959   3
   0 -21   2 7812.20 527.761   3
   0  21  -2 6429.64 526.860   3
   0  21   2 7539.25 530.953   3
   0 -21   3 76.7206 55.8146   1
   0 -21  -3 96.5099 53.7413   1
   0  21  -3 123.501 56.9451   1
   0  21   3 121.228 52.1580   2
   0  21  -3 78.7141 44.6052   2
   0 -21  -3 77.1358 53.8928   2
   0  21   3 150.007 52.4684   1
   0 -21   3 132.218 49.6559   2
   0  21   3 176.057 64.9311   3
   0  21  -3 167.565 49.5996   3
   0 -21   3 76.9293 47.9433   3
   0 -21  -3 119.229 61.5398   3
   0 -21   4 2114.67 171.574   3
   0 -21   4 2078.52 177.816   1
   0  21   4 2039.61 175.835   1
   0  21   4 2130.77 176.102   2
   0 -21  -4 2074.99 175.972   2
   0  21  -4 1856.96 169.941   2
   0 -21   4 1872.74 171.775   2
   0  21  -4 2098.29 171.894   3
   0 -21  -4 2230.13 176.239   1
   0  21  -4 2303.82 176.081   1
   0 -21  -5 67.9873 67.6655   3
   0 -21   5 36.0987 45.6756   3
   0 -21  -5 178.845 55.8465   1
   0  21  -5 61.8797 56.7209   1
   0  21   5-2.54866 57.3352   2
   0 -21  -5-7.52167 64.8958   2
   0  21  -5 55.1722 42.6792   2
   0  21  -5 7.29373 43.5987   3
   0  21   5-21.7080 67.7174   3
   0  21   5 24.3123 54.4414   1
   0 -21   5 50.1087 69.1127   1
   0 -21   5-22.9258 50.2218   2
   0 -21   6 596.587 88.2477   1
   0  21   6 591.501 85.2045   3
   0  21  -6 561.564 63.1957   3
   0 -21  -6 401.414 84.9326   3
   0 -21   6 619.761 63.0821   3
   0  21   6 607.948 75.7625   1
   0  21   6 593.838 78.4347   2
   0  21  -6 560.742 65.8996   2
   0 -21  -6 498.439 82.6899   2
   0  21  -6 544.410 77.2219   1
   0 -21  -6 593.135 75.5315   1
   0 -21   6 637.269 72.5752   2
   0 -21  -7 318.784 84.1871   3
   0 -21   7 367.476 85.2870   1
   0  21   7 289.806 63.7921   1
   0  21  -7 284.930 69.4830   1
   0 -21  -7 339.589 77.0717   2
   0 -21  -7 408.117 68.8967   1
   0  21  -7 254.670 55.5017   2
   0  21   7 231.650 77.1512   3
   0 -21   7 262.379 64.4131   2
   0 -21  -8 2901.48 202.595   3
   0  21   8 2405.33 198.184   3
   0  21  -8 1976.22 186.735   2
   0 -21  -8 2266.01 193.100   1
   0 -21   8 2154.73 190.380   2
   0 -21   8 2172.96 182.968   3
   0  21   8 2090.14 190.938   1
   0  21   8 2198.85 195.226   2
   0 -21  -8 2265.12 198.012   2
   0 -21   8 2545.70 202.776   1
   0  21  -8 2146.89 193.545   1
   0  21  -9 3.17181 35.2416   3
   0  21   9-38.4157 73.8336   3
   0  21  -9 16.5207 60.3417   2
   0 -21  -9 43.4867 69.6930   1
   0 -21  -9 17.7334 85.1498   3
   0 -21   9 94.1648 70.9524   2
   0 -21   9 71.5867 43.2532   3
   0  21   9-74.0166 75.0517   2
   0 -21  -9 12.5922 77.3803   2
   0  21   9 18.6163 65.2562   1
   0 -21   9 7.62468 100.671   1
   0  21  10-237.080 82.6670   3
   0  21 -10-30.4915 29.6887   3
   0  21 -10-11.2902 65.4414   2
   0 -21 -10-59.8578 73.2178   1
   0 -21  10-72.0229 73.8722   2
   0 -21  10 43.1884 40.0099   3
   0  21  10 10.0850 73.1712   2
   0 -21 -10 161.524 82.6306   2
   0  21  10 11.3488 69.1044   1
   0  21 -10 89.1010 78.5524   1
   0 -21 -10 69.3201 89.0006   3
   0  21 -11 30.5516 79.4854   1
   0  21 -11 43.9247 94.7635   1
   0  21  11 139.527 78.0922   2
   0  21 -11 61.6798 63.1770   2
   0 -21 -11-13.4349 83.9816   2
   0  21 -11 43.0813 67.8179   2
   0 -21 -11 108.519 92.7801   3
   0  21 -11 18.9322 22.5828   3
   0  21 -11 15.8172 23.4072   3
   0  21  11 140.113 79.9175   3
   0  21 -12 245.126 88.8934   1
   0  21  12 58.4024 80.5164   1
   0  21 -12 111.087 101.458   1
   0  21 -12 179.771 74.2051   2
   0  21  12 266.727 81.7544   2
   0 -21 -12 184.375 91.2934   2
   0 -21 -12 136.506 90.6519   1
   0  21 -12 170.653 73.8249   2
   0 -21 -12 344.704 99.6088   3
   0  21  12 264.001 87.1626   3
   0 -22   0 676.481 82.1279   1
   0  22   0 751.993 77.8470   2
   0  22   0 574.594 77.4244   1
   0 -22   0 729.605 80.3201   2
   0 -22   0 678.507 82.4140   3
   0  22   0 917.642 83.6009   3
   0 -22  -1 1292.05 108.583   1
   0 -22   1 1155.05 108.039   1
   0  22  -1 963.775 103.526   2
   0  22   1 979.208 104.129   2
   0 -22  -1 1094.52 107.920   2
   0  22   1 1011.56 106.399   1
   0  22  -1 998.318 105.269   1
   0 -22   1 1258.97 108.333   2
   0 -22  -1 1391.90 112.303   3
   0 -22   1 1121.68 106.868   3
   0  22  -1 1283.23 109.311   3
   0  22   1 1297.09 114.926   3
   0  22   2 1016.57 99.0847   3
   0  22  -2 820.429 89.8776   3
   0 -22   2 780.997 87.8419   2
   0  22   2 891.336 91.6340   1
   0 -22  -2 1060.73 91.3689   1
   0  22  -2 893.310 89.0076   1
   0  22  -2 770.924 84.1842   2
   0  22   2 808.186 90.6521   2
   0 -22  -2 886.936 91.9204   2
   0 -22   2 798.038 91.0313   1
   0 -22  -2 876.703 95.1015   3
   0 -22   2 948.972 90.7095   3
   0  22  -3 278.565 53.8446   3
   0 -22   3 174.214 53.2944   2
   0  22  -3 215.000 58.2127   1
   0 -22  -3 218.173 57.8689   1
   0  22   3 49.1792 54.7606   2
   0 -22  -3 108.339 58.7513   2
   0  22  -3 81.8435 46.7165   2
   0  22   3 172.512 56.3609   1
   0 -22   3 164.835 60.0595   1
   0 -22   3 91.5216 49.7649   3
   0 -22  -3 96.9553 63.1394   3
   0 -22   4 314.563 57.2338   3
   0  22  -4 377.823 68.2623   1
   0 -22  -4 422.670 68.0973   1
   0  22   4 338.130 66.6653   2
   0  22  -4 409.851 56.9323   2
   0 -22  -4 352.899 67.8056   2
   0  22  -4 430.973 59.9409   3
   0  22   4 541.948 80.3647   3
   0  22   4 337.413 67.8941   1
   0 -22   4 465.146 73.0746   1
   0 -22   4 350.932 61.4315   2
   0 -22  -5 1047.12 111.539   3
   0 -22   5 948.075 95.6718   3
   0  22  -5 1058.68 103.844   1
   0  22   5 1059.35 104.605   2
   0  22  -5 816.121 92.8290   2
   0 -22  -5 1116.78 108.435   2
   0  22  -5 919.135 95.5890   3
   0  22   5 1264.48 112.742   3
   0  22   5 1048.50 101.543   1
   0 -22  -5 1115.14 103.648   1
   0 -22   5 1113.58 110.894   1
   0 -22   5 1086.37 100.208   2
   0 -22   6-24.9729 74.7088   1
   0  22   6 62.9266 72.0334   3
   0  22  -6 23.4216 45.4880   3
   0 -22  -6-96.7790 72.7389   3
   0 -22   6 45.1192 44.1154   3
   0  22   6 37.2232 58.3651   1
   0  22   6-51.5625 60.9775   2
   0 -22  -6-19.1341 67.0540   2
   0  22  -6 12.1759 47.3170   2
   0 -22   6-29.3221 55.7745   2
   0  22  -6-7.53304 62.2569   1
   0 -22  -6 73.9267 62.6546   1
   0 -22  -7 213.184 76.9001   3
   0 -22   7 212.534 63.1135   2
   0 -22   7 252.161 86.4135   1
   0  22   7 176.794 63.9764   1
   0 -22  -7 196.281 64.0719   1
   0  22  -7 151.563 51.3810   2
   0  22  -7 168.136 46.1889   3
   0  22   7 264.169 76.4977   3
   0  22  -7 105.011 64.7248   1
   0 -22   8 26.7709 89.4827   1
   0  22   8-17.7240 75.8304   3
   0  22  -8 49.8150 54.0264   2
   0 -22  -8 48.8015 66.5574   1
   0 -22  -8-66.6134 83.2722   3
   0 -22   8 2.00067 63.7590   2
   0 -22   8 15.8045 44.9010   3
   0  22   8-15.6209 68.8308   2
   0 -22  -8 30.5663 76.6313   2
   0  22   8 40.5306 64.3839   1
   0  22  -8 34.3227 68.8019   1
   0 -22  -9 180.508 91.1192   3
   0 -22   9 297.261 78.3490   2
   0 -22   9 236.284 45.0871   3
   0  22   9 291.219 76.4882   2
   0 -22  -9 294.521 82.6547   2
   0 -22  -9 168.255 75.9822   1
   0  22  -9 234.002 61.3731   2
   0  22   9 209.735 82.4283   3
   0  22  -9 238.900 42.2452   3
   0  22   9 261.696 71.6034   1
   0 -22  10 103.165 74.0071   2
   0 -22 -10 63.0227 89.7928   3
   0  22  10 64.8098 77.2240   2
   0 -22 -10 66.7338 85.0330   2
   0 -22 -10 38.5509 76.8116   1
   0  22 -10 22.3907 66.2475   2
   0  22 -10-20.0751 79.3298   1
   0 -22  10 8.16508 112.349   1
   0  22 -10 60.5073 29.9100   3
   0  22  10 47.4488 80.8998   3
   0  22 -11 147.521 86.4374   1
   0  22  11 108.814 78.9826   1
   0  22 -11 7.41093 98.0144   1
   0  22 -11 131.462 65.3492   2
   0  22  11 152.232 81.3344   2
   0 -22 -11 64.6547 86.4865   2
   0  22 -11 102.451 72.8742   2
   0 -22 -11 136.661 97.3758   3
   0  22  11 123.364 84.4106   3
   0 -23   0-114.499 59.6519   1
   0  23   0-15.1738 51.5880   2
   0  23   0-36.5013 51.7580   1
   0 -23   0-21.3850 54.8198   2
   0 -23   0-25.4559 60.5078   3
   0  23   0 19.3254 63.9646   3
   0  23  -1-64.6836 56.2375   3
   0  23   1-2.92530 67.3262   3
   0 -23  -1 8.33260 60.2318   2
   0 -23   1-56.5575 57.5508   2
   0  23  -1-33.2521 53.1191   1
   0  23   1-1.86922 53.6037   1
   0 -23  -1-34.4470 59.0064   1
   0  23   1 19.2580 50.4084   2
   0  23  -1 17.2638 49.6864   2
   0 -23   1-17.5130 58.1247   1
   0 -23  -1 19.7062 63.3141   3
   0 -23   1 2.04247 53.5623   3
   0  23  -2 21.5353 56.0293   3
   0  23   2 36.9758 68.4962   3
   0 -23   2-7.22654 56.0159   2
   0  23   2-70.1207 60.4540   1
   0 -23  -2-9.44657 55.1430   1
   0  23  -2 21.4645 55.3347   1
   0  23   2 36.5162 54.6662   2
   0  23  -2 105.377 48.5054   2
   0 -23  -2-36.6703 60.0613   2
   0 -23   2-29.9387 57.8860   1
   0 -23  -2 20.7720 64.9174   3
   0 -23   2-12.5374 56.9617   3
   0  23  -3 460.229 66.3730   3
   0 -23   3 336.131 64.7907   2
   0  23  -3 483.138 70.0809   1
   0 -23  -3 376.552 68.4343   1
   0  23   3 359.422 68.1509   2
   0  23  -3 381.045 58.9624   2
   0 -23  -3 458.396 71.7725   2
   0  23   3 382.328 67.0785   1
   0 -23   3 501.897 72.5755   1
   0 -23   3 462.967 64.0000   3
   0 -23  -4 47.9748 71.4854   3
   0 -23   4-5.02988 51.4178   3
   0 -23  -4 31.1225 61.6860   1
   0  23  -4 16.2911 61.9841   1
   0  23   4-57.9437 57.6723   2
   0 -23  -4 81.9079 60.7319   2
   0  23  -4-48.4826 48.2726   2
   0  23   4 43.9417 73.4316   3
   0  23  -4-7.30102 53.3384   3
   0  23   4-102.705 61.4756   1
   0 -23   4-21.0053 64.0756   1
   0 -23   4 46.1728 53.0748   2
   0 -23  -5 656.534 87.5728   3
   0 -23   5 555.296 69.5933   3
   0 -23  -5 581.662 78.6906   1
   0  23  -5 575.244 76.9259   1
   0  23   5 407.605 76.6822   2
   0  23  -5 450.107 65.3834   2
   0 -23  -5 523.080 79.2053   2
   0  23  -5 406.556 67.6521   3
   0  23   5 627.226 87.9198   3
   0  23   5 499.539 76.0328   1
   0 -23   5 670.127 87.4580   1
   0 -23   5 666.005 73.4470   2
   0 -23   6 162.964 50.3094   3
   0  23   6 176.879 61.5609   1
   0  23  -6 95.0323 65.3524   1
   0 -23  -6 82.2259 64.9533   1
   0  23  -6 88.6758 49.0867   2
   0 -23  -6 83.8743 72.1123   2
   0 -23  -6 95.9764 76.1122   3
   0  23   6 159.303 73.4853   3
   0  23  -6 151.676 49.7262   3
   0 -23   6 113.479 80.7567   1
   0 -23   6 89.6749 58.9094   2
   0 -23   7 388.935 92.7573   1
   0  23   7 231.312 79.8784   3
   0  23  -7 332.565 51.0189   3
   0 -23  -7 240.019 81.3835   3
   0 -23   7 155.758 49.3311   3
   0  23   7 222.859 66.1806   1
   0  23   7 237.218 71.1001   2
   0  23  -7 204.373 55.3079   2
   0 -23  -7 340.372 70.2420   1
   0  23  -7 324.079 70.7750   1
   0 -23   7 290.030 67.3093   2
   0  23   8 198.631 82.0628   3
   0  23  -8 236.296 57.7861   2
   0 -23  -8 118.998 72.5871   1
   0 -23  -8 141.829 81.9531   3
   0 -23   8 112.673 66.3814   2
   0  23   8 187.905 68.5418   1
   0  23   8 165.476 72.2042   2
   0 -23  -8 155.591 84.2215   2
   0  23  -8 79.4661 70.3279   1
   0 -23   8 129.439 94.2237   1
   0 -23   9 144.102 76.5905   2
   0  23   9 35.5546 70.9787   1
   0  23   9 6.65403 74.5927   2
   0 -23  -9 52.0572 82.9953   2
   0 -23  -9 95.9918 74.6734   1
   0  23  -9 90.6240 58.9034   2
   0 -23  -9 124.791 93.9879   3
   0  23  -9 29.1765 38.7687   3
   0  23   9 75.9202 76.8002   3
   0 -23 -10 206.943 96.5896   3
   0 -23  10 95.7449 76.9262   2
   0  23 -10 159.409 85.2512   1
   0  23  10 197.276 80.4386   2
   0 -23 -10 118.497 89.2348   2
   0  23 -10 68.3908 62.8783   2
   0  23  10 40.7480 80.5139   3
   0 -23  10 66.2163 117.086   1
   0 -23 -10 79.1151 80.3280   1
   0 -24   0 284.497 66.2323   1
   0  24   0 224.780 57.5338   2
   0  24   0 246.308 58.7159   1
   0 -24   0 238.983 63.1453   2
   0 -24   0 369.914 67.2121   3
   0  24   0 335.390 72.1137   3
   0 -24   1 1170.47 117.721   1
   0 -24  -1 1490.28 119.529   1
   0  24   1 1072.33 113.743   2
   0  24  -1 1089.64 113.354   2
   0 -24  -1 1316.74 118.398   2
   0  24  -1 972.033 114.103   1
   0  24   1 1320.27 115.110   1
   0 -24   1 1164.18 118.115   2
   0 -24   1 1252.95 116.779   3
   0 -24  -1 1189.75 120.672   3
   0  24  -1 1552.35 123.721   3
   0  24   1 1398.73 125.859   3
   0  24  -2 325.700 67.1530   3
   0 -24  -2 252.773 63.2512   2
   0 -24   2 193.257 60.8830   2
   0  24   2 211.092 62.6656   1
   0 -24  -2 183.769 63.3308   1
   0  24  -2 178.382 57.6825   1
   0  24   2 268.278 60.8599   2
   0  24  -2 183.824 53.8310   2
   0 -24   2 280.403 64.1630   1
   0 -24  -2 163.478 70.3498   3
   0 -24   2 248.782 64.1811   3
   0  24   3-13.3136 76.5163   3
   0  24  -3-62.6435 58.9361   3
   0 -24   3 39.2926 56.5531   2
   0 -24  -3-6.13891 61.4077   1
   0  24  -3-26.3214 59.9969   1
   0  24   3-60.6786 59.3729   2
   0 -24  -3 9.52689 63.1186   2
   0  24  -3 3.20548 48.6272   2
   0  24   3 28.6071 58.3649   1
   0 -24   3 55.5266 64.1414   1
   0 -24   3 20.9318 56.3723   3
   0 -24  -4 675.273 88.3874   3
   0 -24   4 535.944 69.8743   3
   0  24  -4 452.026 78.4889   1
   0 -24  -4 495.065 78.2639   1
   0  24   4 507.121 77.7940   2
   0 -24  -4 412.986 79.8100   2
   0  24  -4 450.552 66.2790   2
   0  24  -4 628.061 69.9280   3
   0  24   4 596.310 85.7589   3
   0  24   4 541.612 79.2999   1
   0 -24   4 475.001 81.4563   1
   0 -24   4 484.974 70.7263   2
   0 -24   5 505.588 84.5065   1
   0 -24   5 543.084 66.8248   3
   0  24   5 387.102 71.5606   1
   0  24   5 442.357 74.1096   2
   0 -24  -5 326.678 76.6250   2
   0  24  -5 483.253 61.8894   2
   0 -24  -5 448.405 85.1218   3
   0  24  -5 409.687 64.3970   3
   0 -24  -5 537.357 79.3619   1
   0  24  -5 544.892 76.0819   1
   0 -24   5 363.746 68.8815   2
   0 -24   6 129.933 53.8837   3
   0  24   6 61.7504 65.3625   1
   0  24  -6 111.595 68.3224   1
   0 -24  -6 134.186 69.3368   1
   0  24  -6 142.053 50.4552   2
   0 -24  -6 218.262 78.9959   3
   0  24   6 318.685 78.3494   3
   0  24  -6 180.634 52.7850   3
   0 -24   6 121.783 82.3178   1
   0 -24   6 107.394 60.4441   2
   0 -24   7 239.252 93.1012   1
   0 -24  -7 437.405 86.3653   3
   0 -24   7 284.088 53.6932   3
   0  24   7 156.915 68.7468   1
   0  24  -7 272.644 74.9505   1
   0 -24  -7 238.530 74.3332   1
   0  24  -7 235.907 55.8613   2
   0 -24  -7 240.572 82.1215   2
   0 -24   7 277.668 69.2119   2
   0  24   7 197.047 70.7045   2
   0  24  -7 389.718 53.8820   3
   0  24   7 196.611 83.4239   3
   0 -24  -8-3.35810 83.6309   3
   0 -24   8 2.02219 67.0993   2
   0  24   8-33.9992 69.4557   1
   0  24   8-16.1904 73.7339   2
   0 -24  -8-74.3450 85.1198   2
   0  24  -8 44.8356 55.0652   2
   0 -24  -8-2.48683 72.3879   1
   0  24   8 62.5060 83.1252   3
   0 -24   8 41.5704 96.1970   1
   0  24   9 77.1192 81.8072   3
   0  24  -9 51.8807 60.8306   2
   0 -24  -9 74.7952 77.3676   1
   0  24   9-5.54614 73.1538   1
   0  24   9 43.9157 78.2417   2
   0 -24  -9 30.3362 87.7498   2
   0  24  -9 53.0590 77.2699   1
   0 -24  -9 117.118 87.3902   3
   0 -25   0-14.8076 64.9699   1
   0  25   0 54.0389 56.2970   1
   0  25   0 3.84429 54.3490   2
   0 -25   0 8.31409 60.3784   2
   0 -25   0-37.3498 66.6867   3
   0  25   0 74.2288 71.2335   3
   0 -25  -1 73.0333 66.7958   1
   0 -25   1-16.6520 63.7083   1
   0  25   1 17.0847 57.6685   2
   0  25  -1 24.7470 55.1580   2
   0  25   1 20.0163 58.9523   1
   0  25  -1 154.165 58.4736   1
   0 -25   1 14.6794 62.8260   2
   0 -25  -1 102.396 65.1365   2
   0 -25  -1 44.5672 67.0889   3
   0 -25   1-22.1041 61.1191   3
   0  25  -1 19.6303 69.3439   3
   0  25   2 1334.23 137.545   3
   0  25  -2 1642.38 133.371   3
   0 -25   2 1488.16 128.363   2
   0  25  -2 1229.30 127.013   1
   0  25   2 1369.67 129.549   1
   0 -25  -2 1466.71 129.874   1
   0  25  -2 1262.21 123.599   2
   0  25   2 1126.66 127.436   2
   0 -25  -2 1377.08 130.559   2
   0 -25   2 1519.61 131.182   1
   0 -25   2 1507.86 130.627   3
   0  25  -3 112.695 67.5405   3
   0  25   3 225.675 75.7756   3
   0 -25   3 73.8262 60.2272   2
   0 -25  -3 166.439 66.1139   1
   0  25  -3 104.478 62.0787   1
   0  25   3 227.078 65.5227   2
   0  25  -3 49.6862 52.1181   2
   0 -25  -3 171.408 68.5512   2
   0  25   3 109.478 62.6429   1
   0 -25   3 98.1453 70.2264   1
   0 -25  -3 198.841 74.2535   3
   0 -25   3 149.187 58.8903   3
   0 -25  -4 288.311 80.1860   3
   0 -25   4 303.303 64.1334   3
   0  25  -4 370.628 75.3662   1
   0 -25  -4 339.670 72.8583   1
   0  25   4 376.880 72.3696   2
   0  25  -4 358.221 60.5159   2
   0 -25  -4 215.676 74.7991   2
   0  25   4 466.097 81.0544   3
   0  25  -4 386.298 72.0716   3
   0  25   4 429.236 75.4433   1
   0 -25   4 344.690 79.8950   1
   0 -25   4 336.340 65.3196   2
   0 -25   5 440.067 89.4473   1
   0 -25   5 475.820 67.4601   3
   0  25   5 291.064 73.6394   1
   0  25   5 365.171 73.2874   2
   0  25  -5 451.701 63.6979   2
   0 -25  -5 347.296 77.7959   2
   0 -25  -5 298.604 85.3735   3
   0  25  -5 314.664 71.2655   3
   0  25   5 448.536 85.6596   3
   0  25  -5 484.264 77.3495   1
   0 -25  -5 362.904 76.7967   1
   0 -25   5 385.052 70.5870   2
   0 -25   6 335.954 59.2020   3
   0  25   6 259.133 69.8187   1
   0 -25  -6 261.937 74.7724   1
   0  25  -6 190.822 73.2416   1
   0  25  -6 112.649 56.1662   2
   0 -25   6 163.817 64.7402   2
   0 -25  -6 473.681 86.5506   3
   0 -25   6 222.087 87.4407   1
   0  25   6 392.517 81.1957   3
   0  25  -6 200.133 56.9572   3
   0  25   7 14.5625 81.0603   3
   0  25  -7 181.522 58.8376   3
   0  25   7 110.629 69.4249   1
   0  25   7 155.183 71.7436   2
   0 -25  -7 134.853 84.4045   2
   0  25  -7 135.461 55.0458   2
   0 -25   7 50.9559 68.4003   2
   0 -25   7 227.099 97.2278   1
   0 -25  -7 99.7603 86.2008   3
   0  25  -7 198.345 76.0367   1
   0 -25  -7 169.255 74.5357   1
   0  25   8 880.958 111.333   3
   0  25   8 826.425 102.367   1
   0  25   8 790.649 106.313   2
   0  25  -8 698.879 90.6339   2
   0 -25  -8 871.141 115.478   2
   0 -25  -8 881.417 105.600   1
   0 -25  -8 1099.31 117.775   3
   0 -26   0 45.8423 68.3395   1
   0  26   0 91.6138 59.8789   1
   0  26   0 33.7360 56.2996   2
   0 -26   0 55.7953 64.4298   2
   0 -26   0 41.1651 65.8881   3
   0  26   0 76.7696 74.8280   3
   0 -26  -1 671.451 88.6178   1
   0 -26   1 725.498 84.0887   1
   0  26  -1 450.509 77.8039   2
   0  26   1 634.076 81.1120   2
   0  26  -1 546.686 81.0179   1
   0  26   1 670.525 87.2770   1
   0 -26  -1 550.436 86.8367   2
   0 -26   1 700.181 87.5560   2
   0 -26   1 641.813 83.0017   3
   0  26  -1 654.222 90.9963   3
   0  26   2 28.2104 72.2111   3
   0  26  -2-38.3107 71.3082   3
   0 -26   2 24.0840 64.1812   2
   0 -26  -2 7.35524 70.4109   2
   0  26  -2-108.264 60.9081   1
   0  26   2-22.0092 66.1575   1
   0 -26  -2-8.52582 66.9924   1
   0  26   2 44.6690 61.0464   2
   0  26  -2 5.54845 56.0022   2
   0 -26   2 67.4150 69.9916   1
   0 -26   2 56.7777 65.9308   3
   0 -26  -2-116.472 74.9679   3
   0  26  -3 30.6508 71.7789   3
   0  26   3 123.972 75.0155   3
   0 -26   3 62.7877 63.4146   2
   0 -26  -3 155.263 67.7762   1
   0  26  -3 102.898 65.8130   1
   0  26   3 130.660 65.7362   2
   0 -26  -3 150.893 70.8213   2
   0  26  -3 109.521 53.8707   2
   0  26   3 90.8687 65.8167   1
   0 -26   3 139.292 72.8394   1
   0 -26   3 128.613 61.4793   3
   0 -26  -3 76.9015 79.4015   3
   0 -26  -4 340.806 84.2289   3
   0 -26   4 342.150 67.2138   3
   0 -26  -4 339.389 76.7903   1
   0  26  -4 309.655 75.0657   1
   0  26   4 310.014 73.3485   2
   0 -26  -4 326.224 78.6383   2
   0  26  -4 310.459 59.9600   2
   0  26   4 372.397 80.8760   3
   0  26  -4 375.628 75.5836   3
   0  26   4 298.201 76.7901   1
   0 -26   4 391.994 85.1001   1
   0 -26   4 286.019 67.1349   2
   0 -26   5 677.516 81.3874   3
   0  26   5 529.107 85.4363   1
   0  26  -5 777.551 92.1170   1
   0 -26  -5 692.826 91.1735   1
   0  26  -5 548.886 75.6159   2
   0 -26  -5 645.206 93.9689   2
   0 -26   5 640.088 84.4574   2
   0 -26   5 724.914 101.500   1
   0  26   5 804.862 98.1169   3
   0  26  -5 599.394 85.9898   3
   0 -26  -5 490.649 97.8133   3
   0 -26  -6 136.161 85.5142   3
   0 -26   6 42.3225 88.9439   1
   0  26   6 26.1881 68.6500   1
   0  26   6 14.7823 69.7679   2
   0  26  -6 17.9636 54.6412   2
   0 -26  -6 70.8537 77.8898   1
   0  26  -6-8.21484 73.4838   1
   0  26   6 7.21446 81.0444   3
   0  26  -6 44.4715 64.1414   3
   0 -27   0 73.4965 69.4381   1
   0  27   0 14.9876 64.8972   1
   0  27   0 16.3604 58.0350   2
   0 -27   0 42.4829 67.3166   3
   0 -27   0 26.5385 67.7938   2
   0 -27   1 134.960 70.0446   1
   0 -27  -1 287.787 74.4628   1
   0  27  -1 132.202 60.2336   2
   0  27   1 129.141 65.9705   2
   0  27   1 155.223 72.9267   1
   0  27  -1 161.351 67.1939   1
   0 -27   1 296.862 73.1979   2
   0 -27  -1 125.612 71.1660   2
   0 -27   1 145.727 74.0231   3
   0  27   1 379.600 79.2509   3
   0  27  -1 291.896 78.1034   3
   0  27   2 289.781 79.5936   3
   0  27  -2 337.888 80.3555   3
   0 -27   2 191.390 69.5464   2
   0 -27  -2 294.737 77.2400   2
   0 -27  -2 333.207 74.8806   1
   0  27   2 276.726 71.2502   2
   0  27  -2 194.431 63.1100   2
   0 -27   2 228.666 76.3833   1
   0 -27  -2 273.063 83.4034   3
   0 -27   2 308.851 70.3495   3
   0  27   2 242.140 74.5506   1
   0  27  -2 301.348 68.8313   1
   0 -27  -3 859.592 105.949   1
   0  27  -3 832.374 103.295   1
   0  27   3 935.174 105.565   2
   0  27  -3 797.027 96.8242   2
   0 -27  -3 991.423 108.945   2
   0 -27   3 993.106 110.005   1
   0  27   3 950.595 105.337   1
   0  27   3 1093.94 114.073   3
   0  27  -3 916.802 109.548   3
   0 -27  -3 1221.81 116.107   3
   0 -27   3 986.027 102.409   3
   0 -27   4 213.723 66.0338   3
   0  27  -4 297.994 74.9766   3
   0  27   4 200.848 82.5538   3
   0  27   4 225.314 74.9656   1
   0  27   4 336.777 73.2688   2
   0  27  -4 109.377 58.6087   2
   0 -27  -4 95.6380 78.8599   2
   0  27  -4 217.234 75.1009   1
   0 -27  -4 211.432 76.1632   1
   0 -27   4 214.357 86.3424   1
   0 -27  -4 160.043 85.4965   3
   1   0 -18 363.808 95.0505   2
   1   0 -18 407.900 103.152   2
   1   0 -18 440.597 92.3111   3
   1   0 -18 589.644 101.950   3
   1   0 -18 524.043 122.867   1
   1   0 -18 554.191 105.003   1
   1   0 -17-24.1011 78.8488   2
   1   0 -17 16.5753 87.9148   2
   1   0 -17-9.09258 73.9834   3
   1   0 -17 57.9707 107.946   1
   1   0 -17 11.0185 88.6739   1
   1   0 -17 34.5306 85.6053   3
   1   0 -16-9.91295 76.0218   2
   1   0 -16-14.1504 83.7977   1
   1   0 -15 35.5253 64.3205   3
  -1   0  15 21.7448 66.4468   2
   1   0 -15 9.46291 71.1304   2
  -1   0  15 154.278 83.1270   1
   1   0 -15 118.611 77.5018   1
  -1   0  14 713.610 84.7981   3
   1   0 -14 584.303 82.7878   3
  -1   0  14 769.355 85.7179   2
   1   0 -14 526.624 88.6340   2
   1   0 -14 706.370 95.5578   1
   1   0 -13-57.8426 53.5965   3
  -1   0  13 57.6797 52.7415   3
  -1   0  13-34.7076 69.7840   1
   1   0 -12 14981.0 1180.07   3
  -1   0  12 14837.4 1179.89   3
   1   0 -12 14705.3 1181.20   2
  -1   0  12 15666.3 1181.84   2
   1   0 -12 14702.6 1182.05   1
  -1   0  11-16.5361 40.5773   3
   1   0 -11-8.33359 42.8537   3
  -1   0  11 5.16698 46.8619   2
   1   0 -11-62.6216 45.3857   2
  -1   0  11 38.9884 52.1607   1
   1   0 -11-42.6675 51.1455   1
  -1   0  10 56.5032 37.0577   3
   1   0 -10-41.8749 36.0752   3
  -1   0  10 30.8649 41.5750   2
   1   0 -10 57.5529 41.2051   2
   1   0 -10 46.7297 46.1966   1
  -1   0  10 25.6843 44.0631   1
  -1   0   9 58.1169 34.1967   3
   1   0  -9-5.16292 31.3569   3
   1   0  -9 16.7342 35.4473   2
  -1   0   9 17.3177 35.6491   2
  -1   0   9 49.1915 39.7079   1
  -1   0   8 35817.9 2728.53   3
   1   0  -8 34841.2 2728.22   3
   1   0  -8 33993.2 2728.93   2
  -1   0   8 33570.9 2729.15   2
  -1   0   8 35490.0 2729.57   1
   1   0  -7 12.0314 23.4231   3
  -1   0   7 18.4139 25.8275   3
  -1   0   7-25.0747 27.8166   2
   1   0  -7-29.7552 26.8571   2
  -1   0   7-45.6410 30.6997   1
  -1   0   6 109196. 7645.79   3
  -1   0   6 99224.9 7645.73   2
   1   0  -6 96951.9 7645.69   2
  -1   0   6 85315.2 7645.57   1
  -1   0   5-8.20341 19.6830   2
  -1   0   5-18.8814 22.6332   1
  -1   0   4 54178.8 3926.87   3
   1   0  -4 50948.3 3926.68   3
   1   0  -4 45124.5 3926.81   2
   1   0  -3-16.4635 13.5896   2
  -1   0   3-4.40085 13.3574   2
  -1   0   3 11.7448 12.3077   3
   1   0  -3 15.3374 12.0789   3
  -1   0   3 35.1721 15.3593   1
  -1   0   2 242013. 17674.4   2
   1   0  -2 255352. 17674.4   2
   1   0  -2 198964. 17673.9   3
  -1   0   2 227366. 17674.0   3
  -1   0   2 216727. 17674.4   1
  -1   0   1 31.6430 9.36969   2
   1   0  -1-8.23670 9.77681   2
  -1   0   1-1.83249 11.9818   1
   1   0  -1-6.72628 11.0723   1
   1   0  -1-6.66155 9.10852   3
  -1   0   1 2.33188 9.46122   3
  -1   0   0 25066.7 1996.70   2
   1   0   0 24022.7 1996.59   1
  -1   0   0 24485.7 1996.62   1
  -1   0   0 28692.6 1996.74   3
   1   0   1-3.55737 11.7234   1
  -1   0  -1-15.7228 12.0218   1
  -1   0  -1 9.90464 13.2218   3
   1   0   1 5.40481 13.2400   3
  -1   0  -1-3.02375 12.5406   2
  -1   0  -2 93624.9 6748.00   1
   1   0   2 95087.3 6748.14   1
   1   0   2 99516.1 6748.51   3
  -1   0  -2 81721.1 6748.14   2
   1   0   2 93279.5 6748.29   2
  -1   0  -3-45.3237 19.8457   1
   1   0   3-22.8687 20.4731   1
   1   0   3-10.8463 18.1096   3
  -1   0  -3 24.4235 19.9767   3
   1   0   3 1.10216 19.4222   2
   1   0   4 13676.1 1075.02   3
  -1   0  -5 12.8322 20.1339   2
  -1   0  -5-1.66986 24.9655   2
  -1   0  -5-14.4767 22.9662   3
  -1   0  -5 14.5503 26.0202   1
  -1   0  -5 30.5751 26.4508   1
  -1   0  -6 47871.1 4120.37   2
  -1   0  -6 47429.0 4121.39   2
  -1   0  -6 54618.0 4120.39   3
  -1   0  -6 54989.6 4121.49   3
  -1   0  -6 57783.0 4122.12   1
  -1   0  -6 53998.4 4121.55   1
  -1   0  -7-12.8696 29.4026   2
  -1   0  -7 75.9037 36.3378   2
  -1   0  -7-16.7371 25.5229   3
  -1   0  -7-41.8778 33.7498   3
  -1   0  -7 28.4399 38.3612   1
  -1   0  -7 60.7692 31.7649   1
  -1   0  -8 30071.7 2382.21   2
  -1   0  -8 29661.0 2383.28   2
  -1   0  -8 31220.8 2381.54   3
  -1   0  -8 29159.7 2382.56   3
  -1   0  -8 30655.0 2383.42   1
  -1   0  -8 30895.8 2382.57   1
  -1   0  -9-27.4855 38.2167   2
  -1   0  -9 58.2083 44.8054   2
  -1   0  -9 1.94498 34.8090   3
  -1   0  -9 29.6695 42.9687   3
  -1   0  -9-30.0605 46.4899   1
  -1   0  -9 69.5743 41.2092   1
  -1   0 -10 653.150 68.8919   2
  -1   0 -10 687.670 74.2138   2
  -1   0 -10 614.962 65.9674   3
  -1   0 -10 584.184 71.7747   3
  -1   0 -10 586.451 75.0633   1
  -1   0 -10 548.249 70.6590   1
  -1   0 -11 40.6011 50.1159   2
  -1   0 -11 65.5356 57.6050   2
  -1   0 -11 47.3969 45.3285   3
  -1   0 -11-35.1803 53.8358   3
  -1   0 -11 45.3648 59.1390   1
  -1   0 -11-41.2299 52.7514   1
  -1   0 -12 10085.4 853.122   2
  -1   0 -12 10439.7 852.362   3
  -1   0 -12 11505.1 850.799   3
  -1   0 -12 10370.5 851.909   1
  -1   0 -12 11002.0 851.597   2
  -1   0 -13-78.5056 75.0353   2
  -1   0 -13-38.1009 58.0361   3
  -1   0 -13-23.5768 67.6992   3
  -1   0 -13 18.9488 69.1270   1
  -1   0 -13 44.3859 75.9266   1
  -1   0 -14 1382.70 145.126   2
  -1   0 -14 1467.51 139.241   3
  -1   0 -14 1444.42 143.899   1
  -1   0 -14 1813.77 151.891   1
  -1   0 -14 1246.85 138.638   2
  -1   0 -15 10.0419 71.4652   2
  -1   0 -15 74.6455 86.7283   2
  -1   0 -15 14.4974 77.1171   3
  -1   0 -15 57.4314 88.9638   1
  -1   0 -15 63.0117 78.9785   1
  -1   0 -16 33.7768 76.3905   2
  -1   0 -16 47.6353 91.9111   2
  -1   0 -16-34.4724 83.5683   3
  -1   0 -16-30.4532 83.6289   3
  -1   0 -16-42.8188 95.5000   1
  -1   0 -16 42.8093 85.6070   1
  -1   0 -17 52.6087 82.1961   2
  -1   0 -17-45.2411 85.8123   2
  -1   0 -17-28.8949 76.9218   3
  -1   0 -17 31.8360 86.3500   3
  -1   0 -17-12.4955 97.0864   1
  -1   0 -17 55.4966 92.7449   1
  -1   0 -18 275.489 95.1403   2
  -1   0 -18 408.081 99.5254   2
  -1   0 -18 290.894 90.1410   3
  -1   0 -18 319.019 99.6087   3
  -1   0 -18 356.969 108.414   1
  -1   0 -18 252.134 101.864   1
   1   1 -18 138.356 87.6226   2
   1  -1 -18 218.838 86.8805   2
   1   1 -18 132.363 90.8724   2
   1  -1 -18 30.2251 92.6629   2
   1   1 -18 136.750 80.0341   3
   1  -1 -18 167.879 82.5550   3
   1   1 -18 114.099 92.5640   3
   1  -1 -18 216.532 93.9797   3
   1  -1 -18 189.624 118.272   1
   1  -1 -18 189.660 97.7633   1
   1   1 -17-48.7866 86.7251   3
   1   1 -17 37.0348 86.6525   2
   1  -1 -17 24.2626 80.0157   2
   1   1 -17-3.41836 79.0236   2
   1  -1 -17-32.3996 86.6080   1
   1  -1 -17 21.6579 75.4277   3
   1   1 -17-17.7950 75.4305   3
   1   1 -16 78.8899 81.8006   2
   1  -1 -16 189.001 71.0305   3
  -1   1  16 106.031 73.8826   3
   1   1 -16 127.393 77.0139   2
  -1   1  16 131.195 73.9871   2
   1  -1 -16 196.494 77.5800   2
   1  -1 -16 31.2087 82.7691   1
  -1   1  16 72.4697 86.8489   1
   1   1 -15 273.914 64.4755   3
   1   1 -15 41.5497 71.0373   2
   1  -1 -15 146.435 71.2108   2
  -1   1  15 188.095 71.6966   2
   1  -1 -15 149.123 79.8341   1
  -1   1  15 104.142 81.3331   1
   1   1 -14 1939.43 166.180   3
  -1   1  14 1855.46 166.855   3
   1  -1 -14 1751.42 166.336   3
  -1  -1  14 2109.09 166.284   3
   1  -1 -14 1739.32 169.422   2
  -1   1  14 1954.03 168.843   2
   1   1 -14 1647.59 169.908   2
  -1  -1  14 1851.63 168.110   2
   1  -1 -14 1800.15 173.104   1
  -1  -1  14 2291.81 177.566   1
  -1   1  14 2206.50 175.272   1
   1   1 -13 154.948 55.2475   3
   1  -1 -13 114.516 54.6732   3
  -1   1  13 127.056 53.1368   3
  -1  -1  13 208.986 52.0281   3
   1   1 -13 2.85056 60.0551   2
  -1  -1  13 107.641 72.4345   1
   1  -1 -12-18.5941 47.0748   3
  -1   1  12-74.3984 47.9512   3
  -1  -1  12-66.6291 44.9642   3
   1   1 -12-26.0792 46.1130   3
  -1  -1  12-7.68791 49.7718   2
   1   1 -12-29.2768 51.3602   2
  -1   1  12 36.7203 54.5051   2
   1  -1 -12 87.6354 50.9762   2
   1  -1 -12-54.4477 58.2127   1
  -1  -1  11 2201.18 172.636   3
  -1   1  11 2142.10 174.026   3
   1   1 -11 2046.35 172.919   3
   1  -1 -11 2033.80 173.822   3
   1   1 -11 1966.91 174.240   2
  -1  -1  11 2058.43 175.121   2
   1  -1 -11 1986.95 175.266   2
  -1   1  11 1972.26 175.753   2
   1   1 -11 2128.15 177.000   1
  -1  -1  11 2214.55 179.762   1
   1  -1 -11 2151.58 176.728   1
  -1  -1  10 6550.50 497.784   3
   1   1 -10 6028.13 497.691   3
  -1   1  10 6641.77 498.733   3
   1  -1 -10 6063.49 498.127   3
   1   1 -10 5632.16 498.588   2
   1  -1 -10 6277.38 499.379   2
  -1   1  10 6894.78 500.330   2
  -1  -1  10 6423.67 499.437   2
  -1  -1  10 6478.57 500.768   1
   1  -1 -10 6416.70 500.204   1
   1   1 -10 5767.94 499.428   1
  -1  -1   9 414.325 48.1559   3
   1  -1  -9 408.229 49.7125   3
  -1   1   9 380.716 48.1927   3
   1   1  -9 466.652 48.6199   3
  -1  -1   9 447.135 51.9346   2
  -1   1   9 442.799 53.6570   2
   1   1  -9 431.522 50.7337   2
   1  -1  -9 400.041 52.2224   2
   1   1  -9 404.461 53.4863   1
   1  -1  -9 514.653 56.3323   1
  -1  -1   9 421.484 55.2674   1
   1  -1  -8 8186.91 651.377   3
  -1  -1   8 8378.16 650.933   3
  -1   1   8 7035.29 651.099   3
   1   1  -8 8963.53 651.088   3
  -1   1   8 8197.56 652.415   2
   1   1  -8 8622.05 652.065   2
   1  -1  -8 8220.12 651.983   2
  -1  -1   8 8236.03 652.244   2
  -1  -1   8 8140.82 652.806   1
   1  -1  -8 8588.12 652.718   1
   1   1  -8 8211.04 652.432   1
  -1  -1   7 9034.79 670.600   3
   1  -1  -7 8484.07 670.702   3
  -1   1   7 9464.21 671.781   3
   1   1  -7 8365.90 670.114   3
   1  -1  -7 8104.06 671.161   2
  -1  -1   7 8203.60 671.337   2
   1   1  -7 8567.24 671.147   2
  -1   1   7 8932.43 671.665   2
   1  -1  -7 8394.54 671.667   1
  -1  -1   7 8066.76 671.550   1
   1   1  -7 7990.85 671.359   1
   1  -1  -6 40785.8 3146.80   3
  -1   1   6 45261.6 3147.69   3
  -1   1   6 38016.6 3147.02   2
   1   1  -6 38649.0 3146.97   2
   1  -1  -6 39303.2 3147.15   2
  -1  -1   6 39590.9 3147.12   2
   1  -1  -6 40352.5 3147.42   1
  -1  -1   6 43659.1 3147.81   1
   1   1  -6 39910.7 3147.47   1
  -1   1   6 36657.8 3147.34   1
   1   1  -5 87161.9 6849.50   3
  -1  -1   5 94065.1 6849.96   3
  -1   1   5 89684.9 6850.47   2
  -1   1   5 93575.0 6850.95   1
   1  -1  -5 88356.1 6850.60   1
  -1  -1   5 79014.7 6850.44   1
   1   1  -5 79698.1 6850.32   1
   1  -1  -4 90875.5 5278.69   3
  -1  -1   4 83565.7 5277.93   3
   1   1  -4 47482.1 5277.10   3
  -1   1   4 76112.9 5278.38   3
  -1  -1   4 58559.5 5277.77   2
   1  -1  -4 66296.3 5278.23   2
   1   1  -4 68334.9 5278.10   2
   1   1  -4 70075.6 5278.61   1
   1   1  -3 8177.36 574.407   3
  -1  -1   3 7190.32 574.258   3
   1  -1  -3 10242.6 575.723   3
  -1   1   3 9043.59 575.269   3
  -1   1   3 4781.80 574.430   2
   1   1  -3 8168.16 574.962   2
  -1  -1   3 5822.88 574.500   2
   1  -1  -3 7156.32 575.138   2
   1   1  -3 7209.64 575.111   1
  -1  -1   3 6632.83 575.015   1
   1  -1  -3 7935.35 575.477   1
  -1   1   3 7508.93 575.417   1
  -1   1   2 40048.0 2825.16   2
   1   1  -2 32559.7 2824.49   2
  -1  -1   2 24121.6 2824.27   2
  -1  -1   2 38816.3 2824.98   1
   1  -1  -2 33474.9 2825.02   1
  -1   1   2 25729.4 2824.78   1
   1   1  -2 40207.8 2825.07   1
  -1   1   2 46357.4 2825.21   3
   1  -1  -2 44592.1 2825.13   3
   1   1  -2 45447.5 2824.53   3
  -1  -1   2 36814.3 2824.34   3
  -1  -1   1 153675. 11685.5   1
  -1   1   1 124649. 11685.5   2
   1   1  -1 158240. 11685.3   2
  -1  -1   1 150007. 11685.2   2
   1   1  -1 139215. 11685.2   3
  -1  -1   1 174468. 11685.4   3
   1   1  -1 120186. 11685.3   1
   1  -1  -1 161044. 11685.8   1
  -1   1   1 164040. 11685.9   1
  -1   1   1 160002. 11685.7   3
  -1  -1   0 160759. 10539.8   2
   1   1   0 157563. 10539.8   2
  -1   1   0 166518. 10540.2   2
   1  -1   0 158438. 10540.2   2
   1  -1   0 122263. 10539.8   1
  -1  -1   0 119193. 10539.4   1
   1   1   0 147180. 10539.6   1
  -1   1   0 129347. 10540.0   1
  -1   1   0 120952. 10539.8   3
   1  -1   0 154985. 10540.0   3
  -1  -1   0 110959. 10539.6   3
   1   1   0 103726. 10539.6   3
  -1  -1  -1 322653. 20781.6   3
  -1  -1  -1 262643. 20781.0   1
   1   1   1 288034. 20781.0   1
  -1  -1  -1 298384. 20781.6   2
   1   1   1 232823. 20781.2   2
   1  -1   1 303814. 20781.6   2
   1  -1   1 276553. 20781.4   1
  -1   1  -1 221490. 20781.2   1
   1  -1   1 304915. 20781.4   3
  -1   1  -1 197668. 20780.9   3
   1  -1   2 171.208 20.4138   3
   1   1   2 155.176 23.9091   3
  -1   1  -2 180.995 21.2677   3
  -1  -1  -2 195.339 22.3671   2
   1  -1   2 192.372 22.6182   2
  -1   1  -2 229.537 22.4994   1
  -1  -1  -2 128.256 21.0975   1
   1   1   2 178.620 20.4554   1
   1   1   3 5872.60 405.422   3
   1  -1   3 4899.48 404.650   3
  -1   1  -3 4003.59 403.760   3
  -1  -1  -3 5710.04 405.312   3
  -1   1  -3 4300.17 404.306   1
   1   1   3 6651.26 405.791   1
  -1  -1  -3 6496.40 405.292   1
  -1  -1  -3 4711.71 404.764   2
  -1   1  -3 4752.06 404.893   2
   1  -1   3 5549.69 405.060   2
  -1  -1  -4 1933.15 139.708   3
  -1  -1  -4 1791.25 140.271   1
   1  -1   4 1614.60 140.216   3
  -1   1  -4 1559.08 139.914   3
  -1   1  -5 23105.7 2235.30   2
   1  -1   5 25655.2 2235.73   2
  -1  -1  -5 29395.4 2236.34   3
  -1  -1  -5 33002.9 2236.75   1
  -1   1  -5 29027.9 2236.16   1
  -1  -1  -5 33375.1 2236.59   1
  -1   1  -6 7663.81 635.291   2
  -1   1  -6 7348.24 635.829   2
  -1  -1  -6 7964.89 635.107   3
  -1   1  -6 7948.42 634.840   3
  -1  -1  -6 7622.60 636.227   3
  -1   1  -6 8120.08 635.860   3
  -1   1  -6 8361.39 636.587   1
  -1  -1  -6 9123.25 637.169   1
  -1   1  -6 8407.42 636.708   1
  -1  -1  -6 8397.54 636.005   1
  -1   1  -7 5145.06 415.676   2
  -1  -1  -7 4897.13 415.862   2
  -1  -1  -7 5040.43 416.843   2
  -1   1  -7 4454.98 415.825   2
  -1  -1  -7 5840.58 415.791   3
  -1   1  -7 5556.00 415.146   3
  -1  -1  -7 4645.94 416.466   3
  -1   1  -7 4785.67 415.836   3
  -1   1  -7 6027.87 418.267   1
  -1  -1  -7 6178.44 419.034   1
  -1   1  -7 6078.10 417.753   1
  -1  -1  -7 4729.54 415.845   1
  -1  -1  -8 10713.3 780.802   2
  -1   1  -8 9005.00 779.727   2
  -1   1  -8 9154.68 780.957   2
  -1  -1  -8 8656.45 780.583   2
  -1   1  -8 8737.53 778.671   3
  -1  -1  -8 11367.0 780.318   3
  -1  -1  -8 10094.8 781.263   3
  -1   1  -8 9333.90 780.095   3
  -1  -1  -8 12053.6 783.716   1
  -1   1  -8 11438.3 782.552   1
  -1   1  -8 10115.5 780.830   1
  -1  -1  -8 9473.70 780.243   1
  -1   1  -9 4.51286 37.5789   2
  -1  -1  -9 18.5512 39.0787   2
  -1   1  -9 35.6199 44.9485   2
  -1  -1  -9 84.4088 42.1892   2
  -1   1  -9 32.7025 32.9334   3
  -1  -1  -9 36.3285 36.2690   3
  -1   1  -9 11.4367 39.7096   3
  -1  -1  -9 43.5938 41.8668   3
  -1   1  -9-57.8565 47.9385   1
  -1  -1  -9-41.5329 49.7546   1
  -1  -1  -9 6.90739 40.3624   1
  -1   1  -9-2.39131 41.9938   1
  -1   1 -10 4872.55 403.835   2
  -1  -1 -10 5126.04 404.256   2
  -1  -1 -10 4873.54 406.396   2
  -1   1 -10 4694.16 405.852   2
  -1   1 -10 5073.11 402.579   3
  -1  -1 -10 5409.70 403.814   3
  -1   1 -10 4749.23 403.931   3
  -1  -1 -10 4411.14 404.469   3
  -1  -1 -10 5760.54 407.228   1
  -1   1 -10 5370.55 407.352   1
  -1  -1 -10 5250.15 404.939   1
  -1   1 -10 5014.16 404.738   1
  -1   1 -11 3773.50 304.042   2
  -1  -1 -11 3445.39 303.293   2
  -1   1 -11 3196.74 305.152   2
  -1  -1 -11 3485.03 306.042   2
  -1  -1 -11 3982.19 302.868   3
  -1   1 -11 3779.54 302.217   3
  -1   1 -11 3389.56 303.522   3
  -1  -1 -11 3565.41 305.123   3
  -1  -1 -11 3998.14 307.663   1
  -1   1 -11 4639.65 308.912   1
  -1  -1 -11 3843.26 304.574   1
  -1   1 -11 3913.50 304.919   1
  -1   1 -12 139.356 63.8573   2
  -1  -1 -12 16.1963 61.2326   3
  -1   1 -12 2.94588 57.0747   3
  -1  -1 -12 112.593 52.6255   3
  -1   1 -12 99.1263 51.4736   3
  -1  -1 -12 17.7350 61.5872   1
  -1   1 -12 74.0524 61.4525   1
  -1   1 -12 120.865 57.5855   2
  -1  -1 -12 200.374 58.4632   2
  -1   1 -13 44.5234 67.9760   2
  -1  -1 -13 135.660 74.0642   2
  -1  -1 -13 63.0359 63.6025   3
  -1   1 -13 18.5766 58.3696   3
  -1   1 -13-3.15483 61.9194   3
  -1  -1 -13 158.767 67.4288   3
  -1  -1 -13-7.37526 75.9052   1
  -1   1 -13-14.8584 75.7214   1
  -1  -1 -13 47.2062 65.9826   1
  -1   1 -13 31.5067 69.0734   1
  -1  -1 -14 1570.48 160.583   2
  -1   1 -14 1688.27 159.794   2
  -1  -1 -14 1551.72 165.410   2
  -1   1 -14 1345.43 160.055   2
  -1   1 -14 2142.98 161.250   3
  -1   1 -14 1604.35 160.049   3
  -1   1 -14 2070.48 170.178   1
  -1  -1 -14 2035.33 168.857   1
  -1  -1 -14 1773.52 161.880   1
  -1   1 -14 1743.42 163.086   1
  -1   1 -15 9.98220 73.8748   2
  -1  -1 -15-3.25541 71.3496   2
  -1  -1 -15 87.6461 86.0926   2
  -1   1 -15-26.3925 78.8857   2
  -1  -1 -15 70.3100 76.6406   3
  -1  -1 -15-7.69994 84.7293   3
  -1  -1 -15 45.0331 92.0691   1
  -1   1 -15 19.2984 84.9754   1
  -1  -1 -15 54.5753 77.4701   1
  -1   1 -15-3.51154 79.8962   1
  -1  -1 -16 183.430 79.5348   2
  -1   1 -16 239.913 81.4615   2
  -1   1 -16 334.899 86.5541   2
  -1  -1 -16 217.755 91.9601   2
  -1   1 -16 338.445 84.7634   3
  -1  -1 -16 115.816 85.7871   3
  -1   1 -16 332.616 84.1992   3
  -1  -1 -16 228.657 87.3057   3
  -1   1 -16 209.286 92.0725   1
  -1  -1 -16 320.444 99.2395   1
  -1   1 -16 289.275 91.5880   1
  -1  -1 -16 249.180 88.3385   1
  -1  -1 -17 162.156 81.1942   2
  -1   1 -17 83.7897 84.2348   2
  -1   1 -17 163.761 87.9147   2
  -1  -1 -17 45.1968 97.3302   2
  -1   1 -17 248.033 89.0335   3
  -1  -1 -17 124.024 81.5328   3
  -1   1 -17 215.279 89.9480   3
  -1  -1 -17 194.122 85.0339   3
  -1   1 -17 183.691 95.5373   1
  -1  -1 -17 119.746 99.8888   1
  -1   1 -17 111.186 93.1940   1
  -1  -1 -17 144.103 93.8883   1
  -1  -1 -18-3.63832 87.7120   2
  -1   1 -18 3.61005 87.0865   2
  -1   1 -18 25.4007 92.5434   2
  -1  -1 -18 59.7414 93.5698   2
  -1  -1 -18-23.7341 83.8253   3
  -1   1 -18 125.141 83.7747   3
  -1  -1 -18 130.286 94.3640   3
  -1   1 -18 4.21316 92.3493   3
  -1  -1 -18-94.4693 99.5780   1
  -1   1 -18 120.595 104.082   1
  -1  -1 -18 72.4697 97.6795   1
  -1   1 -18 11.4770 96.7777   1
   1   2 -18 56.4274 86.3610   2
   1  -2 -18-72.1703 86.4352   2
   1   2 -18 22.5846 98.2477   2
   1   2 -18 18.2641 76.4054   3
   1  -2 -18-59.1358 79.8287   3
   1   2 -18 83.8245 94.8677   3
   1  -2 -18-24.9540 94.4426   3
   1  -2 -18 19.9675 116.519   1
   1   2 -18 99.9300 111.528   1
   1  -2 -18 78.0772 96.0970   1
   1   2 -18-18.9820 93.2213   1
   1  -2 -18 78.1898 94.2996   2
   1   2 -17 107.665 84.0265   2
  -1   2  17 250.913 80.2586   2
   1  -2 -17 153.564 84.6586   2
   1   2 -17 220.786 93.4955   2
   1  -2 -17 312.379 78.3579   3
  -1   2  17 223.516 80.5662   3
   1   2 -17 182.304 90.5651   3
  -1   2  17 271.787 93.4829   1
   1   2 -17 257.401 90.6883   1
   1  -2 -17 255.700 90.1822   1
   1   2 -17 372.416 106.641   1
   1   2 -16 15.6619 81.4243   2
  -1   2  16 280.125 74.5724   3
   1   2 -16 131.725 69.1208   3
   1  -2 -16 48.3073 72.6636   3
  -1   2  16 209.465 88.4335   1
   1  -2 -16 298.369 84.3130   1
   1   2 -16 49.5864 83.4458   1
   1   2 -16 97.8287 98.1534   1
  -1   2  16 142.174 75.6768   2
   1  -2 -16 151.084 77.7392   2
   1   2 -16 53.2452 77.0403   2
   1   2 -15 278.889 76.4663   2
   1  -2 -15 221.695 73.9876   2
  -1   2  15 256.315 73.3692   2
   1   2 -15 327.967 84.3888   2
  -1   2  15 338.352 74.8635   3
   1   2 -15 299.668 68.9819   3
  -1   2  15 385.762 86.6652   1
   1   2 -15 247.692 81.4717   1
   1  -2 -15 362.182 83.1404   1
   1   2 -15 446.258 100.073   1
   1   2 -15 346.487 82.8635   3
   1   2 -14 76.4639 63.4235   3
  -1   2  14 43.6280 61.4191   3
   1   2 -14 14.6229 55.4575   3
   1  -2 -14-46.3188 60.6061   3
   1  -2 -14 18.3455 62.5799   2
  -1   2  14 54.8486 65.6236   2
  -1   2  14 16.8683 67.3170   1
   1  -2 -14 60.1402 70.6382   1
   1   2 -14-3.22932 67.8493   1
   1   2 -14-35.2642 71.9469   2
   1   2 -14 25.4826 84.5401   1
   1   2 -13 1309.41 123.751   2
  -1  -2  13 1458.56 122.886   2
   1  -2 -13 1427.55 121.616   3
  -1   2  13 1659.81 122.402   3
   1   2 -13 1515.12 120.244   3
  -1   2  13 1528.63 128.230   1
  -1  -2  13 1588.83 132.755   1
   1  -2 -12 76.0864 53.6499   2
  -1   2  12 114.619 54.3172   2
  -1  -2  12 17.6912 50.1719   2
   1   2 -12-47.2446 51.7535   2
   1  -2 -12-19.2438 49.4154   3
   1   2 -12 54.2615 46.2465   3
  -1   2  12 64.9810 50.7025   3
  -1  -2  12 39.2052 44.5589   3
   1  -2 -12 109.676 58.6910   1
   1   2 -12 34.5015 54.7794   1
   1   2 -11 2551.41 229.001   2
   1  -2 -11 2722.27 229.173   2
  -1  -2  11 2735.26 228.613   2
  -1   2  11 2970.24 231.164   2
  -1   2  11 2723.65 228.744   3
   1   2 -11 2840.46 226.851   3
   1  -2 -11 2807.08 228.448   3
  -1  -2  11 2889.26 226.907   3
  -1  -2  11 3179.87 233.330   1
   1   2 -11 2782.41 230.876   1
   1  -2 -11 2796.68 230.511   1
  -1   2  11 2577.16 230.004   1
  -1  -2  10 495.003 58.8559   2
   1  -2 -10 458.626 60.2437   2
  -1   2  10 576.896 62.6181   2
   1   2 -10 549.704 60.5690   2
  -1  -2  10 494.722 54.8932   3
   1   2 -10 520.989 55.5069   3
  -1   2  10 492.657 59.2410   3
   1  -2 -10 483.714 58.0377   3
  -1   2  10 478.787 61.1165   1
  -1  -2  10 568.334 67.6677   1
   1   2 -10 490.987 62.8638   1
   1  -2 -10 476.798 64.6734   1
   1   2  -9 7.81587 32.8628   2
  -1  -2   9 49.5211 36.5958   2
  -1   2   9 9.05905 39.5144   2
   1  -2  -9 17.1234 35.5375   2
   1  -2  -9 17.0308 33.1145   3
   1   2  -9 65.7995 30.8448   3
  -1   2   9 84.2150 38.1671   3
  -1  -2   9-9.11095 29.6182   3
  -1  -2   9-7.02767 39.3761   1
  -1   2   9 82.8814 38.6245   1
   1   2  -9 22.4862 37.9741   1
   1  -2  -9-28.7463 39.7376   1
   1   2  -8 11976.4 904.907   2
   1  -2  -8 10239.9 904.748   2
  -1  -2   8 10896.8 905.018   2
  -1   2   8 11462.7 905.572   2
   1   2  -8 11485.0 903.694   3
   1  -2  -8 11663.4 904.710   3
  -1  -2   8 12687.4 904.113   3
  -1   2   8 11891.2 905.186   3
  -1   2   8 11524.5 905.696   1
  -1  -2   8 11946.3 906.006   1
   1   2  -8 10961.9 905.466   1
   1  -2  -8 10759.9 905.214   1
  -1  -2   7 41951.4 3345.87   2
  -1   2   7 43530.2 3346.50   2
   1   2  -7 41810.4 3345.63   2
   1  -2  -7 43180.2 3346.25   2
   1  -2  -7 45557.6 3346.00   3
  -1   2   7 50892.4 3347.11   3
   1   2  -7 40882.3 3346.22   1
  -1  -2   7 40756.7 3346.43   1
   1  -2  -7 41492.0 3346.22   1
  -1   2   7 37748.6 3346.07   1
  -1  -2   6 40.9296 23.1097   2
   1   2  -6 17.1446 22.2592   2
   1  -2  -6 25.6918 24.8241   2
  -1   2   6-7.55007 24.4439   2
   1  -2  -6 44.6812 22.6834   3
   1   2  -6 22.8477 18.8842   3
  -1   2   6 27.5230 23.8431   3
  -1   2   6 34.8555 26.2639   1
   1   2  -6 38.6897 25.4682   1
   1  -2  -6 26.3342 24.9825   1
  -1  -2   6 36.2503 25.9695   1
  -1   2   5 2986.43 261.270   2
  -1   2   5 3384.89 261.328   3
   1   2  -5 3806.83 259.994   3
  -1  -2   5 4235.77 260.678   3
  -1   2   5 3385.94 261.580   1
   1   2  -5 3246.08 261.512   1
   1  -2  -5 3403.42 261.604   1
  -1  -2   5 3379.30 261.627   1
  -1  -2   4 58301.5 4787.07   2
   1   2  -4 59195.4 4787.10   2
  -1  -2   4 61409.8 4786.43   3
   1   2  -4 69133.2 4786.53   3
   1  -2  -4 56752.0 4787.20   3
   1   2  -4 57474.1 4787.46   1
  -1  -2   3 527.289 48.2949   2
   1   2  -3 621.418 48.1150   2
  -1   2   3 690.053 50.5878   2
   1   2  -3 585.329 49.6660   1
  -1  -2   3 707.744 50.2033   1
   1  -2  -3 661.023 51.2054   1
   1   2  -3 458.592 46.9161   3
   1  -2  -3 580.698 50.1198   3
  -1   2   3 596.787 49.6420   3
  -1  -2   3 572.982 47.2541   3
   1  -2  -2 233606. 17469.7   2
  -1  -2   2 234201. 17468.8   2
   1   2  -2 236192. 17468.9   2
  -1   2   2 224592. 17469.6   2
   1  -2  -2 240152. 17469.9   1
   1   2  -2 226185. 17469.2   1
  -1  -2   2 237785. 17469.3   1
  -1  -2   2 198601. 17468.4   3
   1   2  -2 227163. 17468.5   3
  -1   2   2 201384. 17469.3   3
   1   2  -1 176091. 16285.1   1
  -1  -2   1 211364. 16285.2   1
   1  -2  -1 196252. 16285.6   2
  -1  -2   1 212409. 16284.9   2
   1   2  -1 211870. 16284.9   2
   1  -2  -1 205567. 16285.6   3
  -1   2   1 237005. 16285.9   3
  -1  -2   1 188719. 16285.0   3
   1   2  -1 238240. 16285.1   3
   1  -2  -1 216815. 16285.8   1
  -1  -2   0 917.587 81.6644   1
   1  -2   0 1140.28 83.2732   2
  -1  -2   0 1180.96 82.3196   2
   1   2   0 1140.18 82.2754   2
   1  -2   0 1076.53 83.0371   3
  -1  -2   0 1152.87 82.7131   3
   1   2   0 1023.59 82.9174   3
   1   2   1 4011.11 468.798   2
  -1  -2  -1 6457.26 469.270   2
   1   2   1 6149.90 468.735   1
  -1  -2  -1 6637.60 468.726   1
  -1   2  -1 5958.73 469.227   3
   1  -2   1 6706.95 469.264   3
   1  -2   1 5156.60 469.204   2
  -1   2  -1 4935.78 469.156   2
   1  -2   1 6865.32 469.778   1
   1   2   1 6616.91 469.809   3
  -1  -2  -1 7506.09 470.070   3
  -1   2  -2 82270.4 6300.97   2
   1  -2   2 79935.1 6300.66   3
  -1   2  -2 74651.5 6300.45   3
  -1  -2  -2 68582.1 6300.43   1
   1   2   2 76172.0 6300.78   1
   1  -2   2 84864.0 6301.05   1
   1   2   2 89139.3 6301.59   3
  -1  -2  -2 93337.4 6301.81   3
   1  -2   2 81329.7 6301.05   2
  -1  -2  -2 87407.2 6301.38   2
   1   2   2 82040.7 6301.11   2
  -1  -2  -3 4811.15 431.019   2
  -1   2  -3 4793.70 431.493   2
  -1  -2  -3 5483.03 432.231   2
   1  -2   3 4930.79 431.633   2
  -1   2  -3 5722.44 430.993   3
   1  -2   3 5806.59 431.073   3
  -1  -2  -3 6368.05 431.731   1
  -1  -2  -3 6506.55 431.983   1
   1  -2   3 4987.52 431.584   1
   1  -2   4 10358.7 775.447   3
  -1   2  -4 10369.8 774.926   3
  -1  -2  -4 8873.66 775.004   1
  -1  -2  -5 4751.45 326.740   2
  -1   2  -5 4161.43 326.429   2
   1  -2   5 5027.92 327.668   2
  -1  -2  -5 4435.50 327.122   2
  -1  -2  -5 4124.42 325.670   3
   1  -2   5 4028.94 325.999   3
  -1  -2  -5 3714.56 326.466   3
  -1   2  -5 4691.01 327.179   1
  -1  -2  -5 4283.38 327.488   1
   1  -2   5 4802.57 327.737   1
  -1  -2  -6 1830.58 138.188   2
   1  -2   6 1382.09 137.599   2
  -1  -2  -6 1581.26 138.341   2
  -1   2  -6 1536.88 137.611   2
  -1  -2  -6 1623.86 136.745   3
  -1   2  -6 1767.04 137.554   3
  -1  -2  -6 1589.68 138.649   3
   1  -2   6 1709.48 141.031   1
  -1   2  -6 1905.93 139.212   1
  -1  -2  -6 1673.68 140.069   1
  -1  -2  -6 1806.16 137.883   1
  -1  -2  -7 34816.0 2504.90   2
  -1   2  -7 28572.4 2503.46   2
  -1  -2  -7 30259.8 2504.84   2
  -1   2  -7 26677.3 2503.88   2
  -1  -2  -7 36433.7 2504.61   3
  -1   2  -7 34471.8 2503.50   3
  -1   2  -7 28570.0 2503.74   3
  -1  -2  -7 28350.7 2504.46   3
  -1   2  -7 32468.9 2505.08   1
  -1  -2  -7 37326.9 2506.61   1
  -1  -2  -7 32805.7 2504.41   1
  -1   2  -7 35812.0 2505.74   1
  -1   2  -8 3866.89 343.368   2
  -1   2  -8 3988.36 344.880   2
  -1   2  -8 4474.02 343.042   3
  -1  -2  -8 4312.28 344.065   3
  -1  -2  -8 3642.82 344.963   3
  -1   2  -8 4248.22 344.513   3
  -1  -2  -8 5480.76 348.601   1
  -1   2  -8 4118.46 345.696   1
  -1   2  -8 4684.72 346.455   1
  -1  -2  -8 4710.26 345.176   1
  -1  -2  -9 2661.29 220.167   2
  -1   2  -9 2712.45 219.929   2
  -1  -2  -9 2515.58 221.500   2
  -1   2  -9 2249.64 220.031   2
  -1   2  -9 2542.78 217.831   3
  -1  -2  -9 2940.17 220.034   3
  -1   2  -9 2363.39 219.576   3
  -1  -2  -9 2667.71 221.209   3
  -1  -2  -9 3267.78 225.423   1
  -1   2  -9 3162.89 223.164   1
  -1   2  -9 2768.73 221.298   1
  -1  -2  -9 2772.93 220.542   1
  -1  -2 -10-2.50354 44.1630   2
  -1   2 -10 109.983 43.9376   2
  -1  -2 -10 69.9385 49.7455   2
  -1   2 -10 32.5861 45.0441   2
  -1   2 -10 167.060 40.7269   3
  -1  -2 -10 7.00298 42.4174   3
  -1   2 -10 75.2480 44.4079   3
  -1  -2 -10 55.7558 47.9695   3
  -1   2 -10 76.8367 52.1862   1
  -1  -2 -10 58.2611 55.3820   1
  -1  -2 -10 32.8568 47.0049   1
  -1   2 -10 5.26893 49.3414   1
  -1   2 -11 119.631 51.4570   2
  -1  -2 -11 145.888 51.0675   2
  -1  -2 -11 84.8742 56.7394   2
  -1   2 -11 129.464 55.2100   2
  -1   2 -11 180.062 46.5349   3
  -1  -2 -11 248.899 50.7348   3
  -1   2 -11 153.577 51.3651   3
  -1  -2 -11 99.1220 55.1040   3
  -1   2 -11 249.012 61.4933   1
  -1  -2 -11 158.030 65.7350   1
  -1  -2 -11 200.174 58.9440   1
  -1   2 -11 127.949 55.0162   1
  -1   2 -12 120.120 58.9107   2
  -1  -2 -12 162.982 66.0570   3
  -1   2 -12 91.6155 58.1552   3
  -1   2 -12 144.598 54.4601   3
  -1  -2 -12 208.363 60.3374   3
  -1   2 -12 181.658 63.2365   1
  -1  -2 -12 138.465 61.2408   1
  -1  -2 -12 262.987 58.4901   2
  -1   2 -12 202.690 59.2824   2
  -1  -2 -13 2678.27 245.284   2
  -1  -2 -13 3002.48 250.253   2
  -1   2 -13 3097.02 243.599   3
  -1  -2 -13 3070.09 246.329   3
  -1   2 -13 2701.78 244.627   3
  -1  -2 -13 2657.33 247.501   3
  -1   2 -13 2882.40 249.412   1
  -1  -2 -13 3408.72 252.206   1
  -1   2 -13 2943.37 247.566   1
  -1  -2 -14 106.280 65.7908   2
  -1   2 -14-12.5873 68.3245   2
  -1   2 -14 89.1402 74.0744   2
  -1  -2 -14 116.217 81.2230   2
  -1   2 -14 35.8651 64.5448   3
  -1   2 -14 72.1335 68.9021   3
  -1   2 -14 103.371 80.0597   1
  -1  -2 -14 132.266 84.2768   1
  -1  -2 -14 74.5508 70.8595   1
  -1   2 -14 3.33847 77.8100   1
  -1  -2 -15 65.5475 74.3534   2
  -1   2 -15-92.6556 78.0099   2
  -1  -2 -15-12.6055 85.0349   2
  -1   2 -15-101.240 77.8489   2
  -1  -2 -15 3.41272 79.6709   3
  -1   2 -15 18.8906 74.8382   3
  -1  -2 -15 149.166 81.0762   3
  -1  -2 -15 8.17171 90.6667   1
  -1   2 -15 58.0479 83.8851   1
  -1   2 -15 80.9810 81.3263   1
  -1  -2 -15 64.6807 80.3847   1
  -1  -2 -16 13.6624 77.1986   2
  -1   2 -16 107.267 79.2132   2
  -1   2 -16 86.2610 81.8763   2
  -1  -2 -16 43.7917 94.7810   2
  -1  -2 -16-3.18199 74.9627   3
  -1  -2 -16 160.172 89.5459   3
  -1   2 -16 90.8056 84.8716   3
  -1  -2 -16 162.096 95.8753   1
  -1   2 -16 153.353 90.6613   1
  -1   2 -16 14.6782 84.4193   1
  -1  -2 -16 135.050 82.8531   1
  -1  -2 -17 85.0052 83.1540   2
  -1   2 -17 93.8531 82.5966   2
  -1  -2 -17 122.612 96.6228   2
  -1   2 -17 61.1541 86.9296   2
  -1  -2 -17 9.94146 78.6095   3
  -1   2 -17 62.7049 84.9428   3
  -1  -2 -17 145.384 94.2529   3
  -1   2 -17 47.6438 91.8038   3
  -1   2 -17 62.7272 94.4729   1
  -1  -2 -17 106.301 100.364   1
  -1   2 -17-7.60902 96.2678   1
  -1  -2 -17 191.886 91.5337   1
  -1   2 -18 57.5447 87.8611   2
  -1  -2 -18 124.220 85.9541   2
  -1   2 -18-101.222 92.5826   2
  -1  -2 -18 28.1231 101.924   2
  -1  -2 -18 96.2626 86.9090   3
  -1   2 -18 84.2933 82.0840   3
  -1  -2 -18 140.585 95.2581   3
  -1   2 -18 58.0684 93.3976   3
  -1  -2 -18 22.8791 107.834   1
  -1   2 -18 34.5201 99.9877   1
  -1   2 -18-42.1354 100.204   1
  -1  -2 -18 3.80992 95.3165   1
   1   3 -18-28.0544 84.0974   2
  -1   3  18 164.492 81.6231   2
   1  -3 -18-32.6597 86.4800   2
   1   3 -18-17.9655 97.8229   2
   1   3 -18 17.8666 77.0504   3
  -1   3  18 203.210 86.2775   3
   1  -3 -18 83.4717 84.8117   3
   1   3 -18 19.5157 92.4771   3
  -1   3  18 34.5603 98.3343   1
   1   3 -18 102.602 96.2357   1
   1  -3 -18 122.791 96.2004   1
   1   3 -18 96.0912 102.264   1
   1   3 -17-8.64583 93.3474   2
  -1   3  17 76.9810 79.6289   3
   1  -3 -17 32.1502 77.2590   3
   1   3 -17 158.292 88.7915   1
   1  -3 -17-18.0142 90.1562   1
  -1   3  17 8.36567 89.6053   1
   1   3 -17-33.8933 103.924   1
   1   3 -17-24.1616 83.5229   2
  -1   3  17 3.45965 76.0118   2
   1  -3 -17 63.2348 80.2852   2
   1  -3 -16 23.6976 76.1013   2
  -1   3  16 73.3431 73.9496   2
   1   3 -16-3.30259 74.5960   2
   1   3 -16-11.6572 80.4759   2
  -1   3  16 43.0500 75.5191   3
   1   3 -16 34.6956 68.0678   3
   1  -3 -16 40.0827 73.1238   3
   1   3 -16 3.49817 77.3559   3
   1   3 -16 97.9453 98.6742   1
   1  -3 -16 31.2422 81.8224   1
  -1   3  16 96.7215 87.0536   1
   1   3 -16 78.0144 81.3542   1
   1   3 -15 681.314 92.6453   2
  -1   3  15 670.823 91.4225   2
   1  -3 -15 794.777 97.0072   2
   1   3 -15 749.874 101.708   2
   1  -3 -15 618.232 92.0229   3
  -1   3  15 542.133 91.3543   3
   1   3 -15 734.088 85.7539   3
   1   3 -15 608.654 95.3423   3
   1   3 -15 759.612 114.163   1
  -1   3  15 903.847 104.278   1
   1   3 -15 834.456 101.816   1
   1  -3 -15 539.007 96.6870   1
  -1   3  14 528.418 78.2619   2
   1  -3 -14 259.700 73.6897   2
   1   3 -14 258.280 78.1493   2
   1   3 -14 395.656 65.4498   3
   1   3 -14 378.306 72.3908   3
   1   3 -14 361.502 92.3820   1
   1   3 -14 210.831 73.1333   1
  -1   3  14 249.913 75.4164   1
   1  -3 -14 415.104 78.5934   1
  -1   3  13 580.861 75.8516   2
   1   3 -13 417.481 71.2106   2
   1   3 -13 399.465 76.8719   2
   1   3 -13 546.853 65.1706   3
   1  -3 -13 333.185 69.3343   3
  -1   3  13 441.909 68.8448   3
  -1   3  13 399.480 76.8275   1
   1   3 -13 631.639 91.8012   1
   1   3 -13 440.184 72.3512   3
   1   3 -12 313.881 65.2505   1
   1  -3 -12 293.179 62.1423   1
   1   3 -12 204.559 57.3921   2
  -1   3  12 229.695 59.1852   2
   1  -3 -12 330.858 60.8293   2
   1  -3 -12 295.849 56.6580   3
   1   3 -12 293.799 49.4489   3
  -1   3  12 243.744 57.8551   3
  -1   3  11 4312.35 346.496   1
  -1  -3  11 4612.50 349.346   1
   1  -3 -11 4084.16 346.679   1
   1   3 -11 4027.12 346.502   1
   1  -3 -11 4056.13 345.443   2
   1   3 -11 4131.63 345.083   2
  -1   3  11 4522.65 347.485   2
  -1  -3  11 4401.93 344.763   2
   1   3 -11 4389.58 343.555   3
   1  -3 -11 4476.13 345.465   3
  -1  -3  11 4143.83 342.814   3
  -1   3  11 4474.39 345.716   3
   1   3 -10 771.232 79.4083   1
  -1   3  10 743.533 78.9946   1
   1  -3 -10 747.838 80.8499   1
  -1  -3  10 892.005 85.1993   1
  -1   3  10 762.548 79.6582   2
   1   3 -10 818.275 76.8957   2
   1  -3 -10 684.893 77.4188   2
  -1  -3  10 691.312 75.7282   2
  -1   3  10 842.920 79.0856   3
   1   3 -10 817.633 73.5640   3
   1  -3 -10 930.976 77.5539   3
  -1  -3  10 729.606 72.8463   3
  -1  -3   9 14805.3 1062.56   1
   1   3  -9 13261.0 1060.88   1
   1  -3  -9 13780.1 1060.89   1
  -1   3   9 11765.7 1060.28   1
  -1   3   9 14049.4 1061.10   2
  -1  -3   9 13115.3 1059.67   2
   1  -3  -9 12601.5 1060.25   2
   1   3  -9 12880.7 1059.64   2
   1  -3  -9 14172.9 1060.36   3
   1   3  -9 13160.0 1058.50   3
  -1   3   9 14250.3 1060.75   3
  -1  -3   9 14056.6 1058.64   3
  -1   3   8 4377.93 326.077   1
  -1  -3   8 5025.01 327.865   1
   1   3  -8 4652.36 326.170   1
   1  -3  -8 4463.12 325.796   1
   1   3  -8 4400.38 324.489   2
  -1  -3   8 4729.17 324.608   2
   1  -3  -8 5047.01 326.213   2
  -1  -3   8 4514.84 322.839   3
  -1   3   8 5410.94 327.167   3
   1  -3  -8 4887.64 325.420   3
   1  -3  -7 383.159 44.8675   1
  -1  -3   7 451.717 44.8146   1
  -1   3   7 347.807 44.1548   1
   1   3  -7 420.236 44.5858   1
   1  -3  -7 313.435 41.6380   2
  -1  -3   7 339.452 41.1076   2
   1   3  -7 317.156 40.3435   2
  -1   3   7 322.161 42.4474   2
   1  -3  -7 311.809 41.2459   3
  -1   3   7 361.154 44.9121   3
   1   3  -6 69.8610 25.9488   1
   1  -3  -6 22.0711 26.3549   1
  -1   3   6 25.6102 25.1530   1
  -1  -3   6 69.4508 27.5927   1
  -1   3   6 81.6726 26.1563   2
  -1  -3   6 60.1679 23.3675   2
   1   3  -6 88.9809 18.8692   3
  -1  -3   6 94.5192 19.0257   3
  -1   3   6 54.7110 25.0819   3
   1  -3  -6 81.4840 25.8920   3
  -1  -3   5 77972.4 6125.07   1
   1   3  -5 81970.3 6125.13   1
   1  -3  -5 80736.3 6125.20   1
  -1   3   5 72078.4 6124.78   1
  -1   3   5 85979.5 6125.52   2
   1   3  -5 75083.1 6124.14   2
  -1  -3   5 65390.4 6123.17   3
   1  -3  -5 92246.3 6125.29   3
  -1   3   5 92491.7 6125.39   3
   1   3  -5 78355.8 6123.33   3
   1   3  -4 6180.41 504.984   1
  -1   3   4 6149.29 505.179   2
  -1  -3   4 5595.97 504.150   2
   1   3  -4 5914.51 504.159   2
  -1  -3   4 7027.79 503.635   3
   1   3  -4 6839.31 503.352   3
   1   3  -3 93355.2 7089.17   2
   1  -3  -3 92484.6 7090.13   2
  -1  -3   3 69729.2 7088.87   2
  -1   3   3 96314.9 7090.10   3
  -1  -3   3 92617.7 7088.45   3
   1   3  -3 81524.8 7089.57   1
   1  -3  -3 100844. 7090.42   1
  -1   3   3 95845.7 7090.46   1
  -1  -3   3 95937.1 7089.87   1
   1   3  -3 94613.4 7088.43   3
   1   3  -2 174882. 13028.6   2
  -1  -3   2 165217. 13028.6   2
   1  -3  -2 166146. 13029.8   2
  -1   3   2 191051. 13029.9   3
   1  -3  -2 160375. 13029.8   1
  -1   3   2 194839. 13030.2   1
   1   3  -2 177712. 13029.2   1
  -1  -3   2 176733. 13029.2   1
  -1  -3   2 145955. 13028.2   3
   1  -3  -2 186067. 13029.8   3
   1   3  -1 7302.45 542.864   3
   1   3  -1 6428.57 542.731   1
  -1  -3   1 5500.98 542.652   1
   1  -3  -1 6821.32 543.630   2
  -1   3   1 6438.01 543.822   2
  -1  -3   1 7482.21 542.380   2
  -1  -3   1 6992.05 542.751   3
  -1   3   1 7650.15 543.905   1
   1  -3  -1 7370.60 543.791   1
   1  -3  -1 7653.30 543.992   3
  -1   3   0-7.23611 11.2457   3
  -1  -3   0 12.3995 8.60555   2
   1   3   0-22.0021 9.11241   2
  -1  -3   0 1.92039 3.91818   1
   1  -3   0-17.1747 13.7311   1
  -1   3   0 20.0917 13.8094   1
   1  -3   0-2.58436 11.5792   3
  -1  -3   0 5.68698 13.3132   3
   1   3   0 7.53574 13.8338   3
  -1   3   0-16.4316 13.7435   2
   1  -3   0 8.24564 13.9184   2
   1   3   1 94163.8 6759.02   3
  -1  -3  -1 71534.9 6758.67   3
  -1  -3  -1 97292.9 6757.81   1
   1   3   1 64366.9 6757.69   1
   1  -3   1 72078.3 6758.29   2
  -1   3  -1 94511.3 6758.73   2
  -1  -3  -1 102827. 6758.69   2
   1   3   1 78234.3 6758.22   2
  -1   3  -1 100166. 6758.89   1
   1  -3   1 100766. 6758.96   1
   1  -3   1 87743.6 6758.33   3
  -1   3  -1 101684. 6758.54   3
  -1  -3  -2 78.3901 18.4822   2
   1  -3   2 50.6586 16.7256   2
  -1   3  -2 50.5324 17.7357   2
  -1  -3  -2 44.3392 15.6506   2
  -1  -3  -2 109.662 17.6956   1
   1  -3   2 57.3625 18.0551   1
  -1   3  -2 115.535 18.5320   1
  -1  -3  -2 59.2724 20.1260   3
   1  -3   2 97.9603 15.7770   3
  -1   3  -2 114.373 15.0521   3
  -1  -3  -2 102.067 16.1403   3
  -1  -3  -2 68.7228 14.7206   1
  -1   3  -3 212.354 26.3884   2
   1  -3   3 196.237 26.2294   2
  -1  -3  -3 232.297 28.8637   2
   1  -3   3 179.542 26.4768   1
  -1  -3  -3 328.138 28.5790   1
  -1  -3  -3 211.391 26.0673   2
   1  -3   3 221.705 24.3062   3
  -1   3  -3 220.410 24.6872   3
  -1  -3  -3 239.636 25.7821   1
  -1  -3  -3 239.029 25.6971   3
   1  -3   4 96055.0 7247.70   3
  -1   3  -4 92919.4 7247.36   3
  -1  -3  -4 91690.0 7247.75   1
  -1   3  -4 88257.3 7248.23   1
   1  -3   5 24103.7 2187.27   2
  -1   3  -5 27508.1 2187.54   2
  -1   3  -5 29669.5 2188.01   1
   1  -3   5 33603.3 2188.94   1
  -1  -3  -5 30070.9 2187.66   2
   1   3   5 24926.9 2186.78   2
   1  -3   5 27532.8 2186.76   3
   1   3   5 26973.6 2187.10   3
  -1  -3  -5 31970.9 2187.70   3
   1   3   5 25597.0 2187.06   1
  -1   3  -6 271.218 40.9562   2
   1  -3   6 298.030 42.9919   2
   1  -3   6 453.365 49.9830   1
  -1   3  -6 504.286 43.7949   1
  -1  -3  -6 365.698 41.1978   2
  -1   3  -6 314.809 39.2076   3
  -1  -3  -6 320.046 39.8556   3
  -1  -3  -6 298.144 39.5797   1
   1  -3   7 1999.70 173.925   2
  -1   3  -7 2088.04 173.097   2
   1  -3   7 2178.90 176.312   1
  -1  -3  -7 2233.60 173.076   2
  -1   3  -7 2238.08 172.104   3
   1  -3   7 1664.78 171.246   3
  -1  -3  -7 2359.96 172.913   3
  -1  -3  -7 2160.11 172.439   1
  -1   3  -8 900.062 88.9480   2
  -1  -3  -8 879.489 92.2544   2
  -1  -3  -8 1208.20 95.6349   1
  -1   3  -8 804.680 86.9271   2
  -1  -3  -8 983.604 90.2898   2
  -1   3  -8 1008.20 90.0105   3
  -1  -3  -8 1137.67 93.3783   3
  -1  -3  -8 1134.18 89.7016   3
  -1   3  -8 1008.88 86.1105   3
  -1  -3  -8 984.624 89.6070   1
  -1   3  -9 8611.05 747.021   2
  -1  -3  -9 9488.71 748.631   2
  -1  -3  -9 11102.1 750.902   1
  -1  -3  -9 9886.88 747.539   2
  -1   3  -9 9111.17 746.128   2
  -1  -3  -9 8304.76 747.490   3
  -1   3  -9 8967.78 746.590   3
  -1   3  -9 9692.72 745.546   3
  -1  -3  -9 9839.51 747.043   3
  -1  -3  -9 9878.42 747.404   1
  -1   3 -10 1047.13 114.931   2
  -1  -3 -10 1341.56 121.701   1
  -1   3 -10 1323.33 112.838   2
  -1   3 -10 1227.10 114.320   3
  -1  -3 -10 1044.77 115.944   3
  -1  -3 -10 1392.96 113.379   3
  -1   3 -10 1352.64 109.929   3
  -1  -3 -10 1287.30 116.383   1
  -1   3 -11 7604.36 693.821   2
  -1  -3 -11 7735.47 694.669   2
  -1  -3 -11 10521.4 699.044   1
  -1   3 -11 8986.92 694.191   3
  -1  -3 -11 8123.78 695.026   3
  -1  -3 -11 9615.19 695.193   1
  -1   3 -11 8586.43 692.117   3
  -1  -3 -11 9375.05 694.172   3
  -1   3 -11 8919.49 693.952   2
  -1  -3 -11 8530.83 694.109   2
  -1   3 -12 21.9669 57.7381   2
  -1   3 -12 104.862 57.1829   2
  -1  -3 -12-13.1817 61.8589   3
  -1   3 -12 97.6643 58.8140   3
  -1   3 -12 93.4863 48.7104   3
  -1  -3 -12-8.90627 59.7991   3
  -1  -3 -12 100.417 61.1316   1
  -1  -3 -13 12.0340 83.9524   1
  -1  -3 -13 38.8905 61.6052   2
  -1   3 -13 80.3811 64.9552   3
  -1   3 -13 55.4324 56.0686   3
  -1  -3 -13-59.7756 65.5436   3
  -1  -3 -13-32.4196 68.2423   2
  -1  -3 -14 717.503 103.200   2
  -1   3 -14 754.810 99.3712   2
  -1  -3 -14 980.580 118.193   1
  -1   3 -14 777.640 98.8674   2
  -1  -3 -14 570.360 94.0373   2
  -1  -3 -14 747.523 104.652   3
  -1   3 -14 826.042 97.9907   3
  -1   3 -14 818.920 90.8548   3
  -1  -3 -14 834.841 100.816   1
  -1   3 -15 775.614 103.906   2
  -1  -3 -15 824.871 113.143   2
  -1   3 -15 640.931 112.350   1
  -1  -3 -15 962.944 116.240   1
  -1  -3 -15 755.567 101.558   2
  -1   3 -15 858.919 103.486   2
  -1  -3 -15 671.908 108.318   3
  -1   3 -15 870.667 105.757   3
  -1  -3 -15 793.493 100.784   3
  -1   3 -15 881.077 102.071   3
  -1   3 -15 795.187 109.134   1
  -1  -3 -15 730.916 107.338   1
  -1  -3 -16-39.6447 95.5103   2
  -1   3 -16-7.80340 81.3525   2
  -1   3 -16 56.6473 89.6850   1
  -1  -3 -16-38.3503 93.5146   1
  -1  -3 -16 44.6641 78.4272   2
  -1   3 -16 89.5247 79.0167   2
  -1  -3 -16 33.4049 87.1676   3
  -1  -3 -16 67.9385 76.7097   3
  -1   3 -16-3.68126 87.6738   1
  -1  -3 -16 110.043 85.5048   1
  -1   3 -17 166.491 88.7593   2
  -1  -3 -17 164.318 98.0614   2
  -1   3 -17 276.748 98.1547   1
  -1  -3 -17 261.088 103.273   1
  -1   3 -17 215.012 85.7035   2
  -1  -3 -17 266.996 85.1363   2
  -1  -3 -17 225.785 96.9961   3
  -1   3 -17 202.798 91.4018   3
  -1  -3 -17 151.422 82.6046   3
  -1   3 -17 236.114 87.9705   3
  -1   3 -17 331.889 98.8015   1
  -1  -3 -17 224.894 94.4309   1
  -1   3 -18 46.9105 92.6069   2
  -1  -3 -18-14.1164 102.859   2
  -1   3 -18 21.6116 103.555   1
  -1  -3 -18-50.3004 105.785   1
  -1   3 -18-10.7531 86.1798   2
  -1  -3 -18 101.457 91.0942   2
  -1   3 -18-4.08141 94.0585   3
  -1  -3 -18 31.4658 97.6508   3
  -1  -3 -18-48.7693 88.0646   3
  -1   3 -18 47.8530 82.1296   3
  -1  -3 -18-121.531 100.197   1
  -1   3 -18 70.7803 102.328   1
   1   4 -18 134.013 100.339   2
   1   4 -18 50.3767 103.578   1
   1  -4 -18 94.9919 85.3837   2
  -1   4  18 57.5447 82.1123   2
   1   4 -18 42.8116 85.8158   2
   1   4 -18 73.2333 86.6823   3
   1   4 -18 163.637 96.0092   1
   1  -4 -18 37.4219 95.4240   1
  -1   4  18 51.8738 96.7829   1
  -1   4  18-23.6923 83.7323   3
   1  -4 -18-49.0008 84.0776   3
   1   4 -17 226.266 98.2915   1
   1   4 -17 161.101 85.2728   2
   1  -4 -17 88.4708 84.5758   2
  -1   4  17 317.129 83.0676   2
   1   4 -17 154.546 95.3576   2
  -1   4  17 391.730 85.0508   3
   1   4 -17 272.575 75.2545   3
   1  -4 -17 297.852 82.5006   3
   1  -4 -17 277.655 92.7016   1
   1   4 -17 328.139 93.6961   1
  -1   4  17 351.843 97.0721   1
   1   4 -16-57.4398 85.7097   2
   1   4 -16 68.3920 91.8693   1
   1   4 -16-13.1041 76.8515   2
   1  -4 -16 27.2987 76.5570   2
  -1   4  16-33.6022 72.7951   2
   1   4 -16-30.5793 79.8130   3
  -1   4  16 150.589 75.1139   3
   1  -4 -16 78.6443 75.5602   3
   1   4 -16-41.4779 65.8942   3
  -1   4  16-48.4140 86.5721   1
   1  -4 -16-79.9324 86.2394   1
   1   4 -16-56.9808 81.9852   1
   1   4 -15 131.846 79.4660   2
   1   4 -15 201.457 98.6050   1
   1   4 -15 202.339 72.9070   2
  -1   4  15 286.871 75.1862   2
   1  -4 -15 157.244 73.0692   2
   1   4 -15 120.793 75.2461   3
   1  -4 -15 114.378 70.4854   3
  -1   4  15 183.754 70.5161   3
   1   4 -15 157.586 61.7199   3
   1  -4 -15 119.951 78.7312   1
  -1   4  15 220.170 80.2350   1
   1   4 -15 187.683 79.4467   1
   1   4 -14 140.649 84.3531   1
   1  -4 -14-59.4022 66.1124   2
  -1   4  14 19.7904 68.6966   2
   1   4 -14 56.0733 67.1383   3
  -1   4  14 106.184 65.6390   3
   1   4 -14 13.6264 56.9450   3
  -1   4  14 13.5334 68.5445   1
   1  -4 -14 3.17436 70.3766   1
   1   4 -14 74.7177 71.9928   1
   1   4 -13 74.4110 59.7569   2
   1   4 -13 36.2929 81.1719   1
   1   4 -13 86.6214 56.8146   3
   1   4 -13-3.07401 66.0871   1
   1  -4 -13 66.1239 67.0063   1
  -1   4  13-12.8125 65.0601   1
   1   4 -13-10.4580 49.8497   3
   1  -4 -13 70.7166 56.7102   3
  -1   4  13 64.5742 59.3987   3
   1  -4 -13-8.89982 60.6174   2
   1   4 -13 83.2950 57.7157   2
  -1   4  13 31.2985 62.7724   2
   1   4 -12 1373.33 132.986   2
   1  -4 -12 1527.21 130.554   2
   1   4 -12 1532.43 129.181   2
   1   4 -12 1261.84 128.672   3
   1   4 -12 1423.86 124.852   3
   1  -4 -12 1454.71 129.511   3
  -1   4  12 1487.66 130.602   3
   1  -4 -12 1379.08 133.059   1
   1   4 -12 1457.90 132.930   1
   1   4 -11 1830.26 167.447   2
   1   4 -11 1442.38 162.566   3
   1   4 -11 1914.35 163.881   2
   1  -4 -11 1750.00 165.187   2
  -1   4  11 2020.71 167.605   2
   1  -4 -11 1875.44 167.266   1
   1   4 -11 1922.18 166.972   1
  -1   4  11 1938.93 166.497   1
   1   4 -11 2167.05 161.672   3
   1  -4 -11 2088.51 164.882   3
  -1   4  11 2159.68 166.388   3
   1   4 -11 2294.92 174.465   1
   1  -4 -10 455.037 58.5909   3
   1   4 -10 601.495 53.9434   3
  -1   4  10 510.843 62.5104   3
   1  -4 -10 500.169 62.4009   1
   1   4 -10 495.194 61.9476   1
  -1   4  10 416.742 61.2502   1
   1   4 -10 394.593 57.3259   2
  -1   4  10 422.363 61.8036   2
   1  -4 -10 520.695 62.3637   2
  -1   4   9 1797.39 148.849   3
   1   4  -9 1852.56 144.789   3
   1  -4  -9 1760.68 148.212   3
  -1  -4   9 1860.57 144.470   3
  -1   4   9 1711.51 148.702   1
  -1  -4   9 2034.96 152.800   1
   1  -4  -9 1662.37 148.918   1
   1   4  -9 1665.24 148.967   1
  -1   4   9 1731.07 149.005   2
   1  -4  -9 1655.64 148.689   2
  -1  -4   9 1846.86 146.794   2
   1   4  -9 1597.23 146.947   2
   1  -4  -8 4573.75 474.941   3
  -1   4   8 7728.42 478.601   3
  -1   4   8 5875.48 476.324   1
   1  -4  -8 5434.20 476.178   1
   1   4  -8 5987.71 476.577   1
  -1  -4   8 7181.35 478.686   1
  -1   4   8 6250.71 477.113   2
  -1  -4   8 5995.22 475.061   2
   1   4  -8 6023.59 475.204   2
  -1   4   7 6794.36 461.927   3
   1  -4  -7 5797.51 460.167   3
   1   4  -7 5656.15 457.648   3
  -1  -4   7 6030.88 457.753   3
  -1   4   7 5409.16 460.177   1
   1   4  -7 5815.27 460.523   1
  -1  -4   7 6543.18 461.887   1
   1  -4  -7 5703.12 460.379   1
  -1  -4   7 5560.80 458.990   2
   1   4  -7 5605.52 459.016   2
  -1   4   7 5419.05 460.117   2
   1  -4  -6 14656.7 1198.54   3
   1   4  -6 14495.5 1196.54   3
  -1  -4   6 15079.0 1196.59   3
  -1   4   6 16919.2 1199.28   3
   1   4  -6 15436.2 1198.93   1
  -1  -4   6 16889.4 1199.78   1
  -1   4   6 15469.6 1198.93   1
   1  -4  -6 16934.6 1199.40   1
  -1  -4   6 12846.3 1197.30   2
   1  -4  -6 15271.8 1198.91   2
  -1   4   6 17206.8 1199.58   2
  -1  -4   5 19138.5 1488.02   3
   1  -4  -5 20516.3 1490.13   3
  -1   4   5 21058.6 1490.46   3
   1   4  -5 19322.5 1487.94   3
  -1   4   5 16210.8 1489.57   1
  -1  -4   5 21188.7 1490.74   1
   1   4  -5 19226.2 1490.02   1
   1  -4  -5 16525.8 1489.75   1
   1  -4  -5 19381.9 1490.36   2
   1   4  -5 17991.9 1488.88   2
  -1  -4   4 13484.9 1028.28   3
   1   4  -4 14538.6 1028.17   3
  -1   4   4 14624.8 1030.66   3
  -1  -4   4 11573.7 1029.03   2
   1   4  -4 12715.3 1029.12   2
  -1   4   4 11020.1 1029.82   1
   1   4  -4 11513.2 1029.81   1
  -1  -4   3 47643.7 4301.26   3
   1  -4  -3 59125.9 4303.72   1
  -1  -4   3 65487.2 4303.52   1
   1   4  -3 61680.5 4303.11   1
  -1  -4   3 63583.2 4302.33   2
   1  -4  -3 59664.8 4303.60   2
   1   4  -3 58776.3 4302.12   2
   1   4  -2 75124.4 6146.26   2
  -1  -4   2 81807.2 6146.34   2
   1  -4  -2 76654.4 6147.84   2
  -1   4   2 74233.8 6147.76   2
  -1  -4   2 78500.6 6145.95   3
   1  -4  -2 79150.1 6147.78   3
   1  -4  -2 77163.5 6147.70   1
  -1   4   2 84665.3 6148.09   1
   1   4  -2 77072.8 6147.01   1
  -1  -4   2 81109.9 6147.23   1
  -1  -4   1 54894.9 87.6251   3
  -1   4   1 43663.2 111.658   2
   1  -4  -1 46284.1 112.815   2
  -1   4   1 44146.5 112.830   3
   1  -4  -1 50706.2 119.510   3
   1   4  -1 50068.3 73.8297   1
  -1   4   1 44290.7 108.407   1
   1  -4  -1 47439.0 110.821   1
  -1  -4   0 70077.7 4736.22   2
  -1  -4   0 62596.2 4736.87   3
  -1  -4   0 70244.9 4736.08   2
   1  -4   0 58399.3 4736.91   2
  -1   4   0 61974.6 4736.93   2
   1  -4   0 65506.4 4736.92   3
  -1   4   0 63700.2 4736.84   3
  -1  -4   0 47528.7 4736.29   3
  -1   4   0 57427.7 4736.99   1
   1  -4   0 40664.2 4736.61   1
   1  -4   1 166120. 9633.00   3
   1   4   1 91757.3 9631.51   1
  -1  -4  -1 111349. 9631.54   1
  -1  -4  -1 128126. 9632.34   2
   1   4   1 135775. 9632.32   2
   1   4   1 159843. 9633.13   3
  -1  -4  -1 154929. 9633.10   3
  -1   4  -1 123578. 9632.78   2
   1  -4   1 115472. 9632.64   2
  -1   4  -1 142489. 9633.12   1
   1  -4   1 115943. 9632.79   1
  -1   4  -1 149177. 9632.65   3
  -1  -4  -2 5297.71 559.180   1
   1   4   2 8152.29 559.815   1
  -1  -4  -2 7942.14 560.423   2
   1   4   2 7047.38 559.984   2
  -1  -4  -2 7322.41 560.524   3
   1   4   2 7846.49 560.622   3
  -1   4  -2 7359.84 560.704   1
   1  -4   2 7652.69 559.739   3
  -1   4  -2 7811.20 559.814   3
   1  -4   2 6602.15 560.403   1
  -1   4  -2 7160.34 560.335   2
   1  -4   2 6551.50 560.061   2
   1   4   3 7684.18 504.021   1
  -1  -4  -3 5430.48 503.185   1
  -1  -4  -3 6920.29 504.299   2
   1  -4   3 6048.09 503.907   2
   1  -4   3 6883.99 503.449   3
  -1   4  -3 7038.42 503.374   3
  -1   4  -3 5003.63 503.445   2
   1  -4   3 6522.70 504.359   1
   1   4   4 29611.9 2926.08   2
  -1   4  -4 37747.0 2927.08   1
   1  -4   4 36444.0 2925.90   3
  -1   4  -4 42028.7 2926.25   3
  -1  -4  -4 38958.6 2926.45   1
  -1  -4  -4 35636.9 2926.84   3
   1   4   4 43037.0 2927.34   3
  -1   4  -5 2256.30 200.929   2
   1  -4   5 2552.96 201.692   2
   1   4   5 2671.32 201.708   3
  -1  -4  -5 2729.71 202.170   2
   1   4   5 2531.63 201.327   2
   1  -4   5 2750.54 201.138   3
   1   4   5 2416.19 201.628   1
  -1   4  -5 2530.30 201.999   1
   1  -4   5 2099.46 202.000   1
  -1  -4  -6 506.979 53.5893   3
   1   4   6 511.201 52.5073   3
  -1  -4  -6 503.989 52.9829   2
   1   4   6 562.536 52.8388   2
   1  -4   6 600.215 55.8301   2
  -1   4  -6 544.225 55.7025   2
   1  -4   6 693.721 58.4459   1
  -1   4  -6 551.834 55.6938   1
   1   4   6 492.757 54.4952   1
  -1  -4  -6 448.090 52.5091   1
  -1   4  -7 109.221 34.0131   2
   1  -4   7 82.4595 36.0200   2
   1   4   7 127.143 32.5149   3
  -1  -4  -7 125.499 32.8639   3
  -1  -4  -7 143.133 34.0765   2
   1   4   7 86.5428 30.7545   2
   1  -4   7 87.0663 33.9874   3
  -1   4  -7 48.4393 26.7964   3
   1  -4   7 101.564 44.8802   1
  -1   4  -7 90.5281 35.5999   1
   1   4   7 94.2268 36.5058   1
  -1  -4  -7 54.3109 32.3949   1
  -1   4  -8 11108.4 941.234   2
  -1  -4  -8 13542.9 941.908   3
   1   4   8 12122.5 941.140   3
   1   4   8 11191.6 940.664   2
  -1  -4  -8 12459.4 941.586   2
  -1   4  -8 11544.3 940.110   3
  -1   4  -8 11654.3 941.907   1
  -1  -4  -8 11216.0 940.706   1
   1   4   8 12907.4 942.142   1
  -1   4  -9 267.078 53.7672   2
  -1   4  -9 365.684 46.3405   3
   1   4   9 420.955 51.9638   3
  -1  -4  -9 345.824 52.6081   3
  -1  -4  -9 371.384 54.2788   2
  -1   4  -9 370.804 49.9202   2
  -1   4  -9 392.646 50.1513   3
  -1   4  -9 556.809 58.9844   1
  -1  -4  -9 402.489 53.5114   1
  -1   4  -9 411.015 58.9642   1
   1   4   9 374.822 56.3463   1
  -1   4 -10 3523.47 310.223   2
  -1  -4 -10 4661.40 312.677   3
  -1   4 -10 3464.01 307.043   3
  -1   4 -10 4261.48 310.473   2
  -1  -4 -10 3907.44 311.061   2
  -1   4 -10 2847.51 307.553   3
  -1   4 -10 3927.43 312.204   1
  -1  -4 -10 4247.93 310.850   1
  -1   4 -10 4174.69 311.377   1
  -1   4 -11 2959.80 281.897   2
  -1  -4 -11 3220.92 284.194   2
  -1   4 -11 3680.35 278.882   3
  -1  -4 -11 3764.53 282.808   3
  -1   4 -11 3694.18 281.384   2
  -1  -4 -11 3505.01 281.752   2
  -1   4 -11 3170.22 280.684   3
  -1  -4 -11 3142.77 283.380   3
  -1  -4 -11 3878.74 288.023   1
  -1   4 -11 3479.43 282.989   1
  -1   4 -11 3231.14 282.317   1
  -1  -4 -11 3524.48 281.957   1
  -1   4 -12 1596.13 159.986   2
  -1  -4 -12 2155.00 162.792   3
  -1   4 -12 1899.88 156.202   3
  -1   4 -12 1756.18 159.524   2
  -1  -4 -12 1635.33 161.940   3
  -1   4 -12 1852.23 159.539   3
  -1  -4 -12 2273.33 171.016   1
  -1  -4 -12 1521.08 159.177   1
  -1  -4 -13 374.592 78.6808   2
  -1   4 -13 365.705 64.9764   3
  -1  -4 -13 341.131 72.3241   2
  -1   4 -13 388.215 72.3245   3
  -1   4 -13 395.932 79.1327   1
  -1  -4 -13 536.794 95.9906   1
  -1   4 -13 421.987 77.0461   1
  -1  -4 -14 891.676 106.799   2
  -1   4 -14 847.168 102.875   2
  -1   4 -14 757.154 93.8111   3
  -1  -4 -14 957.841 105.865   3
  -1   4 -14 849.677 100.972   2
  -1  -4 -14 638.488 98.9800   2
  -1  -4 -14 905.090 106.152   3
  -1   4 -14 851.325 100.517   3
  -1   4 -14 793.399 105.979   1
  -1  -4 -14 1013.49 119.378   1
  -1  -4 -14 885.698 104.739   1
  -1   4 -14 784.828 104.010   1
  -1   4 -15 82.7972 78.9998   2
  -1  -4 -15 148.122 84.0667   2
  -1  -4 -15-28.4098 71.2245   3
  -1   4 -15-39.1884 69.2673   3
  -1   4 -15-32.7438 75.7351   2
  -1  -4 -15-73.1024 72.6492   2
  -1   4 -15 89.2376 76.4774   3
  -1  -4 -15 58.9537 81.5234   3
  -1  -4 -15 160.438 102.284   1
  -1   4 -15-35.0918 85.2104   1
  -1  -4 -15-27.1764 79.5968   1
  -1   4 -15 63.4638 81.2085   1
  -1   4 -16 161.547 84.8405   2
  -1  -4 -16 128.541 94.5136   2
  -1  -4 -16 151.314 77.7150   3
  -1  -4 -16 117.542 77.7837   2
  -1   4 -16 89.1077 80.0476   2
  -1  -4 -16-8.48917 91.2685   3
  -1   4 -16-56.8252 87.5854   1
  -1  -4 -16 136.270 97.0748   1
  -1   4 -16 173.562 87.3274   1
  -1  -4 -16 67.2418 82.9984   1
  -1  -4 -17 325.857 102.838   2
  -1   4 -17 303.561 96.2123   2
  -1  -4 -17 518.754 89.5822   3
  -1   4 -17 258.684 90.5737   3
  -1  -4 -17 212.442 93.0654   2
  -1   4 -17 442.535 91.1766   2
  -1   4 -17 383.087 91.1911   3
  -1  -4 -17 493.370 105.401   3
  -1   4 -17 399.382 101.133   1
  -1  -4 -17 495.420 109.667   1
  -1   4 -17 474.262 101.924   1
  -1  -4 -17 224.238 97.4538   1
  -1   4 -18 4.25081 95.1910   2
  -1  -4 -18 137.099 105.072   2
  -1  -4 -18 59.9831 87.5657   3
  -1   4 -18 225.905 83.1477   3
  -1  -4 -18 177.333 94.3598   2
  -1   4 -18 195.889 91.6828   2
  -1  -4 -18 77.4031 103.360   3
  -1   4 -18 70.6281 85.8921   3
  -1  -4 -18 18.9854 101.497   1
  -1  -4 -18 114.230 109.902   1
  -1   5  18 20.6077 83.1530   3
   1  -5 -18 96.1380 84.0842   3
  -1   5  18 108.525 80.7112   2
   1  -5 -18 127.412 86.0494   2
   1   5 -18 81.6351 86.6712   2
   1   5 -18 79.9949 96.9311   2
   1   5 -18 36.6861 103.297   1
  -1   5  18 8.65531 97.8591   1
   1  -5 -18 59.9446 95.7870   1
   1   5 -18 133.367 96.8344   1
   1   5 -17 72.5302 91.8431   2
  -1   5  17-3.32074 80.3977   3
   1  -5 -17 33.2964 80.0766   3
   1   5 -17 96.3980 70.3734   3
   1   5 -17 92.0036 81.3130   2
  -1   5  17 73.6967 76.8430   2
   1  -5 -17 20.6117 82.0262   2
   1   5 -17 60.6699 80.3285   3
   1   5 -17 75.5409 97.0488   1
  -1   5  17 113.189 92.2420   1
   1  -5 -17 3.62895 90.8358   1
   1   5 -17 70.3326 89.9611   1
   1   5 -16 48.8757 87.8306   2
   1  -5 -16-19.2353 76.4987   3
   1   5 -16-67.8310 65.2850   3
  -1   5  16 25.6686 75.0815   3
   1   5 -16 58.5555 75.3733   2
   1  -5 -16-16.5910 73.1635   2
  -1   5  16 7.26314 80.4046   2
   1   5 -16 18.9799 74.5460   3
   1   5 -16 119.887 90.2504   1
   1   5 -16-57.0766 81.6769   1
  -1   5  16 155.831 81.9289   1
   1  -5 -16 41.9855 83.1866   1
   1   5 -15 185.534 81.0242   2
   1  -5 -15 73.8060 71.7974   3
  -1   5  15 135.417 72.6278   3
   1   5 -15 103.048 59.9523   3
  -1   5  15 146.524 75.4670   2
   1  -5 -15 181.703 72.1171   2
   1   5 -15 154.322 73.5511   2
   1   5 -15 220.998 75.7081   3
   1   5 -15 229.815 89.0464   1
   1   5 -15 177.799 79.1975   1
  -1   5  15 181.376 76.1603   1
   1  -5 -15 164.423 78.3723   1
   1   5 -14 740.661 76.9001   3
   1  -5 -14 602.274 88.1336   3
  -1   5  14 538.028 84.3797   3
   1  -5 -14 619.515 88.1606   2
  -1   5  14 583.545 90.1503   2
   1   5 -14 692.753 86.0839   3
   1   5 -14 758.539 101.118   1
  -1   5  14 729.193 90.4182   1
   1   5 -14 475.643 89.7088   1
   1  -5 -14 540.547 89.8822   1
   1   5 -13 70.4007 64.5222   2
   1   5 -13 32.0524 47.0697   3
   1   5 -13 45.1621 56.7592   2
  -1   5  13-28.6235 62.5022   2
   1  -5 -13 24.0462 60.2820   2
   1   5 -13 114.540 61.5462   3
   1   5 -13-16.1710 79.4544   1
   1   5 -13-9.24979 66.1722   1
  -1   5  13 9.41983 61.5315   1
   1  -5 -13 124.222 67.1338   1
   1  -5 -12 229.928 56.8260   3
  -1   5  12 185.492 55.3286   3
   1   5 -12 9.08544 43.8451   3
   1   5 -12 197.014 52.7544   2
   1   5 -12 195.829 58.1062   2
   1   5 -12 166.150 61.1076   1
   1  -5 -12 299.355 61.3948   1
   1   5 -11 729.799 81.1491   2
  -1   5  11 630.162 82.0158   3
   1   5 -11 764.811 72.4427   3
   1  -5 -11 893.305 81.2575   3
   1  -5 -11 692.685 80.5645   2
   1   5 -11 807.129 78.9309   2
  -1   5  11 865.736 83.6822   2
   1   5 -11 596.069 76.5896   3
   1   5 -11 916.396 92.8749   1
   1  -5 -11 689.560 82.8973   1
   1   5 -11 873.022 84.7470   1
  -1   5  11 626.282 81.0521   1
   1   5 -10 4669.63 426.024   2
  -1   5  10 5790.15 427.257   3
   1  -5 -10 5430.02 426.130   3
   1   5 -10 5538.62 423.231   3
  -1   5  10 5373.50 427.084   2
   1   5 -10 5446.42 425.104   2
   1   5 -10 4986.95 424.224   3
   1   5 -10 6153.86 431.553   1
   1   5 -10 5470.23 427.563   1
  -1   5  10 4876.83 426.322   1
   1  -5 -10 5234.80 427.024   1
   1   5  -9 1456.20 133.718   2
   1  -5  -9 1825.67 135.067   3
  -1   5   9 1858.91 136.032   3
  -1   5   9 1500.57 135.110   2
   1   5  -9 1579.36 132.261   2
   1   5  -9 1234.90 130.844   3
  -1   5   9 1535.19 135.034   1
   1   5  -9 1681.91 136.101   1
   1  -5  -9 1549.97 134.982   1
   1   5  -9 1748.67 140.743   1
   1  -5  -8 6014.83 447.928   3
   1   5  -8 5854.26 444.826   3
  -1   5   8 6287.47 449.363   3
   1  -5  -8 5640.02 447.689   2
   1   5  -8 5644.78 446.659   2
  -1   5   8 5260.50 447.635   2
   1   5  -8 5286.62 447.360   2
   1   5  -8 6344.50 451.246   1
   1   5  -8 5543.11 447.872   1
   1  -5  -8 5252.89 447.804   1
  -1   5   8 5035.32 447.332   1
   1   5  -7 76.6306 30.6564   2
   1  -5  -7 47.4771 30.6758   3
   1   5  -7 26.8746 18.8177   3
  -1   5   7 31.5553 29.7798   3
   1  -5  -7 53.0740 30.7040   2
   1   5  -7 22.9095 27.4945   2
   1   5  -7 12.6418 23.0392   3
   1   5  -7 4.74732 39.2100   1
   1   5  -7 18.4295 31.4818   1
   1  -5  -7 46.5920 33.4096   1
  -1   5   7-67.2926 30.0743   1
   1   5  -6 593.120 56.9455   2
   1   5  -6 598.521 52.2394   3
  -1   5   6 613.977 58.8795   3
   1  -5  -6 631.072 57.8603   3
   1  -5  -6 599.383 59.1931   2
   1   5  -6 620.513 53.9160   3
   1   5  -6 740.739 63.1469   1
   1  -5  -6 674.188 59.2476   1
  -1   5   6 669.380 58.4194   1
   1   5  -6 547.898 58.1931   1
   1   5  -5 2189.96 189.194   2
   1  -5  -5 2508.62 190.326   3
  -1   5   5 2252.76 190.531   3
   1   5  -5 2559.45 186.966   3
   1   5  -5 2428.42 188.676   2
   1  -5  -5 2101.01 190.546   2
  -1   5   5 2102.64 190.167   2
   1   5  -5 2111.19 187.263   3
   1   5  -5 2867.71 192.665   1
   1   5  -5 2682.97 190.536   1
  -1   5   5 2219.62 190.060   1
   1  -5  -5 2489.72 191.230   1
   1   5  -4 58712.2 4824.77   2
   1  -5  -4 59952.6 4826.24   2
  -1   5   4 54308.7 4825.83   2
   1   5  -4 66044.0 4823.75   3
   1  -5  -4 70048.2 4826.94   3
  -1   5   4 63066.9 4826.41   3
  -1   5   4 54848.5 4825.83   1
   1   5  -4 52520.2 4825.42   1
   1   5  -4 60667.0 4825.09   2
   1   5  -4 62658.1 4823.86   3
   1   5  -3 5667.62 485.839   1
   1   5  -3 6006.71 484.893   2
   1  -5  -3 6219.79 486.920   1
   1   5  -3 6820.93 486.928   1
   1   5  -3 6437.19 485.298   2
   1  -5  -2 19226.9 1812.26   3
   1   5  -2 24335.9 1810.76   2
  -1  -5   2 26751.7 1810.63   3
   1   5  -2 22227.2 1810.60   2
   1   5  -2 23135.7 1811.59   1
   1  -5  -2 26487.7 1812.92   2
  -1   5   2 25304.8 1812.72   2
   1  -5  -2 24387.9 1812.45   1
  -1   5   2 25704.5 1812.94   1
   1   5  -2 23698.4 1811.87   1
  -1  -5   2 19404.2 1810.52   3
  -1  -5   1 20020.5 1655.18   3
   1  -5  -1 19535.7 1656.15   3
  -1   5   1 18909.1 1656.07   3
  -1   5   1 17740.6 1655.85   2
   1  -5  -1 17056.7 1655.74   2
   1   5  -1 24234.9 1655.06   1
  -1   5   1 22550.4 1656.14   1
   1  -5  -1 16242.9 1655.70   1
   1   5  -1 25787.1 1655.13   1
  -1  -5   1 22731.1 1655.16   3
   1  -5   0 351.433 31.3986   1
  -1   5   0 497.877 32.3034   1
   1   5   0 476.308 27.1867   2
  -1  -5   0 509.059 27.1880   2
   1  -5   0 469.518 31.4156   2
  -1   5   0 421.840 30.7419   2
  -1  -5   0 549.463 29.7699   3
   1   5   0 365.738 29.1932   3
   1  -5   0 239.178 30.0167   3
  -1   5   0 365.030 30.2734   3
  -1  -5   0 216.025 25.2140   1
   1   5   1 20631.4 1514.22   2
  -1  -5  -1 19823.3 1513.97   2
  -1  -5  -1 22000.9 1514.82   3
   1   5   1 22009.8 1514.76   3
   1  -5   1 18091.6 1514.51   2
  -1   5  -1 20636.1 1514.58   2
   1  -5   1 16730.9 1513.98   3
  -1   5  -1 14913.1 1513.88   3
   1   5   1 19718.0 1513.26   1
  -1  -5  -1 21481.9 1513.34   1
  -1   5  -1 17784.8 1514.61   1
   1  -5   1 16677.3 1514.48   1
  -1  -5  -2 35254.7 2219.95   2
   1   5   2 34285.7 2219.94   2
  -1  -5  -2 34371.9 2220.52   3
   1  -5   2 23276.7 2219.42   2
  -1   5  -2 25148.3 2219.43   2
   1  -5   2 25491.8 2219.70   1
  -1   5  -2 29903.3 2220.25   1
  -1  -5  -2 25764.9 2218.63   1
   1   5   2 24089.0 2218.58   1
   1  -5   2 30712.3 2219.15   3
  -1   5  -2 32290.3 2219.32   3
  -1  -5  -3 1240.23 113.443   2
   1  -5   3 1469.51 114.159   2
  -1   5  -3 1531.42 114.638   2
   1   5   3 1328.78 114.499   3
  -1   5  -3 1561.57 112.659   3
   1  -5   3 1572.39 112.822   3
  -1  -5  -3 1250.38 112.655   1
   1   5   3 1262.31 112.908   1
   1   5   4 5790.45 432.027   2
  -1   5  -4 5896.99 430.641   3
   1  -5   4 6319.34 432.994   1
  -1   5  -4 4902.83 431.769   1
   1  -5   4 4983.84 430.388   3
  -1  -5  -4 6490.48 432.870   3
  -1  -5  -4 4615.44 430.849   1
  -1  -5  -5 4354.89 363.254   3
   1   5   5 5373.92 363.855   3
   1   5   5 4527.16 363.158   2
  -1   5  -5 4673.45 361.868   3
   1  -5   5 5242.82 363.733   2
  -1   5  -5 4769.06 363.087   2
   1  -5   5 4639.22 361.927   3
   1   5   5 4824.55 362.734   1
  -1   5  -5 4964.65 363.724   1
   1  -5   5 5785.16 364.996   1
  -1   5  -6 10055.6 725.242   1
   1  -5   6 11936.9 727.293   1
   1  -5   6 5978.55 723.222   2
  -1   5  -6 9119.41 724.359   2
  -1  -5  -6 9973.84 724.389   1
   1   5   6 8795.34 723.956   1
   1   5   6 11118.1 725.444   3
   1   5   6 7766.00 723.770   2
  -1  -5  -6 10347.6 725.240   2
  -1  -5  -7 140.217 36.5035   2
   1   5   7 69.5371 31.7160   2
  -1   5  -7 87.8244 36.2489   1
   1  -5   7 43.9712 46.3904   1
  -1   5  -7 80.0700 36.6522   2
   1  -5   7 102.211 38.0664   2
  -1   5  -7 109.995 27.5606   3
  -1  -5  -7 104.761 34.2877   3
   1   5   7 113.746 33.1397   3
   1   5   7 97.9635 36.0018   1
  -1  -5  -7 96.9505 33.7329   1
  -1  -5  -8 78.9437 39.2519   2
   1   5   8 54.2598 32.6611   2
   1  -5   8 97.4849 52.7028   1
  -1   5  -8 133.869 40.3745   1
   1  -5   8 40.4259 42.6696   2
  -1   5  -8 62.1997 40.4021   2
  -1   5  -8 81.7481 30.5957   3
   1  -5   8 77.6063 35.9417   3
   1   5   8 122.276 36.3918   3
  -1  -5  -8 112.314 39.3229   3
  -1  -5  -8 101.959 36.9184   1
   1   5   8 140.626 41.4837   1
  -1   5  -9 785.334 83.5943   2
   1   5   9 848.681 84.2728   2
  -1  -5  -9 935.005 87.3203   2
  -1   5  -9 968.258 89.5083   1
  -1   5  -9 737.020 86.5228   2
  -1   5  -9 812.957 81.4590   3
  -1   5  -9 1073.16 81.4375   3
  -1  -5  -9 1075.62 89.8054   3
   1   5   9 951.484 85.8077   3
   1   5   9 829.313 87.6281   1
  -1  -5  -9 893.608 87.5389   1
  -1   5  -9 940.626 91.1159   1
  -1   5 -10 9509.44 785.179   2
   1   5  10 8763.77 785.341   2
  -1  -5 -10 10063.7 786.386   2
  -1   5 -10 10226.2 787.505   1
  -1   5 -10 9286.22 786.365   2
  -1   5 -10 8114.55 784.117   3
  -1   5 -10 10710.1 784.182   3
  -1  -5 -10 10614.9 787.553   3
   1   5  10 10505.8 786.182   3
  -1  -5 -10 10052.7 786.299   1
   1   5  10 10968.6 787.809   1
  -1   5 -10 11358.5 788.981   1
  -1  -5 -11 346.077 59.6188   2
  -1   5 -11 256.618 56.8172   2
  -1   5 -11 295.685 63.5773   1
  -1   5 -11 277.537 59.7849   2
  -1   5 -11 299.175 54.2385   3
  -1   5 -11 292.604 49.3049   3
  -1  -5 -11 217.663 63.8487   3
  -1   5 -11 390.224 62.9492   1
  -1  -5 -11 274.086 62.1959   1
  -1   5 -12 2436.93 192.675   2
  -1  -5 -12 2357.11 200.518   1
  -1   5 -12 2331.84 193.646   2
  -1   5 -12 1948.66 189.948   3
  -1  -5 -12 2616.77 195.547   3
  -1   5 -12 2008.54 187.611   3
  -1  -5 -12 2272.53 192.921   1
  -1  -5 -13 131.047 66.1685   2
  -1  -5 -13 44.0388 82.5058   1
  -1   5 -13 116.070 72.4882   1
  -1  -5 -13 58.7436 76.2556   2
  -1  -5 -13 87.6096 71.5371   3
  -1   5 -13-225.072 60.3391   3
  -1   5 -13-195.315 55.2388   3
  -1   5 -13 3.29060 72.3885   1
  -1   5 -14 18.9983 69.7854   2
  -1  -5 -14 4.23690 95.5710   1
  -1   5 -14-55.5098 75.4515   1
  -1   5 -14-92.4940 73.1132   2
  -1   5 -14-2.91086 64.5252   3
  -1  -5 -14-95.7671 81.4342   3
  -1   5 -14-51.2711 65.6840   3
  -1  -5 -14-33.8273 69.6360   3
  -1   5 -14-33.8548 72.5350   1
  -1  -5 -14 41.8809 76.4672   1
  -1   5 -15 96.7261 78.9337   2
  -1  -5 -15 13.3900 75.0809   2
  -1  -5 -15 160.332 100.662   1
  -1   5 -15 92.9451 82.0463   1
  -1   5 -15 134.877 79.7308   2
  -1  -5 -15 137.123 82.2114   2
  -1  -5 -15 92.0415 86.3090   3
  -1   5 -15 161.555 74.3166   3
  -1  -5 -15 138.138 74.0272   3
  -1   5 -15 114.828 68.0942   3
  -1  -5 -15 118.502 81.1632   1
  -1   5 -15 102.687 82.5981   1
  -1   5 -16 174.094 80.5644   2
  -1  -5 -16 17.8053 82.6054   2
  -1  -5 -16 321.020 107.049   1
  -1   5 -16 245.758 89.2413   1
  -1   5 -16 364.896 88.6296   2
  -1  -5 -16 155.126 87.5799   2
  -1  -5 -16 116.553 93.0242   3
  -1  -5 -16 157.015 79.3735   3
  -1   5 -16 171.746 80.6145   3
  -1   5 -16 198.913 88.8990   1
  -1  -5 -16 247.614 86.7868   1
  -1   5 -17-24.8896 83.2990   2
  -1  -5 -17 121.574 86.5313   2
  -1  -5 -17 194.568 102.457   1
  -1   5 -17 100.091 90.6286   1
  -1   5 -17 8.17604 87.4035   2
  -1  -5 -17-9.22645 97.3617   2
  -1   5 -17 128.668 83.5332   3
  -1  -5 -17-98.2817 95.9958   3
  -1  -5 -17 69.1853 83.9174   3
  -1   5 -17 99.7474 94.6967   1
  -1  -5 -17 3.67430 90.9779   1
  -1   5 -18 29.4908 88.6602   2
  -1  -5 -18-49.2975 92.1034   2
  -1   5 -18 77.3060 97.4130   1
  -1  -5 -18-109.627 108.089   1
  -1  -5 -18-61.7325 104.684   2
  -1   5 -18 118.645 95.7636   2
  -1   5 -18-21.9138 85.3924   3
  -1  -5 -18 32.2630 104.239   3
  -1  -5 -18 64.5312 100.122   1
  -1   5 -18 67.1621 101.139   1
  -1  -5 -18-28.3490 86.4722   3
  -1   5 -18-24.2240 89.3635   3
   1   6 -18 45.9398 104.424   1
   1   6 -18 32.3601 88.7645   2
   1  -6 -18-101.263 98.1834   1
  -1   6  18 43.3457 97.8905   1
   1   6 -18-107.152 97.8299   1
   1   6 -18 33.1220 75.3326   3
  -1   6  18 111.457 85.5984   3
   1  -6 -18 33.6197 81.2200   3
   1   6 -18 42.3726 85.3856   2
  -1   6  18-101.847 82.6510   2
   1  -6 -18 53.4094 85.9100   2
  -1   6  17 289.804 83.8378   2
   1  -6 -17 349.461 87.3015   2
   1   6 -17 392.830 86.3388   2
   1   6 -17 173.645 101.305   1
   1   6 -17 290.946 90.4414   2
   1   6 -17 238.713 84.3283   3
   1   6 -17 309.180 76.9690   3
  -1   6  17 337.383 83.7375   3
   1  -6 -17 341.959 85.0827   3
  -1   6  17 411.589 97.2675   1
   1   6 -17 248.534 95.3661   1
   1  -6 -17 381.749 97.1629   1
   1   6 -16 326.109 84.5563   2
   1  -6 -16 224.165 81.3917   2
  -1   6  16 465.022 88.8729   2
   1   6 -16 587.956 104.418   1
   1   6 -16 291.063 94.6351   2
   1   6 -16 464.735 82.6595   3
   1   6 -16 500.603 75.6985   3
   1  -6 -16 499.606 86.3963   3
  -1   6  16 483.675 87.3653   3
   1   6 -16 407.617 92.2047   1
   1  -6 -16 396.222 93.8153   1
  -1   6  16 557.721 89.1077   1
   1  -6 -15 482.777 81.5468   2
   1   6 -15 413.181 80.9996   2
  -1   6  15 309.952 86.2320   2
   1   6 -15 510.199 97.1641   1
   1   6 -15 421.499 91.4781   2
   1  -6 -15 439.372 81.0869   3
   1   6 -15 338.497 67.5063   3
  -1   6  15 354.907 82.1013   3
  -1   6  15 178.287 82.3995   1
   1   6 -15 325.671 87.3298   1
   1  -6 -15 427.016 85.5134   1
   1   6 -15 437.430 78.7247   3
   1   6 -14 15.6857 81.7158   1
   1  -6 -14-63.1149 67.2857   3
  -1   6  14 86.8691 66.6319   3
   1   6 -14 31.4278 54.1256   3
   1   6 -14-2.61568 62.3893   3
  -1   6  14-37.4048 71.9388   1
   1   6 -14-22.8715 73.4171   1
   1  -6 -14-9.62092 74.1162   1
  -1   6  14 114.686 68.6257   2
   1   6 -14 30.9484 64.6627   2
   1  -6 -14-40.0720 66.1492   2
  -1   6  13 335.145 71.6967   2
   1  -6 -13 314.018 67.8106   2
   1   6 -13 310.107 61.1941   2
   1   6 -13 263.619 80.2528   1
   1   6 -13 252.551 73.0963   2
   1   6 -13 298.220 62.2585   3
  -1   6  13 245.739 68.8961   1
   1   6 -13 247.158 72.0147   1
   1  -6 -13 161.127 69.5597   1
   1   6 -13 298.044 53.6892   3
   1  -6 -12 19.0399 53.9721   3
   1   6 -12 51.6989 41.5130   3
  -1   6  12 22.4591 54.9663   3
   1   6 -12 94.0516 54.3776   3
   1   6 -12 43.6372 59.2258   2
   1   6 -12-14.8899 61.5848   1
   1  -6 -12-14.3134 61.8079   1
   1   6 -12-2.43172 50.2375   2
  -1   6  11 2128.03 181.966   2
   1   6 -11 2121.27 178.686   2
   1   6 -11 2267.24 189.187   1
   1   6 -11 2021.91 181.188   2
   1   6 -11 2383.82 178.487   3
   1   6 -11 1909.11 174.166   3
  -1   6  11 2349.53 181.419   3
   1  -6 -11 2270.10 180.414   3
  -1   6  11 1869.61 180.916   1
   1  -6 -11 2192.00 181.869   1
   1   6 -11 2129.16 181.784   1
  -1   6  10 301.070 52.3096   2
   1  -6 -10 195.199 49.8356   2
   1   6 -10 312.622 47.3759   2
   1   6 -10 324.948 65.6952   1
   1   6 -10 258.503 52.9112   2
   1   6 -10 230.968 46.1542   3
   1  -6 -10 210.962 53.9255   1
  -1   6  10 178.563 52.7732   1
   1   6 -10 240.924 54.3930   1
  -1   6  10 306.718 53.7057   3
   1   6 -10 335.448 39.6962   3
   1  -6 -10 221.912 50.6761   3
   1   6  -9 131.838 52.2600   1
   1   6  -9 43.8037 42.1106   2
   1   6  -9-35.1096 43.6565   1
  -1   6   9 83.5918 40.4336   1
   1  -6  -9 62.3295 45.3409   1
   1  -6  -9 94.5739 40.0623   3
  -1   6   9 87.3054 46.0864   3
   1  -6  -9 171.842 43.5429   2
   1   6  -9 33.4986 35.6953   2
   1  -6  -8 11639.9 931.781   2
   1   6  -8 12458.8 930.849   2
  -1   6   8 10573.6 931.469   2
   1   6  -8 14951.9 935.383   1
   1   6  -8 11753.2 931.721   2
   1   6  -8 11163.5 929.439   3
  -1   6   8 14961.9 934.176   3
   1  -6  -8 12064.5 932.121   3
   1   6  -8 10928.7 928.494   3
   1   6  -8 11954.6 931.991   1
   1  -6  -8 12764.1 932.299   1
  -1   6   8 10427.7 931.369   1
   1  -6  -7 7080.99 621.908   2
   1   6  -7 8299.28 620.745   2
  -1   6   7 7015.44 621.611   2
   1   6  -7 8561.69 624.089   1
   1   6  -7 7604.78 621.337   2
  -1   6   7 7746.61 621.981   3
   1  -6  -7 7390.32 621.563   3
   1   6  -7 8799.90 618.778   3
   1   6  -7 7814.49 621.753   1
  -1   6   7 6713.75 621.174   1
   1  -6  -7 7453.97 621.946   1
   1   6  -7 8331.18 619.435   3
   1   6  -6 4806.82 341.913   1
   1   6  -6 4240.74 335.998   3
   1  -6  -6 4355.56 339.592   3
  -1   6   6 4251.55 340.086   3
   1   6  -6 4279.91 336.496   3
  -1   6   6 3717.80 339.123   1
   1  -6  -6 4800.60 340.644   1
   1   6  -6 4102.43 339.389   1
  -1   6   6 3756.07 339.334   2
   1  -6  -6 4727.59 340.485   2
   1   6  -5 2366.16 220.619   2
  -1   6   5 2289.89 222.212   2
   1  -6  -5 2922.65 222.957   2
   1   6  -5 3074.22 223.672   1
   1   6  -5 2393.05 221.529   2
   1   6  -5 3021.89 219.032   3
  -1   6   5 2524.10 222.948   3
   1   6  -5 2810.73 218.730   3
   1   6  -5 3113.19 222.896   1
  -1   6   5 2658.47 222.383   1
   1  -6  -5 3095.31 223.163   1
  -1   6   4 741.417 61.6014   1
   1   6  -4 647.258 53.7411   3
   1   6  -4 771.456 57.6999   2
  -1   6   4 827.143 61.1716   2
   1   6  -4 892.815 57.4215   2
   1  -6  -4 914.020 62.0527   2
   1   6  -3 2732.06 206.987   2
   1   6  -3 2522.77 208.223   1
  -1   6   3 2437.70 208.774   2
   1   6  -3 2729.54 206.699   2
   1   6  -3 2864.61 208.704   1
  -1   6   3 3181.06 209.718   3
  -1  -6   2 107976. 8102.11   3
  -1  -6   2 91197.0 8101.86   3
   1   6  -2 97347.9 8101.77   2
   1  -6  -2 113643. 8104.15   2
   1   6  -2 123146. 8103.23   1
  -1   6   2 113685. 8103.97   1
   1  -6  -2 106713. 8103.71   1
   1   6  -2 128935. 8103.36   1
   1   6  -1 24347.1 2067.05   2
  -1  -6   1 23106.5 2066.99   2
   1  -6  -1 32344.8 2069.37   2
  -1   6   1 34777.3 2069.60   2
  -1  -6   1 25953.6 2067.72   1
   1   6  -1 29024.2 2067.63   1
   1  -6  -1 31053.1 2069.24   1
  -1   6   1 28222.3 2068.99   1
   1  -6  -1 32101.9 2069.77   3
   1   6  -1 29535.6 2067.95   3
  -1  -6   1 30626.0 2068.00   3
  -1   6   0 69724.1 5030.51   1
   1  -6   0 55241.6 5030.11   1
  -1  -6   0 57656.2 5028.61   1
  -1  -6   0 69810.3 5029.14   2
   1   6   0 73274.1 5029.19   2
   1  -6   0 67412.8 5030.34   2
  -1   6   0 61201.2 5030.12   2
  -1  -6   0 44674.7 5029.55   3
   1   6   0 53498.3 5029.56   3
  -1   6   0 71625.6 5030.52   3
   1  -6   0 66636.3 5030.21   3
   1   6   0 73607.1 5028.66   1
   1   6   1 2946.25 233.802   1
  -1  -6  -1 2997.92 234.819   2
   1   6   1 3029.24 234.882   2
  -1  -6  -1 3292.34 234.007   1
   1  -6   1 2928.40 235.701   2
  -1   6  -1 2264.80 235.072   2
   1  -6   1 2761.23 234.915   3
  -1   6  -1 2799.15 235.083   3
  -1  -6  -1 3191.92 235.879   3
   1   6   1 3202.32 235.747   3
  -1   6  -1 2934.14 235.845   1
   1  -6   1 3148.59 236.020   1
   1  -6   2 639.683 48.2129   3
  -1  -6  -2 489.819 46.8473   1
   1   6   2 541.821 46.9747   1
  -1  -6  -2 605.832 48.8750   2
   1   6   2 637.876 49.0926   2
   1  -6   2 515.118 49.2418   2
  -1   6  -2 457.857 49.1030   2
   1  -6   2 504.288 50.4718   1
  -1   6  -2 655.293 47.7689   3
   1  -6   3 10.3323 19.1163   2
  -1  -6  -3 47.3991 21.6663   3
   1   6   3 12.4290 19.2775   3
  -1   6  -3 7.31936 18.4130   2
  -1   6  -3 26.5094 21.4457   1
   1  -6   3 20.5504 14.6686   3
  -1   6  -3 28.7804 14.7502   3
   1   6   3-0.78026 15.7608   1
  -1  -6  -3-2.24911 15.1884   1
   1   6   4 15695.3 1033.34   3
  -1  -6  -4 16125.5 1033.92   3
  -1  -6  -4 13643.2 1031.78   1
  -1   6  -4 11053.3 1032.13   1
   1  -6   4 11079.6 1032.32   1
   1  -6   4 13681.8 1031.48   3
  -1   6  -4 12326.6 1031.02   3
  -1  -6  -4 13103.6 1032.58   2
   1   6   4 13185.8 1032.72   2
  -1   6  -5 200.154 27.3656   3
  -1  -6  -5 254.063 32.7179   2
   1   6   5 177.103 32.2885   2
  -1  -6  -5 262.606 37.0307   3
   1  -6   5 198.686 28.4973   3
   1  -6   5 139.042 33.8082   2
  -1   6  -5 253.095 31.4112   2
   1  -6   5 263.830 37.1839   1
  -1   6  -5 224.619 34.1817   1
   1   6   5 304.579 32.0225   1
   1   6   6 664.227 55.8688   2
  -1  -6  -6 560.019 54.2884   2
   1   6   6 587.995 55.4639   3
  -1  -6  -6 706.969 57.0439   3
   1  -6   6 561.305 52.9340   3
   1  -6   6 325.272 54.6189   2
  -1   6  -6 493.378 54.2130   2
  -1  -6  -6 365.291 51.9064   1
   1   6   6 585.407 53.3207   1
   1  -6   6 660.367 59.9463   1
  -1   6  -6 521.168 55.0742   1
   1   6   7 929.961 87.9030   2
  -1  -6  -7 1021.77 88.3697   2
   1   6   7 1001.29 88.9499   3
  -1  -6  -7 1311.19 92.6878   3
  -1   6  -7 1046.63 84.7238   3
  -1   6  -7 799.496 87.1389   2
   1  -6   7 1119.23 92.0469   2
   1  -6   7 955.581 94.0644   1
  -1   6  -7 896.587 88.3248   1
   1   6   7 887.952 86.6633   1
  -1  -6  -7 1014.89 88.0125   1
  -1   6  -8 8999.83 784.784   3
   1  -6   8 9974.21 786.209   3
   1   6   8 10631.0 787.554   3
  -1  -6  -8 12483.5 789.658   3
  -1  -6  -8 9902.59 787.247   2
   1   6   8 8572.82 786.277   2
  -1   6  -8 9737.34 787.503   2
   1  -6   8 10157.5 787.710   2
  -1   6  -8 9737.26 787.626   1
   1  -6   8 11365.6 790.979   1
  -1  -6  -8 10097.7 786.899   1
   1   6   8 9948.09 787.019   1
  -1   6  -9 368.231 45.5790   3
   1  -6   9 242.914 50.7480   3
  -1  -6  -9 485.458 58.9593   3
   1   6   9 398.959 52.5901   3
  -1  -6  -9 361.201 54.2301   2
   1   6   9 320.843 50.5267   2
  -1   6  -9 292.003 55.9802   2
   1  -6   9 407.385 69.9796   1
  -1   6  -9 418.784 58.2872   1
   1  -6   9 334.201 57.7611   2
   1   6   9 424.537 55.2717   1
  -1  -6  -9 369.795 53.9584   1
  -1   6 -10 153.438 40.5077   3
  -1   6 -10 152.412 40.2116   3
  -1  -6 -10 278.336 56.6187   3
   1   6  10 149.014 47.5453   3
  -1   6 -10 75.3797 46.2521   2
  -1  -6 -10 204.332 50.0177   2
   1   6  10 158.474 47.4740   2
  -1   6 -10 203.067 52.2496   2
  -1   6 -10 172.544 54.5082   1
   1   6  10 177.723 53.3270   1
  -1   6 -10 187.845 58.5131   1
  -1  -6 -10 142.008 52.2224   1
  -1   6 -11 1587.96 155.850   3
   1   6  11 1922.80 160.251   3
  -1  -6 -11 2123.20 164.267   3
  -1   6 -11 1950.06 155.424   3
   1   6  11 1737.47 159.218   2
  -1   6 -11 1850.54 160.509   2
  -1  -6 -11 1891.96 161.448   2
  -1   6 -11 1818.13 161.743   2
  -1   6 -11 1874.58 163.839   1
   1   6  11 1921.86 163.387   1
  -1   6 -11 1945.58 165.695   1
  -1  -6 -11 1785.75 161.045   1
  -1   6 -12 363.075 55.9783   3
   1   6  12 246.764 60.0039   2
  -1   6 -12 349.382 65.4185   2
  -1   6 -12 371.909 70.1679   2
  -1   6 -12 349.552 55.8465   3
  -1  -6 -12 262.592 67.8021   1
   1   6  12 382.964 72.4788   1
  -1   6 -13 373.156 62.0512   3
  -1  -6 -13 305.396 72.1089   3
  -1   6 -13 316.867 72.3482   2
  -1  -6 -13 458.614 75.2012   2
  -1   6 -13 343.261 77.5662   1
  -1  -6 -13 392.300 93.3490   1
  -1  -6 -13 411.389 84.9460   2
  -1   6 -13 480.290 82.1484   1
  -1  -6 -13 339.392 80.8419   3
  -1   6 -13 278.697 61.7283   3
  -1   6 -14 902.470 112.063   3
  -1  -6 -14 843.174 122.742   3
  -1   6 -14 1261.75 110.893   3
  -1  -6 -14 1147.49 116.622   3
  -1   6 -14 1042.98 117.095   2
  -1  -6 -14 1127.73 118.926   2
  -1  -6 -14 945.566 126.257   2
  -1   6 -14 1044.10 117.536   2
  -1   6 -14 1298.81 125.310   1
  -1  -6 -14 1482.67 137.305   1
  -1  -6 -14 1024.30 118.886   1
  -1   6 -14 1099.11 121.502   1
  -1   6 -15 303.384 73.7666   3
  -1  -6 -15 248.268 92.6024   3
  -1  -6 -15 231.969 80.9704   3
  -1   6 -15 197.646 71.7771   3
  -1   6 -15 285.636 79.7198   2
  -1  -6 -15 272.744 83.1670   2
  -1   6 -15 276.149 82.7979   2
  -1  -6 -15 394.047 97.1681   2
  -1   6 -15 175.113 82.6717   1
  -1  -6 -15 258.260 103.679   1
  -1   6 -15 160.111 81.0248   1
  -1  -6 -15 176.053 83.1865   1
  -1   6 -16 64.4854 76.0797   3
  -1  -6 -16 50.6842 91.6213   3
  -1  -6 -16 105.105 81.5581   3
  -1   6 -16 174.146 79.1261   3
  -1   6 -16-27.2068 81.0163   2
  -1   6 -16 132.903 87.3826   2
  -1   6 -16 226.532 86.4303   1
  -1  -6 -16 120.955 106.322   1
  -1   6 -16 136.846 89.3992   1
  -1  -6 -16 141.484 86.7692   1
  -1  -6 -17 323.281 100.236   3
  -1  -6 -17 252.490 89.3526   3
  -1  -6 -17 403.755 93.2820   2
  -1   6 -17 212.645 88.9460   2
  -1   6 -17 150.726 90.4260   2
  -1  -6 -17 239.732 97.4224   2
  -1   6 -17 309.687 97.2110   1
  -1  -6 -17 435.041 117.371   1
  -1   6 -17 277.023 96.6557   1
  -1  -6 -17 327.027 96.3575   1
  -1  -6 -18 27.9756 104.751   3
  -1   6 -18 93.9671 77.5678   3
  -1  -6 -18 60.9424 89.1774   3
  -1   6 -18-44.1732 88.8416   3
  -1   6 -18 62.4785 91.9683   2
  -1  -6 -18 64.7313 93.4927   2
  -1   6 -18 33.8049 92.2937   2
  -1   6 -18-8.61506 98.9171   1
  -1  -6 -18-73.0983 109.023   1
  -1   6 -18-31.6786 100.654   1
  -1  -6 -18 98.6960 100.866   1
   1   7 -18 59.1926 89.4217   3
   1   7 -18 32.1759 74.0027   3
   1  -7 -18 20.4442 84.6136   3
  -1   7  18 28.2324 84.5859   3
   1   7 -18-3.51197 88.9200   2
   1  -7 -18 53.7128 87.4962   2
  -1   7  18-32.9387 84.7036   2
   1   7 -18 84.4867 91.3910   2
   1   7 -18-43.1795 98.7863   1
   1  -7 -18 41.3370 96.1829   1
   1   7 -18 34.4986 96.3205   1
  -1   7  18-104.170 99.8949   1
   1   7 -17 75.1343 82.6773   3
  -1   7  17 79.0457 80.6167   3
   1  -7 -17 36.3727 80.2323   3
   1   7 -17 67.8991 69.3846   3
   1  -7 -17-55.7306 82.0051   2
  -1   7  17-11.4360 86.5065   2
   1   7 -17 107.707 81.3851   2
   1   7 -17 69.4021 84.9132   2
   1   7 -17 4.18641 93.3076   1
   1   7 -17 7.43738 92.4870   1
  -1   7  17-15.4510 85.3277   1
   1  -7 -17 58.2760 91.1276   1
   1   7 -16-30.4456 77.9865   3
   1   7 -16-23.4383 63.0105   3
  -1   7  16-103.033 78.3892   3
   1  -7 -16 47.9690 74.9213   3
  -1   7  16 44.2840 81.6324   2
   1  -7 -16 13.4885 76.6788   2
   1   7 -16 153.944 72.2996   2
   1   7 -16 80.7971 73.9769   2
   1   7 -16-51.6416 93.9269   1
  -1   7  16 59.6251 77.7197   1
   1  -7 -16 14.0558 85.4813   1
   1   7 -16-114.734 84.4791   1
   1   7 -15 1483.93 150.207   3
   1  -7 -15 1587.27 154.034   3
   1   7 -15 1575.72 142.887   3
  -1   7  15 1812.63 153.863   3
   1   7 -15 1360.56 149.597   2
  -1   7  15 1945.40 155.559   2
   1  -7 -15 1429.99 150.625   2
   1   7 -15 1345.42 152.877   2
   1   7 -15 1878.11 163.619   1
   1  -7 -15 1689.15 156.696   1
   1   7 -15 1526.75 154.728   1
  -1   7  15 1733.83 154.851   1
   1  -7 -14 33.7884 67.8939   3
  -1   7  14-110.996 67.4462   3
   1   7 -14 10.0176 53.0818   3
  -1   7  14-23.9481 70.6160   2
   1   7 -14 66.8941 64.7232   2
   1   7 -14 149.548 84.1754   1
   1   7 -14-127.622 78.4141   1
  -1   7  14-3.33441 69.7453   1
   1  -7 -14 45.0467 72.8747   1
   1   7 -14 2.50015 64.7752   3
   1   7 -13 9.06696 56.1277   3
  -1   7  13 51.5281 65.0045   3
   1   7 -13 67.2102 48.6617   3
   1  -7 -13 55.7945 63.1655   3
  -1   7  13 88.1311 68.6408   2
   1   7 -13 109.189 55.8748   2
   1   7 -13-46.6354 69.6608   2
   1   7 -13 126.748 76.1543   1
   1  -7 -13-12.2094 67.5315   1
  -1   7  13 104.380 65.6859   1
   1   7 -13 108.169 70.2405   1
   1   7 -12 58.5607 42.8504   3
   1   7 -12 7.20485 52.4493   2
  -1   7  12 6.19034 62.0413   2
   1   7 -12 83.1148 62.2137   2
   1  -7 -12-2.87716 64.3345   1
   1   7 -12 95.7429 62.7047   1
   1   7 -12 60.8961 48.6453   3
   1   7 -11 2796.53 264.987   3
   1  -7 -11 3309.97 269.267   3
  -1   7  11 3580.01 270.383   3
   1   7 -11 3449.04 263.802   3
   1   7 -11 3141.88 266.755   2
   1  -7 -11 3056.73 268.920   2
   1   7 -11 3406.32 270.071   2
   1   7 -11 3585.54 272.941   1
   1  -7 -11 3409.34 270.311   1
   1   7 -11 3388.02 270.700   1
  -1   7  11 3283.65 269.787   1
   1   7 -10 581.703 64.4793   3
  -1   7  10 651.392 72.6662   2
   1  -7 -10 664.351 73.7823   2
   1   7 -10 687.733 68.8244   2
   1   7 -10 592.248 73.9236   2
   1   7 -10 685.729 79.4180   1
  -1   7  10 708.719 73.4768   3
   1  -7 -10 686.117 73.0921   3
   1  -7 -10 521.382 74.1847   1
   1   7 -10 644.590 72.3085   1
  -1   7  10 596.866 71.7990   1
   1   7  -9 22411.1 1645.58   2
  -1   7   9 18302.7 1646.01   2
   1  -7  -9 21229.9 1646.61   2
   1   7  -9 18818.9 1642.95   3
  -1   7   9 21632.1 1648.23   3
   1  -7  -9 21957.8 1646.92   3
   1   7  -9 20555.4 1646.34   2
   1   7  -9 24013.6 1648.86   1
  -1   7   9 21273.8 1646.67   1
   1  -7  -9 22177.3 1646.97   1
   1   7  -9 21990.9 1646.99   1
   1   7  -8 21.5418 27.3739   3
   1   7  -8 51.0093 31.5159   2
  -1   7   8 41.9815 35.3358   2
   1  -7  -8 27.0864 40.1726   2
   1   7  -8 15.1690 22.0822   3
  -1   7   8 12.4270 40.9833   3
   1  -7  -8 33.5708 36.0385   3
   1  -7  -8-10.6330 37.9407   1
   1   7  -8 57.2911 41.5739   1
   1   7  -8 13.8152 38.5556   2
   1   7  -8 2.11393 38.4097   1
  -1   7   8-8.53111 35.9360   1
   1  -7  -7 545.595 56.6497   3
   1   7  -7 537.730 59.9170   1
   1   7  -7 463.909 48.7505   3
  -1   7   7 398.870 56.0953   2
   1   7  -7 545.505 53.3458   2
   1  -7  -7 630.935 59.3119   2
   1   7  -7 560.695 55.2317   2
   1   7  -7 586.968 47.4376   3
  -1   7   7 538.855 58.5784   3
   1  -7  -7 641.333 61.4632   1
  -1   7   7 572.057 56.4795   1
   1   7  -7 566.995 57.4274   1
   1   7  -6 50.3481 15.5979   3
  -1   7   6 34.7266 29.7528   2
   1  -7  -6 48.4844 32.6835   2
   1  -7  -6 47.4264 32.0549   1
  -1   7   6 65.7941 28.3877   1
   1   7  -6 63.5511 31.4645   1
   1   7  -6 85.4128 15.1441   3
  -1   7   6 80.9354 31.5597   3
   1   7  -6 152.193 34.0196   1
   1   7  -5 37603.2 3208.83   2
   1   7  -5 39826.1 3208.66   2
   1  -7  -5 40180.3 3210.48   2
  -1   7   5 40139.9 3210.44   2
   1   7  -5 44248.5 3207.01   3
   1  -7  -5 43518.6 3210.55   1
   1   7  -5 37620.3 3206.92   3
   1  -7  -5 51276.1 3211.88   3
   1   7  -5 45732.2 3211.00   1
   1   7  -5 42375.3 3210.15   1
  -1   7   5 38136.4 3210.06   1
  -1   7   4 23508.3 2021.52   1
   1   7  -4 22207.4 2019.60   2
  -1   7   4 26167.1 2021.69   2
   1  -7  -4 28495.0 2022.15   2
   1  -7  -4 27063.2 2022.11   1
  -1   7   4 31706.2 2022.76   3
   1  -7  -4 34508.8 2023.54   3
   1   7  -4 24022.1 2019.98   2
  -1  -7   3 35977.9 2590.75   3
   1  -7  -3 44461.3 2594.83   3
  -1   7   3 43131.1 2594.61   3
   1   7  -3 32699.3 2591.52   2
  -1  -7   3 24734.4 2590.86   3
   1  -7  -3 38666.7 2594.17   2
   1   7  -3 41670.8 2593.50   1
   1   7  -3 32456.9 2591.39   2
  -1   7   3 35235.4 2593.79   2
   1   7  -3 39873.7 2593.43   1
   1   7  -2 5567.58 401.613   2
  -1  -7   2 4574.17 401.600   2
   1  -7  -2 4504.94 403.542   1
  -1  -7   2 5990.93 403.789   1
   1   7  -2 4099.02 402.560   1
  -1   7   2 5887.33 405.099   3
   1   7  -2 5444.44 402.008   3
  -1  -7   2 5262.93 401.978   3
   1   7  -1 15569.8 1244.93   2
  -1  -7   1 16572.8 1244.99   2
   1  -7  -1 15913.0 1246.87   2
  -1  -7   1 13435.0 1245.45   1
  -1   7   1 16118.4 1246.79   1
   1  -7  -1 16935.3 1247.05   1
   1   7  -1 16805.2 1245.58   1
   1   7  -1 16791.2 1245.92   3
  -1  -7   1 15567.9 1245.77   3
   1   7   0 5338.39 379.341   3
  -1  -7   0 6614.51 379.738   3
   1   7   0 4377.36 377.596   1
  -1  -7   0 3945.89 377.959   2
   1   7   0 4290.40 378.014   2
   1  -7   0 5822.44 379.928   2
  -1   7   0 5152.27 379.585   2
   1  -7   0 4916.53 379.500   3
   1  -7   0 5346.31 379.910   1
  -1  -7   0 4931.83 377.776   1
  -1   7   0 5834.70 380.217   1
   1  -7   1 28268.9 2064.69   1
   1   7   1 27667.6 2062.83   1
   1   7   1 25015.3 2063.57   2
  -1  -7  -1 23332.9 2063.34   2
  -1   7  -1 28537.1 2064.37   2
   1  -7   1 31554.1 2064.79   2
  -1   7  -1 21577.7 2063.73   3
   1  -7   1 29642.9 2064.20   3
  -1  -7  -1 24562.2 2062.74   1
  -1  -7  -1 30796.9 2065.18   3
  -1  -7  -2 31393.5 2473.68   2
   1   7   2 32064.1 2473.79   2
   1   7   2 35106.6 2474.65   3
  -1   7  -2 33756.0 2474.09   2
   1  -7   2 29455.0 2473.64   2
  -1  -7  -2 28076.0 2472.66   1
   1   7   2 33064.5 2472.84   1
   1  -7   2 35902.7 2473.65   3
  -1   7  -2 29137.6 2473.11   3
  -1   7  -3 4005.87 320.141   3
  -1  -7  -3 3965.65 320.156   1
   1   7   3 3958.90 320.245   1
   1   7   3 4669.55 322.431   3
   1  -7   3 3755.38 320.974   2
  -1   7  -3 3538.04 321.475   1
   1  -7   3 4007.70 320.084   3
   1  -7   4 178.807 24.5131   3
   1   7   4 124.318 29.0947   2
  -1  -7  -4 133.444 28.7086   2
  -1  -7  -4 265.525 34.5917   3
   1   7   4 283.051 30.7574   3
  -1   7  -4 206.391 30.4668   1
   1  -7   4 237.843 33.0524   1
  -1  -7  -4 239.583 26.7737   1
  -1   7  -4 177.592 24.0569   3
  -1   7  -5 26717.7 2189.15   3
   1  -7   5 25986.0 2189.36   3
  -1  -7  -5 29614.7 2191.21   2
   1   7   5 31233.3 2191.64   2
   1   7   5 33393.7 2192.00   3
  -1  -7  -5 33050.8 2192.90   3
  -1   7  -5 25174.3 2190.24   2
   1  -7   5 31427.6 2191.53   2
   1  -7   5 32472.7 2192.31   1
  -1   7  -5 19827.1 2190.03   1
   1   7   5 27794.5 2190.22   1
   1   7   6 294.837 51.8254   2
  -1  -7  -6 546.295 53.1228   2
  -1  -7  -6 733.897 58.4891   3
   1  -7   6 675.233 58.5760   1
  -1   7  -6 366.418 52.5824   1
  -1   7  -6 402.861 51.6601   2
   1  -7   6 568.085 54.2180   2
   1   7   6 550.556 51.4660   1
  -1  -7  -6 512.300 51.1395   1
   1  -7   6 497.033 49.4646   3
  -1  -7  -7 3385.49 262.705   2
   1   7   7 2964.01 261.982   2
  -1  -7  -7 4292.36 265.712   3
   1   7   7 3485.04 262.903   3
  -1   7  -7 3454.24 260.090   3
  -1   7  -7 3269.52 263.224   1
   1  -7   7 3870.73 265.881   1
   1  -7   7 2828.86 261.982   2
  -1  -7  -7 3683.52 262.216   1
   1   7   7 3606.70 262.205   1
  -1  -7  -8 380.742 50.0989   2
   1   7   8 283.300 49.0000   2
  -1  -7  -8 497.107 56.4656   3
   1   7   8 377.871 50.1012   3
  -1   7  -8 246.572 42.4061   3
   1  -7   8 311.995 47.6982   3
  -1   7  -8 335.572 51.8476   1
   1  -7   8 393.906 62.5675   1
  -1   7  -8 366.609 48.3972   2
   1  -7   8 353.503 55.0463   2
  -1  -7  -8 359.212 50.1710   1
   1   7   8 473.000 49.7490   1
  -1  -7  -9 13356.2 1067.19   2
   1   7   9 12878.6 1066.68   2
  -1  -7  -9 15973.1 1069.28   3
   1   7   9 14584.1 1067.63   3
  -1   7  -9 13453.7 1064.74   3
   1  -7   9 13206.8 1065.54   3
  -1   7  -9 13272.2 1067.52   1
   1  -7   9 16239.6 1071.66   1
   1  -7   9 13247.2 1067.39   2
  -1   7  -9 11700.1 1066.15   2
  -1  -7  -9 13571.4 1066.76   1
   1   7   9 12866.4 1066.81   1
  -1  -7 -10 1272.82 120.383   2
   1   7  10 1169.24 116.836   2
  -1   7 -10 1235.85 116.606   2
  -1   7 -10 1304.16 113.119   3
   1   7  10 1440.71 118.960   3
  -1  -7 -10 1522.63 123.911   3
  -1   7 -10 1256.51 113.931   3
  -1   7 -10 1198.79 120.156   1
  -1   7 -10 1259.60 120.129   2
  -1  -7 -10 1478.39 120.513   1
  -1   7 -10 1429.46 125.074   1
   1   7  10 1431.14 121.910   1
  -1   7 -11 5814.45 505.697   2
  -1  -7 -11 6255.50 507.414   2
  -1  -7 -11 6708.67 507.744   3
   1   7  11 7081.55 507.742   3
  -1   7 -11 6225.79 503.838   3
  -1   7 -11 5376.09 503.639   3
  -1   7 -11 6405.94 509.336   1
  -1   7 -11 6323.33 508.329   2
   1   7  11 7011.59 509.177   1
  -1   7 -11 7419.79 511.325   1
  -1  -7 -11 6302.19 507.350   1
   1   7  12 107.397 57.6004   2
  -1   7 -12-5.51966 60.1503   2
   1   7  12 42.8651 55.0105   3
  -1   7 -12 139.337 46.3411   3
  -1   7 -12 14.9298 47.5817   3
  -1   7 -12 26.9797 67.0028   1
  -1   7 -12-35.5660 61.2607   2
  -1  -7 -12 102.801 62.9734   1
   1   7  12 19.4808 64.3954   1
  -1  -7 -13 198.732 68.0061   3
  -1   7 -13 131.835 56.8331   3
  -1   7 -13 199.170 55.3991   3
  -1   7 -13 210.310 73.1607   1
   1   7  13 270.216 74.4991   1
  -1   7 -13 200.070 75.3280   1
  -1  -7 -13 206.863 71.8834   2
  -1   7 -13 47.1672 65.9433   2
  -1   7 -14 12.5505 70.0139   2
  -1  -7 -14-6.67480 74.7093   2
  -1  -7 -14-28.7401 69.0226   3
  -1   7 -14 4.73736 60.7893   3
  -1  -7 -14 35.7893 81.6550   3
  -1   7 -14 92.3402 58.0575   3
  -1   7 -14 74.8517 77.6303   1
  -1  -7 -14 42.3843 96.2309   1
  -1  -7 -14 125.659 83.8939   2
  -1   7 -14 80.5720 77.9676   2
  -1  -7 -14 77.3471 74.5326   1
  -1   7 -14 66.5238 78.6293   1
  -1  -7 -15 1147.94 123.542   2
  -1   7 -15 1118.25 122.372   2
  -1   7 -15 1154.69 113.861   3
  -1  -7 -15 1052.87 120.691   3
  -1   7 -15 850.010 110.813   3
  -1  -7 -15 860.759 126.575   3
  -1  -7 -15 1381.18 142.310   1
  -1   7 -15 1071.26 126.110   1
  -1   7 -15 1007.94 124.455   2
  -1  -7 -15 1211.57 132.396   2
  -1   7 -15 1093.87 124.687   1
  -1  -7 -15 1185.44 124.342   1
  -1   7 -16 239.206 85.5046   2
  -1  -7 -16 3.60934 84.2954   2
  -1  -7 -16 220.244 81.0601   3
  -1   7 -16 194.183 74.8463   3
  -1   7 -16 139.507 68.2832   3
  -1  -7 -16 150.048 91.0971   3
  -1   7 -16 117.784 86.8306   1
  -1  -7 -16 172.210 107.869   1
  -1  -7 -16 101.930 94.0947   2
  -1   7 -16 89.0541 84.6680   2
  -1   7 -16 122.544 87.8572   1
  -1  -7 -16 77.8536 86.9081   1
  -1  -7 -17 111.700 90.6839   2
  -1   7 -17 60.0804 88.2255   2
  -1  -7 -17 102.218 83.3265   3
  -1   7 -17-12.6537 82.4049   3
  -1  -7 -17 141.591 94.1814   3
  -1  -7 -17 164.412 113.320   1
  -1   7 -17 113.369 92.3090   1
  -1  -7 -17 105.213 101.105   2
  -1   7 -17 198.403 94.5593   2
  -1  -7 -17 82.8897 92.0668   1
  -1   7 -17 3.83668 95.1314   1
  -1   7 -18 10.9908 91.5126   2
  -1  -7 -18 43.5036 92.3100   3
  -1  -7 -18-47.1520 105.087   3
  -1   7 -18 101.690 78.7881   3
  -1  -7 -18 63.9921 112.297   1
  -1   7 -18-30.6415 97.4491   2
  -1   7 -18-234.275 102.822   1
  -1  -7 -18 7.44696 97.0812   1
   1   8 -18-168.109 91.4352   2
   1   8 -18 34.9397 88.5072   2
   1  -8 -18 86.4395 88.5936   2
   1   8 -18-28.5549 76.0075   3
  -1   8  18-17.8726 84.6963   3
   1   8 -18 53.1135 81.3481   3
   1  -8 -18 20.7081 85.5942   3
   1   8 -18-17.3085 97.8633   1
   1   8 -18-23.0616 99.3082   1
  -1   8  18-43.4897 100.920   1
   1  -8 -18-11.4248 99.9637   1
   1   8 -17 148.190 83.9665   3
   1  -8 -17 254.981 84.9157   3
  -1   8  17 226.655 83.3897   3
   1   8 -17 228.166 70.4772   3
   1   8 -17 187.333 85.2131   2
   1  -8 -17 199.898 87.3563   2
  -1   8  17 280.336 91.7946   2
   1   8 -17 302.734 87.3576   2
   1   8 -17 176.253 93.9073   1
   1  -8 -17 151.467 95.3942   1
  -1   8  17 143.249 88.1639   1
   1   8 -17 171.446 97.9095   1
   1   8 -16-26.3548 73.8354   3
   1  -8 -16-65.0361 73.6232   3
   1   8 -16 38.3059 62.1656   3
  -1   8  16-87.8864 79.9341   3
  -1   8  16 26.0534 81.1383   2
   1   8 -16-9.55552 76.0894   2
   1   8 -16 14.5895 79.5441   2
   1   8 -16 4.05017 88.2254   1
  -1   8  16-97.1499 81.3619   1
   1   8 -16 39.5692 87.4501   1
   1  -8 -16 121.249 87.8809   1
   1   8 -15 10.7787 70.1551   3
   1   8 -15 120.325 60.2078   3
   1  -8 -15 84.7737 72.0326   3
  -1   8  15 84.8520 72.0973   3
   1  -8 -15-32.8215 75.2302   2
  -1   8  15 3.59158 76.5860   2
   1   8 -15 62.0762 73.0426   2
   1   8 -15 120.453 82.9294   1
  -1   8  15 129.123 76.8251   1
   1   8 -15 45.9585 82.5882   1
   1  -8 -15 89.0063 81.0329   1
   1   8 -14-24.5678 65.7844   3
   1  -8 -14 15.1042 65.3769   3
  -1   8  14-9.71456 70.5480   3
   1   8 -14-15.2600 53.0847   3
   1  -8 -14 3.15095 70.7294   2
  -1   8  14 86.4980 74.3126   2
   1   8 -14 143.592 66.2538   2
   1   8 -14-66.7220 77.3798   1
   1   8 -14 53.9540 74.6576   1
  -1   8  14-10.0426 70.4730   1
   1  -8 -14-13.0739 74.8856   1
   1   8 -13 462.781 73.2859   3
  -1   8  13 639.102 82.0934   3
   1   8 -13 469.138 65.5056   3
   1  -8 -13 601.153 81.5486   3
   1  -8 -13 460.753 81.2520   2
   1   8 -13 539.910 74.7228   2
   1   8 -13 500.520 76.9726   2
   1   8 -13 569.056 91.4208   1
   1   8 -13 616.931 85.9666   1
   1  -8 -13 580.353 85.0968   1
  -1   8  13 409.948 78.5248   1
   1   8 -12 61.2031 58.3629   2
  -1   8  12 138.218 62.1469   2
   1  -8 -12 48.6393 59.5377   2
   1   8 -12 23.7301 52.0588   2
   1   8 -12 102.260 51.7182   3
  -1   8  12 94.2530 62.3873   3
   1   8 -12 187.809 42.9678   3
   1   8 -11 3107.33 238.615   3
   1  -8 -11 3170.59 242.358   3
   1   8 -11 3038.25 236.312   3
  -1   8  11 3224.28 244.324   3
   1   8 -11 3026.44 240.522   2
   1  -8 -11 2468.42 242.569   2
   1   8 -11 2638.62 241.285   2
   1   8 -11 3025.39 246.291   1
   1   8 -11 2875.22 244.010   1
   1  -8 -11 2976.28 244.613   1
  -1   8  11 2582.93 242.150   1
   1  -8 -10 1635.79 142.647   3
  -1   8  10 1794.27 144.638   3
  -1   8  10 1380.17 142.183   2
   1   8 -10 1732.27 141.148   2
   1  -8 -10 1491.94 143.219   2
   1   8 -10 1579.42 141.702   2
   1   8 -10 1803.58 148.240   1
  -1   8  10 1740.38 144.479   1
   1   8 -10 1713.83 144.877   1
   1  -8 -10 1694.61 144.480   1
   1   8  -9 4989.33 379.982   3
   1   8  -9 4353.20 379.107   3
  -1   8   9 5939.05 387.429   3
   1  -8  -9 4964.40 384.077   3
   1   8  -9 4814.43 382.137   2
  -1   8   9 4071.80 383.454   2
   1  -8  -9 5253.99 385.337   2
   1   8  -9 4206.81 382.409   2
   1   8  -9 5590.43 386.816   1
  -1   8   9 4480.79 383.632   1
   1   8  -9 5037.82 384.815   1
   1  -8  -9 5082.45 384.705   1
   1   8  -8 5054.01 462.154   3
   1   8  -8 6077.43 462.297   3
   1  -8  -8 6185.88 466.974   3
  -1   8   8 6783.90 469.255   3
  -1   8   8 5663.27 466.651   2
   1  -8  -8 6047.02 467.566   2
   1   8  -8 6476.47 465.406   2
   1   8  -8 5348.72 465.199   2
   1   8  -8 6196.44 468.421   1
   1   8  -8 6080.80 466.867   1
  -1   8   8 5651.83 466.281   1
   1  -8  -8 6379.19 468.008   1
   1   8  -7 14391.1 1201.62   3
   1   8  -7 16806.8 1204.15   2
   1  -8  -7 11109.0 1204.58   2
  -1   8   7 15224.3 1205.77   2
   1   8  -7 15241.9 1204.26   2
   1   8  -7 17069.3 1201.79   3
  -1   8   7 15624.3 1205.99   3
   1  -8  -7 16011.2 1206.21   1
  -1   8   7 12955.4 1204.64   1
   1   8  -7 17331.3 1206.07   1
   1   8  -7 15564.3 1205.99   1
  -1   8   6 662.757 56.2962   2
   1  -8  -6 629.586 56.9884   2
   1   8  -6 724.430 58.0660   1
   1   8  -6 426.027 44.9465   3
   1  -8  -6 596.309 56.8801   1
  -1   8   6 559.962 55.1822   1
   1   8  -6 558.611 55.7212   1
   1   8  -6 549.558 45.0138   3
   1  -8  -6 724.456 58.3943   3
  -1   8   6 685.192 58.0629   3
   1   8  -5 8448.04 311.688   2
   1  -8  -5 9872.58 316.898   2
   1   8  -5 9917.17 311.531   2
  -1   8   5 8437.66 315.225   2
  -1   8   5 8003.71 314.273   1
   1   8  -5 9767.53 316.254   1
   1  -8  -5 10598.0 317.551   1
   1   8  -5 9181.69 315.394   1
  -1   8   5 9124.44 316.552   3
   1  -8  -5 10626.5 319.153   3
  -1   8   4 40492.8 3064.80   1
  -1   8   4 40783.8 3064.93   2
   1   8  -4 38562.3 3062.33   2
   1  -8  -4 41274.7 3064.90   2
   1  -8  -4 48161.9 3065.54   1
   1   8  -4 35945.7 3062.47   2
  -1   8   4 30370.9 3064.06   3
   1  -8  -4 47943.7 3066.21   3
  -1  -8   3 85237.3 6207.22   2
  -1  -8   3 85505.2 6206.58   3
   1  -8  -3 93653.5 6210.05   3
  -1   8   3 61097.1 6208.48   2
   1  -8  -3 84776.6 6209.52   2
  -1   8   3 71922.9 6208.92   1
   1   8  -3 83744.6 6207.03   2
   1   8  -3 78852.0 6208.29   1
  -1  -8   3 75337.0 6208.73   1
  -1   8   3 81760.8 6209.49   3
   1   8  -3 71615.3 6206.50   3
  -1   8   2 45233.6 3918.14   2
   1   8  -2 50777.4 3916.09   2
   1   8  -2 56943.2 3917.38   1
  -1  -8   2 60462.4 3917.89   1
  -1  -8   2 56448.9 3916.24   2
  -1  -8   2 42447.2 3916.52   3
  -1   8   2 61420.0 3919.62   3
   1   8  -2 36694.1 3916.39   3
   1  -8  -2 60814.5 3919.28   3
   1  -8  -1 29365.3 1991.99   1
   1   8  -1 22395.5 1990.12   1
  -1  -8   1 27166.5 1989.75   2
   1   8  -1 24552.6 1989.72   2
  -1  -8   1 19984.0 1989.95   1
   1   8  -1 32856.5 1991.10   3
  -1   8   1 23455.3 1991.66   3
  -1  -8   1 30314.3 1990.89   3
   1   8   0 2739.19 226.663   2
  -1  -8   0 2995.50 226.722   2
   1  -8   0 2879.84 228.430   2
   1   8   0 3001.19 226.208   1
  -1  -8   0 3057.85 226.383   1
   1  -8   0 2690.01 228.291   1
  -1  -8   0 2574.80 227.659   3
   1   8   0 2559.10 227.768   3
   1  -8   1 2645.78 243.953   2
  -1  -8  -1 3443.53 242.127   1
   1   8   1 2860.87 242.114   1
  -1  -8  -1 2787.89 243.081   2
   1   8   1 2869.41 242.981   2
  -1   8  -1 2927.04 243.742   2
   1  -8   1 3570.91 244.016   3
   1  -8   1 3369.91 244.766   1
   1   8   2 59372.0 4494.17   1
  -1  -8  -2 47788.3 4494.71   2
   1   8   2 64807.7 4495.33   2
  -1  -8  -2 69977.6 4494.58   1
   1  -8   2 43234.3 4494.60   2
   1   8   2 52617.0 4495.54   3
  -1  -8  -2 67236.3 4496.29   3
   1  -8   2 62185.6 4495.00   3
  -1   8  -2 52314.1 4494.85   3
   1  -8   3 48152.9 3678.94   3
  -1  -8  -3 53055.5 3679.31   1
   1   8   3 33596.9 3678.33   1
   1   8   3 45443.2 3679.83   2
   1  -8   3 51876.1 3680.49   1
   1   8   3 41179.1 3680.07   3
  -1  -8  -3 60062.3 3681.97   3
   1  -8   3 45997.8 3679.61   2
  -1   8  -3 52896.2 3680.84   1
  -1   8  -3 53227.9 3679.02   3
  -1  -8  -4 21938.1 1690.56   1
  -1  -8  -4 22467.2 1691.63   2
   1   8   4 23078.5 1691.90   2
   1  -8   4 17768.4 1691.23   1
  -1   8  -4 19663.8 1691.59   1
  -1   8  -4 19888.9 1690.93   2
   1  -8   4 22147.8 1690.14   3
  -1   8  -4 22661.5 1690.18   3
  -1  -8  -4 24710.9 1693.28   3
   1   8   4 21458.4 1692.07   3
   1   8   5 1774.23 137.470   1
  -1  -8  -5 1910.50 139.595   2
   1   8   5 1520.25 138.525   2
   1   8   5 1851.53 139.632   3
  -1  -8  -5 2219.88 142.180   3
  -1   8  -5 1469.38 137.378   2
   1  -8   5 1855.90 139.819   2
   1  -8   5 2076.24 140.772   1
  -1   8  -5 1802.07 138.751   1
   1  -8   5 1520.01 135.812   3
  -1   8  -5 1377.75 134.916   3
  -1  -8  -6 31.8175 32.0625   2
   1   8   6 50.1390 31.6480   2
   1   8   6 23.6721 30.9145   3
  -1  -8  -6 85.4521 39.3542   3
   1  -8   6 32.6682 24.0629   3
   1  -8   6 14.0323 33.4975   2
  -1   8  -6 9.68507 28.0082   2
  -1   8  -6 45.3281 32.5967   1
   1  -8   6 74.6366 38.5464   1
  -1  -8  -6 10.4900 29.1492   1
   1   8   6 1.55957 29.3938   1
  -1  -8  -7 10322.2 653.435   3
   1   8   7 7621.52 649.435   1
  -1  -8  -7 8099.52 649.657   1
   1  -8   7 8234.73 650.408   2
  -1   8  -7 7580.30 649.687   2
  -1   8  -7 7611.26 650.464   1
   1  -8   7 9771.99 653.140   1
  -1  -8  -7 8394.70 650.724   2
   1   8   7 7674.85 650.446   2
  -1   8  -8 2996.60 280.859   3
  -1  -8  -8 3724.13 285.514   2
   1   8   8 3652.69 285.282   2
   1   8   8 3916.49 285.368   3
   1  -8   8 3488.29 282.521   3
  -1   8  -8 3613.76 284.596   2
   1  -8   8 3404.64 285.807   2
  -1   8  -8 3086.83 284.574   1
   1  -8   8 4082.08 288.962   1
   1   8   8 3710.47 284.374   1
  -1  -8  -8 3725.95 284.207   1
  -1   8  -9 7734.12 630.661   3
   1  -8   9 8846.02 632.275   3
  -1  -8  -9 8314.02 633.813   3
   1   8   9 8348.50 634.019   3
  -1  -8  -9 8003.67 633.920   2
   1   8   9 7588.34 633.539   2
   1  -8   9 7880.27 633.949   2
  -1   8  -9 6533.25 632.395   2
   1  -8   9 10344.8 639.045   1
  -1   8  -9 8000.72 634.143   1
   1   8   9 7511.17 632.738   1
  -1  -8  -9 7921.14 632.708   1
  -1   8 -10 525.697 58.8755   3
   1   8  10 541.094 65.8064   3
  -1  -8 -10 487.235 67.8342   3
   1   8  10 554.720 65.1388   2
  -1  -8 -10 544.148 70.0675   2
  -1   8 -10 465.097 65.7409   2
  -1   8 -10 470.078 68.5719   1
   1   8  10 477.893 65.8379   1
  -1  -8 -10 578.176 67.4852   1
  -1   8 -11 2430.70 178.336   3
  -1  -8 -11 2104.29 184.136   3
  -1  -8 -11 2020.17 184.828   2
  -1   8 -11 1993.74 181.063   2
  -1   8 -11 1934.54 182.805   2
   1   8  11 2161.66 186.034   1
  -1  -8 -11 2089.26 184.102   1
  -1   8 -11 2369.09 189.271   1
  -1   8 -11 2198.13 178.799   3
  -1   8 -12-20.3564 47.0585   3
  -1   8 -12 1.90307 46.5243   3
   1   8  12 5.84602 57.7378   3
  -1  -8 -12 11.9137 60.5091   3
  -1   8 -12-13.7457 57.1622   2
  -1  -8 -12-15.2630 63.2815   2
   1   8  12 41.1053 56.4360   2
  -1   8 -12-38.6341 64.0750   2
  -1   8 -12 41.5786 63.8912   1
  -1  -8 -12-64.4375 62.6010   1
   1   8  12 71.5207 66.6056   1
  -1   8 -13 1516.20 120.188   3
   1   8  13 1153.36 125.808   3
  -1  -8 -13 1154.00 127.258   3
  -1  -8 -13 1392.08 130.428   2
   1   8  13 1092.16 123.414   2
  -1   8 -13 1306.28 125.491   2
  -1   8 -13 1313.37 129.424   1
   1   8  13 1511.23 132.058   1
  -1   8 -13 1235.99 129.498   1
  -1   8 -13 1203.82 118.867   3
  -1   8 -14 40.6380 57.9112   3
  -1   8 -14 82.9839 62.2104   3
  -1  -8 -14 123.492 71.5247   3
  -1   8 -14 118.352 71.8428   2
  -1  -8 -14 16.8369 75.3269   2
  -1   8 -14 40.1407 78.1631   2
  -1   8 -14 131.801 80.1539   1
  -1   8 -14 151.484 78.9549   1
  -1  -8 -14 56.9211 76.4755   1
  -1   8 -15 174.337 63.5300   3
  -1  -8 -15 67.2464 88.0047   3
  -1   8 -15 155.006 68.1170   3
  -1  -8 -15 80.9705 77.7755   3
  -1   8 -15 138.454 79.1039   2
  -1  -8 -15 154.264 80.8082   2
  -1  -8 -15 136.138 91.5983   2
  -1   8 -15-7.69580 85.6002   2
  -1  -8 -15 187.316 105.045   1
  -1   8 -15 149.352 83.6715   1
  -1  -8 -15 63.1578 78.7250   1
  -1   8 -15 114.995 83.6321   1
  -1  -8 -16 21.7326 93.7552   3
  -1   8 -16 32.8244 65.8945   3
  -1  -8 -16-93.4877 82.4475   3
  -1   8 -16 10.8408 71.1230   3
  -1  -8 -16 10.8964 86.7119   2
  -1   8 -16 38.0290 82.7758   2
  -1   8 -16 4.03555 84.0915   2
  -1  -8 -16 4.27394 94.1833   2
  -1   8 -16 28.5559 87.7488   1
  -1  -8 -16 88.5242 108.489   1
  -1   8 -16 55.9472 88.0265   1
  -1  -8 -16-65.9774 86.3008   1
  -1   8 -17 104.471 72.4240   3
  -1  -8 -17 125.434 95.7424   3
  -1   8 -17 264.225 86.3166   2
  -1  -8 -17-3.74574 93.0133   2
  -1  -8 -17 103.489 88.7949   3
  -1   8 -17 253.768 84.0536   3
  -1   8 -17 286.231 92.7040   2
  -1  -8 -17 127.824 102.909   2
  -1  -8 -17 256.428 118.695   1
  -1   8 -17 206.514 97.0052   1
  -1   8 -17 204.105 99.5616   1
  -1  -8 -17 266.835 95.3139   1
   1  -9 -17 139.454 83.2052   3
   1   9 -17 200.952 87.2721   2
   1  -9 -17 42.3783 87.7595   2
  -1   9  17 162.413 88.5544   2
   1   9 -17-6.65137 82.8454   2
   1   9 -17 102.769 69.0081   3
  -1   9  17 74.2509 82.7415   3
   1  -9 -17 118.486 95.0614   1
   1   9 -17 126.393 76.5127   3
   1   9 -17 130.448 96.3240   1
   1   9 -17 142.039 94.8470   1
  -1   9  17 162.940 87.6089   1
   1   9 -16 95.5637 83.9311   2
  -1   9  16 326.434 85.4670   2
   1  -9 -16 30.8594 82.7974   2
   1   9 -16 169.911 75.6475   2
  -1   9  16 92.6903 78.4104   3
   1   9 -16 107.905 62.9325   3
   1  -9 -16 99.0440 78.9920   3
   1  -9 -16 200.208 91.1958   1
   1   9 -16 160.982 71.8062   3
   1   9 -16 85.3318 89.7602   1
  -1   9  16 209.805 82.8101   1
   1   9 -16 158.792 88.6587   1
   1   9 -15 112.932 75.9540   2
   1  -9 -15 62.9507 76.9893   2
   1   9 -15 3.95384 56.5679   3
   1  -9 -15-19.1734 73.8499   3
  -1   9  15-3.42562 78.3082   3
   1  -9 -15 96.1650 83.3350   1
   1   9 -15-26.1631 67.3175   3
   1   9 -15 31.1990 81.5296   1
   1   9 -15-14.1931 82.8146   1
  -1   9  15 56.2704 76.0665   1
   1   9 -14 612.802 95.8584   2
  -1   9  14 867.875 99.1702   2
   1   9 -14 919.535 95.2886   2
   1  -9 -14 870.081 99.9004   2
   1   9 -14 822.341 84.7662   3
   1  -9 -14 686.937 96.7826   3
  -1   9  14 799.086 103.067   3
   1  -9 -14 984.572 105.865   1
   1   9 -14 784.847 89.6906   3
   1   9 -14 710.959 107.009   1
   1   9 -14 738.327 104.673   1
  -1   9  14 786.373 100.959   1
   1   9 -13 137.272 62.2177   2
  -1   9  13 103.793 64.3649   2
   1  -9 -13 51.8407 65.1752   2
   1   9 -13 167.999 60.4183   2
   1  -9 -13-91.7535 65.7776   3
   1   9 -13 33.9627 45.6705   3
  -1   9  13 85.6569 68.5582   3
   1  -9 -13 87.3294 71.0935   1
   1   9 -13-7.71745 52.9404   3
   1   9 -13 81.2011 73.7475   1
   1   9 -13 3.21242 69.3631   1
  -1   9  13 38.3225 68.7654   1
   1  -9 -12 268.983 63.6902   3
  -1   9  12 305.454 68.3774   3
   1   9 -12 326.128 46.5824   3
   1   9 -12 185.144 51.7721   3
   1   9 -12 244.676 63.0851   2
   1  -9 -12 267.176 66.3433   2
  -1   9  12 252.274 65.1037   2
   1   9 -12 218.483 60.0478   2
   1   9 -11 5.01096 51.0176   2
   1   9 -11 22.1244 48.7722   2
   1  -9 -11 30.3970 58.3253   1
   1   9 -11-2.80895 58.6171   1
  -1   9  11 39.8538 56.9563   1
   1   9 -11 65.2224 59.4899   1
   1   9 -11 60.8461 37.2572   3
   1  -9 -10 7183.42 531.620   1
   1   9 -10 7095.06 530.560   1
  -1   9  10 6131.11 529.232   1
   1   9 -10 7283.20 528.300   2
   1  -9 -10 6691.28 530.496   2
  -1   9  10 6209.33 529.769   2
   1   9 -10 6027.27 524.196   3
   1  -9 -10 6954.98 529.895   3
  -1   9  10 7376.15 531.251   3
   1   9 -10 7154.46 531.584   1
   1   9 -10 6317.14 528.685   2
   1  -9  -9 746.701 75.7033   3
   1   9  -9 642.913 78.3347   1
   1   9  -9 735.323 64.2963   3
   1   9  -9 734.065 71.8543   2
  -1   9   9 694.376 75.1031   2
   1  -9  -9 747.494 79.5326   2
   1  -9  -9 592.168 80.2431   1
   1   9  -9 829.484 64.0227   3
  -1   9   9 709.925 81.5490   3
   1   9  -9 824.893 78.8985   1
  -1   9   9 666.577 75.8557   1
   1   9  -9 611.480 73.4011   2
   1   9  -8 2091.64 169.202   1
  -1   9   8 1747.04 167.667   1
   1  -9  -8 1972.45 169.621   1
   1   9  -8 1708.52 165.651   2
   1   9  -8 2233.70 161.426   3
  -1   9   8 2511.61 172.254   3
   1   9  -8 1886.46 161.070   3
  -1   9   8 1966.52 167.989   2
   1  -9  -8 2048.74 169.780   2
   1   9  -8 2060.54 165.438   2
   1   9  -8 2061.34 169.907   1
  -1   9   7 5151.60 443.645   1
   1  -9  -7 6319.52 445.220   1
   1   9  -7 6387.19 444.792   1
   1  -9  -7 6030.75 445.336   2
   1   9  -7 5926.46 442.427   2
  -1   9   7 5316.49 444.250   2
   1   9  -7 6103.75 443.410   2
   1   9  -7 5296.69 439.331   3
  -1   9   7 6017.00 445.182   3
   1  -9  -7 6448.93 445.287   3
   1   9  -7 5176.07 439.190   3
   1   9  -7 5979.22 445.113   1
   1   9  -6 961.078 84.8423   2
   1  -9  -6 1038.10 90.1002   2
  -1   9   6 835.120 88.3037   2
  -1   9   6 964.240 89.6329   3
   1  -9  -6 1049.42 89.4062   3
   1  -9  -6 1134.38 90.2058   1
   1   9  -6 1067.32 89.0224   1
  -1   9   6 935.311 88.3496   1
   1   9  -6 1007.23 79.6545   3
   1   9  -6 1090.35 89.9051   1
  -1   9   5 29685.4 2344.98   3
   1  -9  -5 32281.2 2345.67   3
   1  -9  -5 37166.3 2345.75   1
   1   9  -5 33687.4 2344.81   1
  -1   9   5 29612.3 2344.28   1
   1  -9  -5 30061.0 2344.82   2
  -1   9   5 25976.8 2344.12   2
   1   9  -5 30237.1 2342.29   2
   1   9  -5 28743.0 2344.17   1
   1   9  -5 26713.3 2342.34   2
  -1  -9   4 27036.6 677.572   3
  -1   9   4 27570.5 688.309   1
  -1   9   4 29824.9 690.364   2
   1  -9  -4 43044.4 696.335   2
   1  -9  -4 39767.4 693.041   1
   1   9  -4 34092.3 682.543   2
  -1  -9   4 34141.9 683.388   2
   1  -9  -4 41143.2 698.341   3
  -1   9   4 37471.5 694.739   3
  -1  -9   3 11929.7 898.746   2
   1  -9  -3 11951.3 901.678   3
  -1  -9   3 11329.7 898.317   3
  -1   9   3 10839.3 901.148   2
   1  -9  -3 12615.2 901.822   2
  -1   9   3 11598.2 901.230   1
   1  -9  -3 11169.5 900.915   1
   1   9  -3 12625.4 898.752   2
   1   9  -3 10786.2 899.995   1
  -1  -9   3 10572.2 900.353   1
  -1   9   3 11343.0 901.596   3
   1   9  -3 10727.8 898.414   3
   1  -9  -2 3554.18 279.878   3
   1  -9  -2 3919.65 280.039   2
   1   9  -2 3585.08 276.509   2
  -1   9   2 3355.93 279.504   2
   1   9  -2 3742.93 278.188   1
  -1  -9   2 3538.16 276.761   2
  -1  -9   2 2910.10 277.913   1
   1   9  -2 3735.91 277.569   3
  -1  -9   2 3846.03 277.397   3
  -1  -9   1 13906.7 1087.09   1
   1   9  -1 13626.7 1087.06   1
  -1  -9   1 11316.2 1086.52   2
   1   9  -1 14437.6 1086.69   2
   1  -9  -1 15488.4 1089.27   3
  -1  -9   1 14599.0 1087.65   3
  -1   9   1 15576.7 1089.48   3
   1   9  -1 16853.7 1088.16   3
  -1  -9   0 5755.39 433.491   1
   1   9   0 5525.86 433.790   2
  -1  -9   0 5208.65 433.757   2
  -1  -9   0 5340.35 434.825   3
  -1   9   0 5418.70 435.165   3
   1   9   0 5632.51 433.340   1
   1  -9   1 32608.2 2100.61   2
   1   9   1 30766.9 2100.57   3
   1   9   1 30326.2 2098.60   1
  -1  -9  -1 25366.4 2098.34   1
  -1  -9  -1 30987.6 2099.44   2
   1   9   2 9860.75 832.075   3
  -1  -9  -2 12059.9 832.669   3
   1  -9   2 10100.2 831.501   2
  -1  -9  -2 11279.3 831.345   2
  -1   9  -2 8900.64 831.529   1
  -1  -9  -2 11414.8 830.376   1
   1  -9   2 11072.4 831.105   3
   1   9   2 9909.52 830.201   1
  -1   9  -3 1690.24 121.390   3
   1  -9   3 1725.46 121.829   3
   1   9   3 1512.67 121.268   1
   1   9   3 1269.53 122.345   2
  -1  -9  -3 1504.38 121.450   1
  -1  -9  -3 1446.80 124.286   3
   1   9   3 1416.54 123.967   3
   1  -9   3 1211.63 122.850   1
  -1   9  -3 1568.02 123.897   1
   1  -9   4 24620.8 1893.57   3
  -1  -9  -4 25446.6 1894.45   1
   1   9   4 22562.0 1895.11   2
  -1  -9  -4 24362.1 1895.31   2
   1  -9   4 20682.9 1894.87   1
  -1  -9  -4 27283.9 1896.33   3
   1   9   4 25804.0 1896.08   3
  -1   9  -4 21590.2 1894.35   2
  -1   9  -4 24584.4 1895.60   1
  -1   9  -4 25017.4 1893.61   3
   1  -9   5 5640.79 432.092   3
  -1   9  -5 6039.39 431.682   3
   1   9   5 5199.50 432.555   1
  -1  -9  -5 5624.66 432.692   1
   1   9   5 5483.99 434.047   2
  -1  -9  -5 5507.94 433.730   2
   1  -9   5 4692.62 433.642   1
   1  -9   5 4827.56 433.057   2
  -1   9  -5 5094.15 433.323   2
  -1  -9  -5 6444.83 435.389   3
   1   9   5 5603.41 434.512   3
  -1   9  -5 5144.66 433.782   1
   1  -9   6 1078.09 89.1721   3
  -1  -9  -6 947.932 93.2385   2
   1   9   6 1145.43 94.0493   2
   1   9   6 1150.05 93.8559   3
  -1  -9  -6 1108.15 94.7252   3
  -1   9  -6 863.983 90.9435   2
   1  -9   6 1073.91 96.0227   1
  -1   9  -6 1103.74 93.2631   1
   1   9   6 1078.88 91.6455   1
  -1  -9  -6 1078.39 91.5353   1
   1  -9   6 1042.96 93.5182   2
  -1  -9  -7 1568.90 130.288   2
   1   9   7 1565.85 129.410   2
  -1  -9  -7 1938.01 131.841   3
   1   9   7 1452.58 129.437   3
  -1   9  -7 1210.36 126.729   2
   1  -9   7 1351.66 129.760   2
   1   9   7 1398.35 127.857   1
  -1  -9  -7 1651.72 128.587   1
   1  -9   7 1706.25 133.158   1
  -1   9  -7 1551.53 130.442   1
   1   9   8 217.478 46.1802   2
  -1  -9  -8 208.691 47.4617   2
  -1  -9  -8 143.462 47.0017   3
  -1   9  -8 210.233 34.0288   3
   1  -9   8 163.698 51.6447   2
  -1   9  -8 169.611 43.1614   2
  -1   9  -8 114.868 44.1547   1
   1  -9   8 182.375 57.4488   1
  -1  -9  -8 218.692 44.8829   1
   1   9   8 213.975 43.3458   1
  -1   9  -9 1745.82 137.796   3
  -1  -9  -9 1595.22 144.607   2
   1   9   9 1683.75 144.243   2
   1   9   9 1757.00 143.411   3
   1  -9   9 1843.50 141.534   3
   1  -9   9 1518.20 144.253   2
  -1   9  -9 1557.82 142.330   2
   1  -9   9 1933.33 152.879   1
  -1   9  -9 1568.27 144.233   1
   1   9   9 1670.70 142.690   1
  -1  -9  -9 1461.67 142.419   1
  -1   9 -10 4942.01 461.749   3
   1  -9  10 5471.64 463.355   3
   1   9  10 6478.56 466.513   3
  -1  -9 -10 5817.86 466.034   3
  -1  -9 -10 6154.15 466.353   2
   1   9  10 5966.50 466.137   2
  -1   9 -10 5650.41 466.346   1
   1  -9  10 7814.57 473.546   1
   1  -9  10 5405.35 465.700   2
  -1   9 -10 5590.61 464.795   2
   1   9  10 6092.04 465.556   1
  -1  -9 -10 5904.17 465.200   1
  -1   9 -11 288.143 58.4493   3
  -1   9 -11 476.563 55.8249   3
  -1   9 -11 401.794 62.9446   2
  -1   9 -11 428.568 66.1331   2
  -1  -9 -11 310.700 65.4895   1
  -1   9 -11 620.049 81.6761   1
   1   9  11 589.626 69.9238   1
  -1   9 -12 39.7805 49.2782   3
   1   9  12 20.9067 59.7536   3
  -1  -9 -12-18.2619 63.1850   3
  -1   9 -12 12.9234 47.4454   3
  -1  -9 -12 9.26181 64.2277   2
   1   9  12 56.4444 58.5222   2
  -1   9 -12-25.5698 57.2487   2
  -1   9 -12-3.22596 63.1227   1
  -1   9 -12 20.6828 57.3675   2
  -1   9 -12 6.99525 75.2991   1
  -1  -9 -12 8.41962 62.1352   1
  -1  -9 -13 44.4978 70.6294   3
   1   9  13 53.0253 68.1637   3
  -1   9 -13-20.0982 52.9388   3
   1   9  13 62.5244 63.0921   2
  -1   9 -13 43.8968 65.5052   2
  -1  -9 -13-12.9945 71.2882   2
  -1   9 -13 6.80183 69.8250   1
  -1   9 -13 71.0451 74.6020   1
   1   9  13 114.555 74.2386   1
  -1   9 -13 103.936 55.7262   3
  -1   9 -14 149.854 60.6087   3
   1   9  14 340.766 75.8603   3
  -1   9 -14 123.302 62.6019   3
   1   9  14 274.589 70.9515   2
  -1  -9 -14 112.092 79.7905   2
  -1   9 -14 221.015 77.6451   1
  -1   9 -14 134.018 74.6420   2
   1   9  14 238.862 84.3298   1
  -1  -9 -14 110.811 77.2391   1
  -1   9 -14 166.661 81.6080   1
  -1   9 -15 244.721 66.4833   3
  -1  -9 -15 299.108 82.1859   3
  -1   9 -15 309.285 71.1542   3
  -1   9 -15 262.918 84.2997   2
  -1  -9 -15 204.881 84.3634   2
  -1   9 -15 208.158 80.2091   1
  -1   9 -15 222.497 88.0891   2
  -1  -9 -15 229.620 85.6304   1
  -1   9 -15 428.668 89.8939   1
  -1   9 -16 93.3773 66.6588   3
  -1  -9 -16 79.3050 91.6843   3
  -1  -9 -16 186.014 82.4604   3
  -1   9 -16 111.061 72.1520   3
  -1   9 -16-279.175 87.0481   2
  -1  -9 -16 167.996 85.8671   2
  -1   9 -16 73.2371 84.8047   1
  -1  -9 -16 195.897 112.269   1
  -1  -9 -16 120.530 95.5793   2
  -1   9 -16-305.858 94.0430   2
  -1   9 -16 172.303 91.3740   1
  -1  -9 -16 69.5087 87.7745   1
  -1  -9 -17 4.53387 100.085   3
  -1   9 -17 22.6906 71.4863   3
  -1   9 -17 165.134 88.6677   2
  -1  -9 -17 36.8277 90.4760   2
  -1  -9 -17 18.0448 89.3940   3
  -1   9 -17 69.5698 82.0671   3
  -1   9 -17-59.6593 88.9304   1
  -1  -9 -17-29.0543 115.622   1
  -1  -9 -17-32.4807 94.0933   1
  -1   9 -17 42.5375 98.0938   1
  -1   9 -17 54.5733 91.7901   2
  -1  -9 -17-4.43272 99.2544   2
   1  10 -17 15.3720 86.8015   2
   1  10 -17-14.5765 69.5821   3
   1  10 -17 76.0657 81.2902   2
   1 -10 -17-18.8258 93.3887   2
  -1  10  17 50.1257 83.8370   3
   1  10 -17-8.94515 65.8055   3
   1 -10 -17-18.5611 94.0476   1
   1 -10 -17 103.351 82.8691   3
  -1  10  17 54.4930 87.7244   1
   1  10 -17-3.75056 91.5894   1
   1  10 -17-25.3336 94.9840   1
   1  10 -16 514.597 92.8753   2
   1  10 -16 355.356 75.5294   3
   1 -10 -16 461.151 94.4226   2
   1  10 -16 392.640 85.7872   2
  -1  10  16 457.748 92.2663   2
   1  10 -16 493.756 73.1076   3
  -1  10  16 383.126 88.2162   3
   1 -10 -16 430.407 98.3138   1
   1 -10 -16 452.446 92.1834   3
   1  10 -16 481.208 101.082   1
  -1  10  16 357.064 92.2636   1
   1  10 -16 515.445 100.208   1
   1  10 -15 89.5920 58.4876   3
   1 -10 -15-28.3280 85.0710   2
  -1  10  15-7.34552 77.4884   2
   1  10 -15 9.37430 55.6622   3
  -1  10  15 34.8330 76.7780   3
   1 -10 -15 75.8869 84.0575   1
   1 -10 -15-9.74832 74.5118   3
   1  10 -15-23.5032 85.3787   1
   1  10 -15 17.8165 84.4468   1
  -1  10  15 31.7884 76.2348   1
   1  10 -14 773.510 90.6628   3
  -1  10  14 806.645 106.817   2
   1  10 -14 895.002 101.059   2
   1 -10 -14 968.772 111.179   2
   1  10 -14 820.181 90.0395   3
   1 -10 -14 819.627 105.110   3
  -1  10  14 861.731 105.502   3
   1 -10 -14 897.181 110.305   1
   1  10 -14 1241.97 114.712   1
   1  10 -14 916.005 105.263   2
   1  10 -14 1020.91 111.539   1
  -1  10  14 965.446 105.649   1
   1  10 -13 234.340 52.2087   3
   1  10 -13 284.790 65.3852   2
  -1  10  13 142.396 72.4869   2
   1 -10 -13 307.295 77.1141   2
  -1  10  13 278.601 73.7805   3
   1 -10 -13 184.368 70.6593   3
   1  10 -13 332.208 51.0143   3
   1 -10 -13 326.131 78.3721   1
   1  10 -13 298.173 80.6043   1
   1  10 -13 362.515 71.2217   2
   1  10 -13 209.943 77.8579   1
  -1  10  13 145.375 72.3219   1
   1  10 -12 4073.31 292.493   3
   1 -10 -12 3810.20 299.863   3
  -1  10  12 4395.36 302.875   3
   1  10 -12 2878.43 297.142   2
   1  10 -12 3572.57 297.199   2
  -1  10  12 3492.99 300.350   2
   1 -10 -12 4082.72 302.970   2
   1  10 -12 3127.05 292.163   3
  -1  10  11 188.881 60.0458   2
   1  10 -11 159.436 53.9553   2
   1  10 -11 225.870 59.3430   2
   1  10 -11 299.952 66.2318   1
  -1  10  11 263.390 60.7879   1
   1 -10 -11 243.870 70.3122   1
   1  10 -11 312.881 67.5439   1
  -1  10  11 250.079 66.5903   3
   1  10 -10 1814.59 152.270   3
   1  10 -10 1891.33 162.275   1
   1 -10 -10 2049.23 164.637   1
  -1  10  10 1812.59 160.946   1
  -1  10  10 1672.94 160.476   2
   1 -10 -10 1870.25 163.263   2
   1  10 -10 1947.91 158.147   2
   1  10 -10 1782.91 159.360   2
   1  10 -10 1862.44 164.233   1
   1  10 -10 1958.38 151.830   3
   1 -10 -10 1924.42 161.315   3
   1  10  -9 911.353 70.2980   3
  -1  10   9 759.316 82.2363   1
   1  10  -9 882.113 86.0116   1
  -1  10   9 660.964 81.2240   2
   1  10  -9 794.840 77.9579   2
   1 -10  -9 842.786 85.0888   2
   1 -10  -9 930.155 88.1691   1
   1  10  -9 749.474 69.3580   3
  -1  10   9 896.162 89.2732   3
   1  10  -9 841.271 85.6396   1
   1  10  -9 724.427 80.9274   2
  -1  10   8 17345.1 1166.83   1
   1 -10  -8 18555.1 1167.58   1
   1  10  -8 20120.3 1167.85   1
  -1  10   8 17441.0 1167.35   2
   1  10  -8 19791.3 1165.17   2
   1 -10  -8 18600.3 1167.90   2
   1  10  -8 18817.4 1165.93   2
   1  10  -8 10755.9 1160.72   3
  -1  10   8 21709.2 1170.63   3
   1  10  -8 12106.5 1160.80   3
   1 -10  -8 18888.3 1167.88   3
   1  10  -8 18245.8 1167.74   1
   1  10  -7 4200.37 322.402   1
  -1  10   7 3530.72 321.330   1
  -1  10   7 3784.90 322.420   2
   1 -10  -7 3939.56 322.791   2
   1  10  -7 3371.54 319.358   2
   1 -10  -7 4224.25 323.496   1
   1  10  -7 3668.68 316.058   3
   1 -10  -7 4401.12 323.298   3
   1  10  -7 4517.64 316.179   3
   1  10  -7 4132.42 322.676   1
   1 -10  -6 24251.4 206.146   3
  -1  10   6 20614.9 196.449   3
   1 -10  -6 22174.1 196.733   1
  -1  10   6 19862.3 188.217   1
   1  10  -6 22296.8 195.512   1
   1 -10  -6 19339.2 191.982   2
   1  10  -6 23565.8 175.221   2
  -1  10   6 18535.8 189.255   2
   1  10  -6 20562.9 192.094   1
   1  10  -5 1763.87 134.693   1
  -1  10   5 1472.56 134.046   1
  -1  10   5 1353.61 133.408   2
   1  10  -5 1509.60 129.814   2
   1 -10  -5 1696.22 135.534   2
   1 -10  -5 1859.80 135.495   1
   1  10  -5 1670.40 130.431   2
   1  10  -5 1654.11 133.594   1
  -1  10   5 1448.86 134.799   3
   1 -10  -5 1963.29 137.044   3
  -1  10   4 440.970 50.5440   3
   1  10  -4 545.514 38.9482   3
   1  10  -4 368.177 41.4989   2
   1 -10  -4 429.665 48.1609   1
   1 -10  -4 559.454 52.1742   3
  -1 -10   4 482.561 38.7149   3
  -1  10   4 366.929 48.5790   1
  -1  10   4 433.478 49.5232   2
   1 -10  -4 436.249 49.7375   2
   1  10  -4 461.357 46.7819   1
  -1 -10   4 402.610 43.2358   2
  -1 -10   3 2314.06 194.707   2
   1 -10  -3 2861.25 199.453   3
  -1 -10   3 2714.78 194.358   3
  -1  10   3 2305.96 198.014   2
   1 -10  -3 2387.12 198.440   2
  -1  10   3 2166.03 197.938   1
   1 -10  -3 2220.58 197.447   1
   1  10  -3 2476.97 194.394   2
  -1  10   3 2353.50 198.396   3
   1  10  -3 2484.83 194.592   3
  -1 -10   3 2273.16 197.258   1
   1  10  -2 58063.1 3514.11   1
   1 -10  -2 47129.9 3515.32   3
  -1 -10   2 53603.3 3513.28   3
   1  10  -2 40873.6 3512.24   2
   1 -10  -2 43124.5 3514.58   2
  -1  10   2 32800.4 3513.91   2
  -1  10   2 44458.9 3514.56   1
  -1 -10   2 39147.2 3512.29   2
  -1  10   2 49143.0 3515.35   3
   1  10  -2 54463.1 3513.53   3
  -1 -10   2 46269.8 3513.66   1
   1  10  -1 6526.99 575.242   1
   1  10  -1 7035.09 574.884   2
  -1 -10   1 7361.32 574.958   2
  -1  10   1 8334.38 577.630   2
   1 -10  -1 9208.89 578.170   3
  -1  10   1 6622.29 576.659   1
  -1 -10   1 7290.79 575.924   3
   1  10  -1 7309.34 576.309   3
  -1  10   1 7839.83 577.904   3
  -1 -10   1 7511.87 575.412   1
   1  10   0 2402.89 203.164   2
  -1 -10   0 2393.34 203.071   2
   1 -10   0 2862.27 205.460   3
  -1  10   0 2949.57 205.650   3
  -1 -10   0 2812.99 203.093   1
  -1  10   0 2948.72 205.797   1
   1  10   0 2264.64 202.670   1
   1  10   1 6788.85 550.386   3
  -1 -10  -1 7054.45 550.248   3
  -1  10  -1 6127.82 550.011   1
  -1 -10  -1 6631.97 548.282   1
   1  10   1 7419.46 549.272   2
  -1 -10  -1 6689.61 549.030   2
   1  10   1 7728.53 548.507   1
  -1 -10  -2 22555.7 1507.27   3
   1  10   2 20081.1 1506.92   3
   1  10   2 19893.1 1504.83   1
  -1 -10  -2 18686.4 1504.65   1
   1 -10   2 15789.6 1506.05   1
  -1  10  -2 18999.8 1506.53   1
   1 -10   3 190.107 24.9951   3
   1  10   3 149.085 23.4656   1
  -1 -10  -3 153.091 27.7912   2
   1  10   3 145.577 28.4413   2
  -1 -10  -3 154.160 26.7148   1
  -1  10  -3 115.196 30.0041   1
   1 -10   3 129.674 30.9784   1
   1  10   3 208.024 32.5713   3
  -1 -10  -3 178.752 34.5508   3
   1 -10   4 1632.87 191.358   1
   1  10   4 2251.34 191.426   2
  -1 -10  -4 2603.86 191.616   2
  -1 -10  -4 3165.61 194.117   3
   1  10   4 2690.77 193.220   3
  -1  10  -4 2625.46 191.418   2
  -1  10  -4 2492.88 192.633   1
   1 -10   4 2009.45 188.909   3
   1 -10   5 68.0143 22.7707   3
   1  10   5 48.9053 26.8656   1
  -1 -10  -5 54.9987 32.1275   2
   1  10   5 1.81834 31.7510   2
  -1 -10  -5 57.0310 28.8437   1
  -1  10  -5 28.4753 28.2663   2
   1 -10   5 37.9427 35.1556   1
  -1  10  -5 68.5974 34.1289   1
   1 -10   5 38.5057 32.0794   2
   1  10   5 58.9572 33.1553   3
  -1 -10  -5 44.0546 34.8814   3
  -1 -10  -6 9302.68 803.660   1
   1  10   6 10601.9 804.188   1
   1  10   6 10649.2 805.584   2
  -1 -10  -6 10094.0 805.034   2
   1 -10   6 10031.6 804.941   2
  -1  10  -6 9858.30 804.692   2
   1 -10   6 8916.80 802.403   3
  -1  10  -6 10218.7 805.349   1
   1 -10   6 11393.8 806.628   1
  -1 -10  -6 11778.3 806.723   3
   1  10   6 11647.5 806.489   3
   1  10   7 5067.60 458.072   2
  -1 -10  -7 5602.58 458.482   2
   1 -10   7 6087.35 458.594   2
  -1  10  -7 5352.72 458.401   1
   1 -10   7 6199.30 460.500   1
  -1  10  -7 5524.83 457.275   2
  -1 -10  -7 6494.19 460.201   3
   1  10   7 6205.55 459.287   3
  -1 -10  -7 5637.57 457.635   1
   1  10   7 5773.04 457.499   1
   1  10   8 16218.2 1247.19   1
  -1 -10  -8 16714.9 1247.16   1
  -1 -10  -8 16074.2 1248.02   2
   1  10   8 15670.9 1248.02   2
   1 -10   8 14722.5 1247.19   2
  -1  10  -8 13253.5 1246.19   2
  -1 -10  -8 17604.7 1248.98   3
   1  10   8 16120.1 1248.21   3
  -1  10  -8 15929.2 1244.58   3
  -1  10  -8 15250.7 1247.91   1
   1 -10   8 17961.0 1250.60   1
   1 -10   9 470.583 70.4145   2
  -1  10  -9 415.726 60.9045   2
   1  10   9 643.359 64.9340   2
  -1 -10  -9 362.569 64.9294   2
  -1  10  -9 492.833 50.9461   3
  -1 -10  -9 475.423 65.3416   3
   1  10   9 391.644 62.7253   3
   1 -10   9 495.743 58.8561   3
  -1 -10  -9 519.879 62.7271   1
   1  10   9 501.686 61.8940   1
   1 -10   9 482.378 82.2528   1
  -1  10  -9 323.761 63.0689   1
  -1  10 -10 96.8455 53.6801   2
   1 -10  10 152.754 61.7595   2
   1  10  10 134.605 55.5337   2
  -1 -10 -10 216.697 59.8775   2
  -1  10 -10 106.285 38.8371   3
   1 -10  10 138.814 49.7626   3
  -1  10 -10 127.030 54.0908   1
   1 -10  10 126.611 78.0777   1
  -1 -10 -10 172.298 54.8328   1
   1  10  10 113.122 53.4513   1
  -1  10 -11 24.8309 57.5169   2
  -1  10 -11 148.909 43.9126   3
  -1  10 -11 74.8467 42.1584   3
  -1 -10 -11 118.774 61.4438   3
  -1 -10 -11 96.8698 59.0826   1
   1  10  11 239.900 58.3174   1
  -1  10 -11 109.136 52.5623   2
  -1  10 -12 2440.77 211.901   2
  -1 -10 -12 2587.50 216.443   2
   1  10  12 2330.47 213.296   2
  -1  10 -12 2654.36 209.934   3
  -1  10 -12 2384.16 216.288   1
  -1 -10 -12 2463.56 215.885   3
  -1  10 -12 2658.10 208.150   3
   1  10  12 2530.18 215.126   3
  -1  10 -12 2216.23 213.714   2
  -1  10 -12 2979.04 222.805   1
  -1 -10 -12 2573.98 215.247   1
  -1  10 -13 366.865 80.0471   1
  -1  10 -13 353.282 66.3384   3
   1  10  13 400.491 78.4904   3
  -1  10 -13 501.274 65.3517   3
  -1 -10 -13 382.513 80.4450   3
  -1  10 -13 501.590 93.0112   1
   1  10  13 379.137 83.0338   1
  -1 -10 -13 439.568 80.8890   2
  -1  10 -13 507.642 79.2292   2
   1  10  13 318.969 74.8664   2
  -1 -10 -14 1186.66 126.158   2
   1  10  14 1204.49 121.448   2
  -1  10 -14 1249.32 116.268   3
   1  10  14 1233.97 123.494   3
  -1  10 -14 1260.96 115.137   3
  -1 -10 -14 984.146 125.315   3
  -1 -10 -14 1195.79 127.213   1
   1  10  14 1336.39 131.138   1
  -1  10 -14 1220.78 132.661   1
  -1  10 -14 1155.32 126.772   1
  -1  10 -14 1125.64 126.496   2
  -1  10 -15 98.6522 76.6821   2
  -1  10 -15 68.5900 63.9543   3
  -1  10 -15 26.4780 65.2101   3
  -1 -10 -15 62.0912 80.8139   3
   1  10  15 34.1142 78.6221   3
  -1 -10 -15 125.372 83.0021   2
   1  10  15-99.4178 72.9430   2
  -1  10 -15 314.616 77.2335   2
   1  10  15 150.866 85.0753   1
  -1  10 -15 78.0743 88.4729   1
  -1 -10 -15-46.6583 83.5286   1
  -1  10 -15 3.73769 80.4013   1
  -1 -10 -16 151.688 98.0700   2
  -1  10 -16 125.661 83.5020   2
  -1  10 -16 131.047 67.9437   3
  -1 -10 -16 174.103 96.6093   3
  -1  10 -16 139.180 72.9992   3
  -1 -10 -16 174.250 86.7337   3
  -1  10 -16 271.546 87.9594   2
  -1 -10 -16 205.126 90.8102   2
  -1 -10 -16 80.0669 88.7340   1
  -1  10 -16 56.4816 93.3033   1
  -1  10 -16 100.690 84.1180   1
  -1 -10 -16 266.233 112.716   1
  -1  10 -17 42.4420 87.9437   2
  -1 -10 -17 4.45889 103.382   2
  -1  10 -17 41.8452 73.2145   3
  -1 -10 -17-105.440 102.720   3
  -1 -10 -17 14.8180 89.9680   2
  -1  10 -17 125.548 90.4144   2
  -1  10 -17-59.0555 81.5072   3
  -1 -10 -17 164.306 91.8432   3
  -1  10 -17-19.4097 97.8715   1
  -1 -10 -17-65.3775 95.9205   1
  -1  10 -17 63.8815 92.8297   1
  -1 -10 -17 72.7351 117.862   1
   1 -11 -17 69.7459 86.4477   3
   1  11 -17-72.6037 89.4101   2
   1  11 -17 116.128 68.2288   3
  -1  11  17 74.4333 86.5330   2
   1  11 -17-19.2776 86.0138   2
   1 -11 -17 37.9002 96.6490   2
   1  11 -17-8.52408 64.4111   3
  -1  11  17 21.7581 84.4229   3
   1 -11 -17 74.4724 97.5145   1
   1  11 -17-33.8603 95.4491   1
  -1  11  17 85.8924 88.4332   1
   1  11 -17 50.2649 96.6345   1
   1 -11 -16 33.9956 82.2413   3
   1  11 -16 108.796 81.5798   2
   1  11 -16-14.5899 62.0551   3
   1  11 -16 91.4427 75.0632   2
  -1  11  16 3.81228 82.0710   2
   1 -11 -16 55.3252 88.3717   2
   1  11 -16 21.4404 59.0820   3
  -1  11  16-17.6644 80.6281   3
   1 -11 -16-64.8053 91.3119   1
  -1  11  16 11.3155 81.5242   1
   1  11 -16 126.595 90.6079   1
   1  11 -16 68.8199 88.5603   1
   1  11 -15 120.645 83.6343   1
   1  11 -15 75.4609 56.5768   3
  -1  11  15 74.1621 79.6487   2
   1 -11 -15 200.098 86.3795   2
  -1  11  15 127.441 79.3149   3
   1  11 -15 81.1565 54.7677   3
   1 -11 -15-48.6729 92.7506   1
   1  11 -15-7.16075 85.5331   1
  -1  11  15 138.349 78.7143   1
   1 -11 -15 66.0486 75.5397   3
   1 -11 -14 431.636 87.8165   3
   1  11 -14 588.340 88.5069   2
   1  11 -14 448.152 67.9200   3
   1  11 -14 578.298 82.0853   2
  -1  11  14 625.634 87.5753   2
   1 -11 -14 561.876 93.8274   2
   1  11 -14 499.741 67.8383   3
  -1  11  14 592.894 89.6701   3
   1 -11 -14 687.572 99.7819   1
   1  11 -14 461.876 93.4315   1
  -1  11  14 566.613 86.9914   1
   1  11 -14 613.733 93.5269   1
   1 -11 -13 194.376 69.6914   3
   1  11 -13 293.779 71.0770   2
   1  11 -13 243.264 51.5356   3
  -1  11  13 281.526 76.8101   2
   1  11 -13 234.988 67.0693   2
   1 -11 -13 205.253 79.5981   2
  -1  11  13 214.855 73.5685   3
   1  11 -13 226.349 48.8427   3
   1 -11 -13 207.977 83.2075   1
   1  11 -13 173.103 78.5010   1
   1  11 -13 293.895 78.8397   1
  -1  11  13 224.305 73.4188   1
   1  11 -12 125.837 41.1984   3
  -1  11  12-3.20676 64.6985   2
   1  11 -12 11.8661 56.2894   2
   1 -11 -12 66.4471 68.4618   2
   1  11 -12 73.6583 62.3697   2
  -1  11  12 62.0183 68.0849   3
   1 -11 -12 50.4353 62.7797   3
  -1  11  11 31.0836 56.0797   1
   1  11 -11-2.85294 65.4927   1
   1  11 -11-2.15652 51.6929   2
  -1  11  11-15.2396 59.9996   2
   1 -11 -11 34.1026 56.6369   3
   1 -11 -11 66.8292 67.2650   1
  -1  11  11 34.3921 62.2763   3
   1  11 -11 24.1029 32.8528   3
   1  11 -11 77.9927 63.2027   1
   1  11 -11-20.6007 56.7479   2
   1 -11 -10 3682.88 289.489   1
  -1  11  10 3288.89 287.157   1
   1  11 -10 3527.30 288.322   1
   1  11 -10 3848.99 285.264   2
   1 -11 -10 3728.84 289.764   2
   1  11 -10 3897.20 286.994   2
   1  11 -10 3155.86 279.863   3
   1  11 -10 3605.23 279.904   3
   1  11 -10 3692.84 289.712   1
   1  11  -9 717.737 79.5295   1
  -1  11   9 700.730 77.2917   1
   1 -11  -9 965.133 81.1519   2
   1  11  -9 744.284 72.6675   2
  -1  11   9 570.646 77.0580   2
   1  11  -9 807.138 75.8997   2
   1 -11  -9 890.024 82.0419   1
   1  11  -9 696.904 61.4757   3
   1  11  -9 585.604 61.7091   3
   1 -11  -9 961.230 80.3455   3
  -1  11   9 860.463 85.8940   3
   1  11  -9 766.756 81.5529   1
   1  11  -8 820.294 84.5445   1
  -1  11   8 713.648 81.1101   1
   1  11  -8 905.364 78.1044   2
  -1  11   8 831.390 82.5504   2
   1 -11  -8 1023.63 86.0226   2
   1  11  -8 841.827 78.0797   2
   1  11  -8 852.149 68.6747   3
   1 -11  -8 876.396 86.6364   1
   1  11  -8 910.197 84.9827   1
   1  11  -8 770.710 68.6245   3
   1 -11  -8 1021.18 86.1752   3
   1  11  -7 3094.46 269.039   3
   1  11  -7 4306.42 274.372   2
   1  11  -7 5244.41 279.873   1
  -1  11   7 3908.50 276.588   1
   1 -11  -7 4833.30 279.679   1
  -1  11   7 4107.90 278.010   2
   1 -11  -7 3725.30 277.705   2
   1 -11  -7 4673.70 280.178   3
  -1  11   7 4100.94 278.387   3
   1  11  -7 4203.51 277.316   1
   1  11  -6 25668.6 1619.32   1
  -1  11   6 20473.8 1617.92   1
  -1  11   6 17980.8 1617.80   2
   1 -11  -6 20443.8 1618.55   2
   1  11  -6 19269.9 1615.39   2
   1 -11  -6 23927.5 1619.27   1
   1  11  -6 18214.9 1617.19   1
  -1  11   6 21154.6 1619.05   3
   1 -11  -6 22010.9 1619.67   3
  -1 -11   5 5677.18 192.693   1
   1  11  -5 5272.42 187.805   1
  -1 -11   5 4967.12 183.456   2
  -1 -11   5 3760.20 177.879   3
  -1  11   5 4147.90 187.674   2
   1 -11  -5 5788.28 191.891   2
   1 -11  -5 5197.46 189.359   1
   1  11  -5 4747.50 183.182   2
  -1  11   5 5043.02 190.310   3
   1 -11  -5 5653.32 193.105   3
  -1  11   5 4616.87 189.070   1
  -1 -11   4 37131.0 2948.81   2
   1 -11  -4 38164.1 2951.86   3
   1  11  -4 46312.3 2948.37   3
  -1  11   4 35460.6 2951.71   3
   1  11  -4 38091.9 2948.83   2
  -1  11   4 34622.4 2951.25   2
   1 -11  -4 32648.6 2951.04   2
  -1  11   4 32596.5 2950.59   1
   1 -11  -4 33676.1 2950.54   1
   1  11  -4 30920.4 2949.85   1
  -1 -11   4 37744.2 2948.03   3
  -1 -11   3 1357.97 113.053   2
  -1 -11   3 1235.43 112.927   3
   1 -11  -3 1719.40 119.292   3
  -1  11   3 1396.84 117.632   2
   1 -11  -3 1442.33 118.048   2
   1  11  -3 1252.43 112.581   2
   1 -11  -3 1500.74 117.381   1
  -1  11   3 1672.65 118.640   1
  -1  11   3 1746.62 119.534   3
   1  11  -3 1618.31 114.005   3
  -1 -11   3 1518.37 116.600   1
   1 -11  -2 136.146 29.1857   1
   1  11  -2 146.636 23.3384   1
  -1 -11   2 127.907 20.8729   3
  -1  11   2 87.9276 27.8421   3
  -1  11   2 151.116 27.1946   2
   1 -11  -2 152.670 27.9099   2
   1  11  -2 109.155 17.3865   2
  -1  11   2 120.992 27.6914   1
  -1 -11   2 135.003 17.7171   2
  -1 -11   2 130.193 25.7870   1
   1  11  -2 189.339 22.5391   3
   1  11  -1 16485.9 1189.14   1
   1  11  -1 16631.0 1188.69   2
  -1 -11   1 14127.7 1188.50   2
   1 -11  -1 13378.5 1190.26   2
  -1  11   1 12548.3 1190.15   2
  -1 -11   1 15984.0 1189.03   1
  -1  11   1 12694.9 1189.95   1
   1 -11  -1 17076.8 1191.31   3
  -1 -11   1 17222.2 1190.06   3
  -1  11   1 13864.5 1190.89   3
   1  11   0 42970.4 3158.59   2
  -1  11   0 37085.4 3159.35   2
  -1 -11   0 37120.6 3158.32   2
  -1 -11   0 39250.5 3158.22   1
  -1  11   0 35495.3 3159.46   1
   1  11   0 41621.6 3158.15   1
   1 -11   0 43370.0 3159.96   3
  -1  11   0 44180.2 3160.25   3
   1  11   0 43896.7 3160.00   3
   1  11   1 17879.0 1615.57   2
  -1 -11  -1 21561.0 1615.89   2
  -1  11  -1 19685.8 1616.26   2
   1  11   1 23482.5 1615.33   1
   1 -11   1 22436.5 1617.23   1
  -1  11  -1 21038.0 1616.96   1
  -1 -11  -1 23185.8 1615.18   1
   1  11   1 17326.7 1616.50   3
  -1 -11  -1 22530.5 1617.19   3
  -1  11  -1 15023.1 1615.63   3
   1 -11   1 22148.4 1616.79   3
   1  11   2 11138.6 782.883   3
  -1 -11  -2 10720.9 782.460   3
  -1 -11  -2 9932.61 779.850   1
  -1  11  -2 10427.5 782.050   1
   1 -11   2 11753.7 782.690   1
   1  11   2 8241.50 779.692   1
  -1 -11  -3 351.433 39.3873   3
   1  11   3 273.110 39.7856   3
  -1  11  -3 345.345 35.6875   2
  -1 -11  -3 268.265 31.8678   1
   1  11   3 235.783 31.4221   1
   1  11   3 302.661 36.5358   2
  -1 -11  -3 296.113 35.6088   2
   1 -11   3 221.075 39.3117   1
  -1  11  -3 289.892 38.0768   1
   1  11   4 3339.15 266.800   2
  -1 -11  -4 3516.85 266.588   2
  -1 -11  -4 3838.05 268.527   3
   1  11   4 3499.88 268.206   3
  -1  11  -4 3320.37 266.240   2
  -1  11  -4 3655.62 268.126   1
   1 -11   4 3539.44 267.653   1
   1 -11   4 3659.43 264.645   3
   1 -11   5 7151.17 572.717   3
  -1 -11  -5 8127.87 574.075   1
   1  11   5 6531.33 573.199   1
  -1 -11  -5 7484.38 574.793   2
   1  11   5 5072.47 573.622   2
  -1 -11  -5 9658.82 577.446   3
   1  11   5 8388.96 576.418   3
  -1  11  -5 7430.50 573.994   2
   1 -11   5 5998.63 573.801   2
  -1  11  -5 7544.42 575.768   1
   1 -11   5 8361.81 576.178   1
  -1 -11  -6 6267.59 436.369   1
   1  11   6 5398.46 435.324   1
  -1 -11  -6 5069.75 436.350   2
   1  11   6 5085.50 436.579   2
  -1 -11  -6 6104.94 438.264   3
   1  11   6 5389.49 437.312   3
  -1  11  -6 5483.14 435.617   2
   1 -11   6 5852.65 436.873   2
  -1  11  -6 5374.95 436.748   1
   1 -11   6 4837.88 437.424   1
   1  11   7 9655.02 719.481   2
  -1 -11  -7 9136.54 719.044   2
   1 -11   7 8512.99 718.353   2
  -1  11  -7 8177.48 718.646   1
   1 -11   7 9604.32 720.683   1
  -1  11  -7 8049.17 718.289   2
   1  11   7 9556.32 719.957   3
  -1 -11  -7 10326.6 720.696   3
   1  11   7 8606.18 717.670   1
  -1 -11  -7 9725.08 718.085   1
  -1 -11  -8 1696.97 139.060   1
   1  11   8 1437.21 137.953   1
  -1 -11  -8 1638.24 140.048   2
   1  11   8 1487.38 139.896   2
   1 -11   8 1548.39 139.909   2
  -1  11  -8 1411.31 137.325   2
  -1 -11  -8 1821.85 142.021   3
   1  11   8 1665.24 139.802   3
  -1  11  -8 1705.53 132.608   3
   1 -11   8 2029.47 146.722   1
  -1  11  -8 1453.53 139.677   1
   1 -11   9 154.427 57.8762   2
  -1  11  -9 163.123 48.8231   2
  -1 -11  -9 72.1723 51.5552   2
   1  11   9 100.552 49.8889   2
  -1  11  -9 141.466 35.3464   3
  -1 -11  -9 126.292 55.9819   3
   1  11   9 221.643 50.7381   3
   1 -11   9 188.001 45.6366   3
  -1 -11  -9 162.364 49.3189   1
   1  11   9 110.610 48.3721   1
  -1  11  -9 144.326 53.5115   1
   1 -11   9 210.041 71.2319   1
  -1  11 -10 2993.91 269.367   2
   1 -11  10 3260.49 272.769   2
  -1 -11 -10 3380.00 272.541   2
  -1  11 -10 3251.50 265.409   3
   1 -11  10 3528.35 269.637   3
   1  11  10 3352.57 271.167   1
  -1 -11 -10 3524.20 271.415   1
   1 -11  10 3874.80 282.089   1
  -1  11 -10 2963.51 271.484   1
  -1  11 -11 470.363 59.8042   3
   1  11  11 669.617 78.2051   3
   1  11  11 580.804 76.0543   2
   1  11  11 517.935 74.3642   1
  -1 -11 -11 496.628 76.7260   1
  -1  11 -11 429.936 71.8926   2
  -1  11 -12 192.392 65.1715   2
  -1  11 -12 92.5056 48.9599   3
  -1 -11 -12 198.235 69.9726   3
  -1  11 -12 136.637 48.0043   3
   1  11  12 136.891 67.1761   3
   1  11  12 27.3855 61.8616   2
  -1 -11 -12 92.7849 66.7341   2
  -1  11 -12 76.3574 57.6729   2
  -1  11 -12 70.7318 68.8845   1
  -1  11 -12 7.12758 80.7284   1
  -1 -11 -12 184.400 69.1386   1
  -1  11 -13 521.285 70.1650   3
  -1  11 -13 484.162 70.5556   3
  -1 -11 -13 589.047 88.8823   3
   1  11  13 695.710 85.2170   3
  -1  11 -13 486.077 80.2197   2
   1  11  13 590.670 81.0922   2
  -1 -11 -13 528.757 87.9792   2
  -1  11 -13 580.673 99.3615   1
   1  11  13 613.859 90.1603   1
  -1 -11 -13 549.852 89.1706   1
  -1  11 -13 449.517 88.1309   1
  -1  11 -14 713.060 101.560   2
  -1  11 -14 733.537 92.6975   3
  -1  11 -14 940.886 91.9238   3
   1  11  14 744.218 101.522   3
  -1 -11 -14 800.054 105.220   3
   1  11  14 762.574 99.1731   2
  -1 -11 -14 943.889 106.366   2
  -1 -11 -14 952.355 107.784   1
   1  11  14 822.632 107.532   1
  -1  11 -14 780.381 108.835   1
  -1  11 -14 798.867 104.659   1
  -1  11 -15 147.645 78.2840   2
  -1  11 -15 153.100 67.5680   3
   1  11  15 148.804 77.4580   3
  -1  11 -15 70.6263 64.5254   3
  -1 -11 -15 153.953 81.1132   3
   1  11  15 162.428 72.5837   2
  -1 -11 -15 45.6106 81.4156   2
  -1  11 -15 231.325 81.1599   2
  -1 -11 -15 104.077 82.6133   1
   1  11  15 178.307 86.2158   1
  -1  11 -15 100.979 89.1419   1
  -1  11 -15 131.600 83.0421   1
  -1  11 -16 265.561 86.9327   2
  -1  11 -16 134.977 75.7203   3
  -1  11 -16 240.690 74.8348   3
  -1 -11 -16 273.544 92.0414   3
  -1 -11 -16 318.910 92.3729   2
  -1  11 -16 360.181 88.9724   2
  -1  11 -16 374.687 98.7551   1
  -1 -11 -16 385.408 93.2705   1
  -1  11 -16 291.938 90.7798   1
  -1  11 -17 42.3530 86.9383   2
  -1 -11 -17 50.9711 102.179   3
  -1  11 -17 56.4482 76.5263   3
  -1  11 -17-21.4771 91.9186   2
  -1 -11 -17 7.44997 94.0517   2
  -1  11 -17-17.2668 82.0804   3
  -1 -11 -17-29.5074 90.6941   3
  -1  11 -17-89.6622 100.149   1
  -1 -11 -17-171.033 101.821   1
  -1 -11 -17-359.508 129.007   1
  -1  11 -17-124.314 94.5262   1
   1 -12 -17 158.767 89.8883   3
   1  12 -17 55.2688 92.6990   2
   1  12 -17 36.9026 67.2523   3
   1  12 -17 28.7359 81.0548   2
   1 -12 -17 45.7852 100.432   2
  -1  12  17 131.999 87.2282   3
   1  12 -17 73.7566 63.4081   3
   1 -12 -17 165.573 110.419   1
  -1  12  17 82.2126 89.3359   1
   1  12 -17 146.920 101.982   1
   1  12 -17 134.521 97.7775   1
   1 -12 -16 17.2245 83.0647   3
   1  12 -16 37.4271 87.2686   2
   1  12 -16-5.92116 61.0058   3
  -1  12  16 88.3670 83.3663   2
   1  12 -16 39.3689 78.3980   2
   1 -12 -16 3.71727 89.9736   2
   1  12 -16-100.800 59.5872   3
  -1  12  16 64.4384 81.9544   3
   1 -12 -16 11.7199 99.0747   1
   1  12 -16 56.0892 92.0079   1
  -1  12  16 107.341 83.5006   1
   1  12 -16-162.584 93.2466   1
   1  12 -15-62.5679 84.0255   1
   1  12 -15-19.5095 55.2064   3
  -1  12  15 52.3841 79.6267   2
   1 -12 -15 165.956 85.6127   2
  -1  12  15 35.9285 78.4960   3
   1  12 -15-23.0567 53.0808   3
   1 -12 -15 112.792 92.7497   1
  -1  12  15 46.3075 77.8555   1
   1  12 -15 100.733 88.9691   1
   1 -12 -15 50.2768 78.5468   3
   1 -12 -14 35.7664 75.4494   3
   1  12 -14 158.164 76.4401   2
   1  12 -14 111.416 52.0386   3
  -1  12  14 119.287 77.6034   2
   1  12 -14 183.978 69.2805   2
   1 -12 -14 268.361 87.1329   2
  -1  12  14 76.6729 77.5570   3
   1  12 -14 136.973 50.5033   3
   1 -12 -14 108.049 88.6294   1
  -1  12  14 167.197 75.1392   1
   1  12 -14 147.918 83.2262   1
   1  12 -14 183.211 81.5615   1
   1 -12 -13 408.710 79.5017   3
   1  12 -13 180.209 74.1613   2
   1  12 -13 377.520 54.5108   3
  -1  12  13 353.261 77.3393   1
   1  12 -13 324.968 81.3175   1
  -1  12  13 354.628 78.4933   2
   1  12 -13 304.248 68.8967   2
   1 -12 -13 392.255 85.4535   2
   1 -12 -13 288.311 86.7048   1
   1  12 -13 373.166 53.4244   3
  -1  12  13 417.833 80.2301   3
   1  12 -13 284.378 82.2050   1
  -1  12  12 641.867 85.7121   1
  -1  12  12 523.798 84.0725   2
   1  12 -12 596.300 78.7025   2
   1 -12 -12 760.752 91.0017   2
   1  12 -12 655.777 84.7742   2
  -1  12  12 653.956 89.8688   3
   1 -12 -12 575.912 86.8163   3
   1  12 -12 597.470 91.2830   1
   1  12 -11 1652.97 131.479   3
  -1  12  11 1620.28 146.099   2
   1  12 -11 1710.78 140.657   2
   1 -12 -11 1531.64 147.184   2
   1  12 -11 1431.80 140.501   2
   1 -12 -11 1736.45 147.982   1
  -1  12  11 1640.48 144.310   1
   1  12 -11 1758.32 146.702   1
   1 -12 -11 1702.62 145.819   3
   1  12 -11 1361.72 130.933   3
  -1  12  11 1883.65 149.301   3
   1  12 -11 1617.24 147.466   1
   1  12 -10 97.7502 26.5481   3
  -1  12  10 136.303 54.7445   1
   1  12 -10 172.458 61.9631   1
   1  12 -10 99.4306 59.1622   1
   1  12 -10 105.473 47.6757   2
   1 -12 -10 81.6081 62.6821   1
  -1  12  10 158.309 66.5349   3
   1  12 -10 80.9073 26.7768   3
   1  12 -10 67.1849 49.4187   2
   1  12  -9 188.477 26.5022   3
   1 -12  -9 144.412 58.5176   1
   1  12  -9 188.834 25.7512   3
   1  12  -9 216.784 55.7076   1
  -1  12   9 139.022 49.7290   1
   1  12  -9 278.955 44.7703   2
  -1  12   9 133.682 51.1955   2
   1 -12  -9 309.068 57.4031   2
   1  12  -9 333.157 48.2987   2
   1  12  -9 136.828 53.7001   1
   1 -12  -9 265.384 58.6108   3
   1  12  -8 597.335 40.7384   3
   1 -12  -8 986.717 72.3387   3
   1  12  -8 231.670 40.6386   3
  -1  12   8 766.768 69.1922   3
   1 -12  -8 759.457 67.3473   1
  -1  12   8 680.532 63.1733   1
   1  12  -8 625.037 66.8663   1
   1  12  -8 740.307 56.1937   2
  -1  12   8 692.779 64.4796   2
   1 -12  -8 559.401 65.9868   2
   1  12  -8 805.030 56.9362   2
   1  12  -8 567.863 62.7734   1
   1  12  -7 7272.09 457.087   1
  -1  12   7 5422.11 454.557   1
   1 -12  -7 5338.93 455.650   2
  -1  12   7 5533.91 455.272   2
   1 -12  -7 7076.08 457.477   1
   1  12  -7 5249.35 452.032   2
  -1  12   7 4748.19 454.859   3
   1 -12  -7 7037.03 458.146   3
   1  12  -7 4963.57 454.376   1
  -1  12   6 3962.49 302.676   1
   1  12  -6 4652.86 304.077   1
   1  12  -6 3310.21 298.702   2
  -1  12   6 2731.71 301.571   2
   1 -12  -6 4261.83 304.106   2
   1 -12  -6 3818.92 302.524   1
   1  12  -6 3745.97 302.186   1
  -1  12   6 4367.89 304.426   3
   1 -12  -6 4093.85 305.486   3
  -1 -12   5 3975.93 266.803   2
  -1  12   5 4353.20 271.042   1
  -1  12   5 3986.56 270.109   2
   1 -12  -5 4652.00 271.670   2
   1 -12  -5 3894.63 269.461   1
   1  12  -5 4023.67 266.041   2
   1  12  -5 4795.90 263.907   3
   1 -12  -5 4856.69 273.235   3
  -1  12   5 4901.27 272.485   3
  -1 -12   5 5596.17 273.901   1
   1  12  -5 4122.34 269.137   1
  -1 -12   4 2050.34 181.170   3
  -1 -12   4 1795.79 182.019   2
   1  12  -4 2323.46 184.845   1
  -1  12   4 2446.24 187.020   2
   1 -12  -4 2490.21 187.325   2
   1 -12  -4 2436.09 185.963   1
  -1  12   4 2387.14 186.294   1
   1  12  -4 2448.97 182.117   2
   1 -12  -4 2643.77 187.787   3
  -1  12   4 2092.04 186.895   3
   1  12  -4 2547.97 182.060   3
  -1 -12   4 2672.57 187.123   1
   1  12  -3 8380.57 582.166   3
  -1  12   3 6689.20 584.527   3
  -1  12   3 7356.52 584.571   1
   1 -12  -3 6712.73 583.575   1
  -1  12   3 6982.54 584.339   2
   1  12  -3 6359.83 580.992   2
   1 -12  -3 7674.58 584.680   2
   1 -12  -3 8561.60 585.658   3
  -1 -12   3 7895.83 581.558   3
  -1 -12   3 7871.07 581.469   2
  -1 -12   2 5184.03 467.627   1
   1  12  -2 6046.53 467.823   1
  -1  12   2 4013.78 468.277   2
   1 -12  -2 5643.73 469.136   2
   1  12  -2 5629.42 466.498   2
  -1  12   2 5682.76 468.983   1
   1 -12  -2 6777.48 469.867   1
  -1 -12   2 6390.48 466.848   2
  -1  12   2 6353.58 470.131   3
   1  12  -2 6257.19 468.120   3
  -1 -12   2 6532.57 467.667   3
   1 -12  -2 7068.88 470.556   3
  -1 -12   1 6403.28 577.621   1
   1 -12  -1 7025.20 579.633   1
   1  12  -1 8620.65 578.208   1
  -1 -12   1 7725.91 577.614   2
  -1  12   1 7319.75 579.694   2
   1 -12  -1 8331.03 580.068   2
   1  12  -1 7544.94 577.581   2
  -1  12   1 6060.79 578.921   1
  -1  12   1 6452.02 579.580   3
   1 -12  -1 7740.89 580.348   3
   1 -12   0 1532.06 157.880   1
  -1 -12   0 2302.17 155.602   1
   1 -12   0 1943.21 158.037   2
  -1 -12   0 1937.63 155.300   2
  -1  12   0 2040.35 157.580   2
   1  12   0 1770.39 155.387   2
  -1  12   0 1909.50 157.599   1
   1  12   0 1526.24 154.769   1
  -1 -12   0 2083.12 157.575   3
  -1  12   0 2345.93 159.152   3
   1  12   0 2158.45 158.035   3
   1 -12   0 2289.97 158.791   3
   1 -12   1 174.872 31.7726   3
  -1  12  -1 174.288 29.6684   3
  -1  12  -1 112.005 27.3271   2
  -1 -12  -1 145.099 26.8471   2
   1  12   1 111.474 31.3838   3
  -1 -12  -1 147.091 30.9181   3
   1  12   1 233.165 24.8741   1
  -1 -12  -1 128.777 23.0026   1
  -1  12  -1 186.050 32.5953   1
   1 -12   1 175.573 32.5596   1
  -1  12  -2 267.702 39.3530   1
  -1 -12  -2 314.190 32.1137   1
   1  12   2 309.787 35.9119   2
   1  12   2 367.871 33.8829   1
   1 -12   2 312.725 42.0618   1
  -1  12  -2 225.509 35.1153   2
   1  12   2 297.673 41.2290   3
  -1 -12  -2 316.908 40.7425   3
  -1  12  -2 306.231 35.1610   3
  -1  12  -3 16525.0 1299.16   3
  -1  12  -3 16302.4 1300.52   1
   1  12   3 13888.2 1298.42   1
   1  12   3 12694.0 1299.19   2
  -1 -12  -3 19593.6 1300.63   2
  -1 -12  -3 17432.7 1298.83   1
  -1  12  -3 17490.9 1299.90   2
   1 -12   3 17989.9 1300.94   1
   1  12   3 17849.0 1301.66   3
  -1 -12  -3 19880.4 1301.99   3
  -1  12  -4 52.6166 33.2251   1
   1 -12   4 34.3995 35.1085   1
   1  12   4 18.4368 30.5513   2
  -1 -12  -4-3.31069 33.0014   2
  -1  12  -4-1.47569 29.9356   2
   1 -12   4 55.7212 30.4193   2
   1  12   4 138.716 36.8157   3
  -1 -12  -4 89.7728 37.3354   3
   1  12   5 125.567 32.2667   1
   1  12   5 147.807 37.3228   2
  -1 -12  -5 153.798 37.1739   2
  -1 -12  -5 131.611 35.7066   1
  -1  12  -5 108.480 35.3461   2
   1 -12   5 212.950 37.7529   2
   1  12   5 53.1647 38.7731   3
  -1 -12  -5 227.452 44.5317   3
   1 -12   5 186.184 42.1999   1
  -1  12  -5 139.243 39.6306   1
  -1  12  -6 2559.95 197.063   1
   1  12   6 2268.23 194.996   2
  -1 -12  -6 2416.16 195.129   2
   1  12   6 2521.98 196.623   3
  -1 -12  -6 2795.02 197.653   3
  -1  12  -6 2060.91 193.178   2
  -1 -12  -6 2378.71 194.149   1
   1  12   6 2318.80 193.483   1
   1 -12   6 2148.49 194.372   2
   1 -12   6 2622.95 198.420   1
  -1  12  -7 5361.18 469.839   1
  -1 -12  -7 6862.42 470.342   1
   1  12   7 5818.02 468.940   1
  -1 -12  -7 5470.73 469.839   2
   1  12   7 6180.95 470.731   2
   1 -12   7 5481.12 469.498   2
  -1  12  -7 5544.13 468.763   2
   1 -12   7 6190.67 472.420   1
   1  12   7 6172.06 471.296   3
  -1 -12  -7 6274.35 471.615   3
  -1  12  -8 154.324 32.8978   3
   1  12   8 94.2406 44.6384   1
  -1 -12  -8 226.634 49.5616   2
   1  12   8 146.949 50.2256   2
  -1 -12  -8 135.096 48.5523   1
   1 -12   8 154.268 62.5384   1
  -1  12  -8 150.308 48.2491   1
  -1  12  -8 164.141 49.4303   2
   1 -12   8 133.967 49.9565   2
  -1 -12  -8 278.303 55.8274   3
   1  12   8 210.241 51.9770   3
  -1 -12  -9 6351.72 486.962   3
  -1  12  -9 5207.11 483.752   2
   1 -12   9 6181.73 486.807   2
  -1  12  -9 5931.51 480.710   3
   1 -12   9 7034.14 483.620   3
  -1 -12  -9 6520.30 485.581   1
   1  12   9 5838.69 484.737   1
  -1 -12  -9 5887.32 485.632   2
   1  12   9 5875.02 486.020   2
   1 -12   9 7117.81 490.513   1
  -1  12  -9 5459.24 485.293   1
   1 -12  10 139.390 58.4703   2
  -1  12 -10-51.1407 50.1093   2
  -1 -12 -10 36.4312 60.5997   2
  -1  12 -10-13.6863 35.5737   3
   1 -12  10 35.0413 52.0075   3
   1 -12  10 118.932 82.5766   1
  -1  12 -10 73.4309 58.4559   1
  -1 -12 -10-9.91876 55.8519   1
   1  12  10 23.3696 53.7731   1
  -1 -12 -11 29.7159 64.5862   2
   1  12  11 78.2964 61.0149   2
  -1  12 -11-5.97714 40.3562   3
   1 -12  11 3.89946 56.0766   3
  -1 -12 -11 36.9403 66.3803   3
   1  12  11 45.8142 63.6229   3
  -1 -12 -11-111.454 61.6500   1
   1  12  11 11.2447 58.9332   1
  -1  12 -11 15.7858 55.6417   2
   1 -12  11 60.8142 67.7360   2
  -1  12 -12 805.558 88.8268   2
  -1 -12 -12 673.045 96.0399   2
   1  12  12 699.471 93.1819   2
  -1  12 -12 871.818 79.9220   3
   1  12  12 710.493 94.1117   3
  -1  12 -12 769.685 79.7104   3
  -1 -12 -12 811.712 94.4872   1
  -1  12 -12 716.247 105.067   1
  -1  12 -12 724.244 94.7032   1
  -1  12 -12 730.202 91.1850   2
  -1  12 -13 504.447 82.2498   2
   1  12  13 593.464 84.8355   2
  -1 -12 -13 678.615 90.9242   2
  -1  12 -13 619.950 72.9753   3
  -1  12 -13 502.235 72.3037   3
   1  12  13 651.882 91.0090   3
  -1 -12 -13 592.682 92.7398   3
   1  12  13 822.474 97.1767   1
  -1  12 -13 683.882 105.173   1
  -1 -12 -13 773.093 92.0702   1
  -1  12 -13 606.762 91.0105   1
  -1  12 -13 378.622 86.8761   2
  -1  12 -14-120.461 77.7012   2
  -1  12 -14-57.0281 57.9108   3
  -1 -12 -14 44.7373 77.2358   3
   1  12  14 159.939 76.0373   3
  -1  12 -14 40.9885 57.1823   3
  -1 -12 -14-40.9550 77.9637   2
   1  12  14 43.6756 68.8027   2
  -1 -12 -14-124.975 83.3203   1
  -1  12 -14 7.24174 85.9061   1
   1  12  14 33.2952 80.6167   1
  -1  12 -14 10.6747 75.6441   1
  -1  12 -15 222.404 81.5003   2
  -1  12 -15 162.549 61.9660   3
  -1  12 -15 194.505 66.8341   3
   1  12  15 189.358 80.0414   3
  -1 -12 -15 269.492 86.1690   3
  -1 -12 -15 123.824 85.1658   2
  -1  12 -15 110.539 79.7892   2
   1  12  15 163.671 74.3767   2
  -1 -12 -15 316.275 88.1016   1
   1  12  15 256.376 86.5695   1
  -1  12 -15 135.497 93.4673   1
  -1  12 -15 136.856 83.8919   1
  -1  12 -16-3.70451 84.3594   2
  -1  12 -16-37.7076 64.5967   3
  -1  12 -16 58.1781 85.0798   2
   1  12  16 39.5253 76.9533   2
  -1 -12 -16 40.1295 91.0202   2
  -1 -12 -16-214.878 92.9224   3
  -1  12 -16 4.87232 70.7011   3
  -1 -12 -16-3.51256 91.3849   1
   1  12  16-36.4988 92.4812   1
  -1  12 -16-42.7993 96.1189   1
  -1  12 -16 72.6925 85.9037   1
   1 -13 -16-20.9206 85.6209   3
   1  13 -16-74.3885 86.0839   2
   1  13 -16 72.4296 62.2328   3
   1  13 -16-6.01654 76.0839   2
  -1  13  16 42.5958 82.6697   2
   1 -13 -16-37.4672 94.1776   2
  -1  13  16-22.4391 85.3831   3
   1  13 -16-50.8723 54.4883   3
   1 -13 -16 3.92143 100.991   1
   1  13 -16 78.8615 94.1998   1
  -1  13  16-111.488 84.6341   1
   1  13 -16-130.658 92.1189   1
   1  13 -15 106.122 86.9354   1
   1  13 -15 33.9187 57.0203   3
  -1  13  15 211.468 84.7774   2
   1 -13 -15 98.3010 87.8916   2
  -1  13  15 156.716 82.6264   3
   1  13 -15 72.8000 52.9163   3
   1 -13 -15 192.751 94.7608   1
  -1  13  15 136.100 80.5091   1
   1  13 -15 101.247 87.9051   1
   1 -13 -15 57.8018 79.8644   3
   1 -13 -14 128.926 77.4799   3
   1  13 -14 78.2510 70.3145   2
   1  13 -14 44.8237 47.2793   3
   1  13 -14 82.0789 67.7290   2
  -1  13  14 215.512 78.7917   2
   1 -13 -14 88.0565 83.6724   2
   1  13 -14-37.1335 49.0358   3
  -1  13  14 155.903 76.3882   3
   1 -13 -14 199.187 90.3606   1
   1  13 -14 236.975 81.8258   1
  -1  13  14 82.8728 73.3864   1
   1  13 -14 89.9774 82.1928   1
   1  13 -13 718.930 96.2379   2
  -1  13  13 741.317 100.615   1
   1  13 -13 867.448 106.797   1
   1  13 -13 853.627 95.6032   2
  -1  13  13 701.587 99.1278   2
   1 -13 -13 878.810 105.245   2
  -1  13  13 930.178 105.822   3
   1 -13 -13 847.722 107.197   1
   1 -13 -13 861.488 102.024   3
   1  13 -13 833.915 105.478   1
   1  13 -12 431.742 80.3113   2
  -1  13  12 772.069 90.2645   1
  -1  13  12 722.315 88.4296   2
   1  13 -12 596.826 78.7561   2
   1 -13 -12 615.827 91.3290   2
   1  13 -12 613.577 62.1395   3
  -1  13  12 793.579 92.1364   3
   1  13 -12 598.750 91.0664   1
   1 -13 -12 637.414 89.5300   3
   1  13 -11 292.690 40.2868   3
   1  13 -11 525.700 75.4326   1
   1  13 -11 321.054 63.9072   2
  -1  13  11 491.206 74.1641   2
   1 -13 -11 339.435 77.4906   2
   1 -13 -11 260.934 76.5072   1
   1  13 -11 359.014 63.9188   2
  -1  13  11 439.183 75.1312   3
   1  13 -11 340.536 41.7024   3
   1  13 -11 462.909 72.5232   1
   1 -13 -10-28.5690 59.9843   3
   1  13 -10-60.8526 62.0569   1
  -1  13  10 80.9251 55.4127   1
   1  13 -10-17.3558 48.9755   2
   1  13 -10 13.4682 23.5276   3
   1 -13 -10 5.72875 65.2938   1
   1  13 -10 15.9917 23.5179   3
   1  13 -10 19.4641 58.8939   1
   1  13 -10-104.278 51.4098   2
   1  13  -9 2180.50 133.001   2
  -1  13   9 1898.13 136.495   1
   1  13  -9 2361.92 141.193   1
   1  13  -9 2130.04 132.694   2
   1 -13  -9 1827.56 139.467   2
  -1  13   9 1949.63 138.018   2
   1  13  -9 1969.25 121.166   3
   1 -13  -9 2230.32 141.550   1
   1  13  -9 1993.07 138.023   1
   1  13  -8 162.349 41.0989   2
   1  13  -8 271.758 58.7996   1
  -1  13   8 93.9696 47.1249   1
  -1  13   8 178.676 50.6995   2
   1  13  -8 184.385 40.6748   2
   1 -13  -8 311.279 54.6687   2
   1 -13  -8 214.974 59.1862   3
   1 -13  -8 232.891 58.1248   1
  -1  13   8 193.975 58.1728   3
   1  13  -8 189.852 49.7197   1
   1  13  -7 193.943 38.3945   2
   1  13  -7 284.445 54.7032   1
  -1  13   7 208.677 46.4987   1
  -1  13   7 260.250 49.9195   2
   1 -13  -7 257.593 53.6758   2
   1 -13  -7 316.427 57.1947   3
   1 -13  -7 345.413 57.5951   1
   1  13  -7 192.353 47.2904   1
  -1  13   7 322.543 52.5457   3
  -1 -13   6 2916.01 94.2900   2
   1  13  -6 3245.80 101.748   1
  -1 -13   6 4332.56 115.483   1
  -1 -13   6 1966.30 82.8917   3
  -1  13   6 3306.72 104.811   2
   1 -13  -6 3762.21 107.992   2
   1 -13  -6 3548.44 104.645   1
   1 -13  -6 3958.03 114.030   3
  -1  13   6 3507.42 107.762   3
  -1  13   6 3113.83 101.907   1
  -1 -13   5 14009.1 1032.99   2
  -1 -13   5 12316.9 1030.98   3
  -1  13   5 12278.4 1035.42   1
  -1  13   5 11806.1 1034.95   2
   1 -13  -5 13263.2 1035.91   2
   1 -13  -5 12909.7 1034.93   1
   1  13  -5 14526.9 1032.70   2
   1 -13  -5 14299.1 1036.54   3
  -1  13   5 12948.1 1036.10   3
   1  13  -5 13771.3 1031.29   3
  -1 -13   5 14712.3 1036.82   1
   1  13  -5 11608.1 1034.02   1
  -1 -13   4 396.948 42.1307   2
   1 -13  -4 522.483 53.9284   3
  -1 -13   4 423.541 39.4767   3
  -1  13   4 342.844 50.9591   2
   1 -13  -4 438.656 53.2586   2
   1  13  -4 400.023 40.8265   2
  -1  13   4 333.089 49.8056   1
   1 -13  -4 456.145 51.3916   1
  -1 -13   4 459.740 52.6065   1
   1  13  -4 464.268 48.4798   1
  -1  13   4 422.211 53.0648   3
   1  13  -4 582.556 42.0180   3
  -1  13   3 9244.79 832.464   2
   1  13  -3 11573.9 829.871   2
   1 -13  -3 12081.5 833.744   2
  -1  13   3 10371.7 833.035   1
   1 -13  -3 9262.18 832.002   1
  -1 -13   3 11098.1 829.997   2
  -1 -13   3 9613.80 830.225   3
   1 -13  -3 10822.7 833.633   3
   1  13  -3 9677.61 830.560   3
  -1  13   3 12131.5 834.313   3
   1  13  -2 162.236 26.5117   1
   1 -13  -2 59.0071 32.5913   1
  -1 -13   2 100.890 23.4258   3
   1 -13  -2 94.3756 35.2613   3
   1  13  -2 111.892 20.4224   2
  -1  13   2 122.134 31.1770   2
   1 -13  -2 86.8896 32.1869   2
  -1  13   2 96.1256 30.5352   1
  -1 -13   2 158.904 21.6118   2
  -1 -13   2 138.278 27.6291   1
  -1  13   2 89.9377 33.1255   3
  -1 -13   1 401.070 41.0855   1
   1  13  -1 591.359 42.3326   1
   1 -13  -1 266.623 46.0838   1
  -1 -13   1 418.919 39.6842   2
   1 -13  -1 370.784 46.9273   2
  -1  13   1 351.083 45.2478   2
   1  13  -1 370.711 39.2525   2
  -1  13   1 376.568 45.2603   1
  -1  13   1 386.704 46.0338   3
   1 -13  -1 535.359 49.4235   3
   1  13  -1 604.102 45.2105   3
  -1 -13   0 3048.53 218.458   1
   1 -13   0 2716.84 221.062   1
   1  13   0 3087.63 218.654   2
   1 -13   0 2464.33 220.449   2
  -1 -13   0 2655.43 218.295   2
  -1  13   0 2092.85 219.609   2
  -1  13   0 2438.46 220.191   1
   1  13   0 2969.67 218.090   1
   1 -13   0 3713.00 222.168   3
  -1  13   0 2784.84 221.386   3
   1  13   0 2485.97 220.216   3
  -1 -13   0 2229.48 219.749   3
  -1 -13  -1 12703.3 1003.64   1
   1 -13   1 15420.5 1006.44   1
  -1  13  -1 14540.2 1006.20   1
  -1  13  -1 11074.6 1004.65   2
   1  13   1 15260.6 1004.16   1
   1 -13   1 11963.0 1005.06   2
   1 -13   1 13875.9 1005.79   3
  -1 -13  -1 14479.1 1005.99   3
   1  13   1 14812.5 1006.52   3
   1  13   2 3191.44 294.160   3
  -1 -13  -2 4282.23 295.316   3
   1 -13   2 3421.69 293.465   2
  -1 -13  -2 3658.08 291.446   1
   1  13   2 3810.32 291.867   1
   1  13   2 3182.12 292.402   2
  -1 -13  -2 3968.68 293.033   2
  -1  13  -2 3855.21 293.030   2
   1 -13   2 4164.39 293.028   3
  -1  13  -2 3816.51 292.742   3
   1 -13   2 3408.43 294.228   1
  -1  13  -2 3252.63 293.683   1
   1 -13   3 1094.59 111.207   1
  -1  13  -3 1327.09 111.428   1
  -1 -13  -3 1349.14 109.973   2
   1  13   3 1462.19 109.895   2
  -1  13  -3 1272.22 109.356   2
  -1 -13  -3 1212.73 107.384   1
   1 -13   3 1514.23 110.821   2
  -1  13  -3 1048.02 107.583   3
   1  13   3 1391.16 112.754   3
  -1 -13  -3 1655.36 113.763   3
   1  13   4 354.315 47.7421   3
  -1 -13  -4 388.260 47.8594   3
  -1  13  -4 287.981 40.1917   2
  -1  13  -4 367.097 37.8034   3
  -1  13  -4 269.360 46.3384   1
   1  13   4 344.277 38.8573   1
   1  13   4 257.599 43.0633   2
  -1 -13  -4 271.544 44.9429   2
   1 -13   4 323.309 47.3596   1
   1 -13   4 357.079 41.9511   2
  -1  13  -5 3547.41 312.425   1
   1  13   5 3782.13 309.985   1
  -1 -13  -5 4303.54 312.652   2
   1  13   5 3328.69 311.187   2
  -1 -13  -5 4519.58 311.471   1
   1  13   5 3819.15 312.964   3
  -1 -13  -5 4147.55 313.383   3
  -1  13  -5 3806.43 311.115   2
   1 -13   5 3834.63 313.038   1
   1 -13   5 3843.20 311.268   2
  -1  13  -6 1465.88 133.018   1
   1  13   6 1491.99 128.980   1
   1  13   6 1383.88 131.457   2
  -1 -13  -6 1481.73 130.793   2
  -1 -13  -6 1858.07 131.300   1
   1 -13   6 1355.56 130.933   2
  -1  13  -6 1387.69 129.297   2
   1 -13   6 1855.45 137.013   1
   1  13   6 1429.50 132.795   3
  -1 -13  -6 1808.98 134.618   3
   1  13   7 448.478 62.1006   1
   1  13   7 563.380 66.5113   2
  -1 -13  -7 602.035 65.7441   2
  -1 -13  -7 485.342 64.4053   1
   1 -13   7 563.278 67.8653   2
  -1  13  -7 573.667 63.1982   2
  -1 -13  -7 669.698 71.4396   3
   1  13   7 632.480 68.0598   3
   1 -13   7 608.655 73.7562   1
  -1  13  -7 542.147 66.7431   1
  -1  13  -8 518.354 51.2663   3
   1  13   8 382.825 59.9408   1
   1  13   8 447.368 65.9623   2
  -1 -13  -8 501.096 64.8962   2
  -1 -13  -8 571.597 67.9606   1
  -1  13  -8 498.211 63.1376   2
   1 -13   8 558.676 72.3676   1
  -1  13  -8 359.163 65.2589   1
   1 -13   8 466.597 61.6394   2
  -1 -13  -8 488.206 69.0685   3
   1  13   8 438.269 64.4666   3
  -1  13  -9 1036.38 103.111   2
   1 -13   9 1106.84 97.9093   3
   1  13   9 980.091 103.567   2
  -1 -13  -9 1017.47 102.601   2
  -1  13  -9 1000.77 91.7376   3
   1 -13   9 1037.90 108.185   2
   1 -13   9 1253.03 114.831   1
  -1  13  -9 1008.45 103.749   1
   1  13   9 983.719 100.829   1
  -1 -13  -9 1265.73 105.663   1
  -1  13 -10 15.5686 37.1631   3
   1 -13  10 22.5320 50.5395   3
   1  13  10 84.2516 54.8802   1
  -1 -13 -10-222.018 60.2396   1
   1 -13  10-45.2172 86.5153   1
  -1  13 -10-310.674 57.6822   2
   1 -13  10-145.720 70.8363   2
   1  13  10-2.98771 57.7547   3
  -1 -13 -10 54.2083 64.7338   3
  -1 -13 -11 1452.16 136.227   3
  -1  13 -11 1210.42 128.352   2
   1 -13  11 1451.13 135.873   2
   1 -13  11 1396.54 126.489   3
   1  13  11 1349.63 133.314   2
  -1 -13 -11 1488.53 134.212   2
  -1 -13 -11 1751.56 134.625   1
   1  13  11 1406.93 130.685   1
  -1  13 -11 1299.27 120.449   3
  -1  13 -11 1304.20 131.669   1
  -1  13 -12 568.897 68.9418   3
  -1 -13 -12 633.529 90.5830   2
   1  13  12 484.322 85.9525   2
  -1  13 -12 708.712 81.3113   2
  -1  13 -12 544.689 83.7820   2
  -1  13 -12 632.597 100.458   1
  -1 -13 -12 619.231 89.0443   1
  -1  13 -12 534.623 89.0673   1
  -1  13 -12 681.406 71.8450   3
   1  13  12 788.128 88.1974   3
  -1 -13 -12 607.986 92.9632   3
  -1  13 -13 134.374 50.9175   3
  -1 -13 -13 107.749 76.1370   1
   1  13  13 61.2786 72.8011   1
  -1  13 -13-7.62080 88.2503   1
  -1  13 -13 90.2809 66.4018   2
  -1 -13 -13 79.5016 77.7635   2
  -1  13 -13 148.973 68.5049   2
   1  13  13 58.6828 67.8297   2
  -1  13 -13 79.0669 73.0904   1
   1  13  13 60.2351 74.3535   3
  -1  13 -13 62.1291 54.7228   3
  -1 -13 -13 87.9953 77.9035   3
  -1  13 -14 41.7714 58.4391   3
  -1 -13 -14 182.152 82.5347   1
  -1  13 -14 135.018 85.0155   1
   1  13  14 244.901 77.3536   1
  -1  13 -14 26.7283 74.9519   2
  -1 -13 -14 127.505 80.8845   2
   1  13  14 78.0100 73.1652   2
  -1  13 -14 71.7204 77.6927   1
  -1  13 -14 148.857 60.3520   3
   1  13  14 155.452 76.6012   3
  -1 -13 -14 97.7632 81.4141   3
  -1  13 -15 270.589 65.4908   3
   1  13  15 179.175 87.5652   1
  -1  13 -15 155.248 95.1776   1
  -1 -13 -15 239.001 90.4393   1
  -1  13 -15 105.740 82.1622   2
   1  13  15 200.055 78.6196   2
  -1 -13 -15 199.376 86.0232   2
  -1  13 -15 256.340 82.9000   2
  -1  13 -15 305.199 84.5742   1
  -1  13 -15 186.279 65.2431   3
  -1 -13 -15 96.9864 86.2544   3
   1  13  15 298.382 82.4947   3
  -1  13 -16 41.1470 65.3934   3
   1  13  16 162.629 94.7976   1
  -1 -13 -16 103.316 94.6489   1
  -1  13 -16 109.569 101.283   1
  -1  13 -16 19.2286 85.1170   1
  -1  13 -16 187.961 87.6108   2
  -1 -13 -16 99.1512 90.6914   2
   1  13  16-94.0633 79.0608   2
  -1 -13 -16 161.994 91.4992   3
  -1  13 -16 87.3858 69.5785   3
   1  13  16-3.64097 83.1499   3
  -1  13 -16 22.1963 85.3126   2
   1  14 -16 69.1704 53.2525   3
  -1  14  16-49.1808 86.3653   3
   1 -14 -16 194.019 98.2580   1
   1  14 -16-28.8053 55.2675   3
  -1  14  16 44.7849 83.9512   1
   1  14 -16-105.677 96.8948   1
   1  14 -16-32.8921 77.6693   2
  -1  14  16-62.6704 86.9413   2
   1 -14 -16 75.4900 95.5069   2
   1 -14 -16 88.2321 87.5577   3
   1  14 -16-50.1506 87.4724   1
   1  14 -16-23.8294 81.7212   2
   1  14 -15 79.4272 50.2616   3
   1  14 -15 112.693 92.6120   1
  -1  14  15 64.7868 82.3971   1
  -1  14  15 171.492 85.4149   2
   1  14 -15 11.2432 72.9152   2
   1 -14 -15 3.58370 86.0825   2
   1 -14 -15 37.9171 81.5309   3
   1 -14 -15-35.9848 96.4147   1
   1  14 -15 137.517 85.4016   1
  -1  14  15 84.9791 84.1532   3
   1  14 -15 114.985 48.8802   3
  -1  14  14 187.106 82.1124   3
   1 -14 -14 262.281 87.8499   1
   1  14 -14 86.9853 43.3259   3
  -1  14  14 180.646 79.6618   1
   1  14 -14 134.986 84.4315   1
   1  14 -14 127.527 71.5210   2
  -1  14  14 217.782 80.0909   2
   1 -14 -14 27.7735 82.0099   2
   1 -14 -14 174.570 79.4014   3
   1  14 -14 92.5442 77.9449   1
   1  14 -14 95.4776 70.8961   2
   1  14 -13 140.788 67.5029   2
  -1  14  13 119.453 76.7121   1
   1  14 -13 270.408 81.0848   1
  -1  14  13 254.081 75.1939   2
   1  14 -13 165.617 66.0933   2
   1 -14 -13 211.035 78.5903   2
   1 -14 -13 195.495 76.8934   3
   1 -14 -13 214.327 84.9049   1
   1  14 -13 159.307 77.7384   1
  -1  14  13 165.075 81.1743   3
   1  14 -13 129.890 41.5006   3
   1  14 -12 807.133 74.7525   3
  -1  14  12 865.010 100.344   1
   1  14 -12 994.848 102.061   1
   1  14 -12 933.365 92.9725   2
  -1  14  12 912.905 100.423   2
   1 -14 -12 959.108 103.517   2
   1 -14 -12 905.234 107.726   1
  -1  14  12 1065.87 108.067   3
   1  14 -12 705.043 75.3811   3
   1  14 -12 880.244 96.1542   2
   1  14 -11 50.1739 26.3068   3
   1  14 -11 102.010 68.2434   1
   1  14 -11-29.8171 55.4788   2
  -1  14  11 35.1829 65.4591   2
   1 -14 -11-6.15720 67.6787   2
   1 -14 -11 107.878 74.1465   1
   1 -14 -11 60.8739 70.1867   3
   1  14 -11-11.5218 56.0358   2
   1  14 -11 41.0453 26.7140   3
   1  14 -10 193.273 20.6331   3
   1 -14 -10 242.058 71.7035   3
   1  14 -10 281.490 51.5029   2
   1  14 -10 215.132 50.7610   2
  -1  14  10 205.973 59.6783   2
   1  14 -10 240.606 65.0090   1
  -1  14  10 248.372 61.6800   1
   1 -14 -10 298.646 67.9688   1
   1  14 -10 80.2831 21.2444   3
  -1  14  10 190.703 70.2633   3
   1  14 -10 208.062 62.3183   1
   1  14  -9 97.0184 47.3980   2
  -1  14   9 137.923 54.9024   1
   1  14  -9 240.573 60.4360   1
   1  14  -9 148.710 46.5585   2
   1 -14  -9 177.340 61.0977   2
   1  14  -9 60.9926 54.8153   1
  -1  14   9 292.354 66.7790   3
   1 -14  -9 109.032 66.0163   1
   1  14  -8 1906.66 142.550   1
  -1  14   8 1522.66 138.141   1
  -1  14   8 1132.13 136.639   2
   1 -14  -8 1702.95 140.124   2
   1  14  -8 1703.74 132.744   2
   1 -14  -8 1831.02 143.172   1
   1  14  -8 1349.23 131.763   2
   1 -14  -8 1721.90 142.922   3
   1  14  -8 1500.99 137.751   1
   1  14  -7 8095.41 584.693   1
  -1  14   7 7471.89 582.950   1
  -1  14   7 6940.67 583.489   2
   1 -14  -7 7144.20 583.958   2
   1 -14  -7 7374.70 583.703   1
   1  14  -7 7347.03 580.094   2
  -1  14   7 7536.84 584.576   3
   1 -14  -7 7950.22 585.596   3
   1  14  -7 6610.64 582.187   1
  -1 -14   6 4921.72 247.688   1
   1  14  -6 3884.99 241.239   1
  -1 -14   6 4133.03 238.321   2
  -1 -14   6 3743.45 233.272   3
  -1  14   6 4001.00 243.165   2
   1 -14  -6 4306.06 244.754   2
   1 -14  -6 4243.62 242.742   1
  -1  14   6 4315.10 245.241   3
   1 -14  -6 5176.47 247.599   3
  -1  14   6 3939.14 242.327   1
   1 -14  -5-16.0169 42.9836   3
  -1 -14   5 17.4546 17.4660   3
   1  14  -5 8.32742 20.4037   3
  -1  14   5 47.6992 41.5081   3
  -1  14   5-122.203 42.5436   1
   1 -14  -5-29.4805 39.6700   1
  -1  14   5 14.4018 36.5793   2
   1 -14  -5 4.40536 42.5579   2
  -1 -14   5-23.4257 43.8455   1
   1  14  -5-31.2467 35.6311   1
  -1 -14   5 17.5726 27.4190   2
  -1 -14   4 16.3102 25.6166   2
   1 -14  -4-4.29984 40.2014   3
  -1 -14   4 17.3494 19.6634   3
  -1  14   4-8.05187 34.9828   2
   1 -14  -4 16.2864 42.6653   2
   1 -14  -4-6.76505 35.6190   1
  -1  14   4 121.216 38.5077   1
   1  14  -4 25.0896 20.4943   2
   1  14  -4-5.54215 23.5858   3
  -1  14   4 40.3254 39.2584   3
  -1 -14   4 5.09460 39.7613   1
   1  14  -4 60.8511 33.8643   1
   1  14  -3 2608.04 200.020   1
  -1  14   3 2500.27 201.831   2
   1 -14  -3 2468.92 201.666   2
   1  14  -3 2482.91 197.010   2
  -1  14   3 2978.46 203.093   1
   1 -14  -3 3120.44 202.331   1
  -1 -14   3 2763.89 197.475   2
   1 -14  -3 3040.70 204.083   3
  -1  14   3 2612.65 203.107   3
   1  14  -3 3322.24 199.663   3
  -1 -14   2 5036.25 407.079   1
   1 -14  -2 6062.18 409.642   1
  -1  14   2 4028.40 407.874   2
   1  14  -2 4196.33 405.304   2
   1 -14  -2 5279.71 409.071   2
  -1  14   2 5607.86 408.544   1
  -1 -14   2 5744.72 406.041   2
  -1  14   2 6083.64 410.355   3
   1 -14  -2 5894.24 410.109   3
  -1 -14   1 22688.4 2075.61   1
   1  14  -1 28601.9 2076.08   1
   1 -14  -1 26677.4 2077.63   1
  -1  14   1 23804.2 2077.25   2
  -1 -14   1 26915.4 2075.66   2
   1 -14  -1 27786.6 2077.75   2
   1  14  -1 28613.1 2075.77   2
  -1  14   1 23959.1 2077.00   1
   1 -14  -1 29616.9 2078.49   3
  -1 -14   1 28322.3 2076.93   3
  -1  14   1 21923.0 2077.26   3
   1  14  -1 28985.2 2077.28   3
   1 -14   0 1174.26 91.0195   1
  -1 -14   0 1268.04 86.5869   1
   1  14   0 894.812 85.7307   2
  -1 -14   0 767.714 85.3050   2
   1 -14   0 1024.75 89.9814   2
  -1  14   0 1046.01 89.1517   2
  -1  14   0 1108.71 89.7097   1
   1  14   0 1119.47 85.3586   1
   1 -14   0 1086.03 89.8980   3
  -1 -14   0 1126.95 90.3307   3
  -1  14   0 1128.35 90.3987   3
   1  14   0 730.149 89.3138   3
  -1 -14  -1 33.9149 23.3177   1
  -1  14  -1 42.8169 32.3560   1
   1 -14   1 32.3608 34.3812   1
  -1  14  -1 5.25783 26.2247   2
   1  14   1 12.7157 24.8965   1
   1 -14   1-20.1860 30.8030   2
   1 -14   1-12.0990 30.6556   3
  -1 -14  -1-23.7284 32.1357   3
  -1  14  -1-11.2567 31.5961   3
   1  14   1 55.6501 33.2886   3
  -1 -14  -2 6012.49 407.256   3
   1  14   2 5330.16 406.876   3
   1 -14   2 4525.53 405.232   2
   1  14   2 5378.60 403.728   1
   1  14   2 5049.36 404.730   2
  -1 -14  -2 5880.51 405.402   2
  -1  14  -2 4654.67 404.712   2
  -1  14  -2 4379.60 404.417   3
   1 -14   2 5831.19 405.227   3
  -1  14  -2 4573.30 405.685   1
  -1 -14  -2 4947.19 403.605   1
   1 -14   2 4940.09 406.361   1
  -1  14  -3 161.829 35.2877   3
   1 -14   3 363.799 36.8160   3
  -1  14  -3 254.220 42.5360   1
   1  14   3 219.827 38.2855   2
  -1 -14  -3 281.437 40.3201   2
   1 -14   3 293.927 39.5548   2
  -1  14  -3 262.736 38.3181   2
  -1 -14  -3 396.619 47.3399   3
   1  14   3 219.456 43.9340   3
  -1 -14  -3 214.377 34.0426   1
   1 -14   3 218.347 45.0614   1
  -1  14  -4 5098.80 381.927   3
   1 -14   4 6035.66 382.733   3
   1  14   4 4597.73 381.791   1
  -1  14  -4 4433.82 384.022   1
   1  14   4 4420.55 383.470   2
  -1 -14  -4 4558.28 383.696   2
   1 -14   4 4596.31 383.157   2
  -1  14  -4 4223.13 382.480   2
  -1 -14  -4 5114.73 385.731   3
   1  14   4 4864.49 385.301   3
   1 -14   4 4759.18 384.695   1
   1  14   5 2339.18 215.553   3
  -1 -14  -5 3001.28 217.946   3
  -1  14  -5 2350.50 213.382   2
  -1 -14  -5 2674.07 212.833   1
  -1  14  -5 2840.36 210.808   3
   1 -14   5 2371.35 213.494   2
   1  14   5 2629.56 212.559   1
   1  14   5 2670.32 215.035   2
  -1 -14  -5 2750.25 215.255   2
  -1  14  -5 2561.76 215.334   1
   1 -14   5 2682.37 216.281   1
  -1  14  -6 544.451 54.9113   3
   1  14   6 468.551 60.9459   1
   1  14   6 643.659 66.0429   2
  -1 -14  -6 622.127 66.8707   2
  -1  14  -6 664.424 63.4463   2
   1 -14   6 648.159 72.9432   1
  -1  14  -6 731.416 68.4730   1
  -1 -14  -6 665.650 61.8138   1
  -1 -14  -6 715.803 72.5498   3
   1  14   6 668.270 67.8508   3
  -1  14  -7 2348.94 181.294   3
   1 -14   7 2223.84 188.545   2
   1  14   7 2212.53 185.770   1
  -1 -14  -7 2292.86 187.691   2
   1  14   7 2150.13 187.567   2
  -1 -14  -7 2368.68 186.743   1
  -1  14  -7 1924.66 184.966   2
   1  14   7 2532.58 189.839   3
  -1 -14  -7 2245.28 190.100   3
   1 -14   7 2495.73 191.708   1
  -1  14  -7 1935.69 188.276   1
  -1  14  -8 4757.92 393.933   3
  -1  14  -8 4494.91 399.270   1
   1  14   8 4723.40 397.962   1
  -1 -14  -8 5428.80 399.196   1
   1  14   8 5085.79 400.004   2
  -1 -14  -8 4676.39 399.278   2
   1 -14   8 5032.34 399.334   2
  -1  14  -8 4914.94 397.949   2
  -1 -14  -8 5473.42 401.827   3
   1 -14   8 5802.42 402.801   1
   1  14   9 46.7378 54.2856   3
  -1 -14  -9 64.8152 59.0385   3
  -1  14  -9 96.6947 56.4194   2
   1 -14   9 9.68376 57.3279   2
   1 -14   9 56.1575 44.8500   3
   1  14   9 71.9201 57.4905   2
  -1 -14  -9 39.3394 56.9061   2
  -1 -14  -9-42.2840 57.7604   1
  -1  14  -9-65.2064 37.4948   3
  -1  14  -9 52.6859 56.9602   1
   1 -14   9 13.1629 72.2010   1
   1  14   9-7.06881 52.5378   1
   1 -14  10 647.970 77.1124   3
   1  14  10 825.197 82.4383   1
   1  14  10 666.068 85.0967   3
  -1 -14 -10 686.802 91.5868   3
  -1 -14 -10 635.196 86.7583   1
  -1  14 -10 652.514 67.7397   3
   1 -14  10 844.396 110.684   1
   1 -14  10 644.417 92.7821   2
  -1  14 -10 702.616 83.3703   2
   1 -14  11 78.2613 73.1423   2
  -1  14 -11 47.1794 58.9197   2
   1 -14  11 135.958 59.2909   3
  -1 -14 -11-17.6644 68.0033   2
   1  14  11 90.1762 66.4529   2
   1  14  11 6.36439 62.5965   3
  -1 -14 -11 6.41488 70.0368   3
  -1 -14 -11 90.9428 70.0266   1
   1  14  11-56.8312 66.7900   1
   1 -14  11 92.8617 95.4874   1
  -1  14 -11-12.2803 64.1734   1
  -1  14 -11 24.7752 41.9114   3
  -1 -14 -12 370.993 81.3339   2
   1  14  12 426.067 78.9024   2
  -1  14 -12 277.911 73.8330   2
  -1 -14 -12 404.239 80.4984   1
  -1  14 -12 350.842 54.9912   3
  -1 -14 -12 432.504 87.5967   3
  -1  14 -12 526.245 80.0552   1
  -1  14 -13 747.526 83.1609   3
   1  14  13 764.664 98.5438   2
  -1 -14 -13 732.896 100.792   2
  -1  14 -13 765.770 96.0813   2
  -1  14 -13 664.663 97.2512   2
  -1  14 -13 807.108 115.403   1
   1  14  13 715.682 100.266   1
  -1 -14 -13 809.895 104.847   1
  -1 -14 -13 1120.88 109.030   3
   1  14  13 921.284 102.738   3
  -1  14 -13 803.802 84.4005   3
  -1  14 -13 794.087 101.521   1
  -1  14 -14 406.225 66.2499   3
  -1 -14 -14 405.621 89.6954   2
   1  14  14 506.595 83.8377   2
  -1  14 -14 439.918 84.1056   2
  -1  14 -14 416.453 103.575   1
   1  14  14 484.143 90.5188   1
  -1 -14 -14 466.698 94.6161   1
  -1 -14 -14 265.582 90.0616   3
  -1  14 -14 453.923 68.1000   3
   1  14  14 539.220 88.9219   3
  -1  14 -14 484.111 89.7023   1
  -1  14 -15 74.0361 59.3900   3
  -1 -14 -15 58.9028 84.7162   2
   1  14  15 109.664 75.3070   2
  -1  14 -15 29.1621 81.2372   2
  -1  14 -15 33.6273 77.4273   2
   1  14  15 152.417 91.0650   1
  -1  14 -15-19.0545 95.5600   1
  -1 -14 -15-54.7952 88.9350   1
  -1  14 -15-28.9850 64.5075   3
  -1 -14 -15 14.4224 86.5023   3
   1  14  15 82.7270 82.3774   3
  -1  14 -15-74.9187 83.3347   1
  -1  14 -16-60.2413 65.2141   3
  -1  14 -16-7.86993 99.7631   1
   1  14  16 16.3084 93.1031   1
  -1  14 -16 69.6079 89.0253   1
   1  14  16 3.64074 81.1092   2
  -1 -14 -16-28.5261 89.5668   2
  -1  14 -16 3.41291 85.3999   2
  -1 -14 -16 7.14530 95.0530   1
  -1  14 -16 50.2639 69.1235   3
  -1 -14 -16-44.2815 91.8445   3
  -1  14 -16-7.05645 82.1818   2
   1  15 -15 21.0702 44.5284   3
   1  15 -15 36.5558 93.8400   1
  -1  15  15-25.3266 85.4105   1
  -1  15  15-19.2174 82.5962   2
   1  15 -15 52.9888 74.2070   2
   1 -15 -15-3.61484 89.0204   2
   1 -15 -15 34.1822 91.5692   3
   1 -15 -15 104.874 94.8943   1
   1  15 -15 33.6277 84.2194   1
  -1  15  15 26.1887 85.6078   3
   1  15 -14 131.001 74.1798   2
   1  15 -14 250.831 88.4473   1
  -1  15  14 202.820 81.0751   1
  -1  15  14 264.843 81.1193   2
   1  15 -14 204.469 72.2991   2
   1 -15 -14 217.525 87.9743   2
   1 -15 -14 314.933 94.0266   3
   1 -15 -14 243.175 89.5116   1
   1  15 -14 136.181 80.6021   1
  -1  15  14 160.671 84.5570   3
   1  15 -14 174.053 42.7160   3
   1  15 -13 208.660 38.7280   3
   1  15 -13 219.213 83.6175   1
  -1  15  13 217.226 77.6022   1
   1  15 -13 160.531 77.5611   1
  -1  15  13 260.658 78.0263   2
   1  15 -13 198.821 68.2642   2
   1 -15 -13 227.141 83.2680   2
   1 -15 -13 139.552 84.4737   1
   1  15 -13 165.778 37.8631   3
  -1  15  13 222.544 83.2213   3
   1  15 -13 330.185 72.6189   2
   1  15 -12 79.9473 29.0807   3
   1 -15 -12 154.616 76.0308   1
  -1  15  12 18.6267 69.5200   1
   1  15 -12 113.293 73.6401   1
   1  15 -12 6.82307 61.1843   2
  -1  15  12-33.8967 71.0967   2
   1 -15 -12-19.5755 75.9301   2
   1  15 -12 169.846 30.1501   3
   1  15 -12 191.369 64.9625   2
   1 -15 -12 90.9441 79.3576   3
   1  15 -12 3.23569 72.2666   1
   1  15 -11 12.1206 73.6577   1
  -1  15  11-32.4804 67.2931   2
   1  15 -11 61.0690 55.6670   2
   1 -15 -11 81.2875 68.3065   2
   1  15 -11-63.1285 55.7327   2
   1  15 -11 35.4581 16.2122   3
  -1  15  11 85.5244 68.4510   3
   1  15 -11 6.07055 16.0273   3
   1 -15 -11-16.9107 76.3123   3
   1 -15 -10 909.482 104.875   3
  -1  15  10 958.826 94.9179   1
   1  15 -10 925.373 101.081   1
   1  15 -10 959.714 87.9554   2
  -1  15  10 700.642 95.0579   2
   1 -15 -10 910.907 99.1304   2
   1 -15 -10 992.205 102.493   1
  -1  15  10 922.664 103.840   3
   1  15 -10 672.743 87.4848   2
   1  15 -10 764.865 93.5873   1
   1 -15  -9 81.4138 70.3296   3
   1  15  -9 221.567 57.6898   1
  -1  15   9 223.593 55.8210   1
   1  15  -9 254.279 65.9027   1
   1  15  -9 178.206 48.0799   2
   1 -15  -9 42.5586 67.2087   1
  -1  15   9 272.686 70.4866   3
   1  15  -9 175.421 46.2308   2
  -1  15   8 1478.66 140.163   1
   1  15  -8 1851.11 145.801   1
  -1  15   8 1466.33 141.347   2
   1  15  -8 1795.89 134.903   2
   1 -15  -8 1439.97 142.533   2
   1 -15  -8 1635.03 143.334   1
   1  15  -8 1584.71 140.664   1
   1  15  -8 1521.65 136.341   2
  -1  15   7 2385.92 225.971   1
  -1  15   7 2431.15 227.053   2
   1 -15  -7 3023.17 229.380   2
   1 -15  -7 2888.19 228.453   1
   1 -15  -7 3157.09 232.556   3
   1  15  -7 2857.95 226.493   1
  -1  15   6 5836.96 429.183   3
   1 -15  -6 6732.10 430.143   3
   1  15  -6 5561.66 420.922   3
   1 -15  -6 5205.80 426.933   1
  -1 -15   6 5910.33 424.609   2
  -1 -15   6 4848.55 420.997   3
  -1  15   6 5222.95 426.822   1
  -1  15   6 5559.86 427.927   2
   1 -15  -6 5753.71 429.031   2
  -1 -15   6 4145.73 427.408   1
   1  15  -6 5419.99 426.541   1
   1 -15  -5 392.197 54.8939   3
  -1 -15   5 312.244 32.2998   3
   1  15  -5 306.461 46.9412   1
  -1  15   5 316.755 46.8807   2
   1 -15  -5 266.300 51.6656   2
  -1  15   5 317.133 51.8305   1
   1 -15  -5 300.214 50.1719   1
   1  15  -5 260.183 35.3584   2
  -1 -15   5 282.848 38.3838   2
  -1  15   5 151.068 51.6698   3
   1  15  -5 398.134 34.4504   3
  -1 -15   4 7162.51 548.469   3
   1 -15  -4 7880.92 553.933   3
  -1 -15   4 6799.37 548.570   2
   1  15  -4 6839.99 551.145   1
  -1  15   4 5346.57 551.431   2
   1 -15  -4 6856.68 552.558   2
   1  15  -4 6655.13 548.156   2
   1 -15  -4 7176.10 551.718   1
  -1  15   4 7180.35 552.337   1
  -1 -15   4 5907.70 550.553   1
  -1  15   4 7117.38 553.365   3
   1  15  -4 8276.64 549.279   3
   1  15  -3 1935.82 121.193   1
  -1  15   3 1667.94 124.214   2
   1 -15  -3 1781.75 123.619   2
  -1  15   3 1786.21 124.819   1
   1 -15  -3 2029.19 124.663   1
  -1 -15   3 1687.55 117.406   2
  -1 -15   3 1805.73 118.242   3
   1 -15  -3 2095.19 127.448   3
  -1  15   3 2103.75 126.789   3
   1 -15  -2 988.470 79.0677   1
   1  15  -2 717.109 69.5044   2
  -1  15   2 851.273 77.1168   2
   1 -15  -2 722.635 77.3892   2
  -1  15   2 782.998 75.7740   1
  -1 -15   2 808.179 70.5074   2
   1 -15  -2 985.241 79.1182   3
   1  15  -2 824.442 74.7206   3
  -1  15   2 981.152 79.0876   3
  -1  15   1 6347.32 704.277   3
   1  15  -1 6182.29 703.537   3
  -1  15   1 9842.88 705.143   1
   1  15  -1 11180.0 703.760   1
   1  15  -1 6781.35 702.414   2
   1 -15  -1 10658.5 705.781   2
  -1 -15   1 9053.04 702.930   2
  -1  15   1 8322.61 704.788   2
  -1 -15   1 9551.14 703.273   1
   1 -15  -1 11409.2 706.563   3
  -1 -15   1 10174.1 704.622   3
   1 -15  -1 10053.2 705.598   1
   1 -15   0 21704.2 1605.61   3
   1 -15   0 24402.4 1606.10   2
  -1 -15   0 16059.6 1603.22   2
  -1  15   0 21048.0 1605.41   2
   1  15   0 18146.8 1603.21   1
  -1  15   0 21838.2 1605.36   1
   1  15   0 17422.8 1604.92   3
  -1 -15   0 24945.2 1606.43   3
  -1  15   0 22588.3 1605.91   3
   1 -15   0 22851.9 1605.87   1
  -1 -15   0 21361.2 1603.81   1
   1 -15   1 3607.98 290.373   1
  -1  15  -1 3594.40 290.186   1
  -1 -15  -1 3569.35 287.127   1
   1  15   1 3718.14 288.095   2
   1  15   1 3881.24 287.756   1
   1 -15   1 3517.41 289.363   2
  -1  15  -1 3682.32 290.081   3
   1  15   1 3694.63 290.400   3
  -1 -15  -1 3837.34 290.024   3
   1 -15   1 4658.65 290.842   3
   1  15   2 2224.76 229.018   2
  -1 -15  -2 2916.14 230.246   2
  -1  15  -2 2664.06 229.492   2
  -1  15  -2 2721.92 229.581   3
  -1 -15  -2 3209.68 231.735   3
   1  15   2 3125.72 232.456   3
   1 -15   2 2746.08 230.784   2
   1 -15   2 3257.13 230.040   3
   1 -15   2 2612.32 231.627   1
  -1 -15  -2 3350.54 228.802   1
  -1  15  -2 2534.47 231.015   1
   1 -15   3 101.180 32.1022   3
  -1  15  -3 133.661 38.4262   1
   1  15   3 93.0515 34.5262   2
  -1 -15  -3 94.1851 36.1800   2
  -1 -15  -3 106.443 42.1117   3
   1  15   3 79.5477 40.0850   3
   1 -15   3 115.675 36.7830   2
  -1  15  -3 47.0026 31.2309   2
  -1  15  -3 111.318 30.9196   3
   1 -15   3 113.670 41.3151   1
   1 -15   4 1696.58 133.617   1
  -1 -15  -4 2080.53 136.082   3
   1  15   4 1757.09 134.827   3
  -1  15  -4 1492.70 128.507   3
   1 -15   4 1815.42 129.961   3
   1  15   4 1492.85 128.734   1
  -1 -15  -4 1734.71 132.474   2
   1  15   4 1379.71 131.621   2
  -1  15  -4 1770.45 130.451   2
  -1  15  -4 1766.53 133.364   1
  -1  15  -5 1385.74 131.838   3
   1 -15   5 1537.94 132.540   3
   1  15   5 1749.46 134.683   1
   1  15   5 1517.03 136.976   2
  -1 -15  -5 1657.90 137.907   2
  -1 -15  -5 1838.67 135.159   1
   1 -15   5 1681.62 140.151   1
  -1  15  -5 1634.75 134.602   2
   1 -15   5 1688.82 136.462   2
  -1  15  -5 1607.80 138.699   1
   1  15   5 1435.15 138.471   3
  -1 -15  -5 1705.11 140.130   3
  -1  15  -6 14441.1 1174.11   3
   1 -15   6 14558.7 1176.53   2
   1  15   6 14208.8 1175.80   1
  -1 -15  -6 14574.2 1177.63   2
   1  15   6 14255.5 1177.29   2
  -1 -15  -6 16392.5 1177.17   1
   1 -15   6 16356.2 1179.32   1
  -1  15  -6 14181.7 1176.35   2
  -1  15  -6 15447.6 1178.54   1
   1  15   6 14377.3 1178.32   3
  -1 -15  -6 17433.1 1179.53   3
  -1  15  -7 1301.54 118.531   3
   1 -15   7 1539.01 128.299   2
  -1 -15  -7 1754.74 130.379   2
   1  15   7 1803.38 128.528   2
  -1 -15  -7 1776.94 127.657   1
   1 -15   7 1574.97 133.075   1
  -1  15  -7 1485.85 124.125   2
  -1  15  -7 1428.10 128.558   1
  -1 -15  -7 1658.59 130.326   3
   1  15   7 1785.62 130.606   3
   1 -15   8 77.6144 56.9002   2
   1  15   8 113.017 48.8369   1
  -1 -15  -8 15.8652 56.5150   2
   1  15   8-35.6288 54.6479   2
  -1 -15  -8-12.9678 52.3492   1
  -1  15  -8 53.3063 46.8624   2
  -1  15  -8 24.7716 56.3920   1
   1 -15   8 35.3517 67.2915   1
  -1  15  -8 15.6919 32.2837   3
  -1 -15  -9 174.949 64.5851   3
   1  15   9 128.673 61.7734   3
  -1  15  -9 126.498 53.4967   2
  -1  15  -9 127.893 37.3881   3
   1 -15   9 307.443 49.0064   3
  -1 -15  -9 221.503 61.0474   2
  -1 -15  -9 126.032 60.6750   1
  -1  15  -9 39.4653 61.2736   1
   1 -15   9 83.6240 75.6504   1
   1 -15   9 90.0817 61.9974   2
   1  15   9 123.587 55.6306   1
  -1  15 -10 1748.50 152.780   3
   1 -15  10 1807.47 157.729   3
   1  15  10 1839.38 164.445   2
   1 -15  10 1769.56 166.275   2
  -1  15 -10 1763.02 162.629   2
   1  15  10 1716.99 161.786   1
  -1 -15 -10 2163.14 165.844   1
   1  15  10 1935.97 163.529   3
  -1 -15 -10 2011.17 167.573   3
  -1 -15 -11 55.5752 74.8210   3
   1  15  11 120.003 65.6392   3
  -1  15 -11 102.396 43.9208   3
   1 -15  11 140.100 59.4592   3
  -1 -15 -11-23.8909 67.2906   2
   1  15  11 84.9173 67.9790   2
  -1  15 -11 93.2134 69.4822   1
   1 -15  11 28.6116 98.7641   1
  -1 -15 -11 103.282 73.7965   1
   1  15  11-16.7676 65.1618   1
  -1  15 -11 2.89380 66.3716   2
   1 -15  11 66.7720 72.2639   2
  -1 -15 -12 1752.19 161.727   2
   1  15  12 1769.26 160.280   2
  -1  15 -12 1765.83 146.350   3
  -1  15 -12 1513.66 155.311   2
  -1 -15 -12 1930.11 164.607   3
   1  15  12 1702.41 159.804   3
  -1  15 -12 1601.72 159.471   1
  -1  15 -13-9.39626 47.4698   3
  -1 -15 -13-16.3121 74.0801   2
  -1  15 -13 37.8548 69.4369   2
   1  15  13 146.334 75.1831   2
  -1  15 -13 74.7902 68.5709   2
  -1  15 -13-11.6371 94.6995   1
   1  15  13 48.7889 74.1743   1
  -1 -15 -13 40.2787 84.6086   1
  -1  15 -13 41.3535 52.4582   3
  -1 -15 -13 38.0912 81.9384   3
  -1  15 -13 71.6024 73.8651   1
  -1  15 -14-22.7124 53.5660   3
  -1 -15 -14-27.0704 82.5697   2
   1  15  14 89.8158 73.3762   2
  -1  15 -14 57.3152 76.2649   2
  -1  15 -14 64.5719 97.3926   1
   1  15  14-22.4328 86.3358   1
  -1 -15 -14 157.330 83.7675   1
   1  15  14 35.4949 78.6007   3
  -1  15 -14-12.5600 57.2900   3
  -1  15 -14 17.7374 78.9403   1
  -1  15 -15 1.88378 57.6705   3
   1  15  15 7.84437 92.9338   1
  -1  15 -15-26.8581 98.2796   1
  -1 -15 -15-3.49305 88.2031   2
  -1  15 -15 71.2231 82.1503   2
   1  15  15-46.3684 76.8140   2
  -1 -15 -15 25.5326 88.0616   3
  -1  15 -15-65.8928 62.5122   3
   1  15  15 7.27714 84.3481   3
  -1 -15 -15-17.1855 91.9483   1
  -1  15 -15 44.0947 84.7709   1
  -1  15 -15-43.6593 79.6282   2
  -1  16  15 3.63964 84.4313   1
   1  16 -15 3.67677 93.8602   1
  -1  16  15-77.5288 84.6723   2
   1  16 -15 85.7902 74.9281   2
   1 -16 -15-29.1677 92.5176   2
   1 -16 -15-53.8130 95.2699   3
   1 -16 -15 112.777 100.147   1
   1  16 -15 71.4030 85.6977   1
  -1  16  15-49.2211 86.5244   3
  -1  16  14 162.862 86.5942   3
   1 -16 -14 316.651 96.7396   1
   1  16 -14 281.095 43.8684   3
  -1  16  14 341.510 85.5638   1
   1  16 -14 406.883 93.3665   1
  -1  16  14 259.964 86.1750   2
   1  16 -14 333.326 75.9907   2
   1 -16 -14 240.936 90.3116   2
   1  16 -14 272.590 45.2357   3
   1  16 -14 328.248 86.3355   1
   1  16 -14 191.970 77.4536   2
  -1  16  13 300.046 86.9963   3
   1 -16 -13 477.201 93.9436   1
   1  16 -13 315.243 34.3124   3
   1  16 -13 271.156 85.9149   1
  -1  16  13 367.252 79.4001   1
  -1  16  13 324.393 80.6598   2
   1  16 -13 273.241 71.4010   2
   1 -16 -13 329.379 84.8292   2
   1  16 -13 270.800 70.0483   2
   1  16 -13 212.100 77.6336   1
   1 -16 -13 87.8833 89.7804   3
   1  16 -13 172.574 36.8600   3
   1  16 -12 89.2383 16.9654   3
   1  16 -12 53.4815 17.4485   3
   1 -16 -12 263.450 86.4059   3
  -1  16  12-31.3386 72.6507   1
   1  16 -12 384.137 79.1752   1
   1  16 -12 168.772 61.7252   2
  -1  16  12 171.790 73.2383   2
   1 -16 -12 231.496 79.7047   2
   1  16 -12 178.521 62.7687   2
   1 -16 -12 162.655 84.5098   1
   1  16 -12 105.358 68.1113   1
  -1  16  12 162.053 76.4466   3
   1  16 -11 607.952 72.7171   2
  -1  16  11 488.105 82.4306   2
   1 -16 -11 465.759 87.2463   2
   1  16 -11 438.931 73.6499   2
  -1  16  11 579.113 87.1967   3
   1 -16 -11 624.287 95.5038   3
   1 -16 -10 46.6398 74.4858   3
   1  16 -10-7.64853 51.6928   2
  -1  16  10-5.59817 59.6511   1
   1  16 -10-194.822 72.4057   1
  -1  16  10 48.7503 63.7270   2
   1  16 -10 87.3522 51.4643   2
   1 -16 -10-6.05730 66.8123   2
   1  16 -10-120.995 65.7644   1
   1 -16 -10-137.866 76.2720   1
  -1  16  10-25.3862 73.8291   3
   1  16  -9 134.854 52.9417   1
   1  16  -9 133.231 68.5306   1
  -1  16   9-15.4736 55.5276   1
  -1  16   9 34.7949 57.5939   2
   1  16  -9-11.4138 46.0083   2
   1 -16  -9 13.2189 64.7791   1
   1  16  -9-7.42346 50.1419   2
   1 -16  -9 118.736 71.6857   3
  -1  16   9 6.98630 70.2930   3
   1  16  -8 346.643 60.5643   1
  -1  16   8 321.438 61.0150   1
   1  16  -8 437.107 70.1217   1
   1  16  -8 319.333 49.0249   2
  -1  16   8 300.963 64.0254   2
   1 -16  -8 297.501 68.2927   2
   1 -16  -8 604.329 70.2280   1
   1  16  -8 289.159 50.4206   2
   1 -16  -8 397.420 74.6420   3
  -1  16   8 412.252 73.5882   3
  -1 -16   7 569.654 23.7003   3
  -1  16   7 2028.81 65.4481   1
  -1  16   7 2118.74 73.3432   2
   1 -16  -7 2202.86 78.4778   2
   1 -16  -7 1464.25 62.5937   1
   1  16  -7 12.4067 22.1404   3
   1  16  -7 2294.84 68.7879   1
  -1  16   6 2888.45 217.004   3
   1  16  -6 2536.17 205.793   3
   1 -16  -6 3115.82 217.712   3
   1 -16  -6 2460.10 214.117   1
  -1 -16   6 2490.02 209.712   2
  -1 -16   6 2609.20 205.834   3
  -1  16   6 2475.56 213.225   1
  -1  16   6 2317.61 213.726   2
   1 -16  -6 2733.84 215.832   2
  -1 -16   6 2927.50 219.082   1
   1  16  -6 2517.03 213.215   1
   1 -16  -5 66.5172 49.7433   3
  -1 -16   5 139.481 25.7985   3
  -1 -16   5 105.561 52.9608   1
   1  16  -5 122.374 43.1541   1
  -1  16   5 39.4973 42.6585   2
   1 -16  -5 82.2065 50.4095   2
  -1  16   5 129.901 47.0067   1
   1 -16  -5 114.176 44.7302   1
   1  16  -5 14.6011 27.8585   2
  -1 -16   5 113.631 32.2685   2
  -1  16   5 56.9229 46.9253   3
   1  16  -5 75.8273 26.8255   3
   1 -16  -4 1519.24 133.637   3
  -1 -16   4 1304.48 123.787   3
  -1 -16   4 1446.90 124.347   2
   1  16  -4 1793.50 129.276   1
  -1  16   4 1552.32 131.669   2
   1 -16  -4 1538.81 132.248   2
   1  16  -4 1524.71 123.418   2
  -1  16   4 1647.30 131.653   1
   1 -16  -4 1657.75 130.794   1
  -1  16   4 1458.15 132.537   3
   1  16  -4 1633.20 125.794   3
  -1 -16   4 1574.95 130.772   1
   1 -16  -3 698.394 73.5396   1
   1  16  -3 942.448 69.7415   1
  -1  16   3 716.986 75.0130   3
  -1 -16   3 621.326 65.1177   2
  -1  16   3 687.186 74.5015   1
   1 -16  -3 747.950 73.0218   2
   1  16  -3 701.039 63.4853   2
  -1  16   3 698.614 72.2276   2
   1 -16  -3 737.694 75.2761   3
  -1 -16   3 821.635 72.0589   1
   1 -16  -2 10970.6 827.755   1
   1  16  -2 8067.71 823.905   2
  -1  16   2 10072.9 827.037   2
   1 -16  -2 10486.2 827.425   2
  -1  16   2 9863.23 826.687   1
  -1 -16   2 10854.1 824.763   2
  -1 -16   2 12702.1 826.231   3
   1 -16  -2 11047.9 828.362   3
   1  16  -2 12642.8 826.586   3
  -1  16   2 10870.1 828.198   3
  -1 -16   1 2217.52 166.214   1
   1 -16  -1 2214.30 169.570   1
  -1 -16   1 2134.76 165.389   2
  -1  16   1 1673.59 168.174   2
   1 -16  -1 1830.99 168.986   2
   1  16  -1 2352.04 165.531   2
  -1  16   1 2160.07 168.942   1
  -1 -16   1 2139.88 167.487   3
   1 -16  -1 1856.46 169.724   3
  -1  16   1 1511.81 168.894   3
   1  16  -1 2035.24 168.201   3
  -1  16   0 3359.38 367.021   3
  -1 -16   0 5840.02 368.862   3
   1  16   0 6438.40 369.667   3
  -1  16   0 5328.89 368.203   1
   1 -16   0 5687.13 368.931   2
  -1  16   0 4805.53 367.951   2
   1 -16   0 6872.72 369.777   3
   1 -16   0 4786.01 368.286   1
  -1 -16   0 5702.86 366.423   1
  -1  16  -1 2528.22 203.862   1
   1 -16   1 2910.78 204.864   1
  -1 -16  -1 2059.77 200.047   1
   1  16   1 2216.26 201.329   2
  -1 -16  -1 2548.67 201.427   2
  -1  16  -1 2123.43 202.109   2
   1  16   1 2370.65 200.930   1
   1 -16   1 2428.21 203.278   2
   1 -16   1 2906.17 204.293   3
   1  16   1 3047.34 205.361   3
  -1 -16  -1 3130.19 205.571   3
  -1  16  -1 2544.96 203.954   3
   1  16   2 1071.85 93.1208   2
  -1  16  -2 1068.45 92.2056   2
  -1 -16  -2 1060.58 91.8351   2
  -1  16  -2 879.767 94.3529   1
   1 -16   2 1153.39 97.2415   1
  -1 -16  -2 1215.77 90.5689   1
   1 -16   2 762.829 91.4902   2
   1 -16   2 1072.66 92.9656   3
  -1 -16  -2 1271.43 96.4778   3
  -1  16  -2 1111.60 93.7547   3
   1  16   2 814.190 95.4903   3
   1 -16   3 1893.76 142.864   1
  -1  16  -3 2203.88 142.497   1
   1  16   3 1569.54 139.023   2
  -1  16  -3 1426.87 137.872   2
  -1 -16  -3 1855.08 140.585   2
   1 -16   3 1643.24 139.376   2
  -1 -16  -3 1708.82 142.310   3
   1  16   3 1646.17 142.316   3
  -1  16  -3 1271.91 137.462   3
   1 -16   3 1735.70 138.001   3
  -1 -16  -4 5525.26 380.314   3
   1  16   4 4823.68 379.197   3
   1 -16   4 5166.53 378.300   2
  -1 -16  -4 5182.67 375.884   1
   1 -16   4 5331.46 376.362   3
   1  16   4 4620.31 375.444   1
  -1 -16  -4 5027.66 377.977   2
   1  16   4 4537.43 377.197   2
  -1  16  -4 4923.44 376.479   2
  -1  16  -4 4459.49 378.065   1
   1 -16   4 5377.78 379.461   1
   1 -16   5 134.978 54.7222   1
   1  16   5 103.038 48.9504   3
  -1 -16  -5 89.9020 51.7734   3
  -1  16  -5 178.429 40.1198   2
  -1 -16  -5 137.558 40.9130   1
  -1  16  -5 157.638 35.6905   3
   1 -16   5 87.4244 35.4185   3
   1  16   5 144.492 40.7875   1
   1  16   5 85.8060 44.4617   2
  -1 -16  -5 140.530 47.1996   2
  -1  16  -5 115.846 47.1517   1
   1 -16   5 185.615 45.5429   2
   1 -16   6 67.7369 60.0202   1
   1  16   6-49.1507 53.2967   3
  -1 -16  -6 13.2432 53.9325   3
  -1  16  -6 4.84300 32.8750   3
   1 -16   6 13.5347 34.9409   3
   1  16   6-46.6319 43.6390   1
   1  16   6-2.34722 46.8045   2
  -1 -16  -6-31.6567 48.7565   2
  -1 -16  -6 50.2132 45.1712   1
   1 -16   6 86.6399 47.3182   2
  -1  16  -6 45.6018 48.4780   1
  -1  16  -6-62.3760 44.6857   2
  -1  16  -7 1415.66 138.363   2
  -1 -16  -7 1934.78 142.201   1
  -1  16  -7 1513.85 132.359   3
   1 -16   7 1512.90 143.003   2
   1  16   7 1526.30 138.747   1
  -1 -16  -7 1629.69 143.519   2
   1  16   7 1731.14 141.621   2
   1 -16   7 1782.73 148.560   1
  -1  16  -7 1738.09 143.874   1
  -1  16  -8 592.256 55.8115   3
   1 -16   8 495.806 71.8655   2
   1  16   8 428.998 67.6734   1
   1  16   8 578.648 73.7240   2
  -1 -16  -8 491.067 75.1573   2
  -1 -16  -8 446.224 72.6309   1
  -1  16  -8 537.083 69.3884   2
   1 -16   8 588.674 85.5486   1
  -1  16  -8 431.954 75.8794   1
  -1 -16  -8 507.015 78.3554   3
   1  16   8 550.218 76.4749   3
  -1  16  -9 33.8510 36.3777   3
  -1  16  -9-38.7319 62.2527   1
   1 -16   9-3.40034 79.1463   1
   1 -16   9 42.5014 42.1997   3
   1  16   9 28.9893 55.2199   1
  -1 -16  -9 25.8928 64.1096   2
  -1  16  -9-17.8687 51.9091   2
   1 -16   9 41.6631 62.4846   2
  -1 -16  -9 100.828 60.6149   1
   1  16   9 88.8194 60.7936   3
  -1 -16  -9 85.7399 66.6594   3
  -1  16 -10 163.137 41.1301   3
   1 -16  10 213.720 59.1957   3
   1  16  10 81.7997 66.9651   2
  -1 -16 -10 143.149 72.6820   2
  -1 -16 -10 214.141 67.4342   1
   1 -16  10 268.208 75.0264   2
  -1  16 -10 89.7417 59.6630   2
   1  16  10 93.9598 62.5907   1
  -1 -16 -10 175.249 73.1722   3
   1  16  10 140.221 65.1460   3
   1  16  11 85.8934 67.6313   3
  -1 -16 -11 75.9597 77.5850   3
  -1  16 -11 124.633 67.6540   2
   1 -16  11 98.9089 77.1136   2
   1 -16  11 91.3692 59.7826   3
  -1 -16 -11 12.8174 75.8158   2
   1  16  11 82.7754 70.2476   2
  -1 -16 -11 143.541 74.3328   1
  -1  16 -11 210.612 47.4356   3
   1 -16  11 120.005 101.439   1
  -1  16 -11 197.878 72.4639   1
   1  16  11 146.275 65.4779   1
   1 -16  12 483.049 73.2896   3
  -1 -16 -12 541.588 87.4884   2
   1  16  12 415.668 84.3908   2
   1 -16  12 323.350 88.7809   2
  -1  16 -12 458.632 83.6236   2
  -1  16 -12 401.479 60.6591   3
  -1 -16 -12 498.256 91.3717   3
   1  16  12 327.718 84.7903   3
  -1  16 -12 545.316 86.7450   1
   1 -16  12 542.190 113.934   1
  -1  16 -13 170.654 53.3591   3
   1  16  13 194.672 78.6348   2
  -1  16 -13 337.953 74.0263   2
  -1 -16 -13 171.394 81.8146   2
  -1  16 -13 176.487 72.7125   2
  -1  16 -13 82.2258 97.8411   1
   1  16  13 58.8373 78.4144   1
  -1 -16 -13 155.115 90.5587   1
  -1 -16 -13 228.313 86.2234   3
  -1  16 -13 300.248 55.4839   3
   1  16  13 231.910 78.6096   3
  -1  16 -13 203.060 77.4046   1
  -1  16 -14 104.227 52.2550   3
   1  16  14 83.6380 74.3244   2
  -1 -16 -14-61.4477 82.9137   2
  -1  16 -14 28.5106 74.0816   2
   1  16  14 82.7169 79.7845   1
  -1  16 -14-56.9350 102.953   1
  -1 -16 -14 188.505 96.3127   1
  -1 -16 -14 46.8753 89.3329   3
  -1  16 -14 43.1802 56.5930   3
  -1  16 -14 35.7476 81.8837   1
  -1  16 -15 8.77033 54.8861   3
  -1  16 -15 65.6441 97.7958   1
   1  16  15 51.1581 94.6220   1
  -1  16 -15 155.213 83.8091   2
   1  16  15 82.6700 79.8582   2
  -1 -16 -15 133.763 90.6417   2
  -1  16 -15 10.0176 80.0560   2
  -1 -16 -15 48.4492 102.029   1
  -1  16 -15-63.3274 63.7881   3
  -1  16 -15 59.2020 82.6337   1
   1  17 -15 294.083 98.0326   1
  -1  17  15 256.205 90.8439   1
  -1  17  15 230.681 90.2914   2
   1  17 -15 255.488 79.4044   2
   1 -17 -15 301.556 99.5132   2
   1  17 -15 210.400 80.5645   2
   1 -17 -15 255.068 105.160   1
   1  17 -15 321.655 91.2475   1
   1  17 -14 2.91080 23.7093   3
   1 -17 -14 95.1743 96.0732   3
   1  17 -14-1.85639 22.6076   3
   1  17 -14-3.53228 92.9175   1
  -1  17  14 21.2685 81.5762   1
  -1  17  14 125.560 84.0363   2
   1  17 -14 60.7894 71.6845   2
   1 -17 -14 50.0958 88.6612   2
   1  17 -14-58.7306 71.7971   2
   1 -17 -14-69.6269 98.0325   1
  -1  17  14-59.9947 85.9297   3
   1  17 -14-56.8211 82.6638   1
   1 -17 -13 616.800 96.2888   3
   1  17 -13 610.707 88.0915   1
  -1  17  13 689.364 82.3470   1
  -1  17  13 659.706 82.4813   2
   1  17 -13 660.430 71.8927   2
   1 -17 -13 676.617 89.4860   2
   1  17 -13 587.746 70.5714   2
   1 -17 -13 558.216 94.7663   1
  -1  17  13 556.605 87.7060   3
   1  17 -13 627.767 82.9557   1
   1 -17 -12 83.2337 87.0104   3
   1  17 -12-23.4225 62.7623   2
  -1  17  12-3.16265 72.0951   1
   1  17 -12 9.83535 80.6622   1
   1  17 -12 102.389 62.5053   2
  -1  17  12 87.0598 73.5260   2
   1 -17 -12 50.1718 77.8730   2
   1 -17 -12 31.0753 87.7510   1
  -1  17  12 76.8706 77.5005   3
   1  17 -12 80.5341 72.7207   1
   1 -17 -11 1312.51 136.437   2
   1  17 -11 1262.36 129.298   2
   1  17 -11 1426.31 127.155   2
  -1  17  11 1320.16 133.998   2
  -1  17  11 1329.47 137.132   3
   1 -17 -11 1556.93 143.765   3
   1  17 -10 274.724 67.0625   1
  -1  17  10 342.974 68.1902   1
   1  17 -10 321.904 77.0848   1
  -1  17  10 176.661 68.3343   2
   1  17 -10 115.744 57.2726   2
   1 -17 -10 323.485 78.5137   2
   1 -17 -10 325.900 81.5157   1
   1  17 -10 374.914 66.1941   2
  -1  17  10 405.937 75.3148   3
   1 -17 -10 299.489 82.0192   3
  -1  17   9 3195.91 286.207   1
   1  17  -9 4056.57 292.436   1
  -1  17   9 3017.76 287.451   2
   1  17  -9 3989.59 283.283   2
   1 -17  -9 3288.64 288.655   2
   1 -17  -9 3464.51 288.440   1
   1  17  -9 3392.07 282.575   2
  -1  17   9 3703.03 292.851   3
   1 -17  -9 3687.64 292.347   3
   1  17  -9 3309.39 285.958   1
   1  17  -8 108.690 56.6998   1
   1  17  -8 35.2260 65.0866   1
   1  17  -8-31.3634 39.8803   2
   1 -17  -8 34.0918 63.3871   2
   1 -17  -8 106.230 59.3333   1
   1  17  -8 67.6249 42.6626   2
   1 -17  -8 31.5990 68.9936   3
  -1  17   8 99.7398 68.7052   3
   1  17  -7 1254.55 73.4625   1
  -1  17   7 1100.23 75.7900   2
   1 -17  -7 1147.22 79.1947   2
  -1  17   7 1055.28 78.9746   3
   1 -17  -7 1185.98 77.6517   1
  -1 -17   7 1284.26 89.1280   1
  -1  17   7 1184.79 71.9390   1
   1 -17  -6 1193.66 98.0786   3
  -1 -17   6 1023.46 77.2235   3
  -1  17   6 830.751 91.6633   1
  -1  17   6 685.383 90.3060   2
   1 -17  -6 1037.92 96.7642   2
   1  17  -6 819.093 77.4853   3
   1 -17  -6 825.405 92.4697   1
   1  17  -6 829.994 91.4707   1
  -1 -17   6 1142.43 103.844   1
  -1 -17   6 937.239 85.5270   2
  -1 -17   5 5891.69 433.314   1
   1 -17  -5 6280.77 434.213   3
  -1 -17   5 5924.04 426.954   3
  -1  17   5 5911.63 432.343   1
  -1  17   5 4975.88 431.341   2
   1  17  -5 4532.98 426.631   2
   1 -17  -5 5478.42 433.070   2
  -1 -17   5 5306.91 427.673   2
   1 -17  -5 5505.51 431.546   1
  -1  17   5 4026.24 431.679   3
   1  17  -5 5656.19 427.035   3
   1  17  -5 5869.19 431.430   1
   1 -17  -4 3647.56 256.661   3
  -1 -17   4 3263.69 249.268   3
  -1 -17   4 3401.73 249.557   2
   1  17  -4 2582.85 251.821   1
  -1  17   4 2634.83 253.170   2
   1  17  -4 3015.96 248.366   2
   1 -17  -4 3009.49 254.976   2
   1 -17  -4 3390.31 254.298   1
  -1  17   4 3214.20 254.943   1
  -1  17   4 3069.84 255.615   3
  -1 -17   4 3196.61 254.023   1
  -1 -17   3 2887.87 207.272   1
   1 -17  -3 2838.49 208.736   1
   1  17  -3 2709.06 205.400   1
  -1  17   3 2312.18 207.285   2
   1 -17  -3 2462.44 207.362   2
   1  17  -3 2204.25 202.114   2
  -1  17   3 2644.76 208.496   1
  -1 -17   3 2387.70 203.313   2
   1  17  -3 2805.27 204.884   3
  -1  17   3 2458.19 209.240   3
   1 -17  -3 2700.21 209.906   3
  -1 -17   2 781.118 64.0108   3
   1 -17  -2 773.353 72.5143   3
   1  17  -2 478.755 58.1104   2
   1 -17  -2 733.527 69.9296   2
  -1  17   2 576.695 67.2997   2
  -1  17   2 532.150 65.9683   1
  -1 -17   2 680.471 60.6697   2
  -1  17   2 662.487 70.4266   3
   1  17  -2 766.570 64.5451   3
   1 -17  -2 642.995 70.3462   1
   1  17  -2 633.574 63.6318   1
   1 -17  -1 1297.36 103.134   2
  -1 -17   1 1155.92 97.9965   2
  -1  17   1 1056.82 101.537   2
   1 -17  -1 1251.13 104.532   3
  -1 -17   1 1212.59 100.909   3
  -1  17   1 1286.01 102.629   1
   1  17  -1 877.860 101.139   3
  -1  17   1 1142.27 103.379   3
   1 -17  -1 1179.13 103.655   1
  -1 -17   0 880.664 78.1899   1
   1 -17   0 641.503 79.7862   1
   1  17   0 834.217 77.0697   2
  -1  17   0 894.443 81.3468   2
   1 -17   0 1132.10 83.5661   2
  -1  17   0 700.582 80.6278   1
  -1  17   0 1009.17 82.2222   3
   1  17   0 792.459 83.2123   3
  -1 -17   0 951.333 81.7643   3
   1 -17   0 911.266 81.8151   3
  -1 -17  -1 3004.06 211.603   1
   1  17   1 2814.56 212.408   2
  -1  17  -1 2301.41 213.055   2
  -1 -17  -1 2488.56 211.936   2
  -1  17  -1 3170.23 215.468   1
   1 -17   1 2587.45 213.909   2
  -1  17  -1 2719.08 213.651   3
  -1 -17  -1 3192.73 216.834   3
   1  17   1 2879.33 215.665   3
   1 -17   1 3463.58 216.207   3
   1  17   2 1061.50 98.8549   2
  -1  17  -2 961.323 97.8551   2
  -1 -17  -2 1263.51 100.226   2
  -1 -17  -2 1323.62 105.548   3
  -1  17  -2 1000.92 100.772   3
   1  17   2 1259.13 104.864   3
   1 -17   2 1011.25 101.926   2
   1 -17   2 1192.17 104.765   1
  -1  17  -2 1295.37 103.451   1
   1 -17   2 1165.70 99.8099   3
   1 -17   3 1261.92 96.3354   3
   1 -17   3 1420.57 102.591   1
   1  17   3 1134.64 94.7525   1
   1  17   3 1104.04 97.2088   2
  -1 -17  -3 1236.28 98.7830   2
  -1  17  -3 1190.25 96.4479   2
   1 -17   3 1156.93 98.5217   2
  -1  17  -3 1023.65 99.6555   1
   1  17   3 1265.54 102.822   3
  -1 -17  -3 1330.12 102.785   3
   1 -17   4 216.115 51.6366   1
   1  17   4 5.01201 48.3086   3
  -1 -17  -4 198.991 49.7620   3
  -1  17  -4 80.2710 38.4921   2
  -1 -17  -4 89.3690 36.4774   1
  -1  17  -4 51.8877 35.5058   3
   1 -17   4 139.297 39.4739   3
   1  17   4 61.2615 37.1365   1
   1  17   4 108.546 42.6171   2
  -1 -17  -4 62.8022 44.6138   2
  -1  17  -4 137.651 47.0852   1
   1 -17   4-88.8339 48.8990   2
  -1 -17  -5 6971.00 485.927   3
   1  17   5 6141.88 485.212   3
   1 -17   5 6546.11 482.832   2
  -1 -17  -5 6748.98 481.736   1
  -1  17  -5 6640.73 480.752   3
   1 -17   5 7598.59 481.621   3
   1  17   5 6283.04 481.720   1
   1  17   5 5766.71 483.333   2
  -1  17  -5 5897.24 481.852   2
  -1  17  -5 6274.28 483.890   1
   1 -17   5 6357.38 485.205   1
   1 -17   6 1052.82 90.7130   1
  -1 -17  -6 900.834 88.2302   3
  -1  17  -6 753.772 78.2804   2
  -1 -17  -6 715.411 78.8133   1
  -1  17  -6 740.053 72.6424   3
   1 -17   6 759.872 74.3276   3
   1  17   6 661.205 77.7872   1
   1  17   6 797.263 82.6130   2
  -1 -17  -6 700.302 83.4260   2
  -1  17  -6 755.450 84.0718   1
   1 -17   6 906.941 83.4277   2
   1  17   7-150.942 62.8493   3
  -1  17  -7-109.792 52.1354   2
  -1 -17  -7-63.1148 52.3752   1
  -1  17  -7-22.0953 35.2267   3
   1 -17   7 10.5323 40.7270   3
   1  17   7-17.7104 47.4283   1
   1  17   7-93.1742 56.3007   2
  -1 -17  -7-12.5277 56.3867   2
   1 -17   7 270.497 70.7267   1
  -1  17  -7-27.5016 57.2409   1
   1 -17   7 174.097 61.2693   2
   1  17   8 83.6382 61.6726   3
  -1 -17  -8 33.0442 64.2734   3
  -1  17  -8 43.4300 52.1675   2
  -1 -17  -8-28.5148 61.8570   1
  -1  17  -8 5.67774 34.1509   3
   1 -17   8-37.3068 59.8976   2
   1 -17   8 34.0586 43.7842   3
   1  17   8 71.3061 59.7579   2
  -1 -17  -8-41.2802 64.6446   2
  -1  17  -8-11.6922 62.6683   1
   1 -17   8 27.5412 70.7119   1
   1  17   8 75.7468 54.6903   1
  -1  17  -9 2058.48 156.433   3
   1 -17   9 1846.51 167.711   2
   1 -17   9 1706.49 157.435   3
   1  17   9 1842.69 163.616   1
  -1 -17  -9 1930.79 167.297   1
  -1  17  -9 1587.67 162.152   2
  -1 -17  -9 1962.63 171.771   3
   1  17   9 1950.22 168.858   3
   1 -17   9 2305.74 178.793   1
  -1 -17 -10 659.772 100.593   3
   1  17  10 864.643 94.6173   3
  -1  17 -10 666.379 84.9686   2
  -1 -17 -10 838.363 95.0727   1
  -1  17 -10 643.553 70.4679   3
   1 -17  10 541.884 98.6189   2
   1 -17  10 760.049 83.9632   3
   1  17  10 955.396 95.4404   2
  -1 -17 -10 733.140 94.9337   2
   1  17  10 692.307 86.7434   1
  -1  17 -10 658.565 95.0155   1
   1  17  11 1772.14 155.033   3
  -1 -17 -11 2084.45 159.279   3
  -1  17 -11 1488.66 149.195   2
   1 -17  11 1285.96 162.713   1
  -1  17 -11 1485.64 137.744   3
  -1  17 -11 1395.62 152.057   1
  -1 -17 -11 1705.68 156.851   2
   1  17  11 1872.73 155.434   2
  -1 -17 -11 1666.39 154.248   1
   1 -17  11 1635.89 156.289   2
   1  17  11 1439.37 148.940   1
   1 -17  11 1900.45 146.909   3
  -1  17 -12 276.144 52.8345   3
   1 -17  12 217.762 65.9203   3
  -1 -17 -12 278.276 85.1677   2
   1  17  12 259.431 78.6715   2
   1  17  12 100.539 74.9990   3
  -1 -17 -12 381.222 87.3188   3
  -1  17 -12 263.759 75.8804   2
   1 -17  12 158.787 84.4898   2
  -1  17 -12 236.603 79.2572   1
   1 -17  12 232.449 114.891   1
  -1  17 -13 100.207 51.9919   3
  -1 -17 -13 134.025 86.9885   2
  -1  17 -13 94.6744 71.2472   2
   1  17  13 72.8759 79.0451   2
  -1  17 -13 128.652 76.6436   2
  -1  17 -13 146.172 97.9924   1
   1  17  13 59.1209 78.0197   1
  -1 -17 -13 150.963 85.9240   1
   1  17  13 103.306 78.0698   3
  -1  17 -13-130.832 52.8800   3
  -1 -17 -13 64.0991 85.9643   3
  -1  17 -13 66.9233 78.7855   1
  -1  17 -14-95.9703 54.4042   3
   1  17  14 13.8514 80.8578   1
  -1  17 -14-24.6035 103.337   1
   1  17  14 151.282 77.3572   2
  -1 -17 -14 76.5779 90.3589   2
  -1  17 -14-59.3584 85.6307   2
  -1 -17 -14 89.3420 96.6136   1
  -1 -17 -14 51.0697 90.6079   3
  -1  17 -14 21.5366 56.9391   3
   1  17  14-98.2420 80.5834   3
  -1  17 -14 104.529 82.2876   1
   1 -18 -14 50.0791 98.3994   3
   1  18 -14 32.0185 93.0379   1
  -1  18  14-21.4167 83.2340   1
   1  18 -14 73.3269 74.4016   2
  -1  18  14 15.3702 83.6115   2
   1 -18 -14 18.0336 88.4794   2
   1  18 -14 8.26932 72.8646   2
   1 -18 -14-29.5216 98.2120   1
   1  18 -14-46.4980 84.5875   1
   1 -18 -13 516.197 99.3633   3
   1  18 -13 387.876 93.3970   1
  -1  18  13 311.504 86.7198   1
   1  18 -13 306.353 74.2385   2
  -1  18  13 379.134 85.4064   2
   1 -18 -13 444.770 91.2755   2
   1  18 -13 302.226 75.2896   2
   1 -18 -13 405.021 100.195   1
  -1  18  13 217.376 87.0258   3
   1  18 -13 225.845 85.2561   1
   1 -18 -12-3.67580 87.8714   3
   1  18 -12 58.7658 70.9914   2
  -1  18  12-51.0913 73.3641   1
   1  18 -12-29.7857 82.0818   1
   1  18 -12 110.344 65.1985   2
  -1  18  12 38.7952 74.0262   2
   1 -18 -12-3.38830 81.6003   2
   1 -18 -12-13.9452 88.7239   1
   1  18 -12-57.0288 73.7789   1
  -1  18  12 37.2014 79.7366   3
  -1  18  11 181.844 72.1870   1
   1  18 -11 162.660 60.5535   2
  -1  18  11 157.591 72.9905   2
   1 -18 -11 94.6393 79.2098   2
   1  18 -11 147.601 67.4241   2
  -1  18  11 274.915 78.1101   3
   1 -18 -11 168.094 84.7019   3
   1  18 -10 424.353 70.7840   1
   1  18 -10 443.304 81.1529   1
  -1  18  10 305.529 74.7309   2
   1  18 -10 193.497 61.5597   2
   1 -18 -10 379.133 80.1964   2
   1 -18 -10 473.094 80.2552   1
   1  18 -10 353.023 63.7450   2
  -1  18  10 361.431 78.9246   3
   1 -18 -10 367.786 86.0414   3
   1  18  -9 1145.08 113.696   1
  -1  18   9 1071.55 112.412   1
   1  18  -9 1305.44 123.544   1
   1  18  -9 1354.11 106.834   2
  -1  18   9 824.714 113.202   2
   1 -18  -9 1264.86 121.184   2
   1  18  -9 1047.05 105.780   2
   1 -18  -9 1117.70 123.745   3
   1 -18  -9 1114.28 116.658   1
  -1  18   9 1282.35 123.540   3
   1  18  -8 4.91318 58.7973   1
  -1  18   8 7.55478 56.0921   1
   1  18  -8 187.406 70.4886   1
   1  18  -8 143.669 42.1458   2
   1 -18  -8 122.911 62.0164   1
   1  18  -8 125.062 45.3577   2
  -1  18   8 10.5763 71.2543   3
   1 -18  -8 170.460 69.1145   3
  -1 -18   7 5380.73 343.553   3
  -1  18   7 6145.91 353.832   1
   1  18  -7 6501.94 354.700   1
  -1  18   7 5919.21 355.423   2
   1 -18  -7 6840.47 358.139   2
   1 -18  -7 6066.56 355.254   1
   1 -18  -7 6691.13 358.322   3
  -1  18   7 6910.18 361.748   3
  -1 -18   7 8115.63 362.444   1
   1  18  -6 47.9232 53.3762   1
  -1 -18   6-15.9548 68.9890   1
  -1  18   6 46.2294 55.8223   2
   1 -18  -6 55.6504 59.0166   2
  -1 -18   6 7.54785 42.3494   2
   1 -18  -6 69.6535 53.4835   1
  -1  18   6 20.2863 51.1239   1
   1  18  -6 68.0185 28.2419   3
  -1 -18   6 50.2820 26.0936   3
  -1  18   5 185.277 53.9430   3
   1  18  -5 133.219 34.4428   3
  -1  18   5 217.455 51.5766   1
  -1 -18   5 105.490 32.1860   3
   1 -18  -5 151.942 51.0653   1
   1  18  -5 116.221 47.5071   1
  -1  18   5 16.3067 49.0609   2
   1  18  -5 120.684 31.5934   2
   1 -18  -5 199.423 57.7006   2
  -1 -18   5 154.330 37.5713   2
  -1 -18   5 111.866 59.3307   1
   1 -18  -4 4304.92 324.758   3
  -1 -18   4 4144.27 317.990   2
   1  18  -4 4186.02 320.652   1
  -1  18   4 3601.44 321.687   2
   1 -18  -4 3844.92 322.975   2
   1  18  -4 3835.74 317.255   2
  -1  18   4 3896.30 322.668   1
   1 -18  -4 3828.49 322.467   1
  -1  18   4 4004.44 324.218   3
  -1 -18   4 4633.60 323.420   1
  -1 -18   3 14083.2 951.133   1
   1  18  -3 12183.0 949.803   1
   1 -18  -3 14835.9 952.759   1
  -1  18   3 11097.1 951.321   2
   1  18  -3 10914.8 947.639   2
   1 -18  -3 10518.9 951.244   2
  -1  18   3 13362.9 952.361   1
  -1 -18   3 14098.3 948.870   2
  -1 -18   3 11660.5 948.883   3
   1 -18  -3 13570.4 953.401   3
  -1  18   3 12732.2 952.908   3
   1  18  -3 9083.14 948.681   3
  -1 -18   2 2469.99 173.598   1
   1  18  -2 2403.66 173.029   1
   1 -18  -2 2273.80 176.175   1
   1  18  -2 2288.84 170.350   2
  -1  18   2 1985.78 174.899   2
   1 -18  -2 2399.04 176.439   2
  -1 -18   2 2369.31 171.138   2
  -1  18   2 2062.10 176.901   3
   1  18  -2 1779.01 172.877   3
  -1 -18   2 2305.16 172.978   3
   1 -18  -2 2280.87 178.054   3
   1 -18  -1 12064.7 1008.07   1
  -1  18   1 12258.8 1007.93   2
   1 -18  -1 13164.4 1008.35   2
  -1  18   1 11098.0 1007.34   1
  -1  18   1 11505.3 1008.42   3
   1  18  -1 13608.4 1008.07   3
   1 -18  -1 13814.6 1009.19   3
  -1 -18   1 14745.4 1007.97   3
   1 -18   0 371.139 54.0662   1
   1  18   0 271.749 43.1710   2
  -1  18   0 337.384 47.3905   2
  -1  18   0 418.655 50.5850   1
   1 -18   0 330.541 52.5000   2
   1  18   0 304.056 51.7069   3
  -1  18   0 342.058 51.4323   3
   1 -18   0 314.814 50.3582   3
  -1 -18   0 348.324 50.5124   3
   1 -18   1 3820.42 275.462   1
   1  18   1 3091.68 271.339   2
  -1  18  -1 2694.38 271.918   2
  -1 -18  -1 3501.62 271.520   2
  -1  18  -1 3572.98 273.612   1
   1 -18   1 3113.48 272.646   2
  -1  18  -1 3164.22 272.567   3
  -1 -18  -1 4058.12 276.049   3
   1  18   1 3765.34 274.900   3
   1 -18   1 3551.37 273.774   3
   1  18   2 4974.33 429.204   2
  -1  18  -2 5208.29 429.086   2
  -1 -18  -2 5545.58 429.815   2
  -1 -18  -2 5912.25 432.799   3
   1  18   2 5342.77 431.882   3
  -1  18  -2 4061.31 428.389   3
   1 -18   2 5991.66 431.352   2
  -1  18  -2 6194.33 431.790   1
   1 -18   2 6381.42 432.589   1
   1 -18   2 5427.79 429.736   3
   1 -18   3 11112.7 777.477   3
  -1 -18  -3 10703.2 779.638   3
   1  18   3 9444.57 779.341   3
  -1  18  -3 10126.1 777.580   3
   1 -18   3 9858.75 777.571   2
   1  18   3 9220.08 775.885   1
   1  18   3 9267.37 777.231   2
  -1  18  -3 8772.99 776.485   2
  -1 -18  -3 10705.6 778.510   2
  -1  18  -3 9306.41 778.370   1
   1 -18   3 10398.0 778.980   1
   1 -18   4 3551.49 281.966   1
   1 -18   4 4201.43 279.104   3
   1  18   4 3431.37 277.612   1
   1  18   4 3205.88 278.980   2
  -1  18  -4 2962.14 277.675   2
  -1 -18  -4 3514.97 280.626   2
  -1 -18  -4 3316.28 277.773   1
   1 -18   4 3467.71 281.107   2
  -1  18  -4 3731.50 281.022   1
  -1  18  -4 3359.29 277.566   3
   1  18   4 3006.71 281.295   3
  -1 -18  -4 3999.90 283.052   3
   1  18   5 852.762 87.8688   3
  -1 -18  -5 937.327 90.0133   3
  -1  18  -5 728.836 76.8999   3
   1 -18   5 789.397 78.4585   3
   1  18   5 712.567 79.5006   1
   1  18   5 861.754 84.5300   2
  -1  18  -5 852.284 81.0419   2
  -1 -18  -5 786.811 85.2241   2
   1 -18   5 810.095 83.7665   2
  -1 -18  -5 924.624 80.9157   1
  -1  18  -5 812.494 86.5022   1
   1 -18   5 886.802 89.8892   1
   1 -18   6 10.3019 60.4885   1
  -1  18  -6-25.6373 43.0159   2
  -1 -18  -6 13.8133 48.5653   1
  -1  18  -6 50.6164 37.5065   3
   1 -18   6-8.17111 40.2400   3
   1  18   6-41.3016 46.9582   1
   1  18   6 64.1985 52.6104   2
  -1 -18  -6 37.9870 54.5721   2
  -1  18  -6 22.1456 53.7776   1
   1 -18   6 30.1706 53.7484   2
   1 -18   7 5163.96 380.101   1
  -1 -18  -7 5217.21 379.270   3
   1  18   7 4743.86 377.757   3
  -1  18  -7 4563.30 374.756   2
  -1 -18  -7 5047.10 374.849   1
  -1  18  -7 4461.02 370.611   3
   1 -18   7 4282.94 371.443   3
   1  18   7 4326.02 374.038   1
  -1 -18  -7 4549.85 376.537   2
   1  18   7 4905.94 376.591   2
  -1  18  -7 4992.92 376.684   1
   1 -18   7 4518.53 374.597   2
  -1 -18  -8 206.061 71.4987   3
   1  18   8 237.931 66.2537   3
  -1  18  -8 128.052 57.0126   2
  -1 -18  -8 139.609 66.6226   1
  -1  18  -8 83.1835 40.0347   3
   1 -18   8 108.464 63.6888   2
   1 -18   8 175.817 49.2336   3
   1  18   8 159.989 61.1081   2
   1  18   8 241.566 58.5697   1
  -1  18  -8 169.761 68.2163   1
   1 -18   8 333.739 76.6844   1
  -1 -18  -9 1154.10 121.228   3
   1  18   9 1234.25 118.573   3
  -1  18  -9 1090.83 111.923   2
  -1 -18  -9 1130.87 118.328   1
  -1  18  -9 1097.75 100.301   3
   1 -18   9 1159.21 115.829   2
   1 -18   9 1229.16 105.614   3
   1  18   9 1176.23 116.549   2
   1  18   9 1154.30 113.293   1
   1 -18   9 1173.61 130.069   1
  -1 -18 -10 341.200 82.3019   3
   1  18  10 301.481 72.6155   3
  -1  18 -10 208.697 65.1004   2
  -1 -18 -10 268.218 77.2164   1
  -1  18 -10 357.374 51.6183   3
   1 -18  10 337.760 83.9129   2
   1 -18  10 341.423 64.2455   3
   1  18  10 276.624 74.9370   2
  -1 -18 -10 320.401 80.6727   2
   1  18  10 289.457 70.7687   1
  -1  18 -10 509.106 79.7100   1
   1 -18  10 262.740 96.9854   1
  -1 -18 -11 143.570 82.4998   3
   1  18  11 181.205 73.7149   3
  -1  18 -11 127.117 64.0838   2
  -1 -18 -11 124.795 78.2432   1
  -1  18 -11 138.834 44.4208   3
   1 -18  11 158.546 59.7345   3
   1  18  11 241.438 74.5431   2
  -1 -18 -11 227.148 81.6072   2
   1 -18  11 115.169 85.0341   2
   1  18  11 148.443 68.3194   1
   1 -18  11 101.791 109.826   1
  -1  18 -11 139.411 72.6786   1
   1 -18  12-81.0478 83.0882   2
  -1  18 -12 42.8252 44.5408   3
   1 -18  12 49.7057 62.9225   3
   1  18  12-17.7345 76.3844   2
  -1 -18 -12 3.43349 84.1464   2
  -1  18 -12 2.86734 69.7724   2
   1 -18  12 17.7304 111.666   1
  -1  18 -12-143.585 80.6024   1
  -1 -18 -12-17.5893 84.9573   3
   1  18  12-7.03747 74.1594   3
  -1  18 -13 577.580 71.6757   3
  -1  18 -13 538.282 113.220   1
   1  18  13 770.063 97.5015   1
   1  18  13 751.045 99.8461   2
  -1  18 -13 755.157 92.0700   2
  -1 -18 -13 705.428 106.949   2
  -1 -18 -13 746.000 105.111   1
  -1  18 -13 679.959 99.1328   2
  -1  18 -13 334.168 92.6845   1
   1  18  13 675.063 97.5719   3
  -1 -18 -13 718.110 107.481   3
  -1  18 -13 603.579 75.3339   3
  -1  18 -14-135.550 55.8286   3
   1  18  14-10.4390 83.6892   1
  -1  18 -14 260.360 107.221   1
   1  18  14 81.6156 78.5244   2
  -1 -18 -14 132.453 96.8369   2
  -1  18 -14 90.7905 85.1576   2
  -1 -18 -14-71.4292 94.1138   1
  -1 -18 -14 11.0669 93.1234   3
  -1  18 -14-57.0119 56.7107   3
  -1  18 -14 62.6597 85.1798   1
   1 -19 -13-11.4555 96.2716   3
   1  19 -13 19.3879 76.0091   2
  -1  19  13 10.1155 76.9412   1
   1  19 -13 48.0173 89.0296   1
  -1  19  13 25.8058 80.0460   2
   1  19 -13 90.6539 69.1353   2
   1 -19 -13-46.0057 89.4588   2
   1 -19 -13 91.9982 99.7259   1
   1  19 -13 6.72156 78.0123   1
  -1  19  13 11.2818 82.5764   3
  -1  19  12 79.3033 83.5324   3
   1  19 -12 16.2991 65.0232   2
   1 -19 -12 35.2040 95.5317   1
   1  19 -12 26.7081 65.9328   2
  -1  19  12 46.4317 76.8286   2
   1 -19 -12-17.1441 83.7258   2
   1  19 -12 46.7763 85.3947   1
  -1  19  12 83.8647 75.0644   1
   1 -19 -12 74.6224 91.0455   3
   1  19 -12-79.9950 75.7010   1
  -1  19  11-14.7201 79.0171   3
   1  19 -11 23.0984 61.2281   2
  -1  19  11 3.06609 70.5327   1
   1  19 -11 4.01546 59.6789   2
  -1  19  11-13.3172 71.7760   2
   1 -19 -11 119.168 81.9385   2
   1  19 -11 33.2921 70.6141   1
   1 -19 -11 29.1087 85.2024   3
  -1  19  10 568.708 94.6997   3
   1  19 -10 529.537 73.9938   2
   1 -19 -10 558.433 92.0983   1
   1  19 -10 615.465 93.5719   1
  -1  19  10 659.617 88.1335   2
   1  19 -10 615.707 75.2075   2
   1 -19 -10 606.033 94.3153   2
   1  19 -10 623.577 83.5663   1
   1 -19 -10 774.544 101.897   3
  -1  19   9 634.324 86.7700   3
   1  19  -9 400.425 63.3716   2
   1 -19  -9 302.056 76.7370   1
   1  19  -9 447.575 85.2536   1
  -1  19   9 345.825 71.5148   1
  -1  19   9 245.323 75.7138   2
   1  19  -9 445.459 61.7591   2
   1 -19  -9 465.448 85.0696   2
   1 -19  -9 465.256 82.6265   3
   1  19  -9 439.407 73.1365   1
  -1  19   8 984.910 117.495   3
   1  19  -8 1105.75 99.0434   2
  -1  19   8 956.194 106.281   1
   1  19  -8 1320.14 116.364   1
  -1  19   8 1036.21 111.865   2
   1  19  -8 1025.88 95.7755   2
   1 -19  -8 1040.31 110.144   1
   1  19  -8 1059.96 107.203   1
   1 -19  -8 1117.21 113.300   3
  -1  19   7 425.808 64.9531   1
   1  19  -7 447.189 66.0214   1
  -1 -19   7 599.413 86.5882   1
   1 -19  -7 266.969 73.2440   2
  -1  19   7 389.300 79.2940   3
   1  19  -7 189.211 34.2587   3
   1 -19  -7 406.760 65.9172   1
   1 -19  -7 371.782 71.8170   3
  -1 -19   7 400.164 36.3880   3
  -1 -19   6 1565.55 133.073   1
   1 -19  -6 1332.05 127.407   3
  -1 -19   6 1361.82 109.817   3
  -1  19   6 1293.44 122.249   1
   1  19  -6 1463.99 121.099   1
  -1  19   6 1470.45 123.833   2
   1 -19  -6 1510.65 127.924   2
   1 -19  -6 1440.35 123.097   1
  -1  19   6 1372.53 126.608   3
   1  19  -6 1228.92 110.737   3
  -1 -19   6 1064.30 113.549   2
   1 -19  -5 4237.60 304.012   1
  -1 -19   5 3810.47 298.556   2
  -1  19   5 3643.80 303.310   1
  -1  19   5 3371.38 302.643   2
  -1 -19   5 4132.61 305.452   1
   1 -19  -5 4042.62 305.202   2
   1  19  -5 3277.47 296.698   2
  -1 -19   5 4076.58 297.790   3
   1  19  -5 3639.35 301.659   1
   1 -19  -4 584.540 87.2218   3
  -1 -19   4 733.227 72.4099   2
   1  19  -4 917.792 80.1825   1
  -1  19   4 674.297 81.8802   2
   1 -19  -4 849.213 85.1899   2
   1  19  -4 673.590 71.2240   2
  -1  19   4 921.259 86.2358   1
   1 -19  -4 982.817 86.9695   1
  -1  19   4 811.635 87.2291   3
   1  19  -4 914.982 75.5126   3
  -1 -19   4 875.122 85.2959   1
  -1 -19   3 1768.06 134.899   1
   1  19  -3 1412.53 131.144   1
   1 -19  -3 1558.92 136.784   1
   1  19  -3 1492.84 126.797   2
  -1  19   3 1561.67 134.489   2
   1 -19  -3 1418.13 134.805   2
  -1  19   3 1364.69 136.234   1
  -1 -19   3 1601.99 129.031   2
  -1  19   3 1602.65 136.842   3
   1  19  -3 1557.18 130.751   3
   1 -19  -3 1631.55 138.648   3
  -1 -19   3 1580.98 129.536   3
   1 -19  -2 106.108 51.0760   1
   1  19  -2 15.2917 39.6517   1
   1  19  -2 79.8516 41.6532   3
  -1  19   2-4.88084 48.1719   3
  -1 -19   2 35.4171 35.2218   2
   1 -19  -2 26.9657 50.0072   2
  -1 -19   2 87.8236 43.2343   1
   1 -19  -2 92.9639 52.7665   3
  -1 -19   2 78.2121 41.3779   3
  -1  19   2-1.95466 45.9150   1
   1 -19  -1 1993.51 166.725   1
   1 -19  -1 2027.61 166.703   2
  -1  19   1 1715.62 164.410   2
   1  19  -1 1785.80 161.315   1
  -1  19   1 1703.71 164.346   1
   1 -19  -1 2011.74 167.156   3
  -1 -19   1 2196.82 164.701   3
   1  19  -1 2377.37 165.941   3
  -1  19   1 2055.93 166.910   3
   1 -19   0 7612.69 558.714   1
   1  19   0 5544.69 554.753   2
  -1  19   0 7040.91 557.152   2
  -1 -19   0 6700.46 555.418   2
   1 -19   0 7940.72 558.212   2
  -1  19   0 6667.33 557.165   1
  -1 -19   0 7583.66 557.730   3
   1 -19   0 7903.78 558.006   3
   1  19   0 7526.36 558.080   3
  -1  19   0 6969.55 557.912   3
   1 -19   1 4264.17 296.765   1
   1  19   1 3399.77 292.009   2
  -1  19  -1 3812.30 293.694   2
  -1 -19  -1 3136.63 292.108   2
  -1  19  -1 3152.93 293.415   1
   1 -19   1 3873.24 294.940   2
  -1  19  -1 3182.96 292.399   3
  -1 -19  -1 4259.84 295.546   3
   1  19   1 3753.95 295.373   3
   1 -19   1 4149.08 295.179   3
   1 -19   2-51.4900 53.7686   1
  -1  19  -2 12.3782 45.6748   1
   1  19   2-18.9180 43.2945   2
  -1 -19  -2 4.79434 40.3606   2
  -1  19  -2 53.1488 39.6278   2
   1  19   2-11.3846 38.5327   1
   1 -19   2-38.5921 49.5841   2
   1  19   2 68.1037 52.3019   3
   1 -19   2-80.9500 44.4035   3
  -1  19  -2 100.692 42.7519   3
  -1 -19  -2 84.2085 51.9838   3
  -1 -19  -3 120.826 57.9297   3
  -1  19  -3-61.5416 43.8805   3
   1 -19   3 44.4813 41.5149   3
  -1  19  -3-54.3995 50.7363   1
  -1 -19  -3-22.4537 42.4838   1
   1  19   3-13.1133 42.8092   2
  -1 -19  -3 13.5532 49.4675   2
  -1  19  -3 6.64629 41.2813   2
   1  19   3 2.67370 38.4264   1
   1 -19   3-7.17621 47.6198   2
   1 -19   3-10.6376 52.9209   1
   1  19   3-33.7771 53.1861   3
   1 -19   4 2029.13 169.392   1
   1 -19   4 1989.63 164.955   3
   1  19   4 1830.97 163.215   1
   1  19   4 1867.60 165.727   2
  -1 -19  -4 1999.33 167.995   2
  -1  19  -4 1775.54 163.795   2
  -1 -19  -4 1908.00 163.381   1
   1 -19   4 2219.09 168.589   2
  -1  19  -4 2185.67 168.153   1
  -1  19  -4 1849.63 164.181   3
  -1 -19  -4 2147.33 170.273   3
   1  19   4 2135.54 170.329   3
   1 -19   5 1332.61 119.404   1
   1 -19   5 1445.18 110.744   3
   1  19   5 1155.31 110.111   1
   1  19   5 1049.65 113.542   2
  -1  19  -5 1143.03 110.535   2
  -1 -19  -5 1253.46 116.971   2
  -1 -19  -5 1289.74 110.762   1
   1 -19   5 1275.09 113.651   2
  -1 -19  -5 1371.86 119.930   3
  -1  19  -5 1138.67 108.807   3
  -1  19  -5 1277.13 117.694   1
   1 -19   6 4545.33 354.797   1
   1  19   6 4786.23 356.157   3
  -1 -19  -6 4575.50 351.038   1
  -1  19  -6 3717.65 348.147   3
   1 -19   6 4437.23 349.097   3
   1  19   6 4415.94 350.565   1
   1  19   6 4186.64 352.694   2
  -1 -19  -6 4795.53 354.141   2
  -1  19  -6 4402.60 350.883   2
  -1  19  -6 4467.60 353.406   1
   1 -19   6 4357.06 352.590   2
   1 -19   7 80.2485 71.6992   1
  -1 -19  -7 14.5414 68.4058   3
   1  19   7 155.784 66.4730   3
  -1  19  -7 94.5979 49.7840   2
  -1 -19  -7 9.75571 55.8166   1
  -1  19  -7 11.9504 40.0568   3
   1 -19   7 82.2076 46.8993   3
   1  19   7 12.1972 53.3781   1
   1  19   7 197.420 58.4732   2
  -1 -19  -7 109.742 64.3510   2
  -1  19  -7 76.6340 59.9212   1
   1 -19   7 47.3544 60.6434   2
  -1 -19  -8-12.1104 68.5465   3
   1  19   8 84.3198 67.7189   3
  -1  19  -8 133.196 60.0768   2
  -1 -19  -8 143.246 62.3060   1
  -1  19  -8 84.8598 41.5729   3
   1 -19   8 102.632 65.1203   2
   1 -19   8 148.287 50.0866   3
   1  19   8 29.7457 58.2281   1
  -1 -19  -8 2.78994 67.6303   2
   1 -19   8 215.951 80.2027   1
  -1  19  -8 109.245 68.9011   1
  -1  19  -9 509.556 60.0745   3
   1 -19   9 444.001 82.1893   2
   1 -19   9 529.641 65.8726   3
   1  19   9 605.889 83.8844   2
  -1 -19  -9 564.335 85.9595   2
  -1 -19  -9 632.650 86.1110   1
  -1  19  -9 346.575 76.0099   2
   1  19   9 553.661 77.3709   1
  -1 -19  -9 628.376 87.8465   3
   1  19   9 541.436 83.7731   3
  -1 -19 -10 519.348 90.6199   3
   1  19  10 414.839 81.5108   3
  -1  19 -10 371.951 74.6914   2
  -1 -19 -10 462.969 85.2081   1
  -1  19 -10 375.909 53.4088   3
   1 -19  10 509.587 89.8151   2
   1 -19  10 431.761 66.8364   3
   1  19  10 436.221 81.2757   2
  -1 -19 -10 186.526 81.2191   2
   1  19  10 394.047 74.8603   1
  -1  19 -10 480.154 83.5939   1
   1 -19  10 435.373 102.592   1
  -1 -19 -11 76.4202 83.7848   3
   1  19  11 118.122 76.7055   3
  -1  19 -11 106.754 66.1117   2
  -1 -19 -11 176.660 81.1166   1
   1 -19  11 40.5957 84.1934   2
   1 -19  11 228.923 61.8823   3
   1  19  11 137.901 75.5494   2
  -1 -19 -11 218.040 78.3642   2
  -1  19 -11 131.044 47.0927   3
   1  19  11 195.695 70.5171   1
  -1  19 -11 79.2058 77.6733   1
   1 -19  11 103.060 109.236   1
  -1  19 -12 343.441 51.9325   3
   1 -19  12 343.618 89.8610   2
   1 -19  12 261.525 67.5387   3
   1  19  12 330.087 85.1277   2
  -1 -19 -12 20.8398 86.1892   2
  -1  19 -12 182.790 74.2914   2
   1 -19  12 416.547 119.855   1
  -1  19 -12 369.861 86.4984   1
   1  19  12 356.961 82.8716   3
  -1 -19 -12 421.119 92.8536   3
  -1 -19 -13-62.1005 91.9204   3
  -1  19 -13 5.67275 52.0377   3
   1  19  13-54.8105 80.2468   3
  -1  19 -13-39.6117 75.3188   2
  -1 -19 -13-84.5190 93.3624   1
   1  19  13-70.6683 79.8128   2
  -1  19 -13 195.008 74.9778   2
  -1 -19 -13 165.573 92.0159   2
  -1  19 -13-68.4135 103.314   1
   1  19  13-106.348 82.3223   1
  -1  19 -13 40.8279 47.1779   3
  -1  19 -13 43.0702 84.0302   1
   1  20 -13 75.7241 72.5596   2
   1 -20 -13-6.81187 91.6601   1
  -1  20  13 101.975 80.9716   1
   1  20 -13-13.8424 91.4266   1
  -1  20  13 3.72513 83.4545   2
   1  20 -13 23.5858 69.9857   2
   1 -20 -13 28.6236 90.0092   2
   1  20 -13 33.8965 81.2436   1
   1 -20 -13 15.4613 99.7027   3
  -1  20  12 884.309 114.904   3
   1  20 -12 765.400 100.463   2
   1 -20 -12 903.658 118.332   1
   1  20 -12 921.266 118.267   1
  -1  20  12 911.963 108.840   1
   1  20 -12 904.942 100.272   2
  -1  20  12 748.115 109.620   2
   1 -20 -12 892.159 114.597   2
   1  20 -12 849.047 108.879   1
   1 -20 -12 1082.48 124.343   3
  -1  20  11 63.5656 79.2952   3
   1  20 -11-25.9836 59.2002   2
   1 -20 -11-37.3626 84.3824   1
  -1  20  11-33.7661 73.2947   2
   1  20 -11 29.6996 61.5750   2
   1 -20 -11-105.911 82.0632   2
  -1  20  11 93.0180 72.4675   1
   1 -20 -11 10.2358 82.6341   3
   1  20 -11-27.9402 74.5686   1
   1  20 -10 496.841 87.8521   1
  -1  20  10 474.940 80.5349   2
   1  20 -10 478.539 68.9497   2
   1 -20 -10 256.743 88.7039   2
   1  20 -10 476.827 69.8263   2
   1 -20 -10 488.584 91.0150   3
  -1  20  10 495.124 89.4876   3
  -1  20   9 586.291 98.5461   3
   1  20  -9 592.794 73.8673   2
   1 -20  -9 632.762 88.7648   1
   1  20  -9 678.085 96.4752   1
  -1  20   9 606.405 84.4595   1
   1  20  -9 644.684 72.1756   2
  -1  20   9 670.847 87.3307   2
   1 -20  -9 356.888 89.3821   2
   1  20  -9 631.420 87.6330   1
   1 -20  -9 749.198 96.2329   3
  -1  20   8 689.719 97.7986   3
   1  20  -8 563.312 70.5636   2
  -1  20   8 587.244 84.0404   1
   1  20  -8 835.425 96.3489   1
  -1  20   8 577.274 87.8379   2
   1  20  -8 777.988 70.5474   2
   1 -20  -8 776.737 93.5830   2
   1  20  -8 734.707 85.9804   1
   1 -20  -8 628.989 92.8536   3
   1 -20  -8 632.931 88.3096   1
  -1  20   7 132.430 61.1283   1
  -1 -20   7 182.532 83.9238   1
   1  20  -7 164.473 62.2209   1
   1  20  -7 87.6553 29.9170   3
  -1  20   7 217.228 74.4128   3
   1 -20  -7 173.802 64.8422   1
   1 -20  -7 311.378 72.8987   3
  -1 -20   7 186.670 30.6128   3
  -1 -20   6 3550.87 232.481   1
   1 -20  -6 3117.78 228.876   3
  -1 -20   6 2396.33 215.005   3
  -1  20   6 2445.65 223.465   1
  -1  20   6 2346.48 223.934   2
   1 -20  -6 2928.65 227.392   2
  -1 -20   6 2755.11 217.809   2
   1 -20  -6 2682.70 224.124   1
  -1  20   6 2822.56 226.784   3
   1  20  -6 2640.94 215.542   3
   1  20  -6 3013.81 224.258   1
   1  20  -5 50.2587 50.4492   1
   1 -20  -5-19.8252 58.6391   1
   1 -20  -5 21.8393 58.0937   2
   1  20  -5 35.3182 33.3568   2
  -1 -20   5 85.5408 42.2012   2
  -1  20   5 57.4673 54.4461   1
  -1 -20   5 88.1574 64.6514   1
  -1  20   5 64.6098 61.3296   3
  -1 -20   4 9.72909 37.5275   3
   1 -20  -4 7.90662 60.1234   3
  -1 -20   4 27.0617 37.7082   2
   1 -20  -4 19.6273 58.1162   1
   1  20  -4 15.8700 48.8755   1
  -1  20   4-48.8058 50.6491   2
   1  20  -4 18.3879 32.5360   2
   1 -20  -4 11.4554 53.0222   2
  -1  20   4 18.2669 55.5129   1
   1  20  -4 18.0858 41.3230   3
  -1 -20   4-51.2287 54.9007   1
  -1 -20   3 2032.97 174.599   1
   1  20  -3 1846.95 172.278   1
   1 -20  -3 2169.58 177.233   1
  -1  20   3 2168.19 176.169   2
   1 -20  -3 2127.33 176.295   2
  -1  20   3 2201.35 177.409   1
  -1 -20   3 2012.58 170.078   2
  -1  20   3 1987.01 177.784   3
   1  20  -3 1988.22 172.183   3
  -1 -20   3 2183.42 170.543   3
   1 -20  -3 2216.70 178.931   3
  -1 -20   2 2990.06 229.633   1
   1 -20  -2 2714.22 232.671   1
  -1  20   2 2352.09 230.255   2
   1 -20  -2 2607.59 232.238   2
   1  20  -2 2825.70 228.306   1
  -1  20   2 2508.23 230.947   1
   1 -20  -2 2743.58 233.914   3
  -1 -20   2 3190.24 230.002   3
  -1  20   2 2850.63 232.891   3
   1  20  -2 3232.64 230.537   3
  -1 -20   1-45.1569 41.2029   1
   1 -20  -1 18.3514 53.3519   1
   1  20  -1-16.3180 34.7067   2
  -1  20   1 16.0924 45.9697   2
  -1  20   1-15.5625 47.2047   1
   1  20  -1-3.83868 38.0526   1
   1 -20  -1 4.21283 52.8186   2
  -1  20   1-45.6524 51.0190   3
   1  20  -1 81.9411 48.7094   3
   1 -20  -1 93.3896 54.2203   3
  -1 -20   1 23.5614 46.8943   3
   1 -20   0 331.795 60.3666   1
   1  20   0 355.264 47.1371   2
  -1  20   0 346.584 55.0980   2
   1  20   0 351.721 46.1989   1
  -1  20   0 357.051 57.4997   1
  -1 -20   0 338.879 50.6060   2
   1 -20   0 399.045 58.4443   2
   1 -20   0 336.084 56.5933   3
  -1 -20   0 371.033 56.8118   3
   1  20   0 248.852 57.5737   3
   1 -20   1 50.6450 57.2072   1
  -1  20  -1-39.9388 47.6185   1
   1  20   1 38.3015 42.1808   2
  -1  20  -1 22.6890 47.2945   2
  -1 -20  -1 39.1640 43.6063   2
   1  20   1-9.62529 41.5951   1
   1 -20   1 12.3622 53.8835   2
  -1 -20  -1-28.0361 52.1841   3
   1 -20   1 16.7450 51.6006   3
   1  20   1 139.244 52.6719   3
  -1  20  -1 53.1100 47.1194   3
   1  20   2 1540.18 119.572   1
   1  20   2 1178.38 120.793   2
  -1  20  -2 1209.82 121.746   2
  -1 -20  -2 1330.25 121.629   2
  -1  20  -2 1357.44 122.099   3
  -1 -20  -2 1571.90 127.080   3
   1  20   2 1717.80 127.929   3
   1 -20   2 1481.80 126.287   2
   1 -20   2 1452.15 127.770   1
  -1  20  -2 1293.20 124.964   1
   1 -20   2 1367.68 123.241   3
   1 -20   3 974.179 105.300   1
   1  20   3 988.929 96.9257   1
   1  20   3 1117.82 101.428   2
  -1  20  -3 1083.12 98.7871   2
  -1 -20  -3 1014.70 102.053   2
  -1 -20  -3 1460.35 110.822   3
  -1  20  -3 988.294 99.0146   3
   1  20   3 1159.04 106.555   3
   1 -20   3 988.846 102.144   2
   1 -20   3 1219.93 100.369   3
  -1  20  -3 1056.65 103.806   1
  -1 -20  -3 1054.74 98.4045   1
   1 -20   4 566.530 74.6930   1
  -1  20  -4 419.129 64.8590   3
  -1 -20  -4 623.062 79.8596   3
   1 -20   4 485.313 63.2242   3
   1  20   4 407.121 62.2824   1
   1  20   4 449.858 65.6270   2
  -1 -20  -4 429.690 70.5334   2
  -1  20  -4 510.644 63.1656   2
   1  20   4 482.700 72.5645   3
  -1 -20  -4 574.420 64.7023   1
  -1  20  -4 552.858 69.4306   1
   1 -20   4 648.874 73.7961   2
   1 -20   5 705.814 90.8617   1
  -1 -20  -5 847.636 78.3461   1
  -1  20  -5 695.767 77.7356   3
   1 -20   5 797.023 78.2189   3
   1  20   5 651.885 77.6501   1
   1  20   5 730.211 82.5775   2
  -1  20  -5 725.997 77.0864   2
  -1 -20  -5 712.172 87.3870   2
  -1  20  -5 838.774 86.0104   1
   1 -20   5 738.329 82.6234   2
   1 -20   6 885.989 100.449   1
   1  20   6 944.999 99.6452   3
  -1  20  -6 809.076 83.5581   3
  -1  20  -6 758.111 88.2409   2
  -1 -20  -6 941.158 89.6323   1
  -1 -20  -6 765.097 99.4430   3
   1 -20   6 1028.45 85.9700   3
   1  20   6 887.121 88.4587   1
   1  20   6 946.080 94.1874   2
  -1 -20  -6 834.692 97.1065   2
  -1  20  -6 805.129 93.4638   1
   1 -20   6 782.286 94.1726   2
   1 -20   7 500.560 85.3231   1
   1  20   7 427.343 77.7415   3
  -1  20  -7 446.835 66.7889   2
  -1 -20  -7 442.382 68.7067   1
  -1 -20  -7 473.658 78.2316   3
  -1  20  -7 414.305 56.6555   3
   1 -20   7 472.500 61.2296   3
   1  20   7 332.876 66.3062   1
   1  20   7 392.040 72.1834   2
  -1 -20  -7 576.435 76.4765   2
   1 -20   7 450.956 72.1729   2
  -1  20  -7 357.165 72.5329   1
  -1 -20  -8 764.118 96.2419   3
  -1  20  -8 665.576 73.2775   3
   1 -20   8 880.512 80.3486   3
   1 -20   8 743.980 103.591   1
   1  20   8 584.228 85.9431   1
  -1 -20  -8 723.475 86.2358   1
  -1  20  -8 612.122 83.2626   2
   1  20   8 838.540 95.1080   3
   1 -20   8 758.456 94.7390   2
   1  20   9 585.365 85.7215   3
  -1 -20  -9 717.414 92.2175   3
  -1  20  -9 502.445 79.1732   2
  -1 -20  -9 508.412 82.5900   1
  -1  20  -9 474.702 61.8395   3
   1 -20   9 690.995 86.2191   2
   1 -20   9 609.650 67.8309   3
   1  20   9 459.730 85.4672   2
  -1 -20  -9 489.735 88.7124   2
   1  20   9 443.721 79.3077   1
  -1  20  -9 643.766 91.1518   1
  -1 -20 -10 23.1282 79.4392   3
   1  20  10 61.7648 73.4095   3
  -1  20 -10 65.0508 67.0493   2
  -1 -20 -10 75.4522 80.0062   1
  -1  20 -10 28.6414 42.8776   3
   1 -20  10 67.3425 73.0697   2
   1 -20  10 145.820 57.2863   3
   1  20  10 73.7729 71.6033   2
  -1 -20 -10 18.9335 77.3525   2
   1  20  10 48.7099 66.7373   1
  -1  20 -10 85.2414 77.2136   1
   1 -20  10 201.698 98.2803   1
  -1 -20 -11 78.1367 84.6748   3
   1  20  11 10.5853 77.7590   3
  -1  20 -11 108.357 69.3713   2
  -1 -20 -11 77.7876 84.2254   1
   1 -20  11 119.113 87.6688   2
   1 -20  11 89.8722 61.4065   3
  -1  20 -11 34.8623 80.0148   1
   1 -20  11 43.4881 113.035   1
  -1 -20 -11 148.367 83.4995   2
  -1  20 -11 129.367 42.4250   3
   1  20  11 261.022 74.3427   1
  -1  20 -12 414.978 62.6062   3
   1 -20  12 525.734 97.8323   2
   1  20  12 435.508 87.8631   1
   1  20  12 577.140 89.8936   2
  -1 -20 -12 431.843 97.5775   2
  -1  20 -12 405.397 82.8493   2
   1 -20  12 615.789 128.318   1
  -1  20 -12 366.751 95.3698   1
  -1 -20 -12 557.164 96.7564   3
   1  20  12 611.272 92.2915   3
   1  20  13-53.4763 83.2898   1
  -1  20 -13-4.06297 104.872   1
  -1  20 -13 24.4030 74.2807   2
   1  20  13-15.0245 83.7020   2
  -1 -20 -13 106.361 92.9099   2
  -1 -20 -13 98.6438 94.9774   1
  -1  20 -13 105.898 76.3345   2
  -1 -20 -13-28.4580 88.7461   3
  -1  20 -13 113.043 88.6236   1
   1  21 -12 29.7868 79.4075   1
  -1  21  12 32.8881 80.2150   1
   1  21 -12 3.40697 91.4107   1
   1  21 -12-67.1442 68.8629   2
  -1  21  12 25.5980 80.9938   2
   1 -21 -12 150.167 90.7629   2
   1 -21 -12 3.29422 90.0508   1
   1  21 -12-19.6726 66.7457   2
  -1  21  12 77.5747 83.8415   3
   1 -21 -12-3.54118 88.9866   3
   1  21 -11 116.157 76.6605   1
   1  21 -11 103.458 87.5371   1
  -1  21  11 47.0503 76.0708   1
   1  21 -11-27.3040 61.4460   2
  -1  21  11 24.7855 78.8772   2
   1 -21 -11 86.5520 85.7018   2
   1 -21 -11 54.2977 83.2521   1
   1  21 -11 93.8643 62.9395   2
   1 -21 -11-27.7130 85.9590   3
  -1  21  11-79.6757 82.4073   3
   1  21 -10 972.774 112.151   1
   1  21 -10 895.512 94.1611   2
  -1  21  10 861.752 105.477   2
   1 -21 -10 821.865 113.416   2
   1  21 -10 876.176 96.1023   2
  -1  21  10 907.076 112.032   3
   1 -21 -10 1047.98 115.192   3
   1  21  -9-8.65975 70.1620   1
   1  21  -9-96.4958 83.4233   1
  -1  21   9 13.9311 64.3571   1
   1  21  -9-140.796 51.6490   2
  -1  21   9 168.277 67.7190   2
   1 -21  -9 95.0653 81.5385   2
   1 -21  -9 88.6250 72.5733   1
   1  21  -9 77.1377 49.1385   2
  -1  21   9 77.5704 82.4649   3
   1 -21  -9 164.524 79.7145   3
   1  21  -8 54.9745 67.7012   1
  -1  21   8 13.2879 63.6561   1
   1 -21  -8 3.14160 78.1505   2
   1  21  -8 41.3538 45.2580   2
   1 -21  -8 67.5222 69.2274   1
  -1  21   8 63.9993 83.3105   3
   1 -21  -8-57.4943 76.6779   3
   1 -21  -7 207.161 75.3054   3
  -1 -21   7 238.778 35.9942   3
  -1  21   7 175.968 63.3457   1
  -1  21   7 154.607 69.4966   2
  -1  21   7 61.9611 77.2231   3
   1  21  -7 120.898 34.0840   3
   1 -21  -7 141.104 63.6543   1
   1  21  -7 264.310 64.8791   1
  -1 -21   7 192.368 84.3320   1
   1 -21  -6 1875.29 157.380   3
  -1 -21   6 1812.09 140.879   3
  -1  21   6 1590.85 151.037   1
  -1  21   6 1946.32 161.745   3
   1 -21  -6 1606.07 153.038   1
   1 -21  -6 1716.55 156.235   2
  -1 -21   6 1543.87 143.744   2
  -1 -21   6 1852.50 158.441   1
   1  21  -6 1545.02 149.519   1
   1 -21  -5 45.2607 65.8011   3
  -1 -21   5 77.3935 45.1206   2
   1  21  -5 76.8634 54.6580   1
   1 -21  -5 168.895 64.7836   1
  -1  21   5 128.488 59.2321   2
   1 -21  -5 39.8717 62.7169   2
  -1  21   5 67.2803 61.4750   1
   1  21  -5 146.716 44.4208   3
  -1  21   5 48.2953 65.6763   3
  -1 -21   5 28.6012 68.9765   1
  -1 -21   4 6462.63 427.338   1
   1 -21  -4 6347.22 428.348   1
   1  21  -4 5585.17 424.940   1
  -1  21   4 5740.15 427.053   2
   1 -21  -4 5790.14 427.923   2
  -1  21   4 5623.37 427.576   1
  -1 -21   4 5629.73 422.911   3
   1  21  -4 5172.54 423.343   3
  -1 -21   3 1.83079 53.5237   1
   1  21  -3-30.8847 50.4005   1
   1 -21  -3 37.2168 60.1328   1
  -1  21   3 23.9267 52.0587   2
   1 -21  -3-56.4932 58.2357   2
  -1  21   3-11.7156 58.8561   1
  -1 -21   3 30.4452 43.5448   2
  -1 -21   3 31.9435 41.3699   3
   1 -21  -3-57.6591 62.6491   3
   1  21  -3 11.9740 47.9090   3
   1 -21  -2 219.661 59.6622   1
   1  21  -2 183.450 47.3149   1
   1 -21  -2 166.675 62.5562   3
  -1 -21   2 269.158 51.9202   3
  -1  21   2 135.623 54.7157   2
   1 -21  -2 239.084 59.4166   2
  -1  21   2 231.109 56.6289   1
   1  21  -2 317.286 54.1732   3
  -1  21   2 307.156 60.4987   3
  -1 -21   2 118.143 51.1837   1
  -1 -21   1 124.136 44.5616   1
   1 -21  -1 91.3451 56.2392   1
   1  21  -1 81.6918 39.8366   2
  -1  21   1 95.9602 51.1261   2
   1  21  -1 122.303 40.7882   1
  -1  21   1 177.632 50.4266   1
  -1 -21   1 130.376 42.7835   2
   1 -21  -1 72.0595 56.7041   2
   1  21  -1 176.657 50.8659   3
  -1 -21   1 137.299 50.4433   3
   1 -21  -1 115.954 57.7906   3
  -1 -21   0 3328.19 298.662   1
   1 -21   0 4145.81 303.870   1
   1  21   0 3525.28 298.683   2
  -1 -21   0 3771.02 299.651   2
  -1  21   0 3620.15 301.233   2
   1  21   0 3778.29 298.442   1
  -1  21   0 3878.50 301.579   1
   1 -21   0 4063.13 302.953   2
  -1 -21   0 4061.31 302.621   3
   1 -21   0 3970.72 302.182   3
  -1  21   0 3344.07 302.048   3
   1  21   0 3616.29 302.000   3
   1 -21   1 698.427 80.3960   1
  -1 -21  -1 660.150 69.0321   1
  -1  21  -1 644.070 73.1373   1
   1  21   1 514.925 69.0622   2
  -1 -21  -1 530.131 69.6485   2
  -1  21  -1 666.544 71.6672   2
   1  21   1 662.753 67.8598   1
   1 -21   1 653.003 77.7648   2
   1 -21   1 609.940 75.3040   3
  -1 -21  -1 710.080 77.4720   3
   1  21   1 617.454 76.7520   3
  -1  21  -1 441.716 73.0912   3
  -1  21  -2 2165.14 221.723   3
   1  21   2 3047.05 225.275   3
  -1 -21  -2 2995.40 225.209   3
   1 -21   2 2772.02 224.041   2
  -1  21  -2 2577.40 223.401   1
   1  21   2 2886.24 219.787   1
   1  21   2 2606.40 221.403   2
  -1 -21  -2 2910.20 222.005   2
  -1  21  -2 2631.83 221.784   2
   1 -21   2 2716.76 222.558   3
   1 -21   2 2758.32 224.894   1
  -1 -21  -2 2493.80 219.218   1
  -1 -21  -3-35.8466 65.3463   3
   1 -21   3 78.2186 48.8814   3
  -1 -21  -3-17.6071 46.8217   1
  -1  21  -3-92.6231 57.4656   1
   1  21   3 16.0525 49.5061   2
  -1 -21  -3-2.02213 53.2187   2
  -1  21  -3 163.014 47.7974   2
   1  21   3 43.4581 44.8558   1
   1 -21   3-42.4496 53.5566   2
   1  21   3 67.8057 59.2548   3
  -1  21  -3 18.9282 47.5762   3
   1 -21   3 72.6219 60.8867   1
   1 -21   4 1607.50 137.736   1
   1  21   4 1256.36 128.416   1
   1  21   4 1379.94 132.846   2
  -1 -21  -4 1534.28 135.551   2
  -1  21  -4 1394.56 130.138   2
  -1  21  -4 1338.42 129.653   3
  -1 -21  -4 1828.48 141.530   3
   1 -21   4 1594.46 135.600   2
   1 -21   4 1621.10 131.894   3
  -1 -21  -4 1516.59 131.206   1
  -1  21  -4 1512.49 134.593   1
   1 -21   5 787.187 92.2783   1
   1  21   5 891.341 91.9138   3
  -1  21  -5 832.013 80.8651   3
   1 -21   5 756.628 81.1687   3
   1  21   5 716.102 78.6226   1
   1  21   5 675.910 83.9716   2
  -1  21  -5 701.608 79.5401   2
  -1 -21  -5 691.792 88.6900   2
  -1 -21  -5 650.202 79.7852   1
  -1  21  -5 694.304 86.0946   1
   1 -21   5 800.107 84.1788   2
   1 -21   6 696.587 93.7444   1
   1  21   6 818.618 89.5073   3
  -1  21  -6 628.732 73.4246   2
  -1 -21  -6 624.784 74.6183   1
  -1 -21  -6 629.662 88.0990   3
  -1  21  -6 564.269 72.4068   3
   1 -21   6 616.308 69.2731   3
   1  21   6 467.817 73.3469   1
   1  21   6 498.809 79.4880   2
  -1 -21  -6 680.435 84.7060   2
  -1  21  -6 632.108 83.0721   1
   1 -21   6 595.349 80.1676   2
   1 -21   7 464.397 89.9878   1
   1  21   7 349.149 76.3284   3
  -1  21  -7 370.432 67.4484   2
  -1 -21  -7 410.876 69.5440   1
  -1  21  -7 483.235 59.7859   3
  -1 -21  -7 636.750 84.5363   3
   1 -21   7 389.140 59.6556   3
   1  21   7 397.232 68.5571   1
   1  21   7 362.600 75.5225   2
  -1 -21  -7 463.072 79.0042   2
  -1  21  -7 467.441 74.8236   1
   1 -21   7 389.644 74.8955   2
   1  21   8 3.38236 72.7022   3
  -1  21  -8-17.1561 58.8842   2
  -1 -21  -8-6.60638 61.4952   1
  -1  21  -8 52.6331 44.9400   3
  -1 -21  -8-22.1044 75.1960   3
   1 -21   8 40.6860 72.3264   2
   1 -21   8-32.2872 50.2927   3
   1  21   8 61.5515 69.1807   2
   1  21   8 50.4734 60.1329   1
   1 -21   8 6.58672 84.2678   1
   1  21   9-60.9538 73.1388   3
  -1  21  -9-22.0421 64.6074   2
  -1 -21  -9 157.627 67.7933   1
  -1  21  -9-53.1667 44.9871   3
  -1 -21  -9 81.5075 79.0944   3
   1 -21   9 93.1920 73.9669   2
   1 -21   9-38.1615 52.0683   3
   1  21   9 133.053 72.9240   2
  -1 -21  -9-39.6259 74.5966   2
   1  21   9-2.55050 66.2722   1
  -1  21  -9 56.7157 73.4019   1
   1  21  10 819.351 104.341   3
  -1  21 -10 695.997 99.1109   2
  -1 -21 -10 871.530 104.848   1
  -1  21 -10 736.966 82.1604   3
  -1 -21 -10 1111.26 111.854   3
   1 -21  10 867.074 105.180   2
   1 -21  10 878.297 91.5387   3
   1  21  10 881.318 106.253   2
  -1 -21 -10 909.542 110.978   2
   1 -21  10 980.373 125.803   1
  -1  21 -10 861.042 109.531   1
   1  21  10 740.334 99.0278   1
   1 -21  11 88.0955 89.2911   2
  -1  21 -11 122.668 86.0958   1
   1 -21  11 255.197 116.675   1
   1  21  11 81.3666 79.8312   2
  -1 -21 -11 96.8787 86.4444   2
  -1 -21 -11 100.395 88.7758   1
  -1  21 -11 177.900 75.1709   2
   1  21  11 182.538 81.3904   3
  -1  21 -11 179.802 47.3208   3
  -1 -21 -11 182.648 87.8100   3
  -1 -21 -12-59.9224 89.5730   3
   1 -21  12 62.7144 89.8925   2
   1  21  12 31.0996 79.0530   1
   1  21  12-18.3576 82.1925   2
  -1 -21 -12 17.3342 87.8461   2
  -1  21 -12 2.88429 75.6509   2
   1  21  12 21.9826 80.3065   3
   1 -21  12-59.4924 127.081   1
  -1  21 -12 62.3671 85.8618   1
   1  22 -11 244.377 84.7405   1
   1  22 -11 49.0389 89.7337   1
  -1  22  11 120.574 78.1943   1
   1  22 -11 157.165 65.7107   2
  -1  22  11 179.424 78.6064   2
   1 -22 -11 80.7265 90.1722   2
   1 -22 -11 73.2365 84.0423   1
   1  22 -11 125.084 66.0928   2
   1 -22 -11 266.977 92.1747   3
  -1  22  11 161.589 86.7243   3
  -1  22  10 157.548 74.8896   1
  -1  22  10 130.700 75.1520   2
   1  22 -10 86.8056 58.2880   2
   1 -22 -10 10.3833 87.1472   2
   1  22 -10 116.113 59.1798   2
  -1  22  10 150.415 83.6760   3
   1 -22 -10 257.525 84.7081   3
   1  22  -9 26.9545 73.8314   1
   1  22  -9 139.035 85.5079   1
   1  22  -9 10.5343 52.4175   2
  -1  22   9 77.4734 70.8224   2
   1 -22  -9 110.023 83.6193   2
   1 -22  -9 75.9470 76.7843   1
   1  22  -9 58.2258 49.9627   2
   1 -22  -9 127.289 85.6006   3
  -1  22   9 212.754 79.7837   3
   1 -22  -8 543.999 85.4180   3
   1  22  -8 490.478 70.6237   1
  -1 -22   8 152.342 19.8188   3
  -1 -22   8 117.036 20.4342   3
  -1  22   8 339.383 73.7021   2
   1 -22  -8 348.754 84.0762   2
   1 -22  -8 425.606 74.3906   1
   1  22  -8 399.878 47.6338   2
  -1  22   8 399.282 88.7576   3
  -1  22   8 324.354 67.3730   1
   1 -22  -7 550.630 86.2584   3
  -1 -22   7 430.334 53.9273   3
  -1  22   7 481.287 76.2827   1
   1  22  -7 551.237 77.4664   1
   1 -22  -7 528.633 79.0368   1
  -1  22   7 546.368 81.0752   2
   1 -22  -7 546.153 86.8201   2
  -1 -22   7 569.252 97.5605   1
  -1  22   7 577.544 93.4660   3
   1  22  -7 463.122 52.5211   3
   1  22  -6 288.932 65.8315   1
   1 -22  -6 315.969 71.9971   1
  -1 -22   6 290.671 79.7813   1
   1 -22  -6 415.324 77.7785   3
  -1  22   6 302.200 67.9892   1
  -1  22   6 396.399 83.6751   3
  -1 -22   6 331.535 53.6826   2
   1  22  -5 163.647 46.4031   3
  -1  22   5 117.751 69.3466   3
  -1  22   5 204.630 69.0504   1
  -1 -22   5 79.4745 42.8722   3
   1  22  -5 116.306 57.9394   1
   1 -22  -5 117.938 66.0210   1
  -1  22   5 75.3153 62.3701   2
   1 -22  -5 79.2158 65.4813   2
  -1 -22   5 111.863 48.4050   2
  -1 -22   5 190.800 71.4521   1
   1 -22  -5 156.819 70.7053   3
  -1 -22   4-107.715 46.4300   3
   1 -22  -4 78.9089 67.9811   3
   1  22  -4 68.4071 54.9873   1
   1 -22  -4 28.6513 64.8918   1
  -1  22   4 90.9942 55.3801   2
   1 -22  -4 35.3477 63.5307   2
  -1 -22   4 87.8505 41.2486   2
  -1  22   4-9.68647 62.5712   1
  -1 -22   4 25.1695 60.8838   1
  -1  22   4 110.348 65.7981   3
   1  22  -4 35.2118 48.9138   3
  -1 -22   3 1663.17 144.751   1
   1  22  -3 1654.04 140.875   1
   1 -22  -3 1380.49 146.379   1
  -1  22   3 1624.21 143.505   2
   1 -22  -3 1414.37 147.353   2
  -1  22   3 1750.76 147.947   1
  -1 -22   3 1714.54 141.907   3
   1  22  -3 1802.05 141.778   3
  -1 -22   2 607.231 70.0347   1
   1 -22  -2 539.137 78.2171   1
   1  22  -2 573.208 67.0766   1
   1  22  -2 640.815 60.3568   2
  -1  22   2 455.303 72.3424   2
  -1  22   2 527.779 74.4446   1
   1 -22  -2 621.994 76.3024   2
  -1 -22   2 582.364 70.0886   3
   1 -22  -2 774.550 79.9943   3
   1  22  -2 766.088 73.6745   3
  -1 -22   1 894.681 85.2689   1
   1 -22  -1 920.119 92.8006   1
   1  22  -1 796.794 80.4670   2
  -1  22   1 757.850 88.2591   2
  -1  22   1 910.893 88.5478   1
   1  22  -1 770.459 82.6903   1
   1 -22  -1 847.785 91.6061   2
  -1 -22   1 986.514 85.6794   2
  -1 -22   1 784.076 89.3310   3
   1 -22  -1 917.820 94.1185   3
   1  22  -1 789.592 89.3964   3
  -1  22   1 841.596 91.7807   3
  -1 -22   0 184.367 48.9454   1
   1 -22   0 95.2285 60.8823   1
   1  22   0 97.5280 46.6244   2
  -1  22   0 114.789 51.9754   2
   1  22   0 143.928 43.1406   1
  -1  22   0 31.0997 54.0339   1
  -1 -22   0 116.797 50.2333   2
   1 -22   0 109.651 59.2243   2
   1 -22   0 68.0020 55.7137   3
  -1 -22   0 94.4233 57.1822   3
   1  22   0 88.2795 56.7108   3
  -1  22   0 17.2308 56.9189   3
  -1 -22  -1 561.709 65.6138   1
   1 -22   1 473.443 75.1730   1
  -1  22  -1 404.103 67.6252   1
   1  22   1 532.851 64.3892   2
  -1  22  -1 459.399 66.5301   2
  -1 -22  -1 471.549 66.2419   2
   1  22   1 561.343 64.3465   1
   1 -22   1 526.352 72.9302   2
   1 -22   1 558.461 73.5734   3
  -1 -22  -1 430.232 72.4035   3
   1  22   1 616.305 73.2831   3
  -1  22  -1 478.877 70.5975   3
   1 -22   2-34.2813 61.6573   1
  -1  22  -2 105.792 55.5072   1
  -1 -22  -2-11.4209 46.6166   1
   1  22   2-41.4331 49.1160   2
  -1 -22  -2 20.5188 52.9049   2
  -1  22  -2-7.88114 50.6238   2
   1  22   2 39.2308 45.0045   1
   1 -22   2-33.8313 59.4020   2
   1  22   2 7.94728 59.4991   3
  -1  22  -2-41.5204 52.2708   3
  -1 -22  -2 24.8618 58.8499   3
   1 -22   2-2.02199 52.9897   3
   1 -22   3 3850.85 338.786   1
   1  22   3 3980.22 334.305   1
   1  22   3 3931.11 336.445   2
  -1  22  -3 4197.34 335.933   2
  -1 -22  -3 4192.06 336.896   2
  -1  22  -3 3953.25 336.617   3
   1  22   3 4292.96 339.504   3
  -1 -22  -3 4645.43 341.229   3
   1 -22   3 4258.73 337.329   2
   1 -22   3 4265.91 336.440   3
  -1  22  -3 4450.87 339.581   1
  -1 -22  -3 4304.59 335.025   1
   1 -22   4 178.738 56.3088   3
   1  22   4 46.5378 49.7718   1
  -1  22  -4-122.420 59.1965   1
  -1 -22  -4 17.0479 53.6615   1
   1  22   4 39.7560 55.5566   2
  -1 -22  -4-4.55479 61.4249   2
  -1  22  -4 5.28977 47.7990   2
  -1  22  -4-184.173 51.6594   3
   1 -22   4 20.0653 67.1831   1
   1 -22   4-11.1374 65.8214   2
   1 -22   5 454.754 80.0146   1
   1 -22   5 556.429 64.3431   3
   1  22   5 264.978 60.2271   1
   1  22   5 389.603 68.7642   2
  -1  22  -5 318.773 61.5255   2
  -1 -22  -5 404.152 73.8427   2
  -1  22  -5 386.892 58.8741   3
   1  22   5 502.454 78.4050   3
  -1 -22  -5 387.857 64.3917   1
  -1  22  -5 434.778 70.7926   1
   1 -22   5 489.326 67.9417   2
   1 -22   6 249.511 80.2451   1
   1  22   6 199.160 72.9578   3
  -1  22  -6 314.044 59.0448   3
  -1 -22  -6 355.649 82.1102   3
   1 -22   6 273.088 53.9725   3
   1  22   6 266.916 60.7502   1
   1  22   6 187.333 66.1569   2
  -1  22  -6 278.097 58.3137   2
  -1 -22  -6 300.197 71.1679   2
   1 -22   6 173.470 68.8234   2
  -1  22  -6 321.891 69.9599   1
  -1 -22  -6 231.653 60.1022   1
   1  22   7 806.942 98.9409   3
  -1  22  -7 649.122 85.9484   2
  -1 -22  -7 732.673 88.5319   1
  -1 -22  -7 928.222 107.929   3
  -1  22  -7 809.768 81.6367   3
   1 -22   7 639.353 80.7189   3
   1 -22   7 934.693 106.898   1
   1  22   7 816.231 89.3855   1
  -1 -22  -7 602.925 96.3651   2
  -1  22  -7 868.381 94.0783   1
   1 -22   7 790.256 93.8189   2
  -1  22  -8 315.717 52.6133   3
  -1 -22  -8 244.687 81.6971   3
   1 -22   8 344.937 78.9678   2
   1 -22   8 249.199 57.2657   3
   1  22   8 187.971 75.4681   2
  -1 -22  -8 359.184 81.8439   2
  -1 -22  -8 355.092 70.4359   1
  -1  22  -8 272.572 65.0409   2
   1  22   8 331.133 79.6820   3
   1  22   8 132.617 66.0546   1
   1 -22   9 1763.34 164.842   1
   1  22   9 1636.90 147.851   3
  -1 -22  -9 1573.02 152.352   3
  -1  22  -9 1385.77 140.019   2
  -1 -22  -9 1579.94 143.738   1
  -1  22  -9 1551.65 131.415   3
   1 -22   9 1436.34 134.795   3
   1  22   9 1521.64 142.583   1
   1  22   9 1493.73 146.153   2
  -1 -22  -9 1496.00 150.043   2
  -1  22  -9 1632.15 147.318   1
   1 -22   9 1420.73 145.945   2
   1 -22  10 113.447 104.389   1
   1  22  10 28.3259 75.7054   3
  -1  22 -10 54.9054 70.7963   2
  -1 -22 -10 70.1829 74.1558   1
  -1 -22 -10-88.6469 85.3757   3
  -1  22 -10 124.507 46.1665   3
   1 -22  10-46.3145 77.8337   2
   1 -22  10 90.4064 54.8483   3
   1  22  10 131.172 76.0182   2
  -1 -22 -10 29.1691 82.5210   2
  -1  22 -10-13.3766 78.9910   1
   1  22  10 63.4351 71.5705   1
   1 -22  11 82.0960 91.1830   2
   1  22  11 10.8803 79.7514   3
  -1  22 -11 106.003 76.8940   2
  -1 -22 -11 8.70589 81.3908   1
  -1 -22 -11-23.6301 89.1339   2
  -1  22 -11 32.8592 85.2849   1
   1 -22  11 151.517 118.409   1
  -1 -22 -11 171.113 89.9953   3
   1  22  11 32.2356 82.5007   2
  -1  23  10 20.3967 75.9884   2
   1  23 -10-38.3255 58.0467   2
   1 -23 -10-77.2410 90.9895   2
  -1  23  10 9.20430 74.1431   1
   1  23 -10 28.1191 55.1704   2
  -1  23  10 38.1686 82.4276   3
   1 -23 -10 62.7357 87.5724   3
   1  23  -9 428.428 81.4138   1
   1  23  -9 355.850 93.3165   1
   1  23  -9 184.326 59.3351   2
  -1  23   9 147.587 76.3885   2
   1 -23  -9 352.298 91.8099   2
   1  23  -9 418.360 58.7268   2
  -1  23   9 343.104 86.0629   3
   1 -23  -9 354.190 90.6256   3
   1 -23  -8-19.6014 78.2144   3
   1  23  -8 48.7731 68.3541   1
  -1 -23   8 61.3327 21.0289   3
  -1 -23   8 9.05854 17.7509   3
   1 -23  -8 127.061 79.7183   2
   1  23  -8 26.0883 45.5486   2
  -1  23   8 133.015 82.7700   3
   1 -23  -8 18.5787 71.9449   1
  -1  23   8 80.7411 71.8408   2
  -1  23   8 5.50291 67.0901   1
   1 -23  -7-34.9352 77.1599   3
  -1 -23   7 45.6768 36.1286   3
  -1  23   7 18.5731 66.5882   1
   1 -23  -7 2.60263 70.4465   1
   1  23  -7-54.0535 64.9071   1
  -1  23   7-102.184 71.4588   2
   1 -23  -7 27.4115 76.5041   2
  -1 -23   7 45.1328 90.5024   1
   1  23  -7-30.5207 36.0490   3
  -1  23   7 38.0299 83.7715   3
   1  23  -6 46.2683 62.2642   1
   1 -23  -6 77.2802 71.0221   1
  -1 -23   6-56.6301 83.8308   1
   1 -23  -6-64.6634 75.7867   3
  -1  23   6 40.5312 63.2823   1
  -1  23   6 33.1821 78.2398   3
  -1 -23   6 43.1388 47.2232   2
   1  23  -5 402.621 58.9326   3
  -1  23   5 345.861 86.2656   3
  -1  23   5 390.830 77.1162   1
  -1 -23   5 391.545 56.5470   3
   1  23  -5 235.755 68.5151   1
   1 -23  -5 450.826 80.5961   1
  -1  23   5 308.706 70.9133   2
   1 -23  -5 520.627 78.7043   2
  -1 -23   5 453.804 60.1377   2
  -1 -23   5 371.428 81.5015   1
   1 -23  -4 89.7561 72.9072   3
  -1 -23   4 16.3698 47.3998   3
   1  23  -4 29.3359 56.9850   1
   1 -23  -4 93.5153 66.8406   1
  -1  23   4 78.2889 58.3323   2
   1 -23  -4-20.7350 65.8124   2
  -1 -23   4 72.0877 42.9579   2
  -1  23   4 78.9632 61.5502   1
   1  23  -4 29.8482 50.6190   3
  -1  23   4 3.06497 65.8233   3
  -1 -23   4-21.5985 66.6426   1
   1  23  -3 1224.03 100.777   3
  -1  23   3 1145.73 107.323   3
   1  23  -3 1116.80 99.3721   1
  -1  23   3 984.235 107.787   1
   1 -23  -3 1048.47 105.368   1
  -1  23   3 896.600 100.706   2
  -1 -23   3 1200.46 104.762   1
  -1 -23   3 1235.50 100.229   3
   1  23  -2-16.9521 55.9792   3
   1 -23  -2 30.6699 61.1282   2
  -1  23   2 2.24325 58.0326   1
   1 -23  -2 88.9646 63.7606   1
   1  23  -2 49.4119 46.7884   1
   1  23  -2-24.0556 40.4459   2
  -1  23   2 4.81560 57.4087   2
  -1 -23   2 22.1569 56.2986   1
  -1 -23   2 86.3124 52.7808   3
   1 -23  -2 130.189 66.6116   3
   1  23  -1 166.150 61.5933   3
  -1  23   1 139.362 59.9069   3
  -1 -23   1 118.452 54.2777   2
   1 -23  -1 179.917 63.8180   2
   1  23  -1 57.8843 47.8555   1
  -1  23   1 155.554 57.3147   1
   1 -23  -1 142.202 62.8337   1
   1  23  -1 91.3054 44.5315   2
  -1  23   1 252.047 59.1253   2
  -1 -23   1 49.9947 51.7438   1
   1 -23  -1 131.350 61.0488   3
  -1 -23   1 145.705 56.7946   3
   1  23   0 164.019 59.8630   3
  -1  23   0 66.3960 58.4357   3
  -1 -23   0 94.1922 52.7034   2
   1 -23   0 149.049 61.6432   2
   1  23   0 55.7752 47.8361   1
  -1  23   0 104.122 58.1115   1
   1 -23   0 76.7845 66.7827   1
   1  23   0 79.1346 49.7761   2
  -1  23   0 74.2430 54.6046   2
  -1 -23   0 50.3946 50.6531   1
   1 -23   0 75.0973 58.5841   3
  -1 -23   0 105.953 58.9737   3
  -1 -23  -1 1535.12 130.344   1
   1 -23   1 1550.69 137.438   1
   1  23   1 1352.61 129.365   2
  -1  23  -1 1253.87 131.190   2
  -1 -23  -1 1531.63 130.410   2
  -1  23  -1 1357.33 131.626   1
   1  23   1 1344.37 127.666   1
   1 -23   1 1620.36 137.026   2
  -1 -23  -1 1720.69 136.538   3
   1 -23   1 1621.20 136.437   3
   1  23   1 1669.67 135.908   3
  -1  23  -1 1232.55 132.512   3
   1  23   2 52.0572 61.1373   3
  -1  23  -2 93.3652 57.8748   3
   1 -23   2 124.723 62.3808   2
   1  23   2 49.8695 48.5226   1
  -1 -23  -2-1.52328 51.6376   1
  -1  23  -2 88.6598 58.9398   1
   1  23   2 138.405 53.7200   2
  -1 -23  -2 101.859 55.4185   2
  -1  23  -2 105.882 55.4029   2
   1 -23   2 73.0776 63.6071   1
  -1 -23  -2-23.1515 65.8075   3
   1 -23   2-10.5400 55.8463   3
   1 -23   3 316.084 60.1880   3
  -1 -23  -3 326.731 58.8573   1
  -1  23  -3 244.136 65.2856   1
   1  23   3 273.586 59.9070   2
  -1 -23  -3 219.590 61.5363   2
  -1  23  -3 219.386 58.6293   2
   1  23   3 189.686 55.0631   1
   1 -23   3 325.695 66.2935   2
  -1  23  -3 408.333 62.2857   3
   1 -23   3 219.085 70.2391   1
   1 -23   4 2.57588 69.8947   1
   1 -23   4-28.1441 57.5453   3
   1  23   4 36.3265 51.0135   1
   1  23   4 36.0566 57.7049   2
  -1 -23  -4 39.7960 63.0810   2
  -1  23  -4 58.1018 51.6691   2
  -1 -23  -4 142.081 71.9256   3
   1  23   4 3.02827 67.9412   3
  -1  23  -4 38.3836 55.7821   3
  -1  23  -4 47.2717 65.5338   1
  -1 -23  -4 44.5813 55.6224   1
   1 -23   4-25.2377 67.3002   2
   1 -23   5 140.598 73.5410   1
   1 -23   5 215.562 58.8597   3
   1  23   5 137.437 55.1983   1
   1  23   5 134.799 61.8891   2
  -1  23  -5 152.019 55.0648   2
  -1 -23  -5 151.466 67.6614   2
  -1 -23  -5 151.018 80.0654   3
   1  23   5 221.348 68.9753   3
  -1  23  -5 293.600 56.2759   3
  -1 -23  -5 114.522 60.7211   1
  -1  23  -5 236.250 67.7088   1
   1 -23   5 167.284 63.8511   2
   1 -23   6 110.570 81.4611   1
   1  23   6 105.157 71.2860   3
  -1  23  -6-15.3367 51.4039   3
  -1 -23  -6-200.334 85.5539   3
   1 -23   6 110.179 52.8213   3
   1  23   6 59.5900 58.6963   1
   1  23   6 74.9527 65.5405   2
  -1 -23  -6 69.2901 71.2161   2
  -1  23  -6 116.037 54.9441   2
  -1 -23  -6 42.7548 59.5593   1
  -1  23  -6 94.5170 67.8164   1
   1 -23   6 60.5722 66.1862   2
  -1 -23  -7 276.669 88.9987   3
  -1  23  -7 227.169 53.5641   3
   1 -23   7 251.442 57.5342   3
   1  23   7 238.826 66.7585   1
   1 -23   7 289.819 88.4905   1
  -1 -23  -7 261.494 65.8395   1
  -1  23  -7 232.542 61.4692   2
   1  23   7 238.345 77.2944   3
   1 -23   7 253.181 72.2242   2
   1  23   8 91.3267 77.9107   3
  -1  23  -8 15.3908 62.5700   2
  -1 -23  -8 47.5738 67.5273   1
  -1 -23  -8 92.7788 88.1817   3
  -1  23  -8 53.1078 53.8620   3
   1 -23   8 51.9628 55.0287   3
   1  23   8 21.2109 65.1778   1
   1  23   8 9.57038 72.0889   2
  -1 -23  -8 30.5041 77.9132   2
  -1  23  -8 30.3040 72.9997   1
   1 -23   8 5.21240 76.6380   2
   1 -23   9-64.6499 104.630   1
   1  23   9 105.113 75.9435   3
  -1  23  -9 169.264 67.3234   2
  -1 -23  -9 2.47664 72.5550   1
  -1 -23  -9 95.4366 92.8306   3
  -1  23  -9 113.856 53.2430   3
   1 -23   9 123.800 77.9208   2
   1 -23   9 13.8637 56.5440   3
   1  23   9 123.967 75.9995   2
  -1 -23  -9 91.2330 82.0392   2
  -1  23  -9 171.126 78.4156   1
   1  23   9 83.4595 70.9073   1
   1  23  10 46.7207 79.1496   3
  -1  23 -10 39.0002 67.5732   2
  -1 -23 -10 3.45809 88.4638   3
  -1  23 -10 25.7946 48.0411   3
   1 -23  10 21.9190 79.8192   2
   1  23  10 16.7102 74.4795   1
   1  23  10 105.018 81.4684   2
  -1 -23 -10-19.7283 85.8092   2
  -1 -23 -10 2.62397 76.3770   1
   1 -23  10 31.7242 109.466   1
  -1  23 -10-74.5772 82.7571   1
   1 -24  -9 194.527 89.5447   2
   1  24  -9 47.7171 50.1157   2
   1 -24  -9 78.3099 87.2155   3
  -1  24   9 7.57660 84.2708   3
   1  24  -9 55.2963 92.2274   1
  -1  24   9 63.3017 75.1163   2
   1  24  -9 47.4572 54.2423   2
  -1  24   8-13.1449 74.1467   2
   1 -24  -8 116.074 76.4725   1
   1  24  -8 72.5315 71.1021   1
   1  24  -8 70.6567 45.5323   2
   1 -24  -8 132.472 84.3521   2
  -1  24   8 147.282 87.2428   3
   1 -24  -8 99.7220 83.6727   3
  -1  24   8 100.705 70.6941   1
   1 -24  -7 200.704 83.8009   3
  -1 -24   7 265.417 44.7269   3
  -1  24   7 326.087 73.0974   1
   1 -24  -7 289.202 79.3385   1
[truncated: 1,963,269 more chars]
