# Supplementary material for: Accurate temperature dependence of structure factors of l-alanine and taurine for quantum crystallography
Source: IUCrJ. 2025 Apr 24;12(Pt 3):384–92. doi: 10.1107/S2052252525002647 (PMC12044860; doi:10.1107/S2052252525002647)
Supplement: Supplementary file 9 [file m-12-00384-sup9.txt]

   0   0   1 1.32468 7.01616   2
   0   0  -1 2.81964 6.36621   1
   0   0   1 2.31220 6.64863   1
   0   0   1 6.41274 5.80683   3
   0   0   2 185859. 17058.3   2
   0   0   2 226523. 17058.7   1
   0   0  -2 233101. 17058.7   1
   0   0  -2 239770. 17058.4   3
   0   0   2 225543. 17058.2   3
   0   0   3-21.3682 18.3985   2
   0   0  -3 5.41767 15.9545   2
   0   0   3-0.86286 17.5009   1
   0   0   3-1.19015 13.2033   3
   0   0  -3 23.6661 12.3942   3
   0   0  -4 40675.4 2692.85   2
   0   0  -4 39207.9 2693.03   1
   0   0  -4 34108.1 2691.78   3
   0   0   5 5.23092 22.2605   2
   0   0  -5-2.94224 17.3391   3
   0   0  -6 140128. 10841.2   2
   0   0   6 147158. 10841.7   2
   0   0  -6 139826. 10841.4   1
   0   0   6 137267. 10840.3   3
   0   0  -7-30.2542 30.6851   2
   0   0   7-7.47883 30.8917   2
   0   0  -7 33.7739 32.5746   1
   0   0  -7 5.41120 23.8345   3
   0   0   7 22.7875 25.8076   3
   0   0   8 23.3105 38.4165   2
   0   0  -8 34.2890 33.9265   2
   0   0  -8 38.2435 37.0183   1
   0   0   8 79.3566 32.3163   3
   0   0  -8 38.4556 27.4744   3
   0   0   9-77.9244 44.6690   2
   0   0  -9-24.7220 40.8152   2
   0   0  -9 9.45865 42.9921   1
   0   0   9-1.81132 36.3839   3
   0   0  -9 34.4061 33.1005   3
   0   0 -10 1971.48 166.688   2
   0   0  10 2364.79 168.557   2
   0   0 -10 1833.02 167.332   1
   0   0 -10 1687.55 162.366   3
   0   0  10 2231.17 164.329   3
   0   0 -11 30.6692 51.6070   2
   0   0 -11 81.7184 57.7893   1
   0   0 -11 14.5111 44.1900   3
   0   0 -12 451.792 81.0239   3
   0   0 -12 725.784 78.6525   3
   0   0 -12 898.827 97.4541   1
   0   0 -12 789.433 84.8923   2
   0   0 -12 783.183 90.4169   1
   0   0 -12 556.833 89.2778   2
   0   0 -13-82.4300 84.8287   1
   0   0 -13 29.2177 62.7404   3
   0   0 -13 43.6904 56.2894   3
   0   0 -14 445.512 85.0012   3
   0   0 -14 517.628 79.7759   3
   0   0 -14 426.344 88.1099   2
   0   0 -14 540.154 94.8767   1
   0   0 -14 506.277 92.6134   2
   0   0 -15-52.0918 69.5553   3
   0   0 -15-13.0961 95.3696   1
   0   0 -15-29.4887 78.0840   2
   0   0 -15-83.7019 88.7813   1
   0   0 -15 82.9206 87.0425   2
   0   0 -16-248.548 89.0300   3
   0   0 -16-358.458 89.9921   3
   0   0 -16-68.3772 109.111   1
   0   0 -16 13.5821 82.6660   2
   0   0 -16 15.2003 96.4721   1
   0   0 -16-61.9985 93.6819   2
   0   0 -17 113.835 92.2473   3
   0   0 -17 45.9527 91.6484   2
   0   0 -17 35.9498 87.7254   3
   0   0 -17-8.34354 99.4735   1
   0   0 -17-27.5162 101.884   1
   0   0 -17-9.37531 111.106   2
   0  -1   0-1.12494 2.46479   1
   0  -1   0-11.1871 3.08572   2
   0   1  -1 57624.5 6272.35   3
   0  -1   1 89628.5 6272.41   3
   0  -1  -1 97414.9 6272.92   3
   0   1   1 95651.5 6272.88   3
   0  -1   1 80367.2 6272.84   1
   0  -1  -1 96007.6 6272.91   2
   0   1   1 77829.9 6272.71   1
   0  -1  -1 107093. 6273.01   1
   0   1  -1 91350.5 6272.77   2
   0  -1   1 64039.8 6272.58   2
   0   1  -2 186576. 13903.4   3
   0   1   2 192611. 13903.7   3
   0   1  -2 165528. 13903.2   3
   0  -1  -2 199530. 13903.8   3
   0   1  -2 185874. 13903.8   2
   0   1  -2 148528. 13903.5   2
   0   1   2 159335. 13903.7   2
   0  -1  -2 186868. 13903.8   2
   0  -1  -2 208592. 13904.0   1
   0   1   2 196886. 13903.9   1
   0   1   3 261.160 24.2861   2
   0   1  -3 192.377 23.1963   2
   0  -1   3 212.314 24.3785   2
   0   1  -3 189.390 20.7447   3
   0   1   3 256.995 24.4655   3
   0  -1  -3 194.398 22.6638   3
   0  -1   3 186.384 21.1360   3
   0  -1   3 204.468 26.3950   1
   0   1   3 215.350 24.9721   1
   0  -1  -3 208.405 24.7239   1
   0   1  -4 45726.5 3760.65   2
   0  -1   4 48583.5 3760.93   2
   0  -1   4 49771.7 3760.18   3
   0  -1  -4 49050.2 3760.47   3
   0   1  -4 52554.6 3760.31   3
   0   1   4 50979.1 3760.69   3
   0  -1  -4 43635.8 3760.74   1
   0   1   5 2012.75 135.628   2
   0  -1   5 1728.97 133.314   3
   0   1   5 1995.56 135.750   1
   0  -1   5 1863.90 136.825   1
   0   1  -6 15271.5 1075.94   2
   0  -1   6 15461.3 1076.25   2
   0   1   6 12764.5 1075.82   2
   0  -1  -6 13981.0 1075.89   2
   0  -1  -6 12970.6 1074.83   3
   0   1   6 14127.3 1075.07   3
   0  -1  -6 11955.7 1075.39   1
   0  -1   6 16825.6 1077.66   1
   0   1   6 13312.3 1075.94   1
   0  -1   7 26060.9 1821.91   2
   0   1  -7 23973.2 1821.29   2
   0   1   7 24367.3 1821.85   2
   0  -1  -7 23318.8 1821.39   2
   0   1  -7 24093.0 1820.10   3
   0  -1   7 19737.4 1819.68   3
   0   1   7 23924.3 1820.54   3
   0  -1  -7 22945.1 1820.36   3
   0   1   7 21963.4 1821.48   1
   0  -1   7 24809.4 1822.67   1
   0  -1  -7 23868.4 1821.61   1
   0   1  -7 26859.0 1822.38   1
   0  -1  -8 6651.45 527.852   2
   0   1  -8 7531.33 528.126   2
   0   1   8 6999.13 528.177   2
   0   1  -8 6863.58 528.770   1
   0  -1  -8 6585.99 528.040   1
   0   1   8 7038.57 529.489   1
   0   1   8 6485.82 526.240   3
   0   1  -8 6780.37 526.032   3
   0  -1  -8 6320.46 526.292   3
   0   1   9 138.501 38.3263   3
   0   1  -9 177.008 36.2220   3
   0  -1  -9 151.322 36.1706   3
   0   1  -9 181.814 53.7782   1
   0  -1  -9 108.885 41.7729   2
   0   1  -9 167.871 43.2543   2
   0   1   9 199.561 48.0930   2
   0  -1  -9 172.277 46.9968   1
   0   1   9 139.113 49.5004   1
   0   1  -9 200.063 46.2973   2
   0   1  -9 182.773 47.0540   1
   0   1  -9 161.143 40.2684   3
   0   1 -10 150.168 43.9230   3
   0   1  10 68.7321 42.3881   3
   0   1 -10 78.2278 40.0047   3
   0  -1 -10 87.0079 39.5055   3
   0   1 -10 101.343 58.4037   1
   0   1 -10 38.9344 48.4150   2
   0  -1 -10 126.584 44.8394   2
   0   1  10 89.6623 50.5327   2
   0  -1 -10 118.209 51.8303   1
   0   1 -10 104.191 50.9324   1
   0   1  10 116.836 55.9328   1
   0   1 -10 92.0684 51.2020   2
   0   1 -11 627.450 77.3885   3
   0   1  11 817.158 77.3075   3
   0  -1 -11 765.038 75.0286   3
   0   1 -11 654.581 73.2831   3
   0   1 -11 797.087 91.9302   1
   0   1  11 800.915 82.9006   2
   0   1 -11 649.110 79.6806   2
   0  -1 -11 720.142 80.3282   2
   0   1 -11 754.485 83.9449   1
   0  -1 -11 655.877 84.5186   1
   0   1  11 757.779 86.5996   1
   0   1 -11 434.557 82.0688   2
   0   1 -12 2473.66 235.420   3
   0  -1 -12 2769.99 234.507   3
   0   1  12 3064.03 236.196   3
   0   1 -12 2673.73 233.489   3
   0   1 -12 3437.83 245.644   1
   0   1  12 3076.52 240.229   2
   0  -1 -12 2890.21 238.033   2
   0   1 -12 3016.30 237.464   2
   0  -1 -12 2968.56 239.878   1
   0   1 -12 2874.79 239.629   1
   0   1  12 3080.10 241.701   1
   0   1 -12 2761.63 240.351   2
   0  -1 -13 2085.52 170.443   1
   0   1 -13 2257.82 171.009   1
   0   1 -13 1820.25 157.436   2
   0  -1 -13 1588.24 155.950   3
   0   1 -13 1451.49 156.667   3
   0   1 -13 1725.67 152.341   3
   0  -1 -13 1721.06 153.703   3
   0   1 -14 3.04991 68.2709   3
   0  -1 -14-41.5733 72.1960   3
   0   1 -14-7.55456 63.3230   3
   0  -1 -14 37.1776 64.4662   3
   0  -1 -14 91.2713 89.9422   1
   0   1 -14-16.6436 91.8421   1
   0   1 -14-30.8540 72.0911   2
   0  -1 -14 53.3890 72.6213   2
   0  -1 -14 20.7523 80.0340   1
   0   1 -14-27.7510 82.3168   1
   0   1 -14-40.8799 80.7300   2
   0  -1 -14 105.969 80.5346   2
   0   1 -15 168.587 76.6232   3
   0   1 -15 53.5146 67.1088   3
   0  -1 -15 82.8216 99.6413   1
   0   1 -15-53.9145 88.7555   1
   0  -1 -15 45.7859 76.8781   2
   0   1 -15-3.25166 79.3306   2
   0  -1 -15-101.750 88.3168   1
   0   1 -15 72.9003 88.1360   1
   0   1 -15-4.27044 90.7017   2
   0  -1 -15-19.9011 88.3432   2
   0  -1 -16 67.5378 82.5551   3
   0  -1 -16 38.1972 81.9793   3
   0   1 -16 16.0903 92.4020   1
   0  -1 -16 91.0976 106.638   1
   0  -1 -16 150.442 84.7119   2
   0   1 -16 20.4391 85.5231   2
   0  -1 -16-41.6044 94.8046   1
   0   1 -16 91.3258 95.0402   1
   0  -1 -16-66.5811 95.3149   2
   0   1 -16-49.2138 101.995   2
   0   1 -17 75.6208 88.4303   3
   0  -1 -17 63.6106 88.0161   3
   0   1 -17-31.6169 91.6138   2
   0  -1 -17 99.5129 92.4541   2
   0  -1 -17 59.9424 87.8449   3
   0   1 -17 32.0494 87.6883   3
   0   1 -17 8.35327 99.3936   1
   0  -1 -17 18.9229 112.834   1
   0  -1 -17 30.3007 99.0931   2
   0   1 -17 23.3059 109.630   2
   0  -1 -17 31.4265 105.765   1
   0   1 -17-86.9190 106.234   1
   0   2   0 11152.8 768.682   2
   0  -2   0 14880.0 768.870   2
   0   2   0 8538.87 768.573   3
   0  -2   0 11064.1 768.750   3
   0   2   0 6003.37 768.459   1
   0  -2   0 11909.2 768.623   1
   0   2   1 80596.3 5362.43   1
   0  -2  -1 84190.9 5362.59   1
   0  -2  -1 73550.7 5362.50   2
   0   2   1 89239.0 5362.75   2
   0   2  -1 58290.2 5362.27   1
   0  -2   1 82449.6 5362.54   1
   0  -2   1 66531.6 5361.87   3
   0   2  -1 54973.7 5361.82   3
   0   2  -1 90897.4 5362.34   2
   0  -2   1 58427.1 5362.11   2
   0  -2  -1 94165.4 5363.03   3
   0  -2   2 8173.90 792.041   3
   0   2  -2 9729.68 792.344   3
   0   2  -2 11322.8 793.268   1
   0  -2   2 9948.42 793.103   1
   0  -2  -2 11858.9 793.235   2
   0   2   2 12767.8 793.320   3
   0  -2  -2 12282.5 793.295   3
   0  -2   2 10297.2 792.964   2
   0   2  -2 9173.31 792.707   2
   0   2   2 10399.6 793.029   1
   0  -2  -2 12513.3 793.380   1
   0   2  -3 7061.93 548.845   3
   0   2  -3 6613.48 549.842   1
   0  -2  -3 7613.18 549.718   3
   0   2  -3 7261.26 548.788   3
   0   2   3 7744.43 549.699   3
   0   2  -3 5462.59 549.151   2
   0  -2  -3 7467.73 549.863   2
   0   2  -3 6807.26 549.843   2
   0   2   3 6286.79 549.589   1
   0   2  -3 8483.66 550.701   1
   0  -2  -3 8270.27 550.064   1
   0   2  -4 47670.5 3524.76   3
   0   2  -4 49535.7 3525.44   2
   0   2  -4 43458.4 3524.49   3
   0  -2  -4 43064.1 3525.13   3
   0   2  -4 40625.2 3525.45   2
   0   2  -4 52395.6 3526.62   1
   0  -2  -4 46312.1 3525.62   1
   0   2  -5 15478.0 1037.61   1
   0   2   5 14155.4 1036.25   2
   0   2  -5 12094.1 1034.60   3
   0   2   5 13045.8 1035.58   3
   0   2   5 13997.3 1036.18   1
   0   2  -5 14213.4 1036.44   1
   0   2  -5 12813.3 1034.88   3
   0   2  -6 929.697 79.1744   1
   0   2   6 845.478 75.5573   2
   0   2  -6 853.169 74.6060   2
   0   2  -6 760.990 71.9775   3
   0   2   6 950.613 74.5274   3
   0  -2  -6 847.592 74.1962   3
   0   2  -6 871.992 76.3402   2
   0   2   6 795.012 75.5419   1
   0   2  -6 915.893 76.6318   1
   0  -2  -6 1010.63 76.2433   1
   0   2  -7 558.669 56.7783   3
   0   2  -7 707.259 65.2420   1
   0  -2  -7 546.783 58.6001   2
   0   2  -7 640.071 59.3538   2
   0   2   7 626.760 61.2127   2
   0  -2  -7 485.029 57.2942   3
   0   2   7 596.140 57.6082   3
   0   2  -7 633.933 62.2710   2
   0  -2  -7 775.327 61.3963   1
   0   2   7 765.065 62.1005   1
   0   2  -7 557.222 60.9245   1
   0   2  -8 1944.00 177.427   3
   0   2  -8 2323.91 182.529   1
   0   2  -8 2044.94 178.344   2
   0  -2  -8 2119.14 179.173   2
   0   2   8 2234.96 180.065   2
   0  -2  -8 2414.66 177.955   3
   0   2   8 2560.91 178.344   3
   0   2  -8 2157.39 176.231   3
   0   2  -8 2213.51 180.112   2
   0   2  -8 2133.48 180.157   1
   0   2   8 2187.20 180.179   1
   0  -2  -8 2258.51 179.798   1
   0   2  -9 1592.85 147.188   3
   0   2  -9 2068.52 154.359   1
   0   2   9 1934.54 147.232   3
   0   2  -9 1636.21 145.102   3
   0  -2  -9 1865.15 147.041   3
   0  -2  -9 1695.52 148.757   2
   0   2   9 1978.60 150.405   2
   0   2  -9 1758.13 148.449   2
   0   2  -9 1669.37 150.329   2
   0   2  -9 1688.80 150.281   1
   0  -2  -9 1794.90 149.547   1
   0   2   9 1916.86 150.017   1
   0   2 -10 4205.94 351.511   3
   0  -2 -10 4013.70 351.323   3
   0   2  10 4518.88 352.174   3
   0   2 -10 4529.55 350.521   3
   0  -2 -10 4239.80 352.870   2
   0   2  10 5166.20 355.371   2
   0   2 -10 4646.93 353.348   2
   0   2 -10 3897.52 353.663   2
   0   2  10 5197.51 356.292   1
   0  -2 -10 4617.15 354.831   1
   0   2 -11 360.974 69.1611   3
   0  -2 -11 567.844 69.9524   3
   0   2 -11 665.923 67.4581   3
   0   2  11 560.250 71.0062   3
   0   2  11 696.150 78.4452   2
   0  -2 -11 580.557 73.2393   2
   0   2 -11 732.521 76.2802   2
   0   2 -11 504.111 76.2353   2
   0  -2 -11 692.468 78.1555   1
   0   2  11 682.237 80.5351   1
   0   2 -12 43.4664 55.9676   3
   0   2 -12 39.7737 49.5542   3
   0   2  12-93.1282 56.8722   3
   0  -2 -12 65.0649 54.7698   3
   0   2 -12-33.9073 61.0466   2
   0   2  12-40.4451 64.7736   2
   0  -2 -12 25.3682 59.8642   2
   0   2 -12 97.1911 65.1104   2
   0   2  12 38.4334 65.8234   1
   0  -2 -12 18.3801 67.6751   1
   0  -2 -13 2181.09 182.729   3
   0   2 -13 1913.76 180.423   3
   0   2  13 2295.80 184.345   3
   0   2  13 2493.96 189.440   2
   0   2 -13 1903.27 184.961   2
   0   2  13 2498.67 193.298   1
   0   2 -13 2018.06 183.874   3
   0   2 -14 160.127 69.8734   3
   0   2 -14 107.043 73.4455   2
   0  -2 -14 169.511 74.8231   2
   0   2 -14 88.1410 63.0747   3
   0  -2 -14 332.248 72.3402   3
   0   2 -14 212.873 89.3874   2
   0  -2 -14 237.505 84.7799   1
   0   2 -15 211.718 78.3067   3
   0  -2 -15 193.665 81.7027   3
   0  -2 -15 396.541 103.374   1
   0  -2 -15 240.702 81.7034   2
   0   2 -15 167.816 81.0098   2
   0   2 -15 138.280 69.8159   3
   0   2 -15 245.779 97.5547   2
   0  -2 -15 132.427 91.0670   2
   0  -2 -15 336.539 90.4582   1
   0  -2 -16 177.733 85.9049   3
   0  -2 -16 186.594 107.569   1
   0   2 -16 216.547 85.8803   2
   0  -2 -16 51.6596 84.8979   2
   0  -2 -16 100.689 83.3421   3
   0  -2 -16 75.4486 95.2242   2
   0   2 -16 115.541 99.9415   2
   0  -2 -16 94.4812 95.2708   1
   0   2 -17 13.5181 83.4124   3
   0  -2 -17 98.4578 90.0688   3
   0  -2 -17 114.445 92.8099   2
   0   2 -17 24.6970 90.5104   2
   0  -2 -17-11.7769 102.403   1
   0   2 -17 75.3400 87.6373   3
   0  -2 -17 77.9908 88.4381   3
   0   2 -17 27.8035 108.700   2
   0  -2 -17-56.5947 101.427   2
   0  -2 -17-137.175 114.481   1
   0  -3   0-0.30485 10.1338   2
   0   3   0-18.8724 8.98407   2
   0  -3   0 5.44709 7.76370   1
   0   3   0 4.02919 8.37813   1
   0   3   0-10.4000 8.75600   3
   0  -3   0-0.33689 9.53666   3
   0  -3  -1 151514. 11214.0   3
   0   3   1 135467. 11213.9   3
   0  -3   1 151363. 11213.4   2
   0   3  -1 158534. 11213.4   2
   0   3   1 148524. 11213.5   1
   0  -3  -1 126225. 11213.6   2
   0   3   1 150245. 11213.7   2
   0  -3   1 144425. 11213.7   1
   0  -3  -1 116926. 11213.3   1
   0   3  -1 147877. 11213.1   3
   0  -3   1 153717. 11213.1   3
   0   3  -1 157535. 11213.7   1
   0   3   2 22581.7 2339.89   2
   0  -3  -2 29090.8 2340.26   2
   0  -3   2 24983.2 2339.78   2
   0   3  -2 30040.8 2339.90   2
   0  -3  -2 36052.1 2340.85   3
   0  -3   2 30603.7 2339.25   3
   0   3  -2 36474.5 2339.34   3
   0   3  -2 33075.1 2340.39   1
   0  -3   2 30648.6 2340.32   1
   0  -3  -2 25608.3 2339.86   1
   0   3   2 34226.3 2340.41   1
   0  -3   3 278264. 19659.7   3
   0   3  -3 256977. 19659.5   3
   0  -3   3 236243. 19660.5   2
   0   3  -3 253242. 19660.5   2
   0  -3   3 285489. 19661.6   1
   0   3  -3 261520. 19660.9   1
   0   3   3 285349. 19660.9   3
   0   3   3 281705. 19660.9   1
   0  -3  -3 237963. 19660.6   1
   0   3   3 245064. 19660.7   2
   0  -3  -3 196604. 19660.2   2
   0   3  -4 296.717 30.4491   2
   0   3  -4 301.133 26.2649   3
   0   3  -4 225.436 29.0669   2
   0   3  -4 292.556 27.1129   3
   0  -3  -4 249.545 30.7420   1
   0  -3  -5 21331.6 1753.54   3
   0   3  -5 21114.0 1752.34   3
   0   3   5 22637.7 1753.97   3
   0  -3  -5 26740.8 1754.71   2
   0   3  -5 24968.6 1754.83   1
   0   3  -5 28471.8 1755.83   1
   0   3   5 22926.5 1754.04   1
   0   3  -5 20066.9 1752.58   3
   0   3  -6 744.287 70.0420   3
   0   3  -6 747.110 74.9874   2
   0   3  -6 797.270 74.1514   1
   0   3  -6 931.994 72.6017   2
   0   3   6 809.133 73.4400   2
   0  -3  -6 838.164 72.9639   2
   0  -3  -6 546.405 72.3693   1
   0   3  -6 1007.58 75.4293   1
   0   3   6 902.903 73.0257   1
   0   3   6 948.219 72.4755   3
   0   3  -6 800.276 69.3307   3
   0  -3  -6 903.141 72.2165   3
   0   3  -7 10586.5 807.440   2
   0   3  -7 11707.7 808.886   1
   0   3  -7 11358.2 806.572   2
   0   3   7 10960.2 807.161   2
   0   3   7 9453.68 806.494   1
   0   3  -7 10225.5 807.236   1
   0  -3  -7 9828.21 806.553   1
   0   3   7 10318.5 806.201   3
   0  -3  -7 9770.18 805.681   3
   0   3  -8 129.535 33.3213   3
   0   3  -8 128.609 43.3252   2
   0   3  -8 184.193 47.1442   1
   0   3  -8 107.873 35.8572   2
   0   3   8 76.4687 37.6885   2
   0   3   8 161.892 39.0580   1
   0  -3  -8 105.249 38.9472   1
   0   3  -8 79.5718 39.0753   1
   0   3   8 65.3018 34.0821   3
   0  -3  -8 122.810 33.5095   3
   0   3  -8 119.813 29.2444   3
   0   3  -9 3180.53 318.327   3
   0   3  -9 3924.69 322.635   2
   0   3  -9 4525.45 324.609   1
   0  -3  -9 3618.17 320.409   2
   0   3  -9 4266.53 320.796   2
   0   3   9 4474.98 321.948   2
   0   3  -9 4532.19 322.258   1
   0  -3  -9 4494.91 322.117   1
   0   3   9 4417.78 321.866   1
   0  -3  -9 3918.24 319.476   3
   0   3  -9 3796.81 317.696   3
   0   3   9 4270.07 320.202   3
   0   3 -10 633.306 68.8453   3
   0   3 -10 819.013 80.4773   2
   0   3 -10 831.361 75.2094   1
   0  -3 -10 671.179 73.0915   2
   0   3  10 758.175 76.5074   2
   0   3 -10 480.465 71.6173   2
   0  -3 -10 669.445 75.5798   1
   0   3  10 680.181 73.8197   1
   0   3 -10 655.441 76.1279   1
   0   3 -10 655.961 65.6638   3
   0   3  10 571.286 68.8223   3
   0  -3 -10 566.578 68.7432   3
   0   3 -11 350.879 57.4024   3
   0   3 -11 274.502 67.3420   2
   0   3 -11 430.443 65.7959   1
   0  -3 -11 315.657 57.5185   3
   0   3 -11 294.740 51.6788   3
   0   3  11 284.449 56.5381   3
   0  -3 -11 298.046 65.7258   1
   0   3 -11 279.344 64.5152   1
   0   3  11 331.351 67.1579   1
   0   3 -11 364.498 61.0436   2
   0   3  11 344.290 63.9788   2
   0  -3 -11 382.660 60.9381   2
   0   3 -12 282.932 71.9418   2
   0  -3 -12 226.015 58.3538   3
   0   3 -12 199.796 52.1126   3
   0   3  12 368.355 63.2770   3
   0  -3 -12 257.115 65.6752   2
   0   3 -12 184.538 63.9839   2
   0   3 -12 229.166 60.1163   3
   0   3 -12 201.772 68.8252   1
   0   3  12 296.914 73.2947   1
   0  -3 -12 250.193 70.5001   1
   0  -3 -13 657.260 82.6417   3
   0   3  13 750.082 87.6459   3
   0   3 -13 591.334 79.1047   3
   0   3  13 720.008 94.8953   2
   0   3 -13 820.983 92.5530   2
   0   3 -13 756.763 95.6317   1
   0   3 -13 696.181 92.1918   1
   0   3  13 644.087 97.7221   1
   0   3 -13 561.577 84.8145   3
   0   3 -14-310.918 73.4780   3
   0   3 -14 91.6104 88.0798   2
   0   3 -14-62.6600 79.4249   1
   0   3  14-38.8893 78.3772   2
   0  -3 -14 98.2642 73.5593   2
   0   3  14-51.2253 87.0077   1
   0   3 -14-110.023 80.9044   1
   0  -3 -14-34.4124 79.2063   1
   0   3 -14-171.143 60.7956   3
   0   3 -15 41.2576 70.1291   3
   0   3 -15 12.6198 92.8235   2
   0   3 -15 61.8934 84.8019   1
   0   3 -15-16.0185 77.3600   2
   0  -3 -15 36.5649 79.8015   2
   0  -3 -15-36.1789 85.9180   1
   0   3 -15-3.61020 86.1889   1
   0  -3 -15 31.6393 78.0239   3
   0   3 -15 35.5652 65.4222   3
   0  -3 -16 81.3687 87.3561   3
   0   3 -16 101.536 100.862   2
   0  -3 -16 126.631 96.3306   2
   0  -3 -16 222.957 108.564   1
   0   3 -16 173.638 92.9436   1
   0  -3 -16-10.4044 83.5116   2
   0   3 -16 117.670 85.8693   2
   0  -3 -16 139.804 97.3248   1
   0   3 -16 53.4787 92.1420   1
   0  -3 -16 96.0174 85.3008   3
   0   3 -16 124.092 74.1274   3
   0   3 -17-9.92132 83.6372   3
   0  -3 -17 131.018 92.4870   3
   0  -3 -17 107.949 93.0120   2
   0   3 -17-3.50873 92.0610   2
   0  -3 -17-13.8021 89.3983   3
   0  -3 -17 15.7077 101.037   1
   0   3 -17 91.1702 100.858   1
   0  -3 -17 8.75914 103.477   2
   0   3 -17 46.0985 108.141   2
   0   3 -17 67.0472 97.7131   1
   0  -3 -17 156.058 114.786   1
   0   4   0 238448. 18957.3   2
   0  -4   0 294929. 18957.7   2
   0   4   0 246599. 18957.6   3
   0  -4   0 211755. 18957.4   3
   0  -4   0 253755. 18957.4   1
   0   4   0 241698. 18957.3   1
   0  -4   1 60104.1 4719.68   1
   0   4  -1 63158.4 4719.75   1
   0   4   1 54564.0 4719.45   1
   0  -4  -1 63235.3 4719.55   1
   0   4  -1 66764.2 4719.30   3
   0  -4   1 62038.0 4719.25   3
   0   4  -1 56102.9 4719.31   2
   0  -4   1 65440.7 4719.45   2
   0  -4  -1 57300.5 4719.76   2
   0   4   1 62661.6 4719.86   2
   0   4   1 64939.6 4720.28   3
   0  -4  -1 58865.0 4720.04   3
   0  -4   2 1884.01 137.623   3
   0   4   2 1690.07 138.956   1
   0  -4  -2 2091.91 139.611   1
   0  -4  -2 1792.28 139.405   2
   0   4   2 1722.07 139.410   2
   0  -4   2 1879.35 139.483   1
   0   4  -2 1443.95 139.024   1
   0   4  -2 1836.73 137.587   3
   0   4  -2 1688.79 138.488   2
   0   4   2 1376.46 139.309   3
   0  -4  -2 1660.80 139.626   3
   0  -4   2 1899.18 138.874   2
   0   4  -3 2573.68 181.522   3
   0  -4   3 2530.33 182.099   3
   0   4  -3 2497.81 183.514   1
   0  -4   3 2085.21 183.763   1
   0  -4  -3 2554.52 184.052   3
   0  -4  -3 1823.91 183.162   2
   0   4   3 2026.24 183.218   2
   0   4  -3 2568.81 183.243   2
   0  -4   3 1680.44 182.621   2
   0   4   3 2450.76 183.674   1
   0  -4  -3 2534.70 183.391   1
   0   4  -4 775.411 60.9014   3
   0  -4   4 781.251 61.2629   3
   0   4   4 765.645 64.0955   2
   0   4   4 737.303 63.8619   3
   0   4  -4 833.579 64.3142   2
   0  -4   4 576.551 63.7697   2
   0  -4  -4 775.293 64.2034   1
   0   4  -5 10600.9 763.065   1
   0   4   5 9879.84 762.897   2
   0  -4  -5 9842.95 762.759   2
   0   4   5 9235.44 762.430   3
   0   4  -5 8838.25 760.619   3
   0  -4  -5 9975.60 762.531   3
   0   4  -5 12250.2 764.482   1
   0  -4  -5 10862.0 763.217   1
   0   4   5 9977.71 762.560   1
   0   4  -5 9511.47 761.013   3
   0   4  -6 18742.2 1370.79   3
   0   4  -6 19189.3 1373.07   1
   0  -4  -6 19353.1 1372.59   2
   0   4  -6 20151.3 1372.38   2
   0   4   6 13317.2 1371.40   2
   0  -4  -6 18595.1 1372.14   3
   0   4   6 17768.4 1371.95   3
   0   4  -6 17927.3 1370.38   3
   0   4  -6 16840.1 1371.99   2
   0   4  -6 21431.0 1374.13   1
   0  -4  -6 19179.7 1372.62   1
   0   4   6 13491.6 1371.16   1
   0   4  -7 3312.49 277.669   1
   0   4  -7 3630.00 276.507   2
   0  -4  -7 3522.53 277.091   2
   0   4   7 3525.92 276.707   3
   0  -4  -7 3362.16 276.282   3
   0   4  -7 3575.95 277.934   2
   0   4  -7 3245.81 277.104   1
   0   4   7 3540.31 277.087   1
   0  -4  -7 3889.75 277.509   1
   0   4  -8 234.745 40.8309   3
   0   4  -8 353.454 51.1928   1
   0  -4  -8 412.968 49.9739   2
   0   4  -8 437.879 47.4932   2
   0   4   8 255.722 48.4613   2
   0  -4  -8 425.641 45.7034   3
   0   4  -8 252.227 39.5162   3
   0   4   8 335.983 46.2697   3
   0   4  -8 510.840 54.3637   2
   0   4  -8 347.524 49.9555   1
   0   4   8 401.228 48.5455   1
   0  -4  -8 330.423 49.1197   1
   0   4  -9 3020.36 257.764   3
   0   4  -9 3326.47 262.023   1
   0   4   9 3245.15 261.696   2
   0   4  -9 3421.24 260.520   2
   0  -4  -9 3087.01 259.571   3
   0   4  -9 3216.09 256.944   3
   0   4   9 3274.81 259.741   3
   0   4  -9 3343.79 262.732   2
   0   4  -9 3262.22 261.514   1
   0  -4  -9 3533.05 261.998   1
   0   4   9 3424.58 261.637   1
   0   4 -10 1360.50 126.032   3
   0   4 -10 1690.41 133.169   1
   0   4 -10 1486.59 130.015   2
   0   4  10 1702.41 133.013   2
   0   4 -10 1365.28 125.137   3
   0   4  10 1685.12 129.321   3
   0  -4 -10 1478.28 128.887   3
   0   4 -10 1488.52 134.075   2
   0  -4 -10 1515.76 131.728   1
   0   4  10 1408.32 131.807   1
   0   4 -10 1497.73 133.069   1
   0   4 -11 503.794 65.3960   3
   0   4 -11 534.062 73.2990   1
   0   4 -11 556.138 61.9850   3
   0  -4 -11 568.270 69.2019   3
   0   4  11 558.790 68.2383   3
   0  -4 -11 385.732 69.2987   2
   0   4 -11 439.523 70.0021   2
   0   4  11 476.004 72.6988   2
   0   4 -11 622.730 81.3335   2
   0   4 -11 593.894 76.0121   1
   0  -4 -11 636.223 76.1315   1
   0   4  11 559.390 74.5937   1
   0   4 -12 404.440 67.1405   3
   0   4 -12 517.391 76.3226   2
   0  -4 -12 478.046 76.0140   2
   0  -4 -12 480.544 71.4788   3
   0   4  12 585.687 71.0918   3
   0   4 -12 481.825 63.8647   3
   0   4 -12 532.509 86.1207   2
   0   4 -12 504.991 80.8889   1
   0  -4 -12 613.771 81.6672   1
   0   4  12 433.283 81.1668   1
   0   4 -13 165.841 58.0739   3
   0   4 -13 35.0116 71.6979   1
   0   4 -13 86.1367 68.9790   2
   0  -4 -13-69.8649 71.3684   2
   0   4  13 176.058 78.5014   2
   0   4 -13 192.539 54.5720   3
   0  -4 -13 29.2092 67.4763   3
   0   4 -13 263.456 86.0603   2
   0   4  13 175.092 77.0990   1
   0   4 -13 156.759 72.3114   1
   0   4 -14 179.139 66.4023   3
   0   4 -14 162.720 82.6952   1
   0   4  14 228.430 84.2362   2
   0  -4 -14 137.622 75.9171   2
   0   4  14 113.373 75.3988   3
   0   4 -14 237.319 63.7169   3
   0   4 -14 217.346 90.0743   2
   0  -4 -14 347.761 87.4290   1
   0   4 -14 158.686 81.6749   1
   0   4  14 240.467 87.1025   1
   0   4 -15 114.645 71.2359   3
   0   4 -15 267.683 87.2329   1
   0  -4 -15 90.5529 80.2195   2
   0   4  15 175.797 87.2953   2
   0   4 -15 63.6334 78.4294   2
   0  -4 -15 145.353 80.2105   3
   0   4  15 137.721 78.1706   3
   0   4 -15 71.6501 64.9810   3
   0   4 -15 108.728 88.9771   2
   0   4  15 95.3105 91.8432   1
   0  -4 -15 343.840 90.6114   1
   0   4 -15 115.859 86.9151   1
   0   4 -16 82.4316 76.9384   3
   0   4 -16 20.2405 90.2906   1
   0  -4 -16 36.4150 107.228   1
   0   4 -16 130.400 84.5349   2
   0  -4 -16 94.3219 85.5993   2
   0  -4 -16 11.2977 88.4254   3
   0  -4 -16 134.950 87.0221   3
   0   4 -16-15.7783 73.2047   3
   0   4 -16 122.365 94.7572   2
   0  -4 -16 165.821 97.1016   2
   0  -4 -16 128.518 96.4821   1
   0   4 -16 109.500 92.6271   1
   0  -4 -17-54.8368 92.8941   3
   0   4 -17-20.9502 91.8674   2
   0  -4 -17 32.9630 94.7873   2
   0  -4 -17 4.11784 108.103   1
   0   4 -17-79.4479 104.681   1
   0  -4 -17-21.0376 92.4497   3
   0  -4 -17 26.4422 103.362   2
   0   4 -17-68.2054 101.063   2
   0   4 -17 39.8155 94.6461   1
   0  -4 -17-70.9621 114.225   1
   0  -5   0 7.02805 11.5604   2
   0   5   0 9.80168 11.5336   2
   0   5   0-10.8153 12.2149   3
   0  -5   0 0.51303 11.3109   3
   0   5   0 32.1282 10.8873   1
   0  -5   0 5.39910 11.1694   1
   0  -5   1 21333.0 1662.92   1
   0   5  -1 24571.6 1663.18   1
   0  -5  -1 18803.7 1662.98   2
   0   5   1 21875.4 1663.06   2
   0   5  -1 24424.1 1662.69   2
   0  -5   1 19822.9 1662.54   2
   0  -5  -1 23158.5 1663.67   3
   0   5   1 26721.9 1664.01   3
   0   5   1 23615.9 1662.86   1
   0  -5  -1 21959.1 1662.81   1
   0  -5   1 21413.0 1662.52   3
   0   5  -1 17250.4 1662.38   3
   0  -5   2 7512.64 545.142   3
   0   5   2 6800.24 546.196   1
   0  -5  -2 8209.56 546.650   2
   0   5   2 8295.36 546.828   2
   0  -5  -2 6404.34 545.807   1
   0   5  -2 8272.60 545.796   2
   0  -5   2 5478.91 545.357   2
   0  -5   2 6893.69 546.184   1
   0   5  -2 7847.25 546.407   1
   0  -5  -2 9114.24 547.360   3
   0   5   2 8621.93 547.167   3
   0   5  -2 5813.38 544.941   3
   0  -5  -3 9813.64 712.229   2
   0  -5   3 10089.6 712.326   1
   0   5  -3 9861.58 712.078   1
   0  -5   3 9130.89 710.344   3
   0   5  -3 7429.29 710.051   3
   0  -5   3 10672.6 711.842   2
   0   5  -3 10673.0 711.764   2
   0   5   3 9638.75 712.114   1
   0  -5  -3 11218.4 712.492   1
   0   5  -4 8064.54 562.841   3
   0  -5   4 7183.53 562.797   3
   0   5   4 7124.54 564.746   2
   0   5   4 6775.70 564.569   3
   0  -5  -4 7786.05 565.377   3
   0  -5   4 6704.80 564.327   2
   0   5  -4 7613.79 564.620   2
   0  -5  -4 6401.94 564.190   1
   0  -5   5 1583.41 139.290   3
   0   5  -5 1734.71 139.054   3
   0   5  -5 1996.27 142.919   1
   0  -5  -5 1585.77 142.273   2
   0   5   5 1810.43 142.962   2
   0   5   5 1864.43 142.474   3
   0  -5   5 1797.16 141.891   2
   0   5   5 1502.48 141.888   1
   0  -5  -5 1835.42 141.926   1
   0   5  -6-19.8756 25.9664   3
   0   5  -6 6.99930 28.8098   1
   0   5  -6-8.64787 26.9346   2
   0  -5  -6 6.77495 29.7655   2
   0   5   6-10.7813 28.9662   2
   0   5  -6-8.17185 18.4214   3
   0   5   6-4.87176 27.1577   3
   0  -5  -6-47.1595 29.5145   3
   0   5  -6 15.9694 29.1476   2
   0  -5  -6-1.74106 31.2023   1
   0   5   6 46.0014 29.2542   1
   0   5  -6 13.9405 33.7470   1
   0   5  -7 5015.78 398.255   1
   0   5   7 4928.77 398.213   2
   0  -5  -7 5068.56 398.203   2
   0   5  -7 5357.63 397.453   2
   0   5   7 5877.96 398.692   3
   0   5  -7 4126.00 394.590   3
   0  -5  -7 5208.36 397.848   3
   0   5  -7 4865.36 397.815   2
   0   5   7 5031.36 397.906   1
   0  -5  -7 5826.64 399.088   1
   0   5  -7 6422.85 401.219   1
   0   5  -8 567.538 64.2138   3
   0   5  -8 676.572 70.4161   1
   0  -5  -8 719.929 70.8193   2
   0   5  -8 872.642 68.7778   2
   0   5   8 639.887 69.9604   2
   0   5   8 632.203 69.4531   3
   0  -5  -8 719.616 68.1019   3
   0   5  -8 631.221 70.1978   2
   0   5   8 640.287 68.4859   1
   0   5  -8 783.559 72.3223   1
   0  -5  -8 854.214 72.5608   1
   0   5  -9-29.2056 35.0878   3
   0   5  -9-20.9285 46.8741   1
   0   5  -9 2.06620 42.1890   2
   0  -5  -9 2.32943 44.8811   2
   0   5  -9-72.5438 32.7994   3
   0   5   9-11.2186 41.1568   3
   0  -5  -9-23.6150 39.8598   3
   0   5  -9 19.3398 46.1282   2
   0   5   9 9.67795 41.5505   1
   0  -5  -9-9.57143 46.0092   1
   0   5  -9 2.55511 48.6520   1
   0   5 -10 1647.34 143.662   3
   0   5 -10 1574.53 148.417   1
   0  -5 -10 1726.87 147.824   2
   0   5 -10 1665.99 145.907   2
   0   5  10 1767.78 148.602   2
   0   5  10 1756.16 145.949   3
   0   5 -10 1534.18 141.091   3
   0  -5 -10 1799.31 145.797   3
   0   5 -10 1637.88 149.662   2
   0   5 -10 1818.79 149.723   1
   0  -5 -10 2007.20 149.232   1
   0   5  10 1895.50 148.545   1
   0   5 -11 77.0230 48.8168   3
   0   5 -11 154.443 61.3635   1
   0   5 -11 209.080 45.6654   3
   0   5  11 293.260 56.3015   3
   0  -5 -11 103.874 54.2610   3
   0   5 -11 115.476 57.6399   2
   0   5  11 175.751 61.2995   2
   0   5 -11 208.497 62.6932   2
   0   5 -11 111.833 58.9955   1
   0  -5 -11 261.852 63.2715   1
   0   5  11 247.713 61.2170   1
   0   5 -12 1168.04 109.928   3
   0   5 -12 1088.33 115.603   2
   0   5  12 1233.09 113.066   3
   0  -5 -12 1218.42 116.446   3
   0   5 -12 1163.05 107.126   3
   0   5 -12 1152.34 118.209   2
   0   5 -12 1106.85 118.494   1
   0   5  12 1255.06 117.805   1
   0  -5 -12 1207.72 119.043   1
   0   5 -13 214.981 59.7183   3
   0   5 -13 235.661 77.6081   1
   0  -5 -13 242.700 74.4832   2
   0   5  13 273.927 78.3446   2
   0   5 -13 191.370 73.6731   2
   0   5 -13 279.715 58.0349   3
   0   5 -13 157.329 77.5874   2
   0   5 -13 251.319 78.4956   1
   0   5  13 294.688 79.4358   1
   0   5 -14-31.6852 74.4187   1
   0   5  14-10.8134 81.0723   2
   0  -5 -14-87.2707 76.5733   2
   0  -5 -14 18.8904 76.1850   3
   0   5 -14 2.21307 58.2543   3
   0   5  14 76.2662 73.8432   3
   0  -5 -14-61.4631 85.9648   1
   0   5 -14-17.3185 79.5020   1
   0   5  14 15.7782 83.9363   1
   0   5 -14-2.71022 65.9168   3
   0   5 -15 43.7289 71.9747   3
   0   5 -15 40.6005 80.1645   1
   0   5  15 143.355 88.1574   2
   0   5 -15 66.4000 82.1936   2
   0  -5 -15 27.0619 82.2228   2
   0   5 -15 50.3776 66.7597   3
   0  -5 -15 62.6105 79.7713   3
   0   5  15 44.6927 77.6289   3
   0   5 -15 15.4324 87.6185   2
   0  -5 -15 53.1725 92.8221   1
   0   5 -15 98.0423 83.6324   1
   0   5  15-99.5023 92.5257   1
   0   5 -16 323.725 86.5171   3
   0   5 -16 350.324 94.9566   1
   0   5  16 412.177 97.7751   2
   0  -5 -16 487.764 97.6478   2
   0   5 -16 352.178 94.0307   2
   0   5 -16 340.808 82.1827   3
   0   5  16 519.097 94.5321   3
   0  -5 -16 501.209 96.2603   3
   0   5 -16 296.095 101.785   2
   0   5  16 346.554 105.159   1
   0   5 -16 492.345 102.870   1
   0  -5 -16 492.003 107.618   1
   0  -5 -17 27.8527 95.9599   3
   0   5 -17 27.7931 91.4146   2
   0  -5 -17 58.9828 96.8146   2
   0   5 -17 47.7643 103.563   1
   0  -5 -17 39.9220 105.936   2
   0  -5 -17 4.12114 109.568   1
   0   5 -17 55.8855 92.8684   1
   0  -5 -17-47.3191 117.688   1
   0   5 -17 67.9813 78.7530   3
   0  -5 -17 35.6181 94.8023   3
   0   5 -17-110.277 101.793   2
   0   6   0 9.07823 12.3269   2
   0  -6   0-28.9557 12.1570   2
   0  -6   0 8.60984 12.8082   3
   0   6   0-8.42680 12.9962   3
   0   6   0 0.50666 11.7487   1
   0  -6   0 11.3245 12.8181   1
   0   6  -1 8154.76 528.389   1
   0  -6   1 7886.53 528.289   1
   0   6   1 5867.98 528.028   2
   0  -6  -1 7383.63 528.392   2
   0   6  -1 7130.21 527.672   2
   0   6   1 7288.70 527.919   1
   0  -6  -1 6063.54 527.626   1
   0  -6   1 6649.98 527.687   2
   0  -6   1 7078.49 527.726   3
   0  -6  -1 6509.99 528.638   3
   0   6  -1 6584.90 527.646   3
   0   6   1 5528.03 528.574   3
   0  -6  -2 36413.1 2759.54   3
   0  -6   2 33957.0 2758.23   2
   0   6  -2 31334.5 2758.22   2
   0  -6   2 32777.5 2758.80   1
   0   6   2 38467.7 2758.78   1
   0  -6  -2 40528.7 2759.39   2
   0   6   2 39320.1 2759.36   2
   0  -6  -2 31326.9 2758.49   1
   0  -6   2 38797.4 2757.92   3
   0   6  -2 37663.4 2757.93   3
   0   6  -2 34161.6 2758.82   1
   0   6   3 1649.72 121.229   3
   0   6  -3 1395.73 119.250   2
   0  -6  -3 1471.48 119.959   1
   0   6   3 1802.47 120.542   1
   0   6  -3 1511.02 120.570   1
   0  -6   3 1287.22 120.259   1
   0  -6   3 1330.77 117.782   3
   0  -6   3 1961.17 120.728   2
   0   6  -3 1578.85 117.839   3
   0   6   4 15867.0 1315.37   2
   0  -6  -4 16142.0 1315.24   2
   0  -6  -4 20982.1 1316.75   3
   0   6   4 17186.6 1315.64   3
   0   6  -4 16778.1 1315.14   1
   0  -6   4 18030.2 1313.37   3
   0   6  -4 16661.4 1314.76   2
   0  -6   4 15272.6 1314.56   2
   0   6  -4 16880.2 1313.15   3
   0   6  -5 10306.8 781.157   3
   0  -6   5 9926.82 781.078   3
   0  -6   5 10211.5 784.642   1
   0   6  -5 8927.18 783.114   1
   0  -6  -5 10540.1 783.869   2
   0   6   5 9507.13 783.331   2
   0  -6  -5 11589.7 784.433   3
   0   6   5 10532.1 783.662   3
   0  -6   5 10999.8 783.586   2
   0  -6  -5 10106.7 783.248   1
   0   6   5 9183.84 782.931   1
   0   6  -6 656.955 50.7973   3
   0  -6   6 599.917 51.4063   3
   0   6  -6 594.195 56.7786   1
   0  -6   6 565.917 62.4272   1
   0   6   6 629.536 57.8460   2
   0  -6  -6 550.682 58.4356   2
   0   6   6 569.701 56.4822   3
   0   6  -6 625.668 56.8047   2
   0   6   6 621.844 56.7631   1
   0  -6  -6 598.751 56.8243   1
   0   6  -7 62.3777 23.1591   3
   0   6  -7 56.8276 35.1314   1
   0   6   7 10.4251 34.8058   2
   0  -6  -7 19.8724 35.0803   2
   0   6  -7 58.4567 32.6015   2
   0  -6  -7-87.7673 35.6600   3
   0   6   7 52.9211 34.3341   3
   0   6  -7 12.1812 21.3273   3
   0   6  -7 44.4146 34.7982   2
   0   6   7-49.5300 33.6311   1
   0   6  -7 41.5769 41.4207   1
   0  -6  -7-24.2266 37.6142   1
   0   6  -8 59.0197 39.2132   1
   0  -6  -8 30.4360 39.8829   2
   0   6   8-18.3223 38.9141   2
   0   6  -8-40.7512 36.5474   2
   0   6   8 36.6368 38.0593   3
   0  -6  -8-37.8213 39.0770   3
   0   6  -8-10.6205 39.1404   2
   0   6   8 36.4678 37.5874   1
   0   6  -8 46.5016 46.7832   1
   0  -6  -8-18.1870 43.5638   1
   0   6  -9 2178.76 155.687   3
   0   6  -9 1573.00 156.093   1
   0   6   9 1883.07 156.829   2
   0  -6  -9 1928.29 157.997   2
   0   6  -9 2022.23 156.258   2
   0  -6  -9 2058.20 157.959   3
   0   6  -9 1758.11 151.091   3
   0   6   9 1837.79 157.040   3
   0   6  -9 1968.44 158.405   2
   0   6  -9 1703.60 159.053   1
   0  -6  -9 1915.94 159.305   1
   0   6   9 1830.00 157.052   1
   0   6 -10 5027.04 422.883   3
   0   6 -10 5083.29 426.163   1
   0   6  10 5230.07 426.643   2
   0  -6 -10 5436.34 426.305   2
   0   6 -10 5752.96 425.695   2
   0   6  10 5942.59 426.355   3
   0  -6 -10 5726.79 426.789   3
   0   6 -10 5190.56 421.855   3
   0   6 -10 5199.69 426.592   2
   0  -6 -10 5693.19 428.019   1
   0   6 -10 5764.69 428.224   1
   0   6  10 5199.31 426.101   1
   0   6 -11 847.448 82.1414   3
   0   6 -11 630.953 87.9883   1
   0   6  11 916.639 86.7641   3
   0   6 -11 761.045 78.0567   3
   0  -6 -11 835.371 90.0312   3
   0   6 -11 763.083 87.2195   2
   0  -6 -11 863.988 90.6681   2
   0   6 -11 755.983 90.8438   2
   0   6  11 875.239 89.6958   1
   0   6 -11 702.484 91.0434   1
   0  -6 -11 984.795 96.2835   1
   0   6 -12 135.971 54.7745   3
   0   6 -12-35.0527 62.4256   2
   0   6 -12 28.6534 45.2641   3
   0  -6 -12 55.3205 63.1800   3
   0   6 -12 78.8549 66.5928   2
   0   6  12 12.7028 65.3087   1
   0  -6 -12-115.681 73.1792   1
   0   6 -13 45.7556 59.5765   3
   0   6 -13 56.9662 69.3974   1
   0   6 -13 148.920 70.0841   2
   0   6  13 23.4302 73.5984   2
   0   6 -13 84.5584 55.4146   3
   0   6  13 60.0345 63.7985   3
   0   6 -13 101.791 74.3429   2
   0   6  13 30.4485 72.6993   1
   0   6 -13-30.3184 74.4986   1
   0   6 -14 134.334 77.8309   1
   0   6  14 189.343 83.7228   2
   0   6 -14 224.517 61.0335   3
   0   6  14 162.082 75.7014   3
   0  -6 -14 263.787 81.2283   3
   0   6 -14 194.767 84.4491   1
   0  -6 -14 166.540 89.0605   1
   0   6  14 142.263 87.1553   1
   0   6 -14 133.645 68.7192   3
   0   6 -15 76.3172 72.1160   3
   0   6 -15 18.5294 78.1613   1
   0   6 -15-23.0898 81.8344   2
   0  -6 -15 24.1533 83.5990   2
   0   6  15-19.0203 89.7159   2
   0   6  15 123.670 79.2075   3
   0   6 -15 65.1318 63.7758   3
   0  -6 -15 30.2275 82.0219   3
   0   6 -15 99.6354 89.8288   2
   0   6  15-41.5059 91.6610   1
   0   6 -15 47.3965 85.0017   1
   0  -6 -15 30.4307 94.8121   1
   0   6 -16 263.321 80.7427   3
   0   6 -16 42.4705 88.6627   1
   0   6 -16 178.485 89.6042   2
   0  -6 -16 139.934 92.6078   2
   0   6  16 193.840 98.2516   2
   0   6  16 87.9768 85.3966   3
   0   6 -16 174.415 73.3569   3
   0  -6 -16 202.525 91.4337   3
   0   6 -16 100.851 93.8509   2
   0   6 -16 170.924 96.7564   1
   0   6  16 303.484 99.8799   1
   0  -6 -16 305.824 101.670   1
   0   6 -17 28.9935 85.1472   3
   0  -6 -17 77.8934 98.8318   2
   0   6 -17 79.4924 94.4907   2
   0  -6 -17 160.846 111.859   1
   0   6 -17 78.7337 101.233   1
   0   6 -17 20.0103 93.9384   1
   0  -6 -17 43.3937 95.6415   3
   0   6 -17-47.6971 76.2504   3
   0   6 -17-50.6348 102.279   2
   0  -7   0 5.73206 14.0023   3
   0  -7   0 6.13296 13.2936   2
   0   7   0 1.24402 12.5776   2
   0   7   0-9.98263 14.5436   3
   0  -7   0 6.28254 13.5143   1
   0   7   0 11.8049 12.7432   1
   0   7  -1 34425.6 2615.27   1
   0  -7   1 34794.8 2615.26   1
   0   7   1 32357.3 2615.31   2
   0   7  -1 35679.6 2614.89   2
   0  -7  -1 34998.2 2615.51   2
   0  -7  -1 33138.6 2614.95   1
   0   7   1 34497.4 2615.01   1
   0  -7   1 33856.7 2614.81   2
   0  -7   1 32900.4 2614.92   3
   0   7  -1 37817.8 2615.23   3
   0  -7  -1 27839.8 2615.47   3
   0   7  -2 10916.2 771.478   2
   0  -7   2 10135.6 771.344   2
   0  -7   2 10228.5 772.247   1
   0   7   2 11323.1 772.004   1
   0  -7  -2 10248.7 772.510   2
   0   7   2 9405.05 772.231   2
   0  -7  -2 11116.8 771.831   1
   0   7  -2 9322.00 771.962   1
   0   7  -2 11441.9 771.069   3
   0  -7   3 204047. 14690.8   3
   0   7   3 212824. 14692.4   1
   0   7  -3 187647. 14690.8   3
   0  -7  -3 209871. 14692.3   1
   0   7  -3 161047. 14691.3   2
   0  -7   3 201359. 14692.7   1
   0  -7   3 184259. 14691.8   2
   0  -7  -3 189989. 14693.1   3
   0   7   3 170066. 14692.7   3
   0  -7  -4 5903.29 453.299   2
   0   7   4 5601.98 453.259   2
   0  -7   4 6030.00 452.572   2
   0   7  -4 5117.56 451.862   2
   0  -7  -4 6222.85 454.249   3
   0   7   4 5352.43 453.235   3
   0  -7   4 6509.26 450.917   3
   0   7  -4 6053.14 450.663   3
   0   7  -4 4664.41 452.542   1
   0  -7   5 3732.47 320.640   2
   0   7   5 4657.41 321.938   2
   0  -7  -5 4468.70 321.539   2
   0   7  -5 3209.44 317.735   3
   0  -7  -5 5289.96 323.217   3
   0  -7   5 4603.90 318.587   3
   0   7  -5 3577.75 320.410   1
   0  -7   5 4787.49 322.501   1
   0  -7  -5 4622.15 321.063   1
   0   7   5 4260.47 321.197   1
   0   7  -6 933.204 78.4251   2
   0  -7  -6 1057.75 79.4500   2
   0   7   6 713.937 77.3726   2
   0   7  -6 921.036 72.2518   3
   0  -7  -6 1017.11 80.3265   3
   0   7   6 822.695 77.6668   3
   0  -7   6 629.556 72.0382   3
   0   7   6 979.390 78.2626   1
   0  -7  -6 1057.99 77.8262   1
   0  -7   6 942.004 83.2644   1
   0   7  -6 824.102 77.3702   1
   0   7  -7 5759.24 356.223   2
   0  -7  -7 3459.24 355.418   2
   0   7   7 2486.56 354.353   2
   0   7  -7 4245.49 352.399   3
   0   7  -7 4652.22 356.674   1
   0   7  -7 4606.49 352.394   3
   0   7   7 5248.39 356.628   3
   0   7  -7 4795.67 356.464   2
   0   7  -7 5622.72 359.443   1
   0  -7  -7 5054.10 356.471   1
   0   7   7 4728.73 356.057   1
   0  -7  -8 1755.19 161.583   1
   0   7  -8 2227.96 166.412   1
   0   7   8 1901.61 161.394   1
   0   7  -8 1874.94 161.869   1
   0  -7  -8 2223.76 163.855   3
   0   7   8 2190.72 163.076   3
   0   7  -8 1804.13 156.322   3
   0  -7  -8 1988.37 162.773   2
   0   7   8 1772.96 162.373   2
   0   7  -8 2299.47 162.167   2
   0   7  -8 1970.32 162.392   2
   0   7  -9 6051.38 499.169   2
   0   7  -9 5645.76 495.312   3
   0   7  -9 6254.84 499.739   1
   0   7   9 6485.98 499.981   2
   0  -7  -9 6742.66 500.368   2
   0   7  -9 6701.33 498.998   2
   0   7  -9 6286.50 500.556   1
   0   7   9 6211.91 499.465   1
   0  -7  -9 6556.12 499.606   1
   0  -7  -9 6876.09 500.329   3
   0   7   9 7059.54 500.228   3
   0   7 -10 2.63106 53.7101   2
   0   7 -10 46.0901 37.0461   3
   0   7 -10 137.826 53.4966   1
   0   7 -10 66.5150 48.3569   2
   0   7  10 55.1820 53.8640   2
   0  -7 -10 31.7870 54.8650   2
   0   7 -10 56.8117 56.7268   1
   0   7  10 85.5699 51.3726   1
   0  -7 -10 77.6680 58.9556   1
   0   7  10 159.987 52.1910   3
   0   7 -10 132.923 37.8234   3
   0  -7 -10 26.6366 55.4067   3
   0   7 -11 516.713 71.3977   2
   0   7 -11-61.2019 64.7742   3
   0   7 -11 404.073 67.6501   1
   0   7 -11-122.228 51.3470   3
   0  -7 -11 565.544 70.1097   3
   0   7  11 627.067 65.8430   3
   0  -7 -11 399.822 70.6359   2
   0   7  11 516.426 71.1309   2
   0   7 -11 524.356 66.5185   2
   0   7 -11 563.351 75.3811   1
   0  -7 -11 543.730 75.3169   1
   0   7  11 535.654 67.8482   1
   0   7 -12 39.0155 62.2715   3
   0   7 -12 31.0686 46.5036   3
   0   7  12 70.5972 67.5248   2
   0   7 -12 16.0418 60.8599   2
   0  -7 -12 70.9007 74.2387   1
   0   7 -12-56.4285 68.1061   2
   0   7 -13 232.821 77.9245   2
   0   7 -13 142.498 71.8333   3
   0   7 -13 205.657 73.7432   1
   0  -7 -13 184.425 77.2961   2
   0   7 -13 373.819 73.9706   2
   0   7  13 356.881 71.2951   3
   0   7 -13 173.944 57.4698   3
   0  -7 -13 266.820 77.1077   3
   0   7  13 257.735 77.1619   1
   0   7 -13 193.096 79.0904   1
   0   7 -14 243.614 80.4657   3
   0   7 -14 159.833 78.1502   1
   0   7  14 165.476 84.8756   2
   0  -7 -14 156.862 82.7103   2
   0   7 -14 217.697 86.1733   1
   0   7  14 168.521 79.3224   1
   0  -7 -14 312.003 92.1084   1
   0   7 -14 173.375 61.1518   3
   0   7  14 152.976 74.9262   3
   0  -7 -14 157.658 80.8668   3
   0   7 -15-15.2681 88.3017   2
   0   7 -15 31.7722 84.7165   3
   0   7 -15-14.8841 80.6156   1
   0   7  15-65.2595 87.6186   2
   0   7 -15-55.7655 84.6600   2
   0  -7 -15 53.3216 94.7525   1
   0   7  15 29.1003 91.6623   1
   0   7 -15 3.66077 87.2810   1
   0  -7 -15 71.8228 84.9085   3
   0   7 -15 69.8046 63.5311   3
   0   7  15 56.3381 79.7658   3
   0   7 -16-44.2206 93.7416   2
   0   7 -16-3.41343 89.9778   3
   0   7  16 7.97052 94.1366   2
   0   7 -16 41.4376 90.2373   2
   0   7 -16-36.2700 69.0787   3
   0  -7 -16 56.7802 90.2915   3
   0   7  16-27.5107 84.3043   3
   0   7 -16 135.610 88.0850   1
   0   7 -16 26.6820 95.5697   1
   0  -7 -16-15.9096 102.559   1
   0   7  16 99.8540 98.8398   1
   0  -8   0 2105.11 198.383   2
   0   8   0 2908.56 198.958   2
   0   8   0 2830.01 198.695   1
   0   8   0 2521.26 199.222   3
   0  -8   0 2422.42 198.910   3
   0  -8   0 2532.29 198.598   1
   0   8  -1 67767.0 4985.34   1
   0  -8   1 54843.5 4985.03   1
   0   8   1 65199.2 4985.43   2
   0   8  -1 56872.3 4984.70   2
   0  -8  -1 71456.0 4985.71   2
   0   8   1 70573.5 4985.14   1
   0  -8  -1 61817.0 4984.96   1
   0  -8   1 61729.6 4984.82   2
   0  -8   1 68386.1 4985.05   3
   0   8  -1 75344.5 4985.44   3
   0   8   2 350.118 34.8201   3
   0   8  -2 309.132 30.3157   2
   0  -8   2 298.941 31.0614   2
   0   8   2 315.087 31.6230   1
   0  -8  -2 306.094 31.4511   1
   0  -8  -2 313.749 33.6743   2
   0  -8   2 355.447 29.5303   3
   0   8  -2 346.037 29.1884   3
   0   8  -2 319.833 32.6792   1
   0  -8   2 334.275 32.3257   1
   0   8   3 2058.05 159.302   2
   0  -8  -3 2013.63 158.089   1
   0   8  -3 1925.82 156.113   3
   0   8  -3 1957.98 157.559   2
   0  -8   3 1938.15 157.374   2
   0  -8   3 2091.51 156.468   3
   0  -8  -3 2210.23 160.253   3
   0   8   3 1996.35 159.898   3
   0   8   4 17726.2 1258.56   3
   0  -8  -4 20676.0 1259.32   3
   0   8  -4 15423.1 1256.64   2
   0  -8  -4 18276.6 1258.38   2
   0   8   4 18121.3 1258.39   2
   0   8  -4 16648.5 1257.75   1
   0  -8   4 12054.8 1257.13   1
   0  -8   4 18493.6 1255.63   3
   0  -8   4 19221.3 1257.71   2
   0   8  -4 13538.6 1255.14   3
   0   8  -5 14632.9 1109.64   3
   0  -8  -5 16938.7 1113.32   2
   0   8   5 14252.3 1112.66   2
   0  -8  -5 17682.9 1114.37   3
   0   8   5 10693.7 1111.77   3
   0   8  -5 14914.5 1112.62   1
   0  -8   5 17526.3 1113.87   1
   0  -8   5 13201.3 1109.67   3
   0  -8   5 13134.7 1111.62   2
   0  -8  -5 16142.8 1113.13   1
   0   8   5 13904.8 1112.50   1
   0   8  -6 1148.75 93.7965   3
   0  -8  -6 1331.57 101.245   2
   0   8   6 1024.91 99.4911   2
   0  -8  -6 1466.49 103.040   3
   0  -8   6 1387.06 104.468   1
   0   8  -6 988.472 98.2793   1
   0  -8   6 1044.49 94.2899   3
   0   8  -6 1305.09 99.1285   2
   0  -8  -6 1209.85 99.7079   1
   0   8   6 1218.13 99.9262   1
   0   8  -7 1797.43 142.342   3
   0  -8   7 1659.58 143.117   3
   0   8  -7 1785.96 147.839   1
   0  -8   7 2182.25 152.875   1
   0  -8  -7 2033.62 150.068   2
   0   8   7 1542.24 148.031   2
   0  -8  -7 1983.90 150.268   3
   0   8   7 1885.12 148.675   3
   0   8  -7 1694.86 146.936   2
   0  -8   7 1556.56 147.348   2
   0   8   7 1775.25 147.471   1
   0  -8  -7 2019.81 148.005   1
   0   8  -8 1633.24 151.271   1
   0  -8  -8 1644.26 151.927   2
   0   8  -8 1953.56 150.162   2
   0   8   8 1903.40 152.091   2
   0   8   8 1708.47 150.941   3
   0   8  -8 1873.35 145.275   3
   0   8  -8 1730.55 152.532   2
   0  -8  -8 2037.19 152.400   1
   0   8   8 1685.36 150.592   1
   0   8  -8 1991.56 155.281   1
   0   8  -9 6093.89 510.328   1
   0  -8  -9 6239.12 510.932   2
   0   8  -9 7105.72 509.737   2
   0   8   9 6138.69 510.500   2
   0   8   9 6954.73 510.985   3
   0  -8  -9 6967.86 511.530   3
   0   8  -9 6613.58 510.976   2
   0   8  -9 4880.75 510.733   1
   0   8   9 6661.67 510.226   1
   0  -8  -9 7117.26 510.967   1
   0   8 -10 3603.35 323.200   3
   0   8 -10 3772.01 329.062   1
   0   8  10 4568.13 330.358   2
   0   8 -10 4520.31 329.064   2
   0  -8 -10 4247.48 330.265   2
   0   8  10 4180.89 329.348   3
   0  -8 -10 4379.96 330.439   3
   0   8 -10 4397.63 323.737   3
   0   8 -10 3532.18 328.178   2
   0   8  10 3788.08 329.016   1
   0   8 -10 4442.05 331.302   1
   0  -8 -10 4440.70 329.679   1
   0   8 -11 256.034 50.7741   3
   0   8 -11 315.948 65.1882   1
   0   8 -11 382.576 49.9859   3
   0  -8 -11 316.881 71.0972   3
   0   8 -11 444.294 65.0432   2
   0  -8 -11 348.374 71.3057   2
   0   8 -11 154.567 65.6258   2
   0   8 -11 305.652 71.2173   1
   0   8  11 282.129 64.2831   1
   0  -8 -11 406.406 70.5731   1
   0   8 -12 242.156 56.0793   3
   0   8 -12 397.926 70.0063   2
   0   8  12 256.890 72.5446   2
   0  -8 -12 137.390 73.1034   2
   0   8 -12 356.184 52.4164   3
   0   8  12 339.487 69.7217   3
   0   8 -12 205.314 73.2028   2
   0  -8 -12 336.646 74.7016   1
   0   8 -13 156.934 55.4829   3
   0   8 -13 179.702 74.9915   1
   0  -8 -13 54.7136 76.7457   2
   0   8 -13 154.247 73.4027   2
   0   8  13 157.611 72.8387   2
   0  -8 -13 237.434 77.1916   3
   0   8  13 95.6912 70.3512   3
   0   8 -13 175.905 53.3716   3
   0   8 -13 190.931 77.5652   2
   0   8 -13 88.6227 77.0887   1
   0   8  13 159.817 74.1895   1
   0   8 -14 53.5622 76.9610   1
   0   8  14 183.149 78.6040   2
   0  -8 -14 67.4278 81.2313   2
   0  -8 -14-113.886 84.2920   3
   0   8  14 109.255 74.4935   3
   0   8 -14-13.9091 58.2665   3
   0  -8 -14 57.4136 80.9788   1
   0   8  14 39.5292 79.2681   1
   0   8 -14 78.9330 84.7797   1
   0   8 -14 26.1090 59.5791   3
   0   8 -15 456.086 81.3830   3
   0   8 -15 614.854 96.4894   1
   0   8 -15 469.625 96.4915   2
   0  -8 -15 635.828 102.418   2
   0  -8 -15 605.624 101.701   3
   0   8 -15 548.028 81.3514   3
   0   8  15 651.006 98.8252   3
   0   8 -15 504.716 102.336   2
   0   8  15 662.572 107.508   1
   0  -8 -15 670.208 104.450   1
   0   8 -15 611.819 106.647   1
   0   8 -16 89.0890 71.9754   3
   0   8  16 96.3760 96.8336   2
   0   8 -16 212.939 92.8142   2
   0  -8 -16-87.4198 94.7043   2
   0  -8 -16 92.5558 96.9651   1
   0   8  16 130.523 101.582   1
   0   8 -16 130.107 96.4772   1
   0   8  16 38.4293 87.2416   3
   0   8 -16 82.0212 69.7332   3
   0  -8 -16 90.5609 86.0605   3
   0   8 -16 55.9948 97.5894   2
   0   8 -16 191.648 88.5369   1
   0   9   0 2.40702 16.6587   2
   0  -9   0 7.06134 16.4589   2
   0  -9   0-14.6957 19.0037   3
   0  -9   0 7.77646 16.6628   1
   0   9   0-2.92622 15.9598   1
   0   9  -1 2229.29 130.588   1
   0  -9   1 1428.69 129.655   1
   0   9   1 1764.60 130.255   2
   0  -9  -1 1883.91 130.573   2
   0   9  -1 1580.16 129.830   2
   0   9   1 1412.85 129.214   1
   0  -9  -1 1495.10 129.341   1
   0  -9   1 1981.53 129.395   2
   0  -9   1 1328.66 128.802   3
   0   9  -1 1359.59 129.226   3
   0   9   1 2079.77 132.294   3
   0   9  -2 31734.2 2377.22   1
   0  -9  -2 36064.1 2378.61   3
   0   9   2 31395.3 2377.89   3
   0   9  -2 31034.7 2376.14   3
   0  -9   2 33046.8 2376.43   2
   0   9   2 28435.2 2376.54   1
   0  -9  -2 28420.8 2376.52   1
   0   9  -2 31684.9 2376.30   2
   0  -9   2 25412.7 2376.58   1
   0  -9   2 33045.6 2376.19   3
   0   9  -3 8517.36 498.998   2
   0  -9   3 7196.97 498.528   2
   0  -9   3 8399.15 497.911   3
   0   9  -3 8479.34 497.791   3
   0  -9  -3 9672.57 502.026   3
   0   9   3 6664.45 500.337   3
   0  -9  -3 9564.91 501.118   2
   0   9   3 8580.20 500.865   2
   0  -9   4 4041.32 322.749   3
   0   9   4 5094.94 325.990   1
   0  -9  -4 4955.96 326.558   2
   0   9   4 5028.30 326.779   2
   0   9   4 4832.87 326.878   3
   0  -9  -4 4433.07 327.192   3
   0   9  -4 4209.57 324.193   2
   0   9  -4 3885.61 322.606   3
   0  -9   4 3426.51 324.186   2
   0   9  -4 3737.43 325.226   1
   0  -9   4 3846.02 325.573   1
   0  -9   5 3359.88 233.764   3
   0  -9  -5 2843.38 236.258   1
   0   9   5 2654.57 236.927   1
   0  -9  -5 3127.18 237.504   2
   0   9   5 2992.59 237.504   2
   0   9   5 2792.45 237.342   3
   0  -9  -5 3140.67 238.415   3
   0   9  -5 3135.03 233.176   3
   0  -9   5 2866.52 237.540   1
   0   9  -5 2714.85 236.760   1
   0  -9   5 2609.17 236.127   2
   0  -9   6 1951.64 170.986   3
   0   9   6 2065.07 175.850   2
   0  -9  -6 2005.90 175.710   2
   0  -9   6 2591.88 177.972   1
   0   9  -6 2122.24 175.341   1
   0   9  -6 2276.98 170.268   3
   0   9  -6 1859.04 173.226   2
   0   9   6 2187.81 176.224   3
   0  -9  -6 2559.61 177.214   3
   0   9   6 2380.63 175.960   1
   0  -9  -6 2305.28 176.723   1
   0   9  -7 4807.04 395.269   2
   0  -9   7 4320.54 395.176   2
   0  -9  -7 5296.30 396.771   2
   0   9   7 4787.45 396.968   2
   0   9  -7 4729.10 395.578   1
   0  -9   7 6676.55 400.469   1
   0  -9   7 4789.38 392.408   3
   0   9  -7 5231.57 391.974   3
   0  -9  -7 6185.70 398.804   3
   0  -9  -7 4909.78 395.891   1
   0   9   7 4700.45 396.085   1
   0  -9  -8 5467.21 384.694   1
   0   9  -8 5656.68 387.842   1
   0   9   8 4808.38 383.930   1
   0  -9  -8 4915.68 384.515   2
   0   9  -8 5072.23 383.368   2
   0   9   8 3607.53 383.780   2
   0   9  -8 4435.41 383.484   1
   0   9  -8 5052.69 379.565   3
   0   9  -8 4744.57 379.508   3
   0   9   8 4911.29 384.365   3
   0  -9  -8 5526.88 386.530   3
   0   9  -8 4621.38 383.420   2
   0   9   9 186.360 52.4352   2
   0   9  -9 102.886 47.0278   2
   0  -9  -9 142.046 52.0318   2
   0   9  -9 166.233 51.5608   1
   0  -9  -9 77.3319 53.8180   3
   0   9   9 51.6808 51.7198   3
   0  -9  -9 140.084 49.3543   1
   0   9  -9 221.440 59.9213   1
   0   9   9 9.71384 49.3805   1
   0   9  -9 122.660 53.5018   2
   0   9 -10 908.930 93.5502   2
   0  -9 -10 1075.99 100.383   2
   0   9  10 860.144 97.7666   2
   0   9 -10 970.808 85.5958   3
   0  -9 -10 942.007 99.5818   3
   0   9  10 959.514 97.0502   3
   0   9 -10 948.012 101.431   1
   0   9  10 881.962 95.8444   1
   0  -9 -10 922.972 97.2277   1
   0   9 -10 1028.51 95.9647   1
   0   9 -10 904.851 99.6184   2
   0   9 -11 2662.21 204.535   2
   0   9 -11 2029.27 192.347   3
   0   9 -11 2552.44 193.670   3
   0   9 -11 2424.47 199.791   2
   0  -9 -11 2495.98 202.658   1
   0   9  11 2391.26 200.336   1
   0   9 -11 2575.99 205.079   1
   0   9 -11 2407.74 201.652   1
   0   9 -12 558.577 67.2571   3
   0  -9 -12 416.898 84.9594   3
   0   9 -12 451.038 65.1912   3
   0   9  12 677.611 85.0402   3
   0   9  12 566.842 86.9345   2
   0   9 -12 555.687 80.0435   2
   0  -9 -12 578.928 87.0926   2
   0  -9 -12 757.451 87.5884   1
   0   9 -12 621.706 89.7129   2
   0   9 -13 715.412 101.419   2
   0   9 -13 546.419 77.3202   3
   0  -9 -13 665.245 97.3005   3
   0   9 -13 736.127 76.5243   3
   0   9  13 699.382 91.3124   3
   0   9  13 620.860 96.3389   2
   0  -9 -13 827.158 99.8932   2
   0   9 -13 720.929 92.1619   2
   0   9 -13 736.682 94.4263   1
   0  -9 -13 738.098 97.2568   1
   0   9  13 665.669 97.2002   1
   0   9 -13 579.688 98.9406   1
   0   9 -14-25.0786 58.7652   3
   0   9 -14 24.8190 56.9300   3
   0   9  14 34.9975 73.1368   3
   0  -9 -14-28.5818 76.9018   3
   0   9  14 68.9356 77.6019   2
   0  -9 -14-3.40627 83.8547   2
   0   9 -14 106.947 76.0008   2
   0   9 -14 32.4769 84.9307   1
   0  -9 -14 84.7227 83.3507   1
   0   9  14 162.149 80.7017   1
   0   9 -14 123.801 76.9465   1
   0   9 -15 120.788 89.0131   2
   0   9 -15-72.8724 65.2242   3
   0   9  15-46.1952 79.4209   3
   0   9 -15 72.7902 61.2688   3
   0  -9 -15 62.5828 81.2017   3
   0   9  15-50.7961 88.2188   2
   0  -9 -15-31.9012 89.3220   2
   0   9 -15 168.609 85.8402   2
   0   9 -15-75.4586 90.3092   1
   0  -9 -15 3.55510 89.8766   1
   0   9  15 94.5500 85.2005   1
   0   9 -15 3.70030 81.5916   1
   0   9 -16 286.636 100.027   2
   0   9 -16 278.052 74.3519   3
   0  -9 -16 179.783 99.9715   2
   0   9  16 198.309 96.4541   2
   0   9 -16 249.553 94.2938   2
   0   9 -16 234.326 100.577   1
   0   9  16 156.906 102.900   1
   0  -9 -16 144.678 98.2387   1
   0   9  16 152.419 90.6714   3
   0  -9 -16 214.402 89.3931   3
   0   9 -16 160.898 71.5603   3
   0   9 -16 165.453 88.9496   1
   0  10   0 104418. 7675.05   2
   0 -10   0 87737.1 7674.63   2
   0  10   0 101009. 7674.75   1
   0 -10   0 107402. 7675.02   1
   0 -10  -1 20370.1 1445.04   3
   0  10   1 18218.2 1444.73   3
   0  10   1 19790.1 1443.64   1
   0 -10  -1 19080.4 1444.04   2
   0  10  -1 24085.6 1444.27   2
   0 -10   1 17826.6 1443.24   2
   0 -10   1 17134.5 1443.32   3
   0  10  -1 18084.4 1443.59   1
   0 -10   1 14666.7 1443.31   1
   0 -10  -1 20376.2 1443.83   1
   0 -10   2 32695.9 2979.24   1
   0  10   2 30320.2 2979.38   2
   0  10  -2 32097.6 2978.56   2
   0 -10   2 43940.9 2979.32   2
   0 -10  -2 45011.5 2981.09   3
   0  10  -2 46726.6 2979.44   3
   0  10   2 38529.6 2980.52   3
   0 -10   2 43444.4 2979.03   3
   0 -10  -2 40762.9 2979.29   1
   0  10   2 37831.6 2979.33   1
   0  10   3 552.628 61.2302   2
   0 -10  -3 679.993 62.9413   2
   0 -10   3 720.672 57.0296   3
   0  10  -3 667.933 56.6836   3
   0 -10   3 714.539 58.8705   2
   0  10  -3 748.309 59.0660   2
   0  10  -3 668.574 60.7971   1
   0 -10  -3 704.825 63.2866   3
   0  10   3 698.255 63.0662   3
   0 -10  -4 36005.4 2254.71   3
   0  10   4 32549.0 2254.02   3
   0  10  -4 30916.7 2251.73   2
   0 -10   4 23498.2 2252.25   1
   0 -10   4 30716.6 2250.54   3
   0  10   4 26316.4 2252.17   1
   0 -10  -4 30122.9 2253.46   2
   0  10   4 23538.8 2252.43   2
   0  10  -4 31634.7 2250.60   3
   0  10  -4 30816.8 2252.97   1
   0 -10   4 24841.2 2251.60   2
   0 -10   5 4246.77 303.115   3
   0  10   5 4589.38 307.200   1
   0 -10  -5 4249.02 307.152   2
   0  10   5 3847.60 306.746   2
   0 -10  -5 4013.78 305.645   1
   0  10   5 3969.28 307.317   3
   0 -10  -5 3628.37 307.339   3
   0  10  -5 3536.71 302.423   3
   0 -10   5 3877.69 306.952   1
   0  10  -5 3548.96 305.741   1
   0  10  -6 15322.0 1194.28   1
   0 -10   6 15107.9 1194.48   1
   0 -10   6 14573.9 1190.63   3
   0 -10  -6 16573.7 1194.59   2
   0  10   6 14669.0 1194.25   2
   0 -10  -6 14393.1 1194.39   3
   0  10   6 17291.1 1195.15   3
   0  10  -6 15795.1 1192.69   2
   0 -10  -6 18119.2 1194.26   1
   0  10   6 18381.7 1194.61   1
   0  10  -6 14381.4 1190.30   3
   0 -10  -7 844.440 71.3460   3
   0  10   7 694.729 69.7954   3
   0  10  -7 644.076 64.8447   2
   0 -10   7 788.805 72.8836   2
   0 -10   7 609.469 58.8328   3
   0  10   7 721.439 70.5179   2
   0 -10  -7 744.130 68.8927   2
   0 -10  -7 748.518 72.8580   1
   0  10  -7 573.329 56.2093   3
   0  10  -7 600.881 67.6361   1
   0 -10   7 848.935 77.9482   1
   0  10   7 625.906 68.0258   1
   0 -10   8 281.489 54.5794   2
   0  10  -8 244.146 49.7359   2
   0 -10   8 268.233 38.4628   3
   0 -10  -8 203.806 53.0610   2
   0  10   8 195.252 53.4072   2
   0 -10  -8 296.234 54.8415   3
   0 -10  -8 354.429 57.4072   1
   0  10  -8 293.214 34.4015   3
   0  10   8 286.981 49.8131   1
   0 -10   8 276.734 63.7253   1
   0  10  -8 220.387 47.4576   1
   0  10   9 82.1062 53.5045   2
   0 -10  -9-2.49951 53.7715   2
   0  10  -9 79.2932 49.1036   2
   0  10  -9 45.5479 31.7076   3
   0  10   9 101.323 52.6199   3
   0 -10  -9 71.8193 51.9806   1
   0  10  -9 63.1976 48.0547   1
   0  10  -9 56.1429 49.9685   2
   0  10  -9 17.9517 62.1707   1
   0  10   9 120.083 50.7770   1
   0  10  10 2921.97 247.427   1
   0 -10 -10 3110.28 248.756   1
   0  10 -10 3431.71 254.672   1
   0  10  10 3075.93 249.203   2
   0  10 -10 3423.57 247.623   2
   0 -10 -10 2971.68 248.774   2
   0 -10 -10 3179.28 248.573   3
   0  10 -10 3091.52 241.683   3
   0  10 -10 2602.91 247.002   1
   0  10 -10 2786.47 247.504   2
   0  10 -11 50.5588 67.6039   2
   0  10 -11 154.945 62.3630   2
   0  10 -11 93.2495 63.9933   1
   0  10 -11 91.6032 45.2852   3
   0 -10 -11 168.761 65.2819   1
   0  10 -11 59.7419 72.3883   1
   0  10  11 47.0529 61.1261   1
   0  10 -11 127.211 44.5265   3
   0  10  11 198.848 66.7299   3
   0  10 -12-1.67191 49.7941   3
   0  10 -12 3.23260 72.5473   2
   0  10 -12 3.20217 68.2248   1
   0  10 -12-88.9547 68.1016   2
   0 -10 -12-36.0851 68.7524   2
   0  10  12 49.0119 68.0793   2
   0 -10 -12-11.6512 70.1459   1
   0  10 -12-13.4507 45.0621   3
   0  10  12 40.4025 69.5413   3
   0 -10 -12-20.8920 67.3286   3
   0  10 -13 55.9876 55.9591   3
   0  10 -13 87.1428 80.2051   2
   0  10 -13 88.0497 74.8977   1
   0  10 -13 129.723 69.8882   2
   0  10  13 17.5408 73.7813   2
   0 -10 -13-18.9459 75.2195   2
   0 -10 -13 77.3273 79.8705   1
   0  10 -13 62.1581 81.4541   1
   0  10  13 89.1288 74.0840   1
   0  10  13 68.5703 71.5340   3
   0 -10 -13-28.0062 73.0229   3
   0  10 -13 11.6694 50.4182   3
   0  10  14 220.214 79.7230   3
   0 -10 -14 181.048 78.2316   3
   0  10 -14 122.514 57.4720   3
   0 -10 -14 326.507 85.8187   2
   0  10  14 109.987 82.8864   2
   0  10 -14 186.946 79.8391   2
   0  10 -14 202.926 81.5265   1
   0  10 -14 152.464 90.4059   1
   0  10  14 292.993 84.0242   1
   0 -10 -14 136.018 85.1195   1
   0  10 -14 188.606 60.8351   3
   0  10 -15-12.8902 64.2393   3
   0  10 -15 130.658 95.4096   2
   0  10 -15-74.3768 84.1696   1
   0 -10 -15-6.85122 87.2768   2
   0  10 -15 16.1281 85.1120   2
   0  10  15 19.0413 88.0601   2
   0 -10 -15-17.8280 93.6260   1
   0  10  15-15.1721 85.8796   1
   0  10 -15 56.8775 98.0152   1
   0  10 -15-5.99697 62.3307   3
   0  10  15 30.1689 80.6476   3
   0 -10 -15 63.5788 83.0160   3
   0  10 -16 51.2269 69.6219   3
   0  10  16 110.082 99.5212   2
   0  10 -16 37.4326 94.5736   2
   0 -10 -16 21.2621 96.0149   2
   0 -10 -16 62.1311 89.9098   3
   0  10  16 43.1653 89.3005   3
   0  10 -16 100.524 69.5769   3
   0  10  16 61.1745 102.937   1
   0 -10 -16 22.3159 98.9266   1
   0  10 -16 55.1620 103.368   1
   0  10 -16-8.35433 102.215   2
   0  10 -16 42.5085 89.2598   1
   0  11   0 28.3181 21.2350   2
   0 -11   0 21.0092 20.3111   2
   0  11   0 14.3764 23.5583   3
   0 -11   0-18.9203 21.3476   1
   0  11   0 8.00884 19.3543   1
   0 -11  -1 181.703 28.5773   1
   0  11   1 215.001 34.4569   3
   0 -11   1 210.008 27.2933   2
   0  11   1 161.374 27.1970   1
   0  11  -1 253.271 27.2870   2
   0 -11  -1 260.324 31.5363   3
   0 -11   1 260.861 29.6855   1
   0  11   2 35060.7 3506.27   2
   0 -11  -2 45753.8 3507.23   2
   0  11  -2 42070.3 3505.74   2
   0 -11  -2 43738.5 3506.09   1
   0 -11   2 50285.1 3506.32   2
   0 -11   2 45064.2 3505.85   3
   0  11  -2 51069.2 3506.40   3
   0  11   2 48183.7 3507.86   3
   0 -11  -2 54859.3 3508.53   3
   0  11  -3 6675.33 452.730   1
   0  11   3 4470.42 451.860   2
   0 -11  -3 6037.57 452.934   2
   0  11  -3 6335.10 450.985   2
   0 -11   3 6128.43 451.172   2
   0 -11  -3 6486.74 453.765   3
   0  11   3 6304.02 453.490   3
   0  11  -3 5266.09 450.109   3
   0 -11   3 5531.44 450.076   3
   0  11   4 14439.7 1067.98   3
   0 -11  -4 14761.6 1068.34   3
   0  11  -4 11518.3 1065.33   2
   0 -11   4 14851.9 1067.33   1
   0 -11   4 13386.0 1064.49   3
   0  11   4 11264.9 1065.77   1
   0 -11  -4 16461.5 1068.01   2
   0  11   4 12534.7 1066.91   2
   0 -11  -4 14525.4 1066.40   1
   0  11  -4 15519.7 1064.61   3
   0  11  -4 14292.3 1066.92   1
   0 -11   4 13052.5 1065.90   2
   0  11  -5 3120.69 244.568   3
   0 -11   5 3660.15 245.366   3
   0  11   5 3018.19 248.349   1
   0  11   5 2911.61 249.338   2
   0 -11  -5 3061.62 249.746   2
   0 -11  -5 3214.03 248.232   1
   0 -11   5 2921.29 249.245   1
   0  11   5 2543.25 248.913   3
   0 -11  -5 3502.27 251.049   3
   0  11  -5 2867.37 248.180   1
   0 -11   6 4659.59 322.991   1
   0  11  -6 3805.50 320.141   1
   0 -11   6 3815.74 316.275   3
   0 -11  -6 4197.97 321.397   2
   0  11   6 3730.50 320.832   2
   0 -11  -6 4253.07 320.183   1
   0  11  -6 3796.62 319.024   2
   0  11  -6 4385.30 316.151   3
   0  11   6 4213.55 321.157   1
   0  11   6 3731.16 321.381   3
   0 -11  -6 4162.04 322.061   3
   0 -11  -7 1174.11 102.501   3
   0  11   7 1063.71 99.3688   3
   0  11  -7 998.916 95.6123   2
   0 -11   7 1104.26 91.6399   3
   0 -11  -7 1158.41 100.715   2
   0  11   7 1099.16 99.6657   2
   0 -11   7 1179.36 101.822   2
   0  11  -7 1160.85 90.0298   3
   0 -11   7 989.407 102.531   1
   0  11  -7 1006.82 99.7487   1
   0  11   7 1112.69 98.6262   1
   0 -11  -7 1170.35 99.4278   1
   0 -11  -8 7539.86 542.200   3
   0  11   8 6566.79 540.743   3
   0  11  -8 6296.09 538.675   2
   0 -11  -8 7283.49 541.364   2
   0  11   8 6821.82 541.742   2
   0 -11   8 8765.78 545.793   1
   0  11  -8 6816.00 540.801   1
   0 -11   8 6817.47 536.215   3
   0  11  -8 6781.65 535.290   3
   0 -11   8 6372.88 539.729   2
   0  11   8 6651.11 540.415   1
   0 -11  -8 7883.89 542.405   1
   0  11   9 1326.78 129.255   2
   0  11  -9 1612.78 126.362   2
   0 -11  -9 1349.51 128.849   2
   0  11  -9 1222.65 125.447   1
   0 -11  -9 1538.75 129.950   3
   0  11  -9 1367.70 116.917   3
   0  11  -9 1377.26 125.554   2
   0  11   9 1440.81 126.795   1
   0  11  -9 1744.66 137.904   1
   0 -11  -9 1588.04 130.442   1
   0  11 -10-71.4191 58.1006   2
   0 -11 -10-35.4269 61.5645   2
   0  11  10 85.8622 59.1373   2
   0  11 -10-66.5121 56.0247   1
   0 -11 -10-68.6779 58.0086   1
   0  11 -10 54.5484 59.7091   2
   0  11  10 64.5516 56.5432   1
   0  11 -10 29.4839 72.9160   1
   0  11 -11 565.062 62.7979   3
   0  11  11 540.368 82.7986   2
   0  11 -11 645.436 80.0235   2
   0  11 -11 567.125 78.6998   1
   0  11 -11 664.532 65.6107   3
   0  11  11 483.514 84.6936   3
   0 -11 -11 408.680 82.8306   3
   0 -11 -11 515.058 81.5754   1
   0  11 -11 776.058 82.7184   2
   0  11 -11 647.936 90.9870   1
   0  11  11 565.327 82.8597   1
   0 -11 -12 947.653 105.652   2
   0  11  12 1006.99 106.919   2
   0  11 -12 1151.17 102.897   2
   0  11 -12 796.757 100.196   1
   0  11 -12 862.250 88.3735   3
   0 -11 -12 972.245 104.479   1
   0  11 -12 679.383 84.6968   3
   0  11  12 924.387 106.146   3
   0 -11 -12 957.420 105.444   3
   0  11 -12 1063.04 102.940   2
   0  11 -13 60.6871 77.8257   2
   0 -11 -13 220.409 78.8306   2
   0  11  13 227.263 83.5294   2
   0  11 -13 168.221 75.4870   2
   0  11 -13 72.9683 53.0920   3
   0  11  13 155.753 77.2658   3
   0 -11 -13 168.199 77.8266   3
   0 -11 -13 295.295 78.0544   1
   0  11 -13 207.238 59.6079   3
   0  11 -13 201.608 73.2599   1
   0  11 -13 196.143 86.4473   1
   0  11  13 171.280 76.4634   1
   0  11 -14 188.947 79.7397   2
   0 -11 -14 89.9507 81.8820   2
   0  11  14 14.8132 82.8689   2
   0  11  14 128.543 78.5205   3
   0  11 -14-19.2081 57.8273   3
   0 -11 -14 32.9051 80.3550   3
   0 -11 -14 111.436 83.8870   1
   0  11 -14 129.806 62.4707   3
   0  11 -14 121.810 79.2874   1
   0  11 -14 208.226 90.5567   1
   0  11  14 123.419 81.8145   1
   0  11 -15 39.3892 96.3928   2
   0  11 -15 56.0920 68.4426   3
   0  11  15 107.629 90.1462   2
   0  11 -15-16.0576 88.6979   2
   0 -11 -15 65.6982 89.6573   2
   0  11 -15 67.3078 84.4220   1
   0 -11 -15 72.1515 89.7794   1
   0  11 -15 68.6290 97.4731   1
   0  11  15 167.480 89.7229   1
   0  11  15 88.5487 82.2607   3
   0 -11 -15 71.3972 86.1772   3
   0  11 -15 53.6310 60.4063   3
   0 -12   0 13578.8 914.794   3
   0  12   0 14807.6 915.818   3
   0 -12   0 11930.3 914.091   2
   0  12  -1 8293.82 704.422   2
   0 -12   1 9966.15 704.835   2
   0  12   1 7404.04 704.689   2
   0 -12  -1 10822.6 706.451   3
   0  12  -1 10539.1 705.550   3
   0  12   1 6389.71 705.519   3
   0 -12  -1 10464.9 705.142   1
   0  12   2 61.6804 27.8533   2
   0  12  -2 93.2845 24.1961   2
   0 -12  -2 101.600 30.6811   2
   0 -12   2 99.1163 25.9534   2
   0 -12   2 156.791 23.5131   3
   0 -12  -2 119.562 33.6029   3
   0  12   2 40.5743 30.8276   3
   0 -12  -3 371.918 43.3326   3
   0  12  -3 256.508 33.3441   3
   0 -12   3 323.719 31.9144   3
   0 -12   3 265.956 35.3485   2
   0  12  -3 211.416 38.2718   1
   0  12   3 326.802 39.5117   2
   0 -12  -3 422.353 42.4920   2
   0  12   3 275.697 35.5616   1
   0  12  -3 278.874 33.7617   2
   0  12   3 273.225 41.9200   3
   0 -12   3 317.940 39.9133   1
   0 -12   4 36.0446 21.3985   3
   0 -12   4-11.3037 34.6140   1
   0  12  -4 4.77017 31.2482   1
   0  12   4 42.0151 33.4524   2
   0 -12  -4 21.3914 35.7143   2
   0  12   4-34.7688 33.8078   3
   0  12  -4 37.0257 19.0179   3
   0 -12  -4 63.4269 36.9099   3
   0 -12  -4 16.7450 28.5610   1
   0  12   4-13.8346 29.3114   1
   0 -12   4-9.42965 29.6955   2
   0  12  -5 3241.80 241.809   3
   0 -12   5 3511.93 242.091   3
   0  12   5 3019.52 246.589   2
   0 -12  -5 3443.20 247.749   2
   0 -12  -5 3198.27 245.686   1
   0  12   5 3001.42 246.997   3
   0 -12  -5 3728.80 248.405   3
   0  12  -5 2518.39 245.068   1
   0 -12   5 3411.86 247.387   1
   0 -12  -6 967.573 83.4942   3
   0  12   6 880.197 80.5410   3
   0  12  -6 836.100 74.4773   2
   0  12  -6 768.591 68.1177   3
   0 -12   6 873.196 69.5978   3
   0  12   6 817.242 79.3170   1
   0 -12  -6 897.717 81.1999   2
   0  12   6 694.202 79.0747   2
   0 -12   6 957.141 79.1622   2
   0 -12  -6 806.499 78.0465   1
   0  12  -6 678.665 77.3742   1
   0 -12   6 870.232 82.6267   1
   0 -12  -7 157.578 49.8440   3
   0  12   7 287.202 49.5389   3
   0 -12  -7 171.738 44.5700   1
   0 -12   7 248.342 35.4165   3
   0  12   7 154.275 47.0474   2
   0 -12  -7 254.733 49.0879   2
   0 -12   7 225.578 55.8784   1
   0  12  -7 222.211 44.5139   1
   0  12   7 144.446 43.4848   1
   0  12  -7 125.784 38.5778   2
   0 -12   7 238.324 50.5796   2
   0  12  -8 2436.72 175.875   3
   0 -12  -8 2498.30 186.031   2
   0  12   8 2177.55 186.116   2
   0 -12  -8 2650.39 187.260   3
   0  12   8 2227.93 184.387   3
   0  12  -8 1900.46 180.755   2
   0 -12   8 2220.04 176.935   3
   0  12  -8 2260.04 183.679   1
   0 -12   8 2782.82 191.807   1
   0  12   8 1986.11 183.351   1
   0 -12  -8 2624.58 184.100   1
   0 -12  -9 1586.79 125.159   1
   0  12   9 1319.51 120.861   1
   0 -12  -9 1408.78 122.120   2
   0  12   9 1387.50 122.338   2
   0 -12  -9 1293.22 124.333   3
   0  12  -9 1464.16 117.429   2
   0  12  -9 1267.40 121.193   1
   0  12  -9 1202.05 107.465   3
   0 -12 -10 72.0923 64.4562   2
   0  12 -10 77.9183 59.0723   2
   0 -12 -10 49.2511 69.2337   1
   0  12 -10 137.399 55.8964   2
   0  12 -10 18.8575 56.2457   1
   0  12 -10 29.8424 77.4228   1
   0  12  10 94.9734 59.8874   1
   0  12 -11 104.527 64.2747   2
   0  12  11 35.1028 68.7466   2
   0 -12 -11 32.2941 69.3093   2
   0  12  11 37.3571 69.9762   3
   0 -12 -11 56.0876 76.1732   1
   0  12 -11 45.7843 64.3971   2
   0  12 -11 23.3349 39.8240   3
   0  12 -11-46.0791 82.2119   1
   0  12  11 49.6154 63.6651   1
   0  12 -12 91.9841 82.1761   1
   0  12  12 164.563 72.4124   2
   0 -12 -12 86.5068 75.0421   2
   0  12 -12 84.6136 69.9457   2
   0  12  12 12.9777 74.5195   3
   0  12 -12 58.8049 46.3803   3
   0 -12 -12 152.600 73.8202   3
   0  12 -12-44.1759 71.3515   2
   0  12 -12 125.336 67.7613   1
   0  12 -12 64.2624 48.9262   3
   0  12 -13 198.783 52.6334   3
   0  12 -13 136.669 75.9917   2
   0  12  13 21.5532 81.2288   2
   0 -12 -13 190.680 79.8266   2
   0  12 -13 248.345 74.0249   1
   0 -12 -13 209.388 81.7629   1
   0  12 -13 155.697 77.2100   2
   0  12  13 155.412 77.2511   3
   0  12 -13 132.213 52.7886   3
   0 -12 -13 151.935 79.3552   3
   0  12 -13 219.249 87.0416   1
   0  12  13 192.458 77.6941   1
   0  12  14 452.697 93.4174   2
   0  12 -14 346.237 87.4128   2
   0 -12 -14 282.728 90.1668   2
   0  12 -14 341.533 83.9865   1
   0 -12 -14 381.384 91.4259   3
   0  12  14 254.672 84.3308   3
   0  12 -14 388.367 63.0892   3
   0 -12 -14 223.919 89.0263   1
   0  12 -14 444.824 97.9662   1
   0  12  14 280.808 87.4126   1
   0  12 -14 383.564 69.6750   3
   0  12 -15 115.010 70.3156   3
   0 -12 -15 320.770 97.0484   2
   0  12  15 170.632 94.1264   2
   0  12 -15 274.735 93.3518   2
   0 -12 -15 141.452 93.0503   1
   0  12 -15 230.291 65.3015   3
   0 -12 -15 231.029 92.2098   3
   0  12  15 321.227 86.9891   3
   0  12  15 248.366 94.3650   1
   0  12 -15 161.061 99.6722   1
   0  12 -15 268.145 85.5272   1
   0 -13   0 61.4893 27.0680   3
   0  13   0-3.02908 30.5984   3
   0 -13   1 6975.43 539.025   2
   0 -13  -1 6743.77 540.253   3
   0  13   1 6466.66 540.702   3
   0  13  -1 7393.11 539.813   3
   0 -13   1 7623.06 539.526   3
   0  13   1 6330.15 539.425   2
   0 -13  -2 734.703 68.2912   2
   0  13  -2 772.744 64.5593   2
   0  13   2 520.742 68.1502   3
   0 -13  -2 769.029 71.0387   3
   0 -13   2 854.510 65.8536   2
   0  13   2 625.418 66.9255   2
   0  13  -2 866.572 67.1887   1
   0 -13   3 6185.30 482.250   3
   0  13   3 6507.69 485.575   3
   0 -13  -3 7120.94 486.559   3
   0 -13   3 5846.65 482.643   2
   0  13   3 5436.42 483.222   1
   0  13   3 5658.54 484.425   2
   0 -13  -3 6434.02 485.011   2
   0  13  -3 6480.98 484.057   1
   0 -13   3 7118.86 484.826   1
   0 -13   4 1650.00 132.631   1
   0 -13   4 1704.54 127.814   3
   0  13   4 1174.80 132.061   1
   0 -13  -4 1714.01 134.669   2
   0  13   4 1530.40 133.242   2
   0 -13  -4 1686.13 131.509   1
   0 -13   4 1275.66 129.650   2
   0  13  -4 1704.05 133.088   1
   0  13   4 1756.95 134.338   3
   0 -13  -4 1760.40 134.930   3
   0  13  -4 1680.64 127.925   3
   0 -13  -5 381.939 52.2895   3
   0  13  -5 297.528 34.6264   3
   0  13   5 296.946 48.6480   1
   0  13   5 217.398 48.5245   2
   0 -13  -5 260.969 51.3708   2
   0 -13  -5 283.421 45.8653   1
   0  13   5 233.364 49.3245   3
   0  13  -5 308.660 46.2508   1
   0 -13   5 331.999 50.5055   1
   0  13   6 20.9940 42.6839   3
   0  13  -6 89.3071 35.2410   2
   0 -13  -6 52.4640 40.3579   1
   0 -13  -6 113.725 49.3795   3
   0  13  -6 63.2119 22.8582   3
   0 -13   6 177.520 42.4364   2
   0 -13   6 125.855 27.7895   3
   0  13   6 35.3244 43.4611   2
   0 -13  -6 47.3288 46.8682   2
   0  13   6 62.4893 46.1704   1
   0 -13   6 52.7999 47.6976   1
   0  13  -6 11.6604 40.5219   1
   0  13   7 4225.97 345.971   3
   0 -13  -7 4621.29 347.775   3
   0  13  -7 4194.60 342.718   2
   0  13  -7 4730.90 339.353   3
   0 -13  -7 4118.26 344.407   1
   0 -13   7 4681.45 347.871   1
   0  13  -7 4223.44 344.820   1
   0 -13   7 4113.59 339.569   3
   0  13   7 4018.16 345.550   2
   0 -13  -7 4857.24 347.063   2
   0  13   7 4272.98 345.001   1
   0 -13   7 4164.82 344.579   2
   0  13  -8 345.133 51.5649   2
   0 -13   8 355.514 67.4812   2
   0  13  -8 299.996 37.2217   3
   0 -13   8 388.153 42.1852   3
   0  13   8 287.970 60.8790   2
   0 -13  -8 343.142 63.2657   2
   0  13  -8 294.610 54.8745   1
   0 -13   8 385.614 77.5832   1
   0 -13  -8 386.974 57.8349   1
   0  13   8 385.896 60.3446   1
   0 -13  -8 307.844 64.2076   3
   0  13   8 258.932 59.2251   3
   0  13  -9 230.362 50.9208   2
   0 -13   9 234.203 62.0478   2
   0  13  -9 176.226 33.7725   3
   0 -13   9 154.944 40.1894   3
   0  13   9 127.934 63.5196   2
   0 -13  -9 157.324 61.0137   2
   0  13   9 128.385 57.4117   1
   0 -13  -9 181.585 56.4461   1
   0  13  -9 153.849 59.6744   1
   0 -13   9 151.263 80.1597   1
   0  13  10-21.9134 58.7970   1
   0  13 -10-10.0719 76.6246   1
   0  13 -10 47.9446 58.7902   2
   0  13 -10 119.749 61.6704   1
   0 -13 -10 52.6433 69.9107   1
   0 -13 -10-32.2118 66.6924   3
   0  13 -10-65.3468 36.2982   3
   0  13  10 67.0715 62.7280   3
   0  13 -10 88.7343 54.1309   2
   0  13 -11 236.492 87.7820   1
   0  13  11 217.661 69.0266   1
   0  13 -11 319.425 67.8106   2
   0  13  11 265.687 74.4866   2
   0 -13 -11 247.275 73.6631   2
   0 -13 -11 251.236 82.0339   1
   0  13 -11 294.817 71.2634   2
   0  13  11 146.400 74.7695   3
   0 -13 -11 323.857 77.1863   3
   0  13 -12 113.505 83.1168   1
   0 -13 -12 21.6454 74.4698   2
   0  13 -12-2.63085 70.5824   2
   0  13  12 108.918 76.2385   2
   0  13 -12 15.4246 66.8854   1
   0  13 -12-11.6593 71.1041   2
   0  13 -12 37.6664 45.3010   3
   0  13  12 19.8561 77.2129   3
   0  13 -12 42.3893 43.2323   3
   0  13 -13 398.486 95.6545   1
   0  13  13 349.718 85.8625   1
   0  13 -13 407.969 80.6743   2
   0 -13 -13 438.210 89.3941   2
   0  13  13 373.270 87.4462   2
   0  13 -13 412.839 81.6674   1
   0  13 -13 282.959 83.4602   2
   0 -13 -13 379.512 98.3663   1
   0  13 -13 390.830 59.6935   3
   0  13  13 425.172 84.5557   3
   0 -13 -13 283.009 87.2001   3
   0  13 -13 349.729 61.2277   3
   0 -13 -14 115.618 85.8413   2
   0  13  14 132.291 86.9167   2
   0  13 -14 2.97085 81.5731   2
   0  13 -14-17.0319 79.5420   1
   0 -13 -14-108.770 86.5313   3
   0  13 -14-62.8160 54.6306   3
   0  13  14 47.6637 82.4428   3
   0 -13 -14 194.186 98.0351   1
   0  13  14 87.9462 83.9369   1
   0  13 -14-53.1305 95.0078   1
   0  13 -14-8.63889 57.9372   3
   0  13 -15 151.758 63.1654   3
   0  13  15-39.1067 93.0829   2
   0 -13 -15 70.3624 95.3437   2
   0  13 -15-10.6453 82.3459   1
   0 -13 -15-86.5928 97.9385   1
   0  13 -15-97.1907 91.1341   2
   0  13 -15-27.7676 59.9597   3
   0 -13 -15 52.4646 92.5178   3
   0  13  15 21.0210 86.5794   3
   0  13  15 15.3440 90.1231   1
   0  13 -15 69.4365 102.282   1
   0  14   0 9435.53 684.081   2
   0  14   0 7750.51 684.479   3
   0 -14   0 9098.10 684.275   3
   0  14  -1 11324.1 888.689   1
   0  14   1 8688.74 888.063   2
   0 -14  -1 12257.7 889.148   2
   0 -14  -1 12820.4 889.941   3
   0  14   1 10928.9 889.908   3
   0  14  -1 12270.1 889.081   3
   0 -14   1 12626.6 888.877   3
   0  14   2 1363.82 138.730   2
   0 -14  -2 1628.52 140.144   2
   0  14   2 1766.97 138.308   1
   0 -14   2 1748.26 138.228   2
   0 -14  -2 1959.02 141.445   3
   0  14  -2 1732.06 138.193   3
   0  14   2 1702.19 140.635   3
   0  14  -2 1790.95 139.221   1
   0 -14   2 1766.24 139.307   1
   0 -14   3-32.4144 36.3154   1
   0 -14  -3 45.3203 29.8534   1
   0  14  -3-7.48074 33.6820   1
   0  14   3 5.13019 35.6807   2
   0 -14  -3 18.8559 38.2165   2
   0  14   3 16.0497 31.2236   1
   0 -14   3 6.47537 28.6967   2
   0 -14  -3-12.1640 40.5359   3
   0  14   3 21.7955 38.1649   3
   0 -14   4 1712.04 151.026   1
   0  14   4 2203.54 152.572   1
   0  14   4 2003.77 151.849   2
   0 -14  -4 2198.29 153.839   2
   0 -14  -4 2069.96 150.440   1
   0 -14  -4 2387.37 155.889   3
   0  14   4 1646.88 151.912   3
   0  14  -4 1570.55 150.506   1
   0 -14   4 1540.15 145.759   3
   0 -14   5 6134.56 504.870   3
   0  14   5 6680.90 508.527   1
   0  14   5 6064.01 509.114   2
   0 -14  -5 6345.87 510.007   2
   0 -14  -5 6308.10 507.692   1
   0 -14   5 7596.34 509.869   1
   0  14  -5 7107.63 509.205   1
   0 -14  -5 7001.91 510.669   3
   0  14  -5 6435.48 504.985   3
   0  14   5 6587.34 510.026   3
   0  14   6 2617.48 229.802   3
   0 -14  -6 3249.44 231.906   3
   0  14  -6 2778.16 226.202   2
   0 -14   6 2874.52 230.276   1
   0  14  -6 2690.62 222.254   3
   0 -14   6 3156.49 223.022   3
   0  14   6 3113.28 229.706   1
   0 -14  -6 2840.33 230.722   2
   0  14   6 2688.32 228.919   2
   0 -14  -6 2760.22 227.427   1
   0  14  -6 2379.63 227.775   1
   0 -14   6 2989.57 228.074   2
   0 -14  -7 894.949 90.6291   3
   0  14   7 725.152 86.0392   3
   0  14  -7 983.752 79.9715   2
   0  14  -7 833.096 70.4704   3
   0 -14   7 783.437 85.3369   2
   0 -14   7 944.339 72.3895   3
   0  14   7 804.946 84.6128   2
   0 -14  -7 911.273 90.2784   2
   0 -14  -7 838.012 84.1244   1
   0  14   7 632.098 83.6426   1
   0 -14   7 834.252 91.7467   1
   0  14  -7 692.847 83.5945   1
   0  14  -8-38.6793 26.9939   3
   0 -14   8 12.3703 73.9502   1
   0  14  -8-83.3198 51.8448   1
   0 -14   8-27.8621 34.9009   3
   0  14   8 55.5857 57.0869   2
   0 -14  -8-2.57628 57.8904   2
   0 -14   8 4.39775 60.1539   2
   0  14  -8-90.3182 46.9647   2
   0 -14  -8 47.2497 52.1457   1
   0  14   8 40.4584 52.2374   1
   0 -14  -8 56.4629 59.9442   3
   0  14   9-31.4091 58.3106   3
   0 -14  -9 16.7139 59.0247   1
   0  14  -9 42.5761 29.2458   3
   0 -14   9 78.0182 37.4666   3
   0  14   9-8.89587 60.3873   2
   0  14  -9 89.9843 54.2521   1
   0 -14   9 43.4058 78.7478   1
   0 -14  -9-53.4825 63.7852   2
   0  14   9-5.19753 58.6420   1
   0  14  -9 114.016 53.5001   2
   0 -14   9 2.24907 62.0964   2
   0  14 -10 184.709 60.2917   2
   0  14 -10 319.791 83.1693   1
   0  14  10 190.939 66.3499   1
   0  14  10 304.918 72.4558   2
   0  14 -10 439.099 67.0386   2
   0  14 -10 359.863 42.6605   3
   0 -14 -10 497.464 71.7617   1
   0 -14 -10 446.748 77.5629   3
   0  14 -10 86.0283 43.2528   3
   0  14  10 421.604 73.1603   3
   0  14 -10 288.840 70.3757   1
   0  14  11 871.659 98.5563   2
   0  14 -11 987.337 94.3919   2
   0 -14 -11 833.805 97.4967   2
   0  14  11 760.729 95.0682   3
   0 -14 -11 977.362 100.381   3
   0  14  11 821.730 93.1661   1
   0  14 -11 882.201 87.7584   2
   0  14 -12 36.8732 65.6957   2
   0  14 -12 34.7280 84.7693   1
   0  14 -12 2.61923 70.7968   2
   0  14  12 13.7969 75.0610   2
   0 -14 -12-72.0749 75.9172   2
   0  14 -12 77.4158 39.8641   3
   0  14  12 3.37316 78.0411   3
   0 -14 -12-35.6181 79.0903   3
   0  14 -12 26.0516 74.3356   1
   0  14 -13-40.6768 77.5059   2
   0  14  13-232.252 80.6967   1
   0  14 -13-83.9970 92.9628   1
   0  14  13 7.19374 80.1494   2
   0  14 -13 67.8020 78.6326   2
   0 -14 -13 39.2116 82.1881   2
   0  14 -13-6.27118 44.7347   3
   0 -14 -13-21.4077 92.6128   1
   0  14 -13 35.7958 48.2691   3
   0  14  13 104.632 81.8226   3
   0  14 -13-58.2346 79.3478   1
   0  14 -14 46.9037 84.9548   2
   0  14 -14 122.413 53.6730   3
   0  14 -14 118.508 101.600   1
   0  14  14 122.172 84.2383   1
   0  14  14 175.578 87.8005   2
   0  14 -14 53.2319 83.0386   2
   0 -14 -14 30.5211 88.2598   2
   0 -14 -14 138.883 100.921   1
   0  14  14 24.1869 83.6186   3
   0 -14 -14-68.9957 90.5676   3
   0  14 -14 36.8957 55.0557   3
   0  14 -14 60.9435 84.2707   1
   0 -15   0 29.2901 33.1233   3
   0  15   0-17.2581 32.2175   2
   0 -15   0-2.54897 31.6770   2
   0  15   0-38.2318 37.7655   3
   0  15   0 34.5589 28.7274   1
   0 -15   1 120.044 33.7605   3
   0 -15  -1 69.3237 36.5799   3
   0  15   1 141.012 33.9629   2
   0 -15  -1 131.575 36.8976   2
   0 -15   1 151.130 35.7335   1
   0  15   1 126.010 30.9393   1
   0  15  -1 142.969 33.9858   1
   0  15  -1 194.777 38.3989   3
   0  15   1 79.5379 38.6211   3
   0  15   2 6680.53 581.675   2
   0 -15  -2 8921.41 584.193   2
   0 -15  -2 8286.10 583.470   3
   0  15  -2 7109.82 581.105   3
   0  15   2 6808.31 582.889   3
   0  15   2 7495.77 581.209   1
   0 -15   2 8178.45 581.191   3
   0 -15  -2 8560.35 582.048   1
   0 -15   2 6691.50 581.460   1
   0  15  -2 6593.59 581.260   1
   0  15  -3 60.5013 36.2482   1
   0 -15  -3-20.0508 33.9509   1
   0  15   3-8.93565 38.8999   2
   0 -15  -3 42.9953 40.9897   2
   0 -15   3-1.61604 38.5914   1
   0  15   3 8.41851 33.9977   1
   0  15   3 43.6405 41.8586   3
   0 -15  -3-68.0203 45.8451   3
   0  15  -3 4.57749 29.5014   3
   0 -15  -4 3896.53 271.847   3
   0  15   4 2910.56 269.212   3
   0 -15  -4 3337.09 267.219   1
   0  15   4 3722.18 269.249   1
   0  15   4 2712.42 268.252   2
   0 -15  -4 3584.80 270.064   2
   0  15  -4 3519.59 268.608   1
   0 -15   4 3532.95 268.435   1
   0 -15   5 1403.36 110.644   3
   0  15   5 1325.86 116.323   1
   0  15   5 1312.02 117.722   2
   0 -15  -5 1353.62 121.442   2
   0 -15  -5 1486.01 116.589   1
   0  15  -5 1464.74 111.014   3
   0  15   5 1265.34 119.887   3
   0 -15  -5 1373.69 121.829   3
   0  15  -5 1118.74 112.340   2
   0  15  -5 1495.00 117.840   1
   0 -15   5 1294.66 119.820   1
   0 -15   6 1259.18 112.923   1
   0  15   6 1121.93 111.639   3
   0 -15  -6 1415.36 114.366   3
   0  15  -6 1299.58 106.124   2
   0 -15  -6 1089.12 107.770   1
   0  15  -6 1174.01 99.0292   3
   0 -15   6 1194.64 100.533   3
   0  15   6 1336.64 110.881   1
   0 -15  -6 1315.46 114.978   2
   0  15   6 1158.72 110.016   2
   0  15  -6 1129.66 107.599   1
   0 -15   6 1332.20 111.203   2
   0  15   7 721.351 79.8118   3
   0  15  -7 680.782 61.3263   3
   0 -15  -7 736.622 84.3116   3
   0 -15   7 693.862 64.7084   3
   0  15   7 889.426 81.7362   1
   0  15   7 593.323 77.4963   2
   0 -15  -7 715.677 82.9095   2
   0  15  -7 625.433 73.2311   2
   0 -15  -7 717.465 73.5714   1
   0  15  -7 650.083 75.9616   1
   0 -15   7 724.456 87.2793   1
   0 -15   7 869.129 80.0325   2
   0 -15   8 1271.02 107.019   1
   0  15  -8 914.428 93.5255   2
   0 -15  -8 1093.60 98.8096   1
   0  15  -8 844.876 82.4881   3
   0 -15   8 1038.37 102.468   2
   0 -15   8 1242.02 89.4948   3
   0  15   8 873.483 100.101   2
   0 -15  -8 987.770 103.601   2
   0  15   8 996.016 98.7823   1
   0  15  -8 1024.47 97.9851   1
   0  15  -9 436.720 67.1918   2
   0 -15   9 573.128 77.8853   2
   0 -15   9 497.923 55.5215   3
   0  15  -9 504.050 71.8918   1
   0 -15   9 528.918 93.8321   1
   0 -15  -9 437.239 79.9365   2
   0  15  -9 543.694 50.0971   3
   0 -15  -9 604.842 82.6401   3
   0 -15  -9 485.085 73.6698   1
   0  15   9 436.490 77.9041   3
   0  15   9 373.772 72.9896   1
   0  15  10-12.7792 70.5962   3
   0 -15 -10-23.4448 66.3661   1
   0  15 -10 49.8662 32.6934   3
   0  15  10-59.5610 67.4127   1
   0  15  10 41.5680 70.2498   2
   0 -15 -10-63.3559 73.2108   3
   0  15 -10-17.3410 58.5138   2
   0  15 -10-30.7319 62.3237   1
   0  15  11-20.0393 73.6672   2
   0  15 -11-19.8826 68.3751   2
   0 -15 -11 15.1731 74.8977   2
   0  15 -11 26.0255 38.2634   3
   0  15  11-36.4991 72.6504   3
   0 -15 -11 28.1985 77.3055   3
   0 -15 -11-36.2418 72.7089   1
   0  15 -11 16.6101 61.3246   2
   0  15  11 113.773 67.2223   1
   0  15 -12 573.217 111.083   1
   0  15  12 684.908 97.5156   2
   0  15 -12 618.204 90.7972   2
   0 -15 -12 580.887 98.1915   2
   0 -15 -12 703.968 98.7432   3
   0  15 -12 854.889 96.1809   1
   0  15 -12 467.038 86.6144   2
   0  15 -13 65.0860 71.3809   2
   0  15 -13 121.587 94.4991   1
   0  15  13 202.741 83.0403   1
   0  15 -13 149.032 80.0367   2
   0  15  13-54.5937 83.1054   2
   0 -15 -13-76.0506 87.6698   2
   0  15 -13 56.4326 43.4425   3
   0 -15 -13 40.7439 84.8585   1
   0  15  13-63.8243 85.1848   3
   0  15 -13 59.0771 47.8027   3
   0 -15 -13 53.5633 87.4507   3
   0  15 -13 107.107 78.5627   1
   0  15 -14-9.08742 79.0218   2
   0  15 -14 13.0857 49.1686   3
   0  15  14-14.4508 86.8044   1
   0  15 -14-100.092 101.986   1
   0  15 -14 55.9574 87.7468   2
   0  15  14-65.5683 92.6431   2
   0 -15 -14-6.85389 91.0046   2
   0  15 -14-21.6606 84.2342   1
   0  15  14 31.5427 86.3913   3
   0  15 -14-10.9932 52.7882   3
   0 -15 -14-75.5040 101.415   1
   0 -16   0 2739.47 180.106   1
   0  16   0 2692.50 180.425   2
   0  16   0 2457.00 178.534   1
   0 -16   0 2444.68 180.796   3
   0  16   0 2488.71 182.308   3
   0  16   1 1576.54 149.313   2
   0  16  -1 1790.77 149.164   2
   0 -16  -1 1966.14 151.105   2
   0 -16  -1 2002.33 151.757   3
   0 -16   1 2135.14 150.596   3
   0  16   1 1604.31 148.549   1
   0  16  -1 2008.32 149.693   1
   0  16   1 1776.21 151.670   3
   0  16  -1 1891.48 151.626   3
   0 -16   1 1702.69 148.643   1
   0 -16  -1 1938.41 149.982   1
   0 -16  -2 521.502 46.1063   1
   0  16  -2 460.028 44.6208   1
   0  16   2 344.872 45.8460   2
   0 -16  -2 561.291 54.9807   2
   0 -16  -2 363.294 49.4692   3
   0 -16   2-137.900 41.6846   3
   0  16   2 393.716 42.1219   1
   0 -16   2-114.304 45.7447   1
   0  16   2 355.836 47.2423   3
   0  16  -2 321.909 43.0268   3
   0  16  -3 640.429 60.1415   1
   0 -16  -3 552.774 56.8618   1
   0  16   3 609.426 62.0853   2
   0 -16  -3 575.736 63.2388   2
   0 -16  -3 508.569 63.1837   3
   0 -16   3 576.438 54.5394   3
   0  16   3 511.722 56.2130   1
   0  16   3 541.141 63.6544   3
   0  16  -3 642.986 54.8006   3
   0  16  -4 357.643 56.1760   1
   0 -16  -4 431.554 52.0117   1
   0  16   4 441.759 56.8223   2
   0 -16  -4 442.677 62.3131   2
   0 -16  -4 608.122 66.0432   3
   0  16   4 534.466 59.5513   1
   0  16   4 412.303 58.4872   3
   0 -16   4 321.421 57.2476   1
   0 -16   5 2872.71 223.154   1
   0 -16   5 2543.76 216.819   3
   0  16   5 2595.67 220.929   1
   0  16   5 2702.36 222.579   2
   0 -16  -5 2916.85 224.539   2
   0  16  -5 2838.99 218.619   2
   0 -16  -5 2749.76 221.049   1
   0  16  -5 3042.91 222.547   1
   0  16   5 2601.82 223.512   3
   0 -16  -5 2984.14 226.182   3
   0  16   6 468.523 68.3720   3
   0 -16  -6 473.731 71.0021   3
   0  16  -6 473.669 49.0193   3
   0 -16   6 518.601 50.3835   3
   0  16   6 541.628 64.7058   1
   0  16   6 433.254 67.4819   2
   0 -16  -6 498.527 73.0355   2
   0 -16   6 367.578 68.5049   1
   0  16  -6 483.036 65.0858   1
   0 -16  -6 581.629 62.9582   1
   0  16  -6 497.802 58.4557   2
   0 -16   6 443.695 66.7098   2
   0  16  -7 73.6692 48.0541   2
   0 -16  -7 66.3126 52.6095   1
   0  16  -7 81.7391 28.5851   3
   0 -16  -7 86.7225 60.8126   3
   0 -16   7 40.8511 56.3870   2
   0 -16   7 52.6870 35.2398   3
   0  16   7 2.58725 55.9189   2
   0 -16  -7 87.1081 63.3005   2
   0  16   7 71.0565 54.2057   1
   0  16  -7 57.4818 51.1061   1
   0 -16   7-104.652 62.8862   1
   0 -16   8 500.535 143.843   1
   0  16  -8 1857.63 130.015   3
   0 -16   8 1820.78 146.605   2
   0 -16   8 1620.38 131.244   3
   0 -16  -8 1811.58 146.434   2
   0  16   8 1715.87 145.134   2
   0  16   8 471.810 138.610   1
   0 -16  -8 1891.59 143.117   1
   0  16  -8 1792.17 139.315   2
   0  16   8 1796.31 146.471   3
   0  16  -8 1662.73 142.370   1
   0 -16  -9 308.335 78.1147   3
   0  16  -9 303.821 39.0640   3
   0 -16   9 422.926 71.5321   2
   0 -16   9 409.907 46.6477   3
   0  16  -9 352.308 64.6454   1
   0 -16  -9 256.315 67.8805   1
   0  16  -9 294.715 62.0017   2
   0  16   9 426.148 73.4730   3
   0  16   9 469.548 70.4971   1
   0  16 -10 514.037 80.8754   2
   0  16  10 602.122 85.2582   1
   0  16  10 699.242 92.2222   2
   0 -16 -10 702.545 94.4832   2
   0  16 -10 620.998 60.3773   3
   0 -16 -10 647.543 95.0014   3
   0 -16 -10 752.670 86.0156   1
   0  16 -10 529.368 82.5023   1
   0  16  10 669.372 91.0539   3
   0  16 -11 141.700 42.9341   3
   0  16  11 260.569 77.1136   3
   0 -16 -11 363.358 76.4081   1
   0  16  11 335.390 74.1254   1
   0  16  11 315.173 79.0064   2
   0  16 -11 297.245 73.8567   2
   0 -16 -11 253.202 81.8923   2
   0  16 -11 283.274 39.6002   3
   0  16 -11 169.610 69.7707   2
   0  16 -11 120.163 74.3854   1
   0 -16 -11 239.661 82.0134   3
   0 -16 -12 155.111 85.6895   3
   0  16 -12-54.7573 99.9917   1
   0  16  12 67.3988 77.2158   1
   0  16 -12 10.3924 73.0638   2
   0  16  12-63.7017 82.4323   2
   0 -16 -12-19.3026 83.5772   2
   0  16 -12 28.2469 67.7947   2
   0  16 -12-41.2135 72.0679   1
   0  16  12 48.9347 80.3427   3
   0  16 -12-14.6181 42.9354   3
   0 -16 -13 88.3885 90.2495   3
   0  16 -13-52.6110 75.0917   2
   0  16 -13-74.3342 95.3143   1
   0  16  13 44.9756 83.0966   1
   0  16 -13-109.245 81.8923   2
   0  16  13-14.7245 86.1520   2
   0 -16 -13 13.3776 87.4325   2
   0 -16 -13 6.31047 87.7563   1
   0  16 -13 94.1314 82.0933   1
   0 -17   0 23.0845 39.6491   3
   0  17   0 94.1468 37.9460   2
   0  17   0 55.2132 34.0430   1
   0 -17   0 7.33394 38.4552   2
   0  17   0-9.78281 42.6259   3
   0 -17   0-37.0264 39.2799   1
   0 -17   1 7183.34 518.598   1
   0 -17  -1 8322.21 519.091   1
   0  17  -1 7194.07 517.978   2
   0  17   1 6537.96 518.290   2
   0 -17  -1 6651.36 519.020   2
   0  17  -1 6121.28 517.602   1
   0  17   1 5594.61 516.892   1
   0 -17   1 7606.56 518.444   2
   0 -17  -1 8282.22 520.415   3
   0  17  -1 7183.81 519.676   3
   0  17   1 7592.46 520.377   3
   0  17   2 2758.14 252.088   2
   0 -17  -2 4371.27 256.605   2
   0  17  -2 2932.45 250.498   2
   0 -17   2 3585.45 251.518   3
   0  17   2 2326.48 250.489   1
   0  17   2 3452.71 254.282   3
   0  17  -2 3161.26 252.471   3
   0 -17  -2 3311.56 254.697   3
   0  17  -2 3248.53 252.322   1
   0 -17   2 3133.72 252.226   1
   0 -17  -2 3238.77 251.950   1
   0  17  -3 8359.11 636.395   1
   0  17   3 7932.64 636.846   2
   0 -17  -3 9185.83 637.716   2
   0  17  -3 9198.02 635.733   2
   0 -17   3 8077.36 634.907   3
   0  17   3 8041.04 635.325   1
   0 -17  -3 8727.39 635.837   1
   0 -17   3 8639.30 636.577   1
   0  17   3 7529.96 637.365   3
   0 -17  -3 7322.59 637.398   3
   0  17  -3 7200.26 634.497   3
   0  17   4 3255.53 235.287   1
   0  17   4 2662.26 234.872   2
   0 -17  -4 3145.24 236.309   2
   0  17  -4 3005.64 231.195   2
   0  17  -4 2727.04 230.914   3
   0 -17  -4 3206.77 239.205   3
   0  17   4 2933.95 236.701   3
   0 -17  -4 2794.03 232.235   1
   0  17  -4 2761.66 233.828   1
   0 -17   4 2989.25 234.946   1
   0 -17   5 1346.67 114.961   1
   0 -17   5 1226.30 110.082   2
   0  17   5 1143.17 109.313   1
   0  17   5 1035.92 111.949   2
   0 -17  -5 1394.21 117.424   2
   0  17  -5 1272.41 106.098   2
   0 -17  -5 1195.12 108.817   1
   0  17  -5 1360.27 110.542   1
   0 -17  -5 1353.38 117.408   3
   0  17   5 1039.14 112.953   3
   0  17  -6 58.8490 41.9646   2
   0 -17  -6 9.59899 51.1078   1
   0 -17  -6-13.7729 64.2617   3
   0 -17   6 18.9445 32.1454   3
   0  17   6 72.2395 51.6745   1
   0  17   6 49.4730 56.5844   2
   0 -17  -6 77.5368 60.7226   2
   0 -17   6 48.9186 56.2979   2
   0  17  -6 131.827 53.5443   1
   0 -17   6-4.68567 58.2265   1
   0  17  -7 2734.34 217.028   3
   0  17  -7 2535.72 221.699   2
   0 -17  -7 2976.70 224.656   1
   0 -17   7 2642.26 225.423   2
   0 -17   7 2584.50 217.464   3
   0  17   7 2963.98 226.683   1
   0  17   7 2650.51 227.153   2
   0 -17  -7 2930.29 229.815   2
   0 -17   7 3257.34 230.773   1
   0  17  -7 2873.29 224.656   1
   0  17   8 353.842 70.6149   3
   0  17  -8 254.962 59.3404   2
   0 -17  -8 286.682 63.9739   1
   0 -17  -8 265.240 73.3404   3
   0  17  -8 220.799 37.1830   3
   0 -17   8 291.731 74.6987   2
   0 -17   8 294.363 42.3380   3
   0  17   8 273.818 69.6527   2
   0 -17  -8 339.701 77.3960   2
   0 -17   8 241.950 78.0921   1
   0  17  -8 473.199 64.1675   1
   0  17   8 304.792 63.7042   1
   0 -17  -9 257.926 76.1339   3
   0  17  -9 196.460 33.3751   3
   0 -17   9 242.863 75.8333   2
   0 -17   9 162.410 40.5823   3
   0  17   9 208.262 66.1713   1
   0 -17  -9 164.192 63.6275   1
   0  17  -9 108.299 56.9028   2
   0  17   9 129.003 69.1665   3
   0 -17   9 66.5059 90.6315   1
   0  17  -9 293.522 63.7196   1
   0  17  10 46.6583 72.2137   3
   0  17 -10 110.863 59.0659   2
   0 -17 -10 160.600 76.6742   3
   0  17 -10 50.7811 32.0538   3
   0 -17  10 98.8755 74.5546   2
   0 -17  10 108.944 42.3178   3
   0  17  10 98.6119 69.9158   1
   0  17  10 3.30621 77.3744   2
   0 -17 -10-33.7184 76.3227   2
   0 -17 -10 60.4851 70.1734   1
   0 -17  10 123.023 96.7694   1
   0  17 -11-3.04091 70.5334   1
   0  17  11 147.829 80.7543   2
   0  17 -11 125.949 72.8660   2
   0 -17 -11 77.0978 84.1624   2
   0 -17 -11-48.8237 79.4812   3
   0  17 -11 17.3123 33.7454   3
   0 -17 -11-22.2378 74.4020   1
   0  17 -11 72.4932 65.9546   2
   0  17 -11-18.8104 37.0339   3
   0  17  11 44.8094 77.6609   3
   0  17 -12-24.5511 42.6966   3
   0  17  12 95.9409 82.3825   3
   0  17 -12-4.93442 36.9337   3
   0  17  12 29.1170 78.9747   1
   0  17  12 17.9340 83.8771   2
   0  17 -12-12.9455 75.3984   2
   0 -17 -12 43.5362 88.2605   2
   0  17 -12 52.4123 72.1117   2
   0  17 -12-288.169 80.1705   1
   0 -17 -12 107.368 87.2528   3
   0 -17 -13 227.583 96.8281   3
   0  17 -13 151.707 79.6360   2
   0  17 -13 333.765 103.575   1
   0  17  13 209.016 88.4270   1
   0  17  13 29.7651 87.4218   2
   0  17 -13 142.326 83.6190   2
   0 -17 -13 24.3216 93.5398   2
   0 -17 -13 76.2526 91.4630   1
   0  17 -13 218.141 81.5868   1
   0  17  13 142.431 86.3616   3
   0  18   0-11.4862 43.3852   3
   0 -18   0-32.4692 41.5294   2
   0  18   0 11.3523 38.8245   1
   0  18   0 34.5965 40.8413   2
   0 -18   0 68.6974 44.9363   1
   0 -18   1 8175.90 616.549   1
   0 -18  -1 7874.78 616.191   1
   0  18  -1 7476.32 615.743   2
   0  18   1 7835.33 616.271   2
   0 -18  -1 8544.88 617.145   2
   0  18   1 7329.05 615.467   1
   0  18  -1 7470.70 615.521   1
   0 -18   1 8361.79 616.198   2
   0 -18  -1 7935.06 617.695   3
   0 -18   1 8730.96 616.819   3
   0  18  -1 8560.76 617.847   3
   0  18   1 7148.52 617.308   3
   0  18  -2 1110.89 102.314   3
   0  18   2 1197.58 104.216   3
   0 -18   2 1134.62 102.159   2
   0  18   2 1296.64 101.030   1
   0 -18  -2 1205.44 101.535   1
   0  18  -2 1406.92 102.556   1
   0  18   2 1187.60 99.9237   2
   0  18  -2 1116.77 99.0292   2
   0 -18  -2 1303.25 105.325   2
   0 -18  -2 1322.47 106.311   3
   0 -18   2 1163.04 100.217   3
   0  18   3 599.068 73.6294   3
   0  18  -3 704.354 69.3418   3
   0 -18   3 596.760 67.1677   2
   0 -18  -3 674.781 70.1870   1
   0  18  -3 532.667 69.3836   1
   0  18   3 554.429 71.4042   2
   0  18  -3 668.024 64.9418   2
   0 -18  -3 714.259 75.7842   2
   0  18   3 548.478 66.8202   1
   0 -18   3 660.025 73.1065   1
   0 -18   3 747.962 66.7506   3
   0 -18  -3 636.262 76.3717   3
   0 -18  -4 266.981 60.2539   3
   0 -18   4 280.937 44.0597   3
   0 -18   4 280.535 55.5439   1
   0  18   4 227.901 56.4990   2
   0  18  -4 278.671 44.8622   2
   0 -18  -4 213.008 59.0356   2
   0 -18   4 198.349 48.4660   2
   0  18   4 333.363 57.9890   1
   0  18  -4 211.539 44.3500   3
   0  18   4 238.313 59.5851   3
   0  18  -4 230.061 51.8476   1
   0 -18  -4 286.971 50.6376   1
   0  18  -5 6926.16 527.788   1
   0 -18   5 7443.17 526.958   2
   0  18   5 6965.08 527.000   1
   0  18   5 6860.07 528.757   2
   0  18  -5 6613.65 524.978   2
   0 -18  -5 6186.53 527.907   2
   0 -18  -5 6855.00 526.572   1
   0 -18   5 7606.51 529.173   1
   0  18  -5 5640.42 523.993   3
   0 -18  -5 7801.35 532.075   3
   0  18   5 6504.90 529.156   3
   0  18  -6 237.384 57.8585   1
   0 -18   6 185.042 61.2983   2
   0  18   6 209.400 56.9049   1
   0  18   6 195.633 59.1901   2
   0 -18  -6 377.513 68.0243   2
   0 -18  -6 202.592 57.2374   1
   0  18  -6 124.957 48.8123   2
   0 -18   6 115.347 63.7640   1
   0  18   7 237.687 69.6207   3
   0  18  -7 228.934 54.4780   2
   0 -18  -7 249.870 59.0106   1
   0  18  -7 263.204 41.7577   3
   0 -18  -7 219.691 74.3839   3
   0 -18   7 341.127 65.3882   2
   0 -18   7 205.361 42.2777   3
   0  18   7 336.433 65.3550   2
   0 -18  -7 315.488 73.0638   2
   0  18   7 226.947 63.1229   1
   0 -18   7 344.338 75.1744   1
   0  18  -7 258.994 64.1299   1
   0 -18  -8 746.376 95.6733   3
   0 -18   8 597.910 85.7510   2
   0 -18   8 585.866 66.4437   3
   0  18   8 810.342 86.2408   1
   0 -18  -8 652.588 95.7834   2
   0 -18  -8 761.227 84.1426   1
   0  18  -8 624.442 81.0000   2
   0  18   8 740.432 90.3414   3
   0  18  -8 735.375 64.0738   3
   0  18  -8 760.475 85.3866   1
   0 -18   8 724.790 98.2234   1
   0  18   9 856.889 103.639   3
   0  18  -9 889.366 77.7647   3
   0  18  -9 925.573 96.3946   2
   0 -18  -9 850.505 100.365   1
   0 -18  -9 958.201 109.379   3
   0 -18   9 951.636 108.691   2
   0 -18   9 904.820 82.7198   3
   0  18   9 1036.03 108.024   2
   0  18   9 817.222 100.549   1
   0 -18   9 1109.76 122.616   1
   0  18  -9 887.046 98.5781   1
   0  18 -10 187.994 35.4477   3
   0 -18 -10 253.694 82.9519   3
   0 -18  10 145.723 78.1957   2
   0 -18  10 246.526 45.7837   3
   0  18  10 346.067 80.0495   2
   0 -18 -10 174.532 84.5088   2
   0 -18 -10 223.414 74.7797   1
   0  18 -10 131.536 64.8690   2
   0  18  10 156.418 77.7372   3
   0  18  10 149.710 72.8654   1
   0  18 -11 627.157 87.4632   1
   0  18 -11 740.501 111.315   1
   0  18 -11 657.936 88.2478   2
   0  18  11 565.105 94.6694   2
   0 -18 -11 534.176 99.6311   2
   0 -18 -11 710.716 88.8586   1
   0  18 -11 570.916 80.5511   2
   0  18  11 350.815 92.3902   3
   0  18 -11 123.936 55.2021   3
   0 -18 -11 983.917 99.3892   3
   0  18 -11 611.131 53.2978   3
   0  18 -12 97.0518 78.7996   1
   0  18  12 101.153 83.5543   1
   0  18 -12 107.845 107.439   1
   0  18  12-43.5696 85.1849   2
   0  18 -12 87.7207 78.7433   2
   0 -18 -12 27.1273 90.2390   2
   0  18 -12 86.2178 73.7484   2
   0  18 -12 69.3243 41.3692   3
   0  18  12-3.61031 83.4310   3
   0 -18 -12 139.773 88.7845   3
   0  18 -12 83.5055 36.5264   3
   0 -19   0-111.575 49.3536   3
   0  19   0-1.58042 44.0666   2
   0  19   0-61.1201 40.8352   1
   0 -19   0 6.49937 46.7501   2
   0  19   0 74.4574 47.3487   3
   0 -19   0-42.6371 48.2672   1
   0  19  -1 442.402 52.0423   1
   0 -19  -1 567.705 57.2782   1
   0 -19   1 359.746 52.7878   3
   0 -19  -1 333.393 55.3654   2
   0  19   1 299.275 53.8560   2
   0  19  -1 364.627 52.0745   2
   0  19   1 278.573 50.5361   1
   0 -19   1 386.733 54.3335   2
   0  19   1 360.881 58.0580   3
   0  19  -1 331.349 55.7363   3
   0 -19   1 380.153 55.8338   1
   0 -19   2 2848.78 249.269   1
   0  19  -2 2591.01 248.350   1
   0 -19  -2 3376.54 249.737   1
   0  19   2 2817.40 249.337   2
   0 -19  -2 3226.34 250.903   2
   0  19  -2 3040.37 247.624   2
   0  19   2 3095.89 248.134   1
   0 -19   2 3290.21 249.047   2
   0  19  -2 3410.88 250.371   3
   0  19   2 3054.81 251.453   3
   0 -19   2 3362.29 248.922   3
   0 -19  -2 3423.06 252.049   3
   0 -19   3 1238.32 101.150   3
   0 -19   3 1057.48 105.232   1
   0  19   3 1107.70 101.318   1
   0  19   3 916.037 105.205   2
   0  19  -3 1175.65 99.5341   2
   0 -19  -3 1487.32 113.031   2
   0 -19   3 1012.72 101.086   2
   0 -19  -3 1115.28 103.710   1
   0  19  -3 1052.67 102.215   1
   0  19  -3 1211.64 102.537   3
   0 -19  -3 1039.26 107.101   3
   0  19   3 1179.00 108.494   3
   0 -19   4 1088.13 102.280   3
   0 -19   4 1130.98 109.016   1
   0  19   4 1352.07 111.846   1
   0  19   4 1176.88 109.826   2
   0  19  -4 1121.36 103.230   2
   0 -19  -4 1243.04 114.199   2
   0 -19  -4 1371.06 108.179   1
   0 -19   4 1030.76 104.866   2
   0  19   4 1156.11 112.446   3
   0  19  -4 1025.69 102.291   3
   0 -19  -4 1233.68 113.165   3
   0  19  -4 1474.95 110.234   1
   0  19  -5 414.364 53.7983   3
   0  19   5 492.207 64.4695   1
   0 -19  -5 406.912 80.1135   3
   0 -19   5 412.531 55.0079   3
   0  19  -5 421.480 66.4396   1
   0 -19  -5 377.872 60.6961   1
   0  19   5 385.502 63.9752   2
   0  19  -5 415.722 55.9778   2
   0 -19  -5 486.335 74.4422   2
   0 -19   5 545.235 72.9077   1
   0 -19   5 410.211 65.1978   2
   0 -19   6 847.337 87.8983   1
   0 -19   6 804.912 80.4527   2
   0  19   6 617.582 81.9350   1
   0  19   6 495.181 83.2418   2
   0 -19  -6 698.123 89.8826   2
   0 -19  -6 628.733 77.4635   1
   0  19  -6 694.125 72.2119   2
   0  19  -6 744.182 82.0660   1
   0  19   6 581.306 85.0477   3
   0 -19   7 619.967 92.9534   1
   0  19   7 654.397 87.8458   3
   0  19  -7 599.568 72.7595   2
   0 -19  -7 547.840 81.2404   1
   0 -19  -7 688.534 93.5926   3
   0 -19   7 721.770 66.7509   3
   0  19   7 709.455 84.0723   1
   0  19   7 694.104 85.4139   2
   0 -19  -7 603.354 90.7474   2
   0  19  -7 613.889 82.7291   1
   0 -19   7 669.938 84.3158   2
   0  19  -8 493.990 53.8474   3
   0 -19  -8 665.442 89.9734   3
   0 -19   8 465.656 77.0245   2
   0 -19   8 413.763 56.2541   3
   0  19   8 480.405 76.9303   1
   0 -19  -8 517.501 74.0072   1
   0  19  -8 465.006 68.9477   2
   0  19   8 408.414 81.5482   3
   0 -19   8 403.486 90.6447   1
   0  19  -8 533.507 79.5622   1
   0  19   9-16.0264 71.7815   3
   0  19  -9 16.1612 60.7534   2
   0 -19  -9-49.2830 66.8871   1
   0  19  -9-49.4013 35.4332   3
   0 -19  -9-52.5384 82.9152   3
   0 -19   9-54.2130 78.8674   2
   0 -19   9-37.2895 50.2452   3
   0  19   9 39.0670 76.9534   2
   0 -19  -9 129.638 81.9900   2
   0  19   9 41.5680 68.5066   1
   0  19  -9-19.5851 66.5125   1
   0 -19   9-18.0769 95.8595   1
   0  19 -10 32.1367 32.1915   3
   0 -19 -10-13.0894 82.7327   3
   0 -19  10-51.8667 77.0962   2
   0 -19  10 71.5401 42.7138   3
   0  19  10 54.6257 80.7596   2
   0 -19 -10-53.0267 86.7515   2
   0 -19 -10-47.3730 71.3352   1
   0  19 -10 50.9776 67.0728   2
   0  19  10-77.2268 73.9921   1
   0  19  10 100.483 80.7472   3
   0  19 -11 441.888 82.9456   1
   0  19 -11 603.478 111.106   1
   0  19  11 555.547 92.3946   2
   0  19 -11 563.019 84.1087   2
   0 -19 -11 528.657 97.4260   2
   0  19 -11 431.341 77.1356   2
   0  19  11 588.734 93.2738   3
   0 -19 -11 586.299 96.5716   3
   0  19 -11 415.180 43.2731   3
   0 -20   0 4367.77 338.941   1
   0  20   0 3924.07 337.520   2
   0 -20   0 4892.36 339.384   2
   0  20   0 4478.64 338.057   1
   0  20   0 4089.53 339.544   3
   0 -20   0 4016.77 339.270   3
   0 -20  -1 2015.37 153.038   1
   0 -20   1 1879.35 153.304   1
   0  20   1 1612.72 151.904   2
   0  20  -1 1806.69 151.805   2
   0 -20  -1 1887.64 155.000   2
   0  20   1 1914.86 150.718   1
   0  20  -1 1529.90 150.162   1
   0 -20   1 1648.10 152.155   2
   0 -20   1 1834.97 153.078   3
   0 -20  -1 1828.23 154.786   3
   0  20   1 2013.12 156.106   3
   0  20  -1 2085.17 154.644   3
   0 -20   2 341.101 58.0383   1
   0 -20  -2 359.131 57.8293   1
   0  20  -2 365.119 53.2330   1
   0  20   2 310.597 55.3930   2
   0 -20  -2 217.535 60.9765   2
   0  20  -2 335.874 52.2605   2
   0  20   2 239.826 50.4591   1
   0 -20   2 297.209 57.5593   2
   0 -20   2 427.891 55.3851   3
   0  20  -2 407.422 59.8994   3
   0  20   2 311.946 61.4313   3
   0 -20   3-53.3696 56.0739   1
   0 -20  -3 12.1837 51.9513   1
   0  20  -3 54.6146 51.6598   1
   0  20   3-43.3246 53.8558   2
   0  20  -3-11.4433 45.5543   2
   0 -20  -3-101.316 67.1310   2
   0  20   3-39.8392 48.2091   1
   0 -20   3 19.2588 47.9201   2
   0  20   3-30.2380 56.5251   3
   0  20  -3-19.6250 50.0238   3
   0 -20  -3-68.9710 59.5879   3
   0 -20   3 1.57370 46.5998   3
   0 -20   4 1734.32 134.034   3
   0 -20   4 1475.52 139.309   1
   0  20   4 1851.44 140.726   1
   0  20   4 1699.47 141.022   2
   0 -20  -4 1810.53 143.659   2
   0  20  -4 1824.44 137.652   2
   0 -20   4 1625.15 135.699   2
   0  20   4 1701.19 142.661   3
   0 -20  -4 1637.94 142.633   3
   0  20  -4 1850.14 136.883   3
   0  20  -4 1544.01 138.768   1
   0 -20   5 239.143 49.5533   3
   0 -20   5 227.041 68.4455   1
   0  20   5 215.540 62.5769   2
   0  20  -5 205.117 49.0382   2
   0 -20  -5 331.720 71.4259   2
   0 -20  -5 232.909 56.3335   1
   0  20  -5 207.050 59.5886   1
   0  20   5 266.163 57.3861   1
   0  20  -5 104.468 51.2343   3
   0 -20   5 307.968 61.9847   2
   0  20   6 887.266 103.300   3
   0  20  -6 874.753 86.6781   3
   0 -20  -6 1069.21 95.4827   1
   0 -20  -6 959.616 110.470   3
   0 -20   6 1012.80 98.5081   2
   0  20   6 821.201 98.3616   1
   0  20   6 1007.31 100.976   2
   0 -20  -6 1062.73 106.328   2
   0  20  -6 878.035 89.0383   2
   0 -20   6 1050.13 104.823   1
   0  20  -6 876.339 97.8638   1
   0  20   7 192.012 70.6661   3
   0  20  -7 114.996 53.8870   2
   0 -20  -7 199.634 65.5689   1
   0 -20  -7 209.156 79.6897   3
   0 -20   7 46.9693 67.0668   2
   0  20   7 146.310 69.4426   1
   0  20   7 204.401 65.9648   2
   0 -20  -7 109.042 75.3473   2
   0 -20   7 227.103 74.3713   1
   0  20  -7 129.644 64.4872   1
   0  20   8 98.0583 71.6375   3
   0  20  -8 119.149 39.3174   3
   0  20  -8 144.901 56.2939   2
   0 -20  -8 168.981 68.2431   1
   0 -20  -8 268.837 83.8933   3
   0 -20   8 160.483 70.1839   2
   0 -20   8 125.917 44.8658   3
   0  20   8 158.939 75.3266   2
   0  20   8 147.104 67.4536   1
   0  20  -8 162.468 70.8047   1
   0 -20   8 109.601 82.4034   1
   0  20   9 98.0855 76.6545   3
   0  20  -9 3.97821 61.6143   2
   0 -20  -9 137.128 68.9645   1
   0 -20  -9-63.6177 87.4866   3
   0  20  -9 29.6207 35.8098   3
   0 -20   9 37.0688 80.7728   2
   0 -20   9 103.231 52.6457   3
   0  20   9 79.5384 77.8552   2
   0 -20  -9-28.9471 86.4063   2
   0  20   9 50.5793 70.0813   1
   0  20  -9 77.4303 71.3222   1
   0 -20   9 150.584 97.6403   1
   0 -20 -10 403.885 96.6041   3
   0  20 -10 279.544 43.7456   3
   0 -20  10 254.291 84.6530   2
   0 -20  10 343.225 49.5975   3
   0  20  10 270.580 86.9255   2
   0 -20 -10 370.314 96.0939   2
   0 -20 -10 341.028 81.0189   1
   0  20 -10 310.782 74.1636   2
   0  20  10 204.452 81.0016   1
   0  20  10 345.571 90.4127   3
   0  20 -11-98.2593 79.6771   1
   0  20 -11 46.6667 104.304   1
   0  20 -11-41.7010 77.8675   2
   0  20  11 111.184 85.4178   2
   0 -20 -11 105.188 92.2656   2
   0  20 -11-52.9243 75.1218   2
   0  20 -11-8.60354 28.5505   3
   0 -20 -11 46.1260 96.4917   3
   0  20  11 61.6200 85.2092   3
   0  20 -11 15.5709 30.9927   3
   0 -21   0-42.4181 55.8842   3
   0  21   0-26.9192 48.1474   2
   0  21   0-5.04744 47.6956   1
   0 -21   0 88.1135 54.5288   2
   0  21   0-33.0825 55.7704   3
   0 -21   0-36.2914 55.4918   1
   0 -21   1 55.1125 52.2645   1
   0  21  -1 59.5455 45.5065   1
   0 -21  -1-17.4130 53.4571   1
   0  21   1 64.4202 50.0438   2
   0  21  -1 30.5772 47.7694   2
   0  21   1 57.9631 46.4549   1
   0 -21   1 24.4543 54.0790   2
   0 -21  -1-7.50893 54.9900   2
   0 -21  -1 8.54418 54.5781   3
   0 -21   1 92.3037 52.9474   3
   0  21   1-16.3241 55.2746   3
   0  21  -1-18.5144 52.2187   3
   0 -21   2 3780.77 306.014   1
   0 -21  -2 4160.91 306.103   1
   0  21  -2 3916.10 304.415   2
   0  21   2 3642.99 305.964   2
   0 -21  -2 4089.37 307.865   2
   0  21   2 3170.86 304.439   1
   0  21  -2 3505.79 304.999   1
   0 -21   2 4419.89 306.120   2
   0 -21   2 3929.12 305.433   3
   0 -21  -2 4303.59 308.014   3
   0  21   2 3860.20 308.237   3
   0  21  -2 3520.57 305.255   3
   0 -21   3 98.2689 60.1230   1
   0  21  -3 18.1765 54.8561   1
   0 -21  -3 50.5474 55.3145   1
   0  21   3 129.871 58.7404   2
   0  21  -3 83.6561 48.0156   2
   0 -21  -3 81.9008 62.8464   2
   0  21   3 122.162 52.0864   1
   0 -21   3 23.2035 52.6366   2
   0  21   3 151.199 61.0430   3
   0  21  -3 145.402 55.6269   3
   0 -21   3 53.3252 50.6741   3
   0 -21  -3-81.5318 64.0252   3
   0 -21   4 1334.29 110.303   3
   0 -21   4 1284.11 116.523   1
   0  21   4 1231.33 117.075   1
   0  21   4 1213.72 116.835   2
   0 -21  -4 1455.85 126.358   2
   0  21  -4 1182.59 109.937   2
   0 -21   4 1061.13 112.221   2
   0  21  -4 1332.12 112.922   3
   0 -21  -4 1298.89 116.197   1
   0  21  -4 1064.57 114.726   1
   0 -21  -5 40.5362 69.2664   3
   0 -21   5 28.6662 48.4768   3
   0  21  -5 24.6363 58.8107   1
   0 -21  -5-40.2263 56.3343   1
   0  21   5 28.0115 61.6409   2
   0 -21  -5-75.3644 70.1551   2
   0  21  -5 52.5632 49.7603   2
   0  21   5-2.88266 65.1965   3
   0  21  -5 89.7528 50.8093   3
   0  21   5-51.0259 57.1401   1
   0 -21   5 4.76161 67.2051   1
   0 -21   5-50.5477 58.6024   2
   0 -21   6 367.100 80.2832   1
   0  21   6 411.513 78.7124   3
   0  21  -6 411.035 59.5086   3
   0 -21  -6 422.555 80.1076   3
   0 -21   6 371.202 54.8917   3
   0  21   6 402.172 71.2389   1
   0  21   6 427.101 75.0808   2
   0 -21  -6 588.266 83.3098   2
   0  21  -6 397.648 61.0383   2
   0 -21  -6 383.731 68.2280   1
   0  21  -6 348.443 71.4114   1
   0 -21   6 449.255 72.3997   2
   0 -21  -7 95.8468 80.7614   3
   0 -21   7 82.8399 76.5187   1
   0  21   7 191.193 71.8249   1
   0  21  -7-29.1197 65.8335   1
   0 -21  -7 78.6305 76.6810   2
   0 -21  -7 164.311 64.1547   1
   0  21  -7 27.5894 53.4938   2
   0 -21   7 148.754 67.8468   2
   0  21   7 18.7195 72.1053   3
   0 -21  -8 1498.01 129.149   3
   0  21   8 936.339 117.680   3
   0 -21  -8 1060.02 114.737   1
   0 -21   8 1254.89 117.052   2
   0 -21   8 1076.67 100.269   3
   0  21   8 1129.86 115.434   1
   0  21   8 1006.21 117.543   2
   0  21  -8 922.471 106.634   2
   0 -21  -8 1128.42 126.345   2
   0 -21   8 1357.36 127.019   1
   0  21  -8 1043.07 114.890   1
   0  21  -9 84.8968 39.0634   3
   0  21   9-33.3308 77.6751   3
   0  21  -9 11.2883 60.2917   2
   0 -21  -9 2.48385 71.6408   1
   0 -21  -9 102.404 90.5358   3
   0 -21   9 47.0635 84.3298   2
   0 -21   9-9.45469 41.9221   3
   0  21   9-121.394 83.3102   2
   0 -21  -9-12.9726 88.9642   2
   0  21   9-28.5018 72.0205   1
   0 -21   9 104.488 104.352   1
   0  21 -10-44.9968 34.2632   3
   0  21  10-17.9311 85.2988   3
   0  21 -10-13.2144 70.5306   2
   0 -21 -10-63.3582 76.8421   1
   0 -21 -10-66.6942 94.7608   3
   0 -21  10-41.9389 87.7429   2
   0 -21  10-60.4986 41.9269   3
   0  21  10 84.5209 85.4915   2
   0 -21 -10-27.3417 92.5485   2
   0  21 -10 54.3283 80.1519   1
   0  21  10 27.3920 80.8113   1
   0 -22   0 466.790 70.4749   1
   0  22   0 448.775 65.3565   2
   0  22   0 522.284 65.6705   1
   0 -22   0 438.450 69.6811   2
   0 -22   0 431.805 70.8019   3
   0  22   0 471.664 68.8395   3
   0  22  -1 738.671 80.6528   3
   0  22   1 646.882 82.5630   3
   0 -22  -1 729.575 83.5533   2
   0 -22   1 767.780 82.8489   2
   0  22   1 759.794 77.0346   1
   0  22  -1 525.494 75.0578   1
   0 -22  -1 733.620 82.5344   1
   0  22   1 722.638 79.3362   2
   0  22  -1 772.362 77.9088   2
   0 -22   1 674.278 80.9245   1
   0 -22   1 774.777 81.4055   3
   0 -22  -1 637.381 83.6083   3
   0  22   2 430.138 70.1435   3
   0  22  -2 512.335 68.1266   3
   0 -22   2 414.369 69.5111   2
   0  22   2 374.792 64.6951   1
   0  22  -2 466.183 64.6654   1
   0 -22  -2 568.697 69.1071   1
   0  22   2 484.010 68.8163   2
   0  22  -2 413.499 64.5018   2
   0 -22  -2 381.930 72.1969   2
   0 -22   2 452.222 69.0134   1
   0 -22   2 408.996 67.0194   3
   0 -22  -2 506.224 73.0726   3
   0  22  -3 164.395 53.8869   3
   0 -22   3 99.8836 55.2393   2
   0  22  -3 54.3090 58.9590   1
   0 -22  -3 114.953 61.9882   1
   0  22   3 101.743 60.6778   2
   0  22  -3 21.9244 50.2586   2
   0 -22  -3 57.1314 65.4091   2
   0  22   3 59.5322 54.8730   1
   0 -22   3 95.2868 61.0914   1
   0 -22   3 40.4139 54.1101   3
   0 -22  -3 74.2895 64.2461   3
   0 -22   4 280.646 56.1663   3
   0  22  -4 257.024 62.7472   1
   0 -22  -4 326.806 65.7640   1
   0  22   4 215.556 65.6897   2
   0  22  -4 243.285 55.9950   2
   0 -22  -4 401.479 82.1406   2
   0  22  -4 254.797 57.4209   3
   0  22   4 197.418 68.4412   3
   0  22   4 221.306 68.1707   1
   0 -22   4 210.826 66.5885   1
   0 -22   4 199.523 59.2229   2
   0 -22  -5 594.285 91.9408   3
   0 -22   5 350.368 67.3669   3
   0  22  -5 759.264 83.2983   1
   0 -22  -5 678.933 81.6260   1
   0  22   5 692.633 83.8929   2
   0 -22  -5 672.182 90.2021   2
   0  22  -5 530.969 76.9950   2
   0  22  -5 730.240 74.7863   3
   0  22   5 737.250 88.1689   3
   0  22   5 671.039 78.9894   1
   0 -22   5 767.441 88.6130   1
   0 -22   5 566.934 76.7669   2
   0 -22   6 13.2276 73.8866   1
   0 -22  -6 17.3204 75.4901   3
   0 -22   6-4.97301 46.0397   3
   0  22   6 25.5689 62.5643   1
   0  22   6 42.0437 67.2601   2
   0  22  -6 13.8933 51.2220   2
   0 -22  -6 36.8348 77.3092   2
   0  22  -6 7.35934 63.7358   1
   0 -22  -6 56.5589 63.3099   1
   0 -22   6-50.1148 65.0546   2
   0  22   6 21.5562 70.6538   3
   0  22  -6 101.007 51.3819   3
   0 -22  -7 59.7894 77.6564   3
   0 -22   7 42.2022 71.5725   2
   0 -22   7 177.522 80.1051   1
   0  22   7 120.166 74.0422   1
   0  22  -7 57.8778 54.0925   2
   0  22  -7 75.4121 49.3030   3
   0  22   7 35.0911 75.2475   3
   0  22  -7 129.192 68.2031   1
   0 -22  -7 126.795 63.9955   1
   0 -22   8-34.7133 88.2188   1
   0  22   8-88.9572 77.1392   3
   0  22  -8 5.26983 58.9341   2
   0 -22  -8 100.091 71.4512   1
   0 -22  -8-64.1155 88.7044   3
   0 -22   8 83.5119 75.8102   2
   0 -22   8 13.7091 50.5147   3
   0  22   8 81.8399 81.3861   2
   0 -22  -8-12.5993 88.5151   2
   0  22   8 19.0151 73.7083   1
   0  22  -8-17.2180 70.8901   1
   0 -22  -9 135.522 93.7606   3
   0 -22   9 14.8934 87.6669   2
   0 -22   9 95.0393 46.1036   3
   0  22   9 119.973 85.8599   2
   0 -22  -9 207.773 94.8151   2
   0 -22  -9 264.602 79.7897   1
   0  22  -9 103.714 64.1057   2
   0  22   9 113.575 85.9614   3
   0  22  -9 235.335 45.7322   3
   0  22   9 190.859 80.1588   1
   0 -23   0-99.3510 57.9663   1
   0  23   0 7.28703 54.2700   2
   0  23   0-60.0724 54.3657   1
   0 -23   0 42.8497 61.0004   2
   0 -23   0 24.1124 60.8844   3
   0  23   0 35.5976 59.6953   3
   0  23   1 35.1755 61.1830   3
   0  23  -1-56.1717 59.6803   3
   0 -23  -1 18.6206 61.7563   2
   0 -23   1 72.1288 61.8843   2
   0  23  -1-9.02644 52.4305   1
   0  23   1-3.55345 53.0669   1
   0 -23  -1-106.086 62.0506   1
   0  23   1 27.7612 56.0899   2
   0  23  -1-3.49582 53.3747   2
   0 -23   1-5.71875 57.9876   1
   0 -23   1 59.6942 59.1829   3
   0 -23  -1-2.30317 62.9336   3
   0  23  -2-4.19494 57.8210   3
   0  23   2 58.2441 63.2239   3
   0 -23   2-7.31172 60.3741   2
   0  23   2 23.9366 55.4738   1
   0 -23  -2 38.1356 59.4239   1
   0  23  -2-3.75555 54.0464   1
   0  23   2 48.9182 60.4301   2
   0 -23  -2-17.5512 65.5339   2
   0  23  -2-1.72189 53.6014   2
   0 -23   2 3.96837 60.5486   1
   0 -23   2 31.0107 57.7146   3
   0 -23  -2-12.1290 64.1494   3
   0  23  -3 388.382 63.6331   3
   0 -23   3 262.824 63.3844   2
   0 -23  -3 348.376 70.4034   1
   0  23  -3 201.992 63.3290   1
   0  23   3 336.211 69.6179   2
   0 -23  -3 282.665 74.4855   2
   0  23  -3 288.018 59.8102   2
   0  23   3 276.948 63.9333   1
   0 -23   3 310.214 70.4695   1
   0 -23   3 369.457 64.0202   3
   0 -23  -4 61.3204 71.8027   3
   0 -23   4-36.3911 53.7825   3
   0 -23  -4 46.4122 62.5355   1
   0  23  -4 20.5472 63.4562   1
   0  23   4-12.5895 63.2745   2
   0  23  -4 11.0062 51.9762   2
   0 -23  -4 5.81516 81.3518   2
   0  23  -4-5.34068 55.5277   3
   0  23   4 121.825 67.1349   3
   0  23   4 11.5105 67.4390   1
   0 -23   4 64.2080 66.6729   1
   0 -23   4 4.95332 58.0533   2
   0 -23  -5 470.002 81.3434   3
   0 -23   5 366.596 57.2087   3
   0  23  -5 393.142 72.7619   1
   0 -23  -5 329.619 69.0964   1
   0  23   5 361.776 74.7712   2
   0 -23  -5 423.788 92.0955   2
   0  23  -5 280.632 59.4137   2
   0  23   5 318.979 78.2554   3
   0  23  -5 192.029 57.7097   3
   0  23   5 279.562 68.5133   1
   0 -23   5 325.977 78.7229   1
   0 -23   5 164.039 64.5964   2
   0 -23   6 85.6259 51.8262   3
   0  23   6 59.4006 68.3849   1
   0  23  -6-20.0754 66.6894   1
   0 -23  -6 27.8504 64.6783   1
   0 -23  -6 20.2803 80.4575   2
   0  23  -6 56.7629 55.0784   2
   0 -23  -6 73.8269 76.6640   3
   0  23  -6-5.75958 51.3844   3
   0  23   6-37.8020 74.4811   3
   0 -23   6 110.908 79.1229   1
   0 -23   6 111.683 69.8680   2
   0 -23   7 206.107 91.5170   1
   0  23  -7 172.336 51.8504   3
   0  23   7 231.220 79.8263   3
   0 -23  -7 155.685 84.7443   3
   0 -23   7 251.943 53.8509   3
   0  23   7 130.653 77.4765   1
   0  23   7 214.614 80.1137   2
   0  23  -7 161.070 59.5159   2
   0 -23   7 278.628 76.2833   2
   0 -23  -7 286.885 69.5701   1
   0  23  -7 228.656 73.1593   1
   0 -24   0 161.235 63.8330   1
   0  24   0 137.758 60.6506   2
   0  24   0 215.845 57.2474   1
   0 -24   0 178.969 65.6320   2
   0 -24   0 188.846 65.8886   3
   0  24   0 105.964 66.1331   3
   0  24  -1 793.810 84.8155   3
   0  24   1 540.867 86.9856   3
   0 -24   1 614.843 86.3927   2
   0 -24  -1 663.683 87.5231   2
   0  24   1 629.779 79.5498   1
   0  24  -1 566.595 80.5720   1
   0 -24  -1 773.288 86.6933   1
   0  24   1 738.518 83.5604   2
   0  24  -1 676.378 79.0942   2
   0 -24   1 811.149 85.6783   1
   0 -24  -1 670.095 88.1957   3
   0 -24   1 765.342 85.7848   3
   0  24  -2 97.7707 62.1278   3
   0 -24   2 85.3939 64.7479   2
   0 -24  -2 132.340 67.7712   2
   0  24   2 205.813 58.4081   1
   0 -24  -2 112.412 64.2305   1
   0  24  -2 55.9849 56.6474   1
   0  24   2 57.3711 65.1854   2
   0  24  -2 66.5868 55.6402   2
   0 -24   2 90.1904 64.6624   1
   0 -24   2 151.877 60.9842   3
   0  24  -3-50.8655 59.6150   3
   0  24   3 5.71543 70.7654   3
   0 -24   3 8.67418 60.5601   2
   0  24  -3 8.40921 61.4233   1
   0 -24  -3-24.0960 63.8604   1
   0  24   3 12.2701 66.7045   2
   0 -24  -3-7.26724 71.9741   2
   0  24  -3-3.40323 56.8678   2
   0  24   3 89.2769 61.2367   1
   0 -24   3 6.75815 68.6813   1
   0 -24   3 30.9912 60.2309   3
   0 -24  -4 235.477 78.6747   3
   0 -24   4 295.670 62.2456   3
   0 -24  -4 278.048 70.1252   1
   0  24  -4 239.260 70.9477   1
   0  24   4 191.437 71.6667   2
   0 -24  -4 294.685 79.9708   2
   0  24  -4 316.994 61.6034   2
   0  24   4 263.865 76.8967   3
   0  24  -4 267.727 64.2360   3
   0  24   4 326.754 75.8011   1
   0 -24   4 188.871 73.8261   1
   0 -24   4 221.560 66.9289   2
   0 -24  -5 272.877 81.2804   3
   0 -24   5 292.313 59.2078   3
   0 -24  -5 284.815 75.6078   1
   0  24  -5 194.412 70.1301   1
   0  24   5 227.913 72.9389   2
   0 -24   5 334.083 79.9943   1
   0  24  -5 308.981 61.5597   2
   0 -24  -5 383.371 94.7308   2
   0  24   5 304.211 70.2184   1
   0 -24   5 285.663 73.2964   2
   0  24  -5 267.242 61.2389   3
   0  24  -6-22.8403 54.3340   3
   0  24   6 38.6544 76.6595   3
   0 -24  -6 172.124 83.0849   3
   0 -24   6 43.7909 54.8552   3
   0  24   6 84.9750 72.1186   1
   0 -24   6 60.8296 82.2415   1
   0  24  -6 98.2744 67.7204   2
   0 -24   6 48.2189 72.5474   2
   0 -24  -6 92.6995 72.0201   1
   0  24  -6 127.399 74.7956   1
   0 -25   0-14.0616 65.5630   1
   0  25   0 7.91923 61.7878   2
   0  25   0-11.2563 58.5612   1
   0 -25   0 45.2690 67.4991   2
   0 -25   0 11.7885 67.7271   3
   0  25   0-5.10664 66.2025   3
   0 -25   1 2.03923 66.5928   1
   0 -25  -1 10.4528 69.6973   1
   0  25   1 42.0204 66.7578   2
   0  25  -1 74.9774 59.1187   2
   0  25   1 93.2509 60.0210   1
   0  25  -1 15.9525 61.1059   1
   0 -25   1 75.5437 69.4112   2
   0 -25  -1 44.2301 70.1737   2
   0 -25  -1 32.2672 70.8061   3
   0 -25   1 55.6705 65.8083   3
   0  25  -1 55.4949 65.8288   3
   0  25  -2 607.087 86.3124   3
   0  25   2 670.106 93.8554   3
   0 -25   2 729.282 87.6296   2
   0 -25  -2 765.318 93.7743   2
   0  25   2 618.021 84.2104   1
   0 -25  -2 747.511 88.6490   1
   0  25  -2 702.249 83.6559   1
   0  25   2 690.513 90.1229   2
   0  25  -2 755.341 83.9905   2
   0 -25   2 645.053 89.3888   1
   0 -25   2 801.914 87.8647   3
   0  25  -3 67.5222 63.5741   3
   0  25   3 79.8615 75.4453   3
   0 -25   3 64.5513 64.6652   2
   0 -25  -3 97.2220 69.3900   1
   0  25  -3 73.3035 63.2742   1
   0  25   3 49.9034 69.6699   2
   0 -25  -3 117.062 76.7434   2
   0  25  -3 47.5106 60.6331   2
   0 -25   3 46.5795 71.4070   1
   0  25   3 30.6400 63.8981   1
   0 -25   3 99.2081 65.0109   3
   0 -25  -3 134.566 77.8203   3
   0 -25  -4 109.520 81.2071   3
   0 -25   4 198.756 64.1911   3
   0 -25  -4 255.646 76.2984   1
   0  25  -4 226.415 72.2731   1
   0  25   4 98.1938 73.5285   2
   0  25  -4 227.146 62.1462   2
   0 -25  -4 132.592 81.3858   2
   0  25   4 172.211 77.2304   3
   0  25  -4 282.385 65.4393   3
   0  25   4 114.255 78.4758   1
   0 -25   4 116.777 74.7009   1
   0 -25   4 235.172 68.3763   2
   1   0 -17-75.2698 86.8209   3
   1   0 -17 31.9046 91.4855   2
   1   0 -17-14.9313 80.1540   3
   1   0 -17-64.0145 97.4958   2
   1   0 -17-78.5757 105.785   1
   1   0 -17-9.46260 110.077   1
   1   0 -16-20.4109 84.2119   2
   1   0 -16 37.8369 93.6650   1
   1   0 -15-7.24455 85.7825   1
  -1   0  15-141.040 96.3200   1
  -1   0  15-57.2902 82.0965   2
   1   0 -15 61.6936 77.7627   2
   1   0 -15 61.8950 69.1312   3
  -1   0  15 39.2593 72.4448   3
   1   0 -14 324.041 87.9709   1
  -1   0  14 355.290 95.7496   1
  -1   0  14 377.109 86.2842   2
   1   0 -14 322.866 77.1197   2
   1   0 -14 311.765 69.9195   3
  -1   0  14 332.667 72.7848   3
  -1   0  13-33.5893 79.5125   1
   1   0 -13-34.4483 64.1831   2
  -1   0  13 2.47103 58.4010   3
   1   0 -13 37.9586 56.9455   3
  -1   0  12 9584.34 711.617   1
   1   0 -12 9250.71 711.032   1
  -1   0  12 8982.88 710.193   2
   1   0 -12 8645.01 709.181   2
  -1   0  12 8990.56 707.558   3
   1   0 -12 9216.45 708.647   3
   1   0 -11 14.2403 56.7709   1
  -1   0  11-32.4824 54.7570   1
  -1   0  11-34.8840 55.9748   2
   1   0 -11-39.8571 49.3792   2
  -1   0  11 16.2936 44.6321   3
   1   0 -11-43.7108 46.6053   3
  -1   0  10 100.756 48.9502   1
   1   0 -10-18.3857 48.9835   1
   1   0 -10-9.15343 44.4978   2
  -1   0  10 56.7140 47.4472   2
   1   0 -10-49.9289 43.0791   3
  -1   0  10 7.74337 39.2491   3
  -1   0   9 7.26790 43.6471   1
   1   0  -9 18.7119 38.2491   2
  -1   0   9-89.8322 42.2428   2
  -1   0   9-34.9841 35.4625   3
   1   0  -9 52.3519 35.9770   3
  -1   0   8 26067.1 1969.39   1
  -1   0   8 25744.8 1968.76   2
   1   0  -8 25508.5 1968.40   2
   1   0  -8 27485.2 1968.03   3
  -1   0   8 23274.7 1967.17   3
  -1   0   7 36.6867 32.4869   1
   1   0  -7 8.21393 26.9943   2
  -1   0   7-36.6202 31.1629   2
  -1   0   7 20.9504 24.2886   3
   1   0  -7-2.62986 24.5628   3
  -1   0   6 81720.5 6230.27   1
  -1   0   6 86084.0 6230.13   2
   1   0  -6 77214.1 6229.66   2
  -1   0   6 79358.9 6228.86   3
  -1   0   5-33.7763 23.2135   1
   1   0  -5-31.3111 18.1649   3
  -1   0   5-6.02045 20.3424   2
   1   0  -4 37238.5 2865.53   3
  -1   0   4 39958.0 2865.87   3
   1   0  -4 36075.2 2865.92   2
  -1   0   4 35290.7 2865.93   2
   1   0  -3-7.84668 14.3569   2
  -1   0   3 22.6209 16.4526   2
  -1   0   3 2.95237 13.2444   3
   1   0  -3 8.95955 12.5512   3
  -1   0   3-12.1437 19.3044   1
  -1   0   2 228451. 17851.1   2
   1   0  -2 236693. 17851.2   2
   1   0  -2 230615. 17850.8   3
  -1   0   2 230126. 17850.8   3
  -1   0   2 233963. 17851.3   1
  -1   0   1 27.1475 12.9340   2
   1   0  -1-20.4235 10.1677   2
   1   0  -1-3.58045 10.2690   1
  -1   0   1 15.0588 11.2072   1
   1   0  -1-7.73524 9.34001   3
  -1   0   1-1.01180 9.59580   3
  -1   0   0 23214.2 1796.27   2
  -1   0   0 23069.4 1796.18   1
   1   0   0 21275.9 1796.11   1
  -1   0   0 26041.0 1796.26   3
   1   0   1 14.7867 11.4357   1
  -1   0  -1 5.69278 11.7882   1
   1   0   1 5.30630 12.5528   3
  -1   0  -1 28.3284 13.6472   3
  -1   0  -1-7.63875 12.4849   2
  -1   0  -2 83364.5 6592.31   1
  -1   0  -2 96987.5 6593.38   3
   1   0   2 90735.0 6592.72   3
   1   0   2 90531.1 6592.93   2
  -1   0  -2 98293.9 6593.26   2
   1   0   3 3.71641 17.7439   1
  -1   0  -3 42.1203 18.7168   1
  -1   0  -3-0.93551 18.6282   3
   1   0   3-11.6147 18.2873   3
   1   0   3-10.4571 22.0736   2
   1   0   4 8847.10 684.806   3
  -1   0  -5-71.0022 27.0540   2
  -1   0  -5-56.2965 30.0299   2
  -1   0  -5 17.0417 22.3140   3
  -1   0  -5-25.8960 25.4813   1
  -1   0  -5-4.93132 26.4169   1
  -1   0  -6 43794.3 3182.53   2
  -1   0  -6 43002.1 3183.29   2
  -1   0  -6 38739.4 3181.03   3
  -1   0  -6 32904.0 3180.99   3
  -1   0  -6 46527.1 3182.89   1
  -1   0  -6 49807.3 3183.79   1
  -1   0  -7-7.64160 31.6544   2
  -1   0  -7-49.3934 40.1456   2
  -1   0  -7-70.5313 26.9464   3
  -1   0  -7 23.5324 31.1241   3
  -1   0  -7-30.9217 32.9625   1
  -1   0  -7-18.1227 34.9985   1
  -1   0  -8 22826.1 1719.76   2
  -1   0  -8 22766.2 1721.20   2
  -1   0  -8 22262.3 1718.36   3
  -1   0  -8 20542.9 1718.91   3
  -1   0  -8 21980.4 1720.20   1
  -1   0  -8 23510.9 1720.34   1
  -1   0  -9 34.8031 42.6615   2
  -1   0  -9 52.5596 50.1565   2
  -1   0  -9-59.9603 38.8373   3
  -1   0  -9 20.1930 40.2851   3
  -1   0  -9 41.2005 47.2409   1
  -1   0  -9-2.45451 46.5552   1
  -1   0 -10 466.620 63.6208   2
  -1   0 -10 501.077 70.3103   2
  -1   0 -10 488.807 58.6515   3
  -1   0 -10 368.205 59.5171   3
  -1   0 -10 397.538 64.7998   1
  -1   0 -10 502.352 66.2634   1
  -1   0 -11-21.9448 55.2251   2
  -1   0 -11-17.2614 66.9967   2
  -1   0 -11 32.8942 46.6863   3
  -1   0 -11 7.98335 52.0743   3
  -1   0 -11 6.10710 60.6072   1
  -1   0 -11 162.991 58.5902   1
  -1   0 -12 5768.87 439.175   2
  -1   0 -12 5042.90 433.557   3
  -1   0 -12 5193.27 431.816   3
  -1   0 -12 5807.90 436.481   1
  -1   0 -12 5848.13 435.595   2
  -1   0 -13-39.4068 82.6013   2
  -1   0 -13-2.51923 58.2591   3
  -1   0 -13 58.0807 66.9844   3
  -1   0 -13 34.8748 77.1583   1
  -1   0 -13 6.50654 74.7286   1
  -1   0 -14 546.432 93.3383   2
  -1   0 -14 503.921 104.499   2
  -1   0 -14 728.089 85.2634   3
  -1   0 -14 419.552 83.8500   3
  -1   0 -14 633.968 98.6399   1
  -1   0 -14 625.753 97.7562   1
  -1   0 -15-34.9940 96.1078   2
  -1   0 -15-75.8142 86.1830   1
  -1   0 -15-23.2223 86.2159   1
  -1   0 -15 73.4891 84.2769   2
  -1   0 -16-69.5396 89.6459   2
  -1   0 -16 59.3553 104.406   2
  -1   0 -16-97.2291 76.6320   3
  -1   0 -16 75.8448 79.6863   3
  -1   0 -16 8.07600 94.0425   1
  -1   0 -16-80.2164 93.5083   1
  -1   0 -17-65.0274 93.7203   2
  -1   0 -17 48.5056 102.460   2
  -1   0 -17-27.9510 83.9017   3
  -1   0 -17-10.8173 87.6955   3
  -1   0 -17 59.5978 95.5560   1
  -1   0 -17 67.3890 104.001   1
   1   1 -17-14.0248 86.9993   3
   1   1 -17 12.7118 99.9601   2
   1  -1 -17 82.1376 93.5329   2
   1   1 -17 119.711 92.2666   2
   1  -1 -17-82.4086 109.634   1
   1  -1 -17-3.05052 82.3040   3
   1   1 -17 29.1994 79.8278   3
   1   1 -16 28.4281 92.2772   2
  -1   1  16 27.2881 79.1698   3
   1  -1 -16 128.063 74.6338   3
   1  -1 -16-51.4654 82.8144   2
   1   1 -16 23.3586 82.6374   2
  -1   1  16-26.4851 90.6706   2
   1  -1 -16 87.3084 100.695   1
  -1   1  16 4.33322 96.5107   1
   1   1 -15 141.367 66.9305   3
   1   1 -15-152.683 79.6944   2
   1  -1 -15 137.725 78.3963   2
  -1   1  15 86.7392 84.8793   2
   1  -1 -15 3.62276 88.3079   1
  -1   1  15 4.14871 90.7827   1
  -1  -1  14 1259.17 108.552   3
   1   1 -14 953.298 106.697   3
  -1   1  14 1000.49 110.254   3
   1  -1 -14 1007.49 108.201   3
  -1   1  14 1167.47 120.567   2
  -1  -1  14 991.237 117.341   2
   1  -1 -14 906.196 113.740   2
  -1   1  14 1105.61 122.983   1
   1  -1 -14 1051.71 122.323   1
  -1  -1  14 1287.55 127.722   1
  -1   1  13 117.920 58.9482   3
   1  -1 -13 36.7729 58.1926   3
   1   1 -13 157.669 61.5009   3
  -1  -1  13 71.5914 58.7697   3
   1   1 -13 39.6887 63.2878   2
  -1  -1  13 112.004 80.0189   1
  -1   1  12-25.2114 50.4383   3
   1  -1 -12-36.6071 53.6072   3
   1   1 -12 11.4015 54.0075   3
  -1  -1  12 19.8788 51.8755   3
   1  -1 -12-13.6204 57.8736   2
  -1  -1  12 8.85676 62.8762   2
  -1   1  12 38.1677 61.9339   2
   1   1 -12-21.1726 56.8526   2
   1   1 -12-58.1512 63.7708   1
   1  -1 -12-21.4372 65.3303   1
  -1  -1  12-17.5162 69.5480   1
   1   1 -11 1018.76 101.807   3
  -1   1  11 1068.75 102.452   3
  -1  -1  11 976.660 99.8636   3
   1  -1 -11 1221.41 105.736   3
   1   1 -11 1058.26 104.919   2
   1  -1 -11 1127.16 105.477   2
  -1  -1  11 1261.88 107.531   2
  -1   1  11 1247.36 108.886   2
  -1  -1  11 1395.73 114.343   1
   1   1 -11 980.607 108.793   1
   1  -1 -11 1197.54 110.186   1
  -1  -1  10 4092.63 325.189   3
  -1   1  10 4002.80 326.462   3
   1  -1 -10 4459.67 326.958   3
   1   1 -10 4412.22 326.529   3
   1  -1 -10 4126.76 327.592   2
   1   1 -10 3803.00 327.112   2
  -1   1  10 4084.34 328.661   2
  -1  -1  10 4273.18 328.566   2
  -1  -1  10 3702.16 328.846   1
   1   1 -10 3892.87 328.737   1
   1  -1 -10 4625.14 330.410   1
   1   1  -9 242.049 42.3165   3
  -1   1   9 280.585 42.9214   3
   1  -1  -9 306.638 45.8344   3
  -1  -1   9 368.516 44.3566   3
  -1   1   9 262.238 48.5304   2
  -1  -1   9 286.846 47.3859   2
   1   1  -9 262.229 47.2263   2
   1  -1  -9 357.443 47.6996   2
   1  -1  -9 312.139 51.2417   1
  -1  -1   9 320.070 51.3886   1
   1   1  -9 324.326 51.9129   1
  -1   1   8 6456.77 542.316   3
  -1  -1   8 6730.25 542.136   3
   1  -1  -8 7125.73 542.704   3
   1   1  -8 7413.01 542.586   3
   1   1  -8 6791.98 543.242   2
   1  -1  -8 6613.37 543.359   2
  -1   1   8 6665.29 543.974   2
  -1  -1   8 7065.51 543.842   2
   1  -1  -8 7869.63 545.253   1
   1   1  -8 7167.84 544.539   1
  -1  -1   8 7259.61 544.925   1
   1  -1  -7 5613.06 463.540   3
  -1   1   7 4710.77 463.035   3
  -1  -1   7 5858.99 463.197   3
  -1  -1   7 6204.28 464.934   2
   1   1  -7 6495.39 464.654   2
  -1   1   7 6543.58 465.446   2
   1  -1  -7 5916.25 464.687   2
  -1  -1   7 6650.45 465.788   1
   1   1  -7 6264.59 465.709   1
   1  -1  -7 6389.11 465.771   1
   1  -1  -6 30746.3 2479.94   3
  -1   1   6 30826.4 2479.87   3
  -1   1   6 33537.8 2480.85   2
   1   1  -6 30106.4 2480.22   2
   1  -1  -6 32108.5 2480.74   2
  -1  -1   6 29968.4 2480.58   2
  -1   1   6 31557.6 2481.05   1
   1   1  -6 33391.0 2481.27   1
   1  -1  -6 37344.7 2482.05   1
  -1  -1   6 34975.4 2481.52   1
  -1  -1   5 55955.2 5340.34   3
   1   1  -5 81720.1 5341.15   3
  -1   1   5 59488.5 5341.40   2
  -1  -1   5 73462.4 5342.38   1
  -1   1   5 73005.2 5342.46   1
   1  -1  -5 80737.1 5343.03   1
   1   1  -5 75702.5 5342.47   1
   1  -1  -4 72708.1 5022.42   3
   1   1  -4 77111.9 5021.96   3
  -1  -1   4 81119.2 5022.26   3
   1   1  -4 71942.1 5022.58   2
   1  -1  -4 68570.8 5022.69   2
  -1  -1   4 72902.2 5022.62   2
   1   1  -4 67036.3 5022.94   1
   1  -1  -3 5328.94 550.893   3
   1   1  -3 7864.58 550.809   3
  -1  -1   3 7708.73 550.913   3
  -1   1   3 7032.80 551.344   3
  -1  -1   3 6137.36 551.116   2
  -1   1   3 6543.96 551.515   2
   1  -1  -3 7241.44 551.617   2
   1   1  -3 7017.46 551.228   2
  -1  -1   3 8114.47 552.195   1
  -1   1   3 8059.67 552.306   1
   1   1  -3 8380.99 552.355   1
   1  -1  -3 7313.27 551.911   1
  -1  -1   2 31850.6 2753.75   2
  -1   1   2 34343.6 2754.30   2
   1   1  -2 37561.8 2753.95   2
   1  -1  -2 36516.6 2754.44   1
  -1   1   2 37126.5 2754.71   1
  -1  -1   2 44056.5 2754.75   1
   1   1  -2 31323.2 2754.05   1
   1  -1  -2 31921.2 2753.91   3
   1   1  -2 36283.6 2753.54   3
  -1   1   2 37785.1 2754.12   3
  -1  -1   2 37563.7 2753.56   3
  -1  -1   1 146144. 10434.3   1
   1   1  -1 155711. 10434.1   2
  -1  -1   1 185950. 10434.4   2
   1   1  -1 131998. 10434.0   3
  -1   1   1 153364. 10434.6   1
   1  -1  -1 150356. 10434.5   1
   1   1  -1 113267. 10434.0   1
  -1  -1   1 151900. 10434.0   3
  -1   1   1 142019. 10434.3   3
   1  -1   0 110214. 9518.25   1
  -1  -1   0 111530. 9517.83   1
  -1   1   0 122156. 9518.46   1
   1   1   0 118006. 9517.90   1
  -1   1   0 140574. 9518.43   3
   1   1   0 89026.3 9518.05   3
  -1  -1   0 127971. 9518.17   3
   1  -1   0 123527. 9518.23   3
  -1  -1   0 134569. 9518.21   2
  -1   1   0 156269. 9518.61   2
   1   1   0 141160. 9518.15   2
   1  -1   0 141591. 9518.55   2
  -1  -1  -1 303681. 19976.6   3
   1  -1   1 274570. 19976.5   2
   1  -1   1 262691. 19976.3   3
  -1   1  -1 183204. 19975.9   3
   1   1   1 221793. 19976.3   2
  -1  -1  -1 299077. 19976.8   2
   1   1   1 312204. 19976.1   1
   1  -1   1 282312. 19976.4   1
  -1   1  -1 233757. 19976.3   1
  -1  -1  -1 265414. 19976.0   1
  -1  -1  -2 107.580 21.6897   2
   1  -1   2 99.3726 21.8343   2
   1  -1   2 183.803 19.3146   3
   1   1   2 114.422 19.7808   3
  -1   1  -2 192.882 20.0428   3
  -1  -1  -2 121.251 19.2058   1
  -1   1  -2 163.956 20.1728   1
   1   1   2 116.719 17.5393   1
  -1  -1  -3 5334.78 389.678   2
  -1   1  -3 5801.41 390.199   2
   1  -1   3 5811.16 389.816   2
   1  -1   3 5207.23 388.898   3
   1   1   3 4254.97 388.861   3
  -1   1  -3 4791.48 388.568   3
  -1  -1  -3 5211.49 389.257   3
  -1  -1  -3 3796.25 388.347   1
  -1   1  -3 5258.64 388.960   1
   1   1   3 5693.13 389.792   1
  -1  -1  -4 1327.48 116.483   3
   1  -1   4 1460.38 116.946   3
  -1   1  -4 1592.24 117.385   3
  -1  -1  -4 1518.19 118.185   1
  -1  -1  -5 18619.0 1716.97   3
  -1  -1  -5 26617.7 1718.85   1
  -1   1  -5 22690.6 1717.88   1
  -1  -1  -5 21768.3 1717.72   1
  -1   1  -5 22984.5 1718.18   2
   1  -1   5 22731.7 1718.04   2
  -1   1  -6 5976.06 497.373   2
  -1  -1  -6 6833.02 497.183   3
  -1   1  -6 5218.76 495.552   3
  -1  -1  -6 6749.03 496.274   3
  -1   1  -6 6160.09 495.779   3
  -1   1  -6 6481.95 497.243   2
  -1   1  -6 7782.97 499.189   1
  -1  -1  -6 6437.42 497.184   1
  -1  -1  -6 6365.39 497.370   1
  -1   1  -6 6682.82 497.281   1
  -1   1  -7 3648.02 321.760   2
  -1  -1  -7 3797.45 322.170   2
  -1  -1  -7 3469.33 320.742   3
  -1   1  -7 3194.26 319.664   3
  -1   1  -7 4207.31 320.225   3
  -1  -1  -7 4211.99 320.302   3
  -1  -1  -7 4226.09 321.745   2
  -1   1  -7 4612.37 322.224   2
  -1   1  -7 4921.62 324.043   1
  -1  -1  -7 4350.52 322.476   1
  -1  -1  -7 4415.33 323.739   1
  -1   1  -7 4546.44 322.888   1
  -1   1  -8 7450.11 594.724   2
  -1  -1  -8 6446.18 593.279   2
  -1   1  -8 6889.69 591.758   3
  -1  -1  -8 7268.08 592.712   3
  -1  -1  -8 8230.93 592.455   3
  -1   1  -8 7221.00 591.299   3
  -1  -1  -8 7868.01 593.411   2
  -1   1  -8 7649.36 593.005   2
  -1  -1  -8 7776.08 593.463   1
  -1   1  -8 8413.40 594.309   1
  -1  -1  -8 8938.69 596.106   1
  -1   1  -8 7872.21 594.014   1
  -1  -1  -9-57.0060 47.7480   2
  -1   1  -9 34.6348 49.5234   2
  -1  -1  -9-4.65559 42.3599   3
  -1   1  -9 35.1832 38.8376   3
  -1  -1  -9 36.1318 38.6764   3
  -1   1  -9-3.58148 34.6462   3
  -1  -1  -9 54.0363 42.7044   2
  -1   1  -9 37.5177 42.7182   2
  -1   1  -9-5.07106 46.9634   1
  -1  -1  -9 29.2438 44.9915   1
  -1   1  -9 7.78804 44.3767   1
  -1  -1  -9 2.90221 53.5456   1
  -1   1 -10 3100.75 250.358   2
  -1  -1 -10 3054.57 250.613   2
  -1   1 -10 2538.21 243.805   3
  -1  -1 -10 2682.53 246.077   3
  -1   1 -10 2970.52 243.738   3
  -1  -1 -10 2863.57 243.765   3
  -1   1 -10 3344.46 246.913   2
  -1  -1 -10 3038.93 246.339   2
  -1  -1 -10 3256.91 248.432   1
  -1   1 -10 3495.37 248.899   1
  -1  -1 -10 3134.97 248.321   1
  -1   1 -10 3516.47 248.891   1
  -1  -1 -11 2037.48 177.193   2
  -1   1 -11 1833.21 176.798   2
  -1   1 -11 1658.17 168.871   3
  -1  -1 -11 1752.46 170.432   3
  -1  -1 -11 1909.68 168.841   3
  -1   1 -11 2011.23 168.739   3
  -1  -1 -11 2121.56 172.517   2
  -1   1 -11 2222.08 172.696   2
  -1  -1 -11 2200.73 173.828   1
  -1   1 -11 2212.37 173.766   1
  -1  -1 -11 2194.80 175.096   1
  -1   1 -11 2189.05 175.237   1
  -1   1 -12 29.3287 55.2628   3
  -1  -1 -12 14.7058 61.2160   3
  -1   1 -12-29.8208 53.2582   3
  -1  -1 -12-4.84718 55.2593   3
  -1   1 -12 93.3171 65.0455   2
  -1  -1 -12 104.681 65.8019   2
  -1  -1 -12-9.13890 66.0546   1
  -1   1 -12 59.5956 68.9505   1
  -1   1 -12 62.3921 74.1266   2
  -1   1 -13 54.2317 64.2683   3
  -1  -1 -13 12.5333 68.1422   3
  -1  -1 -13-56.4536 60.1788   3
  -1   1 -13 17.1960 59.9144   3
  -1   1 -13 46.7112 74.6256   1
  -1   1 -13-70.0106 77.5001   1
  -1  -1 -13-27.8145 74.1033   1
  -1  -1 -13 67.5371 85.0215   2
  -1   1 -14 753.169 108.427   2
  -1  -1 -14 767.665 114.832   2
  -1   1 -14 738.425 98.0718   3
  -1   1 -14 820.722 94.5593   3
  -1  -1 -14 768.702 95.0183   3
  -1   1 -14 784.267 105.178   2
  -1  -1 -14 976.617 107.589   2
  -1   1 -14 789.786 108.299   1
  -1  -1 -14 826.548 109.569   1
  -1  -1 -14 970.160 109.986   1
  -1   1 -14 1068.52 112.513   1
  -1  -1 -15 48.4068 94.6763   2
  -1   1 -15 20.2059 89.9802   2
  -1  -1 -15-38.4626 79.6255   3
  -1  -1 -15-8.58432 71.5864   3
  -1   1 -15 73.0433 81.8477   2
  -1  -1 -15 16.7632 81.0205   2
  -1   1 -15 36.1941 88.0254   1
  -1  -1 -15 32.8695 87.7204   1
  -1   1 -15-147.159 86.1312   1
  -1  -1 -15 11.5819 88.3891   1
  -1  -1 -16 114.807 103.247   2
  -1   1 -16 33.7692 95.0056   2
  -1  -1 -16 157.611 86.8544   3
  -1   1 -16 152.271 80.2983   3
  -1  -1 -16 54.0062 78.3659   3
  -1   1 -16 179.301 75.6154   3
  -1  -1 -16 73.4393 85.0933   2
  -1   1 -16 69.0280 89.6309   2
  -1   1 -16 109.459 94.4658   1
  -1  -1 -16 7.62334 96.9465   1
  -1  -1 -16 4.03158 93.5927   1
  -1   1 -16-19.1834 93.1361   1
  -1  -1 -17 81.0699 112.781   2
  -1   1 -17 92.1681 104.720   2
  -1   1 -17 70.9132 87.1578   3
  -1  -1 -17 117.290 86.3862   3
  -1  -1 -17 148.424 82.2877   3
  -1   1 -17 18.1749 81.4509   3
  -1  -1 -17 65.3213 95.1525   2
  -1   1 -17 129.447 95.9870   2
  -1   1 -17 111.184 106.576   1
  -1  -1 -17-27.6970 102.037   1
  -1   1 -17 43.7803 95.5543   1
  -1  -1 -17 54.4075 99.5126   1
   1   2 -17 21.0361 99.1992   2
   1   2 -17 116.379 87.8174   3
   1  -2 -17 68.4398 81.8237   3
  -1   2  17 97.2575 89.3145   3
   1  -2 -17 161.842 94.0033   2
  -1   2  17 23.7965 97.7003   2
   1   2 -17 197.043 92.0933   2
   1   2 -17 151.564 111.455   1
   1  -2 -17 70.0797 110.285   1
   1   2 -17 43.2631 99.3657   1
  -1   2  17 135.031 106.051   1
   1   2 -16-170.453 96.4671   1
   1  -2 -16 27.7807 99.0190   1
  -1   2  16 78.0006 97.1641   1
  -1   2  16 328.635 77.9347   3
   1  -2 -16 98.1825 75.1899   3
   1   2 -16 64.8155 72.9820   3
   1  -2 -16 200.648 83.9892   2
   1   2 -16 135.717 82.5272   2
  -1   2  16 22.8888 91.3484   2
   1   2 -16-13.6843 102.860   1
   1   2 -16 72.5138 93.5322   2
   1   2 -15 138.092 88.3627   2
   1   2 -15 97.6345 73.5247   3
   1  -2 -15 350.886 81.6696   2
  -1   2  15 142.373 84.1405   2
   1   2 -15 255.310 79.9257   2
  -1   2  15 128.638 89.2864   1
   1  -2 -15 110.277 91.1837   1
   1   2 -15 155.929 87.3898   1
   1   2 -15 244.535 99.1324   1
   1   2 -15 144.953 68.2768   3
   1  -2 -14 79.6451 83.9801   1
   1   2 -14-58.6944 75.5983   1
  -1   2  14-78.7367 73.8002   1
   1   2 -14 102.263 61.6952   3
  -1   2  14 51.1072 64.4080   3
   1  -2 -14 40.2613 63.6171   3
  -1   2  14-40.2574 74.6782   2
   1  -2 -14-12.5993 70.4076   2
  -1   2  13 937.705 103.027   1
  -1  -2  13 1136.31 111.541   1
   1  -2 -13 779.240 92.3768   3
  -1   2  13 947.923 94.6379   3
   1   2 -13 973.941 94.0670   3
   1   2 -13 828.767 98.9275   2
  -1  -2  13 1030.60 101.694   2
  -1   2  12-104.904 61.8961   1
   1  -2 -12-9.64745 67.9169   1
   1   2 -12-73.7863 62.9410   1
  -1  -2  12 3.50719 70.3447   1
   1  -2 -12 4.73874 53.8584   3
   1   2 -12 87.5209 51.2254   3
  -1   2  12 26.1082 52.2863   3
  -1  -2  12 27.5612 50.6904   3
   1  -2 -12-8.38816 57.8010   2
  -1  -2  12 87.3273 62.5756   2
  -1   2  12-47.6648 62.5993   2
   1   2 -12-33.9217 57.1720   2
  -1  -2  11 2099.05 173.258   1
  -1   2  11 1736.27 166.248   1
   1  -2 -11 2010.17 170.491   1
   1   2 -11 1983.20 168.405   1
  -1  -2  11 1947.86 162.069   3
  -1   2  11 1857.94 164.519   3
   1  -2 -11 2002.07 163.641   3
   1   2 -11 2130.20 163.217   3
   1   2 -11 1773.64 164.964   2
   1  -2 -11 1809.02 165.939   2
  -1  -2  11 2405.44 168.865   2
  -1   2  11 1954.81 166.927   2
   1  -2 -10 215.773 56.8652   1
  -1   2  10 245.323 51.0965   1
   1   2 -10 182.015 52.5193   1
  -1  -2  10 249.649 61.9962   1
   1  -2 -10 187.290 43.5419   3
   1   2 -10 259.438 44.0470   3
  -1   2  10 152.711 47.3046   3
  -1  -2  10 221.612 42.3500   3
  -1   2  10 200.679 51.2791   2
   1  -2 -10 233.555 49.7978   2
  -1  -2  10 144.894 52.5885   2
   1   2 -10 207.071 47.0138   2
  -1  -2   9 52.1384 44.5484   1
  -1   2   9 65.7763 42.3787   1
   1  -2  -9 25.2732 45.3410   1
   1   2  -9 33.6541 42.6659   1
  -1  -2   9 129.991 32.7069   3
   1  -2  -9 41.0010 36.1190   3
   1   2  -9 38.4942 33.3019   3
  -1   2   9 50.0993 36.1059   3
  -1  -2   9 36.4057 40.9408   2
  -1   2   9 82.5704 41.7527   2
   1  -2  -9 2.20245 39.1941   2
   1   2  -9 39.7600 37.3497   2
  -1   2   8 6854.63 609.045   1
   1  -2  -8 8272.66 610.551   1
   1   2  -8 8174.59 609.998   1
  -1  -2   8 8227.92 610.464   1
   1  -2  -8 8130.90 608.470   3
   1   2  -8 8093.95 607.656   3
  -1   2   8 7230.76 608.010   3
  -1  -2   8 7831.94 607.272   3
   1  -2  -8 7566.55 609.135   2
   1   2  -8 7937.30 608.799   2
  -1  -2   8 7987.07 609.147   2
  -1   2   8 7772.94 609.610   2
   1  -2  -7 36325.5 2573.96   1
  -1   2   7 30752.5 2572.77   1
  -1  -2   7 33902.9 2573.39   1
   1   2  -7 34647.4 2573.36   1
   1  -2  -7 34199.2 2572.30   3
  -1   2   7 33776.9 2572.13   3
  -1  -2   7 26608.7 2571.69   2
   1   2  -7 32909.3 2572.17   2
  -1   2   7 38442.3 2573.70   2
   1  -2  -7 35282.3 2573.03   2
  -1  -2   6 34.9792 27.5014   1
  -1   2   6 6.77882 27.3766   1
   1   2  -6-3.30745 26.7376   1
   1  -2  -6 30.0908 30.4905   1
   1   2  -6 5.56159 18.2013   3
   1  -2  -6 28.0099 22.3116   3
  -1  -2   6 44.3033 18.6872   3
  -1   2   6 45.2252 24.0924   3
  -1  -2   6 34.4798 25.9243   2
   1  -2  -6 26.4385 25.4050   2
  -1   2   6 21.7416 25.9833   2
   1   2  -6 40.5850 23.3616   2
  -1  -2   5 2800.69 189.150   1
  -1   2   5 2570.64 188.811   1
   1  -2  -5 2553.16 188.941   1
   1   2  -5 2752.23 189.029   1
  -1   2   5 3314.18 189.192   3
  -1  -2   5 2662.20 186.402   3
   1   2  -5 2726.80 186.510   3
  -1   2   5 3014.24 189.060   2
   1   2  -4 56174.9 4595.01   1
   1   2  -4 63864.8 4593.80   3
  -1  -2   4 56561.7 4593.68   3
   1  -2  -4 63939.2 4594.93   3
   1   2  -4 58760.4 4594.43   2
  -1  -2   4 58137.3 4594.58   2
   1   2  -3 760.215 64.8768   1
  -1  -2   3 799.098 64.6836   1
   1  -2  -3 622.433 65.4023   1
  -1  -2   3 832.866 62.4870   3
   1   2  -3 718.536 62.0749   3
  -1   2   3 973.408 64.9829   3
   1  -2  -3 808.835 64.5306   3
   1   2  -3 853.331 63.8270   2
  -1  -2   3 975.643 63.9158   2
  -1   2   3 535.352 63.9954   2
   1   2  -2 209165. 15004.2   2
  -1   2   2 163595. 15004.7   2
  -1  -2   2 202204. 15004.2   2
   1  -2  -2 180416. 15004.9   2
  -1  -2   2 189851. 15004.6   1
   1   2  -2 135475. 15004.3   1
   1  -2  -2 219706. 15005.1   1
  -1   2   2 220291. 15005.0   3
   1   2  -2 243954. 15003.9   3
  -1  -2   2 179494. 15003.7   3
   1   2  -1 147942. 14933.9   1
  -1  -2   1 199018. 14934.0   1
  -1  -2   1 242491. 14934.0   2
   1   2  -1 198098. 14933.8   2
   1  -2  -1 183812. 14934.9   2
   1  -2  -1 176508. 14934.5   3
  -1   2   1 214395. 14934.6   3
  -1  -2   1 181061. 14933.7   3
   1   2  -1 205101. 14933.9   3
   1  -2  -1 195994. 14934.6   1
   1   2   0 1125.03 82.1936   1
   1  -2   0 758.320 83.2938   1
  -1  -2   0 726.228 82.0129   1
   1   2   0 1286.67 82.8491   2
   1  -2   0 1266.85 83.9517   2
  -1  -2   0 1319.94 82.8172   2
   1  -2   0 1402.67 83.7596   3
  -1  -2   0 1266.62 83.3227   3
   1   2   0 1126.24 83.9405   3
  -1  -2  -1 6673.71 447.655   2
   1   2   1 4156.77 447.132   2
   1   2   1 5413.80 446.760   1
  -1  -2  -1 6718.30 446.903   1
   1  -2   1 7018.18 447.376   3
  -1   2  -1 6656.17 447.294   3
   1  -2   1 5004.25 447.312   2
  -1   2  -1 4087.94 447.242   2
   1  -2   1 5748.05 447.664   1
   1   2   1 5988.46 447.722   3
  -1  -2  -1 6789.74 447.957   3
  -1   2  -2 72213.9 5521.11   2
  -1   2  -2 78477.3 5520.81   3
   1  -2   2 79065.7 5520.96   3
   1  -2   2 66390.1 5520.95   1
   1   2   2 62637.4 5520.74   1
  -1  -2  -2 64390.1 5520.54   1
  -1  -2  -2 78815.4 5521.65   3
   1   2   2 74049.6 5521.42   3
   1  -2   2 67695.7 5521.15   2
   1   2   2 69087.3 5521.21   2
  -1  -2  -2 84371.0 5521.88   2
  -1  -2  -3 4948.59 369.125   2
   1  -2   3 5454.19 369.760   2
  -1   2  -3 3932.49 368.928   2
  -1  -2  -3 4441.33 369.580   2
  -1   2  -3 5100.59 368.154   3
   1  -2   3 4325.96 368.038   3
  -1  -2  -3 4671.51 368.914   1
  -1  -2  -3 4963.40 368.806   1
   1  -2   3 5034.47 369.043   1
   1  -2   4 9167.30 649.285   3
  -1   2  -4 7443.72 648.456   3
  -1  -2  -4 8893.46 649.493   1
  -1  -2  -5 3805.65 271.432   2
  -1   2  -5 3217.27 271.261   2
  -1  -2  -5 3543.41 272.067   2
   1  -2   5 3867.01 272.561   2
  -1  -2  -5 3729.55 270.504   3
  -1  -2  -5 3382.87 271.103   3
   1  -2   5 3559.72 270.071   3
  -1   2  -5 3195.84 270.881   1
  -1  -2  -5 3907.85 272.498   1
   1  -2   5 3580.93 271.542   1
  -1  -2  -5 2509.19 270.178   1
  -1  -2  -6 1445.93 108.660   2
  -1  -2  -6 1308.25 109.904   2
  -1   2  -6 1203.28 108.450   2
  -1  -2  -6 1345.37 107.015   3
  -1   2  -6 1357.12 106.922   3
  -1  -2  -6 1355.21 108.435   3
   1  -2   6 1581.61 111.580   1
  -1  -2  -6 1474.52 110.951   1
  -1   2  -6 1147.15 108.013   1
  -1  -2  -6 1327.75 108.825   1
  -1   2  -7 26978.4 2017.06   2
  -1   2  -7 21939.5 2016.60   2
  -1  -2  -7 24848.7 2017.51   2
  -1  -2  -7 26222.3 2016.34   3
  -1   2  -7 28190.1 2015.84   3
  -1   2  -7 24990.6 2015.95   3
  -1  -2  -7 22589.7 2016.29   3
  -1   2  -7 25461.5 2017.00   1
  -1  -2  -7 30653.8 2018.94   1
  -1   2  -7 30328.0 2018.84   1
  -1  -2  -7 27466.3 2017.15   1
  -1   2  -8 3142.02 220.440   2
  -1   2  -8 2529.72 220.276   2
  -1  -2  -8 2623.78 217.986   3
  -1   2  -8 2745.37 217.281   3
  -1  -2  -8 2212.89 218.329   3
  -1   2  -8 2573.71 217.703   3
  -1   2  -8 2429.20 219.490   1
  -1  -2  -8 3141.86 223.004   1
  -1  -2  -8 3009.68 220.351   1
  -1   2  -8 3321.58 223.348   1
  -1   2  -9 1684.62 140.223   2
  -1  -2  -9 1855.74 140.321   2
  -1   2  -9 1592.87 140.557   2
  -1  -2  -9 1554.60 141.334   2
  -1   2  -9 1698.47 135.803   3
  -1  -2  -9 1554.38 136.126   3
  -1  -2  -9 1312.95 138.452   3
  -1   2  -9 1241.19 135.314   3
  -1  -2  -9 2028.63 145.847   1
  -1   2  -9 1562.17 139.280   1
  -1   2  -9 1960.46 141.935   1
  -1  -2  -9 1944.01 140.706   1
  -1   2 -10-20.3238 48.7149   2
  -1  -2 -10 36.6103 48.5329   2
  -1   2 -10 58.1319 53.1888   2
  -1  -2 -10 5.99880 53.7676   2
  -1  -2 -10 84.2968 42.1434   3
  -1   2 -10 114.646 41.9335   3
  -1  -2 -10 59.9577 49.3181   3
  -1   2 -10 4.39103 43.2650   3
  -1  -2 -10-41.1701 58.4868   1
  -1   2 -10 10.8424 51.8603   1
  -1   2 -10 50.2789 54.0881   1
  -1  -2 -10 20.8380 50.1206   1
  -1   2 -11 140.002 58.3215   2
  -1  -2 -11 115.699 57.0686   2
  -1  -2 -11-3.23686 62.1491   2
  -1   2 -11 75.6189 60.2043   2
  -1  -2 -11 46.5560 49.8266   3
  -1   2 -11 88.4039 48.3223   3
  -1  -2 -11 67.3819 55.2292   3
  -1   2 -11 50.2942 50.0798   3
  -1   2 -11 87.8848 57.0685   1
  -1  -2 -11 27.4886 68.2104   1
  -1   2 -11 88.3149 60.3992   1
  -1  -2 -11 115.869 58.0586   1
  -1  -2 -12 96.5977 65.2907   2
  -1   2 -12 205.369 65.3066   2
  -1   2 -12 74.4740 68.5732   2
  -1   2 -12 49.0459 51.9837   3
  -1  -2 -12 131.071 57.1371   3
  -1  -2 -12-48.3347 61.2693   3
  -1   2 -12 64.7793 57.5846   3
  -1  -2 -12 22.1589 72.5736   1
  -1   2 -12 198.660 71.0568   1
  -1  -2 -12 66.7948 66.7831   1
  -1  -2 -13 1340.16 138.695   2
  -1  -2 -13 1322.42 145.767   2
  -1   2 -13 1446.19 129.866   3
  -1  -2 -13 1471.58 132.163   3
  -1  -2 -13 1348.24 137.153   3
  -1   2 -13 1327.01 133.007   3
  -1   2 -13 1386.86 137.320   1
  -1  -2 -13 1480.57 141.924   1
  -1   2 -13 1678.27 142.633   1
  -1  -2 -14 6.43951 72.4525   2
  -1   2 -14 69.0306 77.9526   2
  -1  -2 -14 92.9651 89.0241   2
  -1   2 -14-19.0951 86.2052   2
  -1   2 -14 53.6170 65.3175   3
  -1   2 -14 80.1288 67.1243   3
  -1  -2 -14 51.3583 82.1145   1
  -1   2 -14 95.0058 79.2132   1
  -1  -2 -14 100.635 83.6077   1
  -1   2 -14 63.6395 83.7670   1
  -1  -2 -15 33.7428 79.9353   2
  -1   2 -15-238.532 86.4336   2
  -1  -2 -15 13.2926 96.3610   2
  -1   2 -15-12.0493 88.7183   2
  -1  -2 -15 35.0185 73.5929   3
  -1   2 -15 48.4109 67.1639   3
  -1  -2 -15-3.56501 82.2012   3
  -1  -2 -15 111.742 88.2185   1
  -1   2 -15-36.9067 84.6184   1
  -1   2 -15-14.5236 87.2946   1
  -1  -2 -15 25.5159 87.0107   1
  -1  -2 -16 10.5504 87.1256   2
  -1   2 -16-133.760 89.8601   2
  -1   2 -16 75.6054 94.2748   2
  -1  -2 -16-32.3448 107.562   2
  -1  -2 -16 95.4184 78.7272   3
  -1   2 -16-10.4285 83.8062   3
  -1  -2 -16-7.46186 85.7999   3
  -1   2 -16 103.868 90.1713   1
  -1  -2 -16 24.1511 94.8271   1
  -1   2 -16 49.1987 96.4858   1
  -1  -2 -16 38.0772 94.6458   1
  -1  -2 -17-10.9474 93.1031   2
  -1   2 -17-46.5359 94.1734   2
  -1  -2 -17-4.79205 112.977   2
  -1   2 -17-4.37015 104.616   2
  -1   2 -17 110.160 82.5390   3
  -1  -2 -17 54.5213 84.8559   3
  -1  -2 -17 46.6370 93.3148   3
  -1   2 -17 94.8455 90.8264   3
  -1  -2 -17 59.3085 106.374   1
  -1   2 -17 23.5447 103.313   1
  -1   2 -17-23.9336 96.2396   1
  -1  -2 -17 25.0790 101.230   1
   1   3 -17-9.11247 106.714   2
   1  -3 -17 6.34131 85.5565   3
  -1   3  17-89.2099 88.4663   3
   1   3 -17-39.3715 98.9181   1
  -1   3  17 22.5147 106.147   1
   1  -3 -17 107.230 108.328   1
   1   3 -17-14.2241 109.832   1
  -1   3  17 23.9560 96.9281   2
   1   3 -17 58.3951 89.0220   2
   1  -3 -17 112.242 95.3878   2
   1  -3 -16-20.9215 86.7782   2
  -1   3  16 69.2093 92.2149   2
   1   3 -16 3.28452 82.9431   2
   1   3 -16 11.9919 92.6989   2
   1   3 -16 28.8913 70.8995   3
  -1   3  16 15.8300 81.9875   3
   1  -3 -16-30.4067 77.9491   3
   1   3 -16 47.5772 77.4235   3
   1   3 -16 41.0996 100.263   1
   1   3 -16 11.3764 92.0942   1
  -1   3  16 78.0858 98.1936   1
   1  -3 -16 31.7870 101.153   1
  -1   3  15 453.126 92.7197   2
   1   3 -15 387.322 84.3296   2
   1  -3 -15 257.395 85.1771   2
   1   3 -15 463.756 93.8602   2
  -1   3  15 386.688 81.9668   3
   1  -3 -15 223.445 80.5671   3
   1   3 -15 350.063 71.1269   3
   1   3 -15 275.068 77.0092   3
   1  -3 -15 228.362 97.3091   1
   1   3 -15 346.253 90.4263   1
  -1   3  15 461.236 96.1824   1
   1   3 -15 441.576 102.507   1
   1   3 -14 287.260 91.2804   1
   1   3 -14 126.831 68.0163   3
   1  -3 -14 245.351 70.0641   3
   1   3 -14 323.491 69.0767   3
   1   3 -14 86.7640 80.6791   1
   1  -3 -14 173.977 87.7579   1
  -1   3  14 300.975 80.9623   1
  -1   3  14 383.325 83.4606   2
   1  -3 -14 251.534 77.1402   2
  -1   3  13 318.088 75.7656   2
   1   3 -13 304.344 71.3016   2
   1   3 -13 235.678 79.2446   2
  -1   3  13 279.394 67.5068   3
   1   3 -13 335.762 64.8457   3
   1  -3 -13 302.355 65.8559   3
  -1   3  13 301.747 75.2645   1
   1   3 -13 417.192 87.1408   1
   1   3 -13 147.912 64.5610   3
   1  -3 -12 70.8993 70.9495   1
   1   3 -12 150.949 66.6376   1
  -1   3  12 126.973 65.0655   2
   1   3 -12 146.697 58.3810   2
   1  -3 -12 130.542 62.6616   2
   1   3 -12 196.858 51.9211   3
  -1   3  12 211.858 58.9621   3
   1  -3 -12 110.233 56.4974   3
   1   3 -11 2903.73 228.896   1
   1  -3 -11 2706.82 229.366   1
  -1   3  11 2784.02 227.278   1
  -1  -3  11 3328.84 231.839   1
  -1  -3  11 2817.02 227.226   2
   1   3 -11 2548.31 225.020   2
   1  -3 -11 2665.03 226.643   2
  -1   3  11 2814.09 227.546   2
   1   3 -11 2753.49 223.282   3
   1  -3 -11 2627.55 224.809   3
  -1  -3  11 2709.46 222.212   3
  -1   3  11 2892.72 225.497   3
  -1  -3  10 500.369 75.4083   1
   1  -3 -10 555.340 73.4497   1
  -1   3  10 521.906 69.0492   1
   1   3 -10 589.260 71.3387   1
   1   3 -10 567.724 65.1026   2
   1  -3 -10 493.694 68.9786   2
  -1   3  10 601.325 70.0956   2
  -1  -3  10 621.929 69.9967   2
   1  -3 -10 503.188 64.6511   3
   1   3 -10 609.355 61.8147   3
  -1   3  10 602.672 64.3077   3
  -1  -3  10 692.602 61.3898   3
  -1   3   9 9308.68 810.533   1
  -1  -3   9 12396.5 813.677   1
   1  -3  -9 11639.4 812.809   1
   1   3  -9 9944.03 811.372   1
   1   3  -9 9932.51 809.798   2
   1  -3  -9 9343.35 810.319   2
  -1   3   9 10381.2 811.152   2
  -1  -3   9 11474.4 811.107   2
  -1   3   9 9809.12 809.665   3
  -1  -3   9 9930.73 807.960   3
   1  -3  -9 10409.6 809.839   3
   1   3  -9 11627.0 809.000   3
   1   3  -8 3305.91 281.356   1
   1  -3  -8 3915.54 283.255   1
  -1  -3   8 4173.77 284.657   1
  -1   3   8 3419.29 281.642   1
  -1  -3   8 3837.91 281.182   2
   1  -3  -8 3613.29 281.416   2
  -1   3   8 2773.09 280.097   2
   1   3  -8 3551.02 280.448   2
  -1  -3   8 3761.67 278.419   3
   1  -3  -8 3475.84 280.372   3
  -1   3   8 3458.93 280.241   3
   1   3  -7 147.240 34.4545   1
   1  -3  -7 176.774 34.0647   1
  -1  -3   7 94.8804 35.9262   1
  -1   3   7 156.679 34.8682   1
   1   3  -7 141.654 30.7984   2
  -1   3   7 109.864 33.0751   2
   1  -3  -7 133.822 33.4872   2
  -1  -3   7 102.874 31.0825   2
  -1   3   7 108.201 30.8779   3
   1  -3  -7 123.886 30.4164   3
   1   3  -7 127.823 24.8162   3
  -1  -3   6 75.2418 30.8507   1
   1   3  -6 104.517 28.8444   1
  -1   3   6 111.150 28.9863   1
   1  -3  -6 61.6453 30.1043   1
  -1  -3   6 89.4929 25.9468   2
  -1   3   6 74.3158 28.6069   2
   1  -3  -6 130.523 26.8580   3
  -1  -3   6 104.731 21.1238   3
  -1   3   6 91.5220 26.8551   3
   1   3  -6 101.005 21.3030   3
  -1  -3   5 70854.1 5567.77   1
  -1   3   5 73434.6 5568.09   1
   1  -3  -5 78327.2 5567.90   1
   1   3  -5 64909.0 5567.35   1
   1   3  -5 67302.0 5566.63   2
  -1   3   5 70305.3 5567.57   2
   1  -3  -5 65290.2 5567.00   3
  -1  -3   5 74368.5 5565.77   3
  -1   3   5 68456.4 5567.41   3
   1   3  -5 82025.5 5565.96   3
   1   3  -4 5808.44 393.131   1
   1   3  -4 5240.21 391.927   2
  -1  -3   4 5773.80 392.275   2
  -1   3   4 5306.18 393.134   2
   1   3  -4 5432.60 390.867   3
  -1  -3   4 4120.74 390.582   3
  -1  -3   3 95760.2 6933.74   2
   1   3  -3 96641.8 6933.68   2
   1  -3  -3 88918.7 6934.60   2
  -1  -3   3 83572.2 6932.85   3
  -1   3   3 97376.8 6934.64   3
  -1  -3   3 71616.4 6933.94   1
   1   3  -3 93817.1 6934.38   1
   1  -3  -3 86117.3 6934.46   1
  -1   3   3 99505.4 6935.22   1
   1   3  -3 94018.6 6932.85   3
   1   3  -2 159838. 9889.70   2
  -1  -3   2 153011. 9889.68   2
   1  -3  -2 129961. 9890.84   2
  -1   3   2 161433. 9891.03   3
  -1   3   2 161710. 9891.11   1
   1  -3  -2 135158. 9890.74   1
   1   3  -2 109027. 9890.03   1
  -1  -3   2 133100. 9890.25   1
  -1  -3   2 100879. 9889.07   3
   1  -3  -2 155317. 9890.96   3
   1   3  -1 7285.91 491.294   3
  -1  -3   1 5750.79 490.947   1
   1   3  -1 7082.20 491.126   1
  -1  -3   1 6624.05 490.544   2
   1  -3  -1 6650.17 492.678   2
  -1   3   1 6738.69 492.214   2
  -1  -3   1 4737.72 490.772   3
   1  -3  -1 6695.94 491.931   1
  -1   3   1 6936.82 492.098   1
   1  -3  -1 6984.64 492.051   3
  -1   3   0-0.52413 13.2708   3
  -1  -3   0 5.99451 9.68075   2
   1   3   0-9.08762 10.1320   2
  -1  -3   0 0.63797 3.83996   1
  -1   3   0 8.01864 13.1815   1
   1  -3   0 1.19105 12.7110   1
   1  -3   0 11.5220 10.5031   3
   1   3   0 32.9511 13.0657   3
  -1  -3   0-0.94230 12.8572   3
   1  -3   0 1.17641 14.9184   2
  -1   3   0 20.3539 14.8945   2
  -1  -3  -1 69214.7 6175.92   3
   1   3   1 71829.2 6176.00   3
  -1  -3  -1 89500.3 6175.14   1
   1   3   1 62844.4 6175.02   1
  -1   3  -1 82964.3 6176.04   2
   1  -3   1 67679.8 6175.68   2
   1   3   1 95645.5 6176.03   2
  -1  -3  -1 100491. 6176.27   2
  -1   3  -1 96074.2 6176.38   1
   1  -3   1 92951.8 6176.36   1
   1  -3   1 74498.5 6175.55   3
  -1   3  -1 86189.0 6175.77   3
  -1  -3  -2 140.217 22.7444   2
  -1   3  -2 145.815 22.1752   2
   1  -3   2 151.121 21.0127   2
  -1  -3  -2 129.238 21.5577   2
  -1  -3  -2 162.226 21.5981   1
   1  -3   2 170.799 21.4200   1
  -1   3  -2 170.101 22.3722   1
  -1  -3  -2 169.481 24.9295   3
  -1   3  -2 237.371 19.6190   3
   1  -3   2 148.968 20.2480   3
  -1  -3  -2 220.471 21.5202   3
  -1  -3  -2 151.768 19.8981   1
  -1   3  -3 170.624 27.5039   2
   1  -3   3 271.171 27.9612   2
   1  -3   3 191.204 24.6960   1
  -1  -3  -3 232.519 27.0255   1
  -1  -3  -3 176.271 26.2677   2
   1  -3   3 196.465 22.9183   3
  -1   3  -3 282.178 24.5618   3
  -1  -3  -3 198.504 24.6135   1
  -1  -3  -3 135.810 27.7621   2
  -1  -3  -3 236.272 24.4573   3
   1  -3   4 74469.5 5617.31   3
  -1   3  -4 76090.3 5616.61   3
  -1  -3  -4 75778.9 5617.27   1
  -1   3  -4 64849.8 5617.05   1
   1  -3   5 17137.8 1774.33   2
  -1   3  -5 22902.8 1775.53   2
   1  -3   5 23629.0 1775.49   1
  -1   3  -5 20618.3 1774.74   1
  -1  -3  -5 26175.0 1775.53   2
   1   3   5 22462.2 1775.11   2
   1  -3   5 21709.6 1773.91   3
   1   3   5 25940.3 1775.24   3
  -1  -3  -5 25031.2 1775.11   3
   1   3   5 26909.7 1775.81   1
   1  -3   6 276.070 41.4488   2
  -1   3  -6 279.363 38.5897   2
   1  -3   6 342.229 43.1938   1
  -1   3  -6 226.902 37.6337   1
  -1  -3  -6 245.937 36.9454   2
   1   3   6 197.981 37.4495   2
  -1   3  -6 261.698 36.0639   3
   1   3   6 280.141 34.8356   3
  -1  -3  -6 264.144 35.3011   3
  -1  -3  -6 228.045 36.7923   1
   1   3   6 220.760 37.2797   1
   1  -3   7 1589.97 147.696   2
  -1   3  -7 1750.82 147.662   2
   1  -3   7 2307.12 151.497   1
  -1  -3  -7 1805.75 147.595   2
   1  -3   7 1624.59 145.240   3
  -1   3  -7 1857.16 147.215   3
  -1  -3  -7 1812.07 146.114   3
  -1  -3  -7 1789.02 147.004   1
  -1  -3  -8 963.789 96.5753   2
  -1   3  -8 991.584 94.8924   2
  -1  -3  -8 1388.24 99.0830   1
  -1   3  -8 1012.81 93.8061   2
  -1  -3  -8 1159.44 94.6474   2
  -1  -3  -8 1091.32 95.4219   3
  -1   3  -8 878.236 90.9718   3
  -1  -3  -8 1122.52 91.6619   3
  -1   3  -8 993.686 90.0010   3
  -1  -3  -8 1010.25 94.0485   1
  -1   3  -9 6312.06 496.948   2
  -1  -3  -9 7193.73 499.150   1
  -1   3  -9 7262.94 496.653   2
  -1  -3  -9 5388.64 495.233   3
  -1   3  -9 5966.77 494.569   3
  -1   3  -9 5958.19 493.077   3
  -1  -3  -9 6533.06 494.862   3
  -1  -3  -9 6569.35 496.165   1
  -1   3 -10 723.374 78.5643   2
  -1  -3 -10 763.668 83.9922   1
  -1   3 -10 710.085 75.9467   2
  -1   3 -10 530.808 71.5597   3
  -1  -3 -10 705.343 76.4508   3
  -1   3 -10 677.179 67.4169   3
  -1  -3 -10 569.194 70.5869   3
  -1  -3 -10 669.633 75.5821   1
  -1   3 -11 4491.35 389.817   2
  -1  -3 -11 4276.15 390.098   2
  -1  -3 -11 5964.80 394.295   1
  -1  -3 -11 5377.87 390.284   2
  -1   3 -11 5019.04 389.353   2
  -1  -3 -11 4560.78 389.147   3
  -1   3 -11 3962.98 386.578   3
  -1  -3 -11 5192.75 387.917   3
  -1   3 -11 5057.62 386.421   3
  -1  -3 -11 5308.22 389.957   1
  -1   3 -12 60.4841 67.9606   2
  -1  -3 -12 77.3705 75.2095   1
  -1  -3 -12 97.5956 67.3348   2
  -1   3 -12 86.1368 62.5952   2
  -1   3 -12-68.5344 57.6864   3
  -1  -3 -12 61.6185 65.0312   3
  -1   3 -12 70.2329 52.5275   3
  -1  -3 -12 25.3870 56.8106   3
  -1  -3 -12 27.2599 67.7391   1
  -1  -3 -13-11.7812 86.6270   1
  -1  -3 -13-12.3145 66.7348   2
  -1   3 -13 28.3715 64.0449   3
  -1  -3 -13-83.4160 62.8902   3
  -1   3 -13-6.99318 58.0968   3
  -1  -3 -13-29.6799 78.6662   2
  -1  -3 -14 344.088 92.7042   2
  -1   3 -14 455.414 94.5549   2
  -1  -3 -14 694.043 105.095   1
  -1  -3 -14 379.613 86.3744   2
  -1   3 -14 372.897 85.8044   2
  -1  -3 -14 401.717 85.8931   3
  -1   3 -14 388.138 79.3175   3
  -1   3 -14 476.028 75.1950   3
  -1  -3 -14 412.309 90.9037   1
  -1  -3 -15 410.434 103.243   2
  -1   3 -15 311.516 90.8380   2
  -1  -3 -15 357.872 94.1573   1
  -1   3 -15 192.598 86.7545   2
  -1  -3 -15 356.725 85.4689   2
  -1  -3 -15 196.240 88.1487   3
  -1   3 -15 296.649 78.2695   3
  -1   3 -15 281.507 74.3955   3
  -1  -3 -15 200.881 77.9474   3
  -1  -3 -15 418.638 93.6815   1
  -1   3 -16 29.2697 93.6917   2
  -1  -3 -16-55.7815 105.039   2
  -1  -3 -16 28.1473 95.9182   1
  -1   3 -16 3.85918 90.5655   1
  -1   3 -16 100.769 91.3474   2
  -1  -3 -16-38.9384 86.8541   2
  -1  -3 -16 132.824 89.6323   3
  -1  -3 -16 3.13169 79.0812   3
  -1   3 -16 3.79444 96.1119   1
  -1  -3 -16 98.8996 97.7984   1
  -1   3 -17 60.9324 103.232   2
  -1  -3 -17 67.4389 114.897   2
  -1  -3 -17 104.404 101.347   1
  -1   3 -17 67.9948 100.234   1
  -1   3 -17-52.4425 100.146   2
  -1  -3 -17 234.762 98.7913   2
  -1   3 -17 71.6730 90.9942   3
  -1  -3 -17 55.2346 94.8521   3
  -1  -3 -17 102.712 102.708   1
  -1   3 -17 86.5130 104.755   1
  -1   3 -17 143.265 81.4690   3
  -1  -3 -17 16.2739 87.1637   3
   1   4 -17 112.985 96.9237   1
   1   4 -17 119.463 90.6212   2
  -1   4  17-48.2692 99.2980   2
   1  -4 -17 156.856 96.5302   2
   1   4 -17 58.8403 108.713   2
   1  -4 -17 64.5762 86.0259   3
  -1   4  17 329.630 91.6536   3
   1   4 -17 86.7121 78.5012   3
   1   4 -17-3.94088 102.447   1
   1  -4 -17 144.480 108.866   1
  -1   4  17 288.439 106.805   1
   1   4 -16-4.32286 100.444   2
   1   4 -16 52.3765 91.8815   1
  -1   4  16 38.7817 90.3923   2
   1   4 -16 58.6802 83.1508   2
   1  -4 -16 38.6886 85.9709   2
   1   4 -16 43.0950 78.2655   3
   1  -4 -16 12.4092 80.3694   3
   1   4 -16-7.64988 70.7689   3
  -1   4  16-121.201 81.0234   3
   1  -4 -16-11.9346 99.3176   1
   1   4 -16-118.150 96.2853   1
  -1   4  16 147.669 97.5407   1
   1   4 -15 79.1297 87.8341   2
   1   4 -15 100.743 98.0532   1
   1  -4 -15 165.350 80.3936   2
   1   4 -15 102.179 75.5347   2
  -1   4  15 50.3341 84.8697   2
   1   4 -15 103.661 73.2607   3
   1  -4 -15 92.0008 75.3076   3
   1   4 -15 104.913 62.9488   3
  -1   4  15 83.2547 74.2116   3
  -1   4  15 67.8261 81.6000   1
   1  -4 -15 64.8004 91.0197   1
   1   4 -15 178.924 87.9606   1
   1   4 -14 25.0170 85.9679   1
  -1   4  14-3.43088 78.2425   2
   1  -4 -14-90.1694 75.5233   2
   1   4 -14 10.6918 64.3683   3
   1   4 -14 80.9241 63.5218   3
  -1   4  14 28.7167 75.5256   1
   1  -4 -14 14.5253 85.4505   1
   1   4 -14-31.3002 76.6153   1
   1   4 -13 39.9217 70.5540   2
   1   4 -13 35.4995 81.9100   1
   1   4 -13 78.3065 57.1856   3
  -1   4  13-37.3836 71.5912   1
  -1   4  13 72.6277 66.3453   3
   1   4 -13 96.4306 55.9718   3
   1  -4 -13 8.04537 60.9166   3
   1  -4 -13-15.2778 69.2887   2
   1   4 -13 69.0344 63.8691   2
  -1   4  13-19.5310 71.1566   2
   1   4 -12 855.597 103.070   2
   1  -4 -12 933.395 101.408   2
   1   4 -12 910.393 98.2148   2
   1   4 -12 763.231 93.8430   3
   1   4 -12 987.456 92.9931   3
  -1   4  12 1017.06 100.097   3
   1  -4 -12 991.255 96.9892   3
   1  -4 -12 1315.63 111.466   1
   1   4 -12 898.673 103.871   1
   1   4 -11 1493.92 135.808   2
   1   4 -11 1136.76 128.713   3
   1  -4 -11 1531.89 134.909   2
  -1   4  11 1497.61 134.485   2
   1   4 -11 1433.71 131.854   2
  -1   4  11 1404.59 134.166   1
   1  -4 -11 1571.25 138.121   1
   1   4 -11 1632.54 137.179   1
   1  -4 -11 1546.01 132.453   3
  -1   4  11 1616.04 133.090   3
   1   4 -11 1594.92 128.846   3
   1   4 -11 1851.12 141.610   1
   1   4 -10 390.841 48.4024   3
  -1   4  10 387.316 53.8956   3
   1  -4 -10 437.494 55.0770   3
  -1   4  10 342.359 58.5811   1
   1  -4 -10 345.881 63.3266   1
   1   4 -10 389.359 61.4082   1
   1   4 -10 291.533 54.1207   2
   1  -4 -10 360.852 57.4770   2
  -1   4  10 241.855 57.7221   2
   1  -4  -9 1089.51 98.0326   3
   1   4  -9 1173.28 94.3049   3
  -1   4   9 1188.85 98.6922   3
  -1  -4   9 1130.98 93.8919   3
  -1  -4   9 1438.55 105.874   1
   1   4  -9 1124.74 100.690   1
   1  -4  -9 947.214 100.615   1
  -1   4   9 1044.29 99.5808   1
   1   4  -9 976.438 97.1750   2
   1  -4  -9 1100.22 100.460   2
  -1  -4   9 965.789 98.5952   2
  -1   4   9 1164.26 101.084   2
   1  -4  -8 4413.71 360.029   3
  -1   4   8 4457.48 359.973   3
  -1   4   8 3589.10 359.970   1
   1  -4  -8 4890.38 361.653   1
  -1  -4   8 5237.85 363.655   1
   1   4  -8 4674.85 361.191   1
  -1   4   8 4522.02 361.428   2
  -1  -4   8 4853.79 360.602   2
   1   4  -8 4873.06 359.645   2
   1  -4  -7 4410.38 350.251   3
  -1  -4   7 4435.34 347.800   3
   1   4  -7 4675.26 348.057   3
  -1   4   7 4299.27 350.029   3
   1  -4  -7 4408.44 351.125   1
   1   4  -7 4520.44 350.978   1
  -1   4   7 4002.65 350.743   1
  -1  -4   7 5105.04 352.742   1
   1   4  -7 4343.25 349.314   2
  -1   4   7 4442.08 350.906   2
  -1  -4   7 4616.38 350.032   2
  -1   4   6 12289.1 962.837   3
   1  -4  -6 13649.4 963.200   3
  -1  -4   6 12609.2 960.670   3
   1   4  -6 12824.8 961.008   3
  -1   4   6 10933.5 962.941   1
   1   4  -6 12572.4 963.320   1
   1  -4  -6 13201.0 963.404   1
  -1  -4   6 13799.7 964.459   1
   1  -4  -6 11794.7 962.987   2
  -1   4   6 12059.4 963.186   2
  -1  -4   6 11251.3 962.147   2
  -1   4   5 18679.6 1193.75   3
   1  -4  -5 17537.2 1193.08   3
   1   4  -5 13770.2 1190.38   3
  -1  -4   5 13258.2 1190.29   3
   1  -4  -5 16607.7 1193.09   1
  -1  -4   5 18003.3 1194.03   1
   1   4  -5 16271.2 1192.98   1
  -1   4   5 16862.0 1193.69   1
   1   4  -5 16094.4 1191.81   2
   1  -4  -5 16703.9 1193.09   2
  -1   4   4 11295.9 834.991   3
  -1  -4   4 10355.4 832.492   3
   1   4  -4 10035.0 832.412   3
   1   4  -4 11136.9 833.625   2
  -1  -4   4 12427.0 834.020   2
   1   4  -4 12289.3 834.988   1
  -1  -4   3 36245.9 3229.69   3
   1  -4  -3 43705.5 3231.92   1
   1   4  -3 45560.6 3231.70   1
  -1  -4   3 60059.7 3232.82   1
   1   4  -3 44900.2 3230.69   2
  -1  -4   3 50366.4 3230.95   2
   1  -4  -3 50668.0 3232.68   2
  -1  -4   2 74441.7 4921.69   2
   1   4  -2 53160.7 4921.45   2
  -1   4   2 70356.8 4923.41   2
   1  -4  -2 54371.1 4922.95   2
  -1  -4   2 68667.2 4921.21   3
   1  -4  -2 53024.6 4922.74   3
   1  -4  -2 62368.4 4922.87   1
  -1   4   2 70031.0 4923.16   1
  -1  -4   2 69531.7 4922.71   1
   1   4  -2 53933.2 4922.16   1
  -1  -4   1 46634.0 78.3141   3
   1  -4  -1 46293.2 114.582   2
  -1   4   1 46075.6 116.182   2
  -1   4   1 41332.8 104.296   3
   1  -4  -1 48774.6 113.118   3
   1   4  -1 37735.2 65.0722   1
  -1   4   1 43906.4 108.563   1
   1  -4  -1 44837.4 105.846   1
  -1  -4   0 63056.3 4294.83   2
  -1  -4   0 54582.5 4295.29   3
  -1  -4   0 64023.5 4294.69   2
  -1   4   0 56070.5 4295.50   2
   1  -4   0 47599.0 4295.29   2
   1  -4   0 61481.5 4295.57   3
  -1   4   0 56614.2 4295.37   3
  -1  -4   0 46722.1 4294.92   3
  -1   4   0 52425.9 4295.54   1
   1  -4   0 47975.4 4295.41   1
   1  -4   1 131200. 9064.66   3
   1   4   1 126792. 9064.72   2
  -1  -4  -1 130296. 9064.65   2
   1   4   1 147103. 9065.34   3
  -1  -4  -1 133844. 9065.16   3
  -1   4  -1 113431. 9064.89   2
   1  -4   1 111105. 9064.90   2
  -1  -4  -1 114152. 9063.82   1
   1   4   1 98932.4 9063.81   1
  -1   4  -1 133306. 9064.75   3
  -1   4  -1 119412. 9065.12   1
   1  -4   1 94495.5 9064.77   1
   1   4   2 8233.97 564.661   2
  -1  -4  -2 7889.37 564.380   2
  -1  -4  -2 7667.70 564.548   3
   1   4   2 7680.12 564.711   3
   1  -4   2 6616.42 564.243   1
  -1   4  -2 5936.53 564.128   1
   1  -4   2 7867.47 563.755   3
  -1   4  -2 7894.48 563.701   3
   1  -4   2 6831.04 564.100   2
  -1   4  -2 7287.54 564.195   2
   1   4   2 7930.16 563.927   1
  -1  -4  -2 6228.25 563.355   1
   1   4   3 5765.64 460.986   1
  -1  -4  -3 4924.03 460.388   1
  -1  -4  -3 6451.88 461.655   2
   1  -4   3 6456.14 461.788   2
   1  -4   3 6770.94 460.883   3
  -1   4  -3 7117.74 460.857   3
  -1   4  -3 5446.71 461.021   2
   1  -4   3 4906.33 461.187   1
   1   4   4 39078.9 2576.23   2
  -1  -4  -4 34464.3 2575.60   3
   1   4   4 40462.0 2576.15   3
   1  -4   4 31560.5 2574.27   3
  -1   4  -4 32199.9 2574.41   3
  -1  -4  -4 31020.8 2574.79   1
  -1   4  -4 29692.8 2575.25   1
  -1   4  -5 1952.27 159.061   2
   1  -4   5 2390.92 160.191   2
  -1   4  -5 1983.43 158.600   1
   1  -4   5 1163.59 157.822   1
  -1  -4  -5 2349.78 159.823   2
   1   4   5 2283.64 159.817   2
   1  -4   5 1368.68 156.696   3
   1   4   5 2712.62 160.436   1
   1   4   5 2350.33 159.501   3
   1  -4   6 320.069 49.4285   1
  -1   4  -6 434.963 47.9426   1
   1   4   6 409.061 49.1237   1
  -1  -4  -6 463.279 47.8432   1
   1  -4   6 473.957 51.3995   2
  -1   4  -6 403.293 50.3462   2
  -1  -4  -6 544.027 47.3688   3
   1   4   6 464.533 47.6420   3
   1   4   6 448.277 47.8607   2
  -1  -4  -6 403.474 49.2718   2
  -1   4  -7 144.852 37.1845   2
   1  -4   7-22.7523 36.6879   2
  -1   4  -7-4.09006 30.7761   1
   1  -4   7 57.1273 44.9240   1
  -1  -4  -7 36.3864 37.3078   2
   1   4   7 31.8493 34.1259   2
   1  -4   7 37.6154 31.4518   3
  -1   4  -7 52.9132 26.1645   3
  -1  -4  -7 121.650 32.0855   3
   1   4   7 20.5852 31.8558   3
  -1  -4  -7 138.005 35.2236   1
   1   4   7 60.3752 36.4804   1
  -1   4  -8 8834.69 732.991   2
  -1   4  -8 8668.96 732.507   1
  -1  -4  -8 9795.46 733.536   2
   1   4   8 9649.80 733.396   2
  -1   4  -8 11045.6 733.205   3
   1   4   8 9608.38 732.471   3
  -1  -4  -8 8674.52 731.713   3
   1   4   8 10117.0 733.903   1
  -1  -4  -8 8879.23 732.399   1
  -1   4  -9 222.202 52.3991   2
  -1   4  -9 68.5104 47.3461   1
  -1   4  -9 247.772 50.2262   2
  -1  -4  -9 173.023 52.2087   2
  -1   4  -9 267.397 51.6897   3
   1   4   9 268.196 47.3623   3
  -1   4  -9 206.140 40.5670   3
  -1  -4  -9 260.614 45.5695   3
   1   4   9 340.438 54.2159   1
  -1  -4  -9 268.598 50.5094   1
  -1   4  -9 236.794 55.8737   1
  -1   4 -10 2489.83 208.195   2
  -1   4 -10 2276.75 206.889   1
  -1  -4 -10 2655.81 208.281   2
  -1   4 -10 2789.04 207.191   2
  -1   4 -10 2597.91 207.124   3
  -1  -4 -10 2471.31 204.830   3
  -1   4 -10 2272.27 201.974   3
  -1   4 -10 2674.76 211.247   1
  -1  -4 -10 2656.56 207.804   1
  -1   4 -11 2343.77 192.814   2
  -1   4 -11 1914.12 188.803   1
  -1  -4 -11 2649.82 197.068   1
  -1   4 -11 2436.50 190.615   2
  -1   4 -11 2412.49 188.217   3
  -1  -4 -11 1988.47 189.319   3
  -1  -4 -11 2172.11 186.537   3
  -1   4 -11 2255.65 185.331   3
  -1   4 -11 2140.92 191.822   1
  -1  -4 -11 2428.93 192.171   1
  -1   4 -12 956.061 105.522   2
  -1  -4 -12 1250.24 113.655   1
  -1   4 -12 1087.57 102.671   2
  -1  -4 -12 875.594 101.942   3
  -1   4 -12 882.871 98.0116   3
  -1   4 -12 827.271 94.9084   3
  -1  -4 -12 1002.37 98.6218   3
  -1  -4 -12 809.745 102.984   1
  -1  -4 -13 366.934 85.6468   2
  -1   4 -13 181.931 73.0563   1
  -1  -4 -13 207.868 91.0910   1
  -1  -4 -13 261.116 73.9711   2
  -1   4 -13 284.470 68.2536   3
  -1   4 -13 231.381 60.8198   3
  -1   4 -13 148.953 77.8062   1
  -1   4 -14 310.128 92.0324   2
  -1  -4 -14 287.776 91.6397   2
  -1   4 -14 333.710 81.6608   1
  -1  -4 -14 473.079 103.552   1
  -1   4 -14 309.516 84.7905   2
  -1  -4 -14 340.197 83.2941   2
  -1   4 -14 355.020 78.7064   3
  -1  -4 -14 337.270 83.3827   3
  -1   4 -14 456.978 70.2355   3
  -1  -4 -14 396.596 76.5327   3
  -1  -4 -14 283.834 87.0251   1
  -1   4 -14 385.239 89.8397   1
  -1   4 -15 27.8841 85.6319   2
  -1  -4 -15 4.12378 92.9549   2
  -1  -4 -15-69.8173 100.721   1
  -1   4 -15 22.2985 82.0915   1
  -1   4 -15-13.6864 83.4513   2
  -1  -4 -15 58.1695 81.4905   2
  -1  -4 -15-18.3960 82.0439   3
  -1   4 -15 12.6007 74.8994   3
  -1   4 -15-5.17827 67.5026   3
  -1  -4 -15-18.3291 74.6935   3
  -1  -4 -15-69.1177 91.1712   1
  -1   4 -15 93.3502 89.3077   1
  -1   4 -16 79.2471 94.6373   2
  -1  -4 -16 23.3771 106.607   2
  -1  -4 -16-52.2141 96.0992   1
  -1   4 -16 58.0688 87.5612   1
  -1   4 -16 89.5428 89.3028   2
  -1  -4 -16 46.2846 89.5420   2
  -1  -4 -16 96.4408 89.1460   3
  -1  -4 -16-82.7668 81.9239   3
  -1   4 -16 87.1803 75.8404   3
  -1  -4 -16 140.038 97.8147   1
  -1   4 -16 45.7012 93.0136   1
  -1  -4 -17 91.9795 112.473   2
  -1   4 -17 225.880 105.228   2
  -1  -4 -17 229.505 104.990   1
  -1   4 -17 200.501 96.3140   1
  -1   4 -17 294.679 101.657   2
  -1  -4 -17 102.209 97.7436   2
  -1  -4 -17 64.0558 97.2441   3
  -1   4 -17 134.726 106.561   3
  -1   4 -17 146.290 80.0274   3
  -1  -4 -17 39.6331 87.7458   3
  -1  -4 -17 176.917 105.332   1
  -1   4 -17 157.793 101.558   1
   1   5 -17 67.4285 107.088   2
   1   5 -17-4.19106 100.403   1
   1   5 -17 47.4592 90.0555   2
  -1   5  17 97.2209 99.3896   2
   1  -5 -17 7.03994 91.0471   2
   1   5 -17 12.1831 78.8142   3
  -1   5  17 3.42076 89.2950   3
   1   5 -17 50.0093 76.0106   3
   1  -5 -17 68.9591 86.1678   3
  -1   5  17 27.0815 106.349   1
   1   5 -17-19.8226 100.832   1
   1  -5 -17 49.9287 99.0021   1
   1   5 -16 17.1624 100.896   2
   1   5 -16-72.6872 90.8591   1
   1  -5 -16-47.5666 85.2043   2
   1   5 -16-116.486 80.7336   2
  -1   5  16 98.2388 91.4572   2
   1   5 -16 19.9996 72.8117   3
  -1   5  16 57.0213 81.5631   3
   1   5 -16-19.7596 69.0958   3
   1  -5 -16 15.8166 79.6584   3
   1   5 -16-11.4589 94.0051   1
  -1   5  16 86.6247 88.5935   1
   1  -5 -16 88.8060 92.8210   1
   1   5 -15 32.5537 94.6218   2
   1   5 -15 77.3892 84.0907   1
   1   5 -15 125.788 75.8586   2
  -1   5  15 65.3321 83.6176   2
   1  -5 -15 62.0192 79.2927   2
   1   5 -15 72.2548 71.0795   3
   1  -5 -15 94.0438 74.5120   3
  -1   5  15 85.0814 73.7483   3
   1   5 -15 64.4602 64.4574   3
   1   5 -15 113.476 86.1473   1
  -1   5  15 143.489 82.2712   1
   1  -5 -15 244.855 88.4881   1
   1   5 -14 422.257 96.5213   1
  -1   5  14 308.747 82.8619   2
   1  -5 -14 273.651 80.0532   2
   1   5 -14 267.284 70.3068   3
   1  -5 -14 263.677 76.1019   3
  -1   5  14 301.891 77.1715   3
   1   5 -14 251.735 66.9883   3
   1   5 -14 334.603 87.2198   1
  -1   5  14 280.582 81.8453   1
   1  -5 -14 385.592 83.6075   1
   1   5 -13 16.4453 74.6927   2
   1   5 -13 3.95459 81.9026   1
   1   5 -13-49.4733 58.7391   3
   1  -5 -13-44.8334 70.2578   1
  -1   5  13-53.1865 68.6386   1
   1  -5 -13-9.28943 69.9627   2
   1   5 -13 120.103 65.5946   2
  -1   5  13 25.7974 70.1949   2
   1   5 -13 81.7825 55.8304   3
   1  -5 -13 24.7867 61.3339   3
  -1   5  12 146.666 58.2450   3
   1   5 -12-231.991 50.6293   3
   1  -5 -12 135.546 58.0399   3
   1   5 -12 174.560 58.5992   2
   1   5 -12-307.622 57.8153   3
   1   5 -12 64.0296 64.8252   2
   1   5 -12 161.842 65.9615   1
   1  -5 -12 66.2946 65.3270   1
   1   5 -11 470.013 67.4871   2
   1   5 -11 439.420 76.6304   1
   1  -5 -11 310.126 65.7551   2
  -1   5  11 340.092 65.0271   2
   1   5 -11 359.914 59.4578   2
   1   5 -11 275.597 54.4646   3
   1   5 -11 337.059 51.3605   3
   1  -5 -11 345.867 61.1128   3
  -1   5  11 315.175 60.4775   3
   1  -5 -11 281.409 67.6429   1
  -1   5  11 414.763 65.4332   1
   1   5 -11 480.734 68.4779   1
   1   5 -10 3371.54 303.561   2
   1   5 -10 4075.63 308.098   1
   1   5 -10 3930.43 302.279   2
  -1   5  10 4092.97 305.092   2
   1   5 -10 3225.69 299.436   3
   1  -5 -10 3806.81 302.430   3
  -1   5  10 3743.42 302.239   3
   1   5 -10 4304.45 299.924   3
   1  -5 -10 3880.42 304.835   1
   1   5 -10 3823.18 303.989   1
  -1   5  10 3639.01 303.507   1
   1   5  -9 1292.94 113.777   2
   1   5  -9 1507.96 119.490   1
  -1   5   9 1377.05 116.100   2
   1   5  -9 1374.53 112.273   2
   1   5  -9 1158.47 108.928   3
   1  -5  -9 1279.52 115.849   1
  -1   5   9 1207.50 113.359   1
   1   5  -9 1340.85 115.205   1
   1  -5  -9 1354.54 112.548   3
  -1   5   9 1274.60 112.872   3
   1   5  -8 4697.27 349.620   2
  -1   5   8 4482.62 350.842   2
   1  -5  -8 4510.47 350.553   2
   1   5  -8 5224.27 353.910   1
   1   5  -8 3971.25 349.885   2
   1  -5  -8 4473.33 350.221   3
  -1   5   8 4483.87 350.022   3
   1   5  -8 4428.72 347.043   3
   1   5  -8 4441.39 350.871   1
   1  -5  -8 4575.81 351.310   1
  -1   5   8 3941.78 350.503   1
   1   5  -7 10.2530 33.1157   2
   1   5  -7 28.3452 24.3589   3
   1   5  -7 22.3580 29.5426   2
   1  -5  -7 33.7251 34.3540   2
   1   5  -7 17.5302 34.6080   1
  -1   5   7 23.9780 34.0100   1
   1  -5  -7 89.7574 34.2875   1
   1   5  -7 108.981 38.7590   1
   1   5  -7 70.9379 22.1265   3
  -1   5   7 64.6462 32.0348   3
   1  -5  -7 81.0510 33.1335   3
   1   5  -6 332.544 36.1529   3
   1   5  -6 455.722 45.5512   1
  -1   5   6 320.768 45.6531   1
   1  -5  -6 405.278 44.0192   2
   1  -5  -6 438.425 43.4611   1
   1   5  -6 544.513 48.4458   1
   1  -5  -6 435.243 43.2020   3
   1   5  -6 331.028 35.3210   3
  -1   5   6 400.456 42.9516   3
   1   5  -5 1595.94 146.146   2
   1   5  -5 1951.54 149.158   1
   1   5  -5 1890.03 144.112   3
   1   5  -5 1798.64 147.414   1
   1  -5  -5 1752.87 148.473   1
  -1   5   5 1747.12 147.534   1
   1  -5  -5 1960.66 147.818   3
   1   5  -5 1936.49 143.708   3
  -1   5   5 2112.06 148.889   3
   1  -5  -5 1811.90 148.075   2
  -1   5   5 1766.98 147.929   2
   1   5  -5 1676.20 145.801   2
  -1   5   4 41214.6 3685.28   2
   1   5  -4 50694.9 3684.38   2
   1  -5  -4 48890.6 3685.79   2
   1   5  -4 49215.7 3683.00   3
   1  -5  -4 51533.4 3686.01   3
  -1   5   4 48737.4 3685.77   3
  -1   5   4 42966.4 3685.22   1
   1   5  -4 51699.0 3685.53   1
   1   5  -4 47099.0 3684.50   2
   1   5  -4 46184.4 3683.05   3
   1   5  -3 6501.81 474.988   1
   1   5  -3 6421.69 473.719   2
   1   5  -3 7317.17 475.803   1
   1  -5  -3 5100.09 474.780   1
   1   5  -3 5678.99 473.950   2
  -1  -5   2 18924.3 1754.64   3
  -1   5   2 21829.7 1756.49   1
   1  -5  -2 22259.4 1756.43   1
   1  -5  -2 21313.4 1756.54   3
   1   5  -2 28225.9 1755.09   2
  -1  -5   2 22652.4 1754.88   3
  -1   5   2 24026.8 1757.06   2
   1   5  -2 24260.3 1754.83   2
   1  -5  -2 22213.6 1756.78   2
   1   5  -2 26094.9 1756.08   1
   1   5  -2 25554.5 1756.12   1
  -1   5   1 16955.9 622.606   3
   1  -5  -1 16613.0 622.400   3
  -1  -5   1 6725.38 618.235   2
  -1  -5   1 16927.8 620.499   3
   1   5  -1 18399.8 620.025   1
  -1   5   1 17075.4 622.800   2
   1  -5  -1 17822.5 623.000   2
  -1   5   1 20623.3 623.080   1
   1  -5  -1 15530.1 622.000   1
  -1  -5   1 7593.87 618.233   2
  -1  -5   1 20985.3 620.508   3
   1   5  -1 14174.3 619.833   1
  -1  -5   0 328.704 19.9581   3
   1   5   0 301.720 20.1920   3
   1  -5   0 227.507 21.6836   2
  -1  -5   0 106.176 13.6687   1
  -1   5   0 199.508 21.0508   2
  -1   5   0 178.977 20.0038   3
   1  -5   0 140.565 20.3405   3
  -1   5   0 235.907 22.0639   1
   1  -5   0 157.986 20.8406   1
  -1  -5   0 303.554 16.8419   2
   1   5   0 273.938 17.1783   2
   1   5   1 19082.1 1338.76   2
  -1  -5  -1 18051.4 1338.56   2
  -1  -5  -1 17676.4 1339.15   3
   1   5   1 18043.3 1339.10   3
  -1   5  -1 17811.2 1339.01   2
   1  -5   1 13762.5 1338.72   2
   1   5   1 18015.0 1337.78   1
  -1  -5  -1 20561.5 1337.92   1
   1  -5   1 15592.0 1339.10   1
  -1   5  -1 16250.6 1339.14   1
  -1   5  -1 14420.4 1338.49   3
   1  -5   1 15229.1 1338.51   3
   1   5   2 31371.6 2038.67   2
  -1  -5  -2 32033.1 2038.70   2
  -1  -5  -2 26591.1 2038.67   3
   1  -5   2 28079.5 2038.45   2
  -1   5  -2 23535.0 2038.05   2
  -1   5  -2 29606.2 2038.97   1
   1  -5   2 22233.7 2038.13   1
  -1  -5  -2 26704.4 2037.48   1
   1   5   2 24104.0 2037.35   1
   1  -5   2 24783.3 2037.51   3
  -1   5  -2 26906.3 2037.58   3
   1   5   3 1248.00 93.6892   3
   1  -5   3 997.291 93.6692   2
  -1   5  -3 1262.15 93.1568   2
  -1  -5  -3 1271.92 92.5110   1
   1   5   3 1090.27 92.2859   1
  -1   5  -3 1084.29 91.1108   3
   1  -5   3 1104.25 92.0963   3
  -1  -5  -3 1233.97 93.6610   2
   1   5   4 4330.71 372.121   2
  -1   5  -4 4763.69 371.070   3
   1  -5   4 4530.22 372.770   1
  -1   5  -4 4249.83 372.034   1
   1  -5   4 4571.36 370.923   3
  -1  -5  -4 5918.47 373.127   3
  -1  -5  -4 5298.15 371.877   1
  -1  -5  -5 4010.98 262.652   3
   1   5   5 3440.69 262.162   3
   1   5   5 4073.08 263.414   2
  -1   5  -5 3953.01 260.952   3
   1  -5   5 3536.66 262.979   2
  -1   5  -5 3423.63 262.319   2
   1  -5   5 4432.74 262.594   3
   1   5   5 3719.66 262.115   1
  -1   5  -5 3123.86 262.098   1
   1  -5   5 3731.18 263.106   1
   1  -5   6 9028.24 683.066   1
  -1   5  -6 7135.19 681.347   1
   1  -5   6 6130.90 681.122   2
  -1   5  -6 9271.51 682.478   2
   1   5   6 8958.33 681.991   1
  -1  -5  -6 9396.77 681.989   1
   1   5   6 10729.5 683.079   3
  -1  -5  -6 9546.09 682.819   2
   1   5   6 10001.1 683.167   2
   1   5   7 65.0489 37.1115   2
  -1  -5  -7 53.6747 36.5462   2
   1  -5   7 95.8741 40.8001   1
  -1   5  -7 60.4273 36.7258   1
   1  -5   7 44.8426 42.3326   2
  -1   5  -7 37.4222 39.3812   2
  -1   5  -7 80.6270 26.3799   3
  -1  -5  -7 127.011 34.8899   3
   1   5   7 44.9375 33.0719   3
  -1  -5  -7 39.6340 34.9804   1
   1   5   7 107.548 38.5427   1
  -1  -5  -8 71.0519 42.9878   2
   1   5   8 115.556 41.9751   2
  -1   5  -8 69.2944 40.1113   1
   1  -5   8 123.399 52.4249   1
  -1   5  -8 101.265 46.6032   2
   1  -5   8 73.9023 44.9799   2
   1  -5   8 98.7470 35.4592   3
  -1   5  -8 92.0040 31.9389   3
  -1  -5  -8 36.7446 37.7114   3
   1   5   8 83.2861 39.1681   3
   1   5   8 26.8401 41.7922   1
  -1  -5  -8 66.3374 40.0666   1
   1   5   9 670.213 71.7040   2
  -1  -5  -9 728.487 72.3778   2
  -1   5  -9 651.643 71.1867   2
  -1   5  -9 668.256 71.2333   1
  -1   5  -9 641.396 72.2369   2
  -1   5  -9 528.423 63.2968   3
   1   5   9 633.494 69.8037   3
  -1   5  -9 578.367 62.9113   3
  -1  -5  -9 661.079 67.5022   3
   1   5   9 573.773 73.7029   1
  -1   5  -9 736.426 77.9831   1
  -1  -5  -9 622.520 71.2433   1
  -1  -5 -10 6231.16 519.647   2
   1   5  10 6629.93 520.904   2
  -1   5 -10 7311.15 520.613   2
  -1   5 -10 5898.51 519.663   1
  -1   5 -10 6272.43 520.747   2
  -1   5 -10 7574.93 520.625   3
  -1  -5 -10 5364.22 517.966   3
   1   5  10 7167.39 520.001   3
  -1   5 -10 6881.78 516.877   3
  -1   5 -10 6770.98 523.009   1
   1   5  10 6583.43 521.331   1
  -1  -5 -10 7176.44 520.669   1
  -1  -5 -11 245.030 61.2037   2
  -1   5 -11 145.452 60.5434   2
  -1   5 -11 147.688 59.0051   1
  -1   5 -11 179.109 63.0790   2
  -1   5 -11 209.004 62.6114   3
  -1  -5 -11 40.2680 54.7154   3
  -1   5 -11 101.689 45.2413   3
  -1   5 -11 179.077 64.8787   1
  -1  -5 -11 145.266 64.3772   1
  -1   5 -12 1214.09 113.637   2
  -1  -5 -12 1330.12 122.074   1
  -1   5 -12 1046.88 115.521   2
  -1   5 -12 1147.85 111.610   3
  -1  -5 -12 952.527 111.201   3
  -1  -5 -12 1059.39 107.773   3
  -1   5 -12 1058.81 103.218   3
  -1  -5 -12 931.318 112.727   1
  -1   5 -13 18.1483 71.2241   2
  -1  -5 -13-31.3865 72.7135   2
  -1   5 -13-60.1167 71.2489   1
  -1  -5 -13-19.5908 87.6193   1
  -1  -5 -13-49.1467 85.8562   2
  -1   5 -13-333.800 80.8790   3
  -1  -5 -13-23.9106 76.9532   3
  -1   5 -13-380.986 62.5230   3
  -1   5 -13 59.3438 80.1437   1
  -1   5 -14-9.62295 79.0403   2
  -1  -5 -14 4.14858 95.7243   1
  -1   5 -14-70.3203 75.0314   1
  -1   5 -14 15.0510 84.0334   2
  -1  -5 -14-35.8506 79.4927   3
  -1   5 -14 80.3740 78.8842   3
  -1  -5 -14 23.8091 71.1582   3
  -1   5 -14 2.37039 63.2113   3
  -1   5 -14 25.0958 82.8681   1
  -1  -5 -14 10.3359 82.6177   1
  -1   5 -15 47.3311 84.0471   2
  -1  -5 -15 41.3725 81.7806   2
  -1  -5 -15 139.551 102.543   1
  -1   5 -15 14.7115 79.2402   1
  -1   5 -15 95.1155 89.4387   2
  -1  -5 -15 8.31022 89.9698   2
  -1   5 -15 28.5963 86.1805   3
  -1  -5 -15 52.4209 87.2557   3
  -1   5 -15 78.4009 67.7672   3
  -1  -5 -15-3.10890 76.3127   3
  -1  -5 -15 86.9031 89.8710   1
  -1   5 -15-3.75004 88.9090   1
  -1  -5 -16 67.4328 87.4757   2
  -1   5 -16 35.6709 90.8198   2
  -1  -5 -16 95.7224 106.647   1
  -1   5 -16 84.2290 87.0776   1
  -1   5 -16 141.199 96.1037   2
  -1  -5 -16-8.63934 99.2239   2
  -1  -5 -16-19.4735 90.3544   3
  -1   5 -16 37.9184 95.3880   3
  -1  -5 -16-19.4020 83.4952   3
  -1   5 -16-50.6606 72.5325   3
  -1   5 -16 42.9394 96.1740   1
  -1  -5 -16 132.483 99.3247   1
  -1   5 -17-44.5914 101.969   2
  -1  -5 -17 154.220 95.4414   2
  -1  -5 -17 70.9481 103.437   1
  -1   5 -17-43.5994 93.3937   1
  -1  -5 -17-58.4361 116.088   2
  -1   5 -17-4.32740 105.510   2
  -1  -5 -17-4.05989 96.6245   3
  -1   5 -17-52.0607 102.787   3
  -1  -5 -17-3.35012 89.0078   3
  -1  -5 -17-15.7217 105.389   1
  -1   5 -17-27.6984 102.878   1
  -1   6  17 293.794 103.251   2
   1  -6 -17 113.401 93.4981   2
   1   6 -17 330.206 94.0310   2
   1   6 -17 134.377 101.000   1
   1   6 -17 393.183 110.798   2
   1   6 -17 5.90965 79.8641   3
  -1   6  17 60.2170 88.6578   3
   1   6 -17 122.567 77.8717   3
   1  -6 -17 59.0976 86.5983   3
  -1   6  17 99.4315 107.222   1
   1  -6 -17 169.223 103.160   1
   1   6 -17 206.559 104.999   1
  -1   6  16 274.320 95.2816   2
   1   6 -16 141.284 85.6879   2
   1  -6 -16 116.497 87.3300   2
   1   6 -16 186.163 93.7619   1
   1   6 -16 349.244 102.265   2
   1   6 -16 185.068 75.3310   3
   1   6 -16 298.390 72.9663   3
  -1   6  16 264.643 84.1399   3
   1  -6 -16 254.415 87.1843   3
   1  -6 -16 311.520 97.5543   1
  -1   6  16 102.600 89.7695   1
   1   6 -16 183.762 95.3537   1
   1   6 -15 213.019 80.0891   2
  -1   6  15 179.585 89.1875   2
   1  -6 -15 125.321 80.6867   2
   1   6 -15 159.054 85.9563   1
   1   6 -15 157.296 95.2708   2
   1  -6 -15 154.840 77.6425   3
  -1   6  15 176.797 78.0627   3
   1   6 -15 113.030 63.2417   3
   1   6 -15 205.514 88.6823   1
  -1   6  15 102.176 84.3650   1
   1  -6 -15-49.7919 86.6198   1
   1   6 -15 233.290 70.3469   3
   1   6 -14 29.5587 79.4598   1
  -1   6  14-33.9866 75.0950   3
   1   6 -14-28.5127 62.7315   3
   1  -6 -14-94.8776 72.4719   3
   1   6 -14 75.5259 63.8098   3
   1   6 -14 108.359 82.1691   1
   1  -6 -14-13.5668 81.0676   1
  -1   6  14 115.481 75.8960   1
  -1   6  14-31.5880 80.4139   2
   1  -6 -14 6.31344 73.1698   2
   1   6 -14-66.4882 71.2762   2
   1   6 -13 126.885 64.6213   2
  -1   6  13 32.6800 74.4139   2
   1  -6 -13 48.0861 69.4576   2
   1   6 -13 160.903 75.6231   1
   1   6 -13 127.547 81.4253   2
   1   6 -13 77.4747 57.3431   3
  -1   6  13 130.093 70.5660   1
   1  -6 -13 163.954 73.7724   1
   1   6 -13 146.835 76.8306   1
   1   6 -13 173.947 57.4408   3
   1  -6 -12-24.1367 57.6547   3
  -1   6  12 39.1272 58.7307   3
   1   6 -12-27.0241 49.2073   3
   1   6 -12 30.3673 52.6829   3
   1   6 -12-29.5091 72.1769   2
   1  -6 -12-63.5778 66.3365   1
   1   6 -12-12.2663 66.0843   1
   1   6 -12 12.4874 57.5691   2
   1   6 -11 1456.91 125.733   2
  -1   6  11 1453.26 130.478   2
   1   6 -11 1508.14 136.879   1
   1   6 -11 1246.39 132.062   2
   1   6 -11 1405.79 122.567   3
  -1   6  11 1261.25 125.998   3
   1   6 -11 1709.67 121.350   3
   1  -6 -11 1322.57 126.193   3
   1   6 -11 1385.97 129.444   1
   1  -6 -11 1267.56 129.899   1
  -1   6  11 1426.21 129.759   1
   1  -6 -10 157.423 56.7373   2
  -1   6  10 216.117 56.1201   2
   1   6 -10 258.796 49.3811   2
   1   6 -10 202.064 62.0148   1
   1   6 -10-13.5849 58.2208   2
   1   6 -10 243.086 44.0551   3
   1   6 -10 213.679 57.5081   1
  -1   6  10 295.978 55.8054   1
   1  -6 -10 246.645 57.7667   1
   1   6 -10 256.825 42.0239   3
  -1   6  10 277.220 51.3469   3
   1  -6 -10 283.110 52.9494   3
   1   6  -9 73.2227 52.3106   1
   1   6  -9 106.587 47.7857   2
  -1   6   9 99.4165 45.7157   1
   1  -6  -9 30.1101 45.5284   1
   1   6  -9 55.3880 45.6474   1
   1  -6  -9 71.0712 41.1052   3
  -1   6   9 57.1102 41.4544   3
   1  -6  -9 108.796 45.9621   2
   1   6  -9 133.768 43.4868   2
  -1   6   8 7046.15 623.619   2
   1   6  -8 8616.84 623.101   2
   1  -6  -8 8262.76 624.411   2
   1   6  -8 9379.88 627.032   1
   1   6  -8 7529.94 624.013   2
   1   6  -8 6547.28 620.763   3
  -1   6   8 8518.94 624.052   3
   1   6  -8 8278.34 620.695   3
   1  -6  -8 8270.74 623.995   3
   1  -6  -8 8327.89 624.430   1
  -1   6   8 8435.60 624.769   1
   1   6  -8 8486.29 624.939   1
  -1   6   7 5297.84 459.123   2
   1   6  -7 6108.90 458.230   2
   1  -6  -7 5732.91 459.451   2
   1   6  -7 6044.54 461.394   1
   1   6  -7 5453.58 458.999   2
  -1   6   7 5563.01 459.218   3
   1  -6  -7 6178.35 459.609   3
   1   6  -7 6571.08 456.167   3
  -1   6   7 5808.15 459.693   1
   1  -6  -7 6213.60 459.772   1
   1   6  -7 5894.97 459.704   1
   1   6  -7 5434.43 456.052   3
   1   6  -6 3878.03 273.370   1
   1  -6  -6 3709.87 271.530   3
  -1   6   6 3442.61 271.353   3
   1   6  -6 3571.85 267.424   3
   1   6  -6 3444.28 267.530   3
  -1   6   6 3102.09 271.404   1
   1  -6  -6 3829.48 272.750   1
   1   6  -6 3749.68 271.652   1
   1  -6  -6 3411.32 271.497   2
  -1   6   5 2112.16 173.892   2
   1   6  -5 2185.66 171.548   2
   1  -6  -5 2127.91 174.010   2
   1   6  -5 2415.01 174.010   1
   1   6  -5 2217.50 172.837   2
   1   6  -5 2700.76 169.937   3
  -1   6   5 2510.35 175.053   3
   1   6  -5 1931.06 168.987   3
  -1   6   5 1518.74 172.654   1
   1   6  -5 2539.90 174.145   1
   1  -6  -5 2074.84 173.171   1
   1   6  -4 952.146 53.2657   1
  -1   6   4 779.483 54.9713   1
   1  -6  -4 892.261 54.6814   3
   1   6  -4 733.925 49.2368   2
   1   6  -4 770.680 48.4680   2
   1  -6  -4 954.169 54.9267   2
  -1   6   4 808.344 53.1987   2
   1   6  -3 2463.78 168.137   2
   1   6  -3 2785.40 169.980   1
   1   6  -3 2240.02 167.598   2
   1   6  -3 2385.07 169.471   1
  -1   6   3 2148.72 170.160   3
  -1  -6   2 98858.0 7541.52   3
  -1  -6   2 100015. 7541.42   3
   1   6  -2 102614. 7541.26   2
   1  -6  -2 96300.4 7543.40   2
   1   6  -2 94982.4 7542.30   1
   1  -6  -2 84565.4 7542.85   1
  -1   6   2 95507.4 7543.11   1
   1   6  -2 89268.4 7542.40   1
  -1  -6   1 25972.9 1896.14   1
   1   6  -1 20759.0 1895.84   1
   1  -6  -1 26513.2 1897.65   2
  -1  -6   1 24824.3 1895.43   2
  -1   6   1 31684.9 1898.13   2
   1   6  -1 21607.2 1895.42   2
   1  -6  -1 27725.6 1897.46   1
  -1   6   1 24399.9 1897.21   1
   1  -6  -1 30058.1 1897.82   3
   1   6  -1 30646.1 1896.51   3
  -1  -6   1 27332.2 1896.35   3
  -1  -6   0 53367.4 4463.96   1
  -1   6   0 62632.3 4465.82   1
   1  -6   0 49970.5 4465.45   1
  -1  -6   0 55359.5 4464.37   2
   1   6   0 55025.5 4464.45   2
   1  -6   0 62096.6 4465.79   2
  -1   6   0 55445.4 4465.56   2
   1   6   0 66741.7 4464.01   1
  -1   6   0 61768.7 4465.65   3
   1  -6   0 63783.6 4465.69   3
  -1  -6   0 49361.9 4464.95   3
   1   6   0 59671.3 4465.22   3
  -1  -6  -1 2295.05 178.833   3
   1   6   1 2095.26 178.817   3
   1   6   1 2671.56 177.284   1
  -1  -6  -1 2302.90 178.069   2
   1   6   1 2403.78 178.348   2
  -1   6  -1 1907.88 178.488   2
   1  -6   1 2265.07 179.009   2
  -1   6  -1 1994.64 178.152   3
   1  -6   1 2076.94 178.120   3
  -1  -6  -1 2312.72 177.032   1
   1  -6   1 2429.04 179.383   1
  -1   6  -1 2282.49 179.140   1
   1  -6   2 580.452 48.6817   3
  -1  -6  -2 472.287 47.5852   1
   1   6   2 641.937 47.7104   1
  -1  -6  -2 581.583 49.6132   2
   1   6   2 632.761 50.1244   2
   1  -6   2 604.707 49.9009   2
  -1   6  -2 568.038 50.3781   2
   1  -6   2 603.544 50.5038   1
  -1   6  -2 585.250 48.2493   3
  -1  -6  -3 58.6986 21.0917   3
   1   6   3 18.4451 21.8207   3
  -1   6  -3 62.6346 20.5675   2
   1   6   3 24.8431 16.4954   1
  -1  -6  -3 52.4247 18.5140   1
   1  -6   3 66.3157 15.9527   3
  -1   6  -3 107.503 15.7249   3
  -1   6  -3 66.8585 20.7580   1
   1  -6   3 54.2253 21.0140   2
  -1  -6  -4 14753.3 1022.29   3
   1   6   4 14872.9 1022.29   3
  -1  -6  -4 11858.5 1020.82   1
  -1   6  -4 13281.3 1020.15   3
   1  -6   4 15086.7 1020.83   3
  -1   6  -4 12772.6 1021.67   1
  -1  -6  -4 14169.7 1021.91   2
   1   6   4 14550.1 1022.42   2
   1  -6   5 62.3231 30.3483   2
  -1   6  -5 91.1013 27.3881   2
  -1  -6  -5 68.5583 28.5034   2
   1   6   5 126.242 30.0571   2
  -1  -6  -5 100.335 28.4431   3
   1  -6   5 124.863 22.7816   3
  -1   6  -5 97.4589 22.7906   3
  -1   6  -5 107.095 29.2638   1
   1  -6   5 84.0380 30.5965   1
   1   6   5 150.410 28.3361   1
   1   6   6 371.315 44.2809   2
  -1  -6  -6 373.298 45.0708   2
  -1  -6  -6 370.322 42.7571   3
   1   6   6 379.684 43.2208   3
   1  -6   6 294.408 38.7637   3
  -1   6  -6 441.714 44.7039   1
   1  -6   6 412.992 46.0499   1
   1   6   6 310.666 41.9518   1
  -1  -6  -6 251.262 41.5743   1
   1  -6   6 283.986 45.8267   2
  -1   6  -6 299.668 43.9156   2
  -1  -6  -7 855.557 80.3794   2
   1   6   7 826.499 81.2491   2
  -1  -6  -7 801.127 79.1687   3
   1   6   7 889.417 80.1675   3
   1  -6   7 992.841 84.9369   2
  -1   6  -7 926.466 81.6127   2
  -1   6  -7 894.560 75.8044   3
  -1   6  -7 775.079 79.5098   1
   1  -6   7 859.554 83.3522   1
   1   6   7 827.539 80.0383   1
  -1  -6  -7 1071.76 81.4277   1
   1  -6   8 6915.38 560.346   2
  -1   6  -8 7503.57 561.346   2
  -1  -6  -8 6949.05 559.538   3
   1   6   8 7881.87 560.546   3
  -1  -6  -8 7785.55 560.504   2
   1   6   8 7349.11 560.968   2
   1  -6   8 6625.36 557.979   3
  -1   6  -8 7168.20 557.363   3
  -1   6  -8 6239.78 559.214   1
   1  -6   8 8750.42 564.138   1
   1   6   8 6543.89 559.455   1
  -1  -6  -8 7426.23 560.234   1
  -1   6  -9 274.928 59.0570   2
   1   6   9 396.803 55.6700   3
  -1  -6  -9 299.631 50.5777   3
   1   6   9 332.600 57.0974   2
  -1  -6  -9 367.063 57.4832   2
   1  -6   9 349.601 50.3970   3
  -1   6  -9 279.245 44.9216   3
   1  -6   9 379.939 67.7680   1
  -1   6  -9 310.270 54.2637   1
   1   6   9 372.386 59.6629   1
   1  -6   9 335.992 60.8732   2
  -1  -6  -9 324.256 58.0269   1
  -1   6 -10 65.6302 55.9749   2
   1   6  10 71.6550 49.6954   3
  -1   6 -10-165.137 43.1501   3
  -1  -6 -10 14.5798 48.0083   3
  -1  -6 -10 47.3360 53.0986   2
  -1   6 -10 91.9181 56.4340   2
   1   6  10 150.958 57.2393   2
  -1   6 -10 57.2594 41.5388   3
  -1   6 -10 94.3977 53.0654   1
  -1  -6 -10 31.4483 54.7989   1
   1   6  10 32.8725 55.5341   1
  -1   6 -10 137.822 63.7260   1
  -1   6 -11 1222.23 118.079   2
  -1   6 -11 1048.57 105.822   3
   1   6  11 1159.25 113.559   3
  -1  -6 -11 1178.68 113.333   3
   1   6  11 1129.71 116.014   2
  -1   6 -11 1301.79 114.032   2
  -1  -6 -11 1271.95 116.112   2
  -1   6 -11 1055.12 106.761   3
  -1   6 -11 1233.66 114.676   1
  -1  -6 -11 1245.29 117.608   1
  -1   6 -11 1393.77 125.350   1
   1   6  11 1409.10 119.823   1
  -1   6 -12 254.773 57.2362   3
   1   6  12 248.350 74.9300   2
  -1   6 -12 296.776 71.5125   2
  -1   6 -12 361.922 57.4628   3
  -1   6 -12 304.036 75.2831   2
   1   6  12 272.419 77.4958   1
  -1  -6 -12 216.639 73.3362   1
  -1  -6 -13 156.514 73.0854   3
  -1   6 -13 219.942 60.9627   3
  -1   6 -13 313.976 74.8661   2
  -1  -6 -13 155.268 77.3800   2
  -1  -6 -13 90.7585 75.6638   3
  -1   6 -13 193.806 59.2624   3
  -1  -6 -13 270.342 91.0920   1
  -1   6 -13 376.373 74.9141   1
  -1  -6 -13 206.208 89.0710   2
  -1   6 -13 122.934 79.9543   1
  -1  -6 -14 300.703 96.9557   2
  -1   6 -14 374.411 93.9964   2
  -1  -6 -14 367.107 81.0448   3
  -1   6 -14 408.790 72.4024   3
  -1   6 -14 450.032 88.4968   2
  -1  -6 -14 421.674 88.3554   2
  -1  -6 -14 434.831 91.0421   3
  -1   6 -14 365.574 88.3054   3
  -1  -6 -14 688.596 108.238   1
  -1   6 -14 459.420 84.6989   1
  -1   6 -14 284.671 91.6734   1
  -1  -6 -14 444.400 91.3014   1
  -1  -6 -15 113.017 97.7521   2
  -1   6 -15 27.6293 88.8529   2
  -1  -6 -15 148.667 79.1089   3
  -1   6 -15 37.0353 67.0476   3
  -1  -6 -15 37.8310 86.5888   2
  -1   6 -15 171.638 84.8914   2
  -1   6 -15 108.175 86.7547   3
  -1  -6 -15 87.6234 86.5322   3
  -1   6 -15 51.7385 81.0760   1
  -1  -6 -15 82.8461 102.334   1
  -1  -6 -15 105.010 90.7945   1
  -1   6 -15-15.0724 90.7398   1
  -1   6 -16 16.5519 97.1906   2
  -1   6 -16 140.828 72.2237   3
  -1  -6 -16 101.810 85.8148   3
  -1   6 -16 56.8539 91.6190   2
  -1   6 -16-11.1262 94.5566   3
  -1  -6 -16 63.2897 91.4931   3
  -1  -6 -16-4.55807 109.504   1
  -1   6 -16 92.2138 90.2666   1
  -1   6 -16 23.5033 101.055   1
  -1  -6 -16 113.554 97.0519   1
   1   7 -16 78.5953 90.5175   2
   1   7 -16 23.0177 66.8221   3
  -1   7  16-49.2703 83.2253   3
   1  -7 -16-32.2467 84.1197   3
   1   7 -16-41.4555 83.7102   2
  -1   7  16-3.84269 91.9085   2
   1  -7 -16 120.957 88.7035   2
   1   7 -16-8.36437 77.4542   3
   1   7 -16 16.2343 92.9559   1
  -1   7  16-47.4651 88.7672   1
   1  -7 -16-81.7835 94.3813   1
   1   7 -16 142.035 98.5024   1
   1   7 -15 595.155 104.265   2
   1  -7 -15 637.841 94.1051   3
   1   7 -15 549.107 80.5850   3
  -1   7  15 597.885 94.4295   3
   1  -7 -15 645.802 98.3297   2
  -1   7  15 755.055 104.352   2
   1   7 -15 559.164 89.9256   3
   1   7 -15 684.932 101.565   1
  -1   7  15 690.577 100.585   1
   1  -7 -15 616.951 102.878   1
   1   7 -15 714.218 107.442   1
  -1   7  14 66.3274 74.4737   3
   1  -7 -14-3.03096 72.7539   3
   1   7 -14-75.4528 61.0609   3
  -1   7  14-65.9297 78.2762   2
   1   7 -14 65.8552 72.3146   2
   1   7 -14 22.5443 62.0793   3
   1   7 -14-59.3267 79.0949   1
   1  -7 -14-37.4366 82.7973   1
  -1   7  14 151.900 76.7956   1
   1   7 -14-117.599 83.7205   1
   1   7 -13 7.00819 79.3953   2
   1   7 -13 7.59822 55.9616   3
  -1   7  13-3.01942 68.7872   3
   1  -7 -13-8.69178 67.9953   3
   1   7 -13-26.7007 64.2807   2
  -1   7  13-6.62145 72.7400   2
   1   7 -13 49.0368 56.5565   3
   1   7 -13 7.02362 76.0440   1
   1  -7 -13 48.4279 73.6563   1
  -1   7  13-13.3976 69.5761   1
   1   7 -13 36.0359 76.0694   1
   1  -7 -12 77.2103 61.9928   3
   1   7 -12 67.9827 46.9191   3
   1   7 -12-12.3300 58.6809   2
  -1   7  12 25.1151 66.0291   2
   1   7 -12 5.48649 48.6072   3
   1   7 -12 42.0865 70.6574   2
   1  -7 -12 6.08377 67.5332   1
   1   7 -12 83.1705 70.0270   1
   1   7 -11 2030.46 182.969   2
   1   7 -11 2187.02 177.925   2
   1  -7 -11 2041.00 181.447   2
   1  -7 -11 2160.25 180.551   3
  -1   7  11 2099.55 178.964   3
   1   7 -11 2363.02 174.106   3
   1   7 -11 2051.14 173.891   3
   1   7 -11 2148.48 183.077   1
   1  -7 -11 2102.69 181.785   1
   1   7 -11 2163.21 182.021   1
  -1   7  11 1999.21 180.020   1
   1   7 -10 641.205 75.6590   2
   1   7 -10 692.937 68.6991   2
   1  -7 -10 576.010 72.9134   2
  -1   7  10 566.413 72.7980   2
  -1   7  10 556.414 69.1192   3
   1  -7 -10 521.989 69.1205   3
   1  -7 -10 614.670 73.5976   1
   1   7 -10 509.583 74.5202   1
  -1   7  10 550.714 71.5016   1
   1   7 -10 668.265 74.4863   1
   1   7 -10 530.293 60.2432   3
  -1   7   9 14944.3 1152.41   1
   1   7  -9 16320.0 1152.97   1
   1  -7  -9 16025.8 1152.54   1
  -1   7   9 13952.2 1151.92   2
   1  -7  -9 14844.9 1151.92   2
   1   7  -9 15993.7 1150.98   2
  -1   7   9 13695.8 1151.53   3
   1   7  -9 13664.0 1147.80   3
   1  -7  -9 15519.7 1152.03   3
   1   7  -9 15087.1 1152.71   1
   1   7  -9 15603.8 1152.51   2
   1  -7  -8-2.11484 38.2298   3
   1   7  -8-26.9398 42.9141   2
   1   7  -8 20.5883 26.1236   3
   1   7  -8 41.4730 34.5331   2
  -1   7   8-4.55083 39.6955   2
   1  -7  -8 112.132 40.9809   2
  -1   7   8 10.6315 37.3891   3
   1   7  -8-23.4048 22.8928   3
   1  -7  -8-51.2256 41.5587   1
   1   7  -8-26.8128 41.8883   1
  -1   7   8-29.6519 40.0593   1
   1   7  -8-9.37632 40.7675   1
   1  -7  -7 338.642 44.8717   3
   1   7  -7 333.125 45.7557   1
   1   7  -7 294.438 37.1314   3
   1   7  -7 309.544 40.6791   2
  -1   7   7 376.730 46.0400   2
   1  -7  -7 331.006 46.5613   2
   1   7  -7 370.267 44.8336   2
   1  -7  -7 352.654 50.2502   1
   1   7  -7 339.614 32.0307   3
  -1   7   7 301.572 47.2758   3
  -1   7   7 284.327 46.4100   1
   1   7  -7 305.495 45.6237   1
   1   7  -6 41.9241 14.6190   3
  -1   7   6 69.6933 33.0374   2
   1  -7  -6 17.8228 32.3580   2
   1  -7  -6 18.6726 30.8673   1
   1   7  -6 76.1203 32.5757   1
  -1   7   6 17.3826 32.6742   1
  -1   7   6 63.7902 31.9761   3
   1   7  -6 32.4380 14.5549   3
   1   7  -6 30.8069 31.7565   1
   1   7  -5 30037.9 2703.44   2
   1  -7  -5 33893.2 2705.13   2
   1   7  -5 31807.3 2703.17   2
  -1   7   5 29746.1 2704.75   2
   1   7  -5 37933.8 2701.58   3
   1  -7  -5 36283.7 2704.93   1
   1  -7  -5 34263.7 2705.37   3
   1   7  -5 35190.8 2705.07   1
   1   7  -5 34700.7 2704.98   1
  -1   7   5 35025.0 2704.85   1
  -1   7   4 24100.0 1990.84   1
  -1   7   4 23680.5 1990.55   2
   1   7  -4 27454.9 1988.98   2
   1  -7  -4 25738.2 1991.08   2
   1  -7  -4 25629.5 1990.49   1
   1  -7  -4 26812.3 1991.38   3
  -1   7   4 23213.6 1990.63   3
   1   7  -4 27343.4 1989.34   2
  -1  -7   3 25451.4 2156.08   3
  -1   7   3 35815.3 2160.07   3
   1  -7  -3 36253.8 2159.96   3
   1   7  -3 31583.9 2157.02   2
  -1  -7   3 23859.9 2156.18   3
   1  -7  -3 34325.3 2159.97   2
   1   7  -3 34391.4 2158.76   1
   1   7  -3 40089.8 2157.38   2
  -1   7   3 28633.2 2159.17   2
   1   7  -3 40685.2 2159.73   1
   1   7  -2 4350.76 338.188   2
  -1  -7   2 4465.47 338.320   2
   1  -7  -2 3644.43 340.167   1
   1   7  -2 4288.81 339.566   1
  -1  -7   2 5557.28 340.600   1
  -1   7   2 5047.02 341.790   3
   1   7  -2 4442.82 338.616   3
  -1  -7   2 4045.43 338.562   3
   1   7  -1 14289.4 1026.21   2
   1  -7  -1 14831.7 1028.53   2
  -1  -7   1 14898.8 1026.24   2
  -1  -7   1 12304.6 1026.76   1
   1  -7  -1 15039.4 1028.37   1
  -1   7   1 14470.7 1028.20   1
   1   7  -1 11148.3 1026.62   1
  -1  -7   1 13434.5 1027.18   3
   1   7  -1 9712.93 1026.76   3
  -1  -7   0 5042.74 322.179   3
   1   7   0 5402.91 322.437   3
   1   7   0 4076.38 320.278   1
  -1   7   0 4672.54 322.669   1
   1   7   0 4558.21 321.026   2
   1  -7   0 4790.20 322.597   2
  -1   7   0 4182.08 322.383   2
   1  -7   0 4342.78 322.278   3
   1  -7   0 4543.95 322.795   1
  -1  -7   0 3976.25 320.387   1
   1  -7   1 25130.0 1938.01   1
   1   7   1 28114.9 1936.34   1
  -1  -7  -1 21511.1 1936.79   2
   1   7   1 26612.5 1937.27   2
  -1   7  -1 24622.2 1937.68   2
   1  -7   1 27833.4 1938.03   2
  -1   7  -1 25059.0 1937.45   3
   1  -7   1 27337.7 1937.53   3
  -1  -7  -1 23750.8 1936.17   1
  -1  -7  -1 21941.1 1937.50   3
   1   7   2 24719.6 2203.37   2
  -1  -7  -2 29142.4 2203.57   2
   1   7   2 29260.0 2204.29   3
  -1   7  -2 29329.2 2203.79   2
   1  -7   2 23686.7 2203.31   2
  -1  -7  -2 27640.9 2202.57   1
   1   7   2 31761.6 2202.88   1
   1  -7   2 30544.9 2203.42   3
  -1   7  -2 30909.4 2203.31   3
  -1   7  -3 3252.79 266.351   3
   1   7   3 3548.21 267.091   1
  -1  -7  -3 3658.92 267.039   1
   1   7   3 3710.13 268.972   3
  -1  -7  -3 3795.18 268.858   3
   1  -7   3 3195.48 267.570   2
  -1   7  -3 3623.86 268.611   1
   1  -7   3 3116.85 266.406   3
   1  -7   4 62.1298 19.1078   3
  -1  -7  -4 77.0569 24.7565   2
   1   7   4 91.8341 25.7599   2
  -1  -7  -4 60.9677 27.0804   3
   1   7   4 85.8131 24.4606   3
   1  -7   4 58.8487 26.9364   1
  -1   7  -4 110.068 26.4873   1
  -1  -7  -4 83.0289 25.1342   1
  -1   7  -4 64.5865 17.9873   3
  -1   7  -5 22859.9 1894.09   3
   1  -7   5 26607.7 1894.69   3
  -1  -7  -5 27922.9 1896.84   2
   1   7   5 27435.6 1896.99   2
  -1  -7  -5 26101.4 1896.62   3
   1   7   5 25156.9 1896.51   3
  -1   7  -5 25171.3 1895.76   2
   1  -7   5 27576.6 1897.16   2
  -1   7  -5 18878.3 1895.39   1
   1  -7   5 24628.3 1896.65   1
   1   7   5 21843.9 1895.26   1
   1   7   6 207.224 42.7579   2
  -1  -7  -6 421.776 45.2666   2
  -1  -7  -6 352.050 43.6553   3
   1  -7   6 350.381 46.0756   1
  -1   7  -6 315.425 43.3708   1
  -1   7  -6 295.374 43.2262   2
   1  -7   6 374.012 46.8549   2
   1   7   6 280.960 41.1555   1
  -1  -7  -6 364.187 43.3456   1
   1  -7   6 378.462 42.0192   3
  -1  -7  -7 2737.96 215.731   2
   1   7   7 2728.42 216.077   2
  -1  -7  -7 2941.73 215.555   3
   1   7   7 2747.58 215.219   3
  -1   7  -7 2831.00 212.343   3
   1  -7   7 2447.32 215.974   2
  -1   7  -7 2487.56 215.260   2
  -1   7  -7 2412.29 215.044   1
   1  -7   7 2849.55 217.552   1
  -1  -7  -7 2707.71 215.036   1
   1   7   7 2594.92 214.740   1
   1   7   8 217.530 48.3637   2
  -1  -7  -8 242.576 46.6326   2
   1   7   8 185.585 44.6787   3
  -1  -7  -8 264.053 45.9791   3
  -1   7  -8 181.213 45.9296   1
   1  -7   8 298.431 58.4024   1
  -1   7  -8 266.682 50.2403   2
   1  -7   8 279.744 54.9225   2
   1   7   8 245.414 47.5580   1
  -1  -7  -8 283.804 48.1864   1
   1  -7   8 256.368 42.6212   3
  -1   7  -8 177.980 38.5905   3
   1  -7   9 8200.97 681.765   3
  -1  -7  -9 8646.74 684.522   2
   1   7   9 9884.22 685.904   2
   1   7   9 9511.15 684.789   3
  -1  -7  -9 8511.68 683.770   3
  -1   7  -9 8899.40 681.650   3
   1  -7   9 9941.74 688.043   1
  -1   7  -9 7792.53 683.539   1
   1  -7   9 8143.63 684.477   2
  -1   7  -9 8563.74 684.561   2
  -1  -7  -9 8894.49 684.684   1
   1   7   9 9236.79 684.846   1
  -1  -7 -10 1097.16 99.6520   2
  -1   7 -10 1105.50 98.7971   2
   1   7  10 930.787 99.2777   2
   1   7  10 998.307 96.3185   3
  -1   7 -10 1014.84 89.3252   3
  -1  -7 -10 1022.98 96.1266   3
  -1   7 -10 882.825 87.9490   3
  -1   7 -10 761.171 93.3197   1
  -1   7 -10 911.359 101.139   2
  -1  -7 -10 1000.72 99.3708   1
  -1   7 -10 966.057 105.137   1
   1   7  10 1043.24 101.027   1
  -1  -7 -11 3833.61 312.378   2
  -1   7 -11 4268.89 312.677   2
   1   7  11 4049.67 312.135   3
  -1   7 -11 3890.68 306.524   3
  -1  -7 -11 3831.03 311.325   3
  -1   7 -11 3568.82 306.765   3
  -1   7 -11 3464.15 311.663   1
  -1   7 -11 3939.76 314.580   2
   1   7  11 3877.18 314.185   1
  -1   7 -11 4335.94 317.459   1
  -1  -7 -11 3956.62 312.812   1
  -1   7 -12 68.8199 65.5576   2
   1   7  12 50.2555 71.1725   2
  -1   7 -12-42.4878 50.2120   3
  -1   7 -12-31.3415 49.9900   3
  -1   7 -12 60.8393 65.0552   1
  -1   7 -12-45.0598 74.1790   2
   1   7  12-73.3811 72.1413   1
  -1  -7 -12 27.4766 71.3042   1
  -1   7 -13 71.9857 59.8045   3
  -1  -7 -13 106.522 69.6006   3
   1   7  13 129.846 71.4753   3
  -1   7 -13 61.2344 56.0786   3
  -1   7 -13 94.7713 69.7659   1
  -1   7 -13 106.131 84.1796   1
   1   7  13 18.6334 81.4100   1
  -1  -7 -13 88.7786 74.3558   2
   1   7  13 42.4014 74.9193   2
  -1   7 -13 180.776 74.8433   2
  -1  -7 -14 16.6249 80.3513   2
  -1   7 -14 56.4403 65.2800   3
  -1  -7 -14 3.09232 75.2095   3
  -1  -7 -14-33.5028 82.5652   3
  -1   7 -14 39.1329 60.3751   3
  -1   7 -14-71.0798 76.3335   1
  -1  -7 -14 4.15065 96.9293   1
  -1   7 -14-19.6418 90.5693   2
  -1  -7 -14 105.159 92.3908   2
  -1   7 -14 55.7466 87.5640   1
  -1  -7 -14 120.646 84.7795   1
  -1   7 -15 341.818 92.1529   2
  -1  -7 -15 353.495 96.2454   2
  -1  -7 -15 469.565 87.1293   3
  -1   7 -15 370.951 75.8842   3
  -1   7 -15 330.081 74.7682   3
  -1  -7 -15 371.876 95.9371   3
  -1   7 -15 460.450 91.1756   1
  -1  -7 -15 637.023 113.711   1
  -1  -7 -15 362.750 107.430   2
  -1   7 -15 414.270 103.461   2
  -1  -7 -15 391.328 99.7932   1
  -1   7 -15 393.758 99.7219   1
  -1   7 -16 42.1631 91.8612   2
  -1  -7 -16-57.5358 93.7788   2
  -1  -7 -16 93.2863 85.3594   3
  -1   7 -16 53.8810 73.2324   3
  -1   7 -16 128.361 72.2225   3
  -1  -7 -16 56.1799 92.6324   3
  -1   7 -16 65.6139 89.1039   1
  -1  -7 -16 18.2322 111.046   1
  -1  -7 -16 39.3911 105.659   2
  -1   7 -16 139.035 102.128   2
  -1  -7 -16 45.4215 97.2518   1
  -1   7 -16 55.0932 100.641   1
   1   8 -16 23.4128 95.2013   2
   1   8 -16 53.5736 76.8075   3
  -1   8  16 100.724 95.5187   2
   1   8 -16 9.59309 83.9628   2
   1   8 -16-55.3119 66.4965   3
  -1   8  16-20.0336 80.7412   3
   1  -8 -16-85.2277 85.0616   3
   1   8 -16 30.8679 87.9300   1
   1   8 -16 30.7981 96.4556   1
  -1   8  16-55.5287 90.9715   1
   1  -8 -16-21.4817 92.2070   1
   1   8 -15 64.1006 69.4115   3
  -1   8  15 29.9064 89.2648   2
   1   8 -15-66.4054 86.5774   2
   1  -8 -15-137.475 87.4345   1
   1   8 -15-33.3159 81.1082   1
  -1   8  15-3.22380 76.2698   3
   1  -8 -15-6.33030 77.6810   3
   1   8 -15 87.4965 61.8244   3
   1   8 -15-72.8255 90.3591   1
  -1   8  15 137.064 84.8381   1
   1   8 -14-60.6383 64.3126   3
   1  -8 -14-61.3300 79.3459   2
  -1   8  14 21.0595 80.8482   2
   1   8 -14 85.0839 72.3832   2
   1   8 -14-20.7734 79.9185   2
   1  -8 -14-9.84425 78.2290   1
   1   8 -14-67.0228 80.9162   1
  -1   8  14 58.0648 76.1156   3
   1   8 -14 15.9516 60.0067   3
   1  -8 -14 3.04486 73.8212   3
  -1   8  14-70.9370 75.7235   1
   1   8 -14-38.2066 83.1299   1
   1   8 -13 220.532 63.1379   3
   1   8 -13 258.904 68.6581   2
   1  -8 -13 262.095 75.9686   2
   1   8 -13 225.586 78.3619   2
   1  -8 -13 221.118 77.5957   1
   1   8 -13 197.493 77.9050   1
  -1   8  13 279.342 76.1490   1
   1   8 -13 246.855 80.1580   1
   1   8 -13 228.029 57.1219   3
   1  -8 -13 285.924 75.1623   3
  -1   8  13 364.766 72.5923   3
   1   8 -12 124.851 67.1927   2
   1   8 -12 141.870 52.7826   3
   1   8 -12 81.3155 47.0291   3
   1   8 -12 126.910 70.0304   1
   1   8 -12 109.623 61.5805   2
   1  -8 -12 38.1037 67.1570   2
  -1   8  12 121.039 67.3284   2
   1  -8 -11 2018.27 175.208   2
   1   8 -11 2144.07 172.900   2
   1   8 -11 1795.34 174.118   2
   1   8 -11 2214.55 177.367   1
   1  -8 -11 2063.08 173.956   3
   1   8 -11 2198.67 166.702   3
  -1   8  11 2075.67 173.449   3
   1   8 -11 1895.63 167.540   3
   1  -8 -11 2031.77 174.696   1
   1   8 -11 2048.30 175.816   1
  -1   8  11 1942.93 174.775   1
   1   8 -10 1021.77 102.314   2
   1   8 -10 1180.02 104.459   1
  -1   8  10 957.507 98.6517   3
   1  -8 -10 1128.30 100.811   3
  -1   8  10 953.808 101.658   1
   1   8 -10 1214.17 104.357   1
   1  -8 -10 1060.34 103.510   1
  -1   8  10 893.565 102.282   2
   1  -8 -10 953.632 100.715   2
   1   8 -10 1117.53 98.4178   2
   1  -8  -9 3390.36 261.316   2
  -1   8   9 2888.25 260.846   2
   1   8  -9 3235.47 258.981   2
   1   8  -9 2616.53 260.025   2
   1   8  -9 3397.94 261.937   1
   1   8  -9 3164.77 254.494   3
   1  -8  -9 3220.26 261.181   3
  -1   8   9 3357.44 260.784   3
   1   8  -9 3831.68 257.514   3
   1   8  -9 3366.26 262.477   1
  -1   8   9 3182.58 261.084   1
   1  -8  -9 3357.67 263.519   1
   1   8  -8 3775.25 264.030   2
   1  -8  -8 3338.81 265.985   2
  -1   8   8 3305.71 265.408   2
   1   8  -8 3298.60 264.756   2
   1   8  -8 3254.83 259.948   3
   1   8  -8 3461.75 266.231   1
   1  -8  -8 3838.20 268.338   1
  -1   8   8 3403.24 266.087   1
   1   8  -8 3610.37 266.901   1
   1   8  -8 2935.48 259.550   3
   1  -8  -8 3474.29 266.068   3
  -1   8   8 3519.56 265.892   3
   1   8  -7 10964.7 876.872   2
  -1   8   7 10876.7 878.205   2
   1  -8  -7 8538.34 877.156   2
   1   8  -7 11989.2 876.529   2
   1   8  -7 10874.6 873.794   3
   1  -8  -7 13139.3 879.616   1
   1   8  -7 12595.3 878.836   1
  -1   8   7 12094.9 879.050   1
   1   8  -7 11779.7 873.800   3
  -1   8   7 11291.8 878.172   3
   1   8  -7 11065.9 877.925   1
   1   8  -6 579.278 45.1268   2
   1  -8  -6 590.432 52.4051   2
  -1   8   6 515.487 50.9766   2
   1   8  -6 312.223 37.4117   3
   1  -8  -6 517.414 51.0557   1
   1   8  -6 340.606 37.2394   3
   1  -8  -6 793.246 53.1729   3
  -1   8   6 648.520 51.9342   3
   1   8  -6 708.047 51.7315   1
  -1   8   6 512.002 50.1650   1
   1   8  -6 623.647 51.6815   1
   1   8  -5 8459.19 575.943   2
  -1   8   5 6580.58 576.376   1
   1   8  -5 8759.15 578.189   1
   1  -8  -5 6215.80 576.212   1
   1   8  -5 8111.73 575.103   2
   1  -8  -5 6905.69 577.244   2
  -1   8   5 6413.72 576.634   2
  -1   8   5 7128.53 577.712   3
   1  -8  -5 8362.84 578.353   3
   1   8  -5 7395.95 576.714   1
  -1   8   4 33685.7 2511.31   1
   1  -8  -4 36471.8 2511.77   2
  -1   8   4 29992.0 2510.67   2
   1   8  -4 40394.5 2509.22   2
   1  -8  -4 22073.1 2509.55   1
   1   8  -4 34427.1 2509.07   2
  -1   8   4 24077.8 2510.20   3
   1  -8  -4 41515.5 2512.50   3
  -1  -8   3 74069.0 4995.23   2
  -1  -8   3 63790.9 4994.33   3
  -1   8   3 59687.6 4996.90   2
   1  -8  -3 65558.5 4997.36   2
  -1   8   3 60678.7 4996.61   1
   1   8  -3 62909.9 4994.75   2
   1   8  -3 66234.4 4996.11   1
  -1  -8   3 65051.5 4996.74   1
   1  -8  -3 80269.5 4997.99   3
   1   8  -3 61568.3 4994.37   3
  -1   8   3 70601.7 4997.63   3
   1  -8  -2 49939.3 3488.93   3
  -1   8   2 38015.7 3488.32   2
   1   8  -2 45557.7 3486.23   2
  -1  -8   2 49420.5 3486.39   2
  -1  -8   2 46464.7 3487.61   1
   1   8  -2 34128.0 3486.98   1
  -1  -8   2 45105.5 3486.78   3
  -1   8   2 49633.0 3489.26   3
   1   8  -2 47209.8 3486.84   3
   1   8  -1 20185.0 1760.42   1
  -1  -8   1 22863.9 1760.04   2
   1   8  -1 24818.7 1760.09   2
   1  -8  -1 25534.1 1762.17   1
  -1  -8   1 23704.3 1760.49   1
   1   8  -1 21318.1 1760.93   3
  -1  -8   1 24331.5 1761.08   3
  -1   8   1 18472.7 1761.64   3
  -1  -8   0 2334.54 199.943   2
   1  -8   0 2647.43 201.785   2
   1   8   0 2643.79 199.399   1
  -1  -8   0 2999.49 199.738   1
   1  -8   0 2719.12 202.117   1
  -1  -8   0 3059.31 201.874   3
   1   8   0 3067.78 201.634   3
   1  -8   1 2105.57 169.801   2
  -1  -8  -1 2149.94 167.219   1
   1   8   1 1865.14 167.269   1
  -1  -8  -1 2321.72 168.608   2
   1   8   1 2336.17 168.802   2
  -1   8  -1 2077.78 169.229   2
   1  -8   1 2527.07 169.614   3
   1  -8   1 2315.16 170.319   1
   1   8   2 53128.6 3655.33   1
  -1  -8  -2 47937.0 3655.97   2
   1   8   2 53450.1 3656.38   2
  -1  -8  -2 52290.8 3655.05   1
  -1   8  -2 46579.6 3655.90   2
   1  -8   2 33924.3 3655.41   2
  -1  -8  -2 46133.7 3656.46   3
   1   8   2 45527.8 3656.55   3
  -1   8  -2 46287.6 3655.50   3
   1  -8   2 47881.0 3655.46   3
   1  -8   3 42302.4 3394.55   3
  -1  -8  -3 52800.5 3395.44   1
   1   8   3 45480.6 3395.94   2
   1  -8   3 49040.4 3396.36   1
   1   8   3 47744.6 3396.65   3
  -1  -8  -3 49918.0 3396.64   3
   1  -8   3 48757.3 3395.93   2
  -1   8  -3 41353.0 3394.47   3
  -1   8  -3 51170.2 3396.82   1
  -1  -8  -4 17571.8 1297.77   1
  -1  -8  -4 17076.9 1298.83   2
   1   8   4 16879.8 1298.91   2
   1  -8   4 18585.2 1299.47   1
  -1   8  -4 15182.7 1298.54   1
  -1   8  -4 16279.6 1297.07   3
   1  -8   4 15745.1 1297.23   3
  -1  -8  -4 17429.3 1299.22   3
   1   8   4 17905.6 1299.52   3
   1   8   5 826.956 93.1733   1
  -1  -8  -5 1237.32 95.6953   2
   1   8   5 1199.43 96.3987   2
  -1  -8  -5 1135.77 96.6322   3
   1   8   5 1212.07 95.7680   3
  -1   8  -5 1089.89 94.4545   2
   1  -8   5 1335.94 93.0408   3
  -1   8  -5 1030.80 90.9207   3
   1  -8   5 1297.16 98.8318   2
   1  -8   5 1178.44 97.0151   1
  -1   8  -5 1085.57 95.7362   1
   1  -8   6 40.6023 25.4791   3
   1   8   6-22.0914 35.1881   2
  -1  -8  -6 41.0415 33.0658   2
   1   8   6 81.8991 34.8065   3
  -1  -8  -6 21.1900 34.6067   3
  -1   8  -6-56.1777 34.8856   1
   1  -8   6 18.2879 36.4382   1
   1   8   6 38.0210 32.0380   1
  -1  -8  -6-18.8684 33.8161   1
  -1   8  -6-16.2657 31.9302   2
   1  -8   6 44.5132 36.8933   2
  -1  -8  -7 5923.84 489.887   2
   1   8   7 6173.41 490.438   2
  -1  -8  -7 6765.74 490.384   3
  -1   8  -7 6185.82 489.682   2
   1  -8   7 6896.56 490.840   2
   1  -8   7 6287.19 491.152   1
  -1   8  -7 5682.36 489.785   1
   1   8   7 5964.29 489.167   1
  -1  -8  -7 6685.96 490.070   1
  -1   8  -8 1870.63 162.580   3
  -1  -8  -8 2259.74 169.530   2
   1   8   8 1962.79 168.900   2
   1   8   8 2177.94 167.782   3
   1  -8   8 1691.36 163.492   3
  -1   8  -8 2099.18 168.239   2
   1  -8   8 2019.27 171.007   2
  -1   8  -8 2084.10 168.076   1
   1  -8   8 2101.37 170.924   1
   1   8   8 2272.84 168.368   1
  -1  -8  -8 2244.46 169.070   1
  -1   8  -9 5581.57 429.600   3
  -1  -8  -9 5489.60 433.189   2
   1   8   9 5494.25 433.336   2
   1   8   9 5343.12 432.693   3
  -1  -8  -9 5493.71 432.470   3
   1  -8   9 5189.25 429.877   3
   1  -8   9 5693.43 433.549   2
  -1   8  -9 5087.79 432.700   2
   1  -8   9 6692.57 438.818   1
  -1   8  -9 4677.26 431.706   1
   1   8   9 5505.96 432.420   1
  -1  -8  -9 6493.21 434.335   1
  -1  -8 -10 319.325 65.4509   2
   1   8  10 370.916 68.0814   2
  -1  -8 -10 331.949 60.6209   3
   1   8  10 327.642 61.0328   3
  -1   8 -10 370.475 52.3031   3
  -1   8 -10 234.501 64.3047   2
  -1  -8 -10 485.764 67.5521   1
   1   8  10 314.618 61.4295   1
  -1   8 -10 229.263 59.0079   1
  -1   8 -11 1430.76 121.990   2
  -1  -8 -11 1315.55 122.413   2
  -1  -8 -11 1253.10 119.981   3
  -1   8 -11 1328.04 110.751   3
  -1   8 -11 1158.54 111.880   3
  -1   8 -11 1141.61 121.090   2
  -1   8 -11 986.586 117.367   1
   1   8  11 1343.47 124.464   1
  -1  -8 -11 1310.01 122.478   1
  -1   8 -11 1365.18 130.310   1
  -1   8 -12-11.9231 51.5409   3
   1   8  12 3.01259 68.6772   3
  -1   8 -12 110.506 52.6512   3
  -1  -8 -12 37.4870 63.2812   3
   1   8  12 20.3360 69.3809   2
  -1   8 -12-2.85580 67.1346   2
  -1  -8 -12 51.6820 71.5126   2
  -1   8 -12-44.8822 76.7780   2
  -1   8 -12 3.02932 61.7119   1
  -1  -8 -12 41.6672 73.3529   1
   1   8  12-6.99532 76.4476   1
   1   8  13 659.261 92.5138   3
  -1   8 -13 605.982 77.5552   3
  -1  -8 -13 606.837 87.6621   3
  -1  -8 -13 656.680 94.1337   2
  -1   8 -13 658.786 89.6256   2
   1   8  13 567.867 91.2664   2
  -1   8 -13 527.610 85.2628   1
  -1   8 -13 573.708 98.3530   1
   1   8  13 626.756 96.5154   1
  -1   8 -13 479.906 75.2584   3
  -1   8 -14 42.0350 60.6838   3
  -1   8 -14 9.15144 63.2799   3
  -1  -8 -14-53.5013 74.1593   3
  -1  -8 -14 83.8795 82.5989   2
  -1   8 -14 90.0176 90.3937   2
  -1   8 -14 100.127 75.5512   1
  -1   8 -14 3.73942 87.7494   1
  -1  -8 -14-47.0269 89.9265   1
  -1  -8 -15 31.4850 88.9746   3
  -1   8 -15 10.0220 65.6797   3
  -1   8 -15 35.2134 65.9932   3
  -1  -8 -15 156.818 82.3151   3
  -1   8 -15 30.0629 86.0698   2
  -1  -8 -15 62.8799 85.8285   2
  -1  -8 -15 29.7622 98.5416   2
  -1   8 -15 53.6712 97.6350   2
  -1  -8 -15-109.197 113.959   1
  -1   8 -15 22.3952 84.5443   1
  -1   8 -15 106.561 91.9449   1
  -1  -8 -15 45.6527 95.7758   1
  -1  -8 -16 52.9391 95.2935   3
  -1   8 -16 34.7575 70.7229   3
  -1   8 -16-59.5307 91.1421   2
  -1  -8 -16 119.498 95.3077   2
  -1  -8 -16-116.676 94.4502   3
  -1   8 -16 50.0779 72.8912   3
  -1  -8 -16 8.81513 107.144   2
  -1   8 -16-34.6425 103.317   2
  -1  -8 -16 132.328 112.973   1
  -1   8 -16 19.3832 88.9672   1
  -1   8 -16 27.6523 101.612   1
  -1  -8 -16 79.4850 105.887   1
   1  -9 -16 66.6107 85.9572   3
   1   9 -16 14.8847 89.1602   3
   1  -9 -16 45.6704 92.4518   2
   1   9 -16 34.9379 83.5967   2
  -1   9  16-82.0263 95.5606   2
   1   9 -16-38.1144 67.2815   3
  -1   9  16 88.2017 84.4490   3
   1  -9 -16 208.238 93.8410   1
   1   9 -16-3.88250 95.6953   2
   1   9 -16 166.544 89.4904   1
  -1   9  16 23.8636 91.8292   1
   1   9 -16-7.72874 99.0140   1
   1  -9 -15-35.4368 80.1059   3
   1   9 -15 182.637 83.6700   3
   1  -9 -15-23.7626 84.4549   2
   1   9 -15 60.0918 61.1726   3
  -1   9  15-6.82736 85.1580   3
   1  -9 -15 51.7259 86.6920   1
   1   9 -15 117.123 89.2434   2
   1   9 -15 40.8903 83.2068   1
  -1   9  15-11.1800 82.7596   1
   1   9 -15 91.4291 90.8939   1
   1  -9 -14 273.297 80.5215   3
   1   9 -14 424.737 81.8630   3
   1   9 -14 418.871 80.2206   2
  -1   9  14 404.768 87.7372   2
   1  -9 -14 186.130 85.0256   2
  -1   9  14 454.042 86.1490   3
   1   9 -14 381.295 66.8215   3
   1  -9 -14 253.736 84.0051   1
   1   9 -14 432.259 89.9021   2
   1   9 -14 223.377 83.4786   1
  -1   9  14 388.155 86.8876   1
   1   9 -14 303.435 87.3488   1
   1  -9 -13 41.7791 68.8712   3
   1   9 -13 64.0286 66.4104   3
  -1   9  13-23.7797 72.1114   2
   1   9 -13 146.338 65.7847   2
   1  -9 -13-34.3687 76.0932   2
   1   9 -13-30.3861 52.7122   3
  -1   9  13-113.765 72.6446   3
   1  -9 -13 115.850 74.0607   1
   1   9 -13 121.176 73.6917   2
   1   9 -13 77.3213 72.5665   1
   1   9 -13-36.3840 78.1020   1
  -1   9  13 74.4165 73.0144   1
   1   9 -12 202.343 66.2620   2
  -1   9  12 195.448 72.1497   2
   1  -9 -12 181.422 72.9539   2
   1   9 -12 230.134 50.0171   3
  -1   9  12 237.071 67.6155   3
   1   9 -12 170.342 69.9295   2
   1   9 -12 238.956 62.3723   3
   1  -9 -12 194.141 68.9081   3
   1   9 -11 69.5710 60.3564   2
   1   9 -11-2.30444 55.5307   2
   1  -9 -11 69.3755 63.1652   1
   1   9 -11-47.5451 67.4900   1
  -1   9  11 2.93480 60.3949   1
   1   9 -11 53.2049 60.5042   1
   1   9 -11 5.15280 39.8426   3
   1   9 -10 4497.75 336.844   1
  -1   9  10 4014.28 335.124   1
   1  -9 -10 5099.14 338.821   1
  -1   9  10 3915.08 335.494   2
   1   9 -10 4230.08 333.298   2
   1  -9 -10 4323.35 335.118   2
   1   9 -10 4124.82 328.227   3
   1  -9 -10 4343.11 335.160   3
  -1   9  10 3968.88 334.515   3
   1   9 -10 3836.30 334.792   1
   1   9 -10 4203.20 334.778   2
   1  -9  -9 643.239 74.7225   3
   1   9  -9 576.789 73.3334   1
   1   9  -9 689.339 58.8647   3
  -1   9   9 547.480 74.0358   2
   1   9  -9 544.368 67.6134   2
   1  -9  -9 435.438 73.6046   2
   1  -9  -9 580.401 77.0601   1
   1   9  -9 855.118 58.5669   3
  -1   9   9 654.334 73.7966   3
  -1   9   9 615.946 73.8600   1
   1   9  -9 589.752 76.9355   1
   1   9  -9 636.103 72.3859   2
   1   9  -8 1679.28 140.657   1
  -1   9   8 1643.80 139.337   1
   1  -9  -8 1917.79 143.864   1
   1   9  -8 1646.58 137.978   2
   1   9  -8 1796.19 130.873   3
  -1   9   8 1469.05 139.373   3
   1   9  -8 1590.24 130.060   3
  -1   9   8 1360.46 138.221   2
   1  -9  -8 1690.09 140.412   2
   1   9  -8 1763.09 136.484   2
   1   9  -8 1471.14 138.692   1
   1  -9  -7 4198.87 308.198   1
  -1   9   7 4189.16 309.628   1
   1   9  -7 4370.26 309.086   1
   1  -9  -7 4180.22 309.066   2
  -1   9   7 3536.14 307.901   2
   1   9  -7 4149.89 307.461   2
   1   9  -7 3888.40 302.409   3
   1  -9  -7 4250.41 308.884   3
   1   9  -7 3703.10 302.089   3
  -1   9   7 3529.48 308.154   3
   1   9  -7 4073.88 308.386   1
  -1   9   6 612.658 56.8934   2
   1  -9  -6 578.187 57.2212   2
   1   9  -6 608.933 49.8188   2
  -1   9   6 501.470 55.5741   3
   1  -9  -6 702.152 58.7105   3
   1  -9  -6 586.276 55.3914   1
  -1   9   6 623.741 55.9570   1
   1   9  -6 652.660 56.7074   1
   1   9  -6 470.048 40.3044   3
   1   9  -6 587.351 54.5378   1
  -1   9   5 24235.9 1855.91   3
   1  -9  -5 27125.9 1856.44   3
   1  -9  -5 21277.4 1854.39   1
   1   9  -5 28468.3 1856.05   1
  -1   9   5 20733.1 1854.44   1
   1  -9  -5 22525.8 1855.43   2
  -1   9   5 20617.6 1854.64   2
   1   9  -5 27494.7 1853.36   2
   1   9  -5 23019.0 1854.46   1
   1   9  -5 24760.6 1853.32   2
  -1  -9   4 24439.8 799.671   3
  -1   9   4 27216.9 808.567   1
  -1   9   4 28668.1 809.847   2
   1  -9  -4 34019.4 812.718   2
   1  -9  -4 29220.2 808.680   1
   1   9  -4 32360.4 803.689   2
  -1  -9   4 26214.4 803.400   2
   1  -9  -4 35415.8 814.645   3
  -1   9   4 31529.2 811.812   3
  -1  -9   3 9230.55 738.236   2
  -1  -9   3 9155.94 737.773   3
  -1   9   3 9444.37 740.941   2
   1  -9  -3 10201.0 741.317   2
   1  -9  -3 8999.32 740.413   1
  -1   9   3 9546.83 740.320   1
   1   9  -3 9631.54 738.130   2
  -1  -9   3 8653.99 739.646   1
   1   9  -3 9879.48 739.765   1
  -1   9   3 10037.0 741.368   3
   1  -9  -3 10684.5 741.450   3
   1   9  -3 10133.3 737.915   3
  -1  -9   2 2692.37 227.513   1
  -1   9   2 2645.64 229.284   2
   1  -9  -2 3542.55 230.440   2
   1   9  -2 3575.71 226.481   2
   1   9  -2 2761.68 227.391   1
  -1  -9   2 2892.49 226.196   2
   1   9  -2 3018.31 226.915   3
  -1  -9   2 2785.71 226.756   3
   1  -9  -2 2948.28 229.423   3
  -1  -9   1 9725.70 895.888   1
   1   9  -1 13065.1 896.213   1
  -1  -9   1 11272.6 895.624   2
   1   9  -1 12423.9 895.679   2
   1  -9  -1 13189.6 898.107   3
   1   9  -1 11261.7 896.614   3
  -1  -9   1 10848.5 896.573   3
  -1   9   1 12191.4 898.230   3
  -1  -9   0 4888.48 345.010   1
   1   9   0 4289.90 345.248   2
  -1  -9   0 3805.89 345.121   2
   1   9   0 4464.82 344.699   1
  -1   9   0 4442.43 346.629   3
  -1  -9   0 5119.36 347.006   3
  -1  -9  -1 23115.9 1991.84   1
   1   9   1 28472.6 1992.06   1
   1  -9   1 26505.7 1993.55   2
   1   9   1 29216.6 1994.21   3
   1   9   1 26270.7 1992.98   2
  -1  -9  -1 24091.3 1992.66   2
   1   9   2 8163.39 635.483   3
  -1  -9  -2 8469.04 635.528   3
   1  -9   2 8317.51 634.937   2
  -1  -9  -2 8939.60 634.661   2
  -1   9  -2 8398.13 635.315   1
  -1  -9  -2 7644.55 633.231   1
   1   9   2 7927.39 633.475   1
   1  -9   2 8470.03 634.252   3
   1  -9   3 1250.64 89.7438   3
  -1  -9  -3 1114.02 89.2892   1
   1   9   3 988.004 89.5921   1
   1   9   3 1009.44 91.7475   2
   1  -9   3 815.905 91.9189   1
   1   9   3 1223.69 93.5137   3
  -1  -9  -3 1274.96 93.7140   3
  -1   9  -3 1309.76 93.2409   1
  -1   9  -3 1075.77 89.4481   3
   1  -9   4 20460.8 1383.43   3
  -1  -9  -4 22886.5 1384.83   1
  -1  -9  -4 18197.1 1385.09   2
   1   9   4 14410.0 1384.16   2
   1  -9   4 13024.3 1384.07   1
  -1  -9  -4 20969.3 1385.96   3
   1   9   4 21367.5 1386.26   3
  -1   9  -4 18371.3 1384.27   2
  -1   9  -4 15887.2 1384.62   1
  -1   9  -4 16356.6 1382.80   3
  -1   9  -5 4111.70 344.630   3
   1  -9   5 3809.74 344.695   3
  -1  -9  -5 5133.06 346.619   1
   1   9   5 4465.64 346.320   1
  -1  -9  -5 4745.23 347.735   2
   1   9   5 4792.40 348.133   2
  -1  -9  -5 4580.04 348.250   3
   1   9   5 4033.72 347.699   3
  -1   9  -5 4530.07 346.775   2
   1  -9   5 4871.71 347.863   2
   1  -9   5 4622.63 347.694   1
  -1   9  -5 4354.27 347.253   1
   1  -9   6 664.355 66.4856   3
   1   9   6 698.330 72.7459   2
  -1  -9  -6 864.548 73.0185   2
   1  -9   6 951.389 77.7748   2
   1  -9   6 740.108 74.7113   1
  -1   9  -6 726.733 71.6017   1
  -1   9  -6 713.233 70.1992   2
   1   9   6 715.189 70.2511   1
  -1  -9  -6 792.461 70.9500   1
  -1  -9  -6 871.159 74.8547   3
   1   9   6 876.999 73.1694   3
  -1  -9  -7 1196.88 105.649   2
   1   9   7 1279.93 104.638   2
   1  -9   7 1308.50 106.410   2
  -1   9  -7 1068.95 103.076   1
   1  -9   7 934.559 105.612   1
  -1   9  -7 1066.94 101.584   2
  -1  -9  -7 1237.37 104.531   3
   1   9   7 1279.87 103.973   3
   1   9   7 1224.80 102.611   1
  -1  -9  -7 1219.24 102.793   1
   1   9   8 168.563 48.3022   2
  -1  -9  -8 123.856 48.5294   2
  -1   9  -8 83.0655 34.8914   3
  -1  -9  -8 40.0476 47.1132   3
  -1   9  -8 69.6613 45.4206   2
   1  -9   8 122.385 55.7045   2
   1  -9   8 140.125 53.9954   1
  -1   9  -8 62.9688 45.8748   1
   1   9   8 165.155 45.2900   1
  -1  -9  -8 248.023 51.0009   1
   1  -9   9 1199.83 114.145   2
  -1   9  -9 1262.33 108.739   2
  -1  -9  -9 1011.41 107.906   2
   1   9   9 1111.18 108.786   2
  -1   9  -9 1140.90 98.9197   3
   1   9   9 1183.81 107.118   3
   1  -9   9 1210.80 102.239   3
  -1   9  -9 952.229 106.647   1
   1  -9   9 1179.73 117.592   1
   1   9   9 1174.17 107.045   1
  -1  -9  -9 1326.84 109.926   1
   1  -9  10 3253.00 259.708   2
  -1   9 -10 3685.73 260.236   2
  -1  -9 -10 3281.02 259.674   2
   1   9  10 3542.86 260.531   2
  -1  -9 -10 3308.81 258.786   3
   1   9  10 3471.59 258.958   3
  -1  -9 -10 4178.02 261.906   1
   1   9  10 3687.34 259.670   1
  -1   9 -10 3119.53 258.133   1
   1  -9  10 4213.28 267.625   1
   1  -9  10 3182.45 254.941   3
  -1   9 -11 205.927 54.7565   3
  -1   9 -11 346.145 52.5163   3
  -1   9 -11 353.140 69.0551   2
  -1   9 -11 304.959 81.1452   1
  -1  -9 -11 250.994 72.2861   1
   1   9  11 191.870 65.6107   1
  -1   9 -11 147.412 68.7566   2
  -1   9 -12 9.51309 69.7868   2
  -1   9 -12 58.6056 55.5654   3
   1   9  12-3.07881 70.6514   3
  -1  -9 -12 32.4177 66.5400   3
  -1   9 -12 14.5323 50.0363   3
  -1   9 -12-17.6725 69.6475   2
   1   9  12 44.5918 72.7876   2
  -1  -9 -12-15.3842 70.7062   2
  -1   9 -12 18.3334 66.3057   1
  -1   9 -12 22.5635 83.2354   1
   1   9  12-3.50402 74.5707   1
  -1  -9 -12 19.2751 74.8098   1
  -1   9 -13-10.9999 61.3363   3
  -1   9 -13 87.0107 55.7004   3
   1   9  13 102.934 73.0632   3
  -1  -9 -13-21.5518 71.7865   3
   1   9  13-28.8590 76.8384   2
  -1   9 -13 39.5240 75.4247   2
  -1  -9 -13 77.6947 77.7518   2
  -1   9 -13 93.3255 82.9538   1
   1   9  13 3.73666 83.6814   1
  -1   9 -13-16.1051 68.7607   1
  -1   9 -14 136.618 85.7063   2
  -1   9 -14-4.75795 64.4678   3
   1   9  14 187.437 79.5181   3
  -1   9 -14 142.361 63.5404   3
   1   9  14-56.6091 85.8984   2
  -1  -9 -14 115.084 84.5918   2
  -1   9 -14 173.076 90.3313   1
  -1  -9 -14 65.1965 89.9607   1
   1   9  14 162.100 90.3353   1
  -1   9 -14 84.4108 73.3868   1
  -1   9 -15 98.7755 98.4560   2
  -1   9 -15 85.3978 66.5575   3
  -1  -9 -15 42.9588 89.8847   3
  -1   9 -15-111.970 67.9943   3
  -1   9 -15 83.2070 84.9423   2
  -1  -9 -15 109.189 91.8131   2
  -1  -9 -15 209.490 97.2733   1
  -1   9 -15 215.791 96.7118   1
  -1   9 -15 38.7308 78.6146   1
  -1  -9 -16 115.363 109.037   2
  -1   9 -16-284.902 108.387   2
  -1   9 -16 96.4877 72.6464   3
  -1  -9 -16 41.2856 96.4011   3
  -1   9 -16-373.631 99.9955   2
  -1  -9 -16 206.498 99.0882   2
  -1   9 -16 70.8241 73.1225   3
  -1  -9 -16 132.979 97.1561   3
  -1  -9 -16-71.6183 107.440   1
  -1   9 -16 83.3583 102.352   1
  -1   9 -16 32.8678 83.6516   1
  -1  -9 -16 45.6823 120.085   1
   1 -10 -16 277.248 92.1785   3
   1  10 -16 258.359 97.7226   2
   1  10 -16 159.341 71.4655   3
   1  10 -16 145.048 89.0452   2
  -1  10  16 185.119 98.0958   2
   1 -10 -16 353.343 97.1491   2
   1  10 -16 88.6974 69.0821   3
  -1  10  16 289.277 89.3405   3
   1 -10 -16 205.288 96.2867   1
   1  10 -16 168.162 99.8734   1
  -1  10  16 183.657 96.3298   1
   1  10 -16 85.4835 90.6622   1
   1  10 -15 70.9275 83.8736   1
   1  10 -15-1.98721 61.8769   3
  -1  10  15 160.263 85.8522   2
   1 -10 -15 74.4673 86.7664   2
  -1  10  15 13.8873 83.2098   3
   1  10 -15 31.2082 58.2721   3
   1 -10 -15 13.8549 89.3397   1
  -1  10  15 59.8890 84.2234   1
   1  10 -15-36.7264 91.4466   1
   1 -10 -15-29.4931 82.0696   3
   1 -10 -14 418.007 85.2401   3
   1  10 -14 326.990 86.4435   2
   1  10 -14 354.086 63.2141   3
   1  10 -14 384.400 80.9362   2
  -1  10  14 416.451 87.0206   2
   1 -10 -14 290.201 86.3848   2
  -1  10  14 439.301 85.9197   3
   1  10 -14 486.445 67.5248   3
   1 -10 -14 284.712 86.1447   1
   1  10 -14 297.933 91.4567   1
  -1  10  14 454.437 90.5977   1
   1  10 -14 285.008 85.6004   1
   1 -10 -13 91.4517 73.5085   3
   1  10 -13 209.604 76.1082   1
   1  10 -13 115.762 51.8410   3
  -1  10  13 192.666 77.0479   2
   1  10 -13 28.4547 67.2048   2
   1 -10 -13 137.498 78.3012   2
   1 -10 -13 195.246 80.2906   1
  -1  10  13 238.962 76.6960   3
   1  10 -13 168.452 52.3785   3
   1  10 -13 205.602 75.1897   2
  -1  10  13 173.262 73.4730   1
   1  10 -13 179.618 79.8056   1
   1  10 -12 2334.45 162.412   3
   1 -10 -12 2044.25 173.313   3
  -1  10  12 2080.88 173.210   3
   1  10 -12 1794.47 168.873   2
   1 -10 -12 1922.16 173.196   2
  -1  10  12 2234.25 174.881   2
   1  10 -12 1803.41 161.230   3
   1  10 -11 118.266 59.8832   2
  -1  10  11 104.653 65.0463   3
   1 -10 -11 183.138 73.6126   1
   1  10 -11 77.4519 61.9203   1
   1  10 -11 103.205 62.1932   2
   1  10 -11 89.8061 69.7111   1
  -1  10  11 24.0091 62.5637   1
   1  10 -10 1199.85 122.112   2
   1 -10 -10 1612.84 129.910   1
   1  10 -10 1378.97 125.657   1
  -1  10  10 1358.60 124.235   1
  -1  10  10 1315.07 122.469   2
   1 -10 -10 1312.49 124.060   2
   1  10 -10 1280.34 119.120   2
   1  10 -10 1376.30 110.760   3
   1 -10 -10 1395.54 123.785   3
   1  10 -10 1304.88 110.030   3
   1  10 -10 1270.02 122.770   1
   1  10  -9 584.355 67.2069   2
  -1  10   9 421.654 65.5573   1
   1  10  -9 472.340 70.0670   1
   1  10  -9 490.597 59.3531   2
  -1  10   9 490.951 65.6956   2
   1 -10  -9 347.731 66.0810   2
   1  10  -9 517.229 48.2164   3
  -1  10   9 473.599 66.4777   3
   1  10  -9 524.338 46.3364   3
   1 -10  -9 450.843 65.6596   1
   1  10  -9 372.385 64.7706   1
   1  10  -8 12628.9 914.913   2
   1 -10  -8 12004.6 916.118   2
   1  10  -8 13025.9 913.620   2
  -1  10   8 10838.4 915.422   2
   1  10  -8 13117.5 916.316   1
  -1  10   8 11999.0 915.685   1
   1 -10  -8 12832.5 915.457   1
   1  10  -8 11014.3 909.776   3
   1  10  -8 11561.5 909.839   3
  -1  10   8 12065.8 915.614   3
   1 -10  -8 12595.7 916.129   3
   1  10  -8 11793.0 915.280   1
   1  10  -7 3313.81 238.502   2
   1  10  -7 3031.45 232.975   3
  -1  10   7 3494.32 241.962   1
   1  10  -7 3551.44 241.812   1
   1 -10  -7 3307.39 241.313   2
  -1  10   7 3213.10 241.423   2
   1  10  -7 2741.57 232.877   3
   1 -10  -7 3284.08 241.742   3
   1  10  -7 2987.68 240.441   1
   1 -10  -7 3353.50 240.649   1
  -1  10   6 15739.0 1291.19   1
   1  10  -6 18823.1 1292.44   1
   1 -10  -6 15211.2 1290.64   1
   1 -10  -6 16921.4 1292.12   2
  -1  10   6 14405.8 1291.10   2
   1  10  -6 18013.2 1289.29   2
   1 -10  -6 18488.3 1292.64   3
  -1  10   6 16168.5 1291.55   3
   1  10  -6 16539.7 1290.93   1
  -1  10   5 1080.95 85.0168   1
  -1  10   5 842.200 82.5330   2
   1 -10  -5 1226.81 86.5946   2
   1 -10  -5 1023.04 81.7009   1
   1  10  -5 823.820 77.3104   2
   1 -10  -5 899.726 85.5023   3
  -1  10   5 872.987 84.3852   3
   1  10  -5 892.395 80.8648   1
  -1 -10   4 237.355 24.6793   3
   1  10  -4 309.876 24.8723   3
  -1  10   4 318.301 39.7366   3
   1  10  -4 323.110 29.5115   2
   1 -10  -4 388.107 41.5416   3
  -1  10   4 311.946 38.9752   2
   1 -10  -4 390.215 41.4394   2
  -1  10   4 361.235 37.5362   1
   1 -10  -4 303.341 37.6073   1
  -1 -10   4 283.166 33.0635   2
   1  10  -4 167.918 34.6304   1
  -1 -10   3 2512.64 147.206   2
  -1 -10   3 1848.59 146.024   3
  -1  10   3 1859.68 150.566   2
   1 -10  -3 2420.25 152.023   2
   1  10  -3 1638.19 145.965   2
   1 -10  -3 2105.20 149.979   1
  -1  10   3 1797.55 149.626   1
  -1  10   3 2047.69 151.213   3
   1 -10  -3 1995.22 151.422   3
   1  10  -3 1628.29 146.034   3
  -1 -10   3 1526.76 148.553   1
  -1 -10   2 28191.6 2599.15   1
   1  10  -2 42280.8 2599.98   1
  -1  10   2 37635.2 2601.54   2
   1 -10  -2 24016.2 2600.65   2
   1  10  -2 39360.2 2598.50   2
  -1  10   2 35253.4 2600.61   1
  -1 -10   2 30344.0 2598.27   2
   1 -10  -2 41346.9 2601.65   3
   1  10  -2 30369.7 2598.88   3
  -1 -10   2 31107.0 2598.88   3
  -1  10   2 42105.7 2602.04   3
   1  10  -1 6650.65 544.755   1
   1  10  -1 7340.74 544.415   2
  -1 -10   1 6461.43 544.386   2
  -1  10   1 6959.06 546.801   2
   1 -10  -1 7598.41 546.861   3
  -1  10   1 6180.46 546.021   1
  -1  10   1 5355.53 546.285   3
  -1 -10   1 8160.37 545.804   3
   1  10  -1 7697.53 545.710   3
  -1 -10   1 7849.57 545.036   1
   1  10   0 2362.15 173.309   2
  -1 -10   0 2534.63 173.334   2
  -1  10   0 2053.55 174.599   3
   1 -10   0 2353.64 175.160   3
  -1 -10   0 2307.21 172.743   1
   1  10   0 1834.39 172.171   1
  -1  10   0 2409.49 175.275   1
   1  10   1 5100.64 416.734   3
  -1 -10  -1 5986.26 417.565   3
  -1  10  -1 4990.68 416.597   1
  -1 -10  -1 5794.58 414.930   1
  -1 -10  -1 5387.42 415.838   2
   1  10   1 5832.13 415.979   2
   1  10   1 4776.57 414.651   1
  -1 -10  -2 19779.6 1218.23   3
   1  10   2 17230.8 1217.47   3
   1  10   2 14837.8 1214.94   1
  -1 -10  -2 16017.9 1214.99   1
  -1  10  -2 16353.3 1216.87   1
   1 -10   2 12814.7 1216.14   1
   1 -10   3 273.538 29.7168   3
   1  10   3 267.139 31.1562   1
   1  10   3 190.067 34.3094   2
  -1 -10  -3 268.793 34.3766   2
  -1 -10  -3 224.172 28.5600   1
  -1  10  -3 307.561 35.3753   1
   1 -10   3 156.567 33.0727   1
   1  10   3 234.314 35.8196   3
  -1 -10  -3 267.369 37.1502   3
   1 -10   4 1951.32 152.508   1
  -1 -10  -4 2071.92 151.953   2
   1  10   4 1659.37 151.242   2
  -1 -10  -4 2072.88 153.097   3
   1  10   4 1643.76 152.117   3
  -1  10  -4 2076.41 151.329   2
  -1  10  -4 2122.61 152.672   1
   1 -10   4 1681.89 148.354   3
   1 -10   5 50.8695 25.1312   3
   1  10   5 92.5769 30.0974   1
  -1 -10  -5 53.2294 35.5034   2
   1  10   5 116.341 34.8014   2
  -1 -10  -5 70.3899 33.4763   1
  -1  10  -5 62.2136 30.7090   2
   1 -10   5 52.9447 36.5852   2
   1  10   5 101.414 36.1752   3
  -1 -10  -5 75.7465 36.1698   3
  -1  10  -5 54.0485 35.5620   1
   1 -10   5 77.2546 35.2096   1
   1 -10   6 8313.45 626.685   3
   1  10   6 7610.52 628.065   1
  -1 -10  -6 8100.14 628.052   1
  -1 -10  -6 8491.00 629.618   2
   1  10   6 7904.09 629.228   2
   1  10   6 8172.43 629.754   3
  -1 -10  -6 8595.01 629.956   3
  -1  10  -6 8134.94 628.302   2
   1 -10   6 8962.43 630.213   2
  -1  10  -6 7082.37 628.597   1
   1 -10   6 7726.32 629.460   1
   1  10   7 4182.14 327.092   2
  -1 -10  -7 3995.88 327.684   2
   1 -10   7 4323.58 327.192   2
   1 -10   7 4132.24 327.713   1
  -1  10  -7 3814.33 326.273   1
  -1  10  -7 3708.21 325.104   2
  -1 -10  -7 4604.20 327.674   3
   1  10   7 4182.04 327.197   3
   1  10   7 4004.74 325.718   1
  -1 -10  -7 4504.14 326.427   1
  -1 -10  -8 11344.6 829.444   1
   1  10   8 11176.7 829.322   1
  -1 -10  -8 10893.8 830.105   2
   1  10   8 10856.9 830.456   2
   1 -10   8 9884.69 829.651   2
  -1  10  -8 9444.35 828.046   2
  -1 -10  -8 11341.2 830.517   3
   1  10   8 10419.9 829.591   3
  -1  10  -8 10759.2 826.047   3
   1 -10   8 11879.0 831.794   1
  -1  10  -8 9707.90 829.614   1
   1 -10   9 451.329 71.9994   2
  -1  10  -9 309.393 62.1130   2
   1  10   9 386.339 64.9218   2
  -1 -10  -9 325.167 64.2693   2
  -1  10  -9 426.711 48.3849   3
   1  10   9 415.755 60.9285   3
  -1 -10  -9 419.205 63.6086   3
   1 -10   9 274.155 52.4575   3
   1 -10   9 328.598 68.9968   1
  -1  10  -9 335.648 60.3864   1
   1  10   9 365.815 60.8019   1
  -1 -10  -9 334.744 62.1912   1
  -1 -10 -10 49.8248 64.6957   2
   1  10  10 125.219 61.2556   2
  -1  10 -10 142.837 58.6745   1
   1 -10  10 70.8141 79.3335   1
   1 -10  10 129.360 49.9517   3
  -1  10 -10 103.409 41.6140   3
  -1 -10 -10 174.518 60.7537   1
   1  10  10 166.492 60.1708   1
   1 -10  10 137.793 66.7334   2
  -1  10 -10 72.9183 59.1852   2
  -1  10 -11 59.4500 44.9830   3
   1  10  11 63.5725 63.6983   3
   1  10  11 100.648 62.9161   1
  -1 -10 -11 65.9165 72.0111   1
  -1  10 -11 71.7223 79.7655   1
  -1  10 -11 78.9650 63.8654   2
  -1  10 -12 1445.34 132.271   2
   1  10  12 1339.61 135.146   2
  -1 -10 -12 1351.60 132.404   2
  -1  10 -12 1322.86 121.221   3
   1  10  12 1474.82 132.651   3
  -1  10 -12 1105.79 118.224   3
  -1 -10 -12 1192.00 129.423   3
  -1 -10 -12 1568.33 137.248   1
  -1  10 -12 1374.50 143.725   1
  -1  10 -12 1326.61 127.518   1
  -1  10 -12 1337.42 131.291   2
  -1  10 -13 165.532 78.3314   2
  -1  10 -13 114.879 63.2520   3
   1  10  13 124.530 76.6892   3
  -1  10 -13 107.441 56.3569   3
  -1 -10 -13 165.756 81.2486   3
  -1  10 -13 130.322 76.9140   2
  -1 -10 -13 135.650 81.9806   2
   1  10  13 109.395 80.3982   2
   1  10  13 232.161 87.3361   1
  -1  10 -13 187.863 96.1383   1
  -1  10 -13 133.162 69.5705   1
  -1  10 -14 637.927 99.7974   2
  -1  10 -14 506.192 78.7077   3
  -1 -10 -14 604.151 98.9956   3
  -1  10 -14 393.339 78.2373   3
   1  10  14 513.854 93.2351   3
  -1 -10 -14 500.978 100.275   2
   1  10  14 445.556 97.9201   2
   1  10  14 748.670 105.232   1
  -1 -10 -14 457.379 102.655   1
  -1  10 -14 628.974 104.297   1
  -1  10 -14 605.332 91.6176   1
  -1  10 -15 105.906 89.5424   2
  -1  10 -15 39.8103 70.1197   3
   1  10  15 110.840 91.2963   2
  -1  10 -15 225.743 87.5483   2
  -1 -10 -15 57.4606 92.4485   2
   1  10  15-49.2843 84.9523   3
  -1  10 -15 22.2300 67.6302   3
  -1 -10 -15 50.8388 92.2026   3
  -1  10 -15-19.7262 100.211   1
  -1 -10 -15 198.422 102.685   1
   1  10  15 24.9848 95.9238   1
  -1  10 -15 7.08103 80.2333   1
   1  11 -15-14.7768 83.6080   1
   1  11 -15-108.171 61.5563   3
  -1  11  15 48.9223 86.2521   2
   1 -11 -15 51.2686 89.4276   2
   1  11 -15-20.7225 58.5536   3
  -1  11  15 77.6284 84.5318   3
   1 -11 -15-3.92574 101.700   1
  -1  11  15 7.51554 86.1570   1
   1  11 -15 22.1248 94.4570   1
   1 -11 -15 56.6209 83.9445   3
   1 -11 -14 251.565 82.7511   3
   1  11 -14 216.067 85.8277   2
   1  11 -14 168.611 55.9591   3
  -1  11  14 137.875 84.1768   2
   1  11 -14 226.393 78.2151   2
   1 -11 -14 210.911 86.2087   2
  -1  11  14 228.915 84.7032   3
   1  11 -14 275.802 56.4045   3
   1 -11 -14 232.933 98.5476   1
  -1  11  14 334.517 85.3166   1
   1  11 -14 278.389 89.3757   1
   1  11 -14 225.884 84.0354   1
   1 -11 -13 279.972 77.5894   3
   1  11 -13 122.115 76.0427   2
   1  11 -13 146.123 52.1101   3
  -1  11  13 118.472 76.8449   2
   1  11 -13 177.544 72.5040   2
   1 -11 -13 37.9805 76.8747   2
   1  11 -13 123.636 52.0865   3
  -1  11  13 13.1810 77.3747   3
   1 -11 -13 160.971 88.5668   1
   1  11 -13 110.602 76.0128   1
   1  11 -13 201.642 84.7515   1
  -1  11  13 130.717 74.7901   1
   1  11 -12 103.554 44.4081   3
  -1  11  12-70.4276 73.9322   2
   1  11 -12 59.3171 62.9886   2
   1 -11 -12 63.5039 70.6394   2
   1  11 -12 18.1943 75.7144   2
  -1  11  12-36.3483 69.3117   3
   1 -11 -12 80.7659 71.5576   3
  -1  11  11 51.4821 63.0943   1
   1  11 -11 12.0724 68.3562   1
   1  11 -11-76.3352 58.9992   2
  -1  11  11-35.0801 66.1852   2
   1 -11 -11-48.7180 65.5883   3
   1 -11 -11-12.7453 75.0541   1
   1  11 -11 66.1296 66.3311   2
   1  11 -11-32.5411 60.5363   1
  -1  11  11 52.2300 64.2905   3
   1  11 -11 13.5472 37.1984   3
   1  11 -10 2176.36 169.969   3
   1 -11 -10 1960.69 181.800   1
  -1  11  10 1914.39 180.466   1
   1  11 -10 2263.18 183.989   1
   1  11 -10 2023.37 180.714   1
   1  11 -10 2428.41 177.729   2
   1 -11 -10 1992.98 181.573   2
   1  11 -10 2122.78 170.124   3
   1  11 -10 2331.11 181.416   2
   1  11  -9 406.755 39.4003   3
  -1  11   9 439.044 63.9128   3
   1 -11  -9 415.645 62.5201   1
   1  11  -9 277.415 37.6783   3
   1  11  -9 477.619 69.2407   1
  -1  11   9 505.752 62.6948   1
   1  11  -9 435.409 55.8011   2
  -1  11   9 361.462 63.0010   2
   1 -11  -9 362.643 66.0984   2
   1 -11  -9 356.129 65.1523   3
   1  11  -9 386.195 60.8400   1
   1  11  -9 307.312 57.7840   2
   1  11  -8 571.496 54.1303   3
   1 -11  -8 646.235 72.5348   1
   1  11  -8 671.749 53.6522   3
  -1  11   8 672.525 74.4641   1
   1  11  -8 810.860 76.9429   1
  -1  11   8 681.534 73.3929   2
   1  11  -8 632.955 65.7657   2
   1 -11  -8 670.261 74.1152   2
   1 -11  -8 735.211 76.8112   3
   1  11  -8 689.498 69.4259   2
   1  11  -8 713.603 71.9437   1
   1  11  -7 1776.23 154.577   3
  -1  11   7 2845.52 167.339   3
   1 -11  -7 2911.68 169.448   3
   1 -11  -7 2802.34 166.484   1
  -1  11   7 2517.78 166.475   1
   1  11  -7 3565.46 171.666   1
  -1  11   7 2808.23 167.899   2
   1 -11  -7 2664.93 168.019   2
   1  11  -7 2625.19 164.654   1
   1  11  -7 2897.58 163.147   2
  -1  11   6 12976.9 1124.86   1
   1  11  -6 18138.1 1127.39   1
   1 -11  -6 16618.6 1127.23   2
  -1  11   6 13503.8 1125.77   2
   1  11  -6 14267.4 1123.29   2
   1 -11  -6 13906.7 1125.09   1
   1  11  -6 12627.4 1124.37   1
   1 -11  -6 17875.3 1127.76   3
  -1  11   6 13832.8 1125.96   3
  -1 -11   5 3437.05 179.884   2
  -1 -11   5 3044.07 175.180   3
  -1  11   5 3812.65 186.147   1
  -1  11   5 3217.28 184.005   2
   1 -11  -5 3755.56 186.989   2
   1 -11  -5 3672.16 183.966   1
   1  11  -5 3907.80 179.700   2
   1 -11  -5 3784.91 187.474   3
  -1  11   5 3985.92 187.577   3
   1  11  -5 3786.74 183.468   1
  -1 -11   4 27248.1 2233.71   3
  -1 -11   4 27889.4 2234.74   2
  -1  11   4 26552.1 2236.64   1
  -1  11   4 28344.3 2237.25   2
   1 -11  -4 30968.3 2238.09   2
   1 -11  -4 29949.6 2236.79   1
   1  11  -4 30204.7 2234.66   2
   1 -11  -4 30176.3 2237.87   3
   1  11  -4 31250.3 2233.91   3
  -1  11   4 31654.5 2238.71   3
   1  11  -4 26458.0 2235.98   1
  -1 -11   3 1068.68 78.5816   2
  -1 -11   3 1143.73 77.9131   3
  -1  11   3 698.506 82.9051   2
   1  11  -3 911.128 77.4900   2
   1 -11  -3 723.267 84.0847   2
  -1  11   3 818.972 82.0064   1
   1 -11  -3 1118.07 83.4722   1
   1  11  -3 963.323 77.9063   3
   1 -11  -3 1203.16 85.5509   3
  -1  11   3 990.354 84.7507   3
  -1 -11   3 788.698 81.4212   1
   1 -11  -2 31.5280 26.2058   1
   1  11  -2 44.1021 20.7908   1
  -1  11   2 9.52398 27.9666   3
   1 -11  -2-35.2047 29.2888   3
  -1 -11   2 33.5304 18.0280   3
   1  11  -2 11.6454 14.2666   2
  -1  11   2 117.791 28.9201   2
   1 -11  -2 49.0826 31.9564   2
  -1  11   2 56.2810 24.6750   1
  -1 -11   2 38.7949 14.6736   2
  -1 -11   2 47.0933 21.8001   1
   1  11  -2 12.9292 19.2936   3
   1  11  -1 13167.4 880.609   1
   1  11  -1 10420.0 879.831   2
   1 -11  -1 11162.8 882.275   2
  -1  11   1 9370.85 881.736   2
  -1 -11   1 10155.1 879.911   2
  -1 -11   1 12064.0 880.450   1
  -1  11   1 10735.9 881.646   1
   1 -11  -1 12845.8 882.524   3
  -1  11   1 13526.3 883.313   3
  -1 -11   1 12649.7 881.500   3
   1  11   0 32911.2 2535.90   2
  -1 -11   0 35571.4 2536.02   2
  -1  11   0 41687.4 2538.60   2
  -1 -11   0 33858.3 2535.66   1
   1  11   0 35925.3 2535.49   1
  -1  11   0 30416.2 2536.83   1
   1 -11   0 36268.0 2537.48   3
  -1  11   0 33641.0 2537.23   3
   1  11   1 15781.5 1219.51   2
  -1  11  -1 15089.8 1219.96   2
  -1 -11  -1 15764.5 1219.45   2
   1  11   1 13795.6 1218.31   1
   1 -11   1 16992.2 1220.85   1
  -1 -11  -1 17550.3 1218.69   1
  -1  11  -1 15738.4 1220.39   1
   1  11   1 16040.1 1220.47   3
  -1 -11  -1 17289.0 1220.82   3
   1 -11   1 15329.3 1219.80   3
  -1  11  -1 16026.1 1219.85   3
  -1 -11  -2 9609.14 624.131   3
   1  11   2 8519.62 623.064   3
  -1 -11  -2 7145.69 620.230   1
  -1  11  -2 8214.79 622.623   1
   1 -11   2 7719.01 622.455   1
   1  11   2 8302.07 620.638   1
  -1 -11  -3 238.096 39.8159   3
   1  11   3 239.324 37.1486   3
  -1  11  -3 250.677 32.2439   2
  -1 -11  -3 174.119 27.2766   1
   1  11   3 215.513 31.0863   1
   1  11   3 192.158 34.2325   2
  -1 -11  -3 227.249 32.6625   2
   1 -11   3 225.336 36.7351   1
  -1  11  -3 174.612 34.9085   1
  -1 -11  -4 3387.24 256.926   2
   1  11   4 3305.81 257.110   2
  -1 -11  -4 3787.38 259.354   3
   1  11   4 3136.20 258.039   3
  -1  11  -4 3259.62 256.335   2
   1 -11   4 3174.15 256.077   2
  -1  11  -4 3483.70 257.923   1
   1 -11   4 3268.83 257.945   1
   1 -11   4 2973.03 254.140   3
   1 -11   5 6622.11 469.317   3
  -1 -11  -5 6060.11 469.806   1
   1  11   5 5704.53 470.103   1
   1  11   5 6029.54 471.692   2
  -1 -11  -5 6158.34 471.228   2
  -1 -11  -5 5928.69 472.094   3
   1  11   5 6195.38 472.454   3
  -1  11  -5 5924.28 470.200   2
   1 -11   5 6832.17 471.876   2
  -1  11  -5 4913.18 470.826   1
   1 -11   5 5961.16 471.500   1
  -1 -11  -6 4499.75 324.722   1
   1  11   6 3923.28 323.013   1
   1  11   6 4114.23 324.996   2
  -1 -11  -6 4567.80 325.284   2
  -1 -11  -6 4194.62 325.427   3
   1  11   6 4136.82 325.232   3
  -1  11  -6 3614.00 322.635   2
   1 -11   6 4845.92 326.341   2
  -1  11  -6 3579.13 323.728   1
   1 -11   6 4095.72 325.437   1
  -1 -11  -7 6076.69 473.588   2
   1  11   7 6578.62 474.185   2
   1 -11   7 6232.61 473.583   2
  -1  11  -7 5522.63 472.840   1
   1 -11   7 6207.38 474.354   1
  -1  11  -7 5186.41 471.811   2
   1  11   7 6537.02 474.484   3
  -1 -11  -7 6548.79 474.417   3
   1  11   7 5676.12 471.941   1
  -1 -11  -7 6209.38 472.191   1
   1  11   8 1080.95 95.6438   1
  -1 -11  -8 1143.44 95.7693   1
   1  11   8 1063.93 98.2761   2
  -1 -11  -8 994.695 99.3353   2
   1 -11   8 1051.56 101.456   2
  -1  11  -8 950.341 93.1743   2
  -1  11  -8 976.517 86.3196   3
  -1  11  -8 848.829 95.7537   1
   1 -11   8 1207.59 102.547   1
   1  11   8 1016.35 96.4934   3
  -1 -11  -8 1019.76 99.4463   3
   1  11   9 122.940 54.3376   3
  -1 -11  -9 106.417 55.2555   3
  -1 -11  -9 98.3450 59.7770   2
   1  11   9 87.7072 53.5653   2
   1 -11   9 104.733 64.7137   2
  -1  11  -9 87.7960 50.3847   2
  -1  11  -9 83.6580 34.8558   3
   1 -11   9 115.233 63.5783   1
  -1  11  -9 105.538 55.8722   1
   1 -11   9 59.6213 43.8192   3
  -1 -11  -9 63.5562 55.8136   1
   1  11   9 68.3768 50.2852   1
  -1  11 -10 1889.80 170.934   2
   1 -11  10 2013.92 176.315   2
  -1 -11 -10 2037.21 174.381   2
   1  11  10 2125.82 174.958   2
  -1  11 -10 1956.49 164.272   3
   1 -11  10 1950.36 167.932   3
   1 -11  10 2546.59 184.685   1
  -1  11 -10 1812.27 173.274   1
   1  11  10 2020.48 172.262   1
  -1 -11 -10 2148.21 173.382   1
   1  11  11 276.636 72.5842   2
  -1  11 -11 260.891 54.8312   3
   1  11  11 304.356 72.1530   3
   1 -11  11 435.096 78.9141   2
   1  11  11 187.248 70.2497   1
  -1 -11 -11 299.039 73.3124   1
  -1  11 -11 286.189 73.2964   2
   1 -11  11 185.123 60.1765   3
  -1  11 -12 78.4639 73.1069   2
  -1  11 -12 14.0388 51.2425   3
   1  11  12 38.4998 72.9596   3
  -1  11 -12 14.1991 53.1625   3
  -1 -11 -12 46.3688 76.3731   3
   1  11  12 24.5978 77.5049   2
  -1  11 -12-49.8169 71.3633   2
  -1 -11 -12-66.9605 78.8887   2
  -1 -11 -12 69.0226 75.0594   1
  -1  11 -12 3.83313 87.4184   1
  -1  11 -12-45.5747 68.7854   1
  -1  11 -13 157.509 79.5169   2
  -1  11 -13 156.769 58.6249   3
  -1 -11 -13 368.533 86.8510   3
  -1  11 -13 284.560 61.0978   3
   1  11  13 253.580 80.7219   3
   1  11  13 350.086 86.3491   2
  -1  11 -13 130.008 80.4847   2
  -1 -11 -13 280.870 84.9193   2
  -1  11 -13 221.629 98.5613   1
   1  11  13 274.082 88.6228   1
  -1  11 -13 123.181 77.7132   1
  -1  11 -14 515.003 95.1007   2
  -1  11 -14 270.970 74.3791   3
   1  11  14 349.284 89.5984   3
  -1 -11 -14 431.923 96.2587   3
  -1  11 -14 360.617 73.0010   3
  -1 -11 -14 401.267 99.1532   2
   1  11  14 461.495 95.9138   2
  -1 -11 -14 304.204 92.8623   1
  -1  11 -14 511.352 101.392   1
   1  11  14 492.458 99.8128   1
  -1  11 -14 339.024 85.9883   1
  -1  11 -15-22.6389 92.5354   2
  -1  11 -15 24.5476 71.1291   3
  -1 -11 -15 28.9644 92.2862   2
  -1  11 -15 3.38632 90.6074   2
   1  11  15 55.8698 93.5446   2
  -1 -11 -15 103.163 93.5065   3
  -1  11 -15-2.25910 68.6230   3
   1  11  15 17.8484 86.6725   3
   1  11  15 12.5161 96.4193   1
  -1  11 -15-3.96883 100.106   1
  -1 -11 -15 85.2152 95.2250   1
  -1  11 -15 3.56170 81.5678   1
   1  12 -15 11.1390 85.1385   1
   1  12 -15 34.0244 61.3100   3
  -1  12  15-72.1650 86.9045   2
   1 -12 -15 31.0474 90.7097   2
   1  12 -15-17.6945 57.5578   3
  -1  12  15-3.58229 87.1303   3
   1 -12 -15 102.560 107.278   1
  -1  12  15 64.2025 88.4248   1
   1  12 -15-48.1922 95.4253   1
   1 -12 -15 77.7729 88.0691   3
   1 -12 -14 193.527 82.9512   3
   1  12 -14 88.2066 87.3421   2
   1  12 -14 36.9791 56.1975   3
   1  12 -14 8.21196 74.1773   2
  -1  12  14-11.0073 80.4483   2
   1 -12 -14 3.33267 82.1817   2
  -1  12  14 125.092 83.3821   3
   1  12 -14 36.9701 50.2312   3
   1 -12 -14-11.3368 97.4774   1
  -1  12  14 54.2544 83.1612   1
   1  12 -14 56.7183 90.9346   1
   1  12 -14 24.8531 83.0372   1
   1 -12 -13 136.390 75.6890   3
   1  12 -13 42.4882 80.4964   2
   1  12 -13 220.238 51.7735   3
   1  12 -13 154.824 85.5941   1
  -1  12  13 155.226 76.2292   1
  -1  12  13 95.9933 77.4424   2
   1  12 -13 167.886 72.6584   2
   1 -12 -13 160.286 80.2969   2
   1 -12 -13 216.044 91.6854   1
  -1  12  13 204.952 81.0707   3
   1  12 -13 189.853 48.1928   3
   1  12 -13 148.387 78.0858   1
  -1  12  12 335.775 78.0457   1
   1  12 -12 327.546 72.0844   2
  -1  12  12 296.032 80.7313   2
   1 -12 -12 365.123 81.2712   2
   1 -12 -12 177.293 76.8124   3
   1  12 -12 527.840 82.8878   2
  -1  12  12 324.999 76.4898   3
   1  12 -11 1045.25 87.4583   3
   1  12 -11 1107.70 109.956   1
  -1  12  11 941.479 106.106   1
  -1  12  11 1072.61 109.841   2
   1  12 -11 1044.47 101.642   2
   1 -12 -11 739.678 104.266   2
   1 -12 -11 1066.32 107.418   1
   1 -12 -11 1065.58 108.395   3
  -1  12  11 1031.35 106.251   3
   1  12 -11 932.960 86.5662   3
   1  12 -11 1003.37 103.782   2
   1  12 -11 963.849 104.911   1
   1  12 -10 41.6740 26.2851   3
   1  12 -10 2.90081 66.3705   1
  -1  12  10 68.4702 60.5602   1
   1  12 -10-24.9647 60.2836   1
   1  12 -10 61.1178 53.4319   2
   1 -12 -10 120.977 64.2718   1
   1  12 -10-2.80050 30.0615   3
  -1  12  10 28.2483 60.1382   3
   1  12 -10-80.8232 58.2411   2
   1  12  -9 144.182 26.0865   3
   1 -12  -9 167.794 56.7776   1
   1  12  -9 176.140 24.9689   3
   1  12  -9 170.930 60.3808   1
  -1  12   9 135.488 58.7190   1
  -1  12   9 121.267 57.0156   2
   1  12  -9 251.925 49.8004   2
   1 -12  -9 67.1259 60.3113   2
   1  12  -9 253.242 53.9682   2
   1  12  -9 105.393 52.4555   1
   1 -12  -9 85.6795 61.1651   3
   1 -12  -8 577.012 66.3126   3
   1  12  -8 430.479 30.5401   3
  -1  12   8 439.686 59.5219   3
   1 -12  -8 508.281 61.9099   1
  -1  12   8 606.500 62.2494   1
   1  12  -8 513.330 63.9574   1
   1  12  -8 558.905 53.3501   2
  -1  12   8 437.426 61.2945   2
   1 -12  -8 470.458 62.8550   2
   1  12  -8 486.349 54.3544   2
   1  12  -8 427.909 55.9435   1
   1  12  -7 4838.40 312.190   1
  -1  12   7 4010.57 308.891   1
   1 -12  -7 4064.38 308.973   1
   1 -12  -7 3978.99 310.554   2
  -1  12   7 3619.62 308.893   2
   1  12  -7 3544.86 305.034   2
   1 -12  -7 4317.97 311.268   3
  -1  12   7 3933.44 309.313   3
   1  12  -7 3396.04 306.915   1
  -1  12   6 3050.30 253.084   1
   1  12  -6 3783.28 255.894   1
   1 -12  -6 3254.93 255.495   2
  -1  12   6 3049.83 253.881   2
   1 -12  -6 3365.11 253.127   1
   1  12  -6 2882.97 252.188   1
   1 -12  -6 3332.59 255.935   3
  -1  12   6 2932.66 253.927   3
  -1 -12   5 3125.77 243.116   2
  -1 -12   5 2808.88 239.614   3
  -1  12   5 3481.76 247.365   1
  -1  12   5 2813.63 245.560   2
   1 -12  -5 3795.46 248.423   2
   1 -12  -5 3443.98 245.539   1
   1  12  -5 3166.70 241.864   2
   1 -12  -5 4297.47 249.404   3
  -1  12   5 3676.76 248.629   3
   1  12  -5 3021.07 239.456   3
  -1 -12   5 3913.93 248.427   1
   1  12  -5 2889.11 244.403   1
   1  12  -4 1124.82 111.343   3
  -1  12   4 1245.97 119.264   3
   1 -12  -4 1876.90 120.403   3
   1  12  -4 1320.03 112.233   2
   1 -12  -4 1481.55 117.829   1
  -1 -12   4 1557.20 111.467   3
  -1 -12   4 1448.76 113.572   2
  -1  12   4 1525.17 117.499   1
  -1  12   4 1430.08 118.686   2
   1 -12  -4 1567.99 120.067   2
  -1 -12   4 1687.23 117.985   1
   1  12  -4 1349.69 115.417   1
  -1  12   3 5507.85 442.697   2
   1 -12  -3 6600.58 443.884   2
   1  12  -3 6022.85 439.318   2
  -1  12   3 5050.19 441.929   1
   1 -12  -3 5314.69 441.789   1
  -1 -12   3 5826.56 439.643   2
   1 -12  -3 5359.56 443.053   3
  -1 -12   3 5175.14 439.379   3
   1  12  -3 6207.78 439.768   3
  -1  12   3 5229.31 443.076   3
  -1 -12   2 4547.78 397.072   1
   1  12  -2 4930.12 397.231   1
  -1  12   2 4850.12 399.252   2
   1  12  -2 4909.40 396.043   2
   1 -12  -2 6023.50 401.400   2
   1 -12  -2 5117.69 398.742   1
  -1  12   2 4791.12 398.478   1
  -1 -12   2 5029.47 396.242   2
   1  12  -2 5677.22 397.309   3
  -1  12   2 5637.51 400.049   3
   1 -12  -2 6048.79 400.005   3
  -1 -12   2 5060.42 396.880   3
  -1 -12   1 5223.88 412.296   1
   1  12  -1 6805.66 412.994   1
   1 -12  -1 5154.23 414.450   1
   1 -12  -1 5956.65 414.891   2
  -1  12   1 5792.49 414.920   2
  -1 -12   1 6201.20 412.252   2
   1  12  -1 4179.15 411.630   2
  -1  12   1 4656.54 413.598   1
  -1  12   1 3912.75 413.829   3
   1 -12  -1 5667.16 414.680   3
  -1 -12   0 1641.89 121.770   1
   1 -12   0 1346.75 124.923   1
  -1 -12   0 1808.09 123.454   2
   1 -12   0 1551.15 124.850   2
  -1  12   0 1746.16 125.331   2
   1  12   0 1224.48 121.895   2
   1  12   0 1096.88 120.913   1
  -1  12   0 1450.80 124.197   1
  -1 -12   0 1973.39 124.997   3
  -1  12   0 1804.78 125.827   3
   1  12   0 1648.61 124.270   3
   1 -12   0 1876.96 125.112   3
   1 -12   1 254.638 31.2740   3
  -1  12  -1 138.179 29.6983   3
  -1 -12  -1 144.901 28.1363   2
  -1  12  -1 132.048 29.9971   2
  -1 -12  -1 184.548 23.7700   1
  -1  12  -1 187.120 32.3737   1
   1 -12   1 208.785 34.6740   1
   1  12   1 163.938 23.4558   1
  -1 -12  -1 134.319 31.7775   3
   1  12   1 129.411 30.9991   3
   1 -12   2 392.010 45.7854   1
  -1  12  -2 401.222 45.6915   1
   1  12   2 345.024 42.6455   2
   1  12   2 373.700 40.4452   1
  -1 -12  -2 439.762 37.8614   1
  -1  12  -2 354.074 41.6969   2
  -1  12  -2 432.364 40.8483   3
  -1 -12  -2 365.253 46.0941   3
   1  12   2 486.615 45.8273   3
  -1 -12  -3 16507.2 1071.74   3
   1  12   3 12485.1 1069.94   3
  -1 -12  -3 13949.1 1067.96   1
   1  12   3 14082.0 1069.56   2
  -1 -12  -3 15443.3 1069.79   2
  -1  12  -3 13735.9 1069.04   2
  -1  12  -3 11962.0 1067.95   3
  -1  12  -3 12504.1 1069.65   1
   1 -12   3 13259.3 1069.76   1
   1  12   3 15527.1 1068.54   1
  -1  12  -4 20.0409 34.6030   1
   1 -12   4 42.2011 36.8825   1
   1  12   4 28.1026 33.1427   2
  -1 -12  -4 38.0453 32.8991   2
  -1  12  -4 57.1921 30.7994   2
   1 -12   4 18.5300 32.5892   2
   1  12   4 50.9133 36.5065   3
  -1 -12  -4 50.4807 41.6971   3
   1  12   5 118.514 35.5607   1
   1  12   5 101.215 40.0503   2
  -1 -12  -5 5.44122 38.0504   2
  -1 -12  -5 138.502 34.4577   1
  -1  12  -5 151.749 36.1028   2
   1 -12   5 113.941 40.9979   2
  -1 -12  -5 77.6209 45.0819   3
   1  12   5 157.027 40.6926   3
   1 -12   5 107.370 41.5955   1
  -1  12  -5 132.902 39.4546   1
  -1  12  -6 1650.99 142.553   1
  -1 -12  -6 1620.27 143.095   2
   1  12   6 1679.77 143.024   2
   1  12   6 1702.45 143.448   3
  -1 -12  -6 1890.17 146.284   3
  -1  12  -6 1577.68 140.136   2
   1  12   6 1794.74 141.040   1
  -1 -12  -6 1678.73 140.285   1
   1 -12   6 1845.86 143.438   2
   1 -12   6 1715.87 144.818   1
  -1  12  -7 3697.97 316.196   1
  -1 -12  -7 4547.38 317.407   1
   1  12   7 3797.82 315.357   1
   1  12   7 3930.42 317.251   2
  -1 -12  -7 4066.20 317.111   2
   1 -12   7 3970.64 317.298   2
  -1  12  -7 3522.65 314.625   2
   1 -12   7 3950.57 318.248   1
  -1 -12  -7 4558.79 319.516   3
   1  12   7 4233.23 318.364   3
  -1  12  -8 136.204 34.2520   3
   1  12   8 188.732 51.6740   1
  -1 -12  -8 155.889 58.2415   2
   1  12   8 206.741 55.5653   2
  -1 -12  -8 123.382 50.1745   1
  -1  12  -8 156.363 50.8629   1
   1 -12   8 228.028 59.5727   1
  -1  12  -8 166.245 48.6539   2
   1 -12   8 148.059 59.2343   2
  -1 -12  -8 231.641 61.0318   3
   1  12   8 150.768 54.3830   3
  -1 -12  -9 3994.94 300.411   3
  -1  12  -9 3582.64 295.303   2
   1 -12   9 4081.42 300.852   2
  -1 -12  -9 3696.87 298.076   2
   1  12   9 3783.20 298.699   2
   1 -12   9 4071.69 293.106   3
  -1  12  -9 3290.37 289.902   3
  -1  12  -9 3297.83 296.161   1
   1 -12   9 4018.00 300.767   1
   1  12   9 3682.85 296.428   1
  -1 -12  -9 3903.53 295.929   1
  -1  12 -10-17.1722 54.6215   2
   1 -12  10 162.581 70.3161   2
   1 -12  10 15.0340 50.1351   3
  -1 -12 -10 5.78062 67.3765   2
  -1 -12 -10 47.3047 60.8359   1
  -1  12 -10-14.0054 57.8168   1
   1 -12  10 134.555 84.2026   1
  -1  12 -10-6.50690 37.7374   3
   1  12  10 44.1067 60.0120   1
  -1 -12 -11-73.5455 73.9413   2
   1  12  11 26.1037 69.7509   2
  -1  12 -11 4.48644 44.8250   3
   1 -12  11-12.7191 57.0819   3
   1  12  11-24.1568 68.0961   3
  -1 -12 -11-35.6709 76.2608   3
  -1 -12 -11 56.1576 66.2348   1
   1  12  11-59.6971 65.1757   1
   1 -12  11 116.134 79.2042   2
  -1  12 -11-100.668 61.1760   2
   1  12  12 474.337 84.7543   2
  -1 -12 -12 332.468 87.0520   2
  -1  12 -12 561.930 84.0129   2
  -1  12 -12 350.702 63.9599   3
  -1  12 -12 385.404 63.6197   3
   1  12  12 427.944 80.5992   3
  -1 -12 -12 319.399 82.8388   1
  -1  12 -12 414.319 101.413   1
  -1  12 -12 299.053 78.6752   1
  -1  12 -12 457.658 80.6097   2
  -1  12 -13 337.349 85.8810   2
   1  12  13 305.454 85.3195   2
  -1 -12 -13 206.183 86.7362   2
  -1  12 -13 192.024 63.0065   3
  -1  12 -13 163.955 60.4428   3
  -1 -12 -13 245.361 88.5206   3
   1  12  13 325.968 82.8515   3
  -1  12 -13 284.494 100.057   1
   1  12  13 346.548 89.2486   1
  -1 -12 -13 404.094 85.2611   1
  -1  12 -13 203.654 78.8728   1
  -1  12 -13 204.010 82.1359   2
  -1  12 -14-53.2277 87.3978   2
  -1  12 -14 52.2246 60.7376   3
   1  12  14 31.5998 84.0715   3
  -1 -12 -14-119.599 92.3967   3
  -1  12 -14 67.0773 64.5992   3
   1  12  14-34.9204 87.5321   2
  -1 -12 -14-21.1229 88.8459   2
  -1  12 -14 49.9768 97.4676   1
   1  12  14 7.96251 92.8629   1
  -1  12 -14-10.8156 81.1580   1
  -1  12 -15 18.7272 90.5203   2
  -1  12 -15 23.8280 67.4565   3
  -1  12 -15 20.2728 91.8719   2
  -1 -12 -15 87.5708 97.5709   2
   1  12  15 92.4982 94.5247   2
   1  12  15 65.1260 88.6211   3
  -1 -12 -15 145.645 98.3565   3
  -1  12 -15 50.4175 69.2896   3
  -1 -12 -15 113.933 92.8962   1
  -1  12 -15-99.8570 103.407   1
   1  12  15 108.768 100.128   1
  -1  12 -15 209.770 89.3354   1
   1  13 -15-7.46575 86.7369   1
   1  13 -15 98.6858 61.5718   3
  -1  13  15 65.1668 90.9903   2
   1 -13 -15 87.0448 92.9309   2
  -1  13  15 123.560 89.5810   3
   1  13 -15 31.0707 56.4990   3
   1 -13 -15-23.7817 104.883   1
  -1  13  15-79.6892 88.9622   1
   1  13 -15 111.779 97.7286   1
   1 -13 -15-24.0129 88.1336   3
   1 -13 -14-36.6932 84.5538   3
   1  13 -14 9.67173 83.5306   2
   1  13 -14-3.98709 49.4721   3
  -1  13  14-28.4997 81.4877   1
   1  13 -14 43.6940 92.1860   1
   1  13 -14 22.8060 78.3369   2
  -1  13  14 85.2963 85.7924   2
   1 -13 -14-84.2061 87.1475   2
   1 -13 -14 95.0332 99.2794   1
   1  13 -14 32.1466 82.5157   1
   1  13 -14 68.4793 49.7743   3
  -1  13  14 10.6008 83.4143   3
   1  13 -13 301.266 82.2303   2
  -1  13  13 468.906 86.3228   1
   1  13 -13 294.442 93.6482   1
   1  13 -13 377.339 80.4019   2
  -1  13  13 446.280 91.2674   2
   1 -13 -13 366.714 87.6876   2
   1 -13 -13 507.391 88.4355   3
   1 -13 -13 366.944 89.8656   1
   1  13 -13 417.836 82.4437   1
  -1  13  13 461.435 85.2661   3
   1  13 -12 220.655 43.9115   3
  -1  13  12 287.575 78.6140   3
   1  13 -12 308.608 44.0642   3
  -1  13  12 291.011 79.0988   1
   1  13 -12 295.053 71.0575   2
  -1  13  12 310.704 80.4517   2
   1 -13 -12 198.383 80.4119   2
   1 -13 -12 312.098 80.3377   3
   1  13 -12 341.727 74.6806   2
   1  13 -12 253.604 76.3872   1
   1  13 -11 78.3499 30.5336   3
   1  13 -11 221.166 76.2768   1
   1  13 -11 231.631 65.1348   1
   1  13 -11 152.269 61.3907   2
  -1  13  11 85.6452 71.8484   2
   1 -13 -11 192.356 73.4182   2
   1  13 -11 91.6913 64.4414   2
   1 -13 -11 155.892 71.9384   1
   1  13 -11 58.3601 32.5639   3
  -1  13  11 149.028 67.3772   3
   1  13 -10 4.94561 26.4319   3
   1  13 -10-11.1898 24.9104   3
   1  13 -10 55.6927 70.3456   1
  -1  13  10 20.2028 60.7356   1
   1  13 -10-145.959 54.0232   2
   1 -13 -10 39.0519 61.7075   1
   1  13 -10-68.3162 59.4860   2
   1 -13 -10-100.883 68.3388   3
   1  13 -10 13.1445 55.7901   1
   1  13  -9 1458.29 103.222   1
   1  13  -9 1839.08 111.075   1
  -1  13   9 1503.90 107.552   1
   1  13  -9 1570.95 100.107   2
   1 -13  -9 1444.60 109.668   2
  -1  13   9 1595.99 108.914   2
   1 -13  -9 1514.52 105.591   1
   1  13  -9 1532.87 101.066   2
   1  13  -9 1317.33 83.4443   3
   1  13  -8 71.5386 43.0224   2
   1  13  -8 122.765 64.1834   1
  -1  13   8 31.5056 55.1959   1
   1  13  -8 131.698 43.9501   2
  -1  13   8 172.954 55.6273   2
   1 -13  -8 148.409 61.8424   2
   1 -13  -8 59.8304 58.7820   3
   1 -13  -8 132.085 53.4571   1
  -1  13   8 129.232 53.2644   3
   1  13  -8 17.7238 47.3067   1
   1  13  -7 209.290 59.0203   1
  -1  13   7 254.783 50.3549   1
  -1  13   7 240.026 51.0900   2
   1 -13  -7 280.010 56.8270   2
   1 -13  -7 275.929 59.1339   3
   1 -13  -7 193.755 51.0501   1
   1  13  -7 209.080 47.3099   1
  -1  13   7 269.873 52.5330   3
  -1 -13   6 2190.72 87.8692   2
  -1 -13   6 2485.62 103.439   1
   1  13  -6 2277.38 92.3745   1
  -1 -13   6 1648.67 75.6857   3
  -1  13   6 2284.80 97.0827   2
   1 -13  -6 2700.23 101.632   2
   1 -13  -6 2148.00 94.4656   1
  -1  13   6 2157.42 97.2913   3
   1 -13  -6 2952.26 103.432   3
  -1  13   6 2084.29 94.1319   1
  -1 -13   5 10184.5 671.222   2
  -1 -13   5 9330.12 668.480   3
  -1  13   5 9737.07 674.565   1
  -1  13   5 8637.83 673.479   2
   1 -13  -5 9865.46 675.034   2
   1 -13  -5 9333.23 673.051   1
   1  13  -5 9231.95 670.185   2
   1  13  -5 9493.20 672.464   1
  -1 -13   5 10429.0 675.130   1
   1 -13  -5 10424.3 674.895   3
  -1  13   5 8853.25 674.751   3
  -1  13   4 201.092 47.8639   3
   1  13  -4 245.155 30.6574   3
   1  13  -4 308.536 31.9937   2
  -1  13   4 260.789 41.9188   1
   1 -13  -4 261.021 42.2925   1
  -1 -13   4 332.180 29.5000   3
   1 -13  -4 321.678 47.6527   3
  -1  13   4 204.011 44.0410   2
   1 -13  -4 333.961 49.3744   2
   1  13  -4 192.052 38.3947   1
  -1 -13   4 380.310 45.4648   1
  -1 -13   4 382.885 36.1363   2
  -1  13   3 7280.85 666.439   2
   1 -13  -3 8882.17 667.369   2
   1  13  -3 10358.1 664.080   2
   1 -13  -3 6971.10 665.681   1
  -1  13   3 6409.92 665.365   1
  -1 -13   3 8564.72 663.616   2
   1 -13  -3 9228.10 667.372   3
  -1 -13   3 8378.42 663.822   3
  -1  13   3 9438.90 667.940   3
   1  13  -3 9192.35 664.135   3
   1  13  -2 98.5305 25.6814   1
   1 -13  -2 47.9348 31.2466   1
   1 -13  -2 97.4174 34.2672   3
  -1 -13   2 86.0788 23.3215   3
  -1  13   2 62.1809 33.6427   2
   1 -13  -2 104.395 35.5416   2
   1  13  -2 80.3711 20.3642   2
  -1  13   2 83.6573 30.5290   1
  -1 -13   2 66.0113 21.8142   2
  -1 -13   2 59.7031 25.8139   1
  -1  13   2 25.4310 34.4907   3
  -1 -13   1 388.759 39.0401   1
   1 -13  -1 374.244 46.4163   1
   1  13  -1 420.551 39.8089   1
   1 -13  -1 376.834 46.5856   2
  -1  13   1 420.643 46.0309   2
  -1 -13   1 381.950 38.3062   2
   1  13  -1 417.222 38.0414   2
  -1  13   1 418.631 43.8507   1
   1 -13  -1 411.917 45.9756   3
  -1  13   1 358.092 45.3288   3
   1  13  -1 388.979 42.3696   3
   1 -13   0 2398.35 189.419   1
  -1 -13   0 2330.74 186.429   1
   1  13   0 2387.01 187.029   2
  -1  13   0 2138.64 188.905   2
  -1 -13   0 2459.21 187.050   2
   1 -13   0 2026.45 188.851   2
   1  13   0 2678.91 186.205   1
  -1  13   0 2011.87 188.182   1
   1 -13   0 2811.20 189.751   3
  -1  13   0 2337.72 189.521   3
  -1 -13   0 2384.79 188.677   3
   1  13   0 2280.92 188.457   3
  -1  13  -1 11502.1 852.964   1
   1 -13   1 12876.6 853.522   1
  -1 -13  -1 11714.0 850.826   1
  -1  13  -1 10482.0 852.106   2
   1  13   1 10893.8 850.526   1
   1 -13   1 9456.46 851.947   2
   1 -13   1 11579.4 852.391   3
   1  13   1 10359.4 852.544   3
  -1 -13  -1 11390.7 852.960   3
  -1  13  -1 10174.7 851.925   3
  -1 -13  -2 2701.65 208.302   3
   1 -13   2 2910.09 207.835   2
  -1 -13  -2 2640.54 204.460   1
   1  13   2 3138.28 205.673   1
  -1 -13  -2 2914.22 207.144   2
   1  13   2 2553.07 206.381   2
  -1  13  -2 2513.23 206.262   2
   1 -13   2 2569.32 205.931   3
  -1  13  -2 2619.20 205.779   3
   1 -13   2 2556.87 207.813   1
  -1  13  -2 2508.61 208.081   1
   1 -13   3 1035.15 81.8441   1
  -1  13  -3 929.703 80.7535   1
   1  13   3 937.824 80.1766   2
  -1 -13  -3 888.807 79.9269   2
  -1  13  -3 795.409 78.7027   2
  -1 -13  -3 832.578 76.3283   1
   1 -13   3 936.081 79.9811   2
  -1 -13  -3 988.303 83.5241   3
   1  13   3 857.974 81.9402   3
  -1  13  -3 920.960 76.6492   3
  -1  13  -4 302.524 33.0939   3
  -1  13  -4 247.812 43.6742   1
   1 -13   4 243.865 47.3631   1
   1  13   4 197.025 43.0623   2
  -1 -13  -4 253.505 42.8488   2
  -1  13  -4 239.280 38.2869   2
   1  13   4 170.491 44.4849   3
  -1 -13  -4 261.937 49.4614   3
   1 -13   4 195.177 41.4969   2
   1  13   5 2746.55 218.334   1
  -1 -13  -5 2909.22 220.286   2
  -1 -13  -5 2684.21 217.615   1
  -1  13  -5 2872.79 218.978   2
   1 -13   5 3011.95 220.942   2
  -1  13  -5 2924.22 221.156   1
  -1 -13  -5 3023.83 223.394   3
   1  13   5 3044.02 222.252   3
   1 -13   5 3105.00 220.999   1
  -1  13  -6 990.200 106.161   1
  -1 -13  -6 1248.63 104.874   1
   1  13   6 1210.06 105.468   1
  -1 -13  -6 1140.66 107.698   2
   1  13   6 1176.25 107.991   2
   1 -13   6 1229.86 108.896   2
  -1  13  -6 1302.85 105.493   2
   1 -13   6 1293.29 110.201   1
   1  13   6 1244.11 109.538   3
  -1 -13  -6 1276.68 112.081   3
   1  13   7 315.795 53.8771   1
   1  13   7 328.046 60.2888   2
  -1 -13  -7 358.653 59.3401   2
  -1 -13  -7 387.494 54.1983   1
   1 -13   7 373.119 65.5537   2
  -1  13  -7 311.834 51.5025   2
   1 -13   7 346.576 64.1600   1
  -1  13  -7 425.253 55.8419   1
  -1 -13  -7 290.439 66.1442   3
   1  13   7 354.851 60.3891   3
   1  13   8 201.997 54.1125   1
  -1 -13  -8 83.6090 57.9293   2
   1  13   8 253.860 59.4231   2
  -1 -13  -8 206.895 66.9393   3
   1  13   8 208.803 56.6885   3
  -1 -13  -8 290.629 60.2577   1
  -1  13  -8 232.433 35.8471   3
  -1  13  -8 208.998 53.5422   1
   1 -13   8 189.182 63.1308   1
   1 -13   8 215.365 62.8528   2
  -1  13  -8 184.136 52.1790   2
   1 -13   9 830.049 90.9895   2
  -1  13  -9 613.132 80.7073   2
   1 -13   9 700.083 76.5915   3
  -1 -13  -9 747.187 86.2567   2
   1  13   9 806.753 89.1597   2
  -1  13  -9 651.122 68.2117   3
  -1  13  -9 647.918 81.4106   1
   1 -13   9 790.481 93.9948   1
  -1 -13  -9 983.834 89.4900   1
   1  13   9 696.060 82.4389   1
   1 -13  10 15.6624 48.9349   3
   1  13  10 27.0677 61.5719   1
  -1 -13 -10-50.7490 72.6538   3
   1  13  10-17.7281 63.9267   3
  -1 -13 -10-105.215 59.7779   1
  -1  13 -10-45.6793 39.4482   3
   1 -13  10-14.7454 87.3346   1
  -1  13 -10 17.0397 60.1151   1
   1 -13  10 24.0599 74.7855   2
   1 -13  11 604.596 97.5204   2
  -1  13 -11 702.124 84.7251   2
   1 -13  11 646.961 78.8603   3
   1  13  11 665.117 91.7548   2
  -1 -13 -11 736.406 96.4735   2
  -1 -13 -11 705.389 98.2352   3
  -1 -13 -11 723.746 85.9392   1
   1  13  11 672.031 88.4380   1
  -1  13 -11 573.752 69.0741   3
  -1  13 -11 731.016 88.8648   1
  -1  13 -12 296.441 55.7849   3
   1  13  12 128.767 78.4669   2
  -1  13 -12 505.913 81.9044   2
  -1 -13 -12 267.955 84.7245   2
  -1  13 -12 346.799 74.3934   2
  -1  13 -12 273.742 96.9671   1
  -1 -13 -12 267.332 78.5607   1
  -1 -13 -12 289.109 89.0645   3
   1  13  12 169.951 76.3082   3
  -1  13 -12 298.595 59.4341   3
  -1  13 -12 275.603 78.7712   1
  -1  13 -13 98.2480 55.6395   3
   1  13  13 75.3138 82.9651   2
  -1 -13 -13 3.41705 85.2976   2
  -1  13 -13 28.0748 82.1764   2
  -1  13 -13 51.5489 74.2732   2
  -1  13 -13 90.1730 101.442   1
   1  13  13-116.414 80.1765   1
  -1 -13 -13 43.2752 82.0456   1
  -1 -13 -13 99.8246 87.5245   3
  -1  13 -13 172.747 56.2986   3
   1  13  13 124.328 81.4984   3
  -1  13 -13 111.398 78.1621   1
  -1  13 -14-65.7592 64.5688   3
  -1  13 -14 200.960 108.379   1
   1  13  14 15.9820 93.3434   1
  -1  13 -14 58.1053 85.5819   1
   1  13  14 19.5875 91.5563   2
  -1 -13 -14 71.0922 91.9194   2
  -1 -13 -14 52.2743 88.0174   1
   1  13  14 99.8196 88.0481   3
  -1  13 -14 149.491 64.7190   3
  -1 -13 -14 44.1346 94.1925   3
  -1  13 -14-56.6851 88.7796   2
  -1  14  14 35.8894 89.0425   3
   1 -14 -14 240.332 88.3165   1
   1  14 -14 41.8947 46.4546   3
  -1  14  14 21.5067 86.5498   1
   1  14 -14 80.6100 95.7932   1
   1  14 -14 67.8134 80.2648   2
  -1  14  14 183.658 88.0144   2
   1 -14 -14-17.4972 91.5782   2
   1 -14 -14 166.006 88.0873   3
   1  14 -14-20.2274 79.4156   1
   1  14 -14 35.1626 83.5465   2
   1  14 -13 2.95436 77.6123   2
  -1  14  13 27.3793 79.5633   1
   1  14 -13 122.105 86.9615   1
   1  14 -13 125.451 73.0022   2
  -1  14  13 112.944 81.1023   2
   1 -14 -13 23.6341 85.8688   2
   1 -14 -13 190.727 82.1461   3
   1 -14 -13 140.236 83.1479   1
  -1  14  13 216.439 79.8115   3
   1  14 -13 128.579 42.1216   3
   1  14 -13 134.812 74.8662   1
   1  14 -12 407.916 44.7323   3
  -1  14  12 382.636 85.1840   1
   1  14 -12 412.929 77.2389   1
  -1  14  12 504.021 86.1096   2
   1  14 -12 454.599 76.1926   2
   1 -14 -12 314.690 87.2213   2
   1  14 -12 314.286 46.5792   3
  -1  14  12 460.981 82.9795   3
   1  14 -12 427.628 79.7379   2
   1  14 -11 3.84260 27.7017   3
   1  14 -11 50.8646 78.7489   1
   1  14 -11-36.5600 60.8668   2
  -1  14  11 20.0791 72.2357   2
   1 -14 -11 102.416 76.2908   2
   1  14 -11 58.4475 66.5003   2
   1 -14 -11 39.2298 69.6038   1
   1  14 -11-24.2770 27.9595   3
   1 -14 -11 117.775 78.1742   3
   1  14 -10 107.869 17.2622   3
   1 -14 -10 67.3531 71.0833   3
  -1  14  10 175.270 62.4136   3
   1  14 -10 50.9013 17.9386   3
   1  14 -10 113.383 55.9879   2
  -1  14  10 97.0610 67.3857   2
   1  14 -10 109.667 71.3908   1
  -1  14  10 175.312 66.6344   1
   1  14 -10 100.762 53.5051   2
   1  14 -10 140.934 59.7357   1
  -1  14   9-17.0814 58.9645   3
   1 -14  -9 82.1143 58.7222   1
  -1  14   9 188.657 62.1109   1
   1  14  -9 93.1597 67.8728   1
   1  14  -9 19.0166 49.5376   2
   1 -14  -9 64.4666 69.8735   2
   1  14  -9 83.4579 47.8982   2
   1  14  -9 100.188 55.3964   1
  -1  14   8 1258.71 115.027   1
   1  14  -8 1296.65 115.841   1
   1 -14  -8 1281.93 111.749   1
  -1  14   8 1059.34 112.437   2
   1 -14  -8 1234.43 115.920   2
   1  14  -8 1307.87 105.696   2
   1  14  -8 986.494 103.365   2
   1 -14  -8 1165.50 115.853   3
   1  14  -8 1150.16 110.089   1
  -1  14   7 4537.92 391.643   2
   1 -14  -7 5478.75 394.129   2
  -1  14   7 4691.69 392.107   3
   1 -14  -7 5753.63 394.434   3
   1 -14  -7 4665.84 390.851   1
   1  14  -7 4442.75 389.869   1
  -1  14   7 4992.22 391.164   1
   1  14  -7 5673.94 394.326   1
  -1 -14   6 2747.00 176.640   2
  -1 -14   6 2476.99 170.659   3
  -1  14   6 2692.08 180.868   1
  -1  14   6 2733.85 183.143   2
   1 -14  -6 2808.61 184.209   2
   1 -14  -6 2949.11 180.902   1
  -1  14   6 2877.47 183.842   3
   1 -14  -6 3206.31 186.015   3
   1  14  -6 2629.43 179.281   1
   1 -14  -5-58.9183 47.3827   3
  -1 -14   5 39.9313 18.9449   3
   1  14  -5-3.88747 19.5433   3
  -1  14   5 27.6515 47.0702   3
   1 -14  -5-7.34396 41.6356   1
  -1  14   5-4.28101 44.5597   1
  -1  14   5-29.5568 40.3732   2
   1 -14  -5-19.8809 47.3716   2
  -1 -14   5 18.7531 31.5341   2
   1  14  -5 4.80858 37.2682   1
  -1 -14   5 80.8482 44.6380   1
  -1 -14   4 11.9773 20.3763   3
   1 -14  -4 32.8099 41.2704   3
  -1  14   4 89.7599 45.4683   3
   1  14  -4 23.3695 22.3665   3
   1  14  -4 37.2155 22.5811   2
   1 -14  -4 13.2206 36.1113   1
  -1  14   4-1.69866 35.8901   1
   1 -14  -4 22.4733 43.8010   2
  -1  14   4-21.2098 38.5756   2
   1  14  -4-25.0099 34.1911   1
  -1 -14   4 47.9567 39.1743   1
  -1 -14   4 13.1334 29.6032   2
   1  14  -3 2562.05 190.830   1
  -1  14   3 2138.68 192.556   2
   1  14  -3 2126.27 187.811   2
   1 -14  -3 2837.08 196.743   2
   1 -14  -3 2715.95 192.656   1
  -1  14   3 2373.85 192.223   1
  -1 -14   3 2155.17 188.000   2
  -1 -14   3 2516.10 188.543   3
   1 -14  -3 2714.68 194.231   3
   1  14  -3 2558.59 189.061   3
  -1  14   3 2346.24 193.483   3
  -1 -14   2 3658.98 322.226   1
   1 -14  -2 4790.50 325.650   1
  -1  14   2 4135.60 325.232   2
   1  14  -2 4430.97 321.494   2
   1 -14  -2 3884.63 325.093   2
  -1  14   2 4195.37 324.182   1
  -1 -14   2 3789.79 321.361   2
  -1  14   2 4398.08 325.757   3
   1 -14  -2 4449.74 325.459   3
  -1 -14   1 18442.7 1464.53   1
   1 -14  -1 20387.3 1466.53   1
   1  14  -1 16083.7 1463.96   2
   1 -14  -1 21388.6 1466.97   2
  -1 -14   1 17604.4 1464.22   2
  -1  14   1 17515.3 1466.32   2
   1  14  -1 21353.6 1464.73   1
  -1  14   1 19248.5 1466.07   1
   1 -14  -1 21344.5 1467.01   3
   1  14  -1 19057.1 1465.53   3
  -1  14   1 19451.0 1466.94   3
  -1 -14   1 19889.3 1465.49   3
  -1 -14   0 715.610 59.9933   1
   1 -14   0 651.188 66.0230   1
   1  14   0 703.068 60.4166   2
  -1 -14   0 658.441 60.5801   2
  -1  14   0 774.033 65.7783   2
   1  14   0 694.943 58.5166   1
  -1  14   0 712.173 64.0307   1
   1 -14   0 552.876 64.8047   2
  -1 -14   0 586.715 65.2700   3
   1 -14   0 718.418 64.6372   3
   1  14   0 661.936 63.3049   3
  -1  14   0 723.417 65.8781   3
  -1 -14  -1-5.83284 23.2271   1
  -1  14  -1-4.85371 33.2010   1
   1 -14   1 3.25648 36.4357   1
  -1  14  -1 13.0666 37.9814   2
   1  14   1-17.0556 22.8455   1
   1 -14   1-12.8299 32.9901   2
   1 -14   1-14.0117 32.2104   3
  -1 -14  -1-17.6130 34.9089   3
  -1  14  -1-26.3628 31.6392   3
   1  14   1 25.9083 32.3318   3
  -1 -14  -2 4827.44 325.289   3
  -1  14  -2 3090.06 321.906   3
   1  14   2 3905.11 324.160   3
   1 -14   2 3984.96 323.621   2
  -1 -14  -2 4344.11 321.410   1
   1  14   2 4584.95 321.576   1
   1  14   2 4017.09 322.750   2
  -1 -14  -2 4766.48 323.660   2
  -1  14  -2 3708.17 322.802   2
   1 -14   2 4178.13 323.047   3
   1 -14   2 4429.47 324.514   1
  -1  14  -2 3786.15 323.676   1
  -1  14  -3 292.207 41.1966   3
   1 -14   3 393.117 43.8555   3
  -1  14  -3 312.133 47.3562   1
   1  14   3 395.580 46.8414   2
  -1 -14  -3 397.157 49.1510   2
   1 -14   3 440.847 47.7671   2
  -1  14  -3 451.716 45.9779   2
   1 -14   3 402.679 49.7540   1
  -1 -14  -3 506.917 53.5792   3
   1  14   3 229.579 48.3279   3
  -1 -14  -3 331.914 40.4466   1
  -1  14  -4 3533.15 278.707   3
   1  14   4 3666.61 280.371   1
   1  14   4 3397.09 281.898   2
  -1 -14  -4 3723.91 281.897   2
   1 -14   4 3682.89 282.870   1
  -1  14  -4 3281.91 279.888   2
   1 -14   4 3761.28 281.329   2
   1  14   4 3357.80 282.719   3
  -1 -14  -4 3846.62 283.823   3
  -1  14  -4 3479.07 281.511   1
  -1  14  -5 1749.39 150.226   3
   1 -14   5 2030.03 157.307   1
   1  14   5 1804.84 153.283   1
  -1 -14  -5 1858.98 155.423   2
   1  14   5 1846.62 156.704   2
  -1 -14  -5 2058.36 152.630   1
   1 -14   5 1790.56 154.702   2
  -1  14  -5 2030.54 154.271   2
  -1  14  -5 1712.19 155.805   1
  -1 -14  -5 1908.24 158.968   3
   1  14   5 1988.39 157.766   3
  -1  14  -6 392.404 47.0354   3
   1  14   6 583.232 57.8749   1
   1  14   6 604.065 62.8132   2
  -1 -14  -6 458.733 60.9369   2
  -1  14  -6 474.033 57.9087   2
   1 -14   6 533.512 66.4354   1
  -1  14  -6 467.489 61.4564   1
  -1 -14  -6 352.769 52.9297   1
  -1 -14  -6 783.661 70.6346   3
   1  14   6 539.083 64.5251   3
  -1  14  -7 1675.41 135.161   3
   1  14   7 1529.35 141.164   1
  -1 -14  -7 1726.67 141.601   1
   1  14   7 1568.13 144.333   2
  -1 -14  -7 1617.99 144.520   2
   1 -14   7 1713.45 146.334   1
   1 -14   7 2022.94 148.877   2
  -1  14  -7 1616.11 140.976   2
  -1 -14  -7 1914.76 150.138   3
   1  14   7 1716.62 145.888   3
  -1  14  -7 1511.37 143.402   1
  -1  14  -8 3109.63 258.463   3
  -1  14  -8 2862.74 264.036   1
  -1 -14  -8 3502.23 264.536   1
   1  14   8 3103.75 264.250   1
  -1 -14  -8 3188.07 266.287   2
   1  14   8 3592.46 267.336   2
   1 -14   8 3477.20 266.995   2
  -1  14  -8 3312.24 263.318   2
   1 -14   8 3278.07 267.987   1
  -1 -14  -8 3988.85 270.293   3
   1 -14   9-54.4179 69.3209   2
  -1  14  -9 82.4528 55.1263   2
   1 -14   9 104.859 59.0075   3
  -1 -14  -9 123.647 65.2212   2
   1  14   9 17.5303 63.9150   2
   1  14   9 40.4562 59.7128   3
  -1 -14  -9 73.1187 66.7389   1
  -1  14  -9 45.3671 33.9216   3
  -1  14  -9 37.8937 58.7155   1
   1 -14   9 49.6347 74.6191   1
   1  14   9-27.4827 56.2017   1
   1 -14  10 404.369 62.8218   3
   1  14  10 446.893 72.9709   1
   1  14  10 311.269 71.9251   3
  -1 -14 -10 431.478 83.9802   3
  -1 -14 -10 412.976 83.4840   1
  -1  14 -10 437.591 54.1541   3
   1 -14  10 441.717 86.9449   1
  -1  14 -10 317.246 68.2037   2
   1 -14  10 367.800 86.6866   2
  -1  14 -11 49.5179 62.9580   2
   1 -14  11 44.7241 77.8760   2
   1 -14  11 36.4121 57.2008   3
   1  14  11-3.35411 74.4986   2
  -1 -14 -11 51.3368 75.7421   2
   1  14  11-25.1764 68.6990   3
  -1 -14 -11 60.8066 80.7032   3
  -1 -14 -11-70.8037 77.8971   1
   1  14  11-126.756 76.2348   1
  -1  14 -11 12.1778 67.4436   1
  -1  14 -11 79.5031 44.6819   3
   1  14  12 274.714 82.6908   2
  -1 -14 -12 212.338 79.7927   2
  -1  14 -12 83.7948 69.3050   2
  -1 -14 -12 157.724 75.6662   1
  -1  14 -12 127.692 48.7510   3
  -1 -14 -12 206.824 90.2470   3
  -1  14 -12 156.879 74.7916   1
  -1  14 -13 331.910 59.1074   3
  -1  14 -13 299.151 90.8143   2
   1  14  13 308.943 89.1296   2
  -1 -14 -13 314.330 89.5106   2
  -1  14 -13 263.639 81.5365   2
  -1 -14 -13 425.268 90.2313   1
  -1  14 -13 328.406 83.1487   1
  -1  14 -13 211.008 105.232   1
   1  14  13 336.954 86.1805   1
   1  14  13 410.552 87.9637   3
  -1  14 -13 231.331 62.4089   3
  -1 -14 -13 438.319 96.8415   3
  -1  14 -14 292.995 110.653   1
   1  14  14 244.525 99.3310   1
  -1  14 -14 212.212 87.8164   1
   1  14  14 110.711 94.2825   2
  -1 -14 -14 134.068 92.7615   2
  -1 -14 -14 95.1058 89.7425   1
   1  14  14 205.994 88.7017   3
  -1  14 -14-9.13703 62.0345   3
  -1 -14 -14 167.876 97.1265   3
  -1  14 -14 95.6471 60.4229   3
   1  15 -14 113.443 86.0542   2
  -1  15  14 147.948 86.3947   1
   1  15 -14 77.4333 96.5468   1
  -1  15  14 140.164 91.4036   2
   1  15 -14 145.654 81.5753   2
   1 -15 -14 88.4120 94.5944   2
   1  15 -14 56.6233 43.6183   3
   1 -15 -14 121.122 93.6772   3
   1 -15 -14 83.9861 91.1934   1
   1  15 -14 78.0068 80.0408   1
  -1  15  14 98.3511 88.7287   3
   1  15 -13 100.820 36.0334   3
  -1  15  13 86.2251 80.1797   1
   1  15 -13 98.4342 90.5645   1
   1  15 -13 184.280 77.2245   1
  -1  15  13 165.946 86.3951   2
   1  15 -13 124.222 75.5493   2
   1 -15 -13 150.368 90.4756   2
   1 -15 -13 6.42411 83.0075   1
  -1  15  13 74.4859 81.7385   3
   1  15 -13 38.9364 36.7963   3
   1  15 -13 151.271 78.2077   2
   1  15 -12 16.7316 29.1899   3
   1 -15 -12-11.9624 79.4105   1
  -1  15  12-3.32703 76.9966   1
   1  15 -12 136.527 82.8451   1
   1  15 -12-75.7641 67.9646   2
  -1  15  12 117.119 80.1563   2
   1 -15 -12 13.1564 82.9592   2
   1  15 -12 45.9599 26.2247   3
   1  15 -12 39.9207 72.1612   2
   1 -15 -12 36.9814 83.9434   3
   1  15 -12 79.6201 72.7565   1
   1  15 -11 138.105 79.7654   1
  -1  15  11 34.0116 74.2491   2
   1  15 -11 4.25200 60.8583   2
   1 -15 -11 66.1959 76.1217   2
   1  15 -11 50.2720 59.8383   2
  -1  15  11 28.5801 68.5888   3
   1  15 -11 17.6878 16.4032   3
   1  15 -11 16.1016 16.0707   3
   1 -15 -11 19.5069 80.6459   3
   1 -15 -10 642.471 90.2602   3
   1  15 -10 587.818 88.8135   1
  -1  15  10 497.039 80.9639   1
  -1  15  10 450.778 81.5090   2
   1  15 -10 552.418 71.8917   2
   1 -15 -10 588.663 89.5937   2
   1 -15 -10 530.275 82.7260   1
  -1  15  10 501.760 79.9605   3
   1  15 -10 444.907 69.9786   2
   1  15 -10 497.522 77.3820   1
   1 -15  -9 204.745 73.4866   3
   1  15  -9 262.949 60.4123   1
  -1  15   9 125.199 65.0272   1
   1  15  -9 205.558 69.8674   1
   1  15  -9 174.230 54.0968   2
   1 -15  -9 126.288 62.4457   1
  -1  15   9 227.866 66.0375   3
   1  15  -9 133.326 52.4658   2
   1  15  -8 1264.30 109.141   1
  -1  15   8 1025.70 102.299   1
  -1  15   8 1069.96 103.161   2
   1  15  -8 1058.47 93.6411   2
   1 -15  -8 1028.78 105.819   2
   1 -15  -8 994.376 99.9657   1
   1  15  -8 933.028 96.4973   1
   1  15  -8 822.298 91.3456   2
  -1  15   7 1699.55 146.829   1
  -1  15   7 1760.23 148.322   2
   1 -15  -7 1824.94 151.081   2
   1 -15  -7 1673.95 146.283   1
   1 -15  -7 1826.58 152.197   3
  -1  15   7 1700.33 147.424   3
   1  15  -7 1558.27 144.061   1
   1  15  -6 2815.05 261.001   3
   1 -15  -6 4221.97 272.337   3
  -1  15   6 3923.54 272.192   3
   1 -15  -6 3971.85 269.239   1
  -1 -15   6 4165.05 267.111   2
  -1 -15   6 3273.08 261.224   3
  -1  15   6 3844.64 269.663   1
  -1  15   6 3691.56 270.809   2
   1 -15  -6 4283.41 273.157   2
  -1 -15   6 3366.73 270.119   1
   1  15  -6 3714.19 268.350   1
   1 -15  -5 31.7278 47.6761   3
  -1 -15   5 115.617 24.6036   3
   1  15  -5 116.315 39.8991   1
  -1  15   5 82.9350 44.9615   2
   1 -15  -5 178.066 53.2140   2
   1 -15  -5 205.508 44.7498   1
  -1  15   5 125.873 50.6914   1
   1  15  -5 132.052 29.6922   2
  -1 -15   5 113.866 35.6105   2
  -1  15   5 117.522 52.0430   3
   1  15  -5 78.2979 23.9403   3
   1 -15  -4 5525.58 393.027   3
  -1 -15   4 5588.11 387.628   3
  -1 -15   4 4743.51 387.941   2
   1  15  -4 4817.65 390.259   1
  -1  15   4 3885.25 390.883   2
   1 -15  -4 4882.19 393.004   2
   1  15  -4 5237.88 387.354   2
   1 -15  -4 5133.21 390.821   1
  -1  15   4 4946.47 390.902   1
  -1 -15   4 4051.58 389.321   1
   1  15  -4 5093.81 387.477   3
  -1  15   4 4985.36 393.793   3
   1  15  -3 1254.22 100.316   1
  -1  15   3 1372.07 104.228   2
   1 -15  -3 1739.85 111.237   2
  -1  15   3 1420.21 103.115   1
   1 -15  -3 1471.07 103.094   1
  -1 -15   3 1570.78 97.0005   2
  -1 -15   3 1180.79 97.2328   3
   1 -15  -3 1791.03 106.596   3
  -1  15   3 1511.39 107.723   3
   1 -15  -2 550.366 58.2406   1
   1  15  -2 551.442 47.1228   2
  -1  15   2 438.239 56.8866   2
   1 -15  -2 387.479 58.6668   2
  -1  15   2 455.073 53.7186   1
  -1 -15   2 425.834 47.9254   2
   1 -15  -2 606.038 57.9503   3
   1  15  -2 551.828 51.1305   3
  -1  15   2 491.623 57.9318   3
  -1  15   1 6488.25 527.222   3
   1  15  -1 6812.65 525.871   3
  -1 -15   1 7174.70 525.891   3
   1  15  -1 7045.44 524.650   1
  -1  15   1 6471.52 526.177   1
   1  15  -1 6618.60 524.188   2
  -1 -15   1 7013.67 524.557   2
  -1  15   1 5101.70 526.162   2
   1 -15  -1 7234.52 527.266   2
  -1 -15   1 6504.70 524.509   1
   1 -15  -1 7445.39 527.490   3
   1 -15  -1 7233.25 527.373   1
   1 -15   0 16953.2 1243.94   3
  -1  15   0 16041.8 1243.65   2
   1 -15   0 18615.1 1244.25   2
  -1 -15   0 15413.2 1241.99   2
   1  15   0 12987.3 1241.30   1
  -1  15   0 16589.3 1243.32   1
  -1 -15   0 17843.4 1244.09   3
  -1  15   0 16317.1 1243.99   3
   1  15   0 15685.2 1243.39   3
   1 -15   0 18433.3 1244.42   1
  -1 -15   0 16238.7 1241.92   1
  -1 -15  -1 2532.07 184.448   1
  -1  15  -1 2358.23 187.905   1
   1 -15   1 2392.80 189.005   1
   1  15   1 2178.14 185.676   2
  -1  15  -1 2687.78 189.109   2
   1  15   1 2548.39 184.384   1
   1 -15   1 2110.50 186.929   2
   1  15   1 2246.52 187.694   3
  -1 -15  -1 2640.99 189.003   3
   1 -15   1 2380.95 187.266   3
   1  15   2 2019.68 194.856   2
  -1  15  -2 2387.94 195.542   2
  -1 -15  -2 2401.39 196.005   2
  -1  15  -2 2296.18 194.654   3
  -1 -15  -2 2773.17 197.848   3
   1  15   2 2345.66 197.341   3
   1 -15   2 2373.88 196.926   2
   1 -15   2 2650.34 195.915   3
  -1  15  -2 2330.52 196.422   1
  -1 -15  -2 2889.93 193.968   1
   1 -15   2 2357.64 196.971   1
   1 -15   3 93.1096 34.5856   3
  -1  15  -3 41.8139 41.0452   1
   1  15   3 54.7219 38.0599   2
  -1 -15  -3 120.139 41.0946   2
   1  15   3 32.8787 40.0733   3
  -1 -15  -3 80.5620 45.4725   3
   1 -15   3 10.6555 38.7029   2
  -1  15  -3-38.8493 33.9792   2
  -1  15  -3 3.80889 31.5034   3
   1 -15   3 74.7460 41.9041   1
   1 -15   4 1480.41 124.216   1
   1  15   4 1623.58 124.467   3
  -1 -15  -4 1599.36 125.657   3
  -1  15  -4 1431.25 116.893   3
   1 -15   4 1944.65 119.502   3
   1  15   4 1626.83 120.456   1
   1  15   4 1348.45 122.058   2
  -1 -15  -4 1440.93 123.226   2
  -1  15  -4 1560.08 120.164   2
  -1  15  -4 1301.64 121.917   1
   1 -15   5 787.379 76.2895   1
   1  15   5 779.671 78.0378   3
  -1 -15  -5 822.817 80.1318   3
  -1  15  -5 705.868 71.5958   2
  -1 -15  -5 902.542 69.6200   1
  -1  15  -5 631.122 65.0451   3
   1 -15   5 603.944 66.1450   3
   1  15   5 788.510 72.0994   1
   1  15   5 757.116 75.7493   2
  -1 -15  -5 679.714 77.0649   2
  -1  15  -5 675.171 76.6197   1
   1 -15   5 607.855 73.9410   2
   1  15   6 10537.0 801.453   3
  -1 -15  -6 10711.2 801.929   3
  -1  15  -6 10140.5 798.839   2
  -1 -15  -6 10560.7 798.409   1
  -1  15  -6 10057.4 796.311   3
   1 -15   6 10493.3 800.018   2
   1  15   6 9625.81 798.718   1
   1  15   6 10543.7 800.982   2
  -1 -15  -6 10358.4 799.958   2
  -1  15  -6 10082.6 800.573   1
   1 -15   6 10589.6 801.339   1
  -1  15  -7 820.654 72.2945   3
   1 -15   7 851.765 92.6296   2
   1  15   7 845.003 86.5420   2
  -1 -15  -7 901.970 86.8606   2
  -1 -15  -7 816.698 81.1943   1
  -1  15  -7 862.784 82.4649   2
  -1  15  -7 832.186 85.5966   1
   1 -15   7 874.845 92.5931   1
   1  15   7 732.009 88.5624   3
  -1 -15  -7 997.984 90.9163   3
  -1  15  -8 2.16834 34.3444   3
  -1  15  -8-2.60230 58.3777   1
   1 -15   8-120.742 66.8067   1
   1  15   8 38.1607 50.7664   1
   1  15   8 5.56543 59.6015   2
  -1 -15  -8-32.8902 60.9642   2
  -1  15  -8-30.6435 50.8941   2
  -1 -15  -8 14.6391 54.2525   1
   1 -15   8 123.118 65.7321   2
   1 -15   9 125.052 70.3535   2
  -1  15  -9 94.1350 38.1284   3
   1 -15   9 160.491 59.6637   3
  -1 -15  -9 32.8491 67.1731   2
  -1 -15  -9 4.59999 59.2050   1
  -1 -15  -9 209.790 77.8838   3
   1  15   9 23.6853 64.5363   3
  -1  15  -9 82.0982 55.1318   2
   1  15   9 161.368 61.0852   1
   1 -15   9 78.8482 77.1391   1
  -1  15  -9 88.0808 60.1522   1
   1 -15  10 971.292 95.9219   3
   1  15  10 1200.31 112.802   2
   1  15  10 957.563 105.626   3
  -1 -15 -10 1163.85 117.164   3
  -1 -15 -10 1263.16 111.632   1
  -1  15 -10 781.419 87.2948   3
   1  15  10 1015.87 104.879   1
  -1  15 -10 967.046 103.146   2
   1 -15  10 1137.82 117.406   2
  -1  15 -11 53.4625 65.6836   2
   1 -15  11 47.7657 81.2327   2
   1 -15  11 54.1538 58.0275   3
   1  15  11 88.4488 75.5130   2
  -1 -15 -11 6.12292 76.4759   2
  -1 -15 -11 118.598 79.3106   3
   1  15  11 73.8221 71.0729   3
  -1 -15 -11 9.29103 78.9439   1
   1  15  11 29.6311 69.3104   1
   1 -15  11 8.00360 99.8012   1
  -1  15 -11 67.8072 69.9828   1
  -1  15 -11 94.8149 47.4541   3
   1  15  12 919.724 104.815   2
  -1 -15 -12 712.514 103.145   2
  -1  15 -12 675.925 93.6714   2
  -1  15 -12 686.305 75.8405   3
   1  15  12 701.068 96.7180   3
  -1 -15 -12 710.033 103.555   3
  -1  15 -12 682.789 95.7650   1
  -1  15 -13 29.7545 49.3920   3
  -1  15 -13-12.4601 86.7429   2
  -1 -15 -13-10.0332 86.7848   2
   1  15  13-22.3004 85.5790   2
  -1  15 -13-29.7531 74.2347   2
  -1 -15 -13 88.0356 93.1868   1
  -1  15 -13-50.7352 77.6596   1
  -1  15 -13-29.2099 106.310   1
   1  15  13 31.0954 83.7088   1
  -1 -15 -13 13.6900 89.4497   3
  -1  15 -13-40.7281 60.0852   3
  -1  15 -14-73.8262 112.500   1
   1  15  14 98.4336 89.0926   1
  -1  15 -14 154.846 85.3018   1
   1  15  14 119.746 94.9063   2
  -1 -15 -14 13.8817 92.2882   2
  -1 -15 -14 3.71559 104.639   1
  -1  15 -14-61.7220 61.0227   3
   1  15  14 84.2717 92.5711   3
  -1  15 -14 29.8476 56.6469   3
  -1  16  13-6.88033 85.8988   3
   1 -16 -13 79.1591 86.9640   1
   1  16 -13 84.6193 28.2619   3
   1  16 -13 308.219 97.1340   1
  -1  16  13 208.561 82.3790   1
  -1  16  13 130.544 86.7870   2
   1  16 -13 215.279 78.6170   2
   1 -16 -13 89.8863 92.6125   2
   1  16 -13 122.967 73.7048   2
   1  16 -13 85.1302 78.6241   1
   1  16 -13 121.538 31.3288   3
   1 -16 -13 63.3898 94.5709   3
   1 -16 -12 71.8684 85.1316   3
   1  16 -12 84.2733 14.8656   3
  -1  16  12 57.1029 78.6246   1
   1  16 -12 43.6708 85.1740   1
   1  16 -12 81.9745 69.9314   2
  -1  16  12 111.534 84.1198   2
   1 -16 -12 203.397 87.5415   2
   1  16 -12 69.3167 67.2398   2
   1 -16 -12 111.669 80.7137   1
  -1  16  12 63.5151 75.5061   3
   1  16 -12 109.778 73.2417   1
  -1  16  11 325.342 78.6855   2
   1  16 -11 189.053 65.2784   2
   1 -16 -11 160.904 83.8705   2
   1  16 -11 163.440 60.6348   2
  -1  16  11 268.824 73.9461   3
   1 -16 -11 99.4800 83.2273   3
   1 -16 -10-156.963 80.0868   3
   1  16 -10 18.9459 56.1490   2
  -1  16  10-41.9481 68.3077   1
   1  16 -10-139.573 76.3786   1
   1  16 -10 24.3811 57.7124   2
  -1  16  10-18.8499 69.1331   2
   1 -16 -10-76.8774 79.1448   2
   1  16 -10-156.523 68.0915   1
   1 -16 -10-218.164 71.0423   1
  -1  16  10-55.9469 67.4444   3
   1  16  -9-5.04074 59.8223   1
  -1  16   9-11.8231 66.9593   1
   1  16  -9-99.5474 78.5097   1
   1  16  -9 48.9455 51.0174   2
   1 -16  -9-57.6496 63.1328   1
   1  16  -9-20.4924 52.7992   2
  -1  16   9-77.8512 64.4350   3
   1 -16  -9 37.0342 74.2353   3
   1  16  -8 296.845 56.2458   1
   1  16  -8 237.584 69.0550   1
  -1  16   8 155.116 66.0112   1
   1  16  -8 178.584 52.1087   2
  -1  16   8 114.993 62.2587   2
   1 -16  -8 349.345 73.8611   2
   1 -16  -8 312.526 60.6045   1
   1  16  -8 160.360 47.3680   2
  -1  16   8 181.031 65.3178   3
   1 -16  -8 59.2385 69.3284   3
  -1 -16   7 511.562 23.8593   3
  -1  16   7 1192.90 67.0981   1
  -1  16   7 1336.23 70.6797   2
   1 -16  -7 1358.32 75.8284   2
   1 -16  -7 58.0496 57.9115   1
   1  16  -7 1209.45 63.5932   1
   1  16  -7 44.4221 22.0822   3
  -1  16   6 1704.63 144.763   3
   1 -16  -6 1607.52 145.019   3
   1  16  -6 1366.08 130.183   3
   1 -16  -6 1975.09 143.111   1
  -1 -16   6 1748.25 137.662   2
  -1 -16   6 1782.74 130.987   3
  -1  16   6 1800.83 141.357   1
  -1  16   6 1510.42 142.629   2
   1 -16  -6 1877.12 147.061   2
  -1 -16   6 2028.80 148.998   1
   1  16  -6 1608.95 138.935   1
   1 -16  -5 115.154 53.5353   3
  -1 -16   5 86.1915 27.9456   3
  -1 -16   5 83.8033 51.9854   1
   1  16  -5 157.802 43.8765   1
  -1  16   5 49.5667 48.5647   2
   1 -16  -5 129.621 55.2479   2
  -1  16   5 18.2083 51.6109   1
   1 -16  -5 122.930 48.2215   1
   1  16  -5 56.7650 30.5105   2
  -1 -16   5 79.7184 37.3543   2
   1  16  -5 66.6960 27.6239   3
  -1  16   5 80.3395 48.7991   3
   1 -16  -4 1010.21 98.2676   3
  -1 -16   4 1053.25 87.5539   3
   1  16  -4 1157.43 93.2987   1
  -1  16   4 1037.19 95.5764   2
   1  16  -4 1108.01 86.8307   2
   1 -16  -4 1090.38 100.531   2
   1  16  -4 1014.81 87.7249   3
  -1  16   4 868.814 98.9935   3
   1 -16  -4 958.518 94.8695   1
  -1  16   4 1101.37 94.6751   1
  -1 -16   4 1048.29 88.8476   2
  -1 -16   4 1012.64 94.8798   1
  -1 -16   3 466.050 49.1204   2
   1 -16  -3 437.368 58.7539   1
   1  16  -3 510.541 53.2499   1
  -1  16   3 526.929 65.6723   3
  -1  16   3 375.532 57.0542   1
  -1  16   3 530.552 58.6886   2
   1  16  -3 531.565 47.6468   2
   1 -16  -3 679.525 71.0818   2
   1 -16  -3 464.029 61.0289   3
  -1 -16   3 467.777 56.1482   1
   1 -16  -2 8171.23 590.221   1
   1  16  -2 8209.52 586.539   2
  -1  16   2 7148.98 589.620   2
   1 -16  -2 8309.34 590.736   2
  -1  16   2 6904.90 588.706   1
  -1 -16   2 7678.55 586.838   2
  -1 -16   2 7600.82 587.747   3
   1 -16  -2 8123.87 590.506   3
   1  16  -2 6322.58 587.532   3
  -1  16   2 7234.59 590.388   3
  -1 -16   1 1323.97 104.054   1
   1 -16  -1 1381.69 109.692   1
  -1 -16   1 1231.23 103.909   2
   1 -16  -1 1339.43 110.234   2
  -1  16   1 1155.90 108.944   2
   1  16  -1 961.593 102.540   2
  -1  16   1 1307.62 107.322   1
   1 -16  -1 1184.03 108.880   3
  -1 -16   1 1484.60 106.708   3
   1  16  -1 1473.44 107.322   3
  -1  16   1 1188.59 109.591   3
  -1  16   0 4520.67 320.800   3
   1  16   0 3476.24 318.986   3
  -1 -16   0 4239.05 319.596   3
  -1  16   0 3747.19 318.931   1
   1 -16   0 4011.17 320.174   2
  -1  16   0 3753.14 319.570   2
   1 -16   0 5095.61 320.969   3
  -1 -16   0 4035.39 317.512   1
   1 -16   0 3890.78 320.198   1
  -1 -16  -1 1694.89 141.304   1
   1 -16   1 1862.01 146.921   1
   1  16   1 1557.72 142.819   2
  -1 -16  -1 2017.30 145.980   2
  -1  16  -1 1803.84 145.204   2
  -1  16  -1 1491.98 144.321   1
   1 -16   1 1625.52 145.182   2
   1 -16   1 1787.10 144.530   3
   1  16   1 1886.24 146.023   3
  -1 -16  -1 2176.59 148.044   3
  -1  16  -1 1712.08 145.524   3
  -1  16  -2 999.015 91.5887   1
   1 -16   2 984.551 93.1375   1
  -1 -16  -2 1064.68 86.8393   1
  -1  16  -2 1073.51 91.0893   2
  -1 -16  -2 1118.50 89.6163   2
   1  16   2 1099.63 90.2900   2
   1 -16   2 1179.47 90.7170   3
   1  16   2 932.434 92.7596   3
  -1  16  -2 1086.80 90.3917   3
  -1 -16  -2 1151.18 94.5420   3
   1 -16   3 1141.39 104.803   1
  -1  16  -3 1199.42 104.611   1
   1  16   3 1024.99 101.634   2
  -1  16  -3 939.633 100.259   2
  -1 -16  -3 1296.20 104.024   2
   1 -16   3 1144.58 102.081   2
  -1 -16  -3 1205.54 106.801   3
  -1  16  -3 1227.65 99.3473   3
   1  16   3 1144.49 104.478   3
   1 -16   3 1336.34 100.379   3
  -1 -16  -4 3790.92 251.285   3
   1  16   4 3446.56 251.152   3
   1 -16   4 3431.37 248.591   2
  -1 -16  -4 3699.50 245.910   1
   1 -16   4 3909.35 246.745   3
   1  16   4 3547.70 247.135   1
  -1 -16  -4 3726.25 250.519   2
   1  16   4 3313.04 248.755   2
  -1  16  -4 3217.76 246.677   2
  -1  16  -4 3282.71 248.705   1
   1 -16   4 3391.75 249.431   1
   1 -16   5 28.1978 52.4173   1
   1  16   5 46.2929 52.4189   3
  -1 -16  -5-37.0695 56.4246   3
  -1  16  -5 120.552 42.5805   2
  -1 -16  -5 73.9853 38.9543   1
  -1  16  -5 32.1057 34.3110   3
   1 -16   5-17.9746 34.9462   3
   1  16   5 48.9818 44.2914   1
   1  16   5 53.9551 50.6524   2
  -1 -16  -5-31.2858 52.5091   2
  -1  16  -5 28.5544 48.0864   1
   1 -16   5-1.75228 46.8449   2
   1 -16   6-25.5408 55.7209   1
   1  16   6-49.0769 57.2498   3
  -1 -16  -6 39.2799 61.2503   3
  -1  16  -6 12.6049 33.6789   3
   1 -16   6 23.5889 38.6207   3
   1  16   6-16.6951 47.7139   1
   1  16   6-22.1360 54.5428   2
  -1 -16  -6-70.7113 57.4111   2
  -1 -16  -6-27.9542 45.1079   1
   1 -16   6 8.18026 58.1227   2
  -1  16  -6 36.1353 52.6656   1
  -1  16  -6-78.6790 48.4403   2
  -1  16  -7 975.077 82.2133   3
   1 -16   7 881.656 100.763   2
   1  16   7 920.623 92.3666   1
  -1 -16  -7 1021.87 97.3315   2
   1  16   7 862.055 97.8017   2
  -1 -16  -7 1008.17 92.1147   1
  -1  16  -7 771.882 91.3791   2
   1 -16   7 894.398 101.510   1
  -1  16  -7 917.469 95.1182   1
  -1  16  -8 404.602 48.3633   3
   1 -16   8 456.109 74.4649   2
   1  16   8 331.817 63.6260   1
   1  16   8 397.686 71.9547   2
  -1 -16  -8 314.879 70.4331   2
  -1 -16  -8 387.256 62.8661   1
  -1  16  -8 364.659 66.0324   2
   1 -16   8 251.940 75.8285   1
  -1  16  -8 326.216 66.5255   1
   1  16   8 265.516 71.6636   3
  -1 -16  -8 327.408 77.5589   3
  -1  16  -9 59.7606 37.4624   3
   1 -16   9 3.20597 79.3244   1
  -1  16  -9 67.6094 62.9260   1
   1 -16   9 47.1750 47.5190   3
   1  16   9 79.8017 60.9122   1
  -1 -16  -9-99.0464 67.3040   2
  -1 -16  -9 27.8780 62.4675   1
  -1  16  -9 2.22403 56.6752   2
   1 -16   9-73.4679 72.8117   2
   1  16   9-27.2760 63.6697   3
  -1 -16  -9-27.2441 71.5553   3
   1 -16  10 109.341 82.8912   2
  -1  16 -10 47.9628 41.7885   3
   1 -16  10 9.42139 55.5424   3
   1  16  10 101.594 74.7253   2
  -1 -16 -10 101.994 72.4997   2
  -1 -16 -10 93.4410 68.0146   1
  -1  16 -10 57.6826 61.4183   2
   1  16  10-78.8313 69.5672   3
  -1 -16 -10-66.1297 80.8447   3
   1  16  10 152.270 66.5610   1
   1 -16  11 65.8090 83.0651   2
  -1  16 -11 34.8217 67.2070   2
   1 -16  11 49.6791 60.3870   3
   1  16  11-13.7964 78.7722   2
  -1 -16 -11 91.9605 77.7378   2
  -1 -16 -11 39.1827 80.9908   3
   1  16  11 71.9348 71.7682   3
  -1 -16 -11 27.2203 71.9470   1
  -1  16 -11 50.0506 41.9706   3
  -1  16 -11 96.6007 70.7824   1
   1 -16  11 56.7242 102.417   1
   1  16  11 98.4408 71.1940   1
   1 -16  12 221.541 66.3128   3
   1  16  12 223.742 85.4075   2
  -1 -16 -12 149.428 86.9082   2
  -1  16 -12 209.035 76.0803   2
   1 -16  12 268.519 95.7942   2
  -1  16 -12 211.346 54.4212   3
  -1 -16 -12 289.979 89.1811   3
   1  16  12 175.580 79.1264   3
   1 -16  12 335.510 114.206   1
  -1  16 -12 228.690 79.0914   1
  -1  16 -13 45.0997 53.0970   3
   1  16  13 3.47132 85.3075   1
  -1  16 -13 92.6683 109.917   1
  -1 -16 -13 104.813 90.3196   2
  -1  16 -13 180.648 95.2197   2
   1  16  13 165.323 93.2773   2
  -1  16 -13 142.795 77.4440   2
  -1 -16 -13 92.0300 97.9715   1
  -1  16 -13 54.6289 79.2094   1
  -1  16 -13-31.1136 58.4736   3
   1  16  13 48.6798 81.4688   3
  -1 -16 -13 83.3297 92.5721   3
   1 -17 -13 328.805 99.7614   3
   1  17 -13 249.959 98.5464   1
  -1  17  13 266.294 91.7145   1
  -1  17  13 147.229 92.1143   2
   1  17 -13 200.397 81.1166   2
   1 -17 -13 202.956 96.5611   2
   1  17 -13 230.586 77.8006   2
   1 -17 -13 194.768 90.1861   1
   1  17 -13 264.372 83.9551   1
  -1  17  13 174.559 86.5281   3
   1 -17 -12-6.96239 90.9414   3
  -1  17  12 57.6552 79.1921   1
   1  17 -12 59.0850 91.8091   1
   1  17 -12-18.3985 71.4929   2
  -1  17  12-102.045 84.6299   2
   1 -17 -12 38.9063 91.5839   2
  -1  17  12 61.2062 79.2354   3
   1 -17 -12 61.4477 81.7019   1
   1  17 -12 20.9097 68.6854   2
   1  17 -12-19.5538 76.9290   1
  -1  17  11 660.128 92.2515   3
   1  17 -11 573.009 82.9866   2
  -1  17  11 613.994 93.1188   2
   1 -17 -11 673.495 102.936   2
   1 -17 -11 787.390 104.091   3
   1  17 -11 535.066 84.1089   2
   1  17 -10 244.678 68.3765   1
  -1  17  10 194.296 72.8825   1
   1  17 -10 190.497 79.5895   1
  -1  17  10 194.962 74.2350   2
   1  17 -10 159.302 60.3830   2
   1 -17 -10 263.966 84.4294   2
   1  17 -10 216.591 61.5321   2
  -1  17  10 184.182 74.1634   3
   1 -17 -10 270.683 74.5150   1
   1 -17 -10 216.008 82.2127   3
  -1  17   9 2095.26 170.428   1
   1  17  -9 2168.37 177.442   1
   1  17  -9 2005.76 162.798   2
  -1  17   9 1798.65 170.756   2
   1 -17  -9 2018.68 169.693   1
   1  17  -9 1847.33 161.722   2
  -1  17   9 1841.63 170.262   3
   1 -17  -9 2052.96 176.126   3
   1  17  -9 1748.49 166.971   1
   1  17  -8 75.3615 57.2061   1
   1  17  -8 87.3428 73.1807   1
  -1  17   8-81.2102 64.6929   1
   1  17  -8 77.9426 50.8251   2
   1 -17  -8 73.1566 71.7660   2
   1 -17  -8 194.445 60.6460   1
   1  17  -8 82.3070 47.3108   2
   1 -17  -8 173.271 75.7921   3
  -1  17   8 103.216 65.9219   3
  -1 -17   7 473.964 32.0537   3
  -1  17   7 553.209 68.7206   2
   1 -17  -7 628.098 75.9409   2
  -1  17   7 584.622 70.6214   3
   1 -17  -7 722.058 68.8055   1
  -1 -17   7 742.175 82.0277   1
   1  17  -7 678.389 64.0937   1
  -1  17   7 747.119 67.9156   1
  -1 -17   6 596.488 53.0297   3
   1  17  -6 640.528 53.6329   3
   1 -17  -6 623.321 74.7848   1
  -1  17   6 488.825 71.7801   1
  -1  17   6 402.882 74.3928   2
   1 -17  -6 688.755 82.7077   2
   1 -17  -6 614.922 78.1957   3
  -1 -17   6 616.708 85.7915   1
   1  17  -6 565.606 70.4063   1
  -1 -17   6 592.612 67.0818   2
   1 -17  -5 3796.01 291.411   3
   1  17  -5 3601.48 282.872   3
  -1  17   5 2782.90 289.181   3
   1 -17  -5 3837.96 288.037   1
  -1 -17   5 3798.35 285.009   2
  -1  17   5 3459.14 288.413   1
  -1  17   5 3361.11 289.234   2
   1  17  -5 3565.59 283.240   2
   1 -17  -5 3796.73 292.026   2
  -1 -17   5 3970.65 290.043   1
  -1 -17   5 3656.68 282.506   3
   1  17  -5 3819.93 288.119   1
  -1 -17   4 2437.26 187.402   3
   1 -17  -4 2279.60 194.699   3
  -1 -17   4 2514.45 188.033   2
   1  17  -4 2281.25 190.743   1
  -1  17   4 1940.79 192.694   2
   1 -17  -4 2483.61 196.081   2
   1  17  -4 2760.01 188.105   2
   1 -17  -4 2246.49 192.701   1
  -1  17   4 2141.59 191.057   1
  -1  17   4 2214.28 195.957   3
  -1 -17   4 2222.79 192.044   1
  -1 -17   3 1644.06 150.509   1
   1  17  -3 1916.38 150.111   1
   1 -17  -3 2165.15 153.204   1
  -1  17   3 1542.70 151.994   2
   1  17  -3 2074.07 146.660   2
   1 -17  -3 2218.59 158.644   2
  -1  17   3 1534.61 151.309   1
  -1 -17   3 1649.33 146.971   2
   1  17  -3 1851.05 148.089   3
  -1  17   3 1885.89 155.733   3
   1 -17  -3 1758.70 154.499   3
   1 -17  -2 572.336 60.2312   3
  -1 -17   2 378.277 51.6042   3
   1  17  -2 449.474 46.4069   2
   1 -17  -2 489.947 60.9183   2
  -1  17   2 459.743 59.8572   2
  -1  17   2 364.424 54.2236   1
  -1 -17   2 441.884 49.8456   2
  -1  17   2 408.613 60.7169   3
   1  17  -2 445.902 52.2084   3
   1  17  -2 489.205 52.2880   1
   1 -17  -2 585.861 61.1171   1
   1 -17  -1 1103.67 84.9877   1
   1 -17  -1 923.296 84.4463   2
  -1 -17   1 785.967 77.1664   2
  -1  17   1 762.066 84.2401   2
  -1  17   1 810.471 81.7787   1
  -1  17   1 840.616 84.3603   3
   1  17  -1 912.782 81.5847   3
   1 -17  -1 761.514 83.1583   3
  -1 -17   1 1016.04 80.4346   3
   1 -17   0 701.962 78.3690   1
  -1 -17   0 781.646 74.2011   1
   1  17   0 763.218 75.7508   2
   1 -17   0 1047.84 80.5516   2
  -1  17   0 876.174 81.1327   2
  -1  17   0 699.345 77.5277   1
   1 -17   0 802.043 81.0571   3
  -1  17   0 843.373 80.8022   3
  -1 -17   0 1061.71 80.5652   3
   1  17   0 902.257 79.7355   3
  -1 -17  -1 1945.32 164.139   1
   1  17   1 2208.17 165.854   2
  -1  17  -1 2316.12 168.041   2
  -1 -17  -1 2723.55 169.519   2
  -1  17  -1 2330.02 167.877   1
   1 -17   1 2005.80 168.099   2
   1 -17   1 2262.75 167.965   3
  -1 -17  -1 2661.23 171.256   3
   1  17   1 2032.88 167.725   3
  -1  17  -1 1613.58 166.522   3
   1  17   2 811.291 78.3294   2
  -1 -17  -2 871.912 80.7235   2
  -1  17  -2 995.305 82.9939   2
  -1  17  -2 841.267 78.6776   3
   1  17   2 706.354 81.2286   3
   1 -17   2 901.112 83.5594   2
  -1 -17  -2 777.241 84.8865   3
   1 -17   2 920.758 79.4109   3
   1 -17   2 723.045 82.0419   1
  -1  17  -2 751.474 81.2919   1
   1  17   3 943.130 79.0855   1
   1  17   3 843.335 83.2613   2
  -1  17  -3 883.379 82.3024   2
  -1 -17  -3 821.948 85.0658   2
  -1 -17  -3 1011.14 87.7852   3
   1  17   3 922.230 86.4869   3
   1 -17   3 839.421 82.9785   2
   1 -17   3 976.290 87.1601   1
  -1  17  -3 1021.54 87.0459   1
   1 -17   3 1048.96 81.4836   3
   1 -17   4 245.361 52.9417   1
   1  17   4 110.138 53.3327   3
  -1  17  -4 68.3503 41.2338   2
  -1 -17  -4 92.2747 55.6193   3
  -1  17  -4 137.889 36.8872   3
   1 -17   4 127.720 39.4036   3
   1  17   4 20.2495 40.7730   1
   1  17   4 88.1096 48.6905   2
  -1 -17  -4 182.253 52.8562   2
  -1 -17  -4 149.144 38.4123   1
  -1  17  -4 145.153 52.1321   1
   1 -17   4-7.01252 51.0690   2
  -1 -17  -5 4974.40 316.896   3
   1  17   5 4125.70 315.301   3
   1 -17   5 4363.66 312.175   2
  -1 -17  -5 4361.47 310.992   1
  -1  17  -5 3636.96 308.698   3
   1 -17   5 4286.39 309.747   3
   1  17   5 4347.04 311.323   1
   1  17   5 4356.10 314.178   2
  -1  17  -5 3400.53 310.697   2
  -1  17  -5 4007.59 313.391   1
   1 -17   5 4705.90 314.679   1
   1 -17   6 802.628 81.2722   1
   1  17   6 604.330 80.5266   3
  -1 -17  -6 777.519 84.7381   3
  -1  17  -6 663.461 71.9307   2
  -1 -17  -6 672.174 71.9720   1
  -1  17  -6 539.200 62.9107   3
   1 -17   6 697.345 65.6415   3
   1  17   6 571.427 73.3417   1
   1  17   6 618.235 80.2224   2
  -1 -17  -6 559.525 79.2574   2
  -1  17  -6 681.987 79.3343   1
   1 -17   6 685.589 80.3038   2
  -1  17  -7-105.507 56.5427   2
  -1 -17  -7 35.5589 51.2416   1
  -1  17  -7 41.8027 37.5255   3
   1 -17   7 43.6983 70.0549   2
   1 -17   7 17.0288 45.5007   3
   1  17   7 54.1110 58.5823   2
  -1 -17  -7 12.6383 63.6331   2
   1  17   7 6.33800 54.9375   1
  -1  17  -7-13.3222 58.8769   1
   1 -17   7 124.435 67.8363   1
   1  17   8 117.495 69.4360   3
  -1 -17  -8-53.4468 69.5394   3
  -1  17  -8 56.7158 58.3034   2
  -1 -17  -8-33.8489 56.8722   1
  -1  17  -8 57.0577 38.0877   3
   1 -17   8 22.1992 72.0932   2
   1 -17   8 26.4707 48.0242   3
   1  17   8 118.802 64.0318   2
  -1 -17  -8 55.3115 65.1916   2
  -1  17  -8-62.3142 63.8986   1
   1 -17   8 250.882 73.4399   1
   1  17   8-101.288 58.1950   1
  -1  17  -9 1027.84 92.4847   3
   1 -17   9 1249.74 115.584   2
   1 -17   9 1017.09 97.0429   3
   1  17   9 926.973 105.649   1
  -1 -17  -9 1079.54 106.247   1
  -1  17  -9 923.056 104.034   2
   1  17   9 926.291 110.894   3
  -1 -17  -9 1129.46 116.626   3
   1 -17   9 1320.11 122.052   1
   1  17  10 414.912 80.9464   3
  -1 -17 -10 372.644 85.9251   3
  -1  17 -10 423.328 72.6164   2
  -1 -17 -10 366.257 74.9563   1
  -1  17 -10 254.197 49.8840   3
  -1  17 -10 329.435 75.3002   1
   1 -17  10 372.700 64.3926   3
   1  17  10 345.178 80.5719   2
  -1 -17 -10 319.607 82.0586   2
   1  17  10 393.774 75.9867   1
   1 -17  10 460.662 91.5427   2
   1  17  11 632.109 96.4041   3
  -1 -17 -11 777.486 104.223   3
  -1  17 -11 558.490 89.6726   2
  -1 -17 -11 696.281 94.1525   1
  -1  17 -11 668.926 72.8547   3
   1 -17  11 825.277 82.1116   3
   1  17  11 909.329 103.761   2
  -1 -17 -11 742.709 103.472   2
   1 -17  11 791.007 113.074   2
   1  17  11 754.599 96.1535   1
   1 -17  11 553.714 116.530   1
  -1  17 -11 615.398 95.0694   1
  -1  17 -12 5.06414 45.2825   3
   1 -17  12 109.228 64.8485   3
   1  17  12 120.545 84.9713   2
  -1 -17 -12 146.049 87.5042   2
  -1  17 -12 166.250 74.8592   2
   1 -17  12 64.0216 92.7955   2
  -1  17 -12 168.395 78.8106   1
   1 -17  12 291.886 113.443   1
   1  17  12 99.5118 79.4197   3
  -1 -17 -12 30.8388 90.8638   3
  -1  17 -13 10.8077 49.0015   3
  -1  17 -13 72.3088 111.237   1
  -1  17 -13 49.8357 90.5886   2
  -1  17 -13 100.584 80.6481   2
  -1  17 -13-22.0924 60.8837   3
  -1  17 -13 130.752 82.8850   1
   1 -18 -12-49.5103 94.1324   3
   1  18 -12-11.7598 70.9804   2
   1  18 -12-87.7540 94.6816   1
  -1  18  12-143.839 85.2170   1
  -1  18  12-33.2300 86.7946   2
   1  18 -12 136.407 72.0051   2
   1 -18 -12-46.5737 94.0176   2
   1 -18 -12 43.4361 85.0951   1
   1  18 -12 75.3519 77.3649   1
  -1  18  12 58.7219 80.8421   3
  -1  18  11 74.6501 77.4980   1
  -1  18  11 88.0227 78.8454   2
   1  18 -11 127.199 65.0064   2
   1 -18 -11 117.363 90.8367   2
   1  18 -11 108.325 63.6703   2
  -1  18  11-33.6103 76.6456   3
   1 -18 -11 213.358 89.6755   3
   1  18 -10 97.4124 67.9188   1
   1  18 -10 224.043 83.9300   1
  -1  18  10 81.2334 74.5663   2
   1  18 -10 202.054 63.6328   2
   1 -18 -10 165.700 85.9026   2
   1 -18 -10 155.952 73.8282   1
   1  18 -10 231.507 60.7343   2
  -1  18  10 114.141 73.2195   3
   1 -18 -10 86.8119 84.8824   3
   1  18  -9 681.359 81.0824   1
  -1  18   9 560.918 91.0862   1
   1  18  -9 656.303 98.8588   1
  -1  18   9 593.184 87.0173   2
   1  18  -9 586.861 73.5471   2
   1 -18  -9 615.127 94.1021   2
   1  18  -9 500.190 73.0843   2
   1 -18  -9 671.577 94.9502   3
   1 -18  -9 539.237 82.9073   1
  -1  18   9 620.304 86.2801   3
   1  18  -8-40.7228 60.8261   1
  -1  18   8 16.0116 63.1978   1
   1  18  -8 59.2276 77.8764   1
   1  18  -8 44.5717 50.4138   2
   1 -18  -8 131.214 64.5250   1
   1  18  -8-62.3131 49.6202   2
  -1  18   8 45.3262 66.4799   3
   1 -18  -8 91.2594 67.6667   3
  -1 -18   7 3329.52 234.737   3
  -1  18   7 3961.79 247.016   1
   1  18  -7 3464.10 245.491   1
  -1  18   7 3528.58 248.149   2
   1 -18  -7 3878.21 251.875   2
   1 -18  -7 3632.34 247.160   1
  -1  18   7 3357.36 248.758   3
   1 -18  -7 3940.58 250.354   3
   1  18  -6 23.1757 53.7710   1
  -1 -18   6 15.5971 70.3171   1
  -1  18   6 132.597 60.9104   2
   1 -18  -6 74.4503 66.8762   2
   1 -18  -6 133.999 56.1512   1
  -1  18   6-54.4320 54.1684   1
   1  18  -6 65.2127 28.8273   3
  -1 -18   6 52.2645 27.8108   3
  -1  18   5 99.3224 59.1372   3
   1  18  -5 156.756 33.8979   3
  -1  18   5 141.157 52.1131   1
  -1 -18   5 89.8134 30.4356   3
   1 -18  -5 113.811 51.4967   1
   1  18  -5 125.870 49.5787   1
  -1  18   5 28.7091 53.0272   2
   1  18  -5 25.7259 33.7046   2
   1 -18  -5 70.5526 63.9739   2
  -1 -18   5 74.3763 57.6896   1
  -1 -18   5 121.733 43.3722   2
  -1 -18   4 2465.86 193.362   1
   1  18  -4 2193.95 191.028   1
  -1  18   4 2324.36 193.781   2
   1  18  -4 2144.47 186.852   2
   1 -18  -4 2749.17 200.836   2
   1 -18  -4 2357.60 193.388   1
  -1  18   4 2139.73 192.501   1
  -1 -18   4 2723.23 188.679   2
   1 -18  -4 2317.19 195.938   3
  -1  18   4 2415.08 197.409   3
  -1 -18   3 8520.87 668.000   1
   1  18  -3 9362.00 667.893   1
   1 -18  -3 10397.3 670.557   1
   1  18  -3 9038.45 665.620   2
  -1  18   3 7818.87 668.785   2
   1 -18  -3 7905.14 670.039   2
  -1  18   3 8736.71 668.862   1
  -1 -18   3 8123.27 665.620   2
  -1 -18   3 8672.27 666.541   3
   1 -18  -3 9480.87 670.459   3
   1  18  -3 7139.23 666.347   3
  -1  18   3 8848.36 671.559   3
  -1 -18   2 1255.08 96.0057   1
   1 -18  -2 1199.87 101.313   1
   1  18  -2 1411.99 96.3315   1
  -1  18   2 1092.62 100.470   2
   1  18  -2 1067.43 92.0660   2
   1 -18  -2 1460.09 104.428   2
  -1 -18   2 1178.50 94.0270   2
   1 -18  -2 1022.32 102.007   3
  -1 -18   2 1100.41 94.9756   3
  -1  18   2 1250.40 106.323   3
   1  18  -2 902.287 95.8306   3
   1 -18  -1 8353.07 669.574   1
  -1  18   1 8758.26 670.142   2
   1 -18  -1 9398.43 670.144   2
  -1  18   1 7376.35 668.573   1
   1 -18  -1 8533.80 670.180   3
  -1 -18   1 9106.00 668.746   3
   1  18  -1 8572.01 668.701   3
  -1  18   1 8848.59 670.480   3
  -1  18   0 251.313 45.9854   1
   1 -18   0 280.504 51.7575   1
   1  18   0 216.586 43.8345   2
  -1  18   0 282.021 46.9752   2
   1 -18   0 179.152 52.0707   2
   1 -18   0 238.556 51.9704   3
  -1 -18   0 214.017 48.5543   3
   1  18   0 318.401 49.7966   3
  -1  18   0 273.559 51.9905   3
   1 -18   1 2887.49 210.492   1
   1  18   1 2155.00 205.647   2
  -1  18  -1 2396.87 207.463   2
  -1 -18  -1 2517.97 206.558   2
  -1  18  -1 2522.33 207.365   1
   1 -18   1 2512.63 208.389   2
   1 -18   1 2855.03 208.238   3
  -1  18  -1 2546.67 207.810   3
  -1 -18  -1 3035.29 210.494   3
   1  18   1 2549.14 208.323   3
   1  18   2 3503.08 261.566   2
  -1  18  -2 3694.73 263.821   2
  -1 -18  -2 3539.11 262.749   2
  -1 -18  -2 3348.28 265.377   3
   1  18   2 3302.40 263.129   3
  -1  18  -2 2524.92 259.814   3
   1 -18   2 3432.21 263.356   2
   1 -18   2 3118.79 261.688   3
  -1  18  -2 3232.85 262.680   1
   1 -18   2 3493.84 263.796   1
  -1  18  -3 7260.21 530.721   3
  -1 -18  -3 7687.54 533.495   3
   1  18   3 6233.02 532.239   3
   1 -18   3 7224.36 531.170   2
   1  18   3 5971.72 528.809   1
   1  18   3 6343.79 530.676   2
  -1  18  -3 6713.18 530.220   2
  -1 -18  -3 7169.10 531.954   2
  -1  18  -3 6779.25 531.643   1
   1 -18   3 6611.48 531.964   1
   1 -18   3 7174.19 530.233   3
   1 -18   4 1880.09 145.795   3
   1 -18   4 1927.43 152.801   1
   1  18   4 1898.07 146.087   1
   1  18   4 1403.28 148.401   2
  -1  18  -4 1442.23 145.962   2
  -1 -18  -4 1873.33 152.223   2
  -1 -18  -4 1962.11 145.860   1
   1 -18   4 1729.11 149.517   2
  -1  18  -4 1798.34 151.377   1
  -1  18  -4 1635.17 145.526   3
   1  18   4 1631.43 152.476   3
  -1 -18  -4 1993.21 154.331   3
   1 -18   5 498.418 74.1564   1
   1  18   5 335.124 76.9931   3
  -1  18  -5 681.008 60.2023   3
  -1 -18  -5 568.368 79.0556   3
   1 -18   5 610.501 63.4591   3
   1  18   5 469.977 68.8055   1
   1  18   5 660.236 74.9412   2
  -1 -18  -5 516.316 76.1806   2
  -1  18  -5 429.592 65.3094   2
  -1 -18  -5 521.815 64.4244   1
  -1  18  -5 674.704 71.9492   1
   1 -18   5 512.389 72.3388   2
   1 -18   6 2.44058 59.8693   1
  -1  18  -6 12.8253 52.3779   2
  -1 -18  -6-21.8174 48.6009   1
  -1  18  -6-35.3231 39.9469   3
   1 -18   6 31.3655 41.3666   3
   1  18   6 3.85247 51.9945   1
   1  18   6 59.5249 59.4311   2
  -1 -18  -6 35.1944 62.8810   2
  -1  18  -6 37.0956 55.8369   1
   1 -18   6 72.7072 61.9633   2
   1 -18   7 2659.16 229.809   1
  -1 -18  -7 3008.46 230.587   3
   1  18   7 2747.91 230.016   3
  -1  18  -7 2736.72 223.693   2
  -1 -18  -7 2989.81 224.001   1
  -1  18  -7 2373.16 217.863   3
   1 -18   7 2897.51 220.725   3
   1  18   7 2715.70 224.287   1
  -1 -18  -7 2865.60 228.254   2
   1  18   7 2766.65 227.342   2
  -1  18  -7 2767.73 226.119   1
   1 -18   7 2763.79 227.243   2
   1  18   8-12.6614 69.8652   3
  -1 -18  -8 109.432 75.1800   3
  -1  18  -8 61.5027 60.1396   2
  -1 -18  -8 38.5981 61.9176   1
  -1  18  -8 9.39024 39.9481   3
   1 -18   8-22.4629 73.3811   2
   1 -18   8 27.6520 51.3989   3
   1  18   8 23.6370 66.7476   2
  -1 -18  -8-289.945 75.4728   2
   1  18   8-2.33159 60.0477   1
   1 -18   8-20.8084 76.5787   1
  -1  18  -8 11.5403 65.2243   1
  -1 -18  -9 648.057 98.7745   3
   1  18   9 746.893 90.0360   3
  -1  18  -9 616.325 83.9013   2
  -1 -18  -9 550.490 82.7195   1
  -1  18  -9 602.324 65.9599   3
   1 -18   9 639.356 95.4149   2
   1 -18   9 668.913 71.7127   3
   1  18   9 664.596 92.5676   2
   1  18   9 499.233 83.1054   1
   1 -18   9 858.184 105.127   1
   1  18  10 72.1374 72.7789   3
  -1 -18 -10 144.083 83.2277   3
  -1  18 -10 103.931 65.9103   2
  -1 -18 -10 203.635 71.7938   1
  -1  18 -10 144.169 45.0268   3
   1 -18  10 70.5322 90.0146   2
   1 -18  10 216.662 69.7269   3
   1  18  10 162.013 78.2251   2
  -1 -18 -10 126.225 79.2335   2
   1  18  10 129.621 71.1781   1
  -1  18 -10 266.728 73.2668   1
   1  18  11 172.645 79.5756   3
  -1 -18 -11 43.9469 88.2070   3
  -1  18 -11 41.3293 68.9127   2
  -1 -18 -11 113.513 75.2875   1
  -1  18 -11 35.0368 46.7742   3
  -1  18 -11 64.3213 73.0998   1
   1 -18  11-33.2260 110.091   1
   1 -18  11 87.0492 59.7058   3
   1  18  11 88.6027 82.1277   2
  -1 -18 -11 170.135 85.4019   2
   1  18  11 87.8170 76.4767   1
   1 -18  11 36.0507 98.3467   2
  -1  18 -12-26.2470 46.8256   3
   1 -18  12 4.96947 64.6592   3
   1  18  12-11.0939 87.3768   2
  -1 -18 -12 49.2851 88.1080   2
   1 -18  12 51.3027 95.3727   2
  -1  18 -12 27.6450 74.6342   2
  -1  18 -12-257.081 83.2591   1
   1 -18  12-8.68105 118.935   1
  -1 -18 -12-24.3500 91.7643   3
   1  18  12 87.0810 82.1106   3
   1  19 -11 89.9697 74.7129   1
  -1  19  11 144.434 80.8116   1
   1  19 -11 2.02499 67.2854   2
  -1  19  11-75.5552 81.5202   2
   1 -19 -11-77.0391 93.2340   2
   1  19 -11 24.2140 64.8431   2
   1 -19 -11-55.9919 91.6122   3
  -1  19  11-78.6100 79.3321   3
   1  19 -10 354.744 74.2686   1
   1  19 -10 252.126 88.5282   1
   1  19 -10 251.065 65.4014   2
  -1  19  10 343.578 81.6185   2
   1 -19 -10 176.885 91.6345   2
   1 -19 -10 257.823 80.4424   1
   1  19 -10 258.100 64.3305   2
   1 -19 -10 258.552 92.4739   3
  -1  19  10 328.916 79.9873   3
   1  19  -9 207.680 67.8100   1
   1  19  -9 422.487 91.4643   1
  -1  19   9 260.135 78.8153   1
   1  19  -9 348.386 61.1790   2
  -1  19   9 151.853 77.0129   2
   1 -19  -9 140.670 83.9093   2
   1  19  -9 291.064 60.2541   2
  -1  19   9 271.965 76.2054   3
   1 -19  -9 318.910 74.0221   1
   1 -19  -9 350.092 82.5341   3
   1  19  -8 615.657 79.8743   1
  -1  19   8 660.479 83.7034   1
   1  19  -8 656.614 95.1171   1
  -1  19   8 469.351 84.0756   2
   1  19  -8 602.041 72.0364   2
   1 -19  -8 662.122 85.7347   1
   1  19  -8 521.843 69.4548   2
   1 -19  -8 668.403 89.5506   3
  -1  19   8 482.440 85.7457   3
  -1 -19   7 148.901 30.1694   3
  -1 -19   7 230.372 80.5413   1
   1  19  -7 139.443 61.3521   1
   1 -19  -7 109.464 72.0509   2
  -1  19   7 26.8347 68.4506   3
   1  19  -7 128.012 28.0956   3
   1 -19  -7 247.101 62.6920   1
   1 -19  -7 137.831 72.1599   3
  -1  19   7 167.458 61.9524   1
   1 -19  -6 692.149 88.0201   3
  -1 -19   6 624.383 63.0712   3
   1  19  -6 718.756 81.9626   1
  -1  19   6 791.901 88.5828   2
   1 -19  -6 1021.54 92.0953   2
  -1 -19   6 838.525 98.1244   1
  -1  19   6 729.834 81.0833   1
   1 -19  -6 687.899 81.1780   1
  -1  19   6 783.109 87.8273   3
   1  19  -6 726.673 64.2481   3
  -1 -19   6 469.666 71.7133   2
   1 -19  -5 2262.54 202.351   1
  -1 -19   5 2717.77 198.734   2
  -1  19   5 2416.63 202.032   1
  -1  19   5 2050.01 202.817   2
  -1 -19   5 2637.97 204.356   1
   1  19  -5 2530.90 197.219   2
   1 -19  -5 2797.84 206.943   2
  -1 -19   5 2309.83 194.869   3
   1  19  -5 2623.76 201.573   1
   1 -19  -4 458.054 73.1987   3
  -1 -19   4 521.520 58.4726   2
   1 -19  -4 477.110 69.9776   1
   1  19  -4 461.382 63.1897   1
  -1  19   4 440.405 68.5591   2
   1  19  -4 554.472 54.2067   2
   1 -19  -4 645.684 85.1745   2
  -1  19   4 550.974 66.6356   1
  -1  19   4 491.853 72.9327   3
   1  19  -4 491.201 57.4295   3
  -1 -19   4 584.931 69.8157   1
  -1 -19   3 1024.11 93.5080   1
   1 -19  -3 999.379 98.0327   1
   1  19  -3 1126.15 91.5779   1
  -1  19   3 954.881 96.5980   2
   1  19  -3 945.190 86.3529   2
   1 -19  -3 1046.94 99.8811   2
  -1  19   3 856.168 94.2951   1
  -1 -19   3 945.470 87.3335   2
   1  19  -3 1011.03 90.6898   3
  -1  19   3 893.356 101.227   3
  -1 -19   3 1036.97 89.3105   3
   1 -19  -3 1102.76 98.9803   3
   1  19  -2-31.9674 40.2969   1
   1 -19  -2 24.2063 54.2973   1
  -1  19   2 46.3649 57.5374   3
   1  19  -2 44.4323 44.2892   3
  -1 -19   2-13.4075 39.0841   2
   1 -19  -2-50.5949 55.7244   2
  -1 -19   2 58.7252 43.6394   1
   1 -19  -2-10.8565 53.1853   3
  -1 -19   2-24.7507 41.2085   3
  -1  19   2 40.8628 48.1719   1
   1 -19  -1 1375.82 118.391   1
   1 -19  -1 1392.46 120.059   2
  -1  19   1 1393.00 118.565   2
   1  19  -1 1196.12 111.038   1
  -1  19   1 1273.42 116.956   1
   1 -19  -1 1423.76 120.013   3
  -1 -19   1 1296.95 115.335   3
   1  19  -1 1345.65 115.967   3
  -1  19   1 1455.66 119.325   3
   1 -19   0 4563.33 358.826   1
   1  19   0 4349.02 355.169   2
  -1 -19   0 4491.96 355.441   2
  -1  19   0 4691.43 358.270   2
   1 -19   0 4789.37 358.563   2
  -1  19   0 4125.94 356.791   1
  -1 -19   0 4899.55 357.666   3
   1 -19   0 4641.25 358.072   3
  -1  19   0 4468.13 358.347   3
   1  19   0 4455.76 356.994   3
   1 -19   1 2743.43 215.926   1
   1  19   1 2787.71 212.171   2
  -1 -19  -1 2833.55 212.940   2
  -1  19  -1 2772.84 213.734   2
  -1  19  -1 2338.87 212.726   1
   1 -19   1 2936.34 215.658   2
  -1  19  -1 2259.59 211.806   3
  -1 -19  -1 2748.37 214.899   3
   1  19   1 2629.01 214.747   3
   1 -19   1 2446.00 213.704   3
   1 -19   2 32.5327 54.0694   1
  -1  19  -2 39.5843 48.1601   1
   1  19   2 75.7366 47.6705   2
  -1  19  -2-23.1379 47.6615   2
  -1 -19  -2 59.6163 57.4521   2
   1  19   2 47.9433 38.4135   1
   1 -19   2-66.3511 53.0076   2
   1  19   2 83.7519 51.0479   3
   1 -19   2 14.3026 48.9363   3
  -1  19  -2 20.4034 46.2987   3
  -1 -19  -2 150.765 58.7008   3
  -1 -19  -3-44.5879 60.1649   3
  -1  19  -3-21.6066 47.4384   3
   1 -19   3 54.4089 44.8725   3
  -1 -19  -3-40.1176 43.7954   1
  -1  19  -3-29.5502 51.4175   1
   1  19   3-73.6404 52.0350   2
  -1  19  -3-22.3168 46.0277   2
  -1 -19  -3-97.3338 53.8327   2
   1  19   3 1.34942 40.7481   1
   1 -19   3 41.2956 51.8507   2
   1  19   3-62.8582 55.7231   3
   1 -19   3 42.2388 57.2026   1
   1 -19   4 1254.91 108.680   3
   1 -19   4 1073.26 117.409   1
   1  19   4 1335.07 110.035   1
   1  19   4 1205.36 114.509   2
  -1  19  -4 1016.60 110.894   2
  -1 -19  -4 1234.02 117.029   2
  -1 -19  -4 1353.04 108.620   1
   1 -19   4 1180.38 115.014   2
  -1  19  -4 1319.15 116.727   1
  -1  19  -4 1373.10 111.092   3
  -1 -19  -4 1285.57 119.611   3
   1  19   4 1274.66 118.289   3
   1 -19   5 1036.69 101.802   1
  -1  19  -5 926.594 89.5300   3
  -1  19  -5 890.385 93.3159   2
  -1 -19  -5 952.917 103.390   3
   1 -19   5 1030.50 90.9965   3
   1  19   5 1073.00 96.8067   1
   1  19   5 1039.51 98.7135   2
  -1 -19  -5 950.829 102.859   2
  -1 -19  -5 948.926 90.9687   1
  -1  19  -5 1047.39 97.9184   1
   1 -19   5 878.505 96.6949   2
   1 -19   6 2205.83 203.500   1
   1  19   6 2653.52 206.188   3
  -1 -19  -6 2653.70 198.999   1
  -1  19  -6 2205.68 194.490   3
   1 -19   6 2377.95 196.015   3
   1  19   6 2305.53 199.420   1
  -1 -19  -6 2579.12 206.136   2
   1  19   6 2616.25 203.741   2
  -1  19  -6 2309.16 198.550   2
  -1  19  -6 2343.29 202.714   1
   1 -19   6 2837.66 204.218   2
   1 -19   7 39.5386 73.1256   1
   1  19   7 18.6585 70.9542   3
  -1  19  -7 52.4353 54.6085   2
  -1 -19  -7 109.942 56.1781   1
  -1  19  -7 22.6329 41.2098   3
  -1 -19  -7 105.756 72.2497   3
   1 -19   7 96.3374 51.4496   3
   1  19   7-17.4681 60.2873   1
   1  19   7-53.7246 64.1851   2
  -1 -19  -7 77.4173 71.1537   2
  -1  19  -7 27.4800 63.2152   1
   1 -19   7 30.0757 69.8796   2
   1  19   8 3.23777 72.5825   3
  -1  19  -8-54.5979 60.7509   2
  -1 -19  -8 10.6221 60.5519   1
  -1  19  -8 36.0620 41.4446   3
  -1 -19  -8 88.6924 74.5535   3
   1 -19   8 136.454 76.0484   2
   1 -19   8-4.50453 54.4469   3
   1  19   8 68.5739 62.7241   1
  -1 -19  -8 76.0186 72.7308   2
   1 -19   8 81.7868 78.3288   1
  -1  19  -8 34.8661 68.4538   1
  -1  19  -9 263.273 48.5792   3
   1 -19   9 268.678 84.8652   2
   1 -19   9 306.416 57.4106   3
   1  19   9 226.457 79.3067   2
  -1 -19  -9 223.470 83.6054   2
  -1 -19  -9 362.209 72.6652   1
  -1  19  -9 281.870 70.6074   2
   1  19   9 347.764 72.5035   1
   1  19   9 377.748 78.1092   3
  -1 -19  -9 247.425 82.5435   3
   1  19  10 223.678 79.9532   3
  -1 -19 -10 210.046 87.5002   3
  -1  19 -10 322.672 74.2072   2
  -1 -19 -10 125.435 73.8211   1
  -1  19 -10 222.553 46.1285   3
   1 -19  10 157.650 86.5037   2
   1 -19  10 220.387 71.7223   3
   1  19  10 208.125 82.6523   2
  -1 -19 -10 6.27142 83.8643   2
   1  19  10 275.953 75.9253   1
   1 -19  10 81.3983 96.5637   1
  -1  19 -10 183.464 75.1739   1
   1  19  11 75.6873 80.6925   3
  -1 -19 -11 89.2761 91.8179   3
  -1  19 -11 121.800 74.3443   2
  -1 -19 -11 157.989 78.0509   1
  -1  19 -11 135.224 47.3832   3
   1 -19  11 82.2409 100.155   2
   1 -19  11 81.1431 60.2133   3
   1  19  11 125.735 85.2955   2
  -1 -19 -11 246.143 87.1569   2
   1 -19  11 79.9005 115.453   1
  -1  19 -11 94.4313 80.0560   1
   1  19  11 122.129 77.7327   1
  -1  20  11-173.656 86.6086   3
   1  20 -11 23.7778 65.8594   2
   1 -20 -11 26.5877 83.8099   1
   1  20 -11 19.9662 68.6256   2
  -1  20  11 104.506 84.4314   2
   1 -20 -11 77.4198 98.5405   2
  -1  20  11 99.6399 85.0134   1
   1 -20 -11 104.138 87.8115   3
   1  20 -11 9.08742 77.4298   1
   1  20 -10 268.016 91.3501   1
  -1  20  10 218.118 82.2026   2
   1  20 -10 260.343 68.4010   2
   1 -20 -10 264.501 91.9462   2
   1  20 -10 164.397 66.0691   2
   1 -20 -10 155.290 85.3215   3
  -1  20  10 361.879 83.0235   3
  -1  20   9 267.721 79.1126   3
   1  20  -9 251.889 60.0429   2
   1 -20  -9 173.884 77.9555   1
   1  20  -9 253.907 93.3951   1
  -1  20   9 282.988 80.0774   1
  -1  20   9 218.979 78.9359   2
   1  20  -9 300.441 61.9829   2
   1 -20  -9 126.922 85.7071   2
   1  20  -9 265.962 71.0919   1
   1 -20  -9 326.449 84.3628   3
  -1  20   8 290.899 78.8360   3
   1  20  -8 277.847 54.6153   2
  -1  20   8 320.934 74.8661   1
  -1  20   8 323.224 77.2801   2
   1 -20  -8 435.719 82.7886   2
   1  20  -8 224.585 68.4125   1
   1 -20  -8 265.471 80.6057   3
   1 -20  -8 365.427 76.1660   1
  -1  20   7 5.02959 62.6255   1
   1  20  -7 60.2795 62.7120   1
  -1 -20   7 154.658 84.9544   1
   1  20  -7 64.9911 31.7210   3
  -1  20   7 88.5955 69.8727   3
   1 -20  -7 91.9810 64.5056   1
   1 -20  -7 63.4077 71.7939   3
  -1 -20   7 199.927 32.0413   3
  -1 -20   6 1849.31 146.254   1
   1 -20  -6 1574.43 145.221   3
  -1 -20   6 1556.33 128.510   3
  -1  20   6 1607.47 141.261   1
  -1  20   6 1648.76 144.501   2
   1 -20  -6 1675.07 147.693   2
  -1 -20   6 1733.12 135.018   2
   1 -20  -6 1671.12 140.443   1
  -1  20   6 1700.44 146.037   3
   1  20  -6 1315.44 129.428   3
   1  20  -6 1630.63 141.064   1
   1 -20  -5-53.0648 58.1948   1
   1  20  -5 168.771 55.6815   1
  -1  20   5-155.758 67.9765   2
   1  20  -5 6.73832 38.6481   2
   1 -20  -5 36.1455 76.8546   2
  -1 -20   5 84.7437 50.1944   2
  -1  20   5-6.68535 55.8574   1
  -1 -20   5-10.9290 63.5583   1
  -1  20   5-22.8002 65.6289   3
   1 -20  -4 49.7861 62.4217   3
  -1 -20   4 29.8146 41.3358   3
  -1 -20   4 4.03731 40.7747   2
   1  20  -4 97.2946 53.3449   1
   1 -20  -4 27.2352 55.5311   1
  -1  20   4 114.631 55.9277   2
   1  20  -4-38.9789 37.4065   2
   1 -20  -4 45.5033 73.4211   2
  -1  20   4-39.5566 53.9669   1
   1  20  -4 24.7657 41.9397   3
  -1 -20   4-39.4300 55.5778   1
  -1 -20   3 1281.50 113.706   1
   1  20  -3 1413.67 110.720   1
   1 -20  -3 1083.17 115.812   1
  -1  20   3 1206.97 115.298   2
   1 -20  -3 1253.94 119.353   2
  -1  20   3 1021.29 113.089   1
  -1 -20   3 1180.06 107.232   2
  -1  20   3 1343.83 121.287   3
   1  20  -3 1294.27 109.474   3
  -1 -20   3 1315.68 109.349   3
   1 -20  -3 1394.82 118.944   3
  -1 -20   2 1653.04 144.938   1
   1 -20  -2 1713.89 150.760   1
  -1  20   2 1629.74 148.313   2
   1 -20  -2 1813.44 151.390   2
  -1  20   2 1561.36 147.535   1
   1  20  -2 1860.96 144.528   1
   1 -20  -2 1739.88 150.429   3
  -1 -20   2 1854.55 145.570   3
  -1  20   2 1851.40 153.162   3
   1  20  -2 1747.29 146.125   3
  -1 -20   1-6.60905 42.8660   1
   1 -20  -1 49.9726 55.7046   1
   1  20  -1-61.3595 40.4943   2
  -1  20   1 8.51265 52.9365   2
  -1  20   1 11.6455 49.2663   1
   1  20  -1-21.2550 39.7356   1
   1 -20  -1 56.4356 57.8526   2
  -1  20   1 68.5236 58.7305   3
   1  20  -1 91.3348 49.6863   3
   1 -20  -1 101.285 56.0109   3
  -1 -20   1 55.9988 47.6843   3
   1 -20   0 275.994 60.0938   1
   1  20   0 202.992 49.1012   2
  -1  20   0 181.720 55.2845   2
   1  20   0 195.332 41.3165   1
  -1  20   0 258.464 52.4999   1
   1 -20   0 212.612 60.8108   2
  -1 -20   0 217.285 48.9604   2
  -1 -20   0 187.715 53.7644   3
   1 -20   0 273.140 56.6371   3
  -1  20   0 26.7920 59.7696   3
   1  20   0 276.620 54.8870   3
   1 -20   1 79.1385 58.0445   1
  -1  20  -1 28.8540 47.4608   1
   1  20   1 1.59888 47.1726   2
  -1  20  -1 81.7584 49.1225   2
  -1 -20  -1-44.6914 49.2565   2
   1  20   1 1.22948 39.7260   1
   1 -20   1-8.01182 56.6959   2
   1 -20   1 42.6753 51.9067   3
  -1 -20  -1-26.7920 55.4175   3
  -1  20  -1-6.31714 50.5738   3
   1  20   1 131.813 51.8293   3
   1 -20   2 1169.77 93.2580   3
  -1  20  -2 742.204 90.4653   3
   1 -20   2 798.814 96.8750   1
   1  20   2 910.733 85.5201   1
   1  20   2 872.180 92.1990   2
  -1  20  -2 813.298 91.3811   2
  -1 -20  -2 1260.13 99.2790   2
  -1  20  -2 904.497 91.7097   1
   1 -20   2 1041.64 95.8427   2
  -1 -20  -2 1022.23 96.8235   3
   1  20   2 899.410 94.5036   3
  -1 -20  -2 936.158 86.8646   1
  -1  20  -3 606.606 76.0558   3
   1 -20   3 795.033 76.2699   3
   1  20   3 750.843 73.1756   1
   1  20   3 658.369 78.6310   2
  -1  20  -3 820.778 84.6359   2
  -1 -20  -3 661.532 82.2653   2
  -1 -20  -3 978.071 91.1827   3
   1  20   3 854.350 83.5562   3
   1 -20   3 594.602 80.4769   2
  -1  20  -3 549.098 81.6661   1
  -1 -20  -3 746.134 74.3787   1
   1 -20   3 522.394 82.1596   1
   1 -20   4 300.522 69.0448   1
  -1  20  -4 317.590 56.9323   3
  -1 -20  -4 469.802 74.9358   3
   1 -20   4 328.842 53.7524   3
   1  20   4 222.795 54.4698   1
   1  20   4 301.979 62.9506   2
  -1  20  -4 293.791 56.6104   2
  -1 -20  -4 265.703 65.8099   2
   1  20   4 318.721 69.3274   3
  -1  20  -4 296.221 63.6576   1
  -1 -20  -4 280.695 53.4336   1
   1 -20   4 326.366 64.1881   2
   1 -20   5 278.837 70.4660   1
  -1  20  -5 401.345 62.6618   2
  -1  20  -5 472.265 61.4815   3
   1 -20   5 452.017 60.2130   3
   1  20   5 404.001 65.9118   1
   1  20   5 466.111 70.6237   2
  -1 -20  -5 368.559 73.9679   2
  -1 -20  -5 293.075 57.3731   1
  -1  20  -5 345.620 68.6517   1
   1 -20   5 428.423 68.9070   2
   1 -20   6 381.593 79.8824   1
   1  20   6 436.842 82.2303   3
  -1  20  -6 325.911 67.2122   2
  -1 -20  -6 532.440 66.4180   1
  -1  20  -6 428.523 59.8874   3
  -1 -20  -6 461.774 84.1062   3
   1 -20   6 493.233 61.3424   3
   1  20   6 544.416 72.8015   1
   1  20   6 614.371 79.0287   2
  -1 -20  -6 523.001 84.4848   2
  -1  20  -6 505.831 74.3169   1
   1 -20   6 516.491 80.2269   2
   1 -20   7 317.118 78.9747   1
   1  20   7 398.198 77.6299   3
  -1  20  -7 266.657 61.2677   2
  -1 -20  -7 206.422 63.3304   1
  -1 -20  -7 213.616 77.8544   3
  -1  20  -7 221.823 49.1985   3
   1 -20   7 385.525 55.4405   3
   1  20   7 259.889 64.9969   1
   1  20   7 187.735 71.1400   2
  -1 -20  -7 251.448 79.5007   2
  -1  20  -7 263.029 69.7603   1
   1 -20   7 235.340 76.5229   2
   1  20   8 337.547 82.0365   3
  -1  20  -8 321.247 68.9866   2
  -1 -20  -8 350.241 70.9815   1
  -1 -20  -8 359.487 86.2749   3
  -1  20  -8 404.288 53.7065   3
   1 -20   8 334.331 88.5109   2
   1 -20   8 512.315 66.3766   3
   1  20   8 247.895 72.6847   1
   1 -20   8 453.403 89.8325   1
  -1  20  -8 440.981 78.5050   1
  -1 -20  -9 304.092 88.4660   3
  -1  20  -9 310.886 49.9214   3
   1 -20   9 252.561 87.4839   2
   1 -20   9 301.428 58.8293   3
   1  20   9 305.037 83.0627   2
  -1 -20  -9 296.994 86.2938   2
  -1 -20  -9 337.217 72.7718   1
  -1  20  -9 269.902 71.2468   2
   1  20   9 192.740 74.8027   1
   1  20   9 237.109 80.7411   3
   1  20  10-67.9284 79.5210   3
  -1  20 -10 99.1417 73.2890   2
  -1 -20 -10 38.7712 77.6045   1
   1 -20  10-11.5344 88.2772   2
   1 -20  10 3.62603 73.2012   3
   1  20  10 95.4151 79.6211   2
  -1 -20 -10 22.2757 87.6985   2
   1  20  10 66.0435 74.4633   1
  -1  20 -10 85.9040 80.8670   1
   1 -20  10 114.847 99.8215   1
  -1 -20 -10 60.0628 87.7631   3
  -1  20 -10-28.2324 46.9242   3
   1  21 -10 364.142 110.563   1
   1  21 -10 458.800 77.1062   2
  -1  21  10 435.996 91.8019   2
   1 -21 -10 447.492 105.274   2
   1  21 -10 538.462 75.0085   2
   1 -21 -10 554.411 98.1352   3
  -1  21  10 371.491 90.3926   3
   1  21  -9-2.72664 68.0622   1
   1  21  -9 73.6014 93.5652   1
  -1  21   9-19.1672 80.1419   1
   1  21  -9 85.5313 58.8679   2
  -1  21   9 42.5902 77.5894   2
   1 -21  -9 42.7520 88.9363   2
   1 -21  -9 27.5819 77.7166   1
   1  21  -9 7.40656 54.4322   2
   1 -21  -9 141.204 83.6207   3
  -1  21   9 66.5292 77.4539   3
   1 -21  -8 15.2323 78.3702   3
   1  21  -8-103.725 69.4353   1
  -1 -21   8 4.33001 8.65335   3
  -1 -21   8 5.67912 8.66939   3
   1 -21  -8 31.5099 85.7113   2
   1 -21  -8 5.07344 69.1418   1
   1  21  -8 19.6130 48.2365   2
  -1  21   8 29.0698 74.5287   3
  -1  21   8 33.7957 69.3117   1
   1 -21  -7 50.1531 74.5760   3
  -1 -21   7 158.995 37.3498   3
  -1  21   7 110.383 64.3164   1
   1  21  -7 87.4995 64.0924   1
   1 -21  -7 90.3007 63.3888   1
  -1  21   7 151.322 70.1946   2
  -1 -21   7 3.03320 87.1588   1
   1  21  -7 19.2671 33.6265   3
  -1  21   7 40.6516 70.5591   3
  -1 -21   6 848.304 82.5442   3
   1 -21  -6 825.884 98.9199   1
   1  21  -6 970.501 97.7674   1
  -1  21   6 926.761 103.300   3
  -1  21   6 960.674 98.1520   1
   1 -21  -6 1011.66 108.094   2
  -1 -21   6 976.629 90.1023   2
  -1 -21   6 1076.02 106.283   1
   1 -21  -6 863.023 104.890   3
   1 -21  -5 66.8126 69.4232   3
  -1 -21   5 53.0620 51.7593   2
   1  21  -5-3.94760 53.6679   1
   1 -21  -5-36.0479 62.3830   1
  -1  21   5 24.4015 63.3846   2
   1 -21  -5 154.622 82.8846   2
  -1  21   5 11.4414 58.3902   1
  -1  21   5 55.6849 65.4168   3
   1  21  -5-2.37630 42.3580   3
  -1 -21   5 49.4106 66.8502   1
  -1 -21   4 3708.88 261.959   1
   1  21  -4 3508.73 260.034   1
   1 -21  -4 3647.85 264.038   1
  -1  21   4 3200.23 262.258   2
   1 -21  -4 3482.85 264.989   2
  -1  21   4 3301.84 261.273   1
  -1 -21   4 3564.53 257.509   3
   1  21  -4 3219.80 256.866   3
   1  21  -3 26.9111 50.8288   1
   1 -21  -3-36.1735 59.4732   1
   1 -21  -3-46.4967 63.4377   3
  -1 -21   3-2.93351 46.7477   3
  -1  21   3-34.4177 56.3013   2
   1 -21  -3-50.2444 65.2019   2
  -1  21   3 39.7206 56.5407   1
  -1 -21   3-19.3287 43.9886   2
   1  21  -3 3.19668 46.7148   3
  -1 -21   3-12.1776 55.1361   1
   1 -21  -2 153.958 61.0934   1
   1  21  -2 189.120 47.0624   1
   1 -21  -2 68.2316 61.6888   3
  -1 -21   2 160.484 50.6048   3
  -1  21   2 166.902 56.4511   2
  -1  21   2 81.8573 55.1315   1
   1 -21  -2 172.437 62.8215   2
  -1  21   2 138.601 67.1233   3
   1  21  -2 160.594 51.5467   3
  -1 -21   2 119.576 49.0165   1
  -1 -21   1 97.1794 46.5522   1
   1 -21  -1 52.3418 59.6660   1
   1  21  -1 100.749 44.5449   2
  -1  21   1-2.10875 54.1263   2
  -1  21   1 66.4157 53.5823   1
   1  21  -1 24.9539 41.3821   1
   1 -21  -1-6.50340 61.9421   2
  -1 -21   1 51.5099 46.5832   2
   1  21  -1 131.388 53.6276   3
  -1 -21   1 105.348 51.3715   3
   1 -21  -1 29.1051 58.6633   3
   1 -21   0 2652.47 211.798   1
  -1 -21   0 2243.07 205.158   1
   1  21   0 2512.80 206.264   2
  -1  21   0 2869.91 210.932   2
  -1 -21   0 2520.33 206.984   2
   1 -21   0 2722.74 210.658   2
   1  21   0 2515.45 204.247   1
  -1  21   0 2517.47 208.412   1
   1 -21   0 2552.41 209.606   3
  -1 -21   0 2676.27 208.689   3
   1  21   0 2648.96 209.511   3
  -1  21   0 2566.28 210.475   3
   1 -21   1 390.376 66.8739   1
  -1 -21  -1 341.564 53.7639   1
  -1  21  -1 291.269 57.9096   1
   1  21   1 230.353 56.1245   2
  -1  21  -1 242.694 61.0597   2
  -1 -21  -1 411.690 59.4813   2
   1  21   1 310.528 48.9850   1
   1 -21   1 260.226 64.9528   2
   1 -21   1 336.450 62.5973   3
  -1 -21  -1 266.375 64.2423   3
  -1  21  -1 248.517 59.7689   3
   1  21   1 295.391 61.2378   3
  -1  21  -2 1750.06 139.587   3
  -1 -21  -2 1762.90 142.153   3
   1  21   2 1527.35 140.081   3
   1 -21   2 1555.93 140.943   2
  -1  21  -2 1440.87 138.586   1
   1  21   2 1507.07 133.228   1
   1  21   2 1451.33 136.743   2
  -1 -21  -2 1399.61 138.381   2
  -1  21  -2 1796.08 139.158   2
   1 -21   2 1733.11 138.971   3
  -1 -21  -2 1806.42 134.725   1
   1 -21   2 1339.23 139.807   1
  -1  21  -3 51.7859 53.5526   3
  -1 -21  -3 7.96909 68.6441   3
   1 -21   3-8.83713 52.7575   3
  -1 -21  -3-40.7543 52.0316   1
  -1  21  -3 2.33204 57.6246   1
   1  21   3-64.3609 56.3901   2
  -1 -21  -3-46.1845 61.1055   2
  -1  21  -3-25.5795 61.8271   2
   1  21   3 78.9732 46.8705   1
   1 -21   3 1.93156 58.0543   2
   1  21   3-56.9263 63.6384   3
   1 -21   3-11.2757 61.2201   1
   1 -21   4 892.462 97.2367   2
   1  21   4 994.737 90.9636   1
   1  21   4 949.313 98.1893   2
  -1 -21  -4 866.729 99.2683   2
  -1  21  -4 904.582 93.0746   2
   1 -21   4 860.583 90.2830   3
  -1 -21  -4 1089.30 106.880   3
  -1  21  -4 897.893 90.6254   3
  -1  21  -4 910.119 96.5342   1
  -1 -21  -4 954.982 92.3389   1
   1 -21   4 908.038 101.167   1
   1 -21   5 440.383 74.7262   1
  -1  21  -5 426.390 64.1716   3
   1 -21   5 368.574 64.2369   3
   1  21   5 442.037 69.0694   1
   1  21   5 250.912 71.6326   2
  -1 -21  -5 316.498 76.0921   2
  -1  21  -5 345.772 64.7947   2
   1  21   5 476.948 79.3393   3
  -1  21  -5 664.183 75.0372   1
  -1 -21  -5 389.832 61.3390   1
   1 -21   5 388.807 71.9470   2
   1 -21   6 534.608 82.2678   1
   1  21   6 403.994 80.1888   3
  -1  21  -6 354.088 65.9357   2
  -1 -21  -6 523.953 86.0597   3
  -1  21  -6 437.170 63.0554   3
   1 -21   6 394.078 60.0570   3
   1  21   6 381.401 70.5948   1
   1  21   6 545.271 78.7265   2
  -1 -21  -6 425.835 83.3651   2
  -1  21  -6 355.001 73.9296   1
  -1 -21  -6 379.244 64.9973   1
   1 -21   6 400.090 78.4071   2
   1 -21   7 214.788 82.9936   1
   1  21   7 114.036 77.2243   3
  -1  21  -7 240.790 64.5062   2
  -1 -21  -7 185.434 65.9931   1
  -1  21  -7 209.507 50.6753   3
  -1 -21  -7 123.090 80.9929   3
   1 -21   7 225.037 56.0232   3
   1  21   7 255.212 68.7399   1
   1  21   7 200.484 74.4107   2
  -1 -21  -7 259.672 80.3324   2
  -1  21  -7 290.817 69.4336   1
   1 -21   7 232.174 77.1670   2
   1  21   8 20.2646 78.3406   3
  -1  21  -8 76.0496 62.2440   2
  -1 -21  -8-4.27800 63.6732   1
  -1  21  -8-3.97677 47.0823   3
  -1 -21  -8 70.1895 81.0474   3
   1 -21   8-141.984 85.7356   2
   1 -21   8-20.4759 53.7332   3
   1  21   8 3.12940 76.4685   2
   1  21   8-49.2905 68.4634   1
   1 -21   8-28.2761 84.1778   1
   1  21   9-3.35264 77.2009   3
  -1  21  -9 52.1058 68.8074   2
  -1 -21  -9 20.8671 69.5906   1
  -1  21  -9-2.45447 45.7867   3
  -1 -21  -9 46.1177 87.1075   3
   1 -21   9 43.8378 85.4047   2
   1 -21   9 42.1243 58.1940   3
   1  21   9 26.3915 82.8816   2
  -1 -21  -9 48.3830 89.3705   2
  -1  21  -9 101.212 78.4710   1
   1  21   9-2.63542 71.8847   1
   1  22  -9 40.5576 75.6759   1
   1  22  -9 30.5672 97.0869   1
   1  22  -9 34.2413 60.1185   2
  -1  22   9 59.9527 83.2995   2
   1 -22  -9 147.112 94.8349   2
   1 -22  -9 148.490 82.7285   1
   1  22  -9 102.055 56.2057   2
   1 -22  -9 92.6436 85.6324   3
  -1  22   9 95.4638 79.9696   3
   1 -22  -8 201.964 85.5614   3
   1  22  -8 173.668 73.3460   1
  -1 -22   8 57.9949 20.2255   3
  -1 -22   8 121.966 18.8848   3
  -1  22   8 237.540 78.8170   2
   1 -22  -8 144.441 89.8720   2
   1 -22  -8 170.444 74.1264   1
   1  22  -8 181.610 50.6472   2
  -1  22   8 263.543 79.0174   3
  -1  22   8 197.824 75.5413   1
   1 -22  -7 199.731 80.5346   3
  -1 -22   7 296.068 42.5680   3
  -1  22   7 230.550 73.0396   1
   1 -22  -7 281.114 70.9698   1
   1  22  -7 252.826 71.5681   1
  -1  22   7 272.644 78.5233   2
   1 -22  -7 244.289 86.8561   2
  -1 -22   7 420.562 94.5455   1
   1  22  -7 253.662 42.4365   3
  -1  22   7 182.140 78.1495   3
   1  22  -6 207.412 64.8180   1
   1 -22  -6 255.131 69.7579   1
  -1 -22   6 339.156 81.3339   1
   1 -22  -6 108.030 75.3542   3
  -1  22   6 289.372 69.5033   1
  -1  22   6 160.814 75.9224   3
  -1 -22   6 253.309 56.5410   2
  -1  22   5 54.1600 69.8431   3
   1  22  -5 30.8709 47.9656   3
  -1  22   5 16.1439 70.5558   1
  -1 -22   5 57.3136 44.4715   3
   1 -22  -5 62.4221 65.7154   1
   1  22  -5 98.6029 60.1205   1
  -1  22   5 5.56077 66.7775   2
   1 -22  -5 53.9119 84.2946   2
  -1 -22   5 23.3503 53.6938   2
  -1 -22   5 27.6641 71.5445   1
   1 -22  -5 96.0321 71.3164   3
   1 -22  -4 71.0313 67.6292   3
  -1 -22   4-171.369 51.9890   3
   1 -22  -4 68.0893 66.6710   1
   1  22  -4 53.3598 55.5867   1
  -1  22   4 48.0030 61.9198   2
   1 -22  -4-26.0652 70.5510   2
  -1 -22   4 28.6784 44.8390   2
  -1  22   4 11.0416 57.2201   1
  -1 -22   4 79.9552 61.6215   1
  -1  22   4 14.4809 67.4436   3
   1  22  -4 70.4380 50.0212   3
  -1 -22   3 984.263 96.3694   1
   1 -22  -3 845.510 100.127   1
   1  22  -3 770.402 91.9739   1
  -1  22   3 1005.81 98.9519   2
   1 -22  -3 929.711 104.026   2
  -1  22   3 1164.92 97.9623   1
  -1 -22   3 871.986 91.8927   3
   1  22  -3 1101.08 93.1164   3
  -1 -22   2 355.168 60.3289   1
   1  22  -2 396.938 57.5387   1
   1 -22  -2 418.000 69.6991   1
   1  22  -2 368.480 53.5933   2
  -1  22   2 443.342 66.6224   2
  -1  22   2 412.978 66.1385   1
   1 -22  -2 377.088 71.1704   2
  -1 -22   2 455.747 61.7074   3
   1 -22  -2 452.687 72.6032   3
   1  22  -2 477.998 63.7357   3
  -1 -22   1 543.311 67.7883   1
   1 -22  -1 569.966 78.3408   1
   1  22  -1 715.036 67.1457   2
  -1  22   1 436.527 73.9169   2
   1  22  -1 593.575 65.5168   1
  -1  22   1 494.971 72.5470   1
   1 -22  -1 507.104 79.7092   2
  -1 -22   1 551.332 67.9460   2
  -1 -22   1 466.456 72.3808   3
   1 -22  -1 510.796 76.8278   3
  -1  22   1 751.936 83.9367   3
   1  22  -1 711.643 73.3881   3
  -1 -22   0 108.577 49.0346   1
   1 -22   0 98.1212 63.7402   1
   1  22   0 46.5925 48.8742   2
  -1  22   0 43.4896 58.3442   2
  -1  22   0 99.3094 54.4543   1
   1  22   0 23.5526 44.1391   1
  -1 -22   0 40.8354 51.9687   2
   1 -22   0 65.9241 62.4277   2
  -1 -22   0 42.6763 55.9969   3
   1 -22   0-11.0386 61.8655   3
  -1  22   0 26.0008 62.0844   3
   1  22   0 11.1161 57.5328   3
  -1 -22  -1 343.557 56.7755   1
   1 -22   1 232.152 66.2383   1
  -1  22  -1 249.884 58.7593   1
   1  22   1 266.075 57.7361   2
  -1  22  -1 235.251 62.4401   2
  -1 -22  -1 304.360 60.0500   2
   1  22   1 287.395 52.4258   1
   1 -22   1 297.894 68.3241   2
  -1 -22  -1 306.887 63.9485   3
   1 -22   1 304.188 64.1394   3
  -1  22  -1 245.255 61.2355   3
   1  22   1 345.413 64.5956   3
   1 -22   2 11.1874 62.5703   1
  -1 -22  -2 53.3953 49.6974   1
  -1  22  -2-16.9749 55.6375   1
   1  22   2 7.79779 56.4454   2
  -1  22  -2 69.3289 57.2326   2
  -1 -22  -2 79.1514 58.7927   2
   1  22   2 64.9444 47.5214   1
   1 -22   2 83.2723 64.6595   2
   1  22   2 113.944 64.5332   3
  -1  22  -2 62.8341 56.7277   3
  -1 -22  -2 71.2663 63.7190   3
   1 -22   2 141.796 59.4284   3
   1 -22   3 2617.84 220.286   1
   1  22   3 2258.87 213.832   1
   1  22   3 2626.82 218.183   2
  -1 -22  -3 3120.15 224.002   2
  -1  22  -3 2511.11 217.020   2
  -1  22  -3 2403.84 216.856   3
  -1 -22  -3 2563.61 220.657   3
   1  22   3 2578.74 221.103   3
   1 -22   3 2400.73 217.891   2
   1 -22   3 2677.53 216.315   3
  -1  22  -3 2726.27 219.797   1
  -1 -22  -3 3478.28 216.525   1
   1 -22   4 20.3471 70.4828   1
   1 -22   4 56.3988 51.5784   3
   1  22   4 29.0076 53.7611   1
   1  22   4-95.7424 66.3378   2
  -1 -22  -4 4.72717 66.8416   2
  -1  22  -4-48.1878 65.7906   2
  -1  22  -4-71.6629 55.0014   3
  -1  22  -4-65.4332 61.6529   1
  -1 -22  -4 16.8012 55.9404   1
   1 -22   4 74.4858 64.9429   2
   1 -22   5 278.130 74.6070   1
   1 -22   5 316.690 62.0212   3
   1  22   5 376.935 66.0883   1
   1  22   5 262.770 71.9390   2
  -1  22  -5 177.811 62.3045   2
  -1 -22  -5 309.544 75.7736   2
  -1 -22  -5-9.05051 78.6874   3
  -1  22  -5 240.352 58.5078   3
   1  22   5 292.496 77.7543   3
  -1 -22  -5 274.062 61.2664   1
  -1  22  -5 222.539 70.0579   1
   1 -22   5 360.478 69.7877   2
   1 -22   6 79.9943 79.3095   1
   1  22   6 109.111 75.7021   3
  -1  22  -6 176.585 56.7521   3
  -1 -22  -6 147.710 83.5456   3
   1 -22   6 151.894 53.3666   3
   1  22   6 213.455 65.2498   1
   1  22   6 190.750 71.6610   2
  -1  22  -6 212.842 60.5104   2
  -1 -22  -6 232.879 78.7853   2
   1 -22   6 144.887 77.2006   2
  -1 -22  -6 95.4374 58.0584   1
  -1  22  -6 212.497 68.3076   1
   1  22   7 619.329 89.3613   3
  -1  22  -7 416.401 73.2496   2
  -1 -22  -7 339.221 73.0609   1
  -1 -22  -7 537.858 96.0647   3
  -1  22  -7 248.415 64.5241   3
   1 -22   7 506.770 66.4079   3
   1 -22   7 465.188 92.6044   1
   1  22   7 394.816 78.4161   1
  -1 -22  -7 437.725 90.8654   2
  -1  22  -7 322.137 79.2947   1
   1 -22   7 608.681 89.1939   2
  -1 -22  -8 331.725 91.0731   3
  -1  22  -8 222.601 52.5427   3
   1 -22   8 235.108 91.8849   2
   1 -22   8 189.444 59.4567   3
   1  22   8 66.9046 80.4492   2
  -1 -22  -8 162.341 71.8994   1
  -1  22  -8 171.567 68.2869   2
   1  22   8 37.8704 83.0208   3
   1  22   8 119.896 73.4616   1
   1 -23  -7-17.9886 80.4792   3
  -1 -23   7 13.2639 40.2356   3
  -1  23   7 26.7138 69.3845   1
   1 -23  -7 150.411 74.1549   1
   1  23  -7 19.7210 68.7345   1
  -1  23   7 24.7341 76.7979   2
   1 -23  -7-37.8580 89.4931   2
  -1 -23   7 72.5306 93.5789   1
  -1  23   7-39.1488 77.2908   3
   1  23  -7-20.9699 40.0958   3
   1  23  -6 42.8968 64.5754   1
   1 -23  -6-47.0019 71.7661   1
  -1 -23   6-7.70735 77.8675   1
   1 -23  -6 52.3330 78.9653   3
  -1  23   6 51.0043 68.1319   1
  -1  23   6 6.32707 72.9702   3
  -1 -23   6-46.3251 55.4374   2
  -1  23   5 215.898 75.3946   3
   1  23  -5 240.449 54.9315   3
  -1  23   5 190.397 76.6722   1
  -1 -23   5 195.974 51.9064   3
   1  23  -5 208.645 67.4352   1
   1 -23  -5 197.923 74.9915   1
  -1  23   5 179.434 71.9675   2
   1 -23  -5 259.017 80.7880   2
  -1 -23   5 327.943 61.7958   2
  -1 -23   5 295.604 77.2090   1
   1 -23  -5 320.630 78.4244   3
  -1 -23   4 19.7550 52.0749   3
   1 -23  -4 81.1140 72.8051   3
   1  23  -4-33.3478 60.6946   1
   1 -23  -4 2.33043 67.8224   1
  -1  23   4 46.7217 63.0534   2
   1 -23  -4 26.7699 74.7475   2
  -1 -23   4 68.7430 48.2500   2
  -1  23   4-27.8512 62.9150   1
  -1  23   4-77.3656 71.0807   3
   1  23  -4-10.0018 54.3072   3
  -1 -23   4-16.4689 64.9386   1
   1  23  -3 606.011 70.6554   3
  -1  23   3 683.823 82.0648   3
  -1  23   3 569.076 76.2618   1
   1  23  -3 452.000 68.9991   1
   1 -23  -3 750.361 83.7041   1
  -1  23   3 542.036 77.6533   2
  -1 -23   3 583.689 75.6461   1
  -1 -23   3 508.080 68.9982   3
   1  23  -2-94.9356 57.1612   3
   1 -23  -2 35.7758 68.3882   2
  -1  23   2 12.7906 58.0461   1
   1 -23  -2 13.4221 65.5571   1
   1  23  -2-1.46858 47.8723   1
   1  23  -2 3.72794 44.8886   2
  -1  23   2-78.5443 60.9042   2
  -1 -23   2-30.7504 55.6568   1
  -1 -23   2 18.1449 54.6026   3
   1 -23  -2 92.9797 67.6447   3
   1  23  -1 105.440 59.4377   3
  -1  23   1 90.5570 67.5067   3
   1 -23  -1 97.3619 69.1338   2
  -1 -23   1 98.6717 54.7255   2
   1  23  -1 68.0601 49.8859   1
  -1  23   1 33.1379 56.0787   1
   1 -23  -1 56.0063 65.3296   1
   1  23  -1 140.130 51.1257   2
  -1  23   1 83.4303 61.1680   2
  -1 -23   1 101.871 56.9514   3
   1 -23  -1 62.4704 64.4958   3
  -1 -23   1 122.266 55.1277   1
   1 -23   0 69.9567 68.0325   1
  -1 -23   0 91.6109 51.3121   1
   1  23   0 21.0640 52.3044   2
  -1  23   0 155.248 64.1688   2
  -1  23   0-4.32760 58.8823   1
   1  23   0 74.0156 48.4787   1
   1 -23   0 68.2251 64.3287   2
  -1 -23   0 84.5210 56.0644   2
  -1 -23   0 37.9453 59.7043   3
   1 -23   0 71.0022 64.0717   3
  -1  23   0 40.4612 66.3731   3
   1  23   0 78.7561 61.0637   3
  -1  23  -1 822.686 92.9852   3
   1  23   1 842.927 92.4153   3
  -1 -23  -1 771.925 87.6300   2
   1 -23   1 753.442 94.6992   2
   1  23   1 600.774 79.3785   1
  -1 -23  -1 874.158 84.4732   1
  -1  23  -1 827.414 86.7052   1
   1  23   1 724.639 85.5331   2
  -1  23  -1 804.075 91.3199   2
   1 -23   1 900.858 93.5039   1
   1 -23   1 980.055 90.9202   3
  -1 -23  -1 779.217 90.5384   3
   1  23   2 57.5549 66.6238   3
  -1  23  -2 49.6940 60.8123   3
   1 -23   2 55.2289 68.1192   2
   1  23   2 85.2285 49.9679   1
  -1  23  -2 43.7603 58.6723   1
  -1 -23  -2 53.8254 54.0079   1
   1  23   2 18.1567 59.1213   2
  -1 -23  -2 17.9531 61.6331   2
  -1  23  -2 72.2370 60.8709   2
   1 -23   2 83.0865 66.7343   1
   1 -23   2 42.8426 61.7380   3
  -1 -23  -2 81.0812 67.8910   3
   1 -23   3 92.7570 58.5892   3
  -1 -23  -3 76.7728 55.5782   1
  -1  23  -3 147.463 61.7123   1
   1  23   3 170.269 62.7445   2
  -1  23  -3 86.6699 60.4832   2
  -1 -23  -3 98.5755 76.6262   2
   1  23   3 142.939 52.9045   1
   1 -23   3 64.0158 65.3087   2
  -1  23  -3 172.614 60.6079   3
   1 -23   3 45.4736 68.7915   1
   1 -23   4-33.9586 73.4047   1
   1 -23   4-82.2120 56.7638   3
   1  23   4-33.3808 56.1612   1
   1  23   4-7.57080 66.2093   2
  -1 -23  -4-2.42977 71.8692   2
  -1  23  -4 47.3732 69.0379   2
  -1 -23  -4 116.712 74.1665   3
  -1  23  -4-32.0886 58.9908   3
   1  23   4 42.3753 72.2753   3
  -1  23  -4 10.3159 66.5878   1
  -1 -23  -4-1.66944 57.2107   1
   1 -23   4-8.52186 66.8326   2
   1 -23   5 149.019 75.3673   1
   1 -23   5 179.660 62.9550   3
   1  23   5 119.089 65.6885   1
   1  23   5 258.396 72.8709   2
  -1 -23  -5 73.3245 75.1335   2
  -1  23  -5 80.4306 62.2093   2
  -1 -23  -5 18.5611 83.1085   3
  -1  23  -5 51.7971 59.1389   3
   1  23   5 290.679 77.2109   3
  -1  23  -5 101.526 66.8189   1
  -1 -23  -5 79.9594 59.2125   1
   1 -23   5 229.807 70.3204   2
   1 -23   6-20.4414 81.8065   1
  -1  23  -6 44.9598 56.0701   3
   1 -23   6 68.9962 55.3626   3
   1  23   6 85.3602 66.1505   1
   1  23   6 113.543 75.7153   2
  -1  23  -6-65.4337 73.3722   1
  -1 -23  -6 73.1006 61.1214   1
  -1 -23  -6-33.3806 79.8525   2
  -1  23  -6 35.9071 62.8746   2
   1 -23   6-7.15887 78.3321   2
   1  23   6 45.9641 79.0362   3
  -1  23  -7 108.008 56.7335   3
  -1 -23  -7 79.8933 91.1562   3
   1 -23   7 79.4184 59.2636   3
   1  23   7 93.3150 72.6620   1
   1 -23   7 104.067 87.0138   1
   1  23   7 122.378 81.8841   3
  -1  23  -7 73.4271 64.2639   2
   1 -23   7 188.176 84.4435   2
  -1 -23  -7 141.271 63.7980   1
   1  24  -6 229.157 74.6064   1
   1 -24  -6 184.556 79.7037   1
  -1  24   6 271.664 81.6366   2
   1 -24  -6 335.677 85.1037   3
  -1  24   6 229.492 81.1143   3
   1  24  -6 301.022 55.4817   3
  -1  24   6 156.372 74.8048   1
  -1 -24   6 291.387 63.2292   2
  -1 -24   6 288.720 96.9524   1
  -1 -24   5 170.881 53.7589   3
   1  24  -5 200.800 67.8551   1
   1 -24  -5 318.283 79.1701   1
  -1 -24   5 157.459 79.0787   1
  -1 -24   5 178.746 63.3445   2
  -1  24   5 197.825 79.6018   1
   1 -24  -5 241.021 82.4455   3
   1  24  -5 311.884 59.4762   3
  -1  24   5 156.666 76.4880   3
  -1  24   4 296.216 74.7695   3
   1  24  -4 211.882 60.8631   3
  -1  24   4-19.0628 65.8726   1
  -1  24   4 50.5888 69.1691   2
   1 -24  -4 104.183 78.6482   2
   1 -24  -4 93.3124 72.6598   1
   1  24  -4 181.526 65.2221   1
  -1 -24   4 125.525 56.8405   3
   1 -24  -4 38.8354 75.9344   3
  -1 -24   4 175.688 70.0714   1
  -1  24   3 370.923 77.0652   3
   1  24  -3 491.659 68.8943   3
  -1  24   3 199.660 67.2927   1
   1 -24  -3 388.457 77.5521   1
   1  24  -3 124.376 59.7354   1
   1  24  -3 250.915 51.7142   2
  -1  24   3 189.991 68.3332   2
   1 -24  -3 250.631 78.5576   2
  -1 -24   3 319.534 68.6449   1
  -1 -24   3 305.919 62.4960   3
   1 -24  -3 334.120 80.0193   3
   1  24  -2 26.0156 63.4470   3
  -1 -24   2 83.4702 56.3207   2
   1 -24  -2 55.2929 71.8161   2
  -1  24   2 28.5615 61.6308   1
   1 -24  -2-39.1946 68.5922   1
   1  24  -2 19.7827 49.2953   1
   1  24  -2 42.0175 50.4647   2
  -1  24   2 78.4931 63.0302   2
  -1 -24   2 20.1249 57.9937   1
  -1 -24   2 17.1091 58.7774   3
   1  24  -1 274.661 73.1528   3
   1 -24  -1 396.723 79.3282   2
  -1 -24   1 403.695 66.7500   2
   1  24  -1 406.036 61.2340   1
  -1  24   1 418.978 68.4279   1
   1 -24  -1 402.543 76.9715   1
   1  24  -1 386.696 61.5192   2
  -1  24   1 364.415 70.5469   2
  -1 -24   1 335.718 68.6087   3
   1 -24  -1 387.205 74.5050   3
  -1 -24   1 356.471 65.9481   1
   1 -24   0 81.8462 71.1870   1
  -1 -24   0 84.7842 55.4059   1
   1  24   0-20.2257 55.7855   2
  -1  24   0-95.4529 62.8198   2
   1  24   0 50.8898 50.2139   1
  -1  24   0-22.3198 62.0930   1
   1 -24   0-47.7314 67.9723   2
  -1 -24   0 37.9386 60.3435   2
   1 -24   0-42.7001 65.2410   3
  -1 -24   0-105.183 61.9549   3
  -1  24   0-19.5572 69.8124   3
   1  24   0 57.9297 65.8098   3
   1 -24   1 91.0283 67.6649   1
  -1 -24  -1 138.931 55.7955   1
   1  24   1 90.7760 59.6770   2
  -1  24  -1 155.937 66.0736   2
  -1  24  -1 8.78712 61.4916   1
   1  24   1 14.6036 50.4563   1
  -1 -24  -1 94.4622 60.9653   2
   1 -24   1 64.6788 71.3013   2
  -1 -24  -1 77.1891 66.2677   3
   1 -24   1 100.327 66.6445   3
  -1  24  -1 47.8840 68.4113   3
   1  24   1 187.522 68.7696   3
  -1  24  -2 171.654 69.7724   3
   1 -24   2 194.058 74.3462   2
   1  24   2 135.652 55.2604   1
  -1 -24  -2 149.972 58.3182   1
  -1  24  -2 90.1303 62.5112   1
   1  24   2 185.586 65.6083   2
  -1 -24  -2 265.785 67.7977   2
  -1  24  -2 161.978 65.6467   2
   1 -24   2 137.877 70.4781   1
   1 -24   2 218.359 68.1138   3
  -1 -24  -2 116.208 69.6467   3
   1 -24   3 281.923 67.3764   3
  -1 -24  -3 367.131 63.1345   1
  -1  24  -3 284.057 69.8457   1
   1  24   3 275.494 70.1773   2
  -1 -24  -3 306.648 72.8449   2
  -1  24  -3 346.832 68.7517   2
   1  24   3 373.038 61.7070   1
   1 -24   3 334.343 74.6006   2
  -1  24  -3 319.868 67.6883   3
   1  24   3 127.826 76.4494   3
   1 -24   3 275.471 76.8736   1
   1 -24   4 2.67972 78.0087   1
   1 -24   4 152.941 60.9619   3
   1  24   4 79.4014 60.6463   1
   1  24   4 46.6386 73.0472   2
  -1  24  -4 90.3087 64.6416   2
  -1 -24  -4 42.3083 84.6993   2
  -1 -24  -4 103.094 77.8186   3
  -1  24  -4 39.7548 62.2034   3
   1  24   4 133.713 76.1046   3
  -1  24  -4 126.947 71.0635   1
  -1 -24  -4 135.985 63.8365   1
   1 -24   4 67.9374 72.4275   2
   1 -24   5-58.8732 77.5302   1
   1 -24   5 25.4052 65.2971   3
   1  24   5-10.5024 68.3252   1
   1  24   5-108.637 76.0198   2
  -1  24  -5 48.7671 73.3172   2
  -1 -24  -5 18.7739 79.5489   2
  -1 -24  -5 63.8049 79.5648   3
  -1  24  -5 141.405 61.9593   3
   1  24   5 64.7161 78.6464   3
  -1 -24  -5-149.822 67.5305   1
  -1  24  -5-69.3108 70.0914   1
   1 -24   5-10.7081 71.6176   2
   1 -24   6 29.8258 87.2110   1
  -1 -24  -6 72.2766 91.1088   3
   1 -24   6 122.215 59.4454   3
   1  24   6 34.7849 69.4793   1
   1  24   6 26.7636 79.8378   2
  -1 -24  -6 42.6362 84.8677   2
  -1  24  -6 69.3559 66.6898   2
   1 -24   6 82.8184 81.5195   2
  -1  24  -6 20.3397 77.1308   1
  -1 -24  -6 140.101 68.1369   1
  -1  24  -6 113.726 60.7496   3
   1  24   6 342.164 82.6720   3
  -1  25   4 831.592 104.141   3
   1  25  -4 1034.08 91.2420   3
  -1  25   4 762.322 96.4952   1
   1 -25  -4 916.528 103.724   1
   1  25  -4 617.354 90.3769   1
  -1  25   4 691.883 100.284   2
   1 -25  -4 733.188 105.791   2
  -1 -25   4 759.338 86.0833   3
   1 -25  -4 844.267 104.723   3
  -1 -25   4 702.014 97.4012   1
  -1  25   3 323.325 79.0887   3
   1  25  -3 126.411 66.3925   3
   1 -25  -3 124.700 79.6630   2
   1  25  -3 94.0140 49.6699   2
  -1  25   3 171.695 71.3645   2
  -1  25   3 107.226 67.6057   1
   1 -25  -3 137.469 75.2012   1
   1  25  -3 217.713 59.5959   1
  -1 -25   3 77.0769 62.5781   3
   1 -25  -3 19.3694 78.1242   3
  -1 -25   3 107.061 69.6116   1
   1  25  -2 292.158 68.7250   3
  -1  25   2 197.926 76.7117   3
  -1 -25   2 236.138 60.4780   2
   1 -25  -2 255.928 81.1773   2
   1  25  -2 129.160 58.0120   1
  -1  25   2 127.248 68.3823   1
   1 -25  -2 198.844 75.3720   1
   1  25  -2 308.749 57.2424   2
  -1  25   2 107.660 69.1900   2
  -1 -25   2 57.2021 62.4134   1
  -1 -25   2 244.322 66.5574   3
   1 -25  -2 279.862 79.8346   3
   1  25  -1 295.791 72.0979   3
  -1 -25   1 188.896 65.2826   2
   1 -25  -1 271.686 78.0496   2
   1  25  -1 93.4629 55.9954   1
  -1  25   1 224.477 65.8702   1
   1 -25  -1 197.620 76.5353   1
   1  25  -1 187.712 58.6647   2
  -1  25   1 228.479 68.8789   2
  -1 -25   1 242.245 67.8691   3
  -1 -25   1 350.597 64.4611   1
   1 -25   0 1200.65 118.281   1
  -1 -25   0 1156.43 106.418   1
   1  25   0 1053.84 106.991   2
  -1  25   0 1000.51 111.732   2
  -1 -25   0 1341.40 110.637   2
   1  25   0 1031.69 103.976   1
  -1  25   0 1106.31 111.600   1
   1 -25   0 1061.65 115.952   2
  -1 -25   0 1075.61 112.969   3
   1 -25   0 1079.29 116.344   3
   1  25   0 1081.22 113.648   3
  -1  25   0 1119.04 114.466   3
   1 -25   1 124.967 74.1154   1
  -1 -25  -1 46.9648 57.5930   1
   1  25   1-25.4361 63.4247   2
  -1  25  -1 2.29727 67.4648   2
  -1  25  -1 67.8426 64.0123   1
   1  25   1 72.6785 54.0515   1
  -1 -25  -1 1.96038 66.1495   2
   1 -25   1 106.752 77.2814   2
  -1 -25  -1 139.835 69.6601   3
   1 -25   1 37.7925 68.8304   3
   1  25   1 127.377 71.4286   3
  -1  25  -1-5.51197 72.4184   3
  -1  25  -2 712.995 95.6381   3
   1 -25   2 776.574 98.7914   2
   1  25   2 863.329 89.2538   1
  -1 -25  -2 912.988 86.6250   1
  -1  25  -2 652.689 87.0810   1
   1  25   2 535.273 89.8058   2
  -1  25  -2 608.983 90.8476   2
  -1 -25  -2 746.120 93.1109   2
   1 -25   2 782.570 97.4984   1
   1 -25   2 781.699 94.2220   3
  -1 -25  -3 88.1173 77.5846   3
   1 -25   3 43.9631 65.0102   3
  -1 -25  -3 40.3582 61.7621   1
  -1  25  -3 31.1050 65.0428   1
   1  25   3-44.2971 71.5888   2
  -1  25  -3 76.5495 66.9078   2
  -1 -25  -3 25.4999 72.4246   2
   1  25   3-11.6947 57.6345   1
   1 -25   3 2.19235 73.3988   2
  -1  25  -3 59.5836 72.0916   3
   1  25   3 55.0079 76.7389   3
   1 -25   3-5.05235 75.8646   1
   1 -25   4 527.446 97.4763   1
   1  25   4 720.729 96.6717   3
  -1  25  -4 553.529 82.4673   3
   1  25   4 618.176 81.4528   1
   1  25   4 507.753 90.1486   2
  -1 -25  -4 555.640 101.473   2
  -1  25  -4 575.509 85.4724   2
   1 -25   4 528.127 79.5744   3
  -1 -25  -4 594.369 98.4144   3
  -1  25  -4 536.819 89.8003   1
  -1 -25  -4 728.565 83.6581   1
   1 -25   4 650.702 90.8946   2
  -2   0  17-77.9462 97.0012   2
   2   0 -17 27.0726 88.3526   2
  -2   0  17 12.3218 84.9989   3
   2   0 -17 133.729 80.7701   3
  -2   0  17 4.51265 107.104   1
   2   0 -16 51.9682 78.5840   2
  -2   0  16-22.4308 91.5012   2
  -2   0  16 73.9510 102.394   1
  -2   0  15 120.635 85.2805   2
   2   0 -15-46.5096 77.3374   2
  -2   0  15 37.3636 69.5991   3
   2   0 -15-272.572 68.9316   3
   2   0 -15 3.81811 89.4481   1
  -2   0  15 18.8762 86.4340   1
   2   0 -14 197.096 71.0926   2
  -2   0  14 179.934 77.0984   2
  -2   0  14-18.3052 68.2555   3
   2   0 -14 81.4413 62.3129   3
   2   0 -14-80.0541 83.1765   1
  -2   0  14 284.230 83.0390   1
   2   0 -13 30.5037 65.6931   2
  -2   0  13 12.2479 57.7001   3
   2   0 -13-36.9907 58.2005   3
  -2   0  13-17.0293 72.4716   1
   2   0 -12 290.875 63.9935   2
  -2   0  12 358.571 70.3691   2
  -2   0  12 396.635 59.8807   3
   2   0 -12 299.085 59.0134   3
   2   0 -12 431.141 76.2658   1
   2   0 -11-9.64965 49.0677   2
  -2   0  11-91.8244 53.5492   2
  -2   0  11-4.02704 43.6882   3
   2   0 -11-41.7642 44.6841   3
  -2   0  11 8.75155 55.1238   1
   2   0 -11 3.02583 60.6324   1
   2   0 -10 3007.76 224.660   3
  -2   0  10 2766.29 223.779   3
   2   0 -10 2628.35 225.409   2
  -2   0  10 2661.82 227.545   2
   2   0 -10 3057.67 229.645   1
  -2   0  10 2707.75 228.424   1
   2   0  -9 87.1091 37.7741   2
  -2   0   9 62.1160 40.4289   2
  -2   0   9 30.0073 33.6205   3
   2   0  -9-3.43623 35.2603   3
   2   0  -9 28.2242 48.0367   1
  -2   0   9-16.9609 42.8057   1
   2   0  -8 2352.70 182.334   1
  -2   0   8 2370.69 178.755   3
   2   0  -8 2702.02 179.411   3
   2   0  -8 2257.00 179.966   2
  -2   0   8 2450.49 180.915   2
  -2   0   7 68.7553 30.0409   2
   2   0  -7-3.86516 32.4317   1
  -2   0   7-9.96108 33.9606   1
   2   0  -7 12.8354 28.4728   2
  -2   0   7 4.35898 27.3465   3
   2   0  -7-16.3838 22.7372   3
  -2   0   6 53232.6 3901.53   1
   2   0  -6 50208.9 3901.22   1
  -2   0   6 49806.2 3899.84   3
  -2   0   6 49229.3 3900.64   2
   2   0  -6 51049.9 3900.46   2
  -2   0   5-17.4642 28.0530   1
  -2   0   5-2.45578 20.6585   2
   2   0  -5 7.08118 23.3020   1
  -2   0   4 22297.2 1577.76   1
   2   0  -4 20182.7 1576.33   3
  -2   0   4 19609.8 1576.23   3
   2   0  -3-14.5163 17.0817   1
  -2   0   3 1.84328 17.1538   2
   2   0  -3-18.3040 17.9735   2
  -2   0   3-12.9135 13.7548   3
   2   0  -3-13.0293 14.1640   3
   2   0  -2-24.5719 15.6167   2
  -2   0   2 22.1726 19.0673   2
   2   0  -2 13.1215 13.1798   3
  -2   0   2 4.70698 12.1371   3
   2   0  -2 18.2193 15.3342   1
  -2   0   2-13.7779 16.8000   1
   2   0  -1-19.4608 14.1498   1
  -2   0   1-15.2432 16.0435   1
  -2   0   1 15.8089 15.1013   2
   2   0  -1 14.9300 14.1863   2
  -2   0   1-26.1235 14.0752   3
   2   0  -1-14.9814 14.7057   3
  -2   0   0 430908. 35992.5   2
   2   0   0 436801. 35992.6   2
   2   0   0 482487. 35992.5   1
  -2   0   0 501969. 35992.5   1
  -2   0   0 490565. 35992.5   3
   2   0   0 460222. 35992.5   3
   2   0   1 16.0509 18.2769   3
  -2   0  -1-7.47443 16.8781   2
   2   0   1 18.9683 17.0884   2
  -2   0  -1-7.72166 17.8725   3
  -2   0  -1-27.3091 16.2212   1
   2   0   1-15.2632 14.7994   1
   2   0   2 1372.98 89.9714   3
   2   0   2 1141.79 89.0658   1
  -2   0  -2 1095.66 89.0915   1
   2   0   3 13.1397 19.2224   1
  -2   0  -4 26224.8 2165.42   3
  -2   0  -4 30542.4 2166.74   2
   2   0   4 25038.9 2166.11   2
  -2   0  -4 31041.6 2166.02   1
  -2   0  -5-24.7429 31.9154   3
   2   0   5 10.9553 26.8305   3
  -2   0  -5 9.81758 32.1498   2
   2   0   5 5.57518 30.1516   2
   2   0   5-25.3543 25.1756   1
  -2   0  -5 1.46492 23.9365   1
  -2   0  -6 86107.5 5725.26   3
   2   0   6 79762.8 5723.96   3
   2   0   6 75954.9 5724.02   1
  -2   0  -6 76918.5 5723.84   1
   2   0   7-4.04665 36.2333   3
  -2   0  -7 61.2539 34.8385   3
   2   0   7 28.0535 40.8847   2
  -2   0  -7 54.5887 38.9677   2
  -2   0  -7 6.08721 34.8879   1
   2   0   7 14.7828 43.0832   1
  -2   0  -8 2.24467 38.4316   3
  -2   0  -8 40.6846 39.0914   1
  -2   0  -8-42.0000 44.1041   2
  -2   0  -9 49.2569 47.0518   2
  -2   0  -9 28.6612 49.3830   2
  -2   0  -9-16.8175 39.6614   3
  -2   0  -9-9.78554 45.9362   3
  -2   0  -9-69.6220 44.8974   1
  -2   0  -9 17.2290 55.3013   1
  -2   0 -10 2776.59 210.016   2
  -2   0 -10 2162.19 210.242   2
  -2   0 -10 2665.65 206.272   3
  -2   0 -10 2352.07 207.871   3
  -2   0 -10 2600.12 209.394   1
  -2   0 -10 2571.90 210.412   1
  -2   0 -11-8.74957 60.0017   2
  -2   0 -11-33.3692 63.3188   2
  -2   0 -11-2.34788 50.2280   3
  -2   0 -11 2.84073 56.6600   3
  -2   0 -11 11.8419 59.5733   1
  -2   0 -11-6.09884 62.5970   1
  -2   0 -12 2900.21 226.387   3
  -2   0 -12 2542.89 227.194   3
  -2   0 -13-35.4238 73.0981   2
  -2   0 -13-48.9985 79.6710   2
  -2   0 -13 2.76487 64.4672   3
  -2   0 -13-6.43357 68.7885   3
  -2   0 -13-16.7899 73.1165   1
  -2   0 -13 50.6363 76.1794   1
  -2   0 -14 67.4431 86.9164   2
  -2   0 -14 128.056 87.2015   1
  -2   0 -14 177.010 81.6742   1
  -2   0 -14 101.685 79.8468   2
  -2   0 -15 46.1189 86.0095   2
  -2   0 -15 20.7621 90.2730   2
  -2   0 -15-93.7971 74.7877   3
  -2   0 -15 49.9297 81.6858   3
  -2   0 -15 77.8999 84.4472   1
  -2   0 -15 3.72710 90.3033   1
  -2   0 -16 81.8282 91.3012   2
  -2   0 -16 125.328 98.1482   2
  -2   0 -16 113.416 79.0960   3
  -2   0 -16 82.0905 87.1041   3
  -2   0 -16 220.233 92.3849   1
  -2   0 -16 167.246 98.5183   1
  -2   0 -17-11.5566 100.318   2
  -2   0 -17-53.8533 108.092   2
  -2   0 -17 6.34291 81.3606   3
  -2   0 -17-55.1397 104.830   1
  -2   0 -17-36.0324 96.0302   1
  -2   0 -17-38.8604 97.0109   3
  -2  -1  17 119.860 100.815   2
   2   1 -17-6.71637 87.9026   2
   2  -1 -17-27.2934 90.1511   2
  -2   1  17-54.9765 97.5171   2
  -2   1  17 45.4551 82.7140   3
  -2  -1  17-72.1537 84.4955   3
   2  -1 -17-41.6461 80.8288   3
  -2  -1  17 216.607 109.898   1
   2   1 -17-33.0387 105.286   1
  -2   1  17 94.8160 108.982   1
   2  -1 -17 96.0263 100.867   1
  -2  -1  16-92.5936 94.8399   2
  -2   1  16 160.461 88.9167   2
   2  -1 -16-6.55801 82.9137   2
   2   1 -16 112.621 81.5886   2
  -2   1  16 34.6973 76.1337   3
   2   1 -16 172.306 74.3637   3
   2   1 -16 171.151 96.6963   1
  -2  -1  16-26.0796 101.147   1
  -2   1  16 90.6698 93.5038   1
   2  -1 -16 229.635 93.1221   1
  -2  -1  15 98.9196 81.4705   2
  -2   1  15 94.0909 81.0495   2
   2  -1 -15 75.2038 75.1392   2
   2   1 -15-39.8699 75.0115   2
  -2  -1  15-23.3028 68.1028   3
   2   1 -15 2.54164 64.8353   3
   2  -1 -15 75.4855 69.2792   3
   2   1 -15-61.0216 89.4301   1
   2  -1 -15-76.4541 92.0434   1
  -2  -1  15 4.16477 94.0353   1
  -2   1  15 105.829 84.3038   1
  -2  -1  14 3.23037 76.1059   2
  -2   1  14 56.2928 76.3115   2
   2  -1 -14 14.8881 69.5886   2
  -2  -1  14 38.8846 62.5148   3
  -2   1  14 37.7935 68.8591   3
   2  -1 -14 122.290 63.6904   3
   2   1 -14 14.3199 59.4200   3
  -2  -1  14 43.1126 80.0932   1
   2   1 -14-25.4343 81.3353   1
  -2   1  14-36.0360 78.8102   1
   2  -1 -14 51.0269 86.9232   1
   2   1 -13 1489.78 133.750   3
   2  -1 -13 1372.20 134.256   3
  -2   1  13 1464.03 137.916   3
  -2  -1  13 1693.54 136.473   3
   2   1 -13 1480.44 140.704   2
  -2   1  13 1425.17 143.307   1
   2  -1 -13 1640.64 147.675   1
  -2  -1  13 1618.92 146.785   1
   2   1 -12 3616.57 277.852   3
   2  -1 -12 3761.49 278.766   3
  -2  -1  12 3474.29 278.484   3
  -2   1  12 3051.22 278.153   3
   2   1 -12 3169.01 279.799   2
   2  -1 -12 3427.16 280.424   2
  -2   1  12 3468.77 281.601   2
  -2  -1  12 3606.29 281.963   2
   2   1 -12 3836.79 284.871   1
   2  -1 -11 2516.16 210.840   3
   2   1 -11 2508.60 209.999   3
  -2   1  11 2418.97 210.829   3
  -2  -1  11 2590.59 209.718   3
   2  -1 -11 2469.80 212.400   2
   2   1 -11 2488.40 211.656   2
  -2  -1  11 2783.45 214.103   2
  -2   1  11 2667.38 214.655   2
  -2  -1  11 2754.86 215.916   1
   2   1 -11 2812.08 217.436   1
  -2   1  11 2913.64 215.896   1
   2   1 -10 1527.93 129.119   3
  -2  -1  10 1588.61 129.131   3
  -2   1  10 1487.09 129.619   3
   2  -1 -10 1540.55 130.105   3
   2  -1 -10 1645.91 132.280   2
  -2   1  10 1458.85 133.517   2
  -2  -1  10 1458.05 133.624   2
   2   1 -10 1571.87 131.390   2
  -2   1  10 1426.57 133.611   1
   2   1 -10 1598.18 136.295   1
  -2  -1  10 1670.58 135.552   1
   2  -1  -9 743.764 67.2525   3
  -2  -1   9 630.622 64.6888   3
   2   1  -9 682.074 67.4253   3
  -2   1   9 594.123 67.0179   3
   2  -1  -9 644.865 70.0925   2
   2   1  -9 565.785 68.0007   2
  -2   1   9 694.122 70.6947   2
  -2  -1   9 809.855 71.7005   2
  -2   1   9 831.446 73.8854   1
   2   1  -9 753.147 75.7551   1
  -2  -1   9 771.251 72.4353   1
  -2  -1   8 1767.45 152.755   3
   2  -1  -8 2133.25 154.303   3
  -2   1   8 1825.15 153.850   3
   2   1  -8 2112.06 153.236   3
   2   1  -8 1725.78 154.323   2
  -2   1   8 1896.23 155.555   2
   2  -1  -8 1749.94 154.432   2
  -2  -1   8 1693.97 154.260   2
  -2   1   8 1853.25 157.173   1
   2   1  -8 2186.89 158.570   1
  -2  -1   8 2132.06 157.400   1
   2  -1  -7 19072.3 1454.44   3
  -2   1   7 20902.7 1455.54   3
   2   1  -7 20026.7 1454.07   3
  -2  -1   7 20051.6 1454.68   3
  -2  -1   7 18478.0 1455.06   2
   2   1  -7 18210.7 1454.84   2
  -2   1   7 16587.4 1454.94   2
   2  -1  -7 17140.7 1454.87   2
  -2   1   7 19244.7 1456.49   1
   2   1  -7 18687.1 1455.92   1
  -2  -1   7 18542.6 1455.99   1
  -2   1   6 30221.0 2150.50   3
   2  -1  -6 30021.6 2150.21   3
   2  -1  -6 25545.4 2150.51   2
  -2  -1   6 26533.0 2150.31   2
   2   1  -6 25973.5 2150.13   2
  -2   1   6 25480.6 2150.68   2
   2   1  -6 28975.6 2151.40   1
  -2  -1   6 29505.6 2151.63   1
  -2   1   6 29557.9 2151.95   1
  -2   1   5 4103.88 322.589   2
  -2  -1   5 3944.06 322.283   2
   2  -1  -5 4210.60 322.812   2
   2   1  -5 4468.12 323.207   1
  -2  -1   5 4563.99 323.754   1
  -2   1   5 3978.32 323.330   1
  -2   1   5 4624.80 322.517   3
   2   1  -5 3639.07 320.992   3
  -2   1   4 33.6168 21.0222   1
   2   1  -4 44.2925 14.7157   3
  -2  -1   4 41.2462 15.1725   3
   2  -1  -4 38.1639 16.0079   3
   2   1  -4 30.7394 19.3401   2
   2  -1  -3 10663.6 777.832   2
   2   1  -3 10660.5 777.428   2
  -2  -1   3 11008.1 777.461   2
   2  -1  -3 10413.5 777.834   1
   2   1  -3 8715.06 777.146   1
  -2  -1   3 9014.91 777.260   1
  -2  -1   3 9779.47 776.603   3
   2  -1  -3 11867.2 777.543   3
  -2   1   3 8633.55 776.819   3
   2   1  -3 10628.6 776.859   3
   2  -1  -2 97.3378 19.5416   2
  -2  -1   2 99.1677 19.2666   2
   2   1  -2 113.110 17.3608   2
  -2   1   2 124.273 22.2699   2
   2  -1  -2 79.5390 17.0946   1
  -2   1   2 109.342 19.0111   1
  -2  -1   2 74.3484 17.2376   1
   2   1  -2 74.2187 17.6102   1
  -2  -1   2 91.3643 14.7890   3
   2   1  -2 122.331 15.5085   3
   2  -1  -2 121.298 17.9602   3
  -2   1   2 120.782 16.8078   3
  -2   1   1 30341.8 1988.08   2
   2   1  -1 30305.0 1987.65   2
  -2  -1   1 29542.5 1987.59   2
   2  -1  -1 29250.6 1988.05   2
   2   1  -1 22766.7 1987.07   3
  -2  -1   1 25084.9 1987.29   3
  -2  -1   1 26901.2 1987.37   1
   2  -1  -1 23650.4 1987.46   1
   2   1  -1 28110.0 1987.44   1
  -2   1   1 26442.8 1987.65   3
   2  -1  -1 27800.5 1987.61   3
  -2   1   0 13467.8 1265.76   2
  -2  -1   0 14154.8 1265.56   2
   2   1   0 14776.4 1265.56   2
  -2  -1   0 15783.0 1265.73   3
   2   1   0 14151.7 1265.59   3
  -2   1   0 18597.7 1266.15   3
   2  -1   0 17613.1 1266.11   1
  -2  -1   0 19268.4 1265.74   1
  -2   1   0 20196.1 1266.53   1
   2   1   0 18368.0 1265.69   1
   2   1   1 46605.7 3794.96   2
  -2   1  -1 50469.1 3795.33   2
  -2  -1  -1 52748.6 3795.27   2
  -2   1  -1 54858.7 3795.36   1
   2   1   1 50397.9 3794.87   1
  -2  -1  -1 53126.9 3794.88   1
   2  -1   1 42641.5 3794.89   1
   2  -1   1 56433.3 3795.58   3
  -2  -1  -1 52430.4 3795.46   3
   2   1   1 37687.9 3794.80   3
   2   1   2 52821.8 3544.33   3
  -2  -1  -2 53887.0 3544.34   3
   2   1   2 28151.9 3542.77   1
   2   1   2 58058.6 3545.01   2
  -2  -1  -2 41654.8 3543.84   2
  -2   1  -2 53466.0 3544.52   2
   2  -1   2 54228.8 3544.58   2
   2  -1   2 58728.5 3544.79   3
  -2   1  -2 50058.6 3543.97   3
   2  -1   2 49149.2 3543.99   1
  -2  -1  -2 32079.5 3542.90   1
  -2   1  -2 60797.0 3544.75   1
   2   1   3 2184.44 157.668   1
   2  -1   3 1801.36 157.709   3
  -2   1  -4 5000.55 413.581   3
  -2  -1  -4 6578.32 416.270   3
   2   1   4 5352.83 414.388   3
  -2  -1  -4 6044.51 415.925   2
   2  -1   4 6061.28 415.861   2
  -2  -1  -4 4801.79 413.421   1
   2  -1   4 4771.31 413.614   1
  -2   1  -4 5152.87 413.819   1
   2   1   5 6867.72 563.521   3
  -2  -1  -5 6222.34 563.011   3
   2  -1   5 6920.42 563.158   3
  -2   1  -5 7279.59 562.691   3
  -2   1  -5 7647.30 564.132   2
  -2  -1  -5 8288.78 564.827   2
   2  -1   5 8363.49 564.761   2
  -2   1  -5 6544.29 562.832   1
  -2  -1  -5 7322.86 562.758   1
   2   1   5 8162.81 563.968   1
   2  -1   5 6941.14 563.181   1
   2   1   6 6448.56 611.318   3
  -2  -1  -6 8180.01 612.349   3
  -2   1  -6 9924.53 614.174   3
   2  -1   6 7460.53 611.438   3
   2   1   6 6998.28 612.237   2
  -2  -1  -6 8052.18 613.195   2
   2  -1   6 8887.72 614.037   2
  -2   1  -6 7852.58 613.220   2
  -2  -1  -6 7645.79 611.621   1
  -2   1  -6 7568.01 611.430   1
   2   1   6 9168.47 613.745   1
   2  -1   6 7675.52 612.273   1
  -2   1  -7 18506.2 1192.93   3
  -2  -1  -7 15303.6 1191.14   3
   2   1   7 14612.6 1190.88   3
   2  -1   7 13648.3 1190.33   3
  -2  -1  -7 13740.8 1190.52   1
  -2   1  -7 15408.4 1191.24   1
   2   1   7 17612.1 1193.02   1
   2  -1   7 16428.9 1191.82   1
  -2   1  -7 14969.4 1191.85   2
  -2  -1  -7 16191.1 1192.43   2
   2  -1   7 16962.8 1193.06   2
   2   1   7 13544.1 1191.29   2
   2  -1   8 7506.43 678.597   2
  -2   1  -8 8953.32 679.547   2
  -2  -1  -8 9161.58 677.601   3
  -2   1  -8 9217.68 680.006   3
  -2  -1  -8 7894.64 677.678   3
   2  -1   8 6753.10 676.994   3
   2  -1   8 9599.53 680.877   1
  -2  -1  -8 9451.82 678.870   1
  -2   1  -8 8841.36 678.478   1
  -2  -1  -8 10823.9 681.092   1
  -2   1  -9 2783.51 209.224   2
  -2  -1  -9 2785.84 209.512   2
  -2   1  -9 2538.80 209.471   2
  -2  -1  -9 2247.81 208.118   2
  -2   1  -9 2515.26 205.223   3
  -2  -1  -9 2185.60 204.547   3
  -2   1  -9 2646.26 207.319   3
  -2  -1  -9 2186.49 206.279   3
  -2  -1  -9 2521.99 207.576   1
  -2   1  -9 2600.63 207.961   1
  -2   1  -9 2918.20 212.146   1
  -2  -1  -9 3060.58 211.592   1
  -2   1 -10 1353.14 116.053   2
  -2  -1 -10 1274.60 114.835   2
  -2   1 -10 1110.05 116.982   2
  -2  -1 -10 1020.19 115.380   2
  -2   1 -10 1191.92 109.451   3
  -2  -1 -10 1166.67 109.493   3
  -2  -1 -10 1055.65 111.206   3
  -2   1 -10 1162.77 112.591   3
  -2   1 -10 1228.84 113.897   1
  -2  -1 -10 1380.35 114.847   1
  -2   1 -10 1387.65 120.306   1
  -2  -1 -10 1458.92 116.575   1
  -2   1 -11 159.363 62.5424   2
  -2  -1 -11 185.028 63.1234   2
  -2  -1 -11 315.867 69.9108   2
  -2   1 -11 109.672 67.3886   2
  -2   1 -11 183.360 52.1395   3
  -2  -1 -11 161.112 53.4470   3
  -2   1 -11 110.924 57.1169   3
  -2  -1 -11 188.934 57.7226   3
  -2   1 -11 205.872 65.0976   1
  -2  -1 -11 284.671 68.8904   1
  -2   1 -11 173.434 62.1457   1
  -2  -1 -11 94.0920 59.5595   1
  -2  -1 -12 473.613 76.5107   3
  -2   1 -12 450.681 80.4305   3
  -2   1 -12 678.814 73.7145   3
  -2  -1 -12 506.120 76.4636   3
  -2  -1 -12 502.716 83.4721   1
  -2   1 -12 596.535 85.1906   2
  -2   1 -13 835.005 101.275   2
  -2  -1 -13 693.334 102.128   2
  -2  -1 -13 663.601 106.476   2
  -2   1 -13 585.953 104.272   2
  -2   1 -13 861.574 94.5573   3
  -2  -1 -13 815.252 95.7507   3
  -2   1 -13 825.658 99.4608   3
  -2  -1 -13 905.966 102.214   1
  -2   1 -13 808.640 99.1141   1
  -2   1 -13 737.377 105.265   1
  -2  -1 -13 933.841 104.829   1
  -2  -1 -14-3.40871 77.7681   2
  -2   1 -14-16.8634 79.0746   2
  -2  -1 -14 115.643 87.1689   2
  -2   1 -14 3.95564 86.0968   2
  -2   1 -14 85.9187 70.8939   3
  -2  -1 -14 102.419 74.2095   3
  -2  -1 -14 28.2183 78.5641   1
  -2   1 -14 143.708 77.2728   1
  -2   1 -14 10.7213 82.3097   1
  -2  -1 -14 77.9711 84.8176   1
  -2   1 -15 45.9039 85.7211   2
  -2  -1 -15 53.8576 86.2464   2
  -2  -1 -15-16.6869 92.8586   2
  -2   1 -15-124.263 90.2298   2
  -2   1 -15-43.2086 75.0466   3
  -2  -1 -15 62.5982 74.8268   3
  -2   1 -15 56.1023 82.9616   3
  -2  -1 -15 48.5131 80.1322   3
  -2  -1 -15 55.4517 84.6149   1
  -2   1 -15-7.33590 83.3236   1
  -2   1 -15-3.73992 91.5930   1
  -2  -1 -15 18.1847 87.9258   1
  -2   1 -16-44.1186 94.9783   2
  -2  -1 -16-123.318 95.0102   2
  -2   1 -16-30.2025 97.3185   2
  -2  -1 -16-26.0518 98.2934   2
  -2   1 -16 166.003 74.5202   3
  -2  -1 -16 37.3510 81.1130   3
  -2   1 -16 279.227 87.3543   3
  -2  -1 -16 90.9365 88.8565   3
  -2  -1 -16 23.1305 90.3739   1
  -2   1 -16-34.3791 88.7849   1
  -2   1 -16-15.5789 98.6189   1
  -2  -1 -16-26.5451 96.0792   1
  -2   1 -17 19.1993 102.401   2
  -2  -1 -17 42.5575 99.8954   2
  -2  -1 -17 89.9080 105.715   2
  -2   1 -17 62.5914 105.208   2
  -2  -1 -17-48.2365 85.0355   3
  -2   1 -17-6.29638 84.7485   3
  -2  -1 -17-35.3637 103.261   1
  -2   1 -17 47.3916 103.505   1
  -2   1 -17-55.3831 95.8795   1
  -2  -1 -17 35.9683 94.4272   1
  -2   1 -17 26.8226 92.0397   3
  -2  -1 -17 31.5232 94.2485   3
   2  -2 -17 24.0668 89.7014   2
  -2   2  17-26.7669 92.9536   2
   2   2 -17 26.6558 86.7657   2
  -2  -2  17 138.078 100.832   2
  -2   2  17-61.9352 85.7918   3
   2  -2 -17-3.03866 81.0701   3
   2   2 -17 115.627 105.068   1
   2  -2 -17 7.69046 99.8500   1
  -2  -2  17 76.7120 110.000   1
  -2   2  17-16.3706 96.9027   1
  -2   2  16-22.0800 90.0395   2
   2   2 -16 76.5131 84.4721   2
   2  -2 -16 72.7847 80.5823   2
  -2  -2  16 168.813 90.6583   2
  -2  -2  16 177.299 75.7690   3
  -2   2  16 127.378 79.5617   3
   2   2 -16 117.698 71.6469   3
   2  -2 -16 165.747 77.1605   3
   2   2 -16 135.294 97.5671   1
   2  -2 -16 122.399 96.3521   1
  -2  -2  16 69.5304 101.665   1
   2  -2 -15 25.3446 75.9667   2
  -2  -2  15 94.3096 85.0624   2
  -2   2  15 38.7354 81.6268   2
   2   2 -15 75.9949 77.7575   2
  -2  -2  15 78.1923 69.5914   3
   2   2 -15 98.4358 65.9932   3
  -2  -2  15-108.235 97.1025   1
   2  -2 -15 39.1340 85.4797   1
   2   2 -15 34.3258 90.1310   1
   2  -2 -14 367.914 76.3532   2
  -2   2  14 242.753 79.2570   2
  -2  -2  14 370.389 68.8493   3
  -2   2  14 250.286 75.4285   3
   2   2 -14 455.652 67.2996   3
   2  -2 -14 189.049 68.1872   3
  -2  -2  14 301.490 94.7084   1
   2  -2 -14 417.438 86.6647   1
   2   2 -14 276.065 88.6713   1
   2   2 -13 2888.42 217.112   3
  -2   2  13 2615.24 218.511   3
  -2  -2  13 2661.22 216.488   3
   2  -2 -13 2464.15 218.743   3
   2   2 -13 2676.08 221.173   2
  -2  -2  13 2654.47 222.362   2
   2  -2 -13 2628.00 225.003   1
  -2  -2  13 2539.15 224.682   1
  -2  -2  12-25.1211 61.4304   2
   2  -2 -12-34.9113 57.5085   2
  -2   2  12-2.91924 61.0161   2
   2   2 -12-44.5511 58.8456   2
  -2  -2  12 2.08819 49.0199   3
  -2   2  12-68.2459 55.3896   3
   2  -2 -12 16.2649 52.6780   3
   2   2 -12-5.91457 46.1414   3
   2   2 -12-77.5184 71.0545   1
   2  -2 -12 69.6966 66.1728   1
  -2  -2  11 794.571 82.6416   2
   2  -2 -11 724.740 81.7227   2
   2   2 -11 745.549 81.2253   2
  -2   2  11 706.050 84.6010   2
   2   2 -11 807.019 75.4063   3
  -2  -2  11 721.387 75.6917   3
  -2   2  11 676.084 77.9451   3
   2  -2 -11 695.808 77.9011   3
  -2  -2  11 889.991 86.8092   1
   2  -2 -11 742.555 87.0270   1
   2   2 -11 800.794 90.1861   1
   2  -2 -10 3810.22 303.208   1
   2   2 -10 4113.91 304.670   1
  -2  -2  10 3809.76 303.117   1
   2  -2 -10 3473.09 301.130   2
  -2  -2  10 4105.11 301.870   2
   2   2 -10 3573.50 300.667   2
  -2   2  10 3810.79 302.659   2
  -2  -2  10 3817.14 298.713   3
   2  -2 -10 3952.02 300.662   3
  -2   2  10 3640.56 299.841   3
   2   2 -10 3763.28 298.766   3
   2  -2  -9 9439.88 694.479   1
   2   2  -9 9658.03 694.943   1
  -2  -2   9 8716.16 694.063   1
  -2   2   9 8636.21 693.151   2
  -2  -2   9 9537.00 693.197   2
   2  -2  -9 8184.10 692.449   2
   2   2  -9 8832.89 692.115   2
   2  -2  -9 9382.66 692.575   3
  -2  -2   9 8122.44 690.688   3
  -2   2   9 8485.57 691.985   3
   2   2  -9 9564.62 691.428   3
  -2  -2   8 2402.78 217.777   1
  -2   2   8 2587.34 218.475   1
   2  -2  -8 3021.24 218.300   1
   2   2  -8 2759.94 218.585   1
  -2  -2   8 1981.41 215.935   2
  -2   2   8 2713.84 216.987   2
   2  -2  -8 2953.54 217.121   2
   2   2  -8 2488.12 215.692   2
  -2  -2   8 2637.96 214.492   3
   2  -2  -8 3032.87 216.628   3
  -2   2   8 3012.56 217.111   3
   2   2  -8 2967.69 214.748   3
  -2  -2   7 19420.5 1505.40   1
  -2   2   7 18427.8 1505.39   1
   2  -2  -7 20775.4 1505.59   1
   2   2  -7 20769.5 1506.07   1
  -2   2   7 21800.8 1505.22   3
  -2  -2   7 20316.3 1503.65   3
   2  -2  -7 19928.5 1504.11   3
  -2  -2   7 17218.8 1503.85   2
  -2   2   7 18920.5 1505.10   2
   2   2  -7 18289.9 1503.98   2
   2  -2  -7 19225.8 1504.73   2
  -2  -2   6 73.3289 25.6340   2
  -2   2   6 29.3074 27.3971   2
   2   2  -6 71.4142 24.0369   2
   2  -2  -6 120.313 30.4376   2
   2  -2  -6 74.5443 32.2061   1
  -2   2   6 74.1394 26.2559   3
   2  -2  -6 95.2377 23.4265   3
   2   2  -6 31.0132 19.2430   3
  -2   2   6 43.6636 32.8654   1
  -2  -2   6 63.2817 29.5779   1
   2   2  -6 60.7358 31.5064   1
   2  -2  -5 21118.0 1547.23   2
  -2   2   5 21345.7 1546.81   2
  -2   2   5 25068.8 1547.10   3
   2   2  -5 23552.6 1547.34   1
  -2   2   5 21102.0 1547.38   1
  -2  -2   5 23586.1 1547.46   1
   2  -2  -5 24718.9 1548.40   1
   2  -2  -5 22807.6 1546.41   3
   2   2  -5 21317.2 1545.10   3
  -2   2   4 7195.36 460.649   1
   2   2  -4 5793.92 457.604   3
  -2  -2   4 6256.83 457.556   3
  -2  -2   4 5571.90 458.136   2
  -2   2   4 5152.45 458.779   2
   2   2  -4 5874.76 458.492   2
   2   2  -3 61312.9 3806.36   2
  -2  -2   3 57303.0 3806.28   2
   2   2  -3 53040.2 3806.90   1
   2  -2  -3 59066.7 3806.74   3
  -2  -2   3 49402.8 3805.40   3
   2   2  -3 44140.7 3805.24   3
  -2  -2   2 17573.3 1313.23   1
  -2   2   2 17339.4 1313.92   2
  -2  -2   2 17526.7 1312.98   2
   2   2  -2 16793.8 1312.86   2
  -2   2   2 17166.8 1313.46   3
  -2  -2   2 17445.5 1312.66   3
   2  -2  -2 16334.4 1313.71   3
  -2   2   2 14636.6 1313.39   1
   2   2  -2 16744.4 1313.10   1
   2  -2  -2 17181.3 1313.73   1
   2   2  -2 17822.1 1312.77   3
  -2   2   1 48698.6 3388.54   2
  -2  -2   1 44530.4 3387.54   2
   2   2  -1 49100.0 3387.82   3
  -2  -2   1 48848.8 3387.71   3
  -2   2   1 47067.5 3388.24   3
  -2   2   1 48924.0 3388.48   1
  -2  -2   1 47632.8 3387.61   1
   2   2  -1 46261.1 3387.59   1
  -2   2   0 1957.87 132.473   1
   2   2   0 1679.39 130.595   1
   2   2   0 1594.15 131.517   3
   2  -2   0 1959.32 131.782   3
  -2   2   0 1909.06 132.196   2
   2  -2   0 1711.89 132.048   2
   2   2   0 1685.25 130.804   2
  -2  -2   0 1724.28 131.268   2
  -2  -2   0 1635.69 130.394   1
   2   2   1 9591.66 782.079   3
  -2  -2  -1 11068.8 782.431   3
   2   2   1 11978.0 782.545   2
  -2  -2  -1 11416.4 782.115   2
   2  -2   1 10280.7 782.380   2
   2   2   1 10237.7 781.536   1
  -2   2  -1 11345.9 782.533   1
  -2   2  -1 11417.7 782.082   3
   2  -2   1 11418.4 782.304   3
   2   2   2 4213.91 382.427   1
  -2  -2  -2 5037.60 383.828   2
   2   2   2 5622.99 384.407   2
   2  -2   2 4476.37 383.383   2
  -2  -2  -2 4814.14 382.600   1
  -2   2  -2 5732.12 383.773   3
   2  -2   2 5337.71 383.422   3
   2   2   3 2156.08 162.517   1
   2  -2   3 2345.96 163.089   3
   2   2   4 25998.5 2174.27   2
  -2   2  -4 28650.5 2174.19   2
   2  -2   4 33638.6 2175.27   2
  -2  -2  -4 27043.6 2174.20   2
  -2   2  -4 27954.7 2173.53   1
   2   2   4 28872.7 2174.13   3
  -2   2  -4 26572.8 2173.19   3
   2  -2   5 11487.3 765.232   3
  -2  -2  -5 9069.96 764.913   3
  -2   2  -5 9036.56 763.765   3
   2   2   5 7952.53 764.446   3
  -2   2  -5 9704.09 765.278   2
   2  -2   5 10808.0 765.951   2
  -2  -2  -5 9987.78 765.825   2
   2   2   5 9156.74 765.250   2
  -2  -2  -5 10803.9 764.821   1
  -2   2  -5 9148.58 764.562   1
   2   2   5 12768.3 766.858   1
   2   2   6 459.327 50.4830   3
   2  -2   6 457.767 47.6290   3
  -2  -2  -6 371.169 47.7770   3
  -2   2  -6 307.884 43.8060   3
   2   2   6 551.960 51.9066   1
  -2   2  -6 344.163 44.7247   1
  -2  -2  -6 452.712 46.8360   1
   2   2   6 451.796 51.8804   2
  -2  -2  -6 504.915 53.7210   2
   2  -2   6 400.916 52.9103   2
  -2   2  -6 476.108 50.2740   2
  -2  -2  -7 2044.30 162.073   2
  -2   2  -7 1941.42 163.671   2
   2  -2   7 1651.66 163.776   2
  -2  -2  -7 2022.13 164.428   2
  -2  -2  -7 2282.23 160.984   3
   2  -2   7 1896.20 161.062   3
  -2  -2  -7 1711.68 160.859   3
  -2   2  -7 1663.53 158.635   3
  -2   2  -7 2106.45 160.820   1
   2  -2   7 2097.08 162.427   1
  -2  -2  -7 1938.94 160.859   1
  -2  -2  -7 2476.15 164.676   1
  -2  -2  -8 86.7900 45.9113   2
  -2   2  -8 131.257 48.1094   2
  -2  -2  -8 71.9874 46.9621   2
   2  -2   8 43.4587 47.8086   2
  -2  -2  -8 149.684 38.9234   3
   2  -2   8 35.7036 40.9998   3
  -2   2  -8 88.5755 45.8075   3
  -2  -2  -8 116.216 40.7838   3
  -2  -2  -8 100.668 43.2497   1
  -2   2  -8 76.8112 41.2168   1
   2  -2   8 127.150 51.7661   1
  -2  -2  -8 71.2870 47.3882   1
  -2  -2  -9 575.768 61.1156   2
  -2   2  -9 394.375 61.9313   2
  -2  -2  -9 370.180 65.0722   2
   2  -2   9 340.964 64.8910   2
  -2  -2  -9 453.511 53.8322   3
   2  -2   9 346.673 58.6342   3
  -2   2  -9 476.048 63.2777   3
  -2  -2  -9 269.508 55.8980   3
  -2  -2  -9 435.358 58.5141   1
  -2   2  -9 290.208 57.7360   1
   2  -2   9 522.427 68.4212   1
  -2  -2  -9 300.687 60.9266   1
  -2   2 -10 1520.26 129.098   2
  -2   2 -10 1411.23 131.096   2
  -2   2 -10 1263.21 123.731   3
  -2  -2 -10 1485.32 124.558   3
  -2  -2 -10 1349.51 126.178   3
  -2   2 -10 1687.17 131.737   3
  -2   2 -10 1506.27 127.736   1
  -2  -2 -10 1216.02 126.536   1
  -2   2 -10 1554.17 134.624   1
  -2  -2 -10 1414.07 129.151   1
  -2  -2 -11 1415.65 136.223   2
  -2   2 -11 1622.05 138.699   2
  -2   2 -11 1374.75 139.342   2
  -2  -2 -11 1490.12 139.841   2
  -2  -2 -11 1550.03 134.079   3
  -2   2 -11 1492.84 131.439   3
  -2  -2 -11 1274.93 134.945   3
  -2   2 -11 1609.98 140.099   3
  -2  -2 -11 1764.28 139.685   1
  -2   2 -11 1772.56 145.112   1
  -2   2 -11 1411.01 135.907   1
  -2  -2 -11 1390.52 135.659   1
  -2   2 -12 80.8478 72.1809   3
  -2  -2 -12-66.5443 62.8831   3
  -2   2 -12-14.3807 53.7273   3
  -2  -2 -12 43.5692 59.4307   3
  -2  -2 -12 6.29336 71.3980   1
  -2   2 -12-27.6662 65.6529   2
  -2   2 -13 263.860 81.6664   2
  -2  -2 -13 355.340 81.2834   2
  -2   2 -13 257.825 86.6450   2
  -2  -2 -13 244.197 86.0107   2
  -2   2 -13 403.408 70.7199   3
  -2   2 -13 319.160 89.0879   3
  -2  -2 -13 352.816 81.4135   1
  -2   2 -13 324.648 79.6157   1
  -2   2 -13 384.801 91.1149   1
  -2  -2 -13 327.761 83.1877   1
  -2   2 -14-16.7874 77.4992   2
  -2  -2 -14 103.598 81.0137   2
  -2  -2 -14-20.0608 86.1809   2
  -2   2 -14-47.2301 85.9342   2
  -2   2 -14-89.9486 70.9299   3
  -2  -2 -14 52.0875 70.3789   3
  -2  -2 -14 33.6393 76.4675   3
  -2   2 -14-41.7797 85.8364   3
  -2  -2 -14 17.5735 76.4985   1
  -2   2 -14-3.52175 79.7066   1
  -2   2 -14-68.2281 85.9435   1
  -2  -2 -14 141.776 84.4183   1
  -2   2 -15 186.399 87.7820   2
  -2  -2 -15 166.009 89.3116   2
  -2   2 -15 251.623 95.5944   2
  -2  -2 -15 129.987 94.0447   2
  -2  -2 -15 239.381 78.8971   3
  -2   2 -15 264.061 95.6109   3
  -2  -2 -15 95.0635 80.0959   3
  -2  -2 -15 165.875 87.0714   1
  -2   2 -15 257.774 87.7134   1
  -2   2 -15 52.5661 93.7359   1
  -2  -2 -15 213.961 92.2750   1
  -2   2 -16 25.6535 93.5278   2
  -2  -2 -16 78.8341 95.2806   2
  -2  -2 -16-39.2566 98.5741   2
  -2   2 -16 4.29848 96.2489   2
  -2   2 -16 23.7634 79.1287   3
  -2  -2 -16-28.2336 80.5182   3
  -2   2 -16 23.4439 98.7970   1
  -2  -2 -16-37.8346 95.6374   1
  -2   2 -16 49.8194 88.6426   1
  -2  -2 -16-7.69164 91.1666   1
  -2   2 -16-83.9653 100.148   3
  -2  -2 -16-14.6875 85.0215   3
   2  -3 -17 38.5129 101.014   1
   2   3 -17 41.3111 108.324   1
  -2   3  17-20.4945 94.7105   1
   2   3 -17 78.8891 98.6876   2
  -2   3  17 31.5955 86.2040   3
   2  -3 -17-250.785 89.6399   3
   2   3 -17 40.3347 76.6097   3
  -2   3  17-7.70879 93.5623   2
   2  -3 -17 27.7215 89.6188   2
   2   3 -17 69.0006 91.8320   2
   2   3 -17 18.9737 111.543   1
  -2   3  16-66.8398 88.7340   2
   2  -3 -16-120.204 84.8845   2
   2   3 -16-19.7792 84.4343   2
  -2  -3  16-29.0944 92.3418   2
   2   3 -16 48.1812 70.7809   3
   2  -3 -16 80.3095 76.6898   3
  -2   3  16-369.498 87.1368   3
  -2  -3  16 37.6037 71.6166   3
  -2   3  16-11.8593 88.2887   1
   2  -3 -16-18.5711 92.7343   1
  -2  -3  16-21.7360 101.739   1
   2   3 -16 123.395 98.5692   1
  -2  -3  15 75.9960 87.3529   2
  -2   3  15 97.5209 81.4082   2
   2  -3 -15 51.2354 77.5680   2
   2   3 -15 128.444 76.5681   2
   2   3 -15 109.357 63.5027   3
  -2  -3  15 50.3586 68.7320   3
  -2   3  15 42.1196 77.0520   3
  -2  -3  15-12.4909 93.9691   1
  -2   3  15-56.9023 83.1899   1
   2   3 -15 144.874 89.1413   1
   2  -3 -15 89.1125 89.8110   1
  -2   3  14 312.165 82.9197   2
   2  -3 -14 207.633 75.9087   2
   2   3 -14 243.542 64.0210   3
   2  -3 -14 383.496 71.8232   3
  -2  -3  14 381.159 65.7020   3
  -2  -3  14 301.479 94.1712   1
   2  -3 -14 323.212 85.2417   1
  -2   3  14 226.074 77.4525   1
   2   3 -14 141.997 81.9095   1
  -2  -3  13 188.980 74.9166   2
   2   3 -13 185.658 69.1404   2
  -2   3  13 160.599 72.9260   2
   2   3 -13 153.595 54.6555   3
   2  -3 -13 247.881 65.0495   3
  -2  -3  13 262.763 59.6702   3
  -2   3  13 282.128 62.8535   3
   2  -3 -13 251.829 76.5810   1
  -2   3  13 234.517 70.3031   1
  -2  -3  13 161.362 82.5538   1
   2  -3 -12 851.828 95.9998   2
  -2  -3  12 971.714 97.8911   2
   2   3 -12 922.600 94.0098   2
   2  -3 -12 888.257 92.2907   3
   2   3 -12 720.707 85.7672   3
  -2   3  12 762.792 92.5593   3
  -2  -3  12 1047.59 87.6388   3
   2  -3 -12 1010.26 102.230   1
   2   3 -12 941.720 100.779   1
  -2   3  11 1610.19 132.793   2
   2  -3 -11 1255.12 130.965   2
   2   3 -11 1502.42 128.975   2
  -2  -3  11 1431.37 130.657   2
  -2   3  11 1324.37 128.042   3
  -2  -3  11 1462.47 125.243   3
   2  -3 -11 1584.62 129.044   3
   2   3 -11 1530.79 124.925   3
  -2  -3  11 1635.21 135.305   1
   2   3 -11 1525.85 134.053   1
   2  -3 -11 1615.61 135.855   1
  -2   3  11 1242.01 132.104   1
   2  -3 -10 718.313 74.3106   2
   2  -3 -10 754.309 79.5681   1
  -2  -3  10 801.522 80.0916   1
   2   3 -10 619.641 78.2779   1
  -2   3  10 703.919 76.7895   1
   2  -3 -10 759.436 74.0824   3
  -2   3  10 637.607 72.1161   3
  -2  -3  10 680.264 67.9229   3
   2   3 -10 810.640 69.0476   3
  -2   3  10 597.131 76.1345   2
  -2  -3  10 744.047 74.9701   2
   2   3 -10 569.061 72.6802   2
  -2   3   9 434.233 55.7573   2
  -2  -3   9 176.551 49.8342   2
   2   3  -9 372.097 51.6554   2
   2  -3  -9 420.072 53.8682   2
   2  -3  -9 461.406 56.5491   1
   2  -3  -9 479.150 52.1351   3
   2   3  -9 489.113 46.7892   3
  -2  -3   9 359.679 44.7805   3
  -2   3   9 289.561 49.6617   3
  -2   3   9 359.479 56.3560   1
  -2  -3   9 486.738 58.3740   1
   2   3  -9 466.801 58.7270   1
  -2   3   8 4440.96 342.701   2
   2   3  -8 3998.08 340.666   2
   2  -3  -8 4298.77 342.027   2
  -2  -3   8 4628.88 342.016   2
  -2  -3   8 4215.22 339.365   3
   2  -3  -8 4441.37 341.699   3
  -2   3   8 4389.27 341.926   3
  -2   3   8 4197.02 343.096   1
   2  -3  -8 4537.25 342.977   1
   2   3  -8 4697.34 343.214   1
  -2  -3   8 4251.86 342.929   1
   2  -3  -7 19757.6 1615.54   2
   2   3  -7 19515.6 1614.48   2
  -2  -3   7 20758.4 1615.05   2
  -2   3   7 21061.9 1615.90   2
   2  -3  -7 21165.9 1614.97   3
  -2   3   7 20715.7 1615.17   3
   2  -3  -7 22426.4 1616.28   1
   2   3  -7 22856.8 1616.75   1
  -2   3   7 20665.2 1616.53   1
  -2  -3   7 21182.3 1616.09   1
   2  -3  -6 6790.90 575.953   2
  -2   3   6 7540.74 576.226   2
   2   3  -6 7905.40 573.852   3
   2  -3  -6 7953.71 575.694   3
  -2   3   6 7493.42 575.729   3
  -2  -3   6 7895.91 574.084   3
   2  -3  -6 9362.22 578.428   1
   2   3  -6 7543.93 576.788   1
  -2  -3   6 7436.44 576.376   1
   2  -3  -5 7681.83 659.029   2
  -2   3   5 7602.66 658.511   2
   2   3  -5 8237.27 657.609   2
   2  -3  -5 8207.35 658.960   1
  -2  -3   5 9075.47 659.170   1
   2   3  -5 9785.62 659.746   1
   2   3  -5 8111.29 656.789   3
   2  -3  -5 8601.37 658.380   3
  -2   3   5 9144.49 658.963   3
  -2  -3   5 9005.44 657.076   3
  -2   3   4 5844.18 396.984   3
   2  -3  -4 4275.12 396.538   1
  -2  -3   4 4800.95 394.766   3
   2   3  -4 5135.64 394.934   3
   2   3  -4 6456.38 396.335   2
  -2   3   4 5038.36 397.114   2
  -2  -3   4 4639.45 395.448   2
   2   3  -3 17862.2 1324.32   2
  -2  -3   3 17138.4 1324.17   2
   2   3  -3 16894.1 1324.84   1
  -2  -3   3 15946.1 1325.01   1
   2   3  -3 17271.3 1323.73   3
  -2  -3   3 17321.1 1323.77   3
   2   3  -2 7861.68 635.407   2
  -2  -3   2 8810.05 635.645   2
   2  -3  -2 10255.5 637.624   2
   2   3  -2 9951.15 636.169   1
   2  -3  -2 6992.89 636.498   1
  -2  -3   2 9250.42 636.092   1
   2   3  -2 6128.60 635.107   3
  -2  -3   2 8999.12 635.570   3
  -2  -3   1 33006.0 3049.27   2
   2  -3  -1 44037.4 3050.74   2
   2   3  -1 37782.9 3049.27   1
  -2  -3   1 40417.1 3049.36   1
   2  -3  -1 35601.8 3050.22   1
   2   3  -1 49620.5 3050.16   3
  -2  -3   1 48920.7 3050.06   3
  -2   3   1 46796.6 3050.66   3
   2  -3  -1 43162.1 3050.52   3
   2   3  -1 31952.5 3049.17   2
   2  -3   0 9841.28 704.060   1
   2   3   0 9721.02 702.618   1
  -2  -3   0 9780.75 702.561   1
  -2  -3   0 9601.81 703.019   2
   2   3   0 8187.10 702.840   2
   2  -3   0 8768.76 703.792   2
  -2   3   0 8346.11 703.540   3
  -2  -3   0 9036.39 703.713   3
   2  -3   0 9762.79 704.105   3
   2   3   0 7630.23 703.154   3
   2   3   1 25931.9 1543.48   3
  -2  -3  -1 18693.0 1541.66   3
   2   3   1 20829.4 1541.74   2
  -2  -3  -1 21377.1 1541.55   2
   2  -3   1 17062.6 1541.79   2
  -2   3  -1 19958.4 1542.10   2
   2   3   1 19997.0 1540.79   1
  -2  -3  -1 21590.1 1540.90   1
   2  -3   1 16561.8 1541.62   1
  -2   3  -1 19844.0 1541.69   3
   2  -3   1 19553.8 1541.50   3
   2   3   2 362.226 32.6172   1
  -2  -3  -2 280.386 32.6004   1
  -2  -3  -2 401.138 37.2122   2
   2   3   2 352.986 36.8292   2
   2  -3   2 432.621 36.7065   2
   2   3   2 309.209 36.2132   3
   2  -3   2 437.516 36.0599   3
  -2   3  -2 417.502 34.0258   3
  -2  -3  -3 77137.9 5760.81   1
   2   3   3 62393.2 5760.58   1
  -2   3  -3 68594.3 5761.35   1
   2  -3   3 85207.9 5761.74   3
  -2  -3  -3 90910.4 5762.79   3
   2  -3   4 10278.7 706.261   1
   2  -3   4 8375.72 706.086   2
  -2  -3  -4 10080.5 706.765   2
   2   3   4 8397.29 705.946   2
  -2   3  -4 8301.88 705.407   2
  -2   3  -4 8994.13 705.657   1
  -2  -3  -4 9403.13 706.182   3
   2   3   4 9281.49 706.266   3
   2   3   5 12922.4 992.497   2
   2  -3   5 14905.3 993.507   2
  -2  -3  -5 13437.3 992.895   2
  -2   3  -5 14341.6 992.789   2
  -2   3  -5 11323.0 990.789   3
  -2  -3  -5 12153.1 991.825   3
   2   3   5 13308.7 992.371   3
   2  -3   5 14994.9 992.960   3
  -2  -3  -5 13239.5 991.375   1
   2  -3   5 9665.78 990.948   1
  -2   3  -5 12747.4 991.651   1
   2   3   5 13223.2 992.326   1
  -2  -3  -6 25.5611 33.5463   2
  -2  -3  -6 19.5633 37.3876   2
  -2   3  -6 110.387 35.8573   2
   2  -3   6 109.198 37.7710   2
  -2  -3  -6 98.5236 30.0089   3
   2  -3   6 104.640 34.4268   3
  -2   3  -6 153.886 28.8672   3
  -2  -3  -6 54.7452 32.5420   3
   2  -3   6 115.495 35.1802   1
  -2  -3  -6 109.842 30.4759   1
  -2   3  -6 109.671 33.3569   1
  -2  -3  -6 46.8683 34.5464   1
  -2  -3  -7 16209.0 1021.31   2
   2  -3   7 14809.8 1021.83   2
  -2   3  -7 13083.5 1020.11   2
  -2  -3  -7 13489.0 1020.96   2
  -2  -3  -7 15217.6 1019.91   3
   2  -3   7 10102.2 1017.76   3
  -2  -3  -7 11999.2 1019.27   3
  -2   3  -7 12234.5 1018.03   3
  -2   3  -7 12566.8 1019.28   1
  -2  -3  -7 12744.0 1019.18   1
   2  -3   7 14065.7 1020.76   1
  -2  -3  -7 14365.8 1020.10   1
  -2  -3  -8 2378.73 160.972   2
  -2   3  -8 2196.26 162.673   2
  -2  -3  -8 2104.63 163.478   2
   2  -3   8 2228.93 164.238   2
  -2  -3  -8 1812.69 156.852   3
  -2  -3  -8 1865.79 158.978   3
  -2   3  -8 1329.45 154.850   3
   2  -3   8 1785.76 158.087   3
   2  -3   8 1905.19 160.861   1
  -2  -3  -8 1964.95 158.417   1
  -2   3  -8 1830.04 157.735   1
  -2  -3  -8 2200.53 159.794   1
  -2  -3  -9 14041.6 939.882   2
   2  -3   9 11648.4 939.256   2
  -2   3  -9 12941.7 940.899   2
  -2  -3  -9 13198.0 941.706   2
  -2  -3  -9 12068.0 937.518   3
   2  -3   9 11286.3 937.607   3
  -2  -3  -9 11290.9 938.618   3
  -2   3  -9 10887.5 936.557   3
  -2   3  -9 11160.1 937.965   1
  -2  -3  -9 13331.1 939.579   1
  -2  -3  -9 12485.1 939.128   1
  -2  -3 -10 2883.42 258.987   2
  -2   3 -10 3298.92 262.821   2
  -2  -3 -10 3368.45 264.079   2
  -2  -3 -10 3378.43 258.457   3
  -2   3 -10 3538.91 261.221   3
  -2  -3 -10 2530.23 258.464   3
  -2   3 -10 3117.06 259.180   1
  -2  -3 -10 3374.03 260.413   1
  -2  -3 -10 3468.36 260.162   1
  -2   3 -11 225.547 66.9719   2
  -2  -3 -11 148.853 61.6756   2
  -2   3 -11 128.224 65.4956   2
  -2  -3 -11 169.047 75.5207   2
  -2   3 -11 209.137 53.9683   3
  -2  -3 -11 167.874 59.0869   3
  -2  -3 -11 21.3022 60.7628   3
  -2   3 -11-9.21577 67.3247   3
  -2  -3 -11 128.452 64.4429   1
  -2   3 -11 269.351 74.9108   1
  -2   3 -11 80.7327 60.1834   1
  -2  -3 -11 140.946 64.5448   1
  -2   3 -12-56.0064 69.5207   3
  -2  -3 -12 27.8267 61.6680   3
  -2   3 -12 16.4084 56.6110   3
  -2  -3 -12-44.5165 61.5518   3
  -2  -3 -12 12.5291 67.5793   1
  -2   3 -12 55.0675 67.4213   2
  -2  -3 -13 942.857 114.685   2
  -2  -3 -13 889.050 123.934   2
  -2   3 -13 903.914 118.634   2
  -2   3 -13 1132.39 107.092   3
  -2   3 -13 1257.32 119.857   3
  -2   3 -13 912.355 113.845   1
  -2  -3 -13 1154.18 116.310   1
  -2   3 -13 1035.04 118.287   1
  -2  -3 -13 1076.85 115.309   1
  -2   3 -14-13.6708 80.9406   2
  -2  -3 -14-59.0694 80.4874   2
  -2   3 -14-15.6816 85.7673   2
  -2  -3 -14-36.3336 86.6827   2
  -2  -3 -14 29.4592 70.6930   3
  -2   3 -14 82.7383 69.7190   3
  -2   3 -14-52.1505 86.2262   3
  -2  -3 -14 17.1269 74.5275   3
  -2  -3 -14-59.5520 79.1991   1
  -2   3 -14-74.3140 80.1816   1
  -2   3 -14-3.69859 86.9183   1
  -2  -3 -14 6.89544 82.1671   1
  -2   3 -15 126.090 86.7760   2
  -2  -3 -15 188.708 90.2616   2
  -2   3 -15 49.2959 93.1511   2
  -2  -3 -15 303.589 96.3501   2
  -2  -3 -15 160.107 79.4343   3
  -2  -3 -15 175.390 81.4462   3
  -2   3 -15 277.420 83.9903   1
  -2  -3 -15 161.812 89.1987   1
  -2   3 -15 207.431 94.3660   1
  -2  -3 -15 231.555 91.3724   1
  -2   3 -16-18.2513 93.7534   2
  -2  -3 -16 116.890 95.0653   2
  -2  -3 -16 127.055 102.958   2
  -2   3 -16 68.5149 99.8829   2
  -2  -3 -16 54.1067 82.4926   3
  -2   3 -16 73.0661 77.5650   3
  -2  -3 -16 26.0773 87.8155   3
  -2   3 -16 107.409 99.2052   3
  -2  -3 -16 42.2060 91.9774   1
  -2   3 -16 7.69298 92.2965   1
  -2   3 -16 39.2181 100.110   1
  -2  -3 -16 109.467 97.2440   1
   2  -4 -17 91.7580 88.1182   3
   2   4 -17 41.7438 75.1329   3
   2  -4 -17-10.4786 90.9486   2
   2   4 -17 75.3329 89.5081   2
  -2   4  17 11.6549 97.4173   2
   2   4 -17-8.23555 97.1070   2
  -2   4  17 125.611 86.1817   3
   2   4 -17 60.5158 82.7660   3
   2   4 -17 104.458 109.782   1
   2  -4 -17 34.7152 101.904   1
   2   4 -17 70.2913 104.562   1
  -2   4  17 4.10509 95.4977   1
   2   4 -16 78.4897 69.9962   3
   2  -4 -16-88.1182 78.4113   3
  -2   4  16-29.9830 88.1643   2
   2   4 -16-91.4818 83.1435   2
   2  -4 -16 37.0718 83.3274   2
   2   4 -16-39.3080 90.5417   2
  -2   4  16-51.5174 82.5743   3
[truncated: 1,467,742 more chars]
