# Supplementary material for: Accurate temperature dependence of structure factors of l-alanine and taurine for quantum crystallography
Source: IUCrJ. 2025 Apr 24;12(Pt 3):384–92. doi: 10.1107/S2052252525002647 (PMC12044860; doi:10.1107/S2052252525002647)
Supplement: Supplementary file 10 [file m-12-00384-sup10.txt]

DC PROFFIT - Profile-fitting data reduction algorithm (42.101a 64-bit (release 31-08-2023),compiled Aug 31 2023,21:40:55)
DC PROFFIT - Started at Tue Sep 05 14:38:54 2023
Experiment file name: C:\Users\sms\Desktop\20221103\L-alanine_40K\ESPERANTO\221103_Lalanine8_50KeV_40KHe_06_0
Output file name: C:\Users\sms\Desktop\20221103\L-alanine_40K\ESPERANTO\221103_Lalanine8_50KeV_40KHe_06_0
Data reduction with user settings (from the wizard)
Lattice type P selected
Background parameters (old style):      150      150 LONG follow:0
Per-frame model refinement: OFF
Instrument model dd at start: 129.90 mm
Single frame average background scaling: OFF
Single wavelength only: ON 
General average background pars: Re=150, Fr=150
Smart background: ON (window = 5, saving frames = 0, visualize frames = 1)
Background computed as FLOAT type: ON
Use 3D profile fitting: ON
Adjust masks according to prediction uncertainty (for high angle data): OFF
Follow profile size changes with incidence angle: ON
Reject reflections with bad profiles: OFF
Consider reflection spot drift along diffraction vector: OFF
Overflow threshold: 1000000 
Overflow marker: -9999999 
Not used frames (Frames selector): 0 
Use JETSHADOW for masking shadowed areas: OFF
Skip model refinement
Camera read noise override for background estimation in use: RMS=  1.0
Space group determination with Gral
Laue symmetry par settings: mmm (Friedel:1)
  0 Extinction conditions:

PROFFITPEAK - Precise peak table update based on 3D profile analysis (2005-2023)
PROFFITPEAK - Started at Tue Sep 05 14:38:55 2023
Experiment file name: C:\Users\sms\Desktop\20221103\L-alanine_40K\ESPERANTO\221103_Lalanine8_50KeV_40KHe_06_0
Maximum reflection width (in deg): 2.00
I/sigma threshold: 7.00

Lattice type P used

*** 3D peak analysis started - run 1 ***
Run 1 Omega scan: (0.000 - 180.000,1800 frames, 0.800 sec, 0.100 deg) at th=0.000, ka=0.000,ph=0.000 (rot geo dd=129.900)
CCD reject setup (C:\Users\sms\Desktop\20221103\L-alanine_40K\ESPERANTO\221103_Lalanine8_50KeV_40KHe_06_0.ccd): valid corners=0 polygons=8
CCD reject setup:
Corner(s): 
Polygon 1: (-1,-1), (-1,32), (1044,32), (1044,-1), 
Polygon 2: (-1,518), (-1,526), (1044,526), (1044,518), 
Polygon 3: (-1,1012), (-1,1044), (1044,1044), (1044,1012), 
Polygon 4: (-1,-1), (-1,1044), (1,1044), (1,-1), 
Polygon 5: (195,-1), (195,1044), (213,1044), (213,-1), 
Polygon 6: (407,-1), (407,1044), (425,1044), (425,-1), 
Polygon 7: (619,-1), (619,1044), (637,1044), (637,-1), 
Polygon 8: (831,-1), (831,1044), (849,1044), (849,-1), 
515 of 4219 peaks identified as outliers and rejected
3704 peaks stored in the peak table
3704 peaks saved into the C:\Users\sms\Desktop\20221103\L-alanine_40K\ESPERANTO\tmp\221103_Lalanine8_50KeV_40KHe_06_0_proffitpeak_1.tabbin file
3704 profiles saved into the file C:\Users\sms\Desktop\20221103\L-alanine_40K\ESPERANTO\tmp\221103_Lalanine8_50KeV_40KHe_06_0_1.inc

Profile size analysis (per resolution)
              |         Average profile size - assuming Gaussian shape (in degrees)            |
  Resolution  |  # of peaks  |   sig_e1 (stddev)   |   sig_e2 (stddev)   |   sig_e3 (stddev)   |
 ------------ | ------------ | ------------------- | ------------------- | ------------------- |
  5.29- 0.90  |       370    |    0.209 ( 0.062)   |    0.179 ( 0.064)   |    0.428 ( 0.075)   |
  0.90- 0.74  |       370    |    0.212 ( 0.054)   |    0.195 ( 0.051)   |    0.422 ( 0.067)   |
  0.74- 0.65  |       370    |    0.229 ( 0.070)   |    0.199 ( 0.045)   |    0.413 ( 0.071)   |
  0.65- 0.57  |       370    |    0.231 ( 0.074)   |    0.209 ( 0.056)   |    0.426 ( 0.104)   |
  0.57- 0.52  |       370    |    0.241 ( 0.089)   |    0.205 ( 0.057)   |    0.430 ( 0.113)   |
  0.52- 0.49  |       370    |    0.251 ( 0.088)   |    0.222 ( 0.090)   |    0.445 ( 0.136)   |
  0.49- 0.46  |       370    |    0.266 ( 0.086)   |    0.223 ( 0.088)   |    0.471 ( 0.146)   |
  0.46- 0.43  |       370    |    0.269 ( 0.099)   |    0.238 ( 0.113)   |    0.468 ( 0.158)   |
  0.43- 0.41  |       370    |    0.282 ( 0.115)   |    0.247 ( 0.117)   |    0.485 ( 0.189)   |
  0.41- 0.34  |       374    |    0.288 ( 0.121)   |    0.272 ( 0.136)   |    0.462 ( 0.201)   |
 ------------ | ------------ | ------------------- | ------------------- | ------------------- |
  5.29- 0.34  |      3704    |    0.248 ( 0.092)   |    0.219 ( 0.091)   |    0.445 ( 0.136)   |

Optimal grid size for profile fitting: 5 x 5

*** 3D peak analysis started - run 2 ***
Run 2 Omega scan: (0.000 - 180.000,1800 frames, 0.800 sec, 0.100 deg) at th=0.000, ka=20.000,ph=0.000 (rot geo dd=129.900)
CCD reject setup (C:\Users\sms\Desktop\20221103\L-alanine_40K\ESPERANTO\221103_Lalanine8_50KeV_40KHe_06_0.ccd): valid corners=0 polygons=8
CCD reject setup:
Corner(s): 
Polygon 1: (-1,-1), (-1,32), (1044,32), (1044,-1), 
Polygon 2: (-1,518), (-1,526), (1044,526), (1044,518), 
Polygon 3: (-1,1012), (-1,1044), (1044,1044), (1044,1012), 
Polygon 4: (-1,-1), (-1,1044), (1,1044), (1,-1), 
Polygon 5: (195,-1), (195,1044), (213,1044), (213,-1), 
Polygon 6: (407,-1), (407,1044), (425,1044), (425,-1), 
Polygon 7: (619,-1), (619,1044), (637,1044), (637,-1), 
Polygon 8: (831,-1), (831,1044), (849,1044), (849,-1), 
494 of 4113 peaks identified as outliers and rejected
3619 peaks stored in the peak table
3619 peaks saved into the C:\Users\sms\Desktop\20221103\L-alanine_40K\ESPERANTO\tmp\221103_Lalanine8_50KeV_40KHe_06_0_proffitpeak_2.tabbin file
3619 profiles saved into the file C:\Users\sms\Desktop\20221103\L-alanine_40K\ESPERANTO\tmp\221103_Lalanine8_50KeV_40KHe_06_0_2.inc

Profile size analysis (per resolution)
              |         Average profile size - assuming Gaussian shape (in degrees)            |
  Resolution  |  # of peaks  |   sig_e1 (stddev)   |   sig_e2 (stddev)   |   sig_e3 (stddev)   |
 ------------ | ------------ | ------------------- | ------------------- | ------------------- |
  5.35- 0.89  |       362    |    0.206 ( 0.053)   |    0.171 ( 0.047)   |    0.400 ( 0.076)   |
  0.89- 0.74  |       362    |    0.214 ( 0.055)   |    0.195 ( 0.061)   |    0.397 ( 0.075)   |
  0.74- 0.65  |       362    |    0.216 ( 0.056)   |    0.195 ( 0.039)   |    0.397 ( 0.078)   |
  0.65- 0.56  |       362    |    0.241 ( 0.083)   |    0.213 ( 0.063)   |    0.408 ( 0.127)   |
  0.56- 0.52  |       362    |    0.239 ( 0.082)   |    0.212 ( 0.074)   |    0.407 ( 0.111)   |
  0.52- 0.48  |       362    |    0.249 ( 0.085)   |    0.219 ( 0.089)   |    0.425 ( 0.124)   |
  0.48- 0.45  |       362    |    0.268 ( 0.094)   |    0.234 ( 0.103)   |    0.428 ( 0.144)   |
  0.45- 0.43  |       362    |    0.270 ( 0.096)   |    0.226 ( 0.093)   |    0.454 ( 0.176)   |
  0.43- 0.41  |       362    |    0.285 ( 0.108)   |    0.250 ( 0.120)   |    0.459 ( 0.181)   |
  0.41- 0.34  |       361    |    0.296 ( 0.130)   |    0.256 ( 0.120)   |    0.443 ( 0.198)   |
 ------------ | ------------ | ------------------- | ------------------- | ------------------- |
  5.35- 0.34  |      3619    |    0.248 ( 0.092)   |    0.217 ( 0.089)   |    0.422 ( 0.138)   |

Optimal grid size for profile fitting: 5 x 5

*** 3D peak analysis started - run 3 ***
Run 3 Omega scan: (0.000 - 180.000,1800 frames, 0.800 sec, 0.100 deg) at th=0.000, ka=40.000,ph=0.000 (rot geo dd=129.900)
CCD reject setup (C:\Users\sms\Desktop\20221103\L-alanine_40K\ESPERANTO\221103_Lalanine8_50KeV_40KHe_06_0.ccd): valid corners=0 polygons=8
CCD reject setup:
Corner(s): 
Polygon 1: (-1,-1), (-1,32), (1044,32), (1044,-1), 
Polygon 2: (-1,518), (-1,526), (1044,526), (1044,518), 
Polygon 3: (-1,1012), (-1,1044), (1044,1044), (1044,1012), 
Polygon 4: (-1,-1), (-1,1044), (1,1044), (1,-1), 
Polygon 5: (195,-1), (195,1044), (213,1044), (213,-1), 
Polygon 6: (407,-1), (407,1044), (425,1044), (425,-1), 
Polygon 7: (619,-1), (619,1044), (637,1044), (637,-1), 
Polygon 8: (831,-1), (831,1044), (849,1044), (849,-1), 
513 of 4210 peaks identified as outliers and rejected
3697 peaks stored in the peak table
3697 peaks saved into the C:\Users\sms\Desktop\20221103\L-alanine_40K\ESPERANTO\tmp\221103_Lalanine8_50KeV_40KHe_06_0_proffitpeak_3.tabbin file
3697 profiles saved into the file C:\Users\sms\Desktop\20221103\L-alanine_40K\ESPERANTO\tmp\221103_Lalanine8_50KeV_40KHe_06_0_3.inc

Profile size analysis (per resolution)
              |         Average profile size - assuming Gaussian shape (in degrees)            |
  Resolution  |  # of peaks  |   sig_e1 (stddev)   |   sig_e2 (stddev)   |   sig_e3 (stddev)   |
 ------------ | ------------ | ------------------- | ------------------- | ------------------- |
  6.14- 0.86  |       370    |    0.202 ( 0.048)   |    0.183 ( 0.057)   |    0.367 ( 0.055)   |
  0.86- 0.72  |       370    |    0.221 ( 0.055)   |    0.200 ( 0.064)   |    0.367 ( 0.084)   |
  0.72- 0.63  |       370    |    0.230 ( 0.071)   |    0.205 ( 0.049)   |    0.372 ( 0.093)   |
  0.63- 0.55  |       370    |    0.245 ( 0.075)   |    0.214 ( 0.069)   |    0.381 ( 0.125)   |
  0.55- 0.51  |       370    |    0.243 ( 0.072)   |    0.207 ( 0.071)   |    0.379 ( 0.105)   |
  0.51- 0.48  |       370    |    0.268 ( 0.093)   |    0.227 ( 0.086)   |    0.407 ( 0.143)   |
  0.48- 0.45  |       370    |    0.280 ( 0.093)   |    0.232 ( 0.090)   |    0.394 ( 0.129)   |
  0.45- 0.43  |       370    |    0.287 ( 0.108)   |    0.230 ( 0.090)   |    0.411 ( 0.152)   |
  0.43- 0.40  |       370    |    0.289 ( 0.111)   |    0.238 ( 0.111)   |    0.426 ( 0.170)   |
  0.40- 0.34  |       367    |    0.314 ( 0.119)   |    0.258 ( 0.120)   |    0.434 ( 0.184)   |
 ------------ | ------------ | ------------------- | ------------------- | ------------------- |
  6.14- 0.34  |      3697    |    0.258 ( 0.094)   |    0.219 ( 0.086)   |    0.394 ( 0.132)   |

Optimal grid size for profile fitting: 5 x 5

*** 3D peak analysis started - run 4 ***
Run 4 Omega scan: (0.000 - 180.000,1800 frames, 0.800 sec, 0.100 deg) at th=20.000, ka=0.000,ph=0.000 (rot geo dd=129.900)
CCD reject setup (C:\Users\sms\Desktop\20221103\L-alanine_40K\ESPERANTO\221103_Lalanine8_50KeV_40KHe_06_0.ccd): valid corners=0 polygons=8
CCD reject setup:
Corner(s): 
Polygon 1: (-1,-1), (-1,32), (1044,32), (1044,-1), 
Polygon 2: (-1,518), (-1,526), (1044,526), (1044,518), 
Polygon 3: (-1,1012), (-1,1044), (1044,1044), (1044,1012), 
Polygon 4: (-1,-1), (-1,1044), (1,1044), (1,-1), 
Polygon 5: (195,-1), (195,1044), (213,1044), (213,-1), 
Polygon 6: (407,-1), (407,1044), (425,1044), (425,-1), 
Polygon 7: (619,-1), (619,1044), (637,1044), (637,-1), 
Polygon 8: (831,-1), (831,1044), (849,1044), (849,-1), 
438 of 2070 peaks identified as outliers and rejected
1632 peaks stored in the peak table
1632 peaks saved into the C:\Users\sms\Desktop\20221103\L-alanine_40K\ESPERANTO\tmp\221103_Lalanine8_50KeV_40KHe_06_0_proffitpeak_4.tabbin file
1632 profiles saved into the file C:\Users\sms\Desktop\20221103\L-alanine_40K\ESPERANTO\tmp\221103_Lalanine8_50KeV_40KHe_06_0_4.inc

Profile size analysis (per resolution)
              |         Average profile size - assuming Gaussian shape (in degrees)            |
  Resolution  |  # of peaks  |   sig_e1 (stddev)   |   sig_e2 (stddev)   |   sig_e3 (stddev)   |
 ------------ | ------------ | ------------------- | ------------------- | ------------------- |
  2.89- 0.97  |       163    |    0.210 ( 0.073)   |    0.178 ( 0.049)   |    0.423 ( 0.118)   |
  0.97- 0.75  |       163    |    0.226 ( 0.071)   |    0.172 ( 0.039)   |    0.428 ( 0.117)   |
  0.75- 0.63  |       163    |    0.250 ( 0.071)   |    0.197 ( 0.086)   |    0.443 ( 0.182)   |
  0.63- 0.55  |       163    |    0.264 ( 0.099)   |    0.209 ( 0.114)   |    0.477 ( 0.236)   |
  0.55- 0.47  |       163    |    0.302 ( 0.170)   |    0.248 ( 0.142)   |    0.523 ( 0.330)   |
  0.47- 0.43  |       163    |    0.345 ( 0.196)   |    0.301 ( 0.192)   |    0.641 ( 0.415)   |
  0.43- 0.39  |       163    |    0.391 ( 0.208)   |    0.312 ( 0.180)   |    0.743 ( 0.495)   |
  0.39- 0.36  |       163    |    0.446 ( 0.217)   |    0.351 ( 0.193)   |    0.802 ( 0.463)   |
  0.36- 0.33  |       163    |    0.463 ( 0.241)   |    0.394 ( 0.205)   |    0.869 ( 0.536)   |
  0.33- 0.30  |       165    |    0.457 ( 0.253)   |    0.443 ( 0.208)   |    1.137 ( 0.604)   |
 ------------ | ------------ | ------------------- | ------------------- | ------------------- |
  2.89- 0.30  |      1632    |    0.335 ( 0.198)   |    0.281 ( 0.178)   |    0.649 ( 0.450)   |

Optimal grid size for profile fitting: 5 x 5

*** 3D peak analysis started - run 5 ***
Run 5 Omega scan: (0.000 - 180.000,1800 frames, 0.800 sec, 0.100 deg) at th=20.000, ka=20.000,ph=0.000 (rot geo dd=129.900)
CCD reject setup (C:\Users\sms\Desktop\20221103\L-alanine_40K\ESPERANTO\221103_Lalanine8_50KeV_40KHe_06_0.ccd): valid corners=0 polygons=8
CCD reject setup:
Corner(s): 
Polygon 1: (-1,-1), (-1,32), (1044,32), (1044,-1), 
Polygon 2: (-1,518), (-1,526), (1044,526), (1044,518), 
Polygon 3: (-1,1012), (-1,1044), (1044,1044), (1044,1012), 
Polygon 4: (-1,-1), (-1,1044), (1,1044), (1,-1), 
Polygon 5: (195,-1), (195,1044), (213,1044), (213,-1), 
Polygon 6: (407,-1), (407,1044), (425,1044), (425,-1), 
Polygon 7: (619,-1), (619,1044), (637,1044), (637,-1), 
Polygon 8: (831,-1), (831,1044), (849,1044), (849,-1), 
469 of 2249 peaks identified as outliers and rejected
1780 peaks stored in the peak table
1780 peaks saved into the C:\Users\sms\Desktop\20221103\L-alanine_40K\ESPERANTO\tmp\221103_Lalanine8_50KeV_40KHe_06_0_proffitpeak_5.tabbin file
1780 profiles saved into the file C:\Users\sms\Desktop\20221103\L-alanine_40K\ESPERANTO\tmp\221103_Lalanine8_50KeV_40KHe_06_0_5.inc

Profile size analysis (per resolution)
              |         Average profile size - assuming Gaussian shape (in degrees)            |
  Resolution  |  # of peaks  |   sig_e1 (stddev)   |   sig_e2 (stddev)   |   sig_e3 (stddev)   |
 ------------ | ------------ | ------------------- | ------------------- | ------------------- |
  3.39- 0.96  |       178    |    0.217 ( 0.075)   |    0.184 ( 0.067)   |    0.423 ( 0.196)   |
  0.96- 0.73  |       178    |    0.221 ( 0.056)   |    0.169 ( 0.042)   |    0.401 ( 0.140)   |
  0.73- 0.61  |       178    |    0.247 ( 0.093)   |    0.201 ( 0.091)   |    0.425 ( 0.174)   |
  0.61- 0.55  |       178    |    0.264 ( 0.092)   |    0.215 ( 0.115)   |    0.437 ( 0.169)   |
  0.55- 0.47  |       178    |    0.304 ( 0.139)   |    0.264 ( 0.148)   |    0.493 ( 0.292)   |
  0.47- 0.42  |       178    |    0.325 ( 0.135)   |    0.304 ( 0.160)   |    0.600 ( 0.388)   |
  0.42- 0.39  |       178    |    0.366 ( 0.154)   |    0.329 ( 0.181)   |    0.631 ( 0.427)   |
  0.39- 0.36  |       178    |    0.367 ( 0.167)   |    0.366 ( 0.185)   |    0.752 ( 0.472)   |
  0.36- 0.33  |       178    |    0.373 ( 0.165)   |    0.398 ( 0.200)   |    0.778 ( 0.487)   |
  0.33- 0.30  |       178    |    0.409 ( 0.212)   |    0.384 ( 0.199)   |    0.936 ( 0.579)   |
 ------------ | ------------ | ------------------- | ------------------- | ------------------- |
  3.39- 0.30  |      1780    |    0.309 ( 0.152)   |    0.281 ( 0.170)   |    0.588 ( 0.404)   |

Optimal grid size for profile fitting: 5 x 5

*** 3D peak analysis started - run 6 ***
Run 6 Omega scan: (0.000 - 180.000,1800 frames, 0.800 sec, 0.100 deg) at th=20.000, ka=40.000,ph=0.000 (rot geo dd=129.900)
CCD reject setup (C:\Users\sms\Desktop\20221103\L-alanine_40K\ESPERANTO\221103_Lalanine8_50KeV_40KHe_06_0.ccd): valid corners=0 polygons=8
CCD reject setup:
Corner(s): 
Polygon 1: (-1,-1), (-1,32), (1044,32), (1044,-1), 
Polygon 2: (-1,518), (-1,526), (1044,526), (1044,518), 
Polygon 3: (-1,1012), (-1,1044), (1044,1044), (1044,1012), 
Polygon 4: (-1,-1), (-1,1044), (1,1044), (1,-1), 
Polygon 5: (195,-1), (195,1044), (213,1044), (213,-1), 
Polygon 6: (407,-1), (407,1044), (425,1044), (425,-1), 
Polygon 7: (619,-1), (619,1044), (637,1044), (637,-1), 
Polygon 8: (831,-1), (831,1044), (849,1044), (849,-1), 
504 of 2372 peaks identified as outliers and rejected
1868 peaks stored in the peak table
1868 peaks saved into the C:\Users\sms\Desktop\20221103\L-alanine_40K\ESPERANTO\tmp\221103_Lalanine8_50KeV_40KHe_06_0_proffitpeak_6.tabbin file
1868 profiles saved into the file C:\Users\sms\Desktop\20221103\L-alanine_40K\ESPERANTO\tmp\221103_Lalanine8_50KeV_40KHe_06_0_6.inc

Profile size analysis (per resolution)
              |         Average profile size - assuming Gaussian shape (in degrees)            |
  Resolution  |  # of peaks  |   sig_e1 (stddev)   |   sig_e2 (stddev)   |   sig_e3 (stddev)   |
 ------------ | ------------ | ------------------- | ------------------- | ------------------- |
  6.22- 0.96  |       187    |    0.203 ( 0.049)   |    0.172 ( 0.046)   |    0.372 ( 0.113)   |
  0.96- 0.73  |       187    |    0.224 ( 0.054)   |    0.174 ( 0.038)   |    0.367 ( 0.095)   |
  0.73- 0.63  |       187    |    0.232 ( 0.050)   |    0.195 ( 0.076)   |    0.377 ( 0.118)   |
  0.63- 0.54  |       187    |    0.262 ( 0.082)   |    0.221 ( 0.099)   |    0.419 ( 0.233)   |
  0.54- 0.46  |       187    |    0.286 ( 0.101)   |    0.254 ( 0.135)   |    0.467 ( 0.293)   |
  0.46- 0.42  |       187    |    0.312 ( 0.124)   |    0.302 ( 0.156)   |    0.558 ( 0.363)   |
  0.42- 0.38  |       187    |    0.332 ( 0.134)   |    0.344 ( 0.179)   |    0.585 ( 0.380)   |
  0.38- 0.36  |       187    |    0.343 ( 0.123)   |    0.355 ( 0.176)   |    0.623 ( 0.385)   |
  0.36- 0.33  |       187    |    0.340 ( 0.144)   |    0.375 ( 0.208)   |    0.715 ( 0.409)   |
  0.33- 0.30  |       185    |    0.358 ( 0.164)   |    0.394 ( 0.210)   |    0.814 ( 0.457)   |
 ------------ | ------------ | ------------------- | ------------------- | ------------------- |
  6.22- 0.30  |      1868    |    0.289 ( 0.122)   |    0.278 ( 0.167)   |    0.529 ( 0.346)   |

Optimal grid size for profile fitting: 5 x 5


Profile size analysis (per incidence angle)
 Incidence  |         Average profile size - assuming Gaussian shape (in degrees)            |
 angle (deg)|  # of peaks  |   sig_e1 (stddev)   |   sig_e2 (stddev)   |   sig_e3 (stddev)   |
 ---------- | ------------ | ------------------- | ------------------- | ------------------- |
    0-12.0  |      1630    |    0.248 ( 0.090)   |    0.192 ( 0.098)   |    0.445 ( 0.198)   |
 12.0-16.1  |      1630    |    0.251 ( 0.109)   |    0.216 ( 0.112)   |    0.455 ( 0.243)   |
 16.1-19.3  |      1630    |    0.260 ( 0.125)   |    0.234 ( 0.121)   |    0.476 ( 0.279)   |
 19.3-22.1  |      1630    |    0.270 ( 0.132)   |    0.244 ( 0.130)   |    0.482 ( 0.285)   |
 22.1-25.4  |      1630    |    0.276 ( 0.132)   |    0.257 ( 0.141)   |    0.484 ( 0.294)   |
 25.5-27.9  |      1630    |    0.276 ( 0.138)   |    0.250 ( 0.135)   |    0.500 ( 0.330)   |
 27.9-30.2  |      1630    |    0.274 ( 0.123)   |    0.253 ( 0.137)   |    0.504 ( 0.301)   |
 30.2-32.4  |      1630    |    0.280 ( 0.115)   |    0.241 ( 0.119)   |    0.475 ( 0.252)   |
 32.4-34.8  |      1630    |    0.280 ( 0.119)   |    0.239 ( 0.115)   |    0.475 ( 0.242)   |
 34.8-43.3  |      1630    |    0.290 ( 0.121)   |    0.257 ( 0.125)   |    0.444 ( 0.207)   |
 ---------- | ------------ | ------------------- | ------------------- | ------------------- |
    0-43.3  |     16300    |    0.270 ( 0.122)   |    0.238 ( 0.125)   |    0.474 ( 0.267)   |

Fitted profile normalization line parameters
 e1 dimension: a=0.0049 b=0.88
 e2 dimension: a=0.0071 b=0.83
 e3 dimension: a=0.0011 b=0.97

Maximum peak integral for reflections I/sig<=      8 - raw:       604 lp-corr:       219
Maximum peak integral for reflections I/sig<=    100 - raw:     13301 lp-corr:      4806
Maximum peak integral for reflections I/sig<=  10000 - raw:    820069 lp-corr:     61437
PROFFITMAIN - Started at Tue Sep 05 14:44:54 2023

*** 3D integration started - run 1 (iprocessrunproffitmain) ***

Discarded reflections (start of 1, iprocessrunproffitmain):
 0 reflections under beam stop or inside a detector rejection region
CCD reject setup (C:\Users\sms\Desktop\20221103\L-alanine_40K\ESPERANTO\221103_Lalanine8_50KeV_40KHe_06_0.ccd): valid corners=0 polygons=8
CCD reject setup:
Corner(s): 
Polygon 1: (-1,-1), (-1,32), (1044,32), (1044,-1), 
Polygon 2: (-1,518), (-1,526), (1044,526), (1044,518), 
Polygon 3: (-1,1012), (-1,1044), (1044,1044), (1044,1012), 
Polygon 4: (-1,-1), (-1,1044), (1,1044), (1,-1), 
Polygon 5: (195,-1), (195,1044), (213,1044), (213,-1), 
Polygon 6: (407,-1), (407,1044), (425,1044), (425,-1), 
Polygon 7: (619,-1), (619,1044), (637,1044), (637,-1), 
Polygon 8: (831,-1), (831,1044), (849,1044), (849,-1), 
Run 1 Omega scan: (0.000 - 180.000,1800 frames, 0.800 sec, 0.100 deg) at th=0.000, ka=0.000,ph=0.000 (rot geo dd=129.900)
PROFFITFMHKL INFO: hkl list is updated with average model information!
Smart background used for integration: frame range=       5
Discarded reflections (end of 1, iprocessrunproffitmain):
 4022 reflections under beam stop or inside a detector rejection region

*** 3D integration ended - run 1 ***


*** 3D integration started - run 2 (iprocessrunproffitmain) ***

Discarded reflections (start of 2, iprocessrunproffitmain):
 4022 reflections under beam stop or inside a detector rejection region
CCD reject setup (C:\Users\sms\Desktop\20221103\L-alanine_40K\ESPERANTO\221103_Lalanine8_50KeV_40KHe_06_0.ccd): valid corners=0 polygons=8
CCD reject setup:
Corner(s): 
Polygon 1: (-1,-1), (-1,32), (1044,32), (1044,-1), 
Polygon 2: (-1,518), (-1,526), (1044,526), (1044,518), 
Polygon 3: (-1,1012), (-1,1044), (1044,1044), (1044,1012), 
Polygon 4: (-1,-1), (-1,1044), (1,1044), (1,-1), 
Polygon 5: (195,-1), (195,1044), (213,1044), (213,-1), 
Polygon 6: (407,-1), (407,1044), (425,1044), (425,-1), 
Polygon 7: (619,-1), (619,1044), (637,1044), (637,-1), 
Polygon 8: (831,-1), (831,1044), (849,1044), (849,-1), 
Run 2 Omega scan: (0.000 - 180.000,1800 frames, 0.800 sec, 0.100 deg) at th=0.000, ka=20.000,ph=0.000 (rot geo dd=129.900)
PROFFITFMHKL INFO: hkl list is updated with average model information!
Smart background used for integration: frame range=       5
Discarded reflections (end of 2, iprocessrunproffitmain):
 8034 reflections under beam stop or inside a detector rejection region

*** 3D integration ended - run 2 ***


*** 3D integration started - run 3 (iprocessrunproffitmain) ***

Discarded reflections (start of 3, iprocessrunproffitmain):
 8034 reflections under beam stop or inside a detector rejection region
CCD reject setup (C:\Users\sms\Desktop\20221103\L-alanine_40K\ESPERANTO\221103_Lalanine8_50KeV_40KHe_06_0.ccd): valid corners=0 polygons=8
CCD reject setup:
Corner(s): 
Polygon 1: (-1,-1), (-1,32), (1044,32), (1044,-1), 
Polygon 2: (-1,518), (-1,526), (1044,526), (1044,518), 
Polygon 3: (-1,1012), (-1,1044), (1044,1044), (1044,1012), 
Polygon 4: (-1,-1), (-1,1044), (1,1044), (1,-1), 
Polygon 5: (195,-1), (195,1044), (213,1044), (213,-1), 
Polygon 6: (407,-1), (407,1044), (425,1044), (425,-1), 
Polygon 7: (619,-1), (619,1044), (637,1044), (637,-1), 
Polygon 8: (831,-1), (831,1044), (849,1044), (849,-1), 
Run 3 Omega scan: (0.000 - 180.000,1800 frames, 0.800 sec, 0.100 deg) at th=0.000, ka=40.000,ph=0.000 (rot geo dd=129.900)
PROFFITFMHKL INFO: hkl list is updated with average model information!
Smart background used for integration: frame range=       5
Discarded reflections (end of 3, iprocessrunproffitmain):
 12062 reflections under beam stop or inside a detector rejection region

*** 3D integration ended - run 3 ***


*** 3D integration started - run 4 (iprocessrunproffitmain) ***

Discarded reflections (start of 4, iprocessrunproffitmain):
 12062 reflections under beam stop or inside a detector rejection region
CCD reject setup (C:\Users\sms\Desktop\20221103\L-alanine_40K\ESPERANTO\221103_Lalanine8_50KeV_40KHe_06_0.ccd): valid corners=0 polygons=8
CCD reject setup:
Corner(s): 
Polygon 1: (-1,-1), (-1,32), (1044,32), (1044,-1), 
Polygon 2: (-1,518), (-1,526), (1044,526), (1044,518), 
Polygon 3: (-1,1012), (-1,1044), (1044,1044), (1044,1012), 
Polygon 4: (-1,-1), (-1,1044), (1,1044), (1,-1), 
Polygon 5: (195,-1), (195,1044), (213,1044), (213,-1), 
Polygon 6: (407,-1), (407,1044), (425,1044), (425,-1), 
Polygon 7: (619,-1), (619,1044), (637,1044), (637,-1), 
Polygon 8: (831,-1), (831,1044), (849,1044), (849,-1), 
Run 4 Omega scan: (0.000 - 180.000,1800 frames, 0.800 sec, 0.100 deg) at th=20.000, ka=0.000,ph=0.000 (rot geo dd=129.900)
PROFFITFMHKL INFO: hkl list is updated with average model information!
Smart background used for integration: frame range=       5
Discarded reflections (end of 4, iprocessrunproffitmain):
 16444 reflections under beam stop or inside a detector rejection region

*** 3D integration ended - run 4 ***


*** 3D integration started - run 5 (iprocessrunproffitmain) ***

Discarded reflections (start of 5, iprocessrunproffitmain):
 16444 reflections under beam stop or inside a detector rejection region
CCD reject setup (C:\Users\sms\Desktop\20221103\L-alanine_40K\ESPERANTO\221103_Lalanine8_50KeV_40KHe_06_0.ccd): valid corners=0 polygons=8
CCD reject setup:
Corner(s): 
Polygon 1: (-1,-1), (-1,32), (1044,32), (1044,-1), 
Polygon 2: (-1,518), (-1,526), (1044,526), (1044,518), 
Polygon 3: (-1,1012), (-1,1044), (1044,1044), (1044,1012), 
Polygon 4: (-1,-1), (-1,1044), (1,1044), (1,-1), 
Polygon 5: (195,-1), (195,1044), (213,1044), (213,-1), 
Polygon 6: (407,-1), (407,1044), (425,1044), (425,-1), 
Polygon 7: (619,-1), (619,1044), (637,1044), (637,-1), 
Polygon 8: (831,-1), (831,1044), (849,1044), (849,-1), 
Run 5 Omega scan: (0.000 - 180.000,1800 frames, 0.800 sec, 0.100 deg) at th=20.000, ka=20.000,ph=0.000 (rot geo dd=129.900)
PROFFITFMHKL INFO: hkl list is updated with average model information!
Smart background used for integration: frame range=       5
Discarded reflections (end of 5, iprocessrunproffitmain):
 20726 reflections under beam stop or inside a detector rejection region

*** 3D integration ended - run 5 ***


*** 3D integration started - run 6 (iprocessrunproffitmain) ***

Discarded reflections (start of 6, iprocessrunproffitmain):
 20726 reflections under beam stop or inside a detector rejection region
CCD reject setup (C:\Users\sms\Desktop\20221103\L-alanine_40K\ESPERANTO\221103_Lalanine8_50KeV_40KHe_06_0.ccd): valid corners=0 polygons=8
CCD reject setup:
Corner(s): 
Polygon 1: (-1,-1), (-1,32), (1044,32), (1044,-1), 
Polygon 2: (-1,518), (-1,526), (1044,526), (1044,518), 
Polygon 3: (-1,1012), (-1,1044), (1044,1044), (1044,1012), 
Polygon 4: (-1,-1), (-1,1044), (1,1044), (1,-1), 
Polygon 5: (195,-1), (195,1044), (213,1044), (213,-1), 
Polygon 6: (407,-1), (407,1044), (425,1044), (425,-1), 
Polygon 7: (619,-1), (619,1044), (637,1044), (637,-1), 
Polygon 8: (831,-1), (831,1044), (849,1044), (849,-1), 
Run 6 Omega scan: (0.000 - 180.000,1800 frames, 0.800 sec, 0.100 deg) at th=20.000, ka=40.000,ph=0.000 (rot geo dd=129.900)
PROFFITFMHKL INFO: hkl list is updated with average model information!
Smart background used for integration: frame range=       5
Discarded reflections (end of 6, iprocessrunproffitmain):
 25194 reflections under beam stop or inside a detector rejection region

*** 3D integration ended - run 6 ***

Discarded reflections:
 25194 reflections under beam stop or inside a detector rejection region
159401 reflections saved to the file C:\Users\sms\Desktop\20221103\L-alanine_40K\ESPERANTO\221103_Lalanine8_50KeV_40KHe_06_0.rrpprof
PROFFITMAIN - Finished at Tue Sep 05 14:54:30 2023
 * * * CRYSALIS DATA REDUCTION (42.101a 64-bit (release 31-08-2023)) * * *


COMMAND LINE: dc proffit

TIME OF DATA REDUCTION FINALISING: Tue Sep 05 14:54:30 2023
CRYSTAL INFORMATION  

   UB - MATRIX:
      -0.005658    0.040919    0.002870   (  0.000000    0.000000    0.000000 )
      -0.004866   -0.006585    0.019794   (  0.000000    0.000000    0.000000 )
       0.042066    0.004727    0.002676   (  0.000000    0.000000    0.000000 )

      5.80020 (    0.00000 )     5.94045 (    0.00000 )    12.28018 (    0.00000 )
     89.98174 (    0.00000 )    90.00063 (    0.00000 )    89.97934 (    0.00000 )
  V =       423.12


CELL:     5.80020      5.94045     12.28018    89.98174     90.00063     89.97934 

MACHINE INFORMATION 
- GONIOMETER OXFORD DIFFRACTION KM4 XCALIBUR 
ALPHA (DEG)   90.00000 BETA (DEG)    0.00000
WAVELENGTH (ANG): A1    0.24780 A2    0.24780  B1    0.24780
POLARISATION FACTOR    0.00000
X-RAY BEAM ORIENTATION (DEG): X2    0.00000 X3    0.00000
BEAM PATH ABSORPTIONCOEFFICIENTS (MM-1): AIR    0.00000 BE    0.00000 BE THICKNESS (MM):    0.00000 
SOFTWARE ZEROCORRECTION (DEG): OMEGA    0.00000 THETA    0.00000 KAPPA    0.00000 PHI    0.00000
MACHINE OFFSETS (STEPS): OMEGA          0 THETA          0 KAPPA          0 PHI          0
CCD DETECTOR KM4CCD/SAPPHIRE 
CHIP: n/a n/a (1044x1044) n/a 
TAPER:  (,),
    ZOOM 1.000000 PIXELSIZE IN 1X1 BINNING (MM)  0.17200
   - GAIN 1.00 (double-correlated-divide-by-2 gain)SETUP PATH: NONE
GEOMETRIC CORRECTION FILE : NONE 
FLAT FIELD CORRECTION FILE: NONE 
DETECTOR ROTATION (DEG): X1    0.00000 X2    0.00000 X3    0.00000
DETECTOR DISTANCE (MM):  129.90000, DETECTOR ZERO (PIX, 1X1 BINNING): X  528.34786 Y  510.57049
DETECTOR BINNING (PIX): X:   1 Y:   1
Outlier rejection type: unknown - programming errorRejection parameter rrp file setting (X-ray): KKM   0.0000 Blessing   6.0000Machine error rrp file setting:   0.0000

RUN    TYPE OF SCAN  START(DEG)   END(DEG)    # FRAMES    EXP(SEC)   OMEGA(DEG)  THETA(DEG)  KAPPA(DEG)   PHI(DEG) 
Run 1 Omega scan: (0.000 - 180.000,1800 frames, 0.800 sec, 0.100 deg) at th=0.000, ka=0.000,ph=0.000 (rot geo dd=129.900)
  1       OMEGA         0.00000   180.00000        1800      0.80000    n/a         0.00000     0.00000     0.00000  
Run 2 Omega scan: (0.000 - 180.000,1800 frames, 0.800 sec, 0.100 deg) at th=0.000, ka=20.000,ph=0.000 (rot geo dd=129.900)
  2       OMEGA         0.00000   180.00000        1800      0.80000    n/a         0.00000    20.00000     0.00000  
Run 3 Omega scan: (0.000 - 180.000,1800 frames, 0.800 sec, 0.100 deg) at th=0.000, ka=40.000,ph=0.000 (rot geo dd=129.900)
  3       OMEGA         0.00000   180.00000        1800      0.80000    n/a         0.00000    40.00000     0.00000  
Run 4 Omega scan: (0.000 - 180.000,1800 frames, 0.800 sec, 0.100 deg) at th=20.000, ka=0.000,ph=0.000 (rot geo dd=129.900)
  4       OMEGA         0.00000   180.00000        1800      0.80000    n/a        20.00000     0.00000     0.00000  
Run 5 Omega scan: (0.000 - 180.000,1800 frames, 0.800 sec, 0.100 deg) at th=20.000, ka=20.000,ph=0.000 (rot geo dd=129.900)
  5       OMEGA         0.00000   180.00000        1800      0.80000    n/a        20.00000    20.00000     0.00000  
Run 6 Omega scan: (0.000 - 180.000,1800 frames, 0.800 sec, 0.100 deg) at th=20.000, ka=40.000,ph=0.000 (rot geo dd=129.900)
  6       OMEGA         0.00000   180.00000        1800      0.80000    n/a        20.00000    40.00000     0.00000  
1 observations rejected with intensity <-3.0*sigma
PROFFIT INFO: signal sum: min=-389.0000 max=6841447.0000
PROFFIT INFO: signal sum lp corr: min=-3725.0825 max=4127733.9964
PROFFIT INFO: background sum: min=92.0000 max=13119.0000
PROFFIT INFO: background sum sig2: min=0.0000 max=2410.0000
PROFFIT INFO: num of signal pixels: min=27 max=1151
PROFFIT INFO: Inet: min=-5587.6240 max=6191601.5000
PROFFIT INFO: sig(Inet): min=28.7957 max=4271.5527
PROFFIT INFO: Inet/sig(Inet): min=-2.27 max=2300.69
 
I/Sigma    <   0       1       2       3       4       8      16      32      64     128     max
N(Refl)     2908   45390   63820   75590   84115  104437  122258  137500  148881  155239  159393
Percent      1.8    28.5    40.0    47.4    52.8    65.5    76.7    86.3    93.4    97.4   100.0 
 
Overlap statistics (higher percentage means higher overlapping)
Percent    frequency    relative
  0- 10       159401    100.00 (completely separated)
 10- 20            0      0.00
 20- 30            0      0.00
 30- 40            0      0.00
 40- 50            0      0.00
 50- 60            0      0.00
 60- 70            0      0.00
 70- 80            0      0.00
 80- 90            0      0.00
 90-100            0      0.00 (completely overlapped)
Overall       159401    100.00%
Overall                   0.00% overlapped pixels
 
All reflections intensity statistics
 
                                             mean            mean          %
       intensity               #              F2           F2/sig(F2)  >3*F2/sig(F2)
------------------------------------------------------------------------------------
   6191602-     42490         15939        141678.64         114.48     100.00
     42487-     20375         15939         29305.47          30.66     100.00
     20374-     11343         15939         15153.37          15.02     100.00
     11343-      7166         15939          9066.95           8.49     100.00
      7166-      4492         15939          5735.46           4.89      88.40
      4491-      2813         15939          3591.59           2.88      31.01
      2813-      1667         15939          2196.60           1.64       5.22
      1667-       912         15939          1265.90           0.90       0.93
       912-       385         15939           634.72           0.41       0.18
       385-     -5588         15942           144.13           0.10       0.04
------------------------------------------------------------------------------------
   6191602-     -5588        159393         20876.89          17.95      52.58
 
 
All reflections resolution statistics
 
                                             mean            mean          %
       resolution              #              F2           F2/sig(F2)  >3*F2/sig(F2)
------------------------------------------------------------------------------------
      6.14-      0.82         15939        119563.44         100.62       95.18
      0.82-      0.64         15939         31639.18          31.70       90.48
      0.64-      0.55         15939         19746.96          18.57       86.10
      0.55-      0.49         15939         12484.81          10.87       74.91
      0.49-      0.45         15939          8640.49           6.93       63.74
      0.46-      0.43         15939          6234.33           4.58       51.75
      0.43-      0.40         15939          4439.64           2.95       37.74
      0.40-      0.37         15939          3297.88           1.94       20.57
      0.37-      0.33         15939          1914.45           0.97        5.14
      0.34-      0.30         15942           811.51           0.34        0.15
------------------------------------------------------------------------------------
      6.14-      0.30        159393         20876.89          17.95       52.58
 
SCALE3 ABSPACK - A Rigaku Oxford Diffraction program (1.0.11,gui:1.0.7)
(C) 2005-2023 Rigaku Oxford Diffraction
Output file (*.dat):C:\Users\sms\Desktop\20221103\L-alanine_40K\ESPERANTO\221103_Lalanine8_50KeV_40KHe_06_0_absscale.dat
Started at Tue Sep 05 14:54:32 2023
Sorting 159393 observations
1949 unique observations with >     7.00 F2/sig(F2)
159393 observations in 6 runs
Run #  start #  end #  total #
    1       2    1797    1796
    2       2    1797    3592
    3       2    1797    5388
    4       3    1796    7182
    5       3    1797    8977
    6       2    1797   10773
Total number of frames 10773
Maximum number of 1000 frame scales suggested for reliable scaling
Glued frame scales: 11 frame = 1 scale
159393 observations in 6 runs
Run #  start #  end #  total #
    1       0     163     164
    2       0     163     328
    3       0     163     492
    4       0     163     656
    5       0     163     820
    6       0     163     984
Total number of frames 984
Number of detector regions 16
Observations within the detector region: min=5073 (region #13), max=15870 (region #6), average=9962.1
58720 observations >     7.00 F2/sig(F2)
58720 observations in 6 runs
Run #  start #  end #  total #
    1       0     163     164
    2       0     163     328
    3       0     163     492
    4       0     163     656
    5       0     163     820
    6       0     163     984
Total number of frames 984
Observations within the detector region: min=655 (region #15), max=7425 (region #5), average=3670.0
Removing 'redundancy=1' reflections
Average redundancy: 26.4 (Out of 58720 removed 75 = 58645, unique = 2223)
SCALE3 ABSPACK SYMMETRY INFORMATION
Using point Laue symmetry!
Flags: friedel mate:1; friedel mate on for non-centro:1
Laue group (Hermann Mauguin): 2/m2/m2/m
 
58645 observations in 6 runs
Run #  start #  end #  total #
    1       0     163     164
    2       0     163     328
    3       0     163     492
    4       0     163     656
    5       0     163     820
    6       0     163     984
Total number of frames 984
Observations within the detector region: min=652 (region #15), max=7424 (region #5), average=3665.3
2223 unique data precomputed (should be 2223)
2223 unique data with 58645 observations

Determining an optimal absorption correction model
Removing 'redundancy=1' reflections
Average redundancy: 26.3 (Out of 26276 removed 0 = 26276, unique = 1000)
1000 unique data precomputed (should be 1000)
1000 unique data with 26276 observations
RMS deviation of equivalent data = 0.11763
Rint = 0.08126
47 observations identified as outliers and rejected
21059 observations used for refinement and 5170 observations used for validation
 Test data:	Rint=   0.07319,  wR=   0.08680
Trying model 1 (ne=2, no=0)...
 Results:   Rint=   0.07406,  wR=   0.09228,  Acormin=0.777,  Acormax=1.094, Acor_av=0.854
 Test data:	Rint=   0.07282,  wR=   0.08597
 F test:    Probability=0.624, F=     1.009
Trying model 2 (ne=2, no=1)...
 Results:   Rint=   0.07131,  wR=   0.08874,  Acormin=0.715,  Acormax=1.052, Acor_av=0.855
 Test data:	Rint=   0.06939,  wR=   0.08290
 F test:    Probability=1.000, F=     1.111
Trying model 3 (ne=4, no=0)...
 Results:   Rint=   0.06824,  wR=   0.08396,  Acormin=0.616,  Acormax=0.995, Acor_av=0.724
 Test data:	Rint=   0.06745,  wR=   0.08094
 F test:    Probability=0.975, F=     1.057
Trying model 4 (ne=4, no=1)...
 Results:   Rint=   0.06505,  wR=   0.08099,  Acormin=0.605,  Acormax=0.974, Acor_av=0.737
 Test data:	Rint=   0.06395,  wR=   0.07901
 F test:    Probability=1.000, F=     1.175
Trying model 5 (ne=4, no=3)...
 Results:   Rint=   0.06476,  wR=   0.08061,  Acormin=0.617,  Acormax=0.966, Acor_av=0.738
 Test data:	Rint=   0.06357,  wR=   0.07884
 F test:    Probability=1.000, F=     1.188
Trying model 6 (ne=6, no=0)...
 Results:   Rint=   0.06730,  wR=   0.08305,  Acormin=0.620,  Acormax=1.028, Acor_av=0.726
 Test data:	Rint=   0.06731,  wR=   0.08123
 F test:    Probability=0.978, F=     1.059
Trying model 7 (ne=6, no=1)...
 Results:   Rint=   0.06431,  wR=   0.08013,  Acormin=0.609,  Acormax=1.031, Acor_av=0.738
 Test data:	Rint=   0.06414,  wR=   0.07958
 F test:    Probability=1.000, F=     1.101
Trying model 8 (ne=6, no=3)...
 Results:   Rint=   0.06383,  wR=   0.07965,  Acormin=0.614,  Acormax=1.057, Acor_av=0.740
 Test data:	Rint=   0.06358,  wR=   0.07960
 F test:    Probability=0.712, F=     1.016
Trying model 9 (ne=6, no=5)...
 Results:   Rint=   0.06342,  wR=   0.07902,  Acormin=0.611,  Acormax=1.035, Acor_av=0.742
 Test data:	Rint=   0.06289,  wR=   0.07938
 F test:    Probability=0.895, F=     1.036
Trying model 10 (ne=8, no=0)...
 Results:   Rint=   0.06593,  wR=   0.08188,  Acormin=0.621,  Acormax=1.044, Acor_av=0.731
 Test data:	Rint=   0.06659,  wR=   0.08112
 F test:    Probability=0.000, F=     0.925
Trying model 11 (ne=8, no=1)...
 Results:   Rint=   0.06345,  wR=   0.07951,  Acormin=0.600,  Acormax=1.044, Acor_av=0.741
 Test data:	Rint=   0.06351,  wR=   0.07908
 F test:    Probability=0.714, F=     1.016
Trying model 12 (ne=8, no=3)...
 Results:   Rint=   0.06311,  wR=   0.07901,  Acormin=0.611,  Acormax=1.112, Acor_av=0.743
 Test data:	Rint=   0.06301,  wR=   0.07881
 F test:    Probability=0.859, F=     1.031
Trying model 13 (ne=8, no=5)...
 Results:   Rint=   0.06266,  wR=   0.07807,  Acormin=0.602,  Acormax=1.166, Acor_av=0.747
 Test data:	Rint=   0.06254,  wR=   0.07841
 F test:    Probability=0.935, F=     1.044
Trying model 14 (ne=8, no=7)...
 Results:   Rint=   0.06243,  wR=   0.07764,  Acormin=0.615,  Acormax=1.487, Acor_av=0.751
 Test data:	Rint=   0.06238,  wR=   0.07761
 F test:    Probability=0.944, F=     1.046

Final absorption model (ne=6, no=1):
   Rint=   0.06414, Acormin=0.609, Acormax=1.031, Acor_av=0.738

Combined refinement in use
Rint:    0.08505
There are 984 active scales (one needs to be fixed)
Refinement control: frame scale #112 fixed
Refinement control: frame scale esd restraint = 0.20000
There are 25 active detector scales (one needs to be fixed)
Refinement control: detector scale #13 fixed
Refinement control: detector scale esd restraint = 0.00083
Absorption correction model - max even order: 6, max odd order: 1 (30 parameters)
Refinement control: 1037 pars with 538203 matrix size
Enough LS memory for 12 threads!
Cycle 1
wR=   0.11720
Using Levenberg-Marquardt:    0.00010
New wR=   0.08533
There are no clusters with unrefined scales! Interpolation skipped!
Rint for refined data:    0.08152 with corrections    0.05582
Rint for all data:        0.08505 with corrections    0.06081
92 observations identified as outliers and rejected
Cycle 2
wR=   0.06559
Using Levenberg-Marquardt:    0.00001
New wR=   0.06464
There are no clusters with unrefined scales! Interpolation skipped!
Rint for refined data:    0.07988 with corrections    0.05316
Rint for all data:        0.08505 with corrections    0.06004
265 observations identified as outliers and rejected
Cycle 3
wR=   0.05869
Using Levenberg-Marquardt:    0.00000
New wR=   0.05575
There are no clusters with unrefined scales! Interpolation skipped!
Rint for refined data:    0.07791 with corrections    0.04858
Rint for all data:        0.08505 with corrections    0.05930
241 observations identified as outliers and rejected
Cycle 4
wR=   0.05362
Using Levenberg-Marquardt:    0.00000
New wR=   0.05345
There are no clusters with unrefined scales! Interpolation skipped!
Rint for refined data:    0.07753 with corrections    0.04793
Rint for all data:        0.08505 with corrections    0.05988
139 observations identified as outliers and rejected
Cycle 5
wR=   0.05290
Using Levenberg-Marquardt:    0.00000
New wR=   0.05265
There are no clusters with unrefined scales! Interpolation skipped!
Rint for refined data:    0.07749 with corrections    0.04737
Rint for all data:        0.08505 with corrections    0.05961
92 observations identified as outliers and rejected
Final wR=   0.05265
Final frame scales: Min=  1.0000 Max=  1.2737
Final detector scales: Min=  0.8719 Max=  1.0000
Final absorption correction factors: Amin=  0.8418 Amax=  1.0992
SCALE3 ABSPACK INFO: To visualize the detector xy correction use 'GEO SHOWFLOOD scalefactor'!
PROFFIT INFO: Inet (after scale3 abspack): min=-5849.9463 max=5472181.0000
PROFFIT INFO: sig(Inet) (after scale3 abspack): min=27.5503 max=4290.1367

******************************************************************************
*                 E R R O R   M O D E L   C A L C U L A T I O N              *
******************************************************************************

Input file: C:\Users\sms\Desktop\20221103\L-alanine_40K\ESPERANTO\221103_Lalanine8_50KeV_40KHe_06_0.tmp
Laue: 4, Friedel: 1
Min/max for: run:1/6 frame:3/1798
159393 reflections read from tmp file
8512 reflections are rejected (8443 as outliers, 69 as groups of 1 refl)

Redundancy:             1      2      3      4      5      6      7      8      9     10+
Number of groups:       0    286    223    411    367    505    399    411    403   5877

Initial Chi^2=   0.51960
Cycle 1, Chi^2=   0.98564
Current error model SIG(F2)^2 =   0.49*(I_RAW + I_BACK)+(0.07515*<F2>)^2
Cycle 2, Chi^2=   0.99926
Current error model SIG(F2)^2 =   0.48*(I_RAW + I_BACK)+(0.07549*<F2>)^2
Cycle 3, Chi^2=   0.99977
Current error model SIG(F2)^2 =   0.48*(I_RAW + I_BACK)+(0.07591*<F2>)^2
Cycle 4, Chi^2=   0.99990
Current error model SIG(F2)^2 =   0.47*(I_RAW + I_BACK)+(0.07612*<F2>)^2
Final Chi^2=   0.99990
Final error model SIG(F2)^2 =   0.47*(I_RAW + I_BACK)+(0.07612*<F2>)^2
*************************************************
All reflections intensity statistics
 
                                             mean            mean          %
       intensity               #              F2           F2/sig(F2)  >3*F2/sig(F2)
------------------------------------------------------------------------------------
   5472181-     41545         15939        137421.38          13.61     100.00
     41544-     20253         15939         28955.77          13.32     100.00
     20251-     11308         15939         15033.76          12.92     100.00
     11308-      7170         15939          9059.76          12.39     100.00
      7170-      4506         15939          5755.25          11.27      99.99
      4506-      2829         15939          3605.32           9.66     100.00
      2829-      1676         15939          2203.20           7.61      99.99
      1676-       917         15939          1270.66           5.23      97.72
       917-       384         15939           634.75           2.87      37.38
       384-     -5850         15942           143.79           0.72       1.05
------------------------------------------------------------------------------------
   5472181-     -5850        159393         20407.98           8.96      83.61
 
 
All reflections resolution statistics
 
                                             mean            mean          %
       resolution              #              F2           F2/sig(F2)  >3*F2/sig(F2)
------------------------------------------------------------------------------------
      6.14-      0.82         15939        115801.89          12.69       98.24
      0.82-      0.64         15939         30944.19          12.24       97.07
      0.64-      0.55         15939         19427.11          11.82       97.34
      0.55-      0.49         15939         12436.65          11.08       95.10
      0.49-      0.45         15939          8650.73          10.07       90.73
      0.46-      0.43         15939          6277.88           9.19       91.08
      0.43-      0.40         15939          4497.52           8.18       87.50
      0.40-      0.37         15939          3324.28           6.93       80.91
      0.37-      0.33         15939          1920.75           4.96       65.81
      0.34-      0.30         15942           802.50           2.44       32.34
------------------------------------------------------------------------------------
      6.14-      0.30        159393         20407.98           8.96       83.61
 
 
All reflections cumulative resolution statistics
 
                                             mean            mean          %
       resolution              #              F2           F2/sig(F2)  >3*F2/sig(F2)
------------------------------------------------------------------------------------
      6.14-      0.82         15939        115801.89          12.69       98.24
      6.14-      0.64         31878         73373.04          12.47       97.66
      6.14-      0.55         47817         55391.06          12.25       97.55
      6.14-      0.49         63756         44652.46          11.96       96.94
      6.14-      0.45         79695         37452.12          11.58       95.70
      6.14-      0.43         95634         32256.41          11.18       94.93
      6.14-      0.40        111573         28290.85          10.75       93.87
      6.14-      0.37        127512         25170.03          10.28       92.25
      6.14-      0.33        143451         22586.78           9.68       89.31
      6.14-      0.30        159393         20407.98           8.96       83.61
------------------------------------------------------------------------------------
      6.14-      0.30        159393         20407.98           8.96       83.61
 
Scale applied to data: s=0.182742 (maximum obs:5472181.000,used system gain:1.0)!

Without outlier rejection...
Rint      0.060; Rsigma      0.080:  data 159393  -> merged 8951
With outlier rejection (X-ray)...
Rint      0.058; Rsigma      0.080:  data 159077  -> merged 8951
With outlier rejection (X-ray)...
Rejected total: 316, method kkm 257, method Blessing 59

Completeness
direct cell (a, b, c) = (5.799, 5.941, 12.281), (alpha, beta, gamma) = (90.000, 90.000, 90.000)
wavelength: 0.247800
dmin, dmax value (Ang): 0.300009, 6.140745

		******************************************************************
		* GRAL PLUGIN          	 started at Tue Sep 05 14:54:38 2023     *
		*          version 2.4. 1                                        *
		******************************************************************


		42.101a 64-bit (release 31-08-2023),compiled Aug 31 2023,21:40:33


Original cell in Angstroms and degrees: 

   5.799517   5.940688  12.280804  89.9847  90.0003  89.9768 

  159077 Reflections read from file 221103_Lalanine8_50KeV_40KHe_06_0.hkl; mean (I/sigma) =    8.97


Lattice exceptions:  P      A      B      C      I      F     Obv    Rev    All
          


N (total) =           0  79474  79555  79545  79602 119287 106169 105967 159077


N (int>3sigma) =      0  66227  66611  66582  66502  99710  88835  88515 133052


Mean intensity =    0.0   37.8   32.3   37.7   38.6   35.9   37.6   37.7   37.4


Mean int/sigma =    0.0    8.9    9.0    8.9    9.0    9.0    9.0    9.0    9.0

Lattice type: P chosen          Volume:       423.11

-------------------------------------------------------------------------------

DETERMINATION OF REDUCED (NIGGLI) CELL

Transformation from original cell (HKLF-matrix):
   -1.0000  0.0000  0.0000    0.0000  1.0000  0.0000    0.0000  0.0000 -1.0000

Unitcell:       5.800    5.941   12.281   90.02   90.00   90.02 

Niggli form:     a.a =    33.634      b.b =    35.292      c.c =   150.818
                 b.c =    -0.019      a.c =    -0.000      a.b =    -0.014 

-------------------------------------------------------------------------------

SEARCH FOR HIGHER METRIC SYMMETRY

------------------------------------------------------------------------------
Option: [32]  err=   0.024  ORTHORHOMBIC P-lattice R(int) = 0.058 [150126] Vol =    423.1
Cell:    5.800   5.941  12.281   90.02   90.00   90.02    Volume:       423.11
Matrix:-1.0000  0.0000  0.0000  0.0000  1.0000  0.0000  0.0000  0.0000 -1.0000
------------------------------------------------------------------------------
Option: [33]  err=   0.024    MONOCLINIC P-lattice R(int) = 0.057 [143181] Vol =    423.1
Cell:    5.800   5.941  12.281   90.02   90.00   90.02    Volume:       423.11
Matrix:-1.0000  0.0000  0.0000  0.0000  1.0000  0.0000  0.0000  0.0000 -1.0000
------------------------------------------------------------------------------
Option: [34]  err=   0.019    MONOCLINIC P-lattice R(int) = 0.058 [142497] Vol =    423.1
Cell:    5.800  12.281   5.941   90.02   90.02   90.00    Volume:       423.11
Matrix: 1.0000  0.0000  0.0000  0.0000  0.0000  1.0000  0.0000 -1.0000  0.0000
------------------------------------------------------------------------------
Option: [35]  err=   0.014    MONOCLINIC P-lattice R(int) = 0.057 [142152] Vol =    423.1
Cell:    5.941   5.800  12.281   90.00   90.02   90.02    Volume:       423.11
Matrix: 0.0000 -1.0000  0.0000  1.0000  0.0000  0.0000  0.0000  0.0000  1.0000
------------------------------------------------------------------------------
Option: [44]  err=   0.000     TRICLINIC P-lattice R(int) = 0.055 [129046] Vol =    423.1
Cell:    5.800   5.941  12.281   90.02   90.00   90.02    Volume:       423.11
Matrix:-1.0000  0.0000  0.0000  0.0000  1.0000  0.0000  0.0000  0.0000 -1.0000

Option [32] selected

-------------------------------------------------------------------------------

SPACE GROUP DETERMINATION


Lattice exceptions:  P      A      B      C      I      F     Obv    Rev    All
          


N (total) =           0  79474  79555  79545  79602 119287 106082 106079 159077


N (int>3sigma) =      0  66227  66611  66582  66502  99710  88786  88572 133052


Mean intensity =    0.0   37.8   32.3   37.7   38.6   35.9   37.5   37.5   37.4


Mean int/sigma =    0.0    8.9    9.0    8.9    9.0    9.0    9.0    9.0    9.0


Crystal system ORTHORHOMBIC and Lattice type P selected

Mean |E*E-1| = 0.717 [expected .968 centrosym and .736 non-centrosym]

 Systematic absence exceptions:
        21--   b--   c--   n--  -21-   -a-   -c-   -n-  --21   --a   --b   --n


 N        64  3710  3728  3780    62  3174  3151  3187   144  1809  1769  1790
 N I>3s    0  2770  2673  2671     0  2614  2515  2493     0  1467  1369  1368
 <I>     0.1  91.2  51.0  93.3   0.0  77.5  62.6  70.5   0.1  45.2 118.2 105.5
 <I/s>   0.4   8.2   7.9   7.8   0.1   9.4   9.2   9.0   0.2   9.1   8.4   8.3


  Space Group           No.   C/A   En.   O.A.  Pie.  Pyr.   CCDC    ICSD    R(int)   N(eq)

  P2(1)2(1)2(1) (abc )    19     A     Y     Y     Y     N    20117     573    0.058   142940

 P2(1)2(1)2(1)		 222		 Orthorhombic

  (1)  x, y, z                            (2) -x+1/2,-y, z+1/2 
  (3) -x, y+1/2,-z+1/2                    (4)  x+1/2,-y+1/2,-z 
   
Chemical formula: C3 H7 N O2; Z=4.0 (Not implemented wavelength type, re-run Gral gui)
   
EXPORTING .INS FILE

TITL 221103_Lalanine8_50KeV_40KHe_06_0 in P2(1)2(1)2(1) 
REM P2(1)2(1)2(1) (#19 in standard setting)
CELL 0.24780   5.799517   5.940688  12.280804  90.0153  90.0003  90.0232
ZERR    4.00   0.000100   0.000073   0.000164   0.0010   0.0012   0.0012
LATT -1
SYMM -x+1/2,-y, z+1/2 
SYMM -x, y+1/2,-z+1/2 
SYMM  x+1/2,-y+1/2,-z 
SFAC C H N O
UNIT 12.00 28.00 4.00 8.00
TREF
HKLF 4
END

Due to the lattice reduction and/or space group transformation(s) a new hkl and p4p file will be output!
The orignal files are backed up as *.p4pgral and *.hklgral!
Back-up copy of original file: C:\Users\sms\Desktop\20221103\L-alanine_40K\ESPERANTO\221103_Lalanine8_50KeV_40KHe_06_0.p4pgral!
Back-up copy of original file: C:\Users\sms\Desktop\20221103\L-alanine_40K\ESPERANTO\221103_Lalanine8_50KeV_40KHe_06_0.hklgral!

 
Note: The Rint, Rsigma and RsigmaB values are computed for redundant data only!
	Mean F2 and F2/sig(F2) are given for all measured values!
Note: The RsigmaA values are computed for all measured values!

Help: For more information about computations of rint and rsigma please look into Crysalis help: 
 file:__#HELP_DTheoryAlgorithm_DataReductionOutput.html
 

Statistics vs intensity - point group symmetry: Pmmm
                       #        #        #      average    mean      mean        
          intensity measured   kept    unique  redundancy   F2     F2/sig(F2)   Rint   Rsigma
---------------------------------------------------------------------------------------------
   4971143-    24446    27446    27391      895   30.6     93075.37    13.40    0.053    0.067
     24443-     9759    25339    25284      895   28.3     15468.01    12.89    0.062    0.081
      9756-     5269    21541    21470      895   24.0      7358.36    11.94    0.075    0.097
      5269-     3143    17849    17797      895   19.9      4135.24    10.21    0.089    0.113
      3143-     1958    14752    14718      895   16.4      2528.83     8.20    0.109    0.135
      1957-     1240    12892    12875      895   14.4      1594.07     6.22    0.139    0.173
      1240-      783    11136    11121      895   12.4      1010.43     4.35    0.184    0.230
       782-      457    10263    10253      895   11.5       618.00     2.77    0.265    0.331
       457-      208     9159     9155      895   10.2       328.00     1.49    0.431    0.555
       208-     -239     9016     9013      896   10.1       104.22     0.51    0.781    1.487
-------------------------------------------------------------------------------------------
   4971143-     -239   159393   159077     8951   17.8     20438.89     8.97    0.058    0.079
 

Statistics vs resolution - point group symmetry: Pmmm
resolu-      #        #        #               average    mean      mean          
tion(A)   measured   kept    unique           redundancy   F2     F2/sig(F2)   Rint   Rsigma   RsigmaA
------------------------------------------------------------------------------------------------------
 inf-0.67    28109    28066      895            31.4     79866.52    12.55    0.053    0.067     0.076
0.67-0.53    25613    25558      895            28.6     19172.37    11.69    0.056    0.072     0.078
0.53-0.46    25445    25375      895            28.4      9791.27    10.48    0.070    0.089     0.082
0.46-0.41    24875    24833      895            27.7      5771.32     8.94    0.083    0.106     0.093
0.41-0.38    17197    17176      895            19.2      3830.52     7.52    0.095    0.119     0.109
0.38-0.36    12313    12297      895            13.7      2659.77     6.09    0.115    0.139     0.134
0.36-0.34     8223     8192      895             9.2      1752.36     4.68    0.141    0.163     0.182
0.34-0.32     5609     5590      895             6.2      1184.16     3.33    0.172    0.187     0.261
0.32-0.31     5976     5969      895             6.7       770.18     2.40    0.236    0.259     0.378
0.31-0.30     6033     6021      896             6.7       659.75     2.10    0.269    0.295     0.434
------------------------------------------------------------------------------------------------------
 inf-0.30   159393   159077     8951            17.8     20438.89     8.97    0.058    0.079     0.080
 inf-0.80    17165    17154      552            31.1    110266.84    12.66    0.053    0.067     0.076
 

Statistics vs resolution (taking redundancy into account) - point group symmetry: Pmmm
resolu-      #        #        #       %       average    mean      mean          
tion(A)    kept     theory   unique complete  redundancy   F2     F2/sig(F2)   Rint  RsigmaB
--------------------------------------------------------------------------------------------
 inf-0.67    28066      896      895   99.9     31.4     79866.52    73.71    0.053    0.016
0.67-0.53    25558      895      895  100.0     28.6     19172.37    64.90    0.056    0.015
0.53-0.46    25375      895      895  100.0     28.4      9791.27    57.08    0.070    0.016
0.46-0.41    24833      895      895  100.0     27.7      5771.32    48.34    0.083    0.018
0.41-0.38    17176      895      895  100.0     19.2      3830.52    34.73    0.095    0.027
0.38-0.36    12297      895      895  100.0     13.7      2659.77    23.82    0.115    0.040
0.36-0.34     8192      901      895   99.3      9.2      1752.36    15.28    0.141    0.068
0.34-0.32     5590      898      895   99.7      6.2      1184.16     8.73    0.172    0.110
0.32-0.31     5969      914      895   97.9      6.7       770.18     6.51    0.236    0.153
0.31-0.30     6021      927      896   96.7      6.7       659.75     5.71    0.269    0.173
--------------------------------------------------------------------------------------------
 inf-0.30   159077     9011     8951   99.3     17.8     20438.89    47.23    0.058    0.020
 inf-0.80    17154      553      552   99.8     31.1    110266.84    74.68    0.053    0.016
 * * * CRYSALIS DATA REDUCTION (42.101a 64-bit (release 31-08-2023)) * * *


COMMAND LINE: dc proffit

TIME OF DATA REDUCTION FINALISING: Tue Sep 05 14:54:42 2023
CRYSTAL INFORMATION  

   UB - MATRIX:
      -0.005658    0.040919    0.002870   (  0.000000    0.000000    0.000000 )
      -0.004866   -0.006585    0.019794   (  0.000000    0.000000    0.000000 )
       0.042066    0.004727    0.002676   (  0.000000    0.000000    0.000000 )

      5.80020 (    0.00000 )     5.94045 (    0.00000 )    12.28018 (    0.00000 )
     89.98174 (    0.00000 )    90.00063 (    0.00000 )    89.97934 (    0.00000 )
  V =       423.12


CELL:     5.80020      5.94045     12.28018    89.98174     90.00063     89.97934 

MACHINE INFORMATION 
- GONIOMETER OXFORD DIFFRACTION KM4 XCALIBUR 
ALPHA (DEG)   90.00000 BETA (DEG)    0.00000
WAVELENGTH (ANG): A1    0.24780 A2    0.24780  B1    0.24780
POLARISATION FACTOR    0.00000
X-RAY BEAM ORIENTATION (DEG): X2    0.00000 X3    0.00000
BEAM PATH ABSORPTIONCOEFFICIENTS (MM-1): AIR    0.00000 BE    0.00000 BE THICKNESS (MM):    0.00000 
SOFTWARE ZEROCORRECTION (DEG): OMEGA    0.00000 THETA    0.00000 KAPPA    0.00000 PHI    0.00000
MACHINE OFFSETS (STEPS): OMEGA          0 THETA          0 KAPPA          0 PHI          0
CCD DETECTOR KM4CCD/SAPPHIRE 
CHIP: n/a n/a (1044x1044) n/a 
TAPER:  (,),
    ZOOM 1.000000 PIXELSIZE IN 1X1 BINNING (MM)  0.17200
   - GAIN 1.00 (double-correlated-divide-by-2 gain)SETUP PATH: NONE
GEOMETRIC CORRECTION FILE : NONE 
FLAT FIELD CORRECTION FILE: NONE 
DETECTOR ROTATION (DEG): X1    0.00000 X2    0.00000 X3    0.00000
DETECTOR DISTANCE (MM):  129.90000, DETECTOR ZERO (PIX, 1X1 BINNING): X  528.34786 Y  510.57049
DETECTOR BINNING (PIX): X:   1 Y:   1
Outlier rejection type: unknown - programming errorRejection parameter rrp file setting (X-ray): KKM   0.0000 Blessing   6.0000Machine error rrp file setting:   0.0000

RUN    TYPE OF SCAN  START(DEG)   END(DEG)    # FRAMES    EXP(SEC)   OMEGA(DEG)  THETA(DEG)  KAPPA(DEG)   PHI(DEG) 
Run 1 Omega scan: (0.000 - 180.000,1800 frames, 0.800 sec, 0.100 deg) at th=0.000, ka=0.000,ph=0.000 (rot geo dd=129.900)
  1       OMEGA         0.00000   180.00000        1800      0.80000    n/a         0.00000     0.00000     0.00000  
Run 2 Omega scan: (0.000 - 180.000,1800 frames, 0.800 sec, 0.100 deg) at th=0.000, ka=20.000,ph=0.000 (rot geo dd=129.900)
  2       OMEGA         0.00000   180.00000        1800      0.80000    n/a         0.00000    20.00000     0.00000  
Run 3 Omega scan: (0.000 - 180.000,1800 frames, 0.800 sec, 0.100 deg) at th=0.000, ka=40.000,ph=0.000 (rot geo dd=129.900)
  3       OMEGA         0.00000   180.00000        1800      0.80000    n/a         0.00000    40.00000     0.00000  
Run 4 Omega scan: (0.000 - 180.000,1800 frames, 0.800 sec, 0.100 deg) at th=20.000, ka=0.000,ph=0.000 (rot geo dd=129.900)
  4       OMEGA         0.00000   180.00000        1800      0.80000    n/a        20.00000     0.00000     0.00000  
Run 5 Omega scan: (0.000 - 180.000,1800 frames, 0.800 sec, 0.100 deg) at th=20.000, ka=20.000,ph=0.000 (rot geo dd=129.900)
  5       OMEGA         0.00000   180.00000        1800      0.80000    n/a        20.00000    20.00000     0.00000  
Run 6 Omega scan: (0.000 - 180.000,1800 frames, 0.800 sec, 0.100 deg) at th=20.000, ka=40.000,ph=0.000 (rot geo dd=129.900)
  6       OMEGA         0.00000   180.00000        1800      0.80000    n/a        20.00000    40.00000     0.00000  
1 observations rejected with intensity <-3.0*sigma
PROFFIT INFO: signal sum: min=-389.0000 max=6841447.0000
PROFFIT INFO: signal sum lp corr: min=-3725.0825 max=4127733.9964
PROFFIT INFO: background sum: min=92.0000 max=13119.0000
PROFFIT INFO: background sum sig2: min=0.0000 max=2410.0000
PROFFIT INFO: num of signal pixels: min=27 max=1151
PROFFIT INFO: Inet: min=-5587.6240 max=6191601.5000
PROFFIT INFO: sig(Inet): min=28.7957 max=4271.5527
PROFFIT INFO: Inet/sig(Inet): min=-2.27 max=2300.69
 
I/Sigma    <   0       1       2       3       4       8      16      32      64     128     max
N(Refl)     5816   90780  127640  151180  168230  208874  244516  275000  297762  310478  318786
Percent      1.8    28.5    40.0    47.4    52.8    65.5    76.7    86.3    93.4    97.4   100.0 
 
Overlap statistics (higher percentage means higher overlapping)
Percent    frequency    relative
  0- 10       159401    100.00 (completely separated)
 10- 20            0      0.00
 20- 30            0      0.00
 30- 40            0      0.00
 40- 50            0      0.00
 50- 60            0      0.00
 60- 70            0      0.00
 70- 80            0      0.00
 80- 90            0      0.00
 90-100            0      0.00 (completely overlapped)
Overall       159401    100.00%
Overall                   0.00% overlapped pixels
 
All reflections intensity statistics
 
                                             mean            mean          %
       intensity               #              F2           F2/sig(F2)  >3*F2/sig(F2)
------------------------------------------------------------------------------------
   6191602-     42490         15939        141678.64         114.48     100.00
     42487-     20375         15939         29305.47          30.66     100.00
     20374-     11343         15939         15153.37          15.02     100.00
     11343-      7166         15939          9066.95           8.49     100.00
      7166-      4492         15939          5735.46           4.89      88.40
      4491-      2813         15939          3591.59           2.88      31.01
      2813-      1667         15939          2196.60           1.64       5.22
      1667-       912         15939          1265.90           0.90       0.93
       912-       385         15939           634.72           0.41       0.18
       385-     -5588         15942           144.13           0.10       0.04
------------------------------------------------------------------------------------
   6191602-     -5588        159393         20876.89          17.95      52.58
 
 
All reflections resolution statistics
 
                                             mean            mean          %
       resolution              #              F2           F2/sig(F2)  >3*F2/sig(F2)
------------------------------------------------------------------------------------
      6.14-      0.82         15939        119563.44         100.62       95.18
      0.82-      0.64         15939         31639.18          31.70       90.48
      0.64-      0.55         15939         19746.96          18.57       86.10
      0.55-      0.49         15939         12484.81          10.87       74.91
      0.49-      0.45         15939          8640.49           6.93       63.74
      0.46-      0.43         15939          6234.33           4.58       51.75
      0.43-      0.40         15939          4439.64           2.95       37.74
      0.40-      0.37         15939          3297.88           1.94       20.57
      0.37-      0.33         15939          1914.45           0.97        5.14
      0.34-      0.30         15942           811.51           0.34        0.15
------------------------------------------------------------------------------------
      6.14-      0.30        159393         20876.89          17.95       52.58
 
SCALE3 ABSPACK - A Rigaku Oxford Diffraction program (1.0.11,gui:1.0.7)
(C) 2005-2023 Rigaku Oxford Diffraction
Output file (*.dat):C:\Users\sms\Desktop\20221103\L-alanine_40K\ESPERANTO\221103_Lalanine8_50KeV_40KHe_06_0_absscale.dat
Started at Tue Sep 05 14:54:43 2023
Sorting 159393 observations
1949 unique observations with >     7.00 F2/sig(F2)
159393 observations in 6 runs
Run #  start #  end #  total #
    1       2    1797    1796
    2       2    1797    3592
    3       2    1797    5388
    4       3    1796    7182
    5       3    1797    8977
    6       2    1797   10773
Total number of frames 10773
Maximum number of 1000 frame scales suggested for reliable scaling
Glued frame scales: 11 frame = 1 scale
159393 observations in 6 runs
Run #  start #  end #  total #
    1       0     163     164
    2       0     163     328
    3       0     163     492
    4       0     163     656
    5       0     163     820
    6       0     163     984
Total number of frames 984
Number of detector regions 16
Observations within the detector region: min=5073 (region #13), max=15870 (region #6), average=9962.1
58720 observations >     7.00 F2/sig(F2)
58720 observations in 6 runs
Run #  start #  end #  total #
    1       0     163     164
    2       0     163     328
    3       0     163     492
    4       0     163     656
    5       0     163     820
    6       0     163     984
Total number of frames 984
Observations within the detector region: min=655 (region #15), max=7425 (region #5), average=3670.0
Removing 'redundancy=1' reflections
Average redundancy: 26.4 (Out of 58720 removed 75 = 58645, unique = 2223)
SCALE3 ABSPACK SYMMETRY INFORMATION
Using point Laue symmetry!
Flags: friedel mate:0; friedel mate on for non-centro:1
Laue group (Hermann Mauguin): 2/m2/m2/m
 
58645 observations in 6 runs
Run #  start #  end #  total #
    1       0     163     164
    2       0     163     328
    3       0     163     492
    4       0     163     656
    5       0     163     820
    6       0     163     984
Total number of frames 984
Observations within the detector region: min=652 (region #15), max=7424 (region #5), average=3665.3
2223 unique data precomputed (should be 2223)
2223 unique data with 58645 observations

Determining an optimal absorption correction model
Removing 'redundancy=1' reflections
Average redundancy: 26.3 (Out of 26251 removed 0 = 26251, unique = 1000)
1000 unique data precomputed (should be 1000)
1000 unique data with 26251 observations
RMS deviation of equivalent data = 0.11410
Rint = 0.08129
32 observations identified as outliers and rejected
21095 observations used for refinement and 5124 observations used for validation
 Test data:	Rint=   0.08043,  wR=   0.10248
Trying model 1 (ne=2, no=0)...
 Results:   Rint=   0.07426,  wR=   0.08646,  Acormin=0.784,  Acormax=1.078, Acor_av=0.869
 Test data:	Rint=   0.07817,  wR=   0.09730
 F test:    Probability=0.975, F=     1.057
Trying model 2 (ne=2, no=1)...
 Results:   Rint=   0.07066,  wR=   0.08309,  Acormin=0.730,  Acormax=1.035, Acor_av=0.871
 Test data:	Rint=   0.07528,  wR=   0.09521
 F test:    Probability=0.996, F=     1.078
Trying model 3 (ne=4, no=0)...
 Results:   Rint=   0.06956,  wR=   0.08113,  Acormin=0.659,  Acormax=0.984, Acor_av=0.767
 Test data:	Rint=   0.07358,  wR=   0.09095
 F test:    Probability=0.941, F=     1.046
Trying model 4 (ne=4, no=1)...
 Results:   Rint=   0.06583,  wR=   0.07781,  Acormin=0.651,  Acormax=1.006, Acor_av=0.780
 Test data:	Rint=   0.07055,  wR=   0.08880
 F test:    Probability=1.000, F=     1.137
Trying model 5 (ne=4, no=3)...
 Results:   Rint=   0.06537,  wR=   0.07723,  Acormin=0.644,  Acormax=1.038, Acor_av=0.783
 Test data:	Rint=   0.06964,  wR=   0.08833
 F test:    Probability=0.804, F=     1.025
Trying model 6 (ne=6, no=0)...
 Results:   Rint=   0.06872,  wR=   0.07963,  Acormin=0.667,  Acormax=1.063, Acor_av=0.771
 Test data:	Rint=   0.07324,  wR=   0.09043
 F test:    Probability=0.000, F=     0.926
Trying model 7 (ne=6, no=1)...
 Results:   Rint=   0.06485,  wR=   0.07613,  Acormin=0.654,  Acormax=1.097, Acor_av=0.784
 Test data:	Rint=   0.06995,  wR=   0.08799
 F test:    Probability=0.692, F=     1.014
Trying model 8 (ne=6, no=3)...
 Results:   Rint=   0.06419,  wR=   0.07526,  Acormin=0.644,  Acormax=1.164, Acor_av=0.787
 Test data:	Rint=   0.06879,  wR=   0.08697
 F test:    Probability=0.947, F=     1.047
Trying model 9 (ne=6, no=5)...
 Results:   Rint=   0.06340,  wR=   0.07439,  Acormin=0.644,  Acormax=1.153, Acor_av=0.791
 Test data:	Rint=   0.06880,  wR=   0.08715
 F test:    Probability=0.937, F=     1.045
Trying model 10 (ne=8, no=0)...
 Results:   Rint=   0.06747,  wR=   0.07831,  Acormin=0.659,  Acormax=1.000, Acor_av=0.776
 Test data:	Rint=   0.07222,  wR=   0.08906
 F test:    Probability=0.000, F=     0.949
Trying model 11 (ne=8, no=1)...
 Results:   Rint=   0.06413,  wR=   0.07539,  Acormin=0.635,  Acormax=1.040, Acor_av=0.788
 Test data:	Rint=   0.06929,  wR=   0.08668
 F test:    Probability=0.852, F=     1.030
Trying model 12 (ne=8, no=3)...
 Results:   Rint=   0.06376,  wR=   0.07458,  Acormin=0.636,  Acormax=1.136, Acor_av=0.791
 Test data:	Rint=   0.06838,  wR=   0.08597
 F test:    Probability=0.973, F=     1.057
Trying model 13 (ne=8, no=5)...
 Results:   Rint=   0.06287,  wR=   0.07370,  Acormin=0.651,  Acormax=1.184, Acor_av=0.794
 Test data:	Rint=   0.06835,  wR=   0.08566
 F test:    Probability=0.000, F=     0.998
Trying model 14 (ne=8, no=7)...
 Results:   Rint=   0.06266,  wR=   0.07329,  Acormin=0.645,  Acormax=1.432, Acor_av=0.797
 Test data:	Rint=   0.06776,  wR=   0.08465
 F test:    Probability=0.672, F=     1.013

Final absorption model (ne=8, no=3):
   Rint=   0.06838, Acormin=0.636, Acormax=1.136, Acor_av=0.791

Combined refinement in use
Rint:    0.08505
There are 984 active scales (one needs to be fixed)
Refinement control: frame scale #112 fixed
Refinement control: frame scale esd restraint = 0.20000
There are 25 active detector scales (one needs to be fixed)
Refinement control: detector scale #13 fixed
Refinement control: detector scale esd restraint = 0.00083
Absorption correction model - max even order: 8, max odd order: 3 (54 parameters)
Refinement control: 1061 pars with 563391 matrix size
Enough LS memory for 12 threads!
Cycle 1
wR=   0.11720
Using Levenberg-Marquardt:    0.00010
New wR=   0.08516
There are no clusters with unrefined scales! Interpolation skipped!
Rint for refined data:    0.08152 with corrections    0.05555
Rint for all data:        0.08505 with corrections    0.06056
94 observations identified as outliers and rejected
Cycle 2
wR=   0.06520
Using Levenberg-Marquardt:    0.00001
New wR=   0.06478
There are no clusters with unrefined scales! Interpolation skipped!
Rint for refined data:    0.07966 with corrections    0.05348
Rint for all data:        0.08505 with corrections    0.06059
261 observations identified as outliers and rejected
Cycle 3
wR=   0.06005
Using Levenberg-Marquardt:    0.00000
Matrix singular! Adjusting LS parameters...
Using Levenberg-Marquardt:    0.00001
New wR=   0.15356
Using Levenberg-Marquardt:    0.00010
New wR=   0.05638
There are no clusters with unrefined scales! Interpolation skipped!
Rint for refined data:    0.07773 with corrections    0.04888
Rint for all data:        0.08505 with corrections    0.05940
185 observations identified as outliers and rejected
Cycle 4
wR=   0.05654
Using Levenberg-Marquardt:    0.00001
Matrix singular! Adjusting LS parameters...
Using Levenberg-Marquardt:    0.00010
New wR=   0.05627
There are no clusters with unrefined scales! Interpolation skipped!
Rint for refined data:    0.07780 with corrections    0.04885
Rint for all data:        0.08505 with corrections    0.05985
121 observations identified as outliers and rejected
Cycle 5
wR=   0.05555
Using Levenberg-Marquardt:    0.00001
Matrix singular! Adjusting LS parameters...
Using Levenberg-Marquardt:    0.00010
New wR=   0.69512
Using Levenberg-Marquardt:    0.00100
New wR=   0.05519
There are no clusters with unrefined scales! Interpolation skipped!
Rint for refined data:    0.07802 with corrections    0.04829
Rint for all data:        0.08505 with corrections    0.05963
41 observations identified as outliers and rejected
Final wR=   0.05519
Final frame scales: Min=  0.9726 Max=  1.3224
Final detector scales: Min=  0.8771 Max=  1.0000
Final absorption correction factors: Amin=  0.5850 Amax=  1.1687
SCALE3 ABSPACK INFO: To visualize the detector xy correction use 'GEO SHOWFLOOD scalefactor'!
PROFFIT INFO: Inet (after scale3 abspack): min=-5717.3281 max=5522627.0000
PROFFIT INFO: sig(Inet) (after scale3 abspack): min=27.2963 max=4242.1611

******************************************************************************
*                 E R R O R   M O D E L   C A L C U L A T I O N              *
******************************************************************************

Input file: C:\Users\sms\Desktop\20221103\L-alanine_40K\ESPERANTO\221103_Lalanine8_50KeV_40KHe_06_0.tmp
Laue: 4, Friedel: 0
Min/max for: run:1/6 frame:3/1798
159393 reflections read from tmp file
8992 reflections are rejected (8231 as outliers, 761 as groups of 1 refl)

Redundancy:             1      2      3      4      5      6      7      8      9     10+
Number of groups:       0    920    994   1195   1269   1839    515    612    595   7204

Initial Chi^2=   0.54447
Cycle 1, Chi^2=   0.98352
Current error model SIG(F2)^2 =   0.51*(I_RAW + I_BACK)+(0.07724*<F2>)^2
Cycle 2, Chi^2=   0.99928
Current error model SIG(F2)^2 =   0.50*(I_RAW + I_BACK)+(0.07743*<F2>)^2
Cycle 3, Chi^2=   0.99976
Current error model SIG(F2)^2 =   0.49*(I_RAW + I_BACK)+(0.07780*<F2>)^2
Cycle 4, Chi^2=   0.99990
Current error model SIG(F2)^2 =   0.49*(I_RAW + I_BACK)+(0.07799*<F2>)^2
Final Chi^2=   0.99990
Final error model SIG(F2)^2 =   0.49*(I_RAW + I_BACK)+(0.07799*<F2>)^2
*************************************************
All reflections intensity statistics
 
                                             mean            mean          %
       intensity               #              F2           F2/sig(F2)  >3*F2/sig(F2)
------------------------------------------------------------------------------------
   5522627-     41494         15939        137281.57          13.15     100.00
     41492-     20274         15939         28949.52          12.91     100.00
     20271-     11314         15939         15036.19          12.51     100.00
     11314-      7169         15939          9063.57          11.99     100.00
      7169-      4509         15939          5755.86          10.95      99.99
      4509-      2828         15939          3605.06           9.44     100.00
      2828-      1676         15939          2203.51           7.45      99.99
      1676-       915         15939          1269.42           5.13      97.25
       915-       384         15939           633.83           2.82      35.39
       384-     -5717         15942           143.55           0.71       0.95
------------------------------------------------------------------------------------
   5522627-     -5717        159393         20393.83           8.71      83.36
 
 
All reflections resolution statistics
 
                                             mean            mean          %
       resolution              #              F2           F2/sig(F2)  >3*F2/sig(F2)
------------------------------------------------------------------------------------
      6.14-      0.82         15939        115685.28          12.33       98.22
      0.82-      0.64         15939         30914.71          11.87       97.02
      0.64-      0.55         15939         19417.81          11.46       97.30
      0.55-      0.49         15939         12438.98          10.70       95.02
      0.49-      0.45         15939          8654.18           9.69       90.56
      0.46-      0.43         15939          6289.22           8.95       90.90
      0.43-      0.40         15939          4501.91           8.01       87.21
      0.40-      0.37         15939          3325.58           6.78       80.53
      0.37-      0.33         15939          1917.55           4.86       65.15
      0.34-      0.30         15942           796.73           2.39       31.65
------------------------------------------------------------------------------------
      6.14-      0.30        159393         20393.83           8.71       83.36
 
 
All reflections cumulative resolution statistics
 
                                             mean            mean          %
       resolution              #              F2           F2/sig(F2)  >3*F2/sig(F2)
------------------------------------------------------------------------------------
      6.14-      0.82         15939        115685.28          12.33       98.22
      6.14-      0.64         31878         73299.99          12.10       97.62
      6.14-      0.55         47817         55339.27          11.89       97.51
      6.14-      0.49         63756         44614.19          11.59       96.89
      6.14-      0.45         79695         37422.19          11.21       95.62
      6.14-      0.43         95634         32233.36          10.84       94.84
      6.14-      0.40        111573         28271.73          10.43       93.75
      6.14-      0.37        127512         25153.46           9.98       92.10
      6.14-      0.33        143451         22571.69           9.41       89.10
      6.14-      0.30        159393         20393.83           8.71       83.36
------------------------------------------------------------------------------------
      6.14-      0.30        159393         20393.83           8.71       83.36
 
Scale applied to data: s=0.181073 (maximum obs:5522627.000,used system gain:1.0)!

Without outlier rejection...
Rint      0.059; Rsigma      0.082:  data 159393  -> merged 15906
With outlier rejection (X-ray)...
Rint      0.057; Rsigma      0.082:  data 158771  -> merged 15906
With outlier rejection (X-ray)...
Rejected total: 622, method kkm 572, method Blessing 50

Completeness
direct cell (a, b, c) = (5.799, 5.941, 12.281), (alpha, beta, gamma) = (90.000, 90.000, 90.000)
wavelength: 0.247800
dmin, dmax value (Ang): 0.300009, 6.140744


Completeness
direct cell (a, b, c) = (5.799, 5.941, 12.281), (alpha, beta, gamma) = (90.000, 90.000, 90.000)
wavelength: 0.247800
dmin, dmax value (Ang): 0.300009, 6.140744

		******************************************************************
		* GRAL PLUGIN          	 started at Tue Sep 05 14:54:38 2023     *
		*          version 2.4. 1                                        *
		******************************************************************


		42.101a 64-bit (release 31-08-2023),compiled Aug 31 2023,21:40:33


Original cell in Angstroms and degrees: 

   5.799517   5.940688  12.280804  89.9847  90.0003  89.9768 

  159077 Reflections read from file 221103_Lalanine8_50KeV_40KHe_06_0.hkl; mean (I/sigma) =    8.97


Lattice exceptions:  P      A      B      C      I      F     Obv    Rev    All
          


N (total) =           0  79474  79555  79545  79602 119287 106169 105967 159077


N (int>3sigma) =      0  66227  66611  66582  66502  99710  88835  88515 133052


Mean intensity =    0.0   37.8   32.3   37.7   38.6   35.9   37.6   37.7   37.4


Mean int/sigma =    0.0    8.9    9.0    8.9    9.0    9.0    9.0    9.0    9.0

Lattice type: P chosen          Volume:       423.11

-------------------------------------------------------------------------------

DETERMINATION OF REDUCED (NIGGLI) CELL

Transformation from original cell (HKLF-matrix):
   -1.0000  0.0000  0.0000    0.0000  1.0000  0.0000    0.0000  0.0000 -1.0000

Unitcell:       5.800    5.941   12.281   90.02   90.00   90.02 

Niggli form:     a.a =    33.634      b.b =    35.292      c.c =   150.818
                 b.c =    -0.019      a.c =    -0.000      a.b =    -0.014 

-------------------------------------------------------------------------------

SEARCH FOR HIGHER METRIC SYMMETRY

------------------------------------------------------------------------------
Option: [32]  err=   0.024  ORTHORHOMBIC P-lattice R(int) = 0.058 [150126] Vol =    423.1
Cell:    5.800   5.941  12.281   90.02   90.00   90.02    Volume:       423.11
Matrix:-1.0000  0.0000  0.0000  0.0000  1.0000  0.0000  0.0000  0.0000 -1.0000
------------------------------------------------------------------------------
Option: [33]  err=   0.024    MONOCLINIC P-lattice R(int) = 0.057 [143181] Vol =    423.1
Cell:    5.800   5.941  12.281   90.02   90.00   90.02    Volume:       423.11
Matrix:-1.0000  0.0000  0.0000  0.0000  1.0000  0.0000  0.0000  0.0000 -1.0000
------------------------------------------------------------------------------
Option: [34]  err=   0.019    MONOCLINIC P-lattice R(int) = 0.058 [142497] Vol =    423.1
Cell:    5.800  12.281   5.941   90.02   90.02   90.00    Volume:       423.11
Matrix: 1.0000  0.0000  0.0000  0.0000  0.0000  1.0000  0.0000 -1.0000  0.0000
------------------------------------------------------------------------------
Option: [35]  err=   0.014    MONOCLINIC P-lattice R(int) = 0.057 [142152] Vol =    423.1
Cell:    5.941   5.800  12.281   90.00   90.02   90.02    Volume:       423.11
Matrix: 0.0000 -1.0000  0.0000  1.0000  0.0000  0.0000  0.0000  0.0000  1.0000
------------------------------------------------------------------------------
Option: [44]  err=   0.000     TRICLINIC P-lattice R(int) = 0.055 [129046] Vol =    423.1
Cell:    5.800   5.941  12.281   90.02   90.00   90.02    Volume:       423.11
Matrix:-1.0000  0.0000  0.0000  0.0000  1.0000  0.0000  0.0000  0.0000 -1.0000

Option [32] selected

-------------------------------------------------------------------------------

SPACE GROUP DETERMINATION


Lattice exceptions:  P      A      B      C      I      F     Obv    Rev    All
          


N (total) =           0  79474  79555  79545  79602 119287 106082 106079 159077


N (int>3sigma) =      0  66227  66611  66582  66502  99710  88786  88572 133052


Mean intensity =    0.0   37.8   32.3   37.7   38.6   35.9   37.5   37.5   37.4


Mean int/sigma =    0.0    8.9    9.0    8.9    9.0    9.0    9.0    9.0    9.0


Crystal system ORTHORHOMBIC and Lattice type P selected

Mean |E*E-1| = 0.717 [expected .968 centrosym and .736 non-centrosym]

 Systematic absence exceptions:
        21--   b--   c--   n--  -21-   -a-   -c-   -n-  --21   --a   --b   --n


 N        64  3710  3728  3780    62  3174  3151  3187   144  1809  1769  1790
 N I>3s    0  2770  2673  2671     0  2614  2515  2493     0  1467  1369  1368
 <I>     0.1  91.2  51.0  93.3   0.0  77.5  62.6  70.5   0.1  45.2 118.2 105.5
 <I/s>   0.4   8.2   7.9   7.8   0.1   9.4   9.2   9.0   0.2   9.1   8.4   8.3


  Space Group           No.   C/A   En.   O.A.  Pie.  Pyr.   CCDC    ICSD    R(int)   N(eq)

  P2(1)2(1)2(1) (abc )    19     A     Y     Y     Y     N    20117     573    0.058   142940

 P2(1)2(1)2(1)		 222		 Orthorhombic

  (1)  x, y, z                            (2) -x+1/2,-y, z+1/2 
  (3) -x, y+1/2,-z+1/2                    (4)  x+1/2,-y+1/2,-z 
   
Chemical formula: C3 H7 N O2; Z=4.0 (Not implemented wavelength type, re-run Gral gui)
   
EXPORTING .INS FILE

TITL 221103_Lalanine8_50KeV_40KHe_06_0 in P2(1)2(1)2(1) 
REM P2(1)2(1)2(1) (#19 in standard setting)
CELL 0.24780   5.799517   5.940688  12.280804  90.0153  90.0003  90.0232
ZERR    4.00   0.000100   0.000073   0.000164   0.0010   0.0012   0.0012
LATT -1
SYMM -x+1/2,-y, z+1/2 
SYMM -x, y+1/2,-z+1/2 
SYMM  x+1/2,-y+1/2,-z 
SFAC C H N O
UNIT 12.00 28.00 4.00 8.00
TREF
HKLF 4
END

Due to the lattice reduction and/or space group transformation(s) a new hkl and p4p file will be output!
The orignal files are backed up as *.p4pgral and *.hklgral!
Back-up copy of original file: C:\Users\sms\Desktop\20221103\L-alanine_40K\ESPERANTO\221103_Lalanine8_50KeV_40KHe_06_0.p4pgral!
Back-up copy of original file: C:\Users\sms\Desktop\20221103\L-alanine_40K\ESPERANTO\221103_Lalanine8_50KeV_40KHe_06_0.hklgral!

 
Note: The Rint, Rsigma and RsigmaB values are computed for redundant data only!
	Mean F2 and F2/sig(F2) are given for all measured values!
Note: The RsigmaA values are computed for all measured values!

Help: For more information about computations of rint and rsigma please look into Crysalis help: 
 file:__#HELP_DTheoryAlgorithm_DataReductionOutput.html
 

Statistics vs intensity - point group symmetry: P222
                       #        #        #      average    mean      mean        
          intensity measured   kept    unique  redundancy   F2     F2/sig(F2)   Rint   Rsigma
---------------------------------------------------------------------------------------------
   4925246-    23487    28323    28230     1590   17.8     90932.27    12.96    0.052    0.064
     23483-     9687    24650    24551     1590   15.4     15131.40    12.48    0.062    0.078
      9685-     5324    20898    20770     1590   13.1      7385.81    11.56    0.073    0.091
      5323-     3217    17531    17430     1590   11.0      4211.63    10.07    0.088    0.108
      3217-     2011    14687    14615     1590    9.2      2596.16     8.12    0.104    0.124
      2011-     1284    12942    12897     1590    8.1      1640.42     6.25    0.132    0.156
      1284-      820    10922    10881     1590    6.8      1047.47     4.42    0.172    0.207
       820-      487    10178    10154     1590    6.4       651.03     2.85    0.246    0.296
       486-      227     9522     9513     1590    6.0       352.25     1.58    0.391    0.472
       227-     -600     9740     9730     1596    6.1       106.76     0.52    0.749    1.283
-------------------------------------------------------------------------------------------
   4925246-     -600   159393   158771    15906   10.0     20449.69     8.72    0.057    0.076
 

Statistics vs resolution - point group symmetry: P222
resolu-      #        #        #               average    mean      mean          
tion(A)   measured   kept    unique           redundancy   F2     F2/sig(F2)   Rint   Rsigma   RsigmaA
------------------------------------------------------------------------------------------------------
 inf-0.66    30069    29989     1590            18.9     76370.39    12.17    0.052    0.065     0.078
0.66-0.52    25289    25190     1590            15.8     18314.46    11.26    0.055    0.069     0.080
0.52-0.45    24870    24767     1590            15.6      9363.97    10.04    0.070    0.087     0.085
0.45-0.41    24106    24009     1590            15.1      5726.86     8.68    0.082    0.103     0.095
0.41-0.38    16592    16522     1590            10.4      3794.03     7.36    0.094    0.113     0.112
0.38-0.36    11947    11895     1590             7.5      2720.05     6.01    0.110    0.128     0.136
0.36-0.34     8410     8351     1590             5.3      1798.41     4.68    0.132    0.151     0.182
0.34-0.33     5627     5597     1590             3.5      1219.86     3.36    0.158    0.171     0.257
0.33-0.31     6164     6151     1590             3.9       775.72     2.38    0.220    0.242     0.381
0.31-0.30     6319     6300     1596             3.9       656.29     2.07    0.256    0.285     0.442
------------------------------------------------------------------------------------------------------
 inf-0.30   159393   158771    15906            10.0     20449.69     8.72    0.057    0.076     0.082
 inf-0.80    17165    17145      884            19.4    110193.65    12.31    0.052    0.064     0.078
 

Statistics vs resolution (taking redundancy into account) - point group symmetry: P222
resolu-      #        #        #       %       average    mean      mean          
tion(A)    kept     theory   unique complete  redundancy   F2     F2/sig(F2)   Rint  RsigmaB
--------------------------------------------------------------------------------------------
 inf-0.66    29989     1591     1590   99.9     18.9     76370.39    53.50    0.052    0.018
0.66-0.52    25190     1590     1590  100.0     15.8     18314.46    45.53    0.055    0.020
0.52-0.45    24767     1590     1590  100.0     15.6      9363.97    39.96    0.070    0.022
0.45-0.41    24009     1590     1590  100.0     15.1      5726.86    34.14    0.082    0.025
0.41-0.38    16522     1590     1590  100.0     10.4      3794.03    24.73    0.094    0.037
0.38-0.36    11895     1592     1590   99.9      7.5      2720.05    17.28    0.110    0.053
0.36-0.34     8351     1640     1590   97.0      5.3      1798.41    11.54    0.132    0.084
0.34-0.33     5597     1700     1590   93.5      3.5      1219.86     6.67    0.158    0.137
0.33-0.31     6151     1752     1590   90.8      3.9       775.72     4.92    0.220    0.194
0.31-0.30     6300     1826     1596   87.4      3.9       656.29     4.33    0.256    0.226
--------------------------------------------------------------------------------------------
 inf-0.30   158771    16461    15906   96.6     10.0     20449.69    33.80    0.057    0.025
 inf-0.80    17145      885      884   99.9     19.4    110193.65    54.94    0.052    0.018
 

Statistics vs resolution (taking redundancy into account) - Laue group (anomalous pairs merged): Pmmm
resolu-      #        #        #       %       average    mean      mean          
tion(A)    kept     theory   unique complete  redundancy   F2     F2/sig(F2)   Rint  RsigmaB
--------------------------------------------------------------------------------------------
 inf-0.67    28035      896      895   99.9     31.3     79843.70    71.29    0.052    0.016
0.67-0.53    25511      895      895  100.0     28.5     19178.98    62.58    0.055    0.016
0.53-0.46    25342      895      895  100.0     28.3      9801.83    54.61    0.069    0.017
0.46-0.41    24776      895      895  100.0     27.7      5783.87    47.06    0.083    0.019
0.41-0.38    17125      895      895  100.0     19.1      3831.78    33.94    0.096    0.028
0.38-0.36    12258      895      895  100.0     13.7      2651.80    23.27    0.115    0.041
0.36-0.34     8167      901      895   99.3      9.1      1746.27    14.94    0.141    0.069
0.34-0.32     5580      898      895   99.7      6.2      1174.49     8.54    0.173    0.112
0.32-0.31     5962      914      895   97.9      6.7       763.66     6.37    0.236    0.156
0.31-0.30     6015      926      896   96.8      6.7       653.80     5.58    0.270    0.177
--------------------------------------------------------------------------------------------
 inf-0.30   158771     9010     8951   99.3     17.7     20449.69    45.68    0.058    0.020
 inf-0.80    17145      553      552   99.8     31.1    110193.65    72.42    0.052    0.017
Data reduction ended at Tue Sep 05 14:54:53 2023
 * * * CRYSALIS DATA REDUCTION FINALIZING (42.101a 64-bit (release 31-08-2023)) * * *
INPUT: C:\Users\sms\Desktop\20221103\L-alanine_40K\ESPERANTO\221103_Lalanine8_50KeV_40KHe_06_0.rrpprof
OUTPUT: C:\Users\sms\Desktop\20221103\L-alanine_40K\ESPERANTO\221103_Lalanine8_50KeV_40KHe_06_0
Laue class: 2/m2/m2/m - Friedel mate is equivalent
Lattice type: P-lattice (extinction condition applied)
Machine error default setting:   0.0000
Rejection parameter default setting (X-ray): KKM   0.5000 Blessing   6.0000
Scan speed scaling applied!
Automatic use of scale3 abspack active!
SCALE3 ABSPACK PARS: Laue:4; Friedel:1;
cycles:5; Levenberg-Marq.:0.00000; Sig-cutoff:7.00000
scale restraint esd:0.20000; detector xy correction restraint esd:0.20000; frames in group:4
Detector xy correction grid 4x4, image size 1044x1044
Is frame scaling 0; Is detector xy correction 0;
Spherical harmonics order: even:0; odd:0
 * * * CRYSALIS DATA REDUCTION (42.101a 64-bit (release 31-08-2023)) * * *


COMMAND LINE: dc rrp tab

TIME OF DATA REDUCTION FINALISING: Wed Sep 06 07:52:01 2023
CRYSTAL INFORMATION  

   UB - MATRIX:
      -0.005658    0.040919    0.002870   (  0.000000    0.000000    0.000000 )
      -0.004866   -0.006585    0.019794   (  0.000000    0.000000    0.000000 )
       0.042066    0.004727    0.002676   (  0.000000    0.000000    0.000000 )

      5.80020 (    0.00000 )     5.94045 (    0.00000 )    12.28018 (    0.00000 )
     89.98174 (    0.00000 )    90.00063 (    0.00000 )    89.97934 (    0.00000 )
  V =       423.12


CELL:     5.80020      5.94045     12.28018    89.98174     90.00063     89.97934 

MACHINE INFORMATION 
- GONIOMETER OXFORD DIFFRACTION KM4 XCALIBUR 
ALPHA (DEG)   90.00000 BETA (DEG)    0.00000
WAVELENGTH (ANG): A1    0.24780 A2    0.24780  B1    0.24780
POLARISATION FACTOR    0.00000
X-RAY BEAM ORIENTATION (DEG): X2    0.00000 X3    0.00000
BEAM PATH ABSORPTIONCOEFFICIENTS (MM-1): AIR    0.00000 BE    0.00000 BE THICKNESS (MM):    0.00000 
SOFTWARE ZEROCORRECTION (DEG): OMEGA    0.00000 THETA    0.00000 KAPPA    0.00000 PHI    0.00000
MACHINE OFFSETS (STEPS): OMEGA          0 THETA          0 KAPPA          0 PHI          0
CCD DETECTOR KM4CCD/SAPPHIRE 
CHIP: n/a n/a (1044x1044) n/a 
TAPER:  (,),
    ZOOM 1.000000 PIXELSIZE IN 1X1 BINNING (MM)  0.17200
   - GAIN 1.00 (double-correlated-divide-by-2 gain)SETUP PATH: NONE
GEOMETRIC CORRECTION FILE : NONE 
FLAT FIELD CORRECTION FILE: NONE 
DETECTOR ROTATION (DEG): X1    0.00000 X2    0.00000 X3    0.00000
DETECTOR DISTANCE (MM):  129.90000, DETECTOR ZERO (PIX, 1X1 BINNING): X  528.34786 Y  510.57049
DETECTOR BINNING (PIX): X:   1 Y:   1
Outlier rejection type: X-rayRejection parameter rrp file setting (X-ray): KKM   0.0000 Blessing   6.0000Machine error rrp file setting:   0.0000

RUN    TYPE OF SCAN  START(DEG)   END(DEG)    # FRAMES    EXP(SEC)   OMEGA(DEG)  THETA(DEG)  KAPPA(DEG)   PHI(DEG) 
Run 1 Omega scan: (0.000 - 180.000,1800 frames, 0.800 sec, 0.100 deg) at th=0.000, ka=0.000,ph=0.000 (rot geo dd=129.900)
  1       OMEGA         0.00000   180.00000        1800      0.80000    n/a         0.00000     0.00000     0.00000  
Run 2 Omega scan: (0.000 - 180.000,1800 frames, 0.800 sec, 0.100 deg) at th=0.000, ka=20.000,ph=0.000 (rot geo dd=129.900)
  2       OMEGA         0.00000   180.00000        1800      0.80000    n/a         0.00000    20.00000     0.00000  
Run 3 Omega scan: (0.000 - 180.000,1800 frames, 0.800 sec, 0.100 deg) at th=0.000, ka=40.000,ph=0.000 (rot geo dd=129.900)
  3       OMEGA         0.00000   180.00000        1800      0.80000    n/a         0.00000    40.00000     0.00000  
Run 4 Omega scan: (0.000 - 180.000,1800 frames, 0.800 sec, 0.100 deg) at th=20.000, ka=0.000,ph=0.000 (rot geo dd=129.900)
  4       OMEGA         0.00000   180.00000        1800      0.80000    n/a        20.00000     0.00000     0.00000  
Run 5 Omega scan: (0.000 - 180.000,1800 frames, 0.800 sec, 0.100 deg) at th=20.000, ka=20.000,ph=0.000 (rot geo dd=129.900)
  5       OMEGA         0.00000   180.00000        1800      0.80000    n/a        20.00000    20.00000     0.00000  
Run 6 Omega scan: (0.000 - 180.000,1800 frames, 0.800 sec, 0.100 deg) at th=20.000, ka=40.000,ph=0.000 (rot geo dd=129.900)
  6       OMEGA         0.00000   180.00000        1800      0.80000    n/a        20.00000    40.00000     0.00000  
1 observations rejected with intensity <-3.0*sigma
PROFFIT INFO: signal sum: min=-389.0000 max=6841447.0000
PROFFIT INFO: signal sum lp corr: min=-3725.0825 max=4127733.9964
PROFFIT INFO: background sum: min=92.0000 max=13119.0000
PROFFIT INFO: background sum sig2: min=0.0000 max=2410.0000
PROFFIT INFO: num of signal pixels: min=27 max=1151
PROFFIT INFO: Inet: min=-5587.6240 max=6191601.5000
PROFFIT INFO: sig(Inet): min=28.7957 max=4271.5527
PROFFIT INFO: Inet/sig(Inet): min=-2.27 max=2300.69
 
I/Sigma    <   0       1       2       3       4       8      16      32      64     128     max
N(Refl)     2909   45397   63827   75597   84122  104444  122265  137507  148888  155246  159400
Percent      1.8    28.5    40.0    47.4    52.8    65.5    76.7    86.3    93.4    97.4   100.0 
 
Overlap statistics (higher percentage means higher overlapping)
Percent    frequency    relative
  0- 10       159401    100.00 (completely separated)
 10- 20            0      0.00
 20- 30            0      0.00
 30- 40            0      0.00
 40- 50            0      0.00
 50- 60            0      0.00
 60- 70            0      0.00
 70- 80            0      0.00
 80- 90            0      0.00
 90-100            0      0.00 (completely overlapped)
Overall       159401    100.00%
Overall                   0.00% overlapped pixels
 
All reflections intensity statistics
 
                                             mean            mean          %
       intensity               #              F2           F2/sig(F2)  >3*F2/sig(F2)
------------------------------------------------------------------------------------
   6191602-     42487         15940        141672.42         114.48     100.00
     42482-     20374         15940         29303.52          30.66     100.00
     20373-     11342         15940         15151.99          15.02     100.00
     11342-      7166         15940          9066.05           8.49     100.00
      7165-      4491         15940          5734.71           4.89      88.39
      4490-      2813         15940          3591.02           2.88      31.00
      2813-      1667         15940          2196.14           1.64       5.21
      1667-       912         15940          1265.54           0.90       0.93
       912-       385         15940           634.49           0.41       0.18
       385-     -5588         15940           144.00           0.10       0.04
------------------------------------------------------------------------------------
   6191602-     -5588        159400         20875.99          17.95      52.57
 
 
All reflections resolution statistics
 
                                             mean            mean          %
       resolution              #              F2           F2/sig(F2)  >3*F2/sig(F2)
------------------------------------------------------------------------------------
      6.14-      0.82         15940        119562.07         100.62       95.18
      0.82-      0.64         15940         31631.07          31.69       90.47
      0.64-      0.55         15940         19749.76          18.57       86.12
      0.55-      0.49         15940         12481.52          10.87       74.91
      0.49-      0.45         15940          8641.84           6.93       63.74
      0.46-      0.43         15940          6231.48           4.58       51.73
      0.43-      0.40         15940          4439.68           2.95       37.74
      0.40-      0.37         15940          3298.43           1.94       20.58
      0.37-      0.33         15940          1912.89           0.97        5.13
      0.34-      0.30         15940           811.14           0.34        0.15
------------------------------------------------------------------------------------
      6.14-      0.30        159400         20875.99          17.95       52.57
 
SCALE3 ABSPACK - A Rigaku Oxford Diffraction program (1.0.11,gui:1.0.7)
(C) 2005-2023 Rigaku Oxford Diffraction
Output file (*.dat):C:\Users\sms\Desktop\20221103\L-alanine_40K\ESPERANTO\221103_Lalanine8_50KeV_40KHe_06_0_absscale.dat
Started at Wed Sep 06 07:52:03 2023
Sorting 159400 observations
159400 observations in 6 runs
Run #  start #  end #  total #
    1       2    1797    1796
    2       2    1797    3592
    3       2    1797    5388
    4       3    1796    7182
    5       3    1797    8977
    6       2    1797   10773
Total number of frames 10773
Glued frame scales: 4 frame = 1 scale
159400 observations in 6 runs
Run #  start #  end #  total #
    1       0     449     450
    2       0     449     900
    3       0     449    1350
    4       0     449    1800
    5       0     449    2250
    6       0     449    2700
Total number of frames 2700
58720 observations >     7.00 F2/sig(F2)
58720 observations in 6 runs
Run #  start #  end #  total #
    1       0     449     450
    2       0     449     900
    3       0     449    1350
    4       0     449    1800
    5       0     449    2250
    6       0     449    2700
Total number of frames 2700
Removing 'redundancy=1' reflections
Average redundancy: 26.4 (Out of 58720 removed 75 = 58645, unique = 2223)
SCALE3 ABSPACK SYMMETRY INFORMATION
Using point Laue symmetry!
Flags: friedel mate:1; friedel mate on for non-centro:1
Laue group (Hermann Mauguin): 2/m2/m2/m
 
58645 observations in 6 runs
Run #  start #  end #  total #
    1       0     449     450
    2       0     449     900
    3       0     449    1350
    4       0     449    1800
    5       0     449    2250
    6       0     449    2700
Total number of frames 2700
2223 unique data precomputed (should be 2223)
2223 unique data with 58645 observations
Combined refinement in use
Rint:    0.08505
Frame scaling turned off
SCALE3 ERROR: No parameters to be refined!
Can't fit requested scale/empirical absorption model (pTmpToScale3AbspackHKL)

******************************************************************************
*                 E R R O R   M O D E L   C A L C U L A T I O N              *
******************************************************************************

Input file: C:\Users\sms\Desktop\20221103\L-alanine_40K\ESPERANTO\221103_Lalanine8_50KeV_40KHe_06_0.tmp
Laue: 4, Friedel: 1
Min/max for: run:1/6 frame:3/1798
159400 reflections read from tmp file
13245 reflections are rejected (13173 as outliers, 72 as groups of 1 refl)

Redundancy:             1      2      3      4      5      6      7      8      9     10+
Number of groups:       0    297    226    427    372    522    414    420    414   5789

Initial Chi^2=   0.63791
Cycle 1, Chi^2=   0.98163
Current error model SIG(F2)^2 =   0.51*(I_RAW + I_BACK)+(0.09267*<F2>)^2
Cycle 2, Chi^2=   0.99650
Current error model SIG(F2)^2 =   0.46*(I_RAW + I_BACK)+(0.09737*<F2>)^2
Cycle 3, Chi^2=   0.99888
Current error model SIG(F2)^2 =   0.44*(I_RAW + I_BACK)+(0.09966*<F2>)^2
Cycle 4, Chi^2=   0.99961
Current error model SIG(F2)^2 =   0.43*(I_RAW + I_BACK)+(0.10064*<F2>)^2
Cycle 5, Chi^2=   0.99985
Current error model SIG(F2)^2 =   0.43*(I_RAW + I_BACK)+(0.10105*<F2>)^2
Cycle 6, Chi^2=   0.99994
Current error model SIG(F2)^2 =   0.42*(I_RAW + I_BACK)+(0.10122*<F2>)^2
Final Chi^2=   0.99994
Final error model SIG(F2)^2 =   0.42*(I_RAW + I_BACK)+(0.10122*<F2>)^2
*************************************************
All reflections intensity statistics
 
                                             mean            mean          %
       intensity               #              F2           F2/sig(F2)  >3*F2/sig(F2)
------------------------------------------------------------------------------------
   6191602-     42487         15940        141672.42          10.35     100.00
     42482-     20374         15940         29303.52          10.14     100.00
     20373-     11342         15940         15151.99          10.01     100.00
     11342-      7166         15940          9066.05           9.79      99.99
      7165-      4491         15940          5734.71           9.21      99.99
      4490-      2813         15940          3591.02           8.26      99.99
      2813-      1667         15940          2196.14           6.92      99.91
      1667-       912         15940          1265.54           5.06      98.97
       912-       385         15940           634.49           2.92      39.54
       385-     -5588         15940           144.00           0.75       1.07
------------------------------------------------------------------------------------
   6191602-     -5588        159400         20875.99           7.34      83.95
 
 
All reflections resolution statistics
 
                                             mean            mean          %
       resolution              #              F2           F2/sig(F2)  >3*F2/sig(F2)
------------------------------------------------------------------------------------
      6.14-      0.82         15940        119562.07           9.64       98.27
      0.82-      0.64         15940         31631.07           9.47       97.13
      0.64-      0.55         15940         19749.76           9.28       97.38
      0.55-      0.49         15940         12481.52           8.90       95.14
      0.49-      0.45         15940          8641.84           8.29       90.90
      0.46-      0.43         15940          6231.48           7.71       91.24
      0.43-      0.40         15940          4439.68           6.98       87.79
      0.40-      0.37         15940          3298.43           6.10       81.39
      0.37-      0.33         15940          1912.89           4.60       66.59
      0.34-      0.30         15940           811.14           2.44       33.62
------------------------------------------------------------------------------------
      6.14-      0.30        159400         20875.99           7.34       83.95
 
 
All reflections cumulative resolution statistics
 
                                             mean            mean          %
       resolution              #              F2           F2/sig(F2)  >3*F2/sig(F2)
------------------------------------------------------------------------------------
      6.14-      0.82         15940        119562.07           9.64       98.27
      6.14-      0.64         31880         75596.57           9.56       97.70
      6.14-      0.55         47820         56980.97           9.47       97.60
      6.14-      0.49         63760         45856.10           9.32       96.98
      6.14-      0.45         79700         38413.25           9.12       95.77
      6.14-      0.43         95640         33049.62           8.88       95.01
      6.14-      0.40        111580         28962.49           8.61       93.98
      6.14-      0.37        127520         25754.48           8.30       92.41
      6.14-      0.33        143460         23105.41           7.89       89.54
      6.14-      0.30        159400         20875.99           7.34       83.95
------------------------------------------------------------------------------------
      6.14-      0.30        159400         20875.99           7.34       83.95
 
Scale applied to data: s=0.161509 (maximum obs:6191601.500,used system gain:1.0)!

Without outlier rejection...
Rint      0.085; Rsigma      0.104:  data 159400  -> merged 8955
With outlier rejection (X-ray)...
Rint      0.084; Rsigma      0.104:  data 159192  -> merged 8955
With outlier rejection (X-ray)...
Rejected total: 208, method kkm 149, method Blessing 59

Completeness
direct cell (a, b, c) = (5.799, 5.941, 12.281), (alpha, beta, gamma) = (90.000, 90.000, 90.000)
wavelength: 0.247800
dmin, dmax value (Ang): 0.299935, 6.140745

		******************************************************************
		* GRAL PLUGIN          	 started at Wed Sep 06 07:52:07 2023     *
		*          version 2.4. 1                                        *
		******************************************************************


		42.101a 64-bit (release 31-08-2023),compiled Aug 31 2023,21:40:33


Original cell in Angstroms and degrees: 

   5.799517   5.940688  12.280804  89.9847  90.0003  89.9768 

  159192 Reflections read from file 221103_Lalanine8_50KeV_40KHe_06_0.hkl; mean (I/sigma) =    7.35


Lattice exceptions:  P      A      B      C      I      F     Obv    Rev    All
          


N (total) =           0  79541  79614  79607  79649 119381 106243 106047 159192


N (int>3sigma) =      0  66571  66936  66905  66803 100206  89279  88949 133705


Mean intensity =    0.0   34.2   29.1   34.1   34.9   32.4   34.0   34.0   33.8


Mean int/sigma =    0.0    7.3    7.4    7.3    7.3    7.3    7.4    7.3    7.3

Lattice type: P chosen          Volume:       423.11

-------------------------------------------------------------------------------

DETERMINATION OF REDUCED (NIGGLI) CELL

Transformation from original cell (HKLF-matrix):
   -1.0000  0.0000  0.0000    0.0000  1.0000  0.0000    0.0000  0.0000 -1.0000

Unitcell:       5.800    5.941   12.281   90.02   90.00   90.02 

Niggli form:     a.a =    33.634      b.b =    35.292      c.c =   150.818
                 b.c =    -0.019      a.c =    -0.000      a.b =    -0.014 

-------------------------------------------------------------------------------

SEARCH FOR HIGHER METRIC SYMMETRY

------------------------------------------------------------------------------
Option: [32]  err=   0.024  ORTHORHOMBIC P-lattice R(int) = 0.085 [150237] Vol =    423.1
Cell:    5.800   5.941  12.281   90.02   90.00   90.02    Volume:       423.11
Matrix:-1.0000  0.0000  0.0000  0.0000  1.0000  0.0000  0.0000  0.0000 -1.0000
------------------------------------------------------------------------------
Option: [33]  err=   0.024    MONOCLINIC P-lattice R(int) = 0.083 [143292] Vol =    423.1
Cell:    5.800   5.941  12.281   90.02   90.00   90.02    Volume:       423.11
Matrix:-1.0000  0.0000  0.0000  0.0000  1.0000  0.0000  0.0000  0.0000 -1.0000
------------------------------------------------------------------------------
Option: [34]  err=   0.019    MONOCLINIC P-lattice R(int) = 0.084 [142609] Vol =    423.1
Cell:    5.800  12.281   5.941   90.02   90.02   90.00    Volume:       423.11
Matrix: 1.0000  0.0000  0.0000  0.0000  0.0000  1.0000  0.0000 -1.0000  0.0000
------------------------------------------------------------------------------
Option: [35]  err=   0.014    MONOCLINIC P-lattice R(int) = 0.084 [142264] Vol =    423.1
Cell:    5.941   5.800  12.281   90.00   90.02   90.02    Volume:       423.11
Matrix: 0.0000 -1.0000  0.0000  1.0000  0.0000  0.0000  0.0000  0.0000  1.0000
------------------------------------------------------------------------------
Option: [44]  err=   0.000     TRICLINIC P-lattice R(int) = 0.082 [129158] Vol =    423.1
Cell:    5.800   5.941  12.281   90.02   90.00   90.02    Volume:       423.11
Matrix:-1.0000  0.0000  0.0000  0.0000  1.0000  0.0000  0.0000  0.0000 -1.0000

Option [32] selected

-------------------------------------------------------------------------------

SPACE GROUP DETERMINATION


Lattice exceptions:  P      A      B      C      I      F     Obv    Rev    All
          


N (total) =           0  79541  79614  79607  79649 119381 106164 106155 159192


N (int>3sigma) =      0  66571  66936  66905  66803 100206  89222  89031 133705


Mean intensity =    0.0   34.2   29.1   34.1   34.9   32.4   33.9   33.9   33.8


Mean int/sigma =    0.0    7.3    7.4    7.3    7.3    7.3    7.3    7.3    7.3


Crystal system ORTHORHOMBIC and Lattice type P selected

Mean |E*E-1| = 0.717 [expected .968 centrosym and .736 non-centrosym]

 Systematic absence exceptions:
        21--   b--   c--   n--  -21-   -a-   -c-   -n-  --21   --a   --b   --n


 N        64  3713  3734  3781    62  3181  3154  3191   144  1810  1773  1791
 N I>3s    0  2782  2681  2683     0  2628  2523  2503     0  1471  1377  1372
 <I>     0.1  84.3  46.4  86.5   0.0  68.8  55.5  62.6   0.0  41.3 109.0  97.2
 <I/s>   0.5   6.6   6.4   6.3   0.1   7.5   7.3   7.2   0.2   7.4   6.9   6.8


  Space Group           No.   C/A   En.   O.A.  Pie.  Pyr.   CCDC    ICSD    R(int)   N(eq)

  P2(1)2(1)2(1) (abc )    19     A     Y     Y     Y     N    20117     573    0.084   143052

 P2(1)2(1)2(1)		 222		 Orthorhombic

  (1)  x, y, z                            (2) -x+1/2,-y, z+1/2 
  (3) -x, y+1/2,-z+1/2                    (4)  x+1/2,-y+1/2,-z 
   
Chemical formula: C3 H7 N O2; Z=4.0 (Not implemented wavelength type, re-run Gral gui)
   
EXPORTING .INS FILE

TITL 221103_Lalanine8_50KeV_40KHe_06_0 in P2(1)2(1)2(1) 
REM P2(1)2(1)2(1) (#19 in standard setting)
CELL 0.24780   5.799517   5.940688  12.280804  90.0153  90.0003  90.0232
ZERR    4.00   0.000100   0.000073   0.000164   0.0010   0.0012   0.0012
LATT -1
SYMM -x+1/2,-y, z+1/2 
SYMM -x, y+1/2,-z+1/2 
SYMM  x+1/2,-y+1/2,-z 
SFAC C H N O
UNIT 12.00 28.00 4.00 8.00
TREF
HKLF 4
END

Due to the lattice reduction and/or space group transformation(s) a new hkl and p4p file will be output!
The orignal files are backed up as *.p4pgral and *.hklgral!
Back-up copy of original file: C:\Users\sms\Desktop\20221103\L-alanine_40K\ESPERANTO\221103_Lalanine8_50KeV_40KHe_06_0.p4pgral!
Back-up copy of original file: C:\Users\sms\Desktop\20221103\L-alanine_40K\ESPERANTO\221103_Lalanine8_50KeV_40KHe_06_0.hklgral!

 
Note: The Rint, Rsigma and RsigmaB values are computed for redundant data only!
	Mean F2 and F2/sig(F2) are given for all measured values!
Note: The RsigmaA values are computed for all measured values!

Help: For more information about computations of rint and rsigma please look into Crysalis help: 
 file:__#HELP_DTheoryAlgorithm_DataReductionOutput.html
 

Statistics vs intensity - point group symmetry: Pmmm
                       #        #        #      average    mean      mean        
          intensity measured   kept    unique  redundancy   F2     F2/sig(F2)   Rint   Rsigma
---------------------------------------------------------------------------------------------
   5160165-    24517    27484    27462      895   30.7     95500.59    10.14    0.081    0.098
     24475-     9820    25281    25260      895   28.2     15578.51     9.96    0.085    0.107
      9811-     5277    21540    21497      895   24.0      7354.74     9.55    0.093    0.117
      5274-     3135    18064    18030      895   20.1      4118.29     8.61    0.104    0.130
      3133-     1964    14603    14568      895   16.3      2518.14     7.34    0.121    0.147
      1961-     1248    12762    12746      895   14.2      1591.68     5.88    0.148    0.181
      1248-      790    11135    11119      895   12.4      1013.86     4.34    0.189    0.235
       789-      461    10319    10308      895   11.5       621.94     2.86    0.266    0.329
       460-      208     9176     9171      895   10.2       329.82     1.57    0.430    0.551
       208-     -241     9036     9031      900   10.0       104.58     0.54    0.779    1.469
-------------------------------------------------------------------------------------------
   5160165-     -241   159400   159192     8955   17.8     20900.13     7.35    0.084    0.107
 

Statistics vs resolution - point group symmetry: Pmmm
resolu-      #        #        #               average    mean      mean          
tion(A)   measured   kept    unique           redundancy   F2     F2/sig(F2)   Rint   Rsigma   RsigmaA
------------------------------------------------------------------------------------------------------
 inf-0.67    28109    28089      895            31.4     82274.21     9.60    0.081    0.098     0.100
0.67-0.53    25613    25593      895            28.6     19472.72     9.20    0.083    0.104     0.101
0.53-0.46    25445    25396      895            28.4      9772.76     8.54    0.089    0.112     0.104
0.46-0.41    24875    24854      895            27.8      5718.26     7.52    0.097    0.124     0.113
0.41-0.38    17197    17186      895            19.2      3795.96     6.52    0.108    0.135     0.127
0.38-0.36    12313    12295      895            13.7      2645.49     5.46    0.129    0.156     0.149
0.36-0.34     8223     8195      895             9.2      1750.84     4.39    0.153    0.174     0.190
0.34-0.32     5609     5590      895             6.2      1193.46     3.23    0.177    0.195     0.261
0.32-0.31     5976     5969      895             6.7       777.73     2.41    0.238    0.263     0.368
0.31-0.30     6040     6025      900             6.7       669.11     2.13    0.270    0.296     0.419
------------------------------------------------------------------------------------------------------
 inf-0.30   159400   159192     8955            17.8     20900.13     7.35    0.084    0.107     0.104
 inf-0.80    17165    17161      552            31.1    113794.09     9.62    0.081    0.097     0.101
 

Statistics vs resolution (taking redundancy into account) - point group symmetry: Pmmm
resolu-      #        #        #       %       average    mean      mean          
tion(A)    kept     theory   unique complete  redundancy   F2     F2/sig(F2)   Rint  RsigmaB
--------------------------------------------------------------------------------------------
 inf-0.67    28089      896      895   99.9     31.4     82274.21    56.41    0.081    0.021
0.67-0.53    25593      895      895  100.0     28.6     19472.72    51.12    0.083    0.020
0.53-0.46    25396      895      895  100.0     28.4      9772.76    46.59    0.089    0.020
0.46-0.41    24854      895      895  100.0     27.8      5718.26    40.79    0.097    0.023
0.41-0.38    17186      895      895  100.0     19.2      3795.96    30.21    0.108    0.031
0.38-0.36    12295      895      895  100.0     13.7      2645.49    21.48    0.129    0.044
0.36-0.34     8195      901      895   99.3      9.2      1750.84    14.41    0.153    0.071
0.34-0.32     5590      898      895   99.7      6.2      1193.46     8.55    0.177    0.110
0.32-0.31     5969      914      895   97.9      6.7       777.73     6.60    0.238    0.150
0.31-0.30     6025      934      900   96.4      6.7       669.11     5.84    0.270    0.168
--------------------------------------------------------------------------------------------
 inf-0.30   159192     9018     8955   99.3     17.8     20900.13    38.40    0.084    0.025
 inf-0.80    17161      553      552   99.8     31.1    113794.09    56.77    0.081    0.021
 * * * CRYSALIS DATA REDUCTION (42.101a 64-bit (release 31-08-2023)) * * *


COMMAND LINE: dc rrp tab

TIME OF DATA REDUCTION FINALISING: Wed Sep 06 07:52:11 2023
CRYSTAL INFORMATION  

   UB - MATRIX:
      -0.005658    0.040919    0.002870   (  0.000000    0.000000    0.000000 )
      -0.004866   -0.006585    0.019794   (  0.000000    0.000000    0.000000 )
       0.042066    0.004727    0.002676   (  0.000000    0.000000    0.000000 )

      5.80020 (    0.00000 )     5.94045 (    0.00000 )    12.28018 (    0.00000 )
     89.98174 (    0.00000 )    90.00063 (    0.00000 )    89.97934 (    0.00000 )
  V =       423.12


CELL:     5.80020      5.94045     12.28018    89.98174     90.00063     89.97934 

MACHINE INFORMATION 
- GONIOMETER OXFORD DIFFRACTION KM4 XCALIBUR 
ALPHA (DEG)   90.00000 BETA (DEG)    0.00000
WAVELENGTH (ANG): A1    0.24780 A2    0.24780  B1    0.24780
POLARISATION FACTOR    0.00000
X-RAY BEAM ORIENTATION (DEG): X2    0.00000 X3    0.00000
BEAM PATH ABSORPTIONCOEFFICIENTS (MM-1): AIR    0.00000 BE    0.00000 BE THICKNESS (MM):    0.00000 
SOFTWARE ZEROCORRECTION (DEG): OMEGA    0.00000 THETA    0.00000 KAPPA    0.00000 PHI    0.00000
MACHINE OFFSETS (STEPS): OMEGA          0 THETA          0 KAPPA          0 PHI          0
CCD DETECTOR KM4CCD/SAPPHIRE 
CHIP: n/a n/a (1044x1044) n/a 
TAPER:  (,),
    ZOOM 1.000000 PIXELSIZE IN 1X1 BINNING (MM)  0.17200
   - GAIN 1.00 (double-correlated-divide-by-2 gain)SETUP PATH: NONE
GEOMETRIC CORRECTION FILE : NONE 
FLAT FIELD CORRECTION FILE: NONE 
DETECTOR ROTATION (DEG): X1    0.00000 X2    0.00000 X3    0.00000
DETECTOR DISTANCE (MM):  129.90000, DETECTOR ZERO (PIX, 1X1 BINNING): X  528.34786 Y  510.57049
DETECTOR BINNING (PIX): X:   1 Y:   1
Outlier rejection type: X-rayRejection parameter rrp file setting (X-ray): KKM   0.0000 Blessing   6.0000Machine error rrp file setting:   0.0000

RUN    TYPE OF SCAN  START(DEG)   END(DEG)    # FRAMES    EXP(SEC)   OMEGA(DEG)  THETA(DEG)  KAPPA(DEG)   PHI(DEG) 
Run 1 Omega scan: (0.000 - 180.000,1800 frames, 0.800 sec, 0.100 deg) at th=0.000, ka=0.000,ph=0.000 (rot geo dd=129.900)
  1       OMEGA         0.00000   180.00000        1800      0.80000    n/a         0.00000     0.00000     0.00000  
Run 2 Omega scan: (0.000 - 180.000,1800 frames, 0.800 sec, 0.100 deg) at th=0.000, ka=20.000,ph=0.000 (rot geo dd=129.900)
  2       OMEGA         0.00000   180.00000        1800      0.80000    n/a         0.00000    20.00000     0.00000  
Run 3 Omega scan: (0.000 - 180.000,1800 frames, 0.800 sec, 0.100 deg) at th=0.000, ka=40.000,ph=0.000 (rot geo dd=129.900)
  3       OMEGA         0.00000   180.00000        1800      0.80000    n/a         0.00000    40.00000     0.00000  
Run 4 Omega scan: (0.000 - 180.000,1800 frames, 0.800 sec, 0.100 deg) at th=20.000, ka=0.000,ph=0.000 (rot geo dd=129.900)
  4       OMEGA         0.00000   180.00000        1800      0.80000    n/a        20.00000     0.00000     0.00000  
Run 5 Omega scan: (0.000 - 180.000,1800 frames, 0.800 sec, 0.100 deg) at th=20.000, ka=20.000,ph=0.000 (rot geo dd=129.900)
  5       OMEGA         0.00000   180.00000        1800      0.80000    n/a        20.00000    20.00000     0.00000  
Run 6 Omega scan: (0.000 - 180.000,1800 frames, 0.800 sec, 0.100 deg) at th=20.000, ka=40.000,ph=0.000 (rot geo dd=129.900)
  6       OMEGA         0.00000   180.00000        1800      0.80000    n/a        20.00000    40.00000     0.00000  
1 observations rejected with intensity <-3.0*sigma
PROFFIT INFO: signal sum: min=-389.0000 max=6841447.0000
PROFFIT INFO: signal sum lp corr: min=-3725.0825 max=4127733.9964
PROFFIT INFO: background sum: min=92.0000 max=13119.0000
PROFFIT INFO: background sum sig2: min=0.0000 max=2410.0000
PROFFIT INFO: num of signal pixels: min=27 max=1151
PROFFIT INFO: Inet: min=-5587.6240 max=6191601.5000
PROFFIT INFO: sig(Inet): min=28.7957 max=4271.5527
PROFFIT INFO: Inet/sig(Inet): min=-2.27 max=2300.69
 
I/Sigma    <   0       1       2       3       4       8      16      32      64     128     max
N(Refl)     5818   90794  127654  151194  168244  208888  244530  275014  297776  310492  318800
Percent      1.8    28.5    40.0    47.4    52.8    65.5    76.7    86.3    93.4    97.4   100.0 
 
Overlap statistics (higher percentage means higher overlapping)
Percent    frequency    relative
  0- 10       159401    100.00 (completely separated)
 10- 20            0      0.00
 20- 30            0      0.00
 30- 40            0      0.00
 40- 50            0      0.00
 50- 60            0      0.00
 60- 70            0      0.00
 70- 80            0      0.00
 80- 90            0      0.00
 90-100            0      0.00 (completely overlapped)
Overall       159401    100.00%
Overall                   0.00% overlapped pixels
 
All reflections intensity statistics
 
                                             mean            mean          %
       intensity               #              F2           F2/sig(F2)  >3*F2/sig(F2)
------------------------------------------------------------------------------------
   6191602-     42487         15940        141672.42         114.48     100.00
     42482-     20374         15940         29303.52          30.66     100.00
     20373-     11342         15940         15151.99          15.02     100.00
     11342-      7166         15940          9066.05           8.49     100.00
      7165-      4491         15940          5734.71           4.89      88.39
      4490-      2813         15940          3591.02           2.88      31.00
      2813-      1667         15940          2196.14           1.64       5.21
      1667-       912         15940          1265.54           0.90       0.93
       912-       385         15940           634.49           0.41       0.18
       385-     -5588         15940           144.00           0.10       0.04
------------------------------------------------------------------------------------
   6191602-     -5588        159400         20875.99          17.95      52.57
 
 
All reflections resolution statistics
 
                                             mean            mean          %
       resolution              #              F2           F2/sig(F2)  >3*F2/sig(F2)
------------------------------------------------------------------------------------
      6.14-      0.82         15940        119562.07         100.62       95.18
      0.82-      0.64         15940         31631.07          31.69       90.47
      0.64-      0.55         15940         19749.76          18.57       86.12
      0.55-      0.49         15940         12481.08          10.87       74.91
      0.49-      0.45         15940          8642.28           6.93       63.74
      0.46-      0.43         15940          6231.48           4.58       51.73
      0.43-      0.40         15940          4439.68           2.95       37.74
      0.40-      0.37         15940          3298.38           1.94       20.58
      0.37-      0.33         15940          1912.94           0.97        5.13
      0.34-      0.30         15940           811.14           0.34        0.15
------------------------------------------------------------------------------------
      6.14-      0.30        159400         20875.99          17.95       52.57
 
SCALE3 ABSPACK - A Rigaku Oxford Diffraction program (1.0.11,gui:1.0.7)
(C) 2005-2023 Rigaku Oxford Diffraction
Output file (*.dat):C:\Users\sms\Desktop\20221103\L-alanine_40K\ESPERANTO\221103_Lalanine8_50KeV_40KHe_06_0_absscale.dat
Started at Wed Sep 06 07:52:12 2023
Sorting 159400 observations
159400 observations in 6 runs
Run #  start #  end #  total #
    1       2    1797    1796
    2       2    1797    3592
    3       2    1797    5388
    4       3    1796    7182
    5       3    1797    8977
    6       2    1797   10773
Total number of frames 10773
Glued frame scales: 4 frame = 1 scale
159400 observations in 6 runs
Run #  start #  end #  total #
    1       0     449     450
    2       0     449     900
    3       0     449    1350
    4       0     449    1800
    5       0     449    2250
    6       0     449    2700
Total number of frames 2700
58720 observations >     7.00 F2/sig(F2)
58720 observations in 6 runs
Run #  start #  end #  total #
    1       0     449     450
    2       0     449     900
    3       0     449    1350
    4       0     449    1800
    5       0     449    2250
    6       0     449    2700
Total number of frames 2700
Removing 'redundancy=1' reflections
Average redundancy: 26.4 (Out of 58720 removed 75 = 58645, unique = 2223)
SCALE3 ABSPACK SYMMETRY INFORMATION
Using point Laue symmetry!
Flags: friedel mate:0; friedel mate on for non-centro:1
Laue group (Hermann Mauguin): 2/m2/m2/m
 
58645 observations in 6 runs
Run #  start #  end #  total #
    1       0     449     450
    2       0     449     900
    3       0     449    1350
    4       0     449    1800
    5       0     449    2250
    6       0     449    2700
Total number of frames 2700
2223 unique data precomputed (should be 2223)
2223 unique data with 58645 observations
Combined refinement in use
Rint:    0.08505
Frame scaling turned off
SCALE3 ERROR: No parameters to be refined!
Can't fit requested scale/empirical absorption model (pTmpToScale3AbspackHKL)

******************************************************************************
*                 E R R O R   M O D E L   C A L C U L A T I O N              *
******************************************************************************

Input file: C:\Users\sms\Desktop\20221103\L-alanine_40K\ESPERANTO\221103_Lalanine8_50KeV_40KHe_06_0.tmp
Laue: 4, Friedel: 0
Min/max for: run:1/6 frame:3/1798
159400 reflections read from tmp file
13812 reflections are rejected (13042 as outliers, 770 as groups of 1 refl)

Redundancy:             1      2      3      4      5      6      7      8      9     10+
Number of groups:       0    952   1032   1237   1300   1880    558    648    623   6905

Initial Chi^2=   0.65585
Cycle 1, Chi^2=   0.98205
Current error model SIG(F2)^2 =   0.52*(I_RAW + I_BACK)+(0.09334*<F2>)^2
Cycle 2, Chi^2=   0.99680
Current error model SIG(F2)^2 =   0.47*(I_RAW + I_BACK)+(0.09749*<F2>)^2
Cycle 3, Chi^2=   0.99895
Current error model SIG(F2)^2 =   0.45*(I_RAW + I_BACK)+(0.09948*<F2>)^2
Cycle 4, Chi^2=   0.99963
Current error model SIG(F2)^2 =   0.44*(I_RAW + I_BACK)+(0.10031*<F2>)^2
Cycle 5, Chi^2=   0.99986
Current error model SIG(F2)^2 =   0.44*(I_RAW + I_BACK)+(0.10064*<F2>)^2
Cycle 6, Chi^2=   0.99995
Current error model SIG(F2)^2 =   0.44*(I_RAW + I_BACK)+(0.10078*<F2>)^2
Final Chi^2=   0.99995
Final error model SIG(F2)^2 =   0.44*(I_RAW + I_BACK)+(0.10078*<F2>)^2
*************************************************
All reflections intensity statistics
 
                                             mean            mean          %
       intensity               #              F2           F2/sig(F2)  >3*F2/sig(F2)
------------------------------------------------------------------------------------
   6191602-     42487         15940        141672.42          10.28     100.00
     42482-     20374         15940         29303.52          10.11     100.00
     20373-     11342         15940         15151.99           9.94     100.00
     11342-      7166         15940          9066.05           9.70     100.00
      7165-      4491         15940          5734.71           9.13      99.99
      4490-      2813         15940          3591.02           8.22      99.99
      2813-      1667         15940          2196.14           6.86      99.92
      1667-       912         15940          1265.54           5.00      98.66
       912-       385         15940           634.49           2.87      37.84
       385-     -5588         15940           144.00           0.74       1.04
------------------------------------------------------------------------------------
   6191602-     -5588        159400         20875.99           7.29      83.74
 
 
All reflections resolution statistics
 
                                             mean            mean          %
       resolution              #              F2           F2/sig(F2)  >3*F2/sig(F2)
------------------------------------------------------------------------------------
      6.14-      0.82         15940        119562.07           9.63       98.24
      0.82-      0.64         15940         31631.07           9.43       97.10
      0.64-      0.55         15940         19749.76           9.23       97.35
      0.55-      0.49         15940         12481.08           8.79       95.06
      0.49-      0.45         15940          8642.28           8.13       90.82
      0.46-      0.43         15940          6231.48           7.65       91.10
      0.43-      0.40         15940          4439.68           6.96       87.64
      0.40-      0.37         15940          3298.38           6.07       81.11
      0.37-      0.33         15940          1912.94           4.56       66.14
      0.34-      0.30         15940           811.14           2.40       32.87
------------------------------------------------------------------------------------
      6.14-      0.30        159400         20875.99           7.29       83.74
 
 
All reflections cumulative resolution statistics
 
                                             mean            mean          %
       resolution              #              F2           F2/sig(F2)  >3*F2/sig(F2)
------------------------------------------------------------------------------------
      6.14-      0.82         15940        119562.07           9.63       98.24
      6.14-      0.64         31880         75596.57           9.53       97.67
      6.14-      0.55         47820         56980.97           9.43       97.56
      6.14-      0.49         63760         45855.99           9.27       96.94
      6.14-      0.45         79700         38413.25           9.05       95.71
      6.14-      0.43         95640         33049.62           8.81       94.95
      6.14-      0.40        111580         28962.49           8.55       93.90
      6.14-      0.37        127520         25754.47           8.24       92.30
      6.14-      0.33        143460         23105.41           7.83       89.40
      6.14-      0.30        159400         20875.99           7.29       83.74
------------------------------------------------------------------------------------
      6.14-      0.30        159400         20875.99           7.29       83.74
 
Scale applied to data: s=0.161509 (maximum obs:6191601.500,used system gain:1.0)!

Without outlier rejection...
Rint      0.085; Rsigma      0.104:  data 159400  -> merged 15910
With outlier rejection (X-ray)...
Rint      0.083; Rsigma      0.104:  data 158892  -> merged 15910
With outlier rejection (X-ray)...
Rejected total: 508, method kkm 457, method Blessing 51

Completeness
direct cell (a, b, c) = (5.799, 5.941, 12.281), (alpha, beta, gamma) = (90.000, 90.000, 90.000)
wavelength: 0.247800
dmin, dmax value (Ang): 0.299935, 6.140744


Completeness
direct cell (a, b, c) = (5.799, 5.941, 12.281), (alpha, beta, gamma) = (90.000, 90.000, 90.000)
wavelength: 0.247800
dmin, dmax value (Ang): 0.299935, 6.140744

		******************************************************************
		* GRAL PLUGIN          	 started at Wed Sep 06 07:52:07 2023     *
		*          version 2.4. 1                                        *
		******************************************************************


		42.101a 64-bit (release 31-08-2023),compiled Aug 31 2023,21:40:33


Original cell in Angstroms and degrees: 

   5.799517   5.940688  12.280804  89.9847  90.0003  89.9768 

  159192 Reflections read from file 221103_Lalanine8_50KeV_40KHe_06_0.hkl; mean (I/sigma) =    7.35


Lattice exceptions:  P      A      B      C      I      F     Obv    Rev    All
          


N (total) =           0  79541  79614  79607  79649 119381 106243 106047 159192


N (int>3sigma) =      0  66571  66936  66905  66803 100206  89279  88949 133705


Mean intensity =    0.0   34.2   29.1   34.1   34.9   32.4   34.0   34.0   33.8


Mean int/sigma =    0.0    7.3    7.4    7.3    7.3    7.3    7.4    7.3    7.3

Lattice type: P chosen          Volume:       423.11

-------------------------------------------------------------------------------

DETERMINATION OF REDUCED (NIGGLI) CELL

Transformation from original cell (HKLF-matrix):
   -1.0000  0.0000  0.0000    0.0000  1.0000  0.0000    0.0000  0.0000 -1.0000

Unitcell:       5.800    5.941   12.281   90.02   90.00   90.02 

Niggli form:     a.a =    33.634      b.b =    35.292      c.c =   150.818
                 b.c =    -0.019      a.c =    -0.000      a.b =    -0.014 

-------------------------------------------------------------------------------

SEARCH FOR HIGHER METRIC SYMMETRY

------------------------------------------------------------------------------
Option: [32]  err=   0.024  ORTHORHOMBIC P-lattice R(int) = 0.085 [150237] Vol =    423.1
Cell:    5.800   5.941  12.281   90.02   90.00   90.02    Volume:       423.11
Matrix:-1.0000  0.0000  0.0000  0.0000  1.0000  0.0000  0.0000  0.0000 -1.0000
------------------------------------------------------------------------------
Option: [33]  err=   0.024    MONOCLINIC P-lattice R(int) = 0.083 [143292] Vol =    423.1
Cell:    5.800   5.941  12.281   90.02   90.00   90.02    Volume:       423.11
Matrix:-1.0000  0.0000  0.0000  0.0000  1.0000  0.0000  0.0000  0.0000 -1.0000
------------------------------------------------------------------------------
Option: [34]  err=   0.019    MONOCLINIC P-lattice R(int) = 0.084 [142609] Vol =    423.1
Cell:    5.800  12.281   5.941   90.02   90.02   90.00    Volume:       423.11
Matrix: 1.0000  0.0000  0.0000  0.0000  0.0000  1.0000  0.0000 -1.0000  0.0000
------------------------------------------------------------------------------
Option: [35]  err=   0.014    MONOCLINIC P-lattice R(int) = 0.084 [142264] Vol =    423.1
Cell:    5.941   5.800  12.281   90.00   90.02   90.02    Volume:       423.11
Matrix: 0.0000 -1.0000  0.0000  1.0000  0.0000  0.0000  0.0000  0.0000  1.0000
------------------------------------------------------------------------------
Option: [44]  err=   0.000     TRICLINIC P-lattice R(int) = 0.082 [129158] Vol =    423.1
Cell:    5.800   5.941  12.281   90.02   90.00   90.02    Volume:       423.11
Matrix:-1.0000  0.0000  0.0000  0.0000  1.0000  0.0000  0.0000  0.0000 -1.0000

Option [32] selected

-------------------------------------------------------------------------------

SPACE GROUP DETERMINATION


Lattice exceptions:  P      A      B      C      I      F     Obv    Rev    All
          


N (total) =           0  79541  79614  79607  79649 119381 106164 106155 159192


N (int>3sigma) =      0  66571  66936  66905  66803 100206  89222  89031 133705


Mean intensity =    0.0   34.2   29.1   34.1   34.9   32.4   33.9   33.9   33.8


Mean int/sigma =    0.0    7.3    7.4    7.3    7.3    7.3    7.3    7.3    7.3


Crystal system ORTHORHOMBIC and Lattice type P selected

Mean |E*E-1| = 0.717 [expected .968 centrosym and .736 non-centrosym]

 Systematic absence exceptions:
        21--   b--   c--   n--  -21-   -a-   -c-   -n-  --21   --a   --b   --n


 N        64  3713  3734  3781    62  3181  3154  3191   144  1810  1773  1791
 N I>3s    0  2782  2681  2683     0  2628  2523  2503     0  1471  1377  1372
 <I>     0.1  84.3  46.4  86.5   0.0  68.8  55.5  62.6   0.0  41.3 109.0  97.2
 <I/s>   0.5   6.6   6.4   6.3   0.1   7.5   7.3   7.2   0.2   7.4   6.9   6.8


  Space Group           No.   C/A   En.   O.A.  Pie.  Pyr.   CCDC    ICSD    R(int)   N(eq)

  P2(1)2(1)2(1) (abc )    19     A     Y     Y     Y     N    20117     573    0.084   143052

 P2(1)2(1)2(1)		 222		 Orthorhombic

  (1)  x, y, z                            (2) -x+1/2,-y, z+1/2 
  (3) -x, y+1/2,-z+1/2                    (4)  x+1/2,-y+1/2,-z 
   
Chemical formula: C3 H7 N O2; Z=4.0 (Not implemented wavelength type, re-run Gral gui)
   
EXPORTING .INS FILE

TITL 221103_Lalanine8_50KeV_40KHe_06_0 in P2(1)2(1)2(1) 
REM P2(1)2(1)2(1) (#19 in standard setting)
CELL 0.24780   5.799517   5.940688  12.280804  90.0153  90.0003  90.0232
ZERR    4.00   0.000100   0.000073   0.000164   0.0010   0.0012   0.0012
LATT -1
SYMM -x+1/2,-y, z+1/2 
SYMM -x, y+1/2,-z+1/2 
SYMM  x+1/2,-y+1/2,-z 
SFAC C H N O
UNIT 12.00 28.00 4.00 8.00
TREF
HKLF 4
END

Due to the lattice reduction and/or space group transformation(s) a new hkl and p4p file will be output!
The orignal files are backed up as *.p4pgral and *.hklgral!
Back-up copy of original file: C:\Users\sms\Desktop\20221103\L-alanine_40K\ESPERANTO\221103_Lalanine8_50KeV_40KHe_06_0.p4pgral!
Back-up copy of original file: C:\Users\sms\Desktop\20221103\L-alanine_40K\ESPERANTO\221103_Lalanine8_50KeV_40KHe_06_0.hklgral!

 
Note: The Rint, Rsigma and RsigmaB values are computed for redundant data only!
	Mean F2 and F2/sig(F2) are given for all measured values!
Note: The RsigmaA values are computed for all measured values!

Help: For more information about computations of rint and rsigma please look into Crysalis help: 
 file:__#HELP_DTheoryAlgorithm_DataReductionOutput.html
 

Statistics vs intensity - point group symmetry: P222
                       #        #        #      average    mean      mean        
          intensity measured   kept    unique  redundancy   F2     F2/sig(F2)   Rint   Rsigma
---------------------------------------------------------------------------------------------
   5160165-    23650    28374    28315     1591   17.8     93359.58    10.10    0.080    0.098
     23649-     9736    24673    24601     1591   15.5     15216.29     9.89    0.084    0.103
      9736-     5320    20930    20844     1591   13.1      7361.93     9.46    0.091    0.111
      5319-     3210    17469    17379     1591   10.9      4194.58     8.63    0.101    0.122
      3208-     2018    14685    14621     1591    9.2      2592.04     7.38    0.116    0.137
      2017-     1287    12836    12796     1591    8.0      1638.19     5.94    0.140    0.165
      1287-      824    10945    10904     1591    6.9      1050.51     4.41    0.177    0.211
       823-      489    10229    10203     1591    6.4       654.13     2.94    0.248    0.295
       489-      226     9550     9536     1591    6.0       353.11     1.65    0.393    0.473
       226-     -590     9709     9693     1591    6.1       107.24     0.54    0.746    1.266
-------------------------------------------------------------------------------------------
   5160165-     -590   159400   158892    15910   10.0     20929.68     7.30    0.083    0.105
 

Statistics vs resolution - point group symmetry: P222
resolu-      #        #        #               average    mean      mean          
tion(A)   measured   kept    unique           redundancy   F2     F2/sig(F2)   Rint   Rsigma   RsigmaA
------------------------------------------------------------------------------------------------------
 inf-0.66    30104    30055     1592            18.9     78665.52     9.57    0.080    0.098     0.100
0.66-0.52    25296    25232     1591            15.9     18563.39     9.10    0.081    0.100     0.101
0.52-0.45    24892    24799     1591            15.6      9339.74     8.36    0.088    0.109     0.105
0.45-0.41    24106    24026     1591            15.1      5663.01     7.46    0.095    0.118     0.114
0.41-0.38    16584    16529     1592            10.4      3751.41     6.49    0.105    0.126     0.128
0.38-0.36    11944    11897     1591             7.5      2707.04     5.46    0.122    0.141     0.148
0.36-0.34     8382     8326     1592             5.2      1801.94     4.42    0.143    0.160     0.189
0.34-0.33     5638     5608     1591             3.5      1234.39     3.27    0.163    0.177     0.257
0.33-0.31     6184     6173     1591             3.9       786.09     2.38    0.225    0.249     0.370
0.31-0.30     6270     6247     1588             3.9       673.63     2.11    0.254    0.283     0.423
------------------------------------------------------------------------------------------------------
 inf-0.30   159400   158892    15910            10.0     20929.68     7.30    0.083    0.105     0.104
 inf-0.80    17165    17157      884            19.4    113812.46     9.61    0.081    0.098     0.100
 

Statistics vs resolution (taking redundancy into account) - point group symmetry: P222
resolu-      #        #        #       %       average    mean      mean          
tion(A)    kept     theory   unique complete  redundancy   F2     F2/sig(F2)   Rint  RsigmaB
--------------------------------------------------------------------------------------------
 inf-0.66    30055     1593     1592   99.9     18.9     78665.52    42.11    0.080    0.024
0.66-0.52    25232     1591     1591  100.0     15.9     18563.39    36.85    0.081    0.026
0.52-0.45    24799     1591     1591  100.0     15.6      9339.74    33.33    0.088    0.027
0.45-0.41    24026     1591     1591  100.0     15.1      5663.01    29.41    0.095    0.030
0.41-0.38    16529     1592     1592  100.0     10.4      3751.41    21.84    0.105    0.042
0.38-0.36    11897     1593     1591   99.9      7.5      2707.04    15.76    0.122    0.058
0.36-0.34     8326     1642     1592   97.0      5.2      1801.94    10.94    0.143    0.087
0.34-0.33     5608     1702     1591   93.5      3.5      1234.39     6.54    0.163    0.137
0.33-0.31     6173     1753     1591   90.8      3.9       786.09     4.97    0.225    0.188
0.31-0.30     6247     1828     1588   86.9      3.9       673.63     4.45    0.254    0.217
--------------------------------------------------------------------------------------------
 inf-0.30   158892    16476    15910   96.6     10.0     20929.68    28.09    0.083    0.030
 inf-0.80    17157      885      884   99.9     19.4    113812.46    42.94    0.081    0.024
 

Statistics vs resolution (taking redundancy into account) - Laue group (anomalous pairs merged): Pmmm
resolu-      #        #        #       %       average    mean      mean          
tion(A)    kept     theory   unique complete  redundancy   F2     F2/sig(F2)   Rint  RsigmaB
--------------------------------------------------------------------------------------------
 inf-0.67    28063      896      895   99.9     31.4     82332.56    56.02    0.081    0.021
0.67-0.53    25548      895      895  100.0     28.5     19491.56    50.50    0.082    0.020
0.53-0.46    25355      895      895  100.0     28.3      9783.56    45.35    0.088    0.020
0.46-0.41    24790      895      895  100.0     27.7      5725.50    40.42    0.095    0.023
0.41-0.38    17142      895      895  100.0     19.2      3796.73    30.04    0.106    0.032
0.38-0.36    12264      895      895  100.0     13.7      2641.78    21.29    0.127    0.044
0.36-0.34     8167      901      895   99.3      9.1      1749.47    14.22    0.151    0.072
0.34-0.32     5581      898      895   99.7      6.2      1193.17     8.43    0.177    0.112
0.32-0.31     5964      914      895   97.9      6.7       778.63     6.49    0.238    0.152
0.31-0.30     6018      934      900   96.4      6.7       667.77     5.73    0.269    0.171
--------------------------------------------------------------------------------------------
 inf-0.30   158892     9018     8955   99.3     17.7     20929.68    37.93    0.084    0.025
 inf-0.80    17157      553      552   99.8     31.1    113812.46    56.59    0.081    0.021
