# Supplementary material for: Accurate temperature dependence of structure factors of l-alanine and taurine for quantum crystallography
Source: IUCrJ. 2025 Apr 24;12(Pt 3):384–92. doi: 10.1107/S2052252525002647 (PMC12044860; doi:10.1107/S2052252525002647)
Supplement: Supplementary file 11 [file m-12-00384-sup11.txt]

DC PROFFIT - Profile-fitting data reduction algorithm (42.101a 64-bit (release 31-08-2023),compiled Aug 31 2023,21:40:55)
DC PROFFIT - Started at Fri Nov 24 09:56:55 2023
Experiment file name: C:\Users\sms\Desktop\20221103\L-alanine_100K\ESPERANTO\220426_Lalanine_50KeV_04_0
Output file name: C:\Users\sms\Desktop\20221103\L-alanine_100K\ESPERANTO\220426_Lalanine_50KeV_04_0
Data reduction with user settings (from the wizard)
Lattice type P selected
Background parameters (old style):      150      150 LONG follow:0
Per-frame model refinement: OFF
Instrument model dd at start: 130.25 mm
Single frame average background scaling: OFF
Single wavelength only: ON 
General average background pars: Re=150, Fr=150
Smart background: ON (window = 5, saving frames = 0, visualize frames = 1)
Background computed as FLOAT type: ON
Use 3D profile fitting: ON
Adjust masks according to prediction uncertainty (for high angle data): OFF
Follow profile size changes with incidence angle: ON
Reject reflections with bad profiles: OFF
Consider reflection spot drift along diffraction vector: OFF
Overflow threshold: 1000000 
Overflow marker: -9999999 
Not used frames (Frames selector): 0 
Use JETSHADOW for masking shadowed areas: OFF
Skip model refinement
Camera read noise override for background estimation in use: RMS=  1.0
Space group determination with Gral
Laue symmetry par settings: mmm (Friedel:1)
  0 Extinction conditions:

PROFFITPEAK - Precise peak table update based on 3D profile analysis (2005-2023)
PROFFITPEAK - Started at Fri Nov 24 09:56:56 2023
Experiment file name: C:\Users\sms\Desktop\20221103\L-alanine_100K\ESPERANTO\220426_Lalanine_50KeV_04_0
Maximum reflection width (in deg): 2.00
I/sigma threshold: 7.00

Lattice type P used

*** 3D peak analysis started - run 1 ***
Run 1 Omega scan: (0.000 - 180.000,1800 frames, 0.800 sec, 0.100 deg) at th=0.000, ka=0.000,ph=0.000 (rot geo dd=130.250)
CCD reject setup (C:\Users\sms\Desktop\20221103\L-alanine_100K\ESPERANTO\220426_Lalanine_50KeV_04_0.ccd): valid corners=0 polygons=8
CCD reject setup:
Corner(s): 
Polygon 1: (-1,-1), (-1,32), (1044,32), (1044,-1), 
Polygon 2: (-1,518), (-1,526), (1044,526), (1044,518), 
Polygon 3: (-1,1012), (-1,1044), (1044,1044), (1044,1012), 
Polygon 4: (-1,-1), (-1,1044), (1,1044), (1,-1), 
Polygon 5: (195,-1), (195,1044), (213,1044), (213,-1), 
Polygon 6: (407,-1), (407,1044), (425,1044), (425,-1), 
Polygon 7: (619,-1), (619,1044), (637,1044), (637,-1), 
Polygon 8: (831,-1), (831,1044), (849,1044), (849,-1), 
665 of 3390 peaks identified as outliers and rejected
2725 peaks stored in the peak table
2725 peaks saved into the C:\Users\sms\Desktop\20221103\L-alanine_100K\ESPERANTO\tmp\220426_Lalanine_50KeV_04_0_proffitpeak_1.tabbin file
2725 profiles saved into the file C:\Users\sms\Desktop\20221103\L-alanine_100K\ESPERANTO\tmp\220426_Lalanine_50KeV_04_0_1.inc

Profile size analysis (per resolution)
              |         Average profile size - assuming Gaussian shape (in degrees)            |
  Resolution  |  # of peaks  |   sig_e1 (stddev)   |   sig_e2 (stddev)   |   sig_e3 (stddev)   |
 ------------ | ------------ | ------------------- | ------------------- | ------------------- |
  5.34- 0.92  |       273    |    0.198 ( 0.062)   |    0.176 ( 0.050)   |    0.422 ( 0.113)   |
  0.92- 0.77  |       273    |    0.204 ( 0.058)   |    0.191 ( 0.048)   |    0.422 ( 0.114)   |
  0.77- 0.68  |       273    |    0.207 ( 0.062)   |    0.193 ( 0.057)   |    0.438 ( 0.176)   |
  0.68- 0.60  |       273    |    0.231 ( 0.085)   |    0.208 ( 0.073)   |    0.455 ( 0.238)   |
  0.60- 0.54  |       273    |    0.236 ( 0.098)   |    0.209 ( 0.082)   |    0.474 ( 0.241)   |
  0.54- 0.50  |       273    |    0.272 ( 0.131)   |    0.227 ( 0.092)   |    0.555 ( 0.314)   |
  0.50- 0.47  |       273    |    0.291 ( 0.145)   |    0.245 ( 0.109)   |    0.617 ( 0.376)   |
  0.47- 0.44  |       273    |    0.323 ( 0.154)   |    0.255 ( 0.119)   |    0.664 ( 0.357)   |
  0.44- 0.41  |       273    |    0.333 ( 0.162)   |    0.263 ( 0.123)   |    0.772 ( 0.425)   |
  0.41- 0.34  |       268    |    0.392 ( 0.174)   |    0.263 ( 0.125)   |    0.772 ( 0.468)   |
 ------------ | ------------ | ------------------- | ------------------- | ------------------- |
  5.34- 0.34  |      2725    |    0.268 ( 0.136)   |    0.223 ( 0.097)   |    0.559 ( 0.333)   |

Optimal grid size for profile fitting: 5 x 5

*** 3D peak analysis started - run 2 ***
Run 2 Omega scan: (0.000 - 180.000,1800 frames, 0.800 sec, 0.100 deg) at th=0.000, ka=20.000,ph=0.000 (rot geo dd=130.250)
CCD reject setup (C:\Users\sms\Desktop\20221103\L-alanine_100K\ESPERANTO\220426_Lalanine_50KeV_04_0.ccd): valid corners=0 polygons=8
CCD reject setup:
Corner(s): 
Polygon 1: (-1,-1), (-1,32), (1044,32), (1044,-1), 
Polygon 2: (-1,518), (-1,526), (1044,526), (1044,518), 
Polygon 3: (-1,1012), (-1,1044), (1044,1044), (1044,1012), 
Polygon 4: (-1,-1), (-1,1044), (1,1044), (1,-1), 
Polygon 5: (195,-1), (195,1044), (213,1044), (213,-1), 
Polygon 6: (407,-1), (407,1044), (425,1044), (425,-1), 
Polygon 7: (619,-1), (619,1044), (637,1044), (637,-1), 
Polygon 8: (831,-1), (831,1044), (849,1044), (849,-1), 
574 of 2965 peaks identified as outliers and rejected
2391 peaks stored in the peak table
2391 peaks saved into the C:\Users\sms\Desktop\20221103\L-alanine_100K\ESPERANTO\tmp\220426_Lalanine_50KeV_04_0_proffitpeak_2.tabbin file
2391 profiles saved into the file C:\Users\sms\Desktop\20221103\L-alanine_100K\ESPERANTO\tmp\220426_Lalanine_50KeV_04_0_2.inc

Profile size analysis (per resolution)
              |         Average profile size - assuming Gaussian shape (in degrees)            |
  Resolution  |  # of peaks  |   sig_e1 (stddev)   |   sig_e2 (stddev)   |   sig_e3 (stddev)   |
 ------------ | ------------ | ------------------- | ------------------- | ------------------- |
  3.95- 0.93  |       239    |    0.191 ( 0.051)   |    0.167 ( 0.055)   |    0.420 ( 0.113)   |
  0.93- 0.79  |       239    |    0.200 ( 0.046)   |    0.189 ( 0.054)   |    0.407 ( 0.092)   |
  0.79- 0.69  |       239    |    0.207 ( 0.064)   |    0.192 ( 0.056)   |    0.447 ( 0.171)   |
  0.69- 0.61  |       239    |    0.214 ( 0.068)   |    0.204 ( 0.064)   |    0.429 ( 0.170)   |
  0.61- 0.55  |       239    |    0.229 ( 0.087)   |    0.206 ( 0.065)   |    0.444 ( 0.191)   |
  0.55- 0.51  |       239    |    0.241 ( 0.100)   |    0.213 ( 0.083)   |    0.526 ( 0.295)   |
  0.51- 0.47  |       239    |    0.259 ( 0.104)   |    0.235 ( 0.106)   |    0.573 ( 0.332)   |
  0.47- 0.44  |       239    |    0.296 ( 0.117)   |    0.255 ( 0.111)   |    0.639 ( 0.355)   |
  0.44- 0.41  |       239    |    0.284 ( 0.122)   |    0.257 ( 0.136)   |    0.713 ( 0.447)   |
  0.41- 0.34  |       240    |    0.296 ( 0.140)   |    0.269 ( 0.132)   |    0.716 ( 0.426)   |
 ------------ | ------------ | ------------------- | ------------------- | ------------------- |
  3.95- 0.34  |      2391    |    0.242 ( 0.102)   |    0.219 ( 0.097)   |    0.532 ( 0.309)   |

Optimal grid size for profile fitting: 5 x 5

*** 3D peak analysis started - run 3 ***
Run 3 Omega scan: (0.000 - 180.000,1800 frames, 0.800 sec, 0.100 deg) at th=0.000, ka=40.000,ph=0.000 (rot geo dd=130.250)
CCD reject setup (C:\Users\sms\Desktop\20221103\L-alanine_100K\ESPERANTO\220426_Lalanine_50KeV_04_0.ccd): valid corners=0 polygons=8
CCD reject setup:
Corner(s): 
Polygon 1: (-1,-1), (-1,32), (1044,32), (1044,-1), 
Polygon 2: (-1,518), (-1,526), (1044,526), (1044,518), 
Polygon 3: (-1,1012), (-1,1044), (1044,1044), (1044,1012), 
Polygon 4: (-1,-1), (-1,1044), (1,1044), (1,-1), 
Polygon 5: (195,-1), (195,1044), (213,1044), (213,-1), 
Polygon 6: (407,-1), (407,1044), (425,1044), (425,-1), 
Polygon 7: (619,-1), (619,1044), (637,1044), (637,-1), 
Polygon 8: (831,-1), (831,1044), (849,1044), (849,-1), 
616 of 3166 peaks identified as outliers and rejected
2550 peaks stored in the peak table
2550 peaks saved into the C:\Users\sms\Desktop\20221103\L-alanine_100K\ESPERANTO\tmp\220426_Lalanine_50KeV_04_0_proffitpeak_3.tabbin file
2550 profiles saved into the file C:\Users\sms\Desktop\20221103\L-alanine_100K\ESPERANTO\tmp\220426_Lalanine_50KeV_04_0_3.inc

Profile size analysis (per resolution)
              |         Average profile size - assuming Gaussian shape (in degrees)            |
  Resolution  |  # of peaks  |   sig_e1 (stddev)   |   sig_e2 (stddev)   |   sig_e3 (stddev)   |
 ------------ | ------------ | ------------------- | ------------------- | ------------------- |
  5.23- 0.94  |       255    |    0.191 ( 0.049)   |    0.164 ( 0.053)   |    0.397 ( 0.107)   |
  0.94- 0.79  |       255    |    0.199 ( 0.045)   |    0.191 ( 0.051)   |    0.392 ( 0.071)   |
  0.79- 0.69  |       255    |    0.211 ( 0.051)   |    0.193 ( 0.048)   |    0.395 ( 0.140)   |
  0.69- 0.60  |       255    |    0.220 ( 0.076)   |    0.204 ( 0.061)   |    0.424 ( 0.185)   |
  0.60- 0.54  |       255    |    0.227 ( 0.076)   |    0.203 ( 0.069)   |    0.431 ( 0.192)   |
  0.54- 0.50  |       255    |    0.250 ( 0.094)   |    0.221 ( 0.084)   |    0.492 ( 0.242)   |
  0.50- 0.47  |       255    |    0.266 ( 0.107)   |    0.241 ( 0.105)   |    0.554 ( 0.314)   |
  0.47- 0.44  |       255    |    0.259 ( 0.108)   |    0.254 ( 0.121)   |    0.591 ( 0.339)   |
  0.44- 0.41  |       255    |    0.287 ( 0.123)   |    0.254 ( 0.116)   |    0.577 ( 0.330)   |
  0.41- 0.35  |       255    |    0.289 ( 0.124)   |    0.269 ( 0.132)   |    0.616 ( 0.349)   |
 ------------ | ------------ | ------------------- | ------------------- | ------------------- |
  5.23- 0.35  |      2550    |    0.240 ( 0.096)   |    0.219 ( 0.095)   |    0.487 ( 0.261)   |

Optimal grid size for profile fitting: 5 x 5

*** 3D peak analysis started - run 4 ***
Run 4 Omega scan: (0.000 - 180.000,1800 frames, 0.800 sec, 0.100 deg) at th=20.000, ka=0.000,ph=0.000 (rot geo dd=130.250)
CCD reject setup (C:\Users\sms\Desktop\20221103\L-alanine_100K\ESPERANTO\220426_Lalanine_50KeV_04_0.ccd): valid corners=0 polygons=8
CCD reject setup:
Corner(s): 
Polygon 1: (-1,-1), (-1,32), (1044,32), (1044,-1), 
Polygon 2: (-1,518), (-1,526), (1044,526), (1044,518), 
Polygon 3: (-1,1012), (-1,1044), (1044,1044), (1044,1012), 
Polygon 4: (-1,-1), (-1,1044), (1,1044), (1,-1), 
Polygon 5: (195,-1), (195,1044), (213,1044), (213,-1), 
Polygon 6: (407,-1), (407,1044), (425,1044), (425,-1), 
Polygon 7: (619,-1), (619,1044), (637,1044), (637,-1), 
Polygon 8: (831,-1), (831,1044), (849,1044), (849,-1), 
313 of 1474 peaks identified as outliers and rejected
1161 peaks stored in the peak table
1161 peaks saved into the C:\Users\sms\Desktop\20221103\L-alanine_100K\ESPERANTO\tmp\220426_Lalanine_50KeV_04_0_proffitpeak_4.tabbin file
1161 profiles saved into the file C:\Users\sms\Desktop\20221103\L-alanine_100K\ESPERANTO\tmp\220426_Lalanine_50KeV_04_0_4.inc

Profile size analysis (per resolution)
              |         Average profile size - assuming Gaussian shape (in degrees)            |
  Resolution  |  # of peaks  |   sig_e1 (stddev)   |   sig_e2 (stddev)   |   sig_e3 (stddev)   |
 ------------ | ------------ | ------------------- | ------------------- | ------------------- |
  3.42- 1.01  |       116    |    0.188 ( 0.037)   |    0.171 ( 0.036)   |    0.396 ( 0.075)   |
  1.01- 0.81  |       116    |    0.211 ( 0.063)   |    0.179 ( 0.071)   |    0.422 ( 0.168)   |
  0.81- 0.70  |       116    |    0.215 ( 0.056)   |    0.176 ( 0.061)   |    0.454 ( 0.210)   |
  0.69- 0.62  |       116    |    0.272 ( 0.141)   |    0.192 ( 0.083)   |    0.450 ( 0.165)   |
  0.62- 0.56  |       116    |    0.282 ( 0.137)   |    0.230 ( 0.125)   |    0.547 ( 0.290)   |
  0.56- 0.49  |       116    |    0.333 ( 0.165)   |    0.256 ( 0.159)   |    0.662 ( 0.418)   |
  0.48- 0.44  |       116    |    0.434 ( 0.228)   |    0.298 ( 0.175)   |    0.886 ( 0.550)   |
  0.44- 0.40  |       116    |    0.460 ( 0.239)   |    0.331 ( 0.189)   |    0.973 ( 0.575)   |
  0.40- 0.37  |       116    |    0.533 ( 0.267)   |    0.340 ( 0.207)   |    1.126 ( 0.577)   |
  0.37- 0.34  |       117    |    0.515 ( 0.255)   |    0.377 ( 0.224)   |    1.226 ( 0.595)   |
 ------------ | ------------ | ------------------- | ------------------- | ------------------- |
  3.42- 0.34  |      1161    |    0.344 ( 0.218)   |    0.255 ( 0.165)   |    0.715 ( 0.507)   |

Optimal grid size for profile fitting: 5 x 5

*** 3D peak analysis started - run 5 ***
Run 5 Omega scan: (0.000 - 180.000,1800 frames, 0.800 sec, 0.100 deg) at th=20.000, ka=20.000,ph=0.000 (rot geo dd=130.250)
CCD reject setup (C:\Users\sms\Desktop\20221103\L-alanine_100K\ESPERANTO\220426_Lalanine_50KeV_04_0.ccd): valid corners=0 polygons=8
CCD reject setup:
Corner(s): 
Polygon 1: (-1,-1), (-1,32), (1044,32), (1044,-1), 
Polygon 2: (-1,518), (-1,526), (1044,526), (1044,518), 
Polygon 3: (-1,1012), (-1,1044), (1044,1044), (1044,1012), 
Polygon 4: (-1,-1), (-1,1044), (1,1044), (1,-1), 
Polygon 5: (195,-1), (195,1044), (213,1044), (213,-1), 
Polygon 6: (407,-1), (407,1044), (425,1044), (425,-1), 
Polygon 7: (619,-1), (619,1044), (637,1044), (637,-1), 
Polygon 8: (831,-1), (831,1044), (849,1044), (849,-1), 
333 of 1602 peaks identified as outliers and rejected
1269 peaks stored in the peak table
1269 peaks saved into the C:\Users\sms\Desktop\20221103\L-alanine_100K\ESPERANTO\tmp\220426_Lalanine_50KeV_04_0_proffitpeak_5.tabbin file
1269 profiles saved into the file C:\Users\sms\Desktop\20221103\L-alanine_100K\ESPERANTO\tmp\220426_Lalanine_50KeV_04_0_5.inc

Profile size analysis (per resolution)
              |         Average profile size - assuming Gaussian shape (in degrees)            |
  Resolution  |  # of peaks  |   sig_e1 (stddev)   |   sig_e2 (stddev)   |   sig_e3 (stddev)   |
 ------------ | ------------ | ------------------- | ------------------- | ------------------- |
  3.35- 1.06  |       127    |    0.186 ( 0.052)   |    0.174 ( 0.051)   |    0.442 ( 0.188)   |
  1.06- 0.84  |       127    |    0.207 ( 0.071)   |    0.178 ( 0.080)   |    0.403 ( 0.086)   |
  0.84- 0.72  |       127    |    0.237 ( 0.094)   |    0.171 ( 0.045)   |    0.429 ( 0.167)   |
  0.72- 0.63  |       127    |    0.256 ( 0.092)   |    0.186 ( 0.069)   |    0.468 ( 0.243)   |
  0.63- 0.56  |       127    |    0.259 ( 0.115)   |    0.221 ( 0.137)   |    0.565 ( 0.426)   |
  0.56- 0.49  |       127    |    0.298 ( 0.160)   |    0.246 ( 0.141)   |    0.630 ( 0.453)   |
  0.49- 0.44  |       127    |    0.381 ( 0.186)   |    0.281 ( 0.170)   |    0.816 ( 0.585)   |
  0.44- 0.41  |       127    |    0.403 ( 0.203)   |    0.291 ( 0.172)   |    0.849 ( 0.485)   |
  0.40- 0.37  |       127    |    0.440 ( 0.218)   |    0.322 ( 0.191)   |    1.144 ( 0.601)   |
  0.37- 0.34  |       126    |    0.440 ( 0.225)   |    0.353 ( 0.208)   |    1.344 ( 0.678)   |
 ------------ | ------------ | ------------------- | ------------------- | ------------------- |
  3.35- 0.34  |      1269    |    0.311 ( 0.180)   |    0.242 ( 0.152)   |    0.709 ( 0.535)   |

Optimal grid size for profile fitting: 5 x 5

*** 3D peak analysis started - run 6 ***
Run 6 Omega scan: (0.000 - 180.000,1800 frames, 0.800 sec, 0.100 deg) at th=20.000, ka=40.000,ph=0.000 (rot geo dd=130.250)
CCD reject setup (C:\Users\sms\Desktop\20221103\L-alanine_100K\ESPERANTO\220426_Lalanine_50KeV_04_0.ccd): valid corners=0 polygons=8
CCD reject setup:
Corner(s): 
Polygon 1: (-1,-1), (-1,32), (1044,32), (1044,-1), 
Polygon 2: (-1,518), (-1,526), (1044,526), (1044,518), 
Polygon 3: (-1,1012), (-1,1044), (1044,1044), (1044,1012), 
Polygon 4: (-1,-1), (-1,1044), (1,1044), (1,-1), 
Polygon 5: (195,-1), (195,1044), (213,1044), (213,-1), 
Polygon 6: (407,-1), (407,1044), (425,1044), (425,-1), 
Polygon 7: (619,-1), (619,1044), (637,1044), (637,-1), 
Polygon 8: (831,-1), (831,1044), (849,1044), (849,-1), 
323 of 1629 peaks identified as outliers and rejected
1306 peaks stored in the peak table
1306 peaks saved into the C:\Users\sms\Desktop\20221103\L-alanine_100K\ESPERANTO\tmp\220426_Lalanine_50KeV_04_0_proffitpeak_6.tabbin file
1306 profiles saved into the file C:\Users\sms\Desktop\20221103\L-alanine_100K\ESPERANTO\tmp\220426_Lalanine_50KeV_04_0_6.inc

Profile size analysis (per resolution)
              |         Average profile size - assuming Gaussian shape (in degrees)            |
  Resolution  |  # of peaks  |   sig_e1 (stddev)   |   sig_e2 (stddev)   |   sig_e3 (stddev)   |
 ------------ | ------------ | ------------------- | ------------------- | ------------------- |
  5.31- 1.06  |       131    |    0.185 ( 0.040)   |    0.170 ( 0.061)   |    0.380 ( 0.084)   |
  1.06- 0.84  |       131    |    0.196 ( 0.049)   |    0.182 ( 0.073)   |    0.379 ( 0.075)   |
  0.84- 0.71  |       131    |    0.222 ( 0.052)   |    0.176 ( 0.055)   |    0.395 ( 0.188)   |
  0.71- 0.62  |       131    |    0.236 ( 0.090)   |    0.205 ( 0.096)   |    0.440 ( 0.222)   |
  0.62- 0.56  |       131    |    0.266 ( 0.116)   |    0.212 ( 0.116)   |    0.459 ( 0.288)   |
  0.56- 0.48  |       131    |    0.309 ( 0.159)   |    0.255 ( 0.148)   |    0.597 ( 0.428)   |
  0.48- 0.43  |       131    |    0.345 ( 0.176)   |    0.299 ( 0.155)   |    0.682 ( 0.470)   |
  0.43- 0.40  |       131    |    0.383 ( 0.194)   |    0.340 ( 0.215)   |    0.979 ( 0.635)   |
  0.40- 0.37  |       131    |    0.396 ( 0.201)   |    0.333 ( 0.206)   |    0.912 ( 0.535)   |
  0.37- 0.34  |       127    |    0.488 ( 0.243)   |    0.368 ( 0.199)   |    1.245 ( 0.698)   |
 ------------ | ------------ | ------------------- | ------------------- | ------------------- |
  5.31- 0.34  |      1306    |    0.302 ( 0.176)   |    0.254 ( 0.161)   |    0.645 ( 0.507)   |

Optimal grid size for profile fitting: 5 x 5

*** 3D peak analysis started - run 7 ***
Run 7 Omega scan: (0.000 - 180.000,1800 frames, 0.800 sec, 0.100 deg) at th=0.000, ka=40.000,ph=-90.000 (rot geo dd=130.250)
CCD reject setup (C:\Users\sms\Desktop\20221103\L-alanine_100K\ESPERANTO\220426_Lalanine_50KeV_04_0.ccd): valid corners=0 polygons=8
CCD reject setup:
Corner(s): 
Polygon 1: (-1,-1), (-1,32), (1044,32), (1044,-1), 
Polygon 2: (-1,518), (-1,526), (1044,526), (1044,518), 
Polygon 3: (-1,1012), (-1,1044), (1044,1044), (1044,1012), 
Polygon 4: (-1,-1), (-1,1044), (1,1044), (1,-1), 
Polygon 5: (195,-1), (195,1044), (213,1044), (213,-1), 
Polygon 6: (407,-1), (407,1044), (425,1044), (425,-1), 
Polygon 7: (619,-1), (619,1044), (637,1044), (637,-1), 
Polygon 8: (831,-1), (831,1044), (849,1044), (849,-1), 
592 of 3194 peaks identified as outliers and rejected
2602 peaks stored in the peak table
2602 peaks saved into the C:\Users\sms\Desktop\20221103\L-alanine_100K\ESPERANTO\tmp\220426_Lalanine_50KeV_04_0_proffitpeak_7.tabbin file
2602 profiles saved into the file C:\Users\sms\Desktop\20221103\L-alanine_100K\ESPERANTO\tmp\220426_Lalanine_50KeV_04_0_7.inc

Profile size analysis (per resolution)
              |         Average profile size - assuming Gaussian shape (in degrees)            |
  Resolution  |  # of peaks  |   sig_e1 (stddev)   |   sig_e2 (stddev)   |   sig_e3 (stddev)   |
 ------------ | ------------ | ------------------- | ------------------- | ------------------- |
  2.72- 0.92  |       260    |    0.199 ( 0.050)   |    0.174 ( 0.051)   |    0.377 ( 0.113)   |
  0.92- 0.77  |       260    |    0.208 ( 0.054)   |    0.193 ( 0.055)   |    0.377 ( 0.116)   |
  0.76- 0.68  |       260    |    0.217 ( 0.072)   |    0.197 ( 0.052)   |    0.408 ( 0.200)   |
  0.68- 0.61  |       260    |    0.225 ( 0.068)   |    0.204 ( 0.054)   |    0.391 ( 0.186)   |
  0.61- 0.54  |       260    |    0.231 ( 0.072)   |    0.218 ( 0.077)   |    0.423 ( 0.204)   |
  0.54- 0.50  |       260    |    0.258 ( 0.095)   |    0.220 ( 0.078)   |    0.460 ( 0.243)   |
  0.50- 0.47  |       260    |    0.277 ( 0.101)   |    0.241 ( 0.091)   |    0.533 ( 0.304)   |
  0.47- 0.44  |       260    |    0.279 ( 0.120)   |    0.245 ( 0.101)   |    0.575 ( 0.342)   |
  0.44- 0.41  |       260    |    0.305 ( 0.122)   |    0.262 ( 0.120)   |    0.621 ( 0.367)   |
  0.41- 0.34  |       262    |    0.298 ( 0.122)   |    0.287 ( 0.134)   |    0.635 ( 0.382)   |
 ------------ | ------------ | ------------------- | ------------------- | ------------------- |
  2.72- 0.34  |      2602    |    0.250 ( 0.099)   |    0.224 ( 0.092)   |    0.480 ( 0.280)   |

Optimal grid size for profile fitting: 5 x 5

*** 3D peak analysis started - run 8 ***
Run 8 Omega scan: (0.000 - 180.000,1800 frames, 0.800 sec, 0.100 deg) at th=0.000, ka=40.000,ph=-180.000 (rot geo dd=130.250)
CCD reject setup (C:\Users\sms\Desktop\20221103\L-alanine_100K\ESPERANTO\220426_Lalanine_50KeV_04_0.ccd): valid corners=0 polygons=8
CCD reject setup:
Corner(s): 
Polygon 1: (-1,-1), (-1,32), (1044,32), (1044,-1), 
Polygon 2: (-1,518), (-1,526), (1044,526), (1044,518), 
Polygon 3: (-1,1012), (-1,1044), (1044,1044), (1044,1012), 
Polygon 4: (-1,-1), (-1,1044), (1,1044), (1,-1), 
Polygon 5: (195,-1), (195,1044), (213,1044), (213,-1), 
Polygon 6: (407,-1), (407,1044), (425,1044), (425,-1), 
Polygon 7: (619,-1), (619,1044), (637,1044), (637,-1), 
Polygon 8: (831,-1), (831,1044), (849,1044), (849,-1), 
570 of 3292 peaks identified as outliers and rejected
2722 peaks stored in the peak table
2722 peaks saved into the C:\Users\sms\Desktop\20221103\L-alanine_100K\ESPERANTO\tmp\220426_Lalanine_50KeV_04_0_proffitpeak_8.tabbin file
2722 profiles saved into the file C:\Users\sms\Desktop\20221103\L-alanine_100K\ESPERANTO\tmp\220426_Lalanine_50KeV_04_0_8.inc

Profile size analysis (per resolution)
              |         Average profile size - assuming Gaussian shape (in degrees)            |
  Resolution  |  # of peaks  |   sig_e1 (stddev)   |   sig_e2 (stddev)   |   sig_e3 (stddev)   |
 ------------ | ------------ | ------------------- | ------------------- | ------------------- |
  4.22- 0.93  |       272    |    0.196 ( 0.053)   |    0.167 ( 0.049)   |    0.384 ( 0.121)   |
  0.93- 0.77  |       272    |    0.213 ( 0.052)   |    0.198 ( 0.052)   |    0.389 ( 0.154)   |
  0.77- 0.68  |       272    |    0.213 ( 0.047)   |    0.196 ( 0.049)   |    0.399 ( 0.167)   |
  0.68- 0.58  |       272    |    0.230 ( 0.083)   |    0.206 ( 0.074)   |    0.435 ( 0.217)   |
  0.58- 0.54  |       272    |    0.250 ( 0.085)   |    0.213 ( 0.069)   |    0.472 ( 0.265)   |
  0.53- 0.50  |       272    |    0.273 ( 0.099)   |    0.224 ( 0.093)   |    0.540 ( 0.312)   |
  0.50- 0.47  |       272    |    0.270 ( 0.100)   |    0.238 ( 0.099)   |    0.589 ( 0.347)   |
  0.47- 0.44  |       272    |    0.298 ( 0.105)   |    0.244 ( 0.104)   |    0.645 ( 0.361)   |
  0.44- 0.41  |       272    |    0.305 ( 0.118)   |    0.257 ( 0.122)   |    0.681 ( 0.384)   |
  0.41- 0.34  |       274    |    0.319 ( 0.126)   |    0.266 ( 0.128)   |    0.730 ( 0.417)   |
 ------------ | ------------ | ------------------- | ------------------- | ------------------- |
  4.22- 0.34  |      2722    |    0.257 ( 0.100)   |    0.221 ( 0.093)   |    0.527 ( 0.317)   |

Optimal grid size for profile fitting: 5 x 5

*** 3D peak analysis started - run 9 ***
Run 9 Omega scan: (0.000 - 180.000,1800 frames, 0.800 sec, 0.100 deg) at th=20.000, ka=40.000,ph=-90.000 (rot geo dd=130.250)
CCD reject setup (C:\Users\sms\Desktop\20221103\L-alanine_100K\ESPERANTO\220426_Lalanine_50KeV_04_0.ccd): valid corners=0 polygons=8
CCD reject setup:
Corner(s): 
Polygon 1: (-1,-1), (-1,32), (1044,32), (1044,-1), 
Polygon 2: (-1,518), (-1,526), (1044,526), (1044,518), 
Polygon 3: (-1,1012), (-1,1044), (1044,1044), (1044,1012), 
Polygon 4: (-1,-1), (-1,1044), (1,1044), (1,-1), 
Polygon 5: (195,-1), (195,1044), (213,1044), (213,-1), 
Polygon 6: (407,-1), (407,1044), (425,1044), (425,-1), 
Polygon 7: (619,-1), (619,1044), (637,1044), (637,-1), 
Polygon 8: (831,-1), (831,1044), (849,1044), (849,-1), 
359 of 1664 peaks identified as outliers and rejected
1305 peaks stored in the peak table
1305 peaks saved into the C:\Users\sms\Desktop\20221103\L-alanine_100K\ESPERANTO\tmp\220426_Lalanine_50KeV_04_0_proffitpeak_9.tabbin file
1305 profiles saved into the file C:\Users\sms\Desktop\20221103\L-alanine_100K\ESPERANTO\tmp\220426_Lalanine_50KeV_04_0_9.inc

Profile size analysis (per resolution)
              |         Average profile size - assuming Gaussian shape (in degrees)            |
  Resolution  |  # of peaks  |   sig_e1 (stddev)   |   sig_e2 (stddev)   |   sig_e3 (stddev)   |
 ------------ | ------------ | ------------------- | ------------------- | ------------------- |
  3.34- 1.02  |       131    |    0.199 ( 0.067)   |    0.177 ( 0.046)   |    0.383 ( 0.149)   |
  1.02- 0.81  |       131    |    0.215 ( 0.049)   |    0.175 ( 0.046)   |    0.395 ( 0.154)   |
  0.81- 0.69  |       131    |    0.225 ( 0.079)   |    0.181 ( 0.059)   |    0.383 ( 0.142)   |
  0.69- 0.61  |       131    |    0.247 ( 0.092)   |    0.198 ( 0.090)   |    0.408 ( 0.210)   |
  0.61- 0.55  |       131    |    0.275 ( 0.114)   |    0.209 ( 0.092)   |    0.499 ( 0.302)   |
  0.55- 0.48  |       131    |    0.334 ( 0.173)   |    0.250 ( 0.136)   |    0.641 ( 0.471)   |
  0.48- 0.43  |       131    |    0.362 ( 0.204)   |    0.313 ( 0.171)   |    0.770 ( 0.550)   |
  0.43- 0.40  |       131    |    0.415 ( 0.214)   |    0.341 ( 0.186)   |    0.888 ( 0.545)   |
  0.40- 0.37  |       131    |    0.448 ( 0.241)   |    0.335 ( 0.178)   |    1.133 ( 0.655)   |
  0.37- 0.34  |       126    |    0.485 ( 0.247)   |    0.360 ( 0.199)   |    1.204 ( 0.636)   |
 ------------ | ------------ | ------------------- | ------------------- | ------------------- |
  3.34- 0.34  |      1305    |    0.320 ( 0.191)   |    0.253 ( 0.151)   |    0.668 ( 0.523)   |

Optimal grid size for profile fitting: 5 x 5

*** 3D peak analysis started - run 10 ***
Run 10 Omega scan: (0.000 - 180.000,1800 frames, 0.800 sec, 0.100 deg) at th=20.000, ka=40.000,ph=-180.000 (rot geo dd=130.250)
CCD reject setup (C:\Users\sms\Desktop\20221103\L-alanine_100K\ESPERANTO\220426_Lalanine_50KeV_04_0.ccd): valid corners=0 polygons=8
CCD reject setup:
Corner(s): 
Polygon 1: (-1,-1), (-1,32), (1044,32), (1044,-1), 
Polygon 2: (-1,518), (-1,526), (1044,526), (1044,518), 
Polygon 3: (-1,1012), (-1,1044), (1044,1044), (1044,1012), 
Polygon 4: (-1,-1), (-1,1044), (1,1044), (1,-1), 
Polygon 5: (195,-1), (195,1044), (213,1044), (213,-1), 
Polygon 6: (407,-1), (407,1044), (425,1044), (425,-1), 
Polygon 7: (619,-1), (619,1044), (637,1044), (637,-1), 
Polygon 8: (831,-1), (831,1044), (849,1044), (849,-1), 
340 of 1619 peaks identified as outliers and rejected
1279 peaks stored in the peak table
1279 peaks saved into the C:\Users\sms\Desktop\20221103\L-alanine_100K\ESPERANTO\tmp\220426_Lalanine_50KeV_04_0_proffitpeak_10.tabbin file
1279 profiles saved into the file C:\Users\sms\Desktop\20221103\L-alanine_100K\ESPERANTO\tmp\220426_Lalanine_50KeV_04_0_10.inc

Profile size analysis (per resolution)
              |         Average profile size - assuming Gaussian shape (in degrees)            |
  Resolution  |  # of peaks  |   sig_e1 (stddev)   |   sig_e2 (stddev)   |   sig_e3 (stddev)   |
 ------------ | ------------ | ------------------- | ------------------- | ------------------- |
  4.14- 1.07  |       128    |    0.190 ( 0.039)   |    0.176 ( 0.054)   |    0.377 ( 0.136)   |
  1.06- 0.85  |       128    |    0.212 ( 0.072)   |    0.184 ( 0.071)   |    0.381 ( 0.152)   |
  0.85- 0.71  |       128    |    0.231 ( 0.091)   |    0.181 ( 0.069)   |    0.412 ( 0.194)   |
  0.71- 0.62  |       128    |    0.242 ( 0.080)   |    0.192 ( 0.076)   |    0.437 ( 0.245)   |
  0.62- 0.55  |       128    |    0.262 ( 0.091)   |    0.212 ( 0.114)   |    0.532 ( 0.399)   |
  0.55- 0.47  |       128    |    0.343 ( 0.155)   |    0.259 ( 0.143)   |    0.633 ( 0.407)   |
  0.47- 0.43  |       128    |    0.376 ( 0.166)   |    0.306 ( 0.176)   |    0.843 ( 0.543)   |
  0.43- 0.40  |       128    |    0.400 ( 0.216)   |    0.336 ( 0.203)   |    0.964 ( 0.583)   |
  0.40- 0.37  |       128    |    0.424 ( 0.186)   |    0.335 ( 0.195)   |    1.044 ( 0.594)   |
  0.37- 0.34  |       127    |    0.459 ( 0.248)   |    0.319 ( 0.195)   |    1.177 ( 0.604)   |
 ------------ | ------------ | ------------------- | ------------------- | ------------------- |
  4.14- 0.34  |      1279    |    0.314 ( 0.176)   |    0.250 ( 0.156)   |    0.680 ( 0.514)   |

Optimal grid size for profile fitting: 5 x 5


Profile size analysis (per incidence angle)
 Incidence  |         Average profile size - assuming Gaussian shape (in degrees)            |
 angle (deg)|  # of peaks  |   sig_e1 (stddev)   |   sig_e2 (stddev)   |   sig_e3 (stddev)   |
 ---------- | ------------ | ------------------- | ------------------- | ------------------- |
    0-10.7  |      1931    |    0.243 ( 0.100)   |    0.183 ( 0.088)   |    0.464 ( 0.245)   |
 10.7-14.8  |      1931    |    0.255 ( 0.135)   |    0.207 ( 0.115)   |    0.517 ( 0.350)   |
 14.8-17.8  |      1931    |    0.263 ( 0.151)   |    0.228 ( 0.127)   |    0.535 ( 0.385)   |
 17.8-20.4  |      1931    |    0.270 ( 0.159)   |    0.228 ( 0.124)   |    0.580 ( 0.442)   |
 20.4-23.2  |      1931    |    0.281 ( 0.166)   |    0.237 ( 0.126)   |    0.592 ( 0.466)   |
 23.2-26.5  |      1931    |    0.279 ( 0.158)   |    0.237 ( 0.122)   |    0.572 ( 0.429)   |
 26.5-29.2  |      1931    |    0.276 ( 0.141)   |    0.238 ( 0.113)   |    0.582 ( 0.394)   |
 29.2-31.8  |      1931    |    0.278 ( 0.130)   |    0.245 ( 0.114)   |    0.595 ( 0.373)   |
 31.8-34.4  |      1931    |    0.282 ( 0.128)   |    0.242 ( 0.114)   |    0.617 ( 0.375)   |
 34.4-42.9  |      1931    |    0.306 ( 0.141)   |    0.264 ( 0.128)   |    0.657 ( 0.408)   |
 ---------- | ------------ | ------------------- | ------------------- | ------------------- |
    0-42.9  |     19310    |    0.273 ( 0.143)   |    0.231 ( 0.120)   |    0.571 ( 0.395)   |

Fitted profile normalization line parameters
 e1 dimension: a=0.0059 b=0.86
 e2 dimension: a=0.0090 b=0.79
 e3 dimension: a=0.0090 b=0.79

Maximum peak integral for reflections I/sig<=      8 - raw:       816 lp-corr:       237
Maximum peak integral for reflections I/sig<=    100 - raw:     17023 lp-corr:      4700
Maximum peak integral for reflections I/sig<=  10000 - raw:   1404958 lp-corr:    112841
PROFFITMAIN - Started at Fri Nov 24 10:06:40 2023

*** 3D integration started - run 1 (iprocessrunproffitmain) ***

Discarded reflections (start of 1, iprocessrunproffitmain):
 0 reflections under beam stop or inside a detector rejection region
CCD reject setup (C:\Users\sms\Desktop\20221103\L-alanine_100K\ESPERANTO\220426_Lalanine_50KeV_04_0.ccd): valid corners=0 polygons=8
CCD reject setup:
Corner(s): 
Polygon 1: (-1,-1), (-1,32), (1044,32), (1044,-1), 
Polygon 2: (-1,518), (-1,526), (1044,526), (1044,518), 
Polygon 3: (-1,1012), (-1,1044), (1044,1044), (1044,1012), 
Polygon 4: (-1,-1), (-1,1044), (1,1044), (1,-1), 
Polygon 5: (195,-1), (195,1044), (213,1044), (213,-1), 
Polygon 6: (407,-1), (407,1044), (425,1044), (425,-1), 
Polygon 7: (619,-1), (619,1044), (637,1044), (637,-1), 
Polygon 8: (831,-1), (831,1044), (849,1044), (849,-1), 
Run 1 Omega scan: (0.000 - 180.000,1800 frames, 0.800 sec, 0.100 deg) at th=0.000, ka=0.000,ph=0.000 (rot geo dd=130.250)
PROFFITFMHKL INFO: hkl list is updated with average model information!
Smart background used for integration: frame range=       5
Discarded reflections (end of 1, iprocessrunproffitmain):
 3903 reflections under beam stop or inside a detector rejection region

*** 3D integration ended - run 1 ***


*** 3D integration started - run 2 (iprocessrunproffitmain) ***

Discarded reflections (start of 2, iprocessrunproffitmain):
 3903 reflections under beam stop or inside a detector rejection region
CCD reject setup (C:\Users\sms\Desktop\20221103\L-alanine_100K\ESPERANTO\220426_Lalanine_50KeV_04_0.ccd): valid corners=0 polygons=8
CCD reject setup:
Corner(s): 
Polygon 1: (-1,-1), (-1,32), (1044,32), (1044,-1), 
Polygon 2: (-1,518), (-1,526), (1044,526), (1044,518), 
Polygon 3: (-1,1012), (-1,1044), (1044,1044), (1044,1012), 
Polygon 4: (-1,-1), (-1,1044), (1,1044), (1,-1), 
Polygon 5: (195,-1), (195,1044), (213,1044), (213,-1), 
Polygon 6: (407,-1), (407,1044), (425,1044), (425,-1), 
Polygon 7: (619,-1), (619,1044), (637,1044), (637,-1), 
Polygon 8: (831,-1), (831,1044), (849,1044), (849,-1), 
Run 2 Omega scan: (0.000 - 180.000,1800 frames, 0.800 sec, 0.100 deg) at th=0.000, ka=20.000,ph=0.000 (rot geo dd=130.250)
PROFFITFMHKL INFO: hkl list is updated with average model information!
Smart background used for integration: frame range=       5
Discarded reflections (end of 2, iprocessrunproffitmain):
 7719 reflections under beam stop or inside a detector rejection region

*** 3D integration ended - run 2 ***


*** 3D integration started - run 3 (iprocessrunproffitmain) ***

Discarded reflections (start of 3, iprocessrunproffitmain):
 7719 reflections under beam stop or inside a detector rejection region
CCD reject setup (C:\Users\sms\Desktop\20221103\L-alanine_100K\ESPERANTO\220426_Lalanine_50KeV_04_0.ccd): valid corners=0 polygons=8
CCD reject setup:
Corner(s): 
Polygon 1: (-1,-1), (-1,32), (1044,32), (1044,-1), 
Polygon 2: (-1,518), (-1,526), (1044,526), (1044,518), 
Polygon 3: (-1,1012), (-1,1044), (1044,1044), (1044,1012), 
Polygon 4: (-1,-1), (-1,1044), (1,1044), (1,-1), 
Polygon 5: (195,-1), (195,1044), (213,1044), (213,-1), 
Polygon 6: (407,-1), (407,1044), (425,1044), (425,-1), 
Polygon 7: (619,-1), (619,1044), (637,1044), (637,-1), 
Polygon 8: (831,-1), (831,1044), (849,1044), (849,-1), 
Run 3 Omega scan: (0.000 - 180.000,1800 frames, 0.800 sec, 0.100 deg) at th=0.000, ka=40.000,ph=0.000 (rot geo dd=130.250)
PROFFITFMHKL INFO: hkl list is updated with average model information!
Smart background used for integration: frame range=       5
Discarded reflections (end of 3, iprocessrunproffitmain):
 11700 reflections under beam stop or inside a detector rejection region

*** 3D integration ended - run 3 ***


*** 3D integration started - run 4 (iprocessrunproffitmain) ***

Discarded reflections (start of 4, iprocessrunproffitmain):
 11700 reflections under beam stop or inside a detector rejection region
CCD reject setup (C:\Users\sms\Desktop\20221103\L-alanine_100K\ESPERANTO\220426_Lalanine_50KeV_04_0.ccd): valid corners=0 polygons=8
CCD reject setup:
Corner(s): 
Polygon 1: (-1,-1), (-1,32), (1044,32), (1044,-1), 
Polygon 2: (-1,518), (-1,526), (1044,526), (1044,518), 
Polygon 3: (-1,1012), (-1,1044), (1044,1044), (1044,1012), 
Polygon 4: (-1,-1), (-1,1044), (1,1044), (1,-1), 
Polygon 5: (195,-1), (195,1044), (213,1044), (213,-1), 
Polygon 6: (407,-1), (407,1044), (425,1044), (425,-1), 
Polygon 7: (619,-1), (619,1044), (637,1044), (637,-1), 
Polygon 8: (831,-1), (831,1044), (849,1044), (849,-1), 
Run 4 Omega scan: (0.000 - 180.000,1800 frames, 0.800 sec, 0.100 deg) at th=20.000, ka=0.000,ph=0.000 (rot geo dd=130.250)
PROFFITFMHKL INFO: hkl list is updated with average model information!
Smart background used for integration: frame range=       5
Discarded reflections (end of 4, iprocessrunproffitmain):
 14886 reflections under beam stop or inside a detector rejection region

*** 3D integration ended - run 4 ***


*** 3D integration started - run 5 (iprocessrunproffitmain) ***

Discarded reflections (start of 5, iprocessrunproffitmain):
 14886 reflections under beam stop or inside a detector rejection region
CCD reject setup (C:\Users\sms\Desktop\20221103\L-alanine_100K\ESPERANTO\220426_Lalanine_50KeV_04_0.ccd): valid corners=0 polygons=8
CCD reject setup:
Corner(s): 
Polygon 1: (-1,-1), (-1,32), (1044,32), (1044,-1), 
Polygon 2: (-1,518), (-1,526), (1044,526), (1044,518), 
Polygon 3: (-1,1012), (-1,1044), (1044,1044), (1044,1012), 
Polygon 4: (-1,-1), (-1,1044), (1,1044), (1,-1), 
Polygon 5: (195,-1), (195,1044), (213,1044), (213,-1), 
Polygon 6: (407,-1), (407,1044), (425,1044), (425,-1), 
Polygon 7: (619,-1), (619,1044), (637,1044), (637,-1), 
Polygon 8: (831,-1), (831,1044), (849,1044), (849,-1), 
Run 5 Omega scan: (0.000 - 180.000,1800 frames, 0.800 sec, 0.100 deg) at th=20.000, ka=20.000,ph=0.000 (rot geo dd=130.250)
PROFFITFMHKL INFO: hkl list is updated with average model information!
Smart background used for integration: frame range=       5
Discarded reflections (end of 5, iprocessrunproffitmain):
 17975 reflections under beam stop or inside a detector rejection region

*** 3D integration ended - run 5 ***


*** 3D integration started - run 6 (iprocessrunproffitmain) ***

Discarded reflections (start of 6, iprocessrunproffitmain):
 17975 reflections under beam stop or inside a detector rejection region
CCD reject setup (C:\Users\sms\Desktop\20221103\L-alanine_100K\ESPERANTO\220426_Lalanine_50KeV_04_0.ccd): valid corners=0 polygons=8
CCD reject setup:
Corner(s): 
Polygon 1: (-1,-1), (-1,32), (1044,32), (1044,-1), 
Polygon 2: (-1,518), (-1,526), (1044,526), (1044,518), 
Polygon 3: (-1,1012), (-1,1044), (1044,1044), (1044,1012), 
Polygon 4: (-1,-1), (-1,1044), (1,1044), (1,-1), 
Polygon 5: (195,-1), (195,1044), (213,1044), (213,-1), 
Polygon 6: (407,-1), (407,1044), (425,1044), (425,-1), 
Polygon 7: (619,-1), (619,1044), (637,1044), (637,-1), 
Polygon 8: (831,-1), (831,1044), (849,1044), (849,-1), 
Run 6 Omega scan: (0.000 - 180.000,1800 frames, 0.800 sec, 0.100 deg) at th=20.000, ka=40.000,ph=0.000 (rot geo dd=130.250)
PROFFITFMHKL INFO: hkl list is updated with average model information!
Smart background used for integration: frame range=       5
Discarded reflections (end of 6, iprocessrunproffitmain):
 21051 reflections under beam stop or inside a detector rejection region

*** 3D integration ended - run 6 ***


*** 3D integration started - run 7 (iprocessrunproffitmain) ***

Discarded reflections (start of 7, iprocessrunproffitmain):
 21051 reflections under beam stop or inside a detector rejection region
CCD reject setup (C:\Users\sms\Desktop\20221103\L-alanine_100K\ESPERANTO\220426_Lalanine_50KeV_04_0.ccd): valid corners=0 polygons=8
CCD reject setup:
Corner(s): 
Polygon 1: (-1,-1), (-1,32), (1044,32), (1044,-1), 
Polygon 2: (-1,518), (-1,526), (1044,526), (1044,518), 
Polygon 3: (-1,1012), (-1,1044), (1044,1044), (1044,1012), 
Polygon 4: (-1,-1), (-1,1044), (1,1044), (1,-1), 
Polygon 5: (195,-1), (195,1044), (213,1044), (213,-1), 
Polygon 6: (407,-1), (407,1044), (425,1044), (425,-1), 
Polygon 7: (619,-1), (619,1044), (637,1044), (637,-1), 
Polygon 8: (831,-1), (831,1044), (849,1044), (849,-1), 
Run 7 Omega scan: (0.000 - 180.000,1800 frames, 0.800 sec, 0.100 deg) at th=0.000, ka=40.000,ph=-90.000 (rot geo dd=130.250)
PROFFITFMHKL INFO: hkl list is updated with average model information!
Smart background used for integration: frame range=       5
Discarded reflections (end of 7, iprocessrunproffitmain):
 24972 reflections under beam stop or inside a detector rejection region

*** 3D integration ended - run 7 ***


*** 3D integration started - run 8 (iprocessrunproffitmain) ***

Discarded reflections (start of 8, iprocessrunproffitmain):
 24972 reflections under beam stop or inside a detector rejection region
CCD reject setup (C:\Users\sms\Desktop\20221103\L-alanine_100K\ESPERANTO\220426_Lalanine_50KeV_04_0.ccd): valid corners=0 polygons=8
CCD reject setup:
Corner(s): 
Polygon 1: (-1,-1), (-1,32), (1044,32), (1044,-1), 
Polygon 2: (-1,518), (-1,526), (1044,526), (1044,518), 
Polygon 3: (-1,1012), (-1,1044), (1044,1044), (1044,1012), 
Polygon 4: (-1,-1), (-1,1044), (1,1044), (1,-1), 
Polygon 5: (195,-1), (195,1044), (213,1044), (213,-1), 
Polygon 6: (407,-1), (407,1044), (425,1044), (425,-1), 
Polygon 7: (619,-1), (619,1044), (637,1044), (637,-1), 
Polygon 8: (831,-1), (831,1044), (849,1044), (849,-1), 
Run 8 Omega scan: (0.000 - 180.000,1800 frames, 0.800 sec, 0.100 deg) at th=0.000, ka=40.000,ph=-180.000 (rot geo dd=130.250)
PROFFITFMHKL INFO: hkl list is updated with average model information!
Smart background used for integration: frame range=       5
Discarded reflections (end of 8, iprocessrunproffitmain):
 28916 reflections under beam stop or inside a detector rejection region

*** 3D integration ended - run 8 ***


*** 3D integration started - run 9 (iprocessrunproffitmain) ***

Discarded reflections (start of 9, iprocessrunproffitmain):
 28916 reflections under beam stop or inside a detector rejection region
CCD reject setup (C:\Users\sms\Desktop\20221103\L-alanine_100K\ESPERANTO\220426_Lalanine_50KeV_04_0.ccd): valid corners=0 polygons=8
CCD reject setup:
Corner(s): 
Polygon 1: (-1,-1), (-1,32), (1044,32), (1044,-1), 
Polygon 2: (-1,518), (-1,526), (1044,526), (1044,518), 
Polygon 3: (-1,1012), (-1,1044), (1044,1044), (1044,1012), 
Polygon 4: (-1,-1), (-1,1044), (1,1044), (1,-1), 
Polygon 5: (195,-1), (195,1044), (213,1044), (213,-1), 
Polygon 6: (407,-1), (407,1044), (425,1044), (425,-1), 
Polygon 7: (619,-1), (619,1044), (637,1044), (637,-1), 
Polygon 8: (831,-1), (831,1044), (849,1044), (849,-1), 
Run 9 Omega scan: (0.000 - 180.000,1800 frames, 0.800 sec, 0.100 deg) at th=20.000, ka=40.000,ph=-90.000 (rot geo dd=130.250)
PROFFITFMHKL INFO: hkl list is updated with average model information!
Smart background used for integration: frame range=       5
Discarded reflections (end of 9, iprocessrunproffitmain):
 32033 reflections under beam stop or inside a detector rejection region

*** 3D integration ended - run 9 ***


*** 3D integration started - run 10 (iprocessrunproffitmain) ***

Discarded reflections (start of 10, iprocessrunproffitmain):
 32033 reflections under beam stop or inside a detector rejection region
CCD reject setup (C:\Users\sms\Desktop\20221103\L-alanine_100K\ESPERANTO\220426_Lalanine_50KeV_04_0.ccd): valid corners=0 polygons=8
CCD reject setup:
Corner(s): 
Polygon 1: (-1,-1), (-1,32), (1044,32), (1044,-1), 
Polygon 2: (-1,518), (-1,526), (1044,526), (1044,518), 
Polygon 3: (-1,1012), (-1,1044), (1044,1044), (1044,1012), 
Polygon 4: (-1,-1), (-1,1044), (1,1044), (1,-1), 
Polygon 5: (195,-1), (195,1044), (213,1044), (213,-1), 
Polygon 6: (407,-1), (407,1044), (425,1044), (425,-1), 
Polygon 7: (619,-1), (619,1044), (637,1044), (637,-1), 
Polygon 8: (831,-1), (831,1044), (849,1044), (849,-1), 
Run 10 Omega scan: (0.000 - 180.000,1800 frames, 0.800 sec, 0.100 deg) at th=20.000, ka=40.000,ph=-180.000 (rot geo dd=130.250)
PROFFITFMHKL INFO: hkl list is updated with average model information!
Smart background used for integration: frame range=       5
Discarded reflections (end of 10, iprocessrunproffitmain):
 35153 reflections under beam stop or inside a detector rejection region

*** 3D integration ended - run 10 ***

Discarded reflections:
 35153 reflections under beam stop or inside a detector rejection region
234653 reflections saved to the file C:\Users\sms\Desktop\20221103\L-alanine_100K\ESPERANTO\220426_Lalanine_50KeV_04_0.rrpprof
PROFFITMAIN - Finished at Fri Nov 24 10:22:31 2023
 * * * CRYSALIS DATA REDUCTION (42.101a 64-bit (release 31-08-2023)) * * *


COMMAND LINE: dc proffit

TIME OF DATA REDUCTION FINALISING: Fri Nov 24 10:22:32 2023
CRYSTAL INFORMATION  

   UB - MATRIX:
       0.000767   -0.028519   -0.014776   (  0.000000    0.000000    0.000000 )
      -0.006077   -0.030268    0.013646   (  0.000000    0.000000    0.000000 )
      -0.042443    0.003819   -0.002216   (  0.000000    0.000000    0.000000 )

      5.80427 (    0.00000 )     5.96002 (    0.00000 )    12.30064 (    0.00000 )
     89.99286 (    0.00000 )    89.98624 (    0.00000 )    89.99917 (    0.00000 )
  V =       425.52


CELL:     5.80427      5.96002     12.30064    89.99286     89.98624     89.99917 

MACHINE INFORMATION 
- GONIOMETER OXFORD DIFFRACTION KM4 XCALIBUR 
ALPHA (DEG)   90.00000 BETA (DEG)    0.00000
WAVELENGTH (ANG): A1    0.24890 A2    0.24890  B1    0.24890
POLARISATION FACTOR    0.00000
X-RAY BEAM ORIENTATION (DEG): X2    0.00000 X3    0.00000
BEAM PATH ABSORPTIONCOEFFICIENTS (MM-1): AIR    0.00000 BE    0.00000 BE THICKNESS (MM):    0.00000 
SOFTWARE ZEROCORRECTION (DEG): OMEGA    0.00000 THETA    0.00000 KAPPA    0.00000 PHI    0.00000
MACHINE OFFSETS (STEPS): OMEGA          0 THETA          0 KAPPA          0 PHI          0
CCD DETECTOR KM4CCD/SAPPHIRE 
CHIP: n/a n/a (1044x1044) n/a 
TAPER:  (,),
    ZOOM 1.000000 PIXELSIZE IN 1X1 BINNING (MM)  0.17200
   - GAIN 1.00 (double-correlated-divide-by-2 gain)SETUP PATH: NONE
GEOMETRIC CORRECTION FILE : NONE 
FLAT FIELD CORRECTION FILE: NONE 
DETECTOR ROTATION (DEG): X1    0.00000 X2    0.00000 X3    0.00000
DETECTOR DISTANCE (MM):  130.25000, DETECTOR ZERO (PIX, 1X1 BINNING): X  528.34929 Y  510.51968
DETECTOR BINNING (PIX): X:   1 Y:   1
Outlier rejection type: unknown - programming errorRejection parameter rrp file setting (X-ray): KKM   0.0000 Blessing   6.0000Machine error rrp file setting:   0.0000

RUN    TYPE OF SCAN  START(DEG)   END(DEG)    # FRAMES    EXP(SEC)   OMEGA(DEG)  THETA(DEG)  KAPPA(DEG)   PHI(DEG) 
Run 1 Omega scan: (0.000 - 180.000,1800 frames, 0.800 sec, 0.100 deg) at th=0.000, ka=0.000,ph=0.000 (rot geo dd=130.250)
  1       OMEGA         0.00000   180.00000        1800      0.80000    n/a         0.00000     0.00000     0.00000  
Run 2 Omega scan: (0.000 - 180.000,1800 frames, 0.800 sec, 0.100 deg) at th=0.000, ka=20.000,ph=0.000 (rot geo dd=130.250)
  2       OMEGA         0.00000   180.00000        1800      0.80000    n/a         0.00000    20.00000     0.00000  
Run 3 Omega scan: (0.000 - 180.000,1800 frames, 0.800 sec, 0.100 deg) at th=0.000, ka=40.000,ph=0.000 (rot geo dd=130.250)
  3       OMEGA         0.00000   180.00000        1800      0.80000    n/a         0.00000    40.00000     0.00000  
Run 4 Omega scan: (0.000 - 180.000,1800 frames, 0.800 sec, 0.100 deg) at th=20.000, ka=0.000,ph=0.000 (rot geo dd=130.250)
  4       OMEGA         0.00000   180.00000        1800      0.80000    n/a        20.00000     0.00000     0.00000  
Run 5 Omega scan: (0.000 - 180.000,1800 frames, 0.800 sec, 0.100 deg) at th=20.000, ka=20.000,ph=0.000 (rot geo dd=130.250)
  5       OMEGA         0.00000   180.00000        1800      0.80000    n/a        20.00000    20.00000     0.00000  
Run 6 Omega scan: (0.000 - 180.000,1800 frames, 0.800 sec, 0.100 deg) at th=20.000, ka=40.000,ph=0.000 (rot geo dd=130.250)
  6       OMEGA         0.00000   180.00000        1800      0.80000    n/a        20.00000    40.00000     0.00000  
Run 7 Omega scan: (0.000 - 180.000,1800 frames, 0.800 sec, 0.100 deg) at th=0.000, ka=40.000,ph=-90.000 (rot geo dd=130.250)
  7       OMEGA         0.00000   180.00000        1800      0.80000    n/a         0.00000    40.00000   -90.00000  
Run 8 Omega scan: (0.000 - 180.000,1800 frames, 0.800 sec, 0.100 deg) at th=0.000, ka=40.000,ph=-180.000 (rot geo dd=130.250)
  8       OMEGA         0.00000   180.00000        1800      0.80000    n/a         0.00000    40.00000  -180.00000  
Run 9 Omega scan: (0.000 - 180.000,1800 frames, 0.800 sec, 0.100 deg) at th=20.000, ka=40.000,ph=-90.000 (rot geo dd=130.250)
  9       OMEGA         0.00000   180.00000        1800      0.80000    n/a        20.00000    40.00000   -90.00000  
Run 10 Omega scan: (0.000 - 180.000,1800 frames, 0.800 sec, 0.100 deg) at th=20.000, ka=40.000,ph=-180.000 (rot geo dd=130.250)
 10       OMEGA         0.00000   180.00000        1800      0.80000    n/a        20.00000    40.00000  -180.00000  
PROFFIT INFO: signal sum: min=-778.0000 max=4656830.0000
PROFFIT INFO: signal sum lp corr: min=-4335.1722 max=4150988.4869
PROFFIT INFO: background sum: min=173.0000 max=12551.0000
PROFFIT INFO: background sum sig2: min=0.0000 max=2232.0000
PROFFIT INFO: num of signal pixels: min=24 max=1373
PROFFIT INFO: Inet: min=-6502.7593 max=6226483.0000
PROFFIT INFO: sig(Inet): min=24.0170 max=4275.4668
PROFFIT INFO: Inet/sig(Inet): min=-2.72 max=2136.57
 
I/Sigma    <   0       1       2       3       4       8      16      32      64     128     max
N(Refl)     6718   81698  110544  127166  139175  163841  186329  205685  220033  228391  234651
Percent      2.9    34.8    47.1    54.2    59.3    69.8    79.4    87.7    93.8    97.3   100.0 
 
Overlap statistics (higher percentage means higher overlapping)
Percent    frequency    relative
  0- 10       234653    100.00 (completely separated)
 10- 20            0      0.00
 20- 30            0      0.00
 30- 40            0      0.00
 40- 50            0      0.00
 50- 60            0      0.00
 60- 70            0      0.00
 70- 80            0      0.00
 80- 90            0      0.00
 90-100            0      0.00 (completely overlapped)
Overall       234653    100.00%
Overall                   0.00% overlapped pixels
 
All reflections intensity statistics
 
                                             mean            mean          %
       intensity               #              F2           F2/sig(F2)  >3*F2/sig(F2)
------------------------------------------------------------------------------------
   6226483-     37050         23465        142950.88         116.29     100.00
     37049-     16444         23465         24631.38          26.80     100.00
     16444-      8612         23465         12061.29          12.19     100.00
      8612-      5082         23465          6703.46           6.34      98.54
      5082-      3131         23465          4029.80           3.32      49.22
      3131-      1930         23465          2486.44           1.94       8.89
      1930-      1172         23465          1526.24           1.09       0.95
      1172-       659         23465           899.81           0.62       0.35
       659-       276         23465           459.95           0.30       0.11
       276-     -6503         23466            62.36           0.05       0.00
------------------------------------------------------------------------------------
   6226483-     -6503        234651         19581.08          16.89      45.81
 
 
All reflections resolution statistics
 
                                             mean            mean          %
       resolution              #              F2           F2/sig(F2)  >3*F2/sig(F2)
------------------------------------------------------------------------------------
      6.15-      0.85         23465        124580.53         103.79       95.64
      0.86-      0.67         23465         27870.22          28.70       89.46
      0.67-      0.57         23465         16103.86          15.43       83.28
      0.58-      0.52         23465         10142.11           8.96       70.40
      0.52-      0.48         23465          6001.62           4.82       53.17
      0.48-      0.45         23465          4323.57           3.16       37.73
      0.45-      0.42         23465          2779.00           1.84       18.57
      0.42-      0.40         23465          1973.37           1.18        7.49
      0.40-      0.37         23465          1340.91           0.72        2.28
      0.37-      0.34         23466           696.39           0.33        0.04
------------------------------------------------------------------------------------
      6.15-      0.34        234651         19581.08          16.89       45.81
 
SCALE3 ABSPACK - A Rigaku Oxford Diffraction program (1.0.11,gui:1.0.7)
(C) 2005-2023 Rigaku Oxford Diffraction
Output file (*.dat):C:\Users\sms\Desktop\20221103\L-alanine_100K\ESPERANTO\220426_Lalanine_50KeV_04_0_absscale.dat
Started at Fri Nov 24 10:22:34 2023
Sorting 234651 observations
1476 unique observations with >     7.00 F2/sig(F2)
234651 observations in 10 runs
Run #  start #  end #  total #
    1       2    1796    1795
    2       2    1797    3591
    3       2    1797    5387
    4       3    1796    7181
    5       3    1796    8975
    6       3    1797   10770
    7       2    1796   12565
    8       2    1796   14360
    9       3    1796   16154
   10       3    1796   17948
Total number of frames 17948
Maximum number of 1000 frame scales suggested for reliable scaling
Glued frame scales: 18 frame = 1 scale
234651 observations in 10 runs
Run #  start #  end #  total #
    1       0      99     100
    2       0      99     200
    3       0      99     300
    4       0      99     400
    5       0      99     500
    6       0      99     600
    7       0      99     700
    8       0      99     800
    9       0      99     900
   10       0      99    1000
Total number of frames 1000
Number of detector regions 16
Observations within the detector region: min=8355 (region #13), max=26319 (region #6), average=14665.7
75393 observations >     7.00 F2/sig(F2)
75393 observations in 10 runs
Run #  start #  end #  total #
    1       0      99     100
    2       0      99     200
    3       0      99     300
    4       0      99     400
    5       0      99     500
    6       0      99     600
    7       0      99     700
    8       0      99     800
    9       0      99     900
   10       0      99    1000
Total number of frames 1000
Observations within the detector region: min=350 (region #15), max=11907 (region #5), average=4712.1
Removing 'redundancy=1' reflections
Average redundancy: 43.5 (Out of 75393 removed 62 = 75331, unique = 1730)
SCALE3 ABSPACK SYMMETRY INFORMATION
Using point Laue symmetry!
Flags: friedel mate:1; friedel mate on for non-centro:1
Laue group (Hermann Mauguin): 2/m2/m2/m
 
75331 observations in 10 runs
Run #  start #  end #  total #
    1       0      99     100
    2       0      99     200
    3       0      99     300
    4       0      99     400
    5       0      99     500
    6       0      99     600
    7       0      99     700
    8       0      99     800
    9       0      99     900
   10       0      99    1000
Total number of frames 1000
Observations within the detector region: min=349 (region #15), max=11905 (region #5), average=4708.2
1730 unique data precomputed (should be 1730)
1730 unique data with 75331 observations

Determining an optimal absorption correction model
Removing 'redundancy=1' reflections
Average redundancy: 43.3 (Out of 43280 removed 0 = 43280, unique = 1000)
1000 unique data precomputed (should be 1000)
1000 unique data with 43280 observations
RMS deviation of equivalent data = 0.14062
Rint = 0.08237
66 observations identified as outliers and rejected
34629 observations used for refinement and 8585 observations used for validation
 Test data:	Rint=   0.07022,  wR=   0.07781
Trying model 1 (ne=2, no=0)...
 Results:   Rint=   0.06791,  wR=   0.08785,  Acormin=0.900,  Acormax=1.080, Acor_av=1.024
 Test data:	Rint=   0.06116,  wR=   0.06837
 F test:    Probability=1.000, F=     1.317
Trying model 2 (ne=2, no=1)...
 Results:   Rint=   0.06685,  wR=   0.08632,  Acormin=0.884,  Acormax=1.149, Acor_av=1.025
 Test data:	Rint=   0.06071,  wR=   0.06764
 F test:    Probability=0.746, F=     1.015
Trying model 3 (ne=4, no=0)...
 Results:   Rint=   0.07073,  wR=   0.08955,  Acormin=0.708,  Acormax=1.263, Acor_av=0.853
 Test data:	Rint=   0.06489,  wR=   0.07146
 F test:    Probability=0.000, F=     0.887
Trying model 4 (ne=4, no=1)...
 Results:   Rint=   0.07009,  wR=   0.08877,  Acormin=0.711,  Acormax=1.273, Acor_av=0.859
 Test data:	Rint=   0.06436,  wR=   0.07101
 F test:    Probability=0.000, F=     0.902
Trying model 5 (ne=4, no=3)...
 Results:   Rint=   0.07053,  wR=   0.08851,  Acormin=0.656,  Acormax=1.110, Acor_av=0.797
 Test data:	Rint=   0.06537,  wR=   0.07265
 F test:    Probability=0.000, F=     0.873
Trying model 6 (ne=6, no=0)...
 Results:   Rint=   0.06955,  wR=   0.08664,  Acormin=0.628,  Acormax=1.444, Acor_av=0.752
 Test data:	Rint=   0.06393,  wR=   0.07116
 F test:    Probability=0.000, F=     0.913
Trying model 7 (ne=6, no=1)...
 Results:   Rint=   0.06880,  wR=   0.08582,  Acormin=0.626,  Acormax=1.455, Acor_av=0.758
 Test data:	Rint=   0.06345,  wR=   0.07079
 F test:    Probability=0.000, F=     0.926
Trying model 8 (ne=6, no=3)...
 Results:   Rint=   0.06827,  wR=   0.08508,  Acormin=0.614,  Acormax=1.359, Acor_av=0.740
 Test data:	Rint=   0.06313,  wR=   0.07051
 F test:    Probability=0.000, F=     0.935
Trying model 9 (ne=6, no=5)...
 Results:   Rint=   0.06552,  wR=   0.08313,  Acormin=0.581,  Acormax=0.958, Acor_av=0.712
 Test data:	Rint=   0.06031,  wR=   0.06728
 F test:    Probability=0.849, F=     1.023
Trying model 10 (ne=8, no=0)...
 Results:   Rint=   0.06784,  wR=   0.08477,  Acormin=0.605,  Acormax=1.519, Acor_av=0.729
 Test data:	Rint=   0.06225,  wR=   0.06933
 F test:    Probability=0.000, F=     0.961
Trying model 11 (ne=8, no=1)...
 Results:   Rint=   0.06693,  wR=   0.08381,  Acormin=0.597,  Acormax=1.488, Acor_av=0.732
 Test data:	Rint=   0.06137,  wR=   0.06851
 F test:    Probability=0.000, F=     0.988
Trying model 12 (ne=8, no=3)...
 Results:   Rint=   0.06459,  wR=   0.08228,  Acormin=0.600,  Acormax=0.858, Acor_av=0.713
 Test data:	Rint=   0.05934,  wR=   0.06727
 F test:    Probability=0.994, F=     1.056
Trying model 13 (ne=8, no=5)...
 Results:   Rint=   0.06445,  wR=   0.08212,  Acormin=0.586,  Acormax=0.893, Acor_av=0.714
 Test data:	Rint=   0.05934,  wR=   0.06738
 F test:    Probability=0.992, F=     1.055
Trying model 14 (ne=8, no=7)...
 Results:   Rint=   0.06430,  wR=   0.08172,  Acormin=0.573,  Acormax=1.143, Acor_av=0.716
 Test data:	Rint=   0.05907,  wR=   0.06728
 F test:    Probability=0.997, F=     1.062

Final absorption model (ne=8, no=7):
   Rint=   0.05907, Acormin=0.573, Acormax=1.143, Acor_av=0.716

Combined refinement in use
Rint:    0.08621
There are 1000 active scales (one needs to be fixed)
Refinement control: frame scale #118 fixed
Refinement control: frame scale esd restraint = 0.20000
There are 25 active detector scales (one needs to be fixed)
Refinement control: detector scale #13 fixed
Refinement control: detector scale esd restraint = 0.00073
Absorption correction model - max even order: 8, max odd order: 7 (80 parameters)
Refinement control: 1103 pars with 608856 matrix size
Enough LS memory for 12 threads!
Cycle 1
wR=   0.13405
Using Levenberg-Marquardt:    0.00010
New wR=   0.09763
There are no clusters with unrefined scales! Interpolation skipped!
Rint for refined data:    0.08175 with corrections    0.06167
Rint for all data:        0.08621 with corrections    0.06754
85 observations identified as outliers and rejected
Cycle 2
wR=   0.06846
Using Levenberg-Marquardt:    0.00001
New wR=   0.06715
There are no clusters with unrefined scales! Interpolation skipped!
Rint for refined data:    0.07770 with corrections    0.05508
Rint for all data:        0.08621 with corrections    0.06497
379 observations identified as outliers and rejected
Cycle 3
wR=   0.06374
Using Levenberg-Marquardt:    0.00000
Matrix singular! Adjusting LS parameters...
Using Levenberg-Marquardt:    0.00001
Matrix singular! Adjusting LS parameters...
Using Levenberg-Marquardt:    0.00010
Matrix singular! Adjusting LS parameters...
Using Levenberg-Marquardt:    0.00100
Matrix singular! Adjusting LS parameters...
Using Levenberg-Marquardt:    0.01000
New wR=   0.06000
There are no clusters with unrefined scales! Interpolation skipped!
Rint for refined data:    0.07659 with corrections    0.05057
Rint for all data:        0.08621 with corrections    0.06373
355 observations identified as outliers and rejected
Cycle 4
wR=   0.05744
Using Levenberg-Marquardt:    0.00100
Matrix singular! Adjusting LS parameters...
Using Levenberg-Marquardt:    0.01000
New wR=   0.05687
There are no clusters with unrefined scales! Interpolation skipped!
Rint for refined data:    0.07607 with corrections    0.04915
Rint for all data:        0.08621 with corrections    0.06379
221 observations identified as outliers and rejected
Cycle 5
wR=   0.05572
Using Levenberg-Marquardt:    0.00100
New wR=   0.05550
There are no clusters with unrefined scales! Interpolation skipped!
Rint for refined data:    0.07590 with corrections    0.04836
Rint for all data:        0.08621 with corrections    0.06363
149 observations identified as outliers and rejected
Final wR=   0.05550
Final frame scales: Min=  1.0000 Max=  1.2158
Final detector scales: Min=  0.8600 Max=  1.0000
Final absorption correction factors: Amin=  0.7804 Amax=  1.1498
SCALE3 ABSPACK INFO: To visualize the detector xy correction use 'GEO SHOWFLOOD scalefactor'!
PROFFIT INFO: Inet (after scale3 abspack): min=-5839.1279 max=5778626.0000
PROFFIT INFO: sig(Inet) (after scale3 abspack): min=21.1941 max=4321.8125

******************************************************************************
*                 E R R O R   M O D E L   C A L C U L A T I O N              *
******************************************************************************

Input file: C:\Users\sms\Desktop\20221103\L-alanine_100K\ESPERANTO\220426_Lalanine_50KeV_04_0.tmp
Laue: 4, Friedel: 1
Min/max for: run:1/10 frame:3/1798
234651 reflections read from tmp file
11982 reflections are rejected (11978 as outliers, 4 as groups of 1 refl)

Redundancy:             1      2      3      4      5      6      7      8      9     10+
Number of groups:       0      6     25     19     44     59     58     61     76   6006

Initial Chi^2=   0.50771
Cycle 1, Chi^2=   0.99406
Current error model SIG(F2)^2 =   0.52*(I_RAW + I_BACK)+(0.06922*<F2>)^2
Cycle 2, Chi^2=   0.99984
Current error model SIG(F2)^2 =   0.53*(I_RAW + I_BACK)+(0.06774*<F2>)^2
Cycle 3, Chi^2=   1.00005
Current error model SIG(F2)^2 =   0.53*(I_RAW + I_BACK)+(0.06719*<F2>)^2
Cycle 4, Chi^2=   1.00005
Current error model SIG(F2)^2 =   0.54*(I_RAW + I_BACK)+(0.06695*<F2>)^2
Cycle 5, Chi^2=   1.00003
Current error model SIG(F2)^2 =   0.54*(I_RAW + I_BACK)+(0.06684*<F2>)^2
Final Chi^2=   1.00003
Final error model SIG(F2)^2 =   0.54*(I_RAW + I_BACK)+(0.06684*<F2>)^2
*************************************************
All reflections intensity statistics
 
                                             mean            mean          %
       intensity               #              F2           F2/sig(F2)  >3*F2/sig(F2)
------------------------------------------------------------------------------------
   5778626-     36461         23465        139370.93          15.38     100.00
     36459-     16269         23465         24288.17          15.06     100.00
     16268-      8531         23465         11961.33          14.24     100.00
      8531-      5077         23465          6674.49          12.53     100.00
      5076-      3132         23465          4035.96          10.35     100.00
      3132-      1937         23465          2492.91           7.92      99.97
      1937-      1175         23465          1532.52           5.45      99.89
      1175-       663         23465           904.04           3.46      63.02
       663-       278         23465           462.01           1.83       4.88
       278-     -5839         23466            62.80           0.29       0.24
------------------------------------------------------------------------------------
   5778626-     -5839        234651         19178.43           8.65      76.80
 
 
All reflections resolution statistics
 
                                             mean            mean          %
       resolution              #              F2           F2/sig(F2)  >3*F2/sig(F2)
------------------------------------------------------------------------------------
      6.15-      0.85         23465        121389.63          14.34       98.51
      0.86-      0.67         23465         27305.73          13.63       96.13
      0.67-      0.57         23465         15831.87          12.44       95.05
      0.58-      0.52         23465         10062.79          11.33       92.54
      0.52-      0.48         23465          5997.98           9.49       86.55
      0.48-      0.45         23465          4341.15           8.13       82.73
      0.45-      0.42         23465          2807.09           6.26       73.64
      0.42-      0.40         23465          1996.17           5.19       67.50
      0.40-      0.37         23465          1352.83           3.68       50.66
      0.37-      0.34         23466           699.90           2.02       24.69
------------------------------------------------------------------------------------
      6.15-      0.34        234651         19178.43           8.65       76.80
 
 
All reflections cumulative resolution statistics
 
                                             mean            mean          %
       resolution              #              F2           F2/sig(F2)  >3*F2/sig(F2)
------------------------------------------------------------------------------------
      6.15-      0.85         23465        121389.63          14.34       98.51
      6.15-      0.67         46930         74347.68          13.98       97.32
      6.15-      0.57         70395         54842.41          13.47       96.57
      6.15-      0.52         93860         43647.51          12.93       95.56
      6.15-      0.48        117325         36117.60          12.25       93.76
      6.15-      0.45        140790         30821.53          11.56       91.92
      6.15-      0.42        164255         26819.46          10.80       89.31
      6.15-      0.40        187720         23716.55          10.10       86.58
      6.15-      0.37        211185         21231.69           9.39       82.59
      6.15-      0.34        234651         19178.43           8.65       76.80
------------------------------------------------------------------------------------
      6.15-      0.34        234651         19178.43           8.65       76.80
 
Scale applied to data: s=0.173051 (maximum obs:5778626.000,used system gain:1.0)!

Without outlier rejection...
Rint      0.064; Rsigma      0.073:  data 234651  -> merged 6360
With outlier rejection (X-ray)...
Rint      0.062; Rsigma      0.073:  data 234289  -> merged 6360
With outlier rejection (X-ray)...
Rejected total: 362, method kkm 136, method Blessing 226

Completeness
direct cell (a, b, c) = (5.803, 5.960, 12.301), (alpha, beta, gamma) = (90.000, 90.000, 90.000)
wavelength: 0.248900
dmin, dmax value (Ang): 0.338868, 6.150595

		******************************************************************
		* GRAL PLUGIN          	 started at Fri Nov 24 10:22:45 2023     *
		*          version 2.4. 1                                        *
		******************************************************************


		42.101a 64-bit (release 31-08-2023),compiled Aug 31 2023,21:40:33


Original cell in Angstroms and degrees: 

   5.804309   5.959864  12.299440  89.9970  89.9805  89.9896 

  234289 Reflections read from file 220426_Lalanine_50KeV_04_0.hkl; mean (I/sigma) =    8.65


Lattice exceptions:  P      A      B      C      I      F     Obv    Rev    All
          


N (total) =           0 117203 117166 117271 117290 175820 156216 156188 234289


N (int>3sigma) =      0  90109  89960  89835  90598 134952 119749 119660 179926


Mean intensity =    0.0   34.1   27.4   34.0   35.0   31.8   33.3   33.3   33.2


Mean int/sigma =    0.0    8.6    8.8    8.6    8.6    8.7    8.6    8.6    8.7

Lattice type: P chosen          Volume:       425.47

-------------------------------------------------------------------------------

DETERMINATION OF REDUCED (NIGGLI) CELL

Transformation from original cell (HKLF-matrix):
    1.0000  0.0000  0.0000    0.0000  1.0000  0.0000    0.0000  0.0000  1.0000

Unitcell:       5.804    5.960   12.299   90.00   89.98   89.99 

Niggli form:     a.a =    33.690      b.b =    35.520      c.c =   151.276
                 b.c =     0.004      a.c =     0.024      a.b =     0.006 

-------------------------------------------------------------------------------

SEARCH FOR HIGHER METRIC SYMMETRY

------------------------------------------------------------------------------
Option: [32]  err=   0.025  ORTHORHOMBIC P-lattice R(int) = 0.062 [227929] Vol =    425.5
Cell:    5.804   5.960  12.299   90.00   89.98   89.99    Volume:       425.47
Matrix: 1.0000  0.0000  0.0000  0.0000  1.0000  0.0000  0.0000  0.0000  1.0000
------------------------------------------------------------------------------
Option: [33]  err=   0.007    MONOCLINIC P-lattice R(int) = 0.061 [222341] Vol =    425.5
Cell:    5.804   5.960  12.299   90.00   90.02   89.99    Volume:       425.47
Matrix:-1.0000  0.0000  0.0000  0.0000 -1.0000  0.0000  0.0000  0.0000  1.0000
------------------------------------------------------------------------------
Option: [34]  err=   0.025    MONOCLINIC P-lattice R(int) = 0.061 [222580] Vol =    425.5
Cell:    5.804  12.299   5.960   90.00   90.01   90.02    Volume:       425.47
Matrix:-1.0000  0.0000  0.0000  0.0000  0.0000  1.0000  0.0000  1.0000  0.0000
------------------------------------------------------------------------------
Option: [35]  err=   0.025    MONOCLINIC P-lattice R(int) = 0.061 [222321] Vol =    425.5
Cell:    5.960   5.804  12.299   90.02   90.00   89.99    Volume:       425.47
Matrix: 0.0000  1.0000  0.0000  1.0000  0.0000  0.0000  0.0000  0.0000 -1.0000
------------------------------------------------------------------------------
Option: [31]  err=   0.000     TRICLINIC P-lattice R(int) = 0.060 [211416] Vol =    425.5
Cell:    5.804   5.960  12.299   90.00   89.98   89.99    Volume:       425.47
Matrix: 1.0000  0.0000  0.0000  0.0000  1.0000  0.0000  0.0000  0.0000  1.0000

Option [32] selected

-------------------------------------------------------------------------------

SPACE GROUP DETERMINATION


Lattice exceptions:  P      A      B      C      I      F     Obv    Rev    All
          


N (total) =           0 117203 117166 117271 117290 175820 156216 156188 234289


N (int>3sigma) =      0  90109  89960  89835  90598 134952 119749 119660 179926


Mean intensity =    0.0   34.1   27.4   34.0   35.0   31.8   33.3   33.3   33.2


Mean int/sigma =    0.0    8.6    8.8    8.6    8.6    8.7    8.6    8.6    8.7


Crystal system ORTHORHOMBIC and Lattice type P selected

Mean |E*E-1| = 0.727 [expected .968 centrosym and .736 non-centrosym]

 Systematic absence exceptions:
        21--   b--   c--   n--  -21-   -a-   -c-   -n-  --21   --a   --b   --n


 N        95  5734  5701  5715   119  5510  5521  5507   227  2682  2654  2676
 N I>3s    0  3928  3827  3803     0  4257  4206  4083     0  2162  1904  1900
 <I>     0.1  93.4  44.9  96.2   0.0  72.4  58.8  64.1   0.0  40.8 120.7 108.0
 <I/s>   0.5   8.1   7.9   7.7   0.1   9.3   9.3   9.1   0.1   9.4   8.4   8.3


  Space Group           No.   C/A   En.   O.A.  Pie.  Pyr.   CCDC    ICSD    R(int)   N(eq)

  P2(1)2(1)2(1) (abc )    19     A     Y     Y     Y     N    20117     573    0.061   222391

 P2(1)2(1)2(1)		 222		 Orthorhombic

  (1)  x, y, z                            (2) -x+1/2,-y, z+1/2 
  (3) -x, y+1/2,-z+1/2                    (4)  x+1/2,-y+1/2,-z 
   
Chemical formula: C3 H7 N O2; Z=4.0 (Not implemented wavelength type, re-run Gral gui)
   
EXPORTING .INS FILE

TITL 220426_Lalanine_50KeV_04_0 in P2(1)2(1)2(1) 
REM P2(1)2(1)2(1) (#19 in standard setting)
CELL 0.24890   5.804309   5.959864  12.299440  89.9970  89.9805  89.9896
ZERR    4.00   0.000102   0.000075   0.000156   0.0010   0.0012   0.0012
LATT -1
SYMM -x+1/2,-y, z+1/2 
SYMM -x, y+1/2,-z+1/2 
SYMM  x+1/2,-y+1/2,-z 
SFAC C H N O
UNIT 12.00 28.00 4.00 8.00
TREF
HKLF 4
END

Due to the lattice reduction and/or space group transformation(s) a new hkl and p4p file will be output!
The orignal files are backed up as *.p4pgral and *.hklgral!
Back-up copy of original file: C:\Users\sms\Desktop\20221103\L-alanine_100K\ESPERANTO\220426_Lalanine_50KeV_04_0.p4pgral!
Back-up copy of original file: C:\Users\sms\Desktop\20221103\L-alanine_100K\ESPERANTO\220426_Lalanine_50KeV_04_0.hklgral!

 
Note: The Rint, Rsigma and RsigmaB values are computed for redundant data only!
	Mean F2 and F2/sig(F2) are given for all measured values!
Note: The RsigmaA values are computed for all measured values!

Help: For more information about computations of rint and rsigma please look into Crysalis help: 
 file:__#HELP_DTheoryAlgorithm_DataReductionOutput.html
 

Statistics vs intensity - point group symmetry: Pmmm
                       #        #        #      average    mean      mean        
          intensity measured   kept    unique  redundancy   F2     F2/sig(F2)   Rint   Rsigma
---------------------------------------------------------------------------------------------
   4875595-    25193    32891    32837      636   51.6    108051.89    15.29    0.056    0.074
     25037-     9832    31881    31783      636   50.0     16192.54    14.59    0.060    0.080
      9831-     5017    29557    29491      636   46.4      7146.62    12.75    0.073    0.097
      5014-     2919    26900    26849      636   42.2      3877.40    10.13    0.092    0.121
      2917-     1770    24133    24110      636   37.9      2294.92     7.49    0.119    0.156
      1768-     1100    21478    21445      636   33.7      1419.34     5.07    0.161    0.211
      1098-      691    19855    19839      636   31.2       883.30     3.42    0.225    0.294
       690-      377    17092    17089      636   26.9       526.36     2.00    0.346    0.459
       377-      172    16272    16264      636   25.6       271.45     1.05    0.573    0.830
       172-     -320    14592    14582      636   22.9        93.95     0.38    0.873    2.245
-------------------------------------------------------------------------------------------
   4875595-     -320   234651   234289     6360   36.8     19188.63     8.65    0.062    0.084
 

Statistics vs resolution - point group symmetry: Pmmm
resolu-      #        #        #               average    mean      mean          
tion(A)   measured   kept    unique           redundancy   F2     F2/sig(F2)   Rint   Rsigma   RsigmaA
------------------------------------------------------------------------------------------------------
 inf-0.76    33049    33007      636            51.9     95194.56    14.17    0.056    0.074     0.066
0.76-0.59    31328    31243      636            49.1     20424.09    12.94    0.057    0.077     0.069
0.59-0.52    30258    30177      636            47.4     10581.21    11.58    0.063    0.083     0.074
0.52-0.47    30209    30120      636            47.4      5671.75     9.17    0.078    0.104     0.088
0.47-0.43    30404    30374      636            47.8      3598.95     7.34    0.097    0.125     0.110
0.43-0.40    26091    26088      636            41.0      2164.76     5.50    0.131    0.167     0.155
0.40-0.38    18856    18852      636            29.6      1553.49     4.19    0.165    0.211     0.207
0.38-0.37    14950    14941      636            23.5      1177.75     3.23    0.202    0.252     0.270
0.37-0.35    11949    11942      636            18.8       727.80     2.11    0.284    0.340     0.429
0.35-0.34     7557     7545      636            11.9       527.80     1.51    0.377    0.463     0.588
------------------------------------------------------------------------------------------------------
 inf-0.34   234651   234289     6360            36.8     19188.63     8.65    0.062    0.084     0.073
 inf-0.80    28702    28672      556            51.6    105443.36    14.21    0.056    0.074     0.066
 

Statistics vs resolution (taking redundancy into account) - point group symmetry: Pmmm
resolu-      #        #        #       %       average    mean      mean          
tion(A)    kept     theory   unique complete  redundancy   F2     F2/sig(F2)   Rint  RsigmaB
--------------------------------------------------------------------------------------------
 inf-0.76    33007      637      636   99.8     51.9     95194.56   107.39    0.056    0.011
0.76-0.59    31243      636      636  100.0     49.1     20424.09    94.32    0.057    0.010
0.59-0.52    30177      636      636  100.0     47.4     10581.21    82.34    0.063    0.011
0.52-0.47    30120      636      636  100.0     47.4      5671.75    64.35    0.078    0.013
0.47-0.43    30374      636      636  100.0     47.8      3598.95    51.35    0.097    0.017
0.43-0.40    26088      636      636  100.0     41.0      2164.76    35.99    0.131    0.025
0.40-0.38    18852      636      636  100.0     29.6      1553.49    23.30    0.165    0.040
0.38-0.37    14941      636      636  100.0     23.5      1177.75    15.85    0.202    0.058
0.37-0.35    11942      636      636  100.0     18.8       727.80     9.29    0.284    0.103
0.35-0.34     7545      636      636  100.0     11.9       527.80     5.43    0.377    0.189
--------------------------------------------------------------------------------------------
 inf-0.34   234289     6361     6360  100.0     36.8     19188.63    60.78    0.062    0.013
 inf-0.80    28672      557      556   99.8     51.6    105443.36   107.71    0.056    0.011
 * * * CRYSALIS DATA REDUCTION (42.101a 64-bit (release 31-08-2023)) * * *


COMMAND LINE: dc proffit

TIME OF DATA REDUCTION FINALISING: Fri Nov 24 10:22:49 2023
CRYSTAL INFORMATION  

   UB - MATRIX:
       0.000767   -0.028519   -0.014776   (  0.000000    0.000000    0.000000 )
      -0.006077   -0.030268    0.013646   (  0.000000    0.000000    0.000000 )
      -0.042443    0.003819   -0.002216   (  0.000000    0.000000    0.000000 )

      5.80427 (    0.00000 )     5.96002 (    0.00000 )    12.30064 (    0.00000 )
     89.99286 (    0.00000 )    89.98624 (    0.00000 )    89.99917 (    0.00000 )
  V =       425.52


CELL:     5.80427      5.96002     12.30064    89.99286     89.98624     89.99917 

MACHINE INFORMATION 
- GONIOMETER OXFORD DIFFRACTION KM4 XCALIBUR 
ALPHA (DEG)   90.00000 BETA (DEG)    0.00000
WAVELENGTH (ANG): A1    0.24890 A2    0.24890  B1    0.24890
POLARISATION FACTOR    0.00000
X-RAY BEAM ORIENTATION (DEG): X2    0.00000 X3    0.00000
BEAM PATH ABSORPTIONCOEFFICIENTS (MM-1): AIR    0.00000 BE    0.00000 BE THICKNESS (MM):    0.00000 
SOFTWARE ZEROCORRECTION (DEG): OMEGA    0.00000 THETA    0.00000 KAPPA    0.00000 PHI    0.00000
MACHINE OFFSETS (STEPS): OMEGA          0 THETA          0 KAPPA          0 PHI          0
CCD DETECTOR KM4CCD/SAPPHIRE 
CHIP: n/a n/a (1044x1044) n/a 
TAPER:  (,),
    ZOOM 1.000000 PIXELSIZE IN 1X1 BINNING (MM)  0.17200
   - GAIN 1.00 (double-correlated-divide-by-2 gain)SETUP PATH: NONE
GEOMETRIC CORRECTION FILE : NONE 
FLAT FIELD CORRECTION FILE: NONE 
DETECTOR ROTATION (DEG): X1    0.00000 X2    0.00000 X3    0.00000
DETECTOR DISTANCE (MM):  130.25000, DETECTOR ZERO (PIX, 1X1 BINNING): X  528.34929 Y  510.51968
DETECTOR BINNING (PIX): X:   1 Y:   1
Outlier rejection type: unknown - programming errorRejection parameter rrp file setting (X-ray): KKM   0.0000 Blessing   6.0000Machine error rrp file setting:   0.0000

RUN    TYPE OF SCAN  START(DEG)   END(DEG)    # FRAMES    EXP(SEC)   OMEGA(DEG)  THETA(DEG)  KAPPA(DEG)   PHI(DEG) 
Run 1 Omega scan: (0.000 - 180.000,1800 frames, 0.800 sec, 0.100 deg) at th=0.000, ka=0.000,ph=0.000 (rot geo dd=130.250)
  1       OMEGA         0.00000   180.00000        1800      0.80000    n/a         0.00000     0.00000     0.00000  
Run 2 Omega scan: (0.000 - 180.000,1800 frames, 0.800 sec, 0.100 deg) at th=0.000, ka=20.000,ph=0.000 (rot geo dd=130.250)
  2       OMEGA         0.00000   180.00000        1800      0.80000    n/a         0.00000    20.00000     0.00000  
Run 3 Omega scan: (0.000 - 180.000,1800 frames, 0.800 sec, 0.100 deg) at th=0.000, ka=40.000,ph=0.000 (rot geo dd=130.250)
  3       OMEGA         0.00000   180.00000        1800      0.80000    n/a         0.00000    40.00000     0.00000  
Run 4 Omega scan: (0.000 - 180.000,1800 frames, 0.800 sec, 0.100 deg) at th=20.000, ka=0.000,ph=0.000 (rot geo dd=130.250)
  4       OMEGA         0.00000   180.00000        1800      0.80000    n/a        20.00000     0.00000     0.00000  
Run 5 Omega scan: (0.000 - 180.000,1800 frames, 0.800 sec, 0.100 deg) at th=20.000, ka=20.000,ph=0.000 (rot geo dd=130.250)
  5       OMEGA         0.00000   180.00000        1800      0.80000    n/a        20.00000    20.00000     0.00000  
Run 6 Omega scan: (0.000 - 180.000,1800 frames, 0.800 sec, 0.100 deg) at th=20.000, ka=40.000,ph=0.000 (rot geo dd=130.250)
  6       OMEGA         0.00000   180.00000        1800      0.80000    n/a        20.00000    40.00000     0.00000  
Run 7 Omega scan: (0.000 - 180.000,1800 frames, 0.800 sec, 0.100 deg) at th=0.000, ka=40.000,ph=-90.000 (rot geo dd=130.250)
  7       OMEGA         0.00000   180.00000        1800      0.80000    n/a         0.00000    40.00000   -90.00000  
Run 8 Omega scan: (0.000 - 180.000,1800 frames, 0.800 sec, 0.100 deg) at th=0.000, ka=40.000,ph=-180.000 (rot geo dd=130.250)
  8       OMEGA         0.00000   180.00000        1800      0.80000    n/a         0.00000    40.00000  -180.00000  
Run 9 Omega scan: (0.000 - 180.000,1800 frames, 0.800 sec, 0.100 deg) at th=20.000, ka=40.000,ph=-90.000 (rot geo dd=130.250)
  9       OMEGA         0.00000   180.00000        1800      0.80000    n/a        20.00000    40.00000   -90.00000  
Run 10 Omega scan: (0.000 - 180.000,1800 frames, 0.800 sec, 0.100 deg) at th=20.000, ka=40.000,ph=-180.000 (rot geo dd=130.250)
 10       OMEGA         0.00000   180.00000        1800      0.80000    n/a        20.00000    40.00000  -180.00000  
PROFFIT INFO: signal sum: min=-778.0000 max=4656830.0000
PROFFIT INFO: signal sum lp corr: min=-4335.1722 max=4150988.4869
PROFFIT INFO: background sum: min=173.0000 max=12551.0000
PROFFIT INFO: background sum sig2: min=0.0000 max=2232.0000
PROFFIT INFO: num of signal pixels: min=24 max=1373
PROFFIT INFO: Inet: min=-6502.7593 max=6226483.0000
PROFFIT INFO: sig(Inet): min=24.0170 max=4275.4668
PROFFIT INFO: Inet/sig(Inet): min=-2.72 max=2136.57
 
I/Sigma    <   0       1       2       3       4       8      16      32      64     128     max
N(Refl)    13436  163396  221088  254332  278350  327682  372658  411370  440066  456782  469302
Percent      2.9    34.8    47.1    54.2    59.3    69.8    79.4    87.7    93.8    97.3   100.0 
 
Overlap statistics (higher percentage means higher overlapping)
Percent    frequency    relative
  0- 10       234653    100.00 (completely separated)
 10- 20            0      0.00
 20- 30            0      0.00
 30- 40            0      0.00
 40- 50            0      0.00
 50- 60            0      0.00
 60- 70            0      0.00
 70- 80            0      0.00
 80- 90            0      0.00
 90-100            0      0.00 (completely overlapped)
Overall       234653    100.00%
Overall                   0.00% overlapped pixels
 
All reflections intensity statistics
 
                                             mean            mean          %
       intensity               #              F2           F2/sig(F2)  >3*F2/sig(F2)
------------------------------------------------------------------------------------
   6226483-     37050         23465        142950.88         116.29     100.00
     37049-     16444         23465         24631.38          26.80     100.00
     16444-      8612         23465         12061.29          12.19     100.00
      8612-      5082         23465          6703.46           6.34      98.54
      5082-      3131         23465          4029.80           3.32      49.22
      3131-      1930         23465          2486.44           1.94       8.89
      1930-      1172         23465          1526.24           1.09       0.95
      1172-       659         23465           899.81           0.62       0.35
       659-       276         23465           459.95           0.30       0.11
       276-     -6503         23466            62.36           0.05       0.00
------------------------------------------------------------------------------------
   6226483-     -6503        234651         19581.08          16.89      45.81
 
 
All reflections resolution statistics
 
                                             mean            mean          %
       resolution              #              F2           F2/sig(F2)  >3*F2/sig(F2)
------------------------------------------------------------------------------------
      6.15-      0.85         23465        124580.53         103.79       95.64
      0.86-      0.67         23465         27870.22          28.70       89.46
      0.67-      0.57         23465         16103.86          15.43       83.28
      0.58-      0.52         23465         10142.11           8.96       70.40
      0.52-      0.48         23465          6001.54           4.82       53.17
      0.48-      0.45         23465          4323.65           3.16       37.73
      0.45-      0.42         23465          2779.00           1.84       18.57
      0.42-      0.40         23465          1973.51           1.18        7.49
      0.40-      0.37         23465          1340.76           0.72        2.28
      0.37-      0.34         23466           696.39           0.33        0.04
------------------------------------------------------------------------------------
      6.15-      0.34        234651         19581.08          16.89       45.81
 
SCALE3 ABSPACK - A Rigaku Oxford Diffraction program (1.0.11,gui:1.0.7)
(C) 2005-2023 Rigaku Oxford Diffraction
Output file (*.dat):C:\Users\sms\Desktop\20221103\L-alanine_100K\ESPERANTO\220426_Lalanine_50KeV_04_0_absscale.dat
Started at Fri Nov 24 10:22:51 2023
Sorting 234651 observations
1476 unique observations with >     7.00 F2/sig(F2)
234651 observations in 10 runs
Run #  start #  end #  total #
    1       2    1796    1795
    2       2    1797    3591
    3       2    1797    5387
    4       3    1796    7181
    5       3    1796    8975
    6       3    1797   10770
    7       2    1796   12565
    8       2    1796   14360
    9       3    1796   16154
   10       3    1796   17948
Total number of frames 17948
Maximum number of 1000 frame scales suggested for reliable scaling
Glued frame scales: 18 frame = 1 scale
234651 observations in 10 runs
Run #  start #  end #  total #
    1       0      99     100
    2       0      99     200
    3       0      99     300
    4       0      99     400
    5       0      99     500
    6       0      99     600
    7       0      99     700
    8       0      99     800
    9       0      99     900
   10       0      99    1000
Total number of frames 1000
Number of detector regions 16
Observations within the detector region: min=8355 (region #13), max=26319 (region #6), average=14665.7
75393 observations >     7.00 F2/sig(F2)
75393 observations in 10 runs
Run #  start #  end #  total #
    1       0      99     100
    2       0      99     200
    3       0      99     300
    4       0      99     400
    5       0      99     500
    6       0      99     600
    7       0      99     700
    8       0      99     800
    9       0      99     900
   10       0      99    1000
Total number of frames 1000
Observations within the detector region: min=350 (region #15), max=11907 (region #5), average=4712.1
Removing 'redundancy=1' reflections
Average redundancy: 43.5 (Out of 75393 removed 62 = 75331, unique = 1730)
SCALE3 ABSPACK SYMMETRY INFORMATION
Using point Laue symmetry!
Flags: friedel mate:0; friedel mate on for non-centro:1
Laue group (Hermann Mauguin): 2/m2/m2/m
 
75331 observations in 10 runs
Run #  start #  end #  total #
    1       0      99     100
    2       0      99     200
    3       0      99     300
    4       0      99     400
    5       0      99     500
    6       0      99     600
    7       0      99     700
    8       0      99     800
    9       0      99     900
   10       0      99    1000
Total number of frames 1000
Observations within the detector region: min=349 (region #15), max=11905 (region #5), average=4708.2
1730 unique data precomputed (should be 1730)
1730 unique data with 75331 observations

Determining an optimal absorption correction model
Removing 'redundancy=1' reflections
Average redundancy: 43.4 (Out of 43433 removed 0 = 43433, unique = 1000)
1000 unique data precomputed (should be 1000)
1000 unique data with 43433 observations
RMS deviation of equivalent data = 0.13927
Rint = 0.08339
59 observations identified as outliers and rejected
34723 observations used for refinement and 8651 observations used for validation
 Test data:	Rint=   0.07450,  wR=   0.09142
Trying model 1 (ne=2, no=0)...
 Results:   Rint=   0.06731,  wR=   0.08726,  Acormin=0.892,  Acormax=1.082, Acor_av=1.026
 Test data:	Rint=   0.06606,  wR=   0.08181
 F test:    Probability=1.000, F=     1.271
Trying model 2 (ne=2, no=1)...
 Results:   Rint=   0.06647,  wR=   0.08586,  Acormin=0.869,  Acormax=1.156, Acor_av=1.026
 Test data:	Rint=   0.06500,  wR=   0.08103
 F test:    Probability=0.928, F=     1.032
Trying model 3 (ne=4, no=0)...
 Results:   Rint=   0.07354,  wR=   0.09059,  Acormin=0.643,  Acormax=1.374, Acor_av=0.805
 Test data:	Rint=   0.07123,  wR=   0.08512
 F test:    Probability=0.000, F=     0.859
Trying model 4 (ne=4, no=1)...
 Results:   Rint=   0.07312,  wR=   0.08989,  Acormin=0.651,  Acormax=1.401, Acor_av=0.809
 Test data:	Rint=   0.07088,  wR=   0.08504
 F test:    Probability=0.000, F=     0.867
Trying model 5 (ne=4, no=3)...
 Results:   Rint=   0.07344,  wR=   0.09010,  Acormin=0.593,  Acormax=1.195, Acor_av=0.745
 Test data:	Rint=   0.07217,  wR=   0.08584
 F test:    Probability=0.000, F=     0.836
Trying model 6 (ne=6, no=0)...
 Results:   Rint=   0.07116,  wR=   0.08744,  Acormin=0.570,  Acormax=1.673, Acor_av=0.684
 Test data:	Rint=   0.06999,  wR=   0.08428
 F test:    Probability=0.000, F=     0.888
Trying model 7 (ne=6, no=1)...
 Results:   Rint=   0.07059,  wR=   0.08674,  Acormin=0.553,  Acormax=1.698, Acor_av=0.689
 Test data:	Rint=   0.06939,  wR=   0.08387
 F test:    Probability=0.000, F=     0.903
Trying model 8 (ne=6, no=3)...
 Results:   Rint=   0.06994,  wR=   0.08584,  Acormin=0.558,  Acormax=1.492, Acor_av=0.669
 Test data:	Rint=   0.06902,  wR=   0.08296
 F test:    Probability=0.000, F=     0.913
Trying model 9 (ne=6, no=5)...
 Results:   Rint=   0.06600,  wR=   0.08260,  Acormin=0.490,  Acormax=0.992, Acor_av=0.637
 Test data:	Rint=   0.06487,  wR=   0.07925
 F test:    Probability=0.923, F=     1.032
Trying model 10 (ne=8, no=0)...
 Results:   Rint=   0.06888,  wR=   0.08485,  Acormin=0.543,  Acormax=1.822, Acor_av=0.654
 Test data:	Rint=   0.06780,  wR=   0.08292
 F test:    Probability=0.000, F=     0.945
Trying model 11 (ne=8, no=1)...
 Results:   Rint=   0.06809,  wR=   0.08401,  Acormin=0.536,  Acormax=1.787, Acor_av=0.657
 Test data:	Rint=   0.06684,  wR=   0.08190
 F test:    Probability=0.000, F=     0.972
Trying model 12 (ne=8, no=3)...
 Results:   Rint=   0.06506,  wR=   0.08188,  Acormin=0.521,  Acormax=0.904, Acor_av=0.636
 Test data:	Rint=   0.06369,  wR=   0.07926
 F test:    Probability=0.999, F=     1.069
Trying model 13 (ne=8, no=5)...
 Results:   Rint=   0.06511,  wR=   0.08139,  Acormin=0.496,  Acormax=0.968, Acor_av=0.640
 Test data:	Rint=   0.06412,  wR=   0.07928
 F test:    Probability=0.992, F=     1.054
Trying model 14 (ne=8, no=7)...
 Results:   Rint=   0.06479,  wR=   0.08101,  Acormin=0.512,  Acormax=0.961, Acor_av=0.642
 Test data:	Rint=   0.06393,  wR=   0.07948
 F test:    Probability=0.995, F=     1.058

Final absorption model (ne=2, no=0):
   Rint=   0.06606, Acormin=0.892, Acormax=1.082, Acor_av=1.026

Combined refinement in use
Rint:    0.08621
There are 1000 active scales (one needs to be fixed)
Refinement control: frame scale #118 fixed
Refinement control: frame scale esd restraint = 0.20000
There are 25 active detector scales (one needs to be fixed)
Refinement control: detector scale #13 fixed
Refinement control: detector scale esd restraint = 0.00073
Absorption correction model - max even order: 2, max odd order: 0 (5 parameters)
Refinement control: 1028 pars with 528906 matrix size
Enough LS memory for 12 threads!
Cycle 1
wR=   0.13405
Using Levenberg-Marquardt:    0.00010
New wR=   0.09903
There are no clusters with unrefined scales! Interpolation skipped!
Rint for refined data:    0.08175 with corrections    0.05953
Rint for all data:        0.08621 with corrections    0.06525
84 observations identified as outliers and rejected
Cycle 2
wR=   0.06791
Using Levenberg-Marquardt:    0.00001
New wR=   0.06552
There are no clusters with unrefined scales! Interpolation skipped!
Rint for refined data:    0.07780 with corrections    0.05336
Rint for all data:        0.08621 with corrections    0.06361
360 observations identified as outliers and rejected
Cycle 3
wR=   0.06283
Using Levenberg-Marquardt:    0.00000
New wR=   0.06033
There are no clusters with unrefined scales! Interpolation skipped!
Rint for refined data:    0.07675 with corrections    0.05015
Rint for all data:        0.08621 with corrections    0.06311
360 observations identified as outliers and rejected
Cycle 4
wR=   0.05654
Using Levenberg-Marquardt:    0.00000
New wR=   0.05620
There are no clusters with unrefined scales! Interpolation skipped!
Rint for refined data:    0.07577 with corrections    0.04864
Rint for all data:        0.08621 with corrections    0.06347
248 observations identified as outliers and rejected
Cycle 5
wR=   0.05446
Using Levenberg-Marquardt:    0.00000
New wR=   0.05425
There are no clusters with unrefined scales! Interpolation skipped!
Rint for refined data:    0.07540 with corrections    0.04774
Rint for all data:        0.08621 with corrections    0.06344
168 observations identified as outliers and rejected
Final wR=   0.05425
Final frame scales: Min=  0.9991 Max=  1.2647
Final detector scales: Min=  0.8603 Max=  1.0000
Final absorption correction factors: Amin=  0.9641 Amax=  1.0295
SCALE3 ABSPACK INFO: To visualize the detector xy correction use 'GEO SHOWFLOOD scalefactor'!
PROFFIT INFO: Inet (after scale3 abspack): min=-5867.1504 max=5807443.0000
PROFFIT INFO: sig(Inet) (after scale3 abspack): min=21.2091 max=4348.9731

******************************************************************************
*                 E R R O R   M O D E L   C A L C U L A T I O N              *
******************************************************************************

Input file: C:\Users\sms\Desktop\20221103\L-alanine_100K\ESPERANTO\220426_Lalanine_50KeV_04_0.tmp
Laue: 4, Friedel: 0
Min/max for: run:1/10 frame:3/1798
234651 reflections read from tmp file
11907 reflections are rejected (11892 as outliers, 15 as groups of 1 refl)

Redundancy:             1      2      3      4      5      6      7      8      9     10+
Number of groups:       0     46    147    198    249    246    257    297    390   9646

Initial Chi^2=   0.50752
Cycle 1, Chi^2=   0.99339
Current error model SIG(F2)^2 =   0.52*(I_RAW + I_BACK)+(0.06922*<F2>)^2
Cycle 2, Chi^2=   0.99995
Current error model SIG(F2)^2 =   0.53*(I_RAW + I_BACK)+(0.06756*<F2>)^2
Cycle 3, Chi^2=   1.00010
Current error model SIG(F2)^2 =   0.54*(I_RAW + I_BACK)+(0.06695*<F2>)^2
Cycle 4, Chi^2=   1.00006
Current error model SIG(F2)^2 =   0.54*(I_RAW + I_BACK)+(0.06669*<F2>)^2
Cycle 5, Chi^2=   1.00003
Current error model SIG(F2)^2 =   0.54*(I_RAW + I_BACK)+(0.06658*<F2>)^2
Final Chi^2=   1.00003
Final error model SIG(F2)^2 =   0.54*(I_RAW + I_BACK)+(0.06658*<F2>)^2
*************************************************
All reflections intensity statistics
 
                                             mean            mean          %
       intensity               #              F2           F2/sig(F2)  >3*F2/sig(F2)
------------------------------------------------------------------------------------
   5807443-     36511         23465        139775.17          15.34     100.00
     36511-     16285         23465         24325.30          14.95     100.00
     16284-      8542         23465         11973.32          14.16     100.00
      8542-      5076         23465          6676.80          12.51     100.00
      5076-      3129         23465          4033.37          10.33     100.00
      3129-      1937         23465          2491.51           7.91      99.98
      1937-      1175         23465          1531.73           5.44      99.87
      1175-       662         23465           903.21           3.46      62.88
       662-       277         23465           461.53           1.83       4.93
       277-     -5867         23466            62.62           0.29       0.26
------------------------------------------------------------------------------------
   5807443-     -5867        234651         19223.37           8.62      76.79
 
 
All reflections resolution statistics
 
                                             mean            mean          %
       resolution              #              F2           F2/sig(F2)  >3*F2/sig(F2)
------------------------------------------------------------------------------------
      6.15-      0.85         23465        121752.07          14.36       98.51
      0.86-      0.67         23465         27385.64          13.53       96.13
      0.67-      0.57         23465         15857.60          12.41       95.06
      0.58-      0.52         23465         10069.67          11.22       92.51
      0.52-      0.48         23465          5993.82           9.46       86.55
      0.48-      0.45         23465          4337.67           8.10       82.74
      0.45-      0.42         23465          2801.68           6.25       73.64
      0.42-      0.40         23465          1991.10           5.19       67.50
      0.40-      0.37         23465          1347.73           3.68       50.63
      0.37-      0.34         23466           697.55           2.02       24.64
------------------------------------------------------------------------------------
      6.15-      0.34        234651         19223.37           8.62       76.79
 
 
All reflections cumulative resolution statistics
 
                                             mean            mean          %
       resolution              #              F2           F2/sig(F2)  >3*F2/sig(F2)
------------------------------------------------------------------------------------
      6.15-      0.85         23465        121752.07          14.36       98.51
      6.15-      0.67         46930         74568.86          13.95       97.32
      6.15-      0.57         70395         54998.44          13.43       96.57
      6.15-      0.52         93860         43766.25          12.88       95.55
      6.15-      0.48        117325         36211.76          12.20       93.75
      6.15-      0.45        140790         30899.41          11.51       91.92
      6.15-      0.42        164255         26885.45          10.76       89.31
      6.15-      0.40        187720         23773.66          10.07       86.58
      6.15-      0.37        211185         21281.89           9.36       82.58
      6.15-      0.34        234651         19223.37           8.62       76.79
------------------------------------------------------------------------------------
      6.15-      0.34        234651         19223.37           8.62       76.79
 
Scale applied to data: s=0.172193 (maximum obs:5807443.000,used system gain:1.0)!

Without outlier rejection...
Rint      0.063; Rsigma      0.073:  data 234651  -> merged 11492
With outlier rejection (X-ray)...
Rint      0.060; Rsigma      0.073:  data 233980  -> merged 11492
With outlier rejection (X-ray)...
Rejected total: 671, method kkm 468, method Blessing 203

Completeness
direct cell (a, b, c) = (5.803, 5.960, 12.301), (alpha, beta, gamma) = (90.000, 90.000, 90.000)
wavelength: 0.248900
dmin, dmax value (Ang): 0.338867, 6.150587


Completeness
direct cell (a, b, c) = (5.803, 5.960, 12.301), (alpha, beta, gamma) = (90.000, 90.000, 90.000)
wavelength: 0.248900
dmin, dmax value (Ang): 0.338867, 6.150587

		******************************************************************
		* GRAL PLUGIN          	 started at Fri Nov 24 10:22:45 2023     *
		*          version 2.4. 1                                        *
		******************************************************************


		42.101a 64-bit (release 31-08-2023),compiled Aug 31 2023,21:40:33


Original cell in Angstroms and degrees: 

   5.804309   5.959864  12.299440  89.9970  89.9805  89.9896 

  234289 Reflections read from file 220426_Lalanine_50KeV_04_0.hkl; mean (I/sigma) =    8.65


Lattice exceptions:  P      A      B      C      I      F     Obv    Rev    All
          


N (total) =           0 117203 117166 117271 117290 175820 156216 156188 234289


N (int>3sigma) =      0  90109  89960  89835  90598 134952 119749 119660 179926


Mean intensity =    0.0   34.1   27.4   34.0   35.0   31.8   33.3   33.3   33.2


Mean int/sigma =    0.0    8.6    8.8    8.6    8.6    8.7    8.6    8.6    8.7

Lattice type: P chosen          Volume:       425.47

-------------------------------------------------------------------------------

DETERMINATION OF REDUCED (NIGGLI) CELL

Transformation from original cell (HKLF-matrix):
    1.0000  0.0000  0.0000    0.0000  1.0000  0.0000    0.0000  0.0000  1.0000

Unitcell:       5.804    5.960   12.299   90.00   89.98   89.99 

Niggli form:     a.a =    33.690      b.b =    35.520      c.c =   151.276
                 b.c =     0.004      a.c =     0.024      a.b =     0.006 

-------------------------------------------------------------------------------

SEARCH FOR HIGHER METRIC SYMMETRY

------------------------------------------------------------------------------
Option: [32]  err=   0.025  ORTHORHOMBIC P-lattice R(int) = 0.062 [227929] Vol =    425.5
Cell:    5.804   5.960  12.299   90.00   89.98   89.99    Volume:       425.47
Matrix: 1.0000  0.0000  0.0000  0.0000  1.0000  0.0000  0.0000  0.0000  1.0000
------------------------------------------------------------------------------
Option: [33]  err=   0.007    MONOCLINIC P-lattice R(int) = 0.061 [222341] Vol =    425.5
Cell:    5.804   5.960  12.299   90.00   90.02   89.99    Volume:       425.47
Matrix:-1.0000  0.0000  0.0000  0.0000 -1.0000  0.0000  0.0000  0.0000  1.0000
------------------------------------------------------------------------------
Option: [34]  err=   0.025    MONOCLINIC P-lattice R(int) = 0.061 [222580] Vol =    425.5
Cell:    5.804  12.299   5.960   90.00   90.01   90.02    Volume:       425.47
Matrix:-1.0000  0.0000  0.0000  0.0000  0.0000  1.0000  0.0000  1.0000  0.0000
------------------------------------------------------------------------------
Option: [35]  err=   0.025    MONOCLINIC P-lattice R(int) = 0.061 [222321] Vol =    425.5
Cell:    5.960   5.804  12.299   90.02   90.00   89.99    Volume:       425.47
Matrix: 0.0000  1.0000  0.0000  1.0000  0.0000  0.0000  0.0000  0.0000 -1.0000
------------------------------------------------------------------------------
Option: [31]  err=   0.000     TRICLINIC P-lattice R(int) = 0.060 [211416] Vol =    425.5
Cell:    5.804   5.960  12.299   90.00   89.98   89.99    Volume:       425.47
Matrix: 1.0000  0.0000  0.0000  0.0000  1.0000  0.0000  0.0000  0.0000  1.0000

Option [32] selected

-------------------------------------------------------------------------------

SPACE GROUP DETERMINATION


Lattice exceptions:  P      A      B      C      I      F     Obv    Rev    All
          


N (total) =           0 117203 117166 117271 117290 175820 156216 156188 234289


N (int>3sigma) =      0  90109  89960  89835  90598 134952 119749 119660 179926


Mean intensity =    0.0   34.1   27.4   34.0   35.0   31.8   33.3   33.3   33.2


Mean int/sigma =    0.0    8.6    8.8    8.6    8.6    8.7    8.6    8.6    8.7


Crystal system ORTHORHOMBIC and Lattice type P selected

Mean |E*E-1| = 0.727 [expected .968 centrosym and .736 non-centrosym]

 Systematic absence exceptions:
        21--   b--   c--   n--  -21-   -a-   -c-   -n-  --21   --a   --b   --n


 N        95  5734  5701  5715   119  5510  5521  5507   227  2682  2654  2676
 N I>3s    0  3928  3827  3803     0  4257  4206  4083     0  2162  1904  1900
 <I>     0.1  93.4  44.9  96.2   0.0  72.4  58.8  64.1   0.0  40.8 120.7 108.0
 <I/s>   0.5   8.1   7.9   7.7   0.1   9.3   9.3   9.1   0.1   9.4   8.4   8.3


  Space Group           No.   C/A   En.   O.A.  Pie.  Pyr.   CCDC    ICSD    R(int)   N(eq)

  P2(1)2(1)2(1) (abc )    19     A     Y     Y     Y     N    20117     573    0.061   222391

 P2(1)2(1)2(1)		 222		 Orthorhombic

  (1)  x, y, z                            (2) -x+1/2,-y, z+1/2 
  (3) -x, y+1/2,-z+1/2                    (4)  x+1/2,-y+1/2,-z 
   
Chemical formula: C3 H7 N O2; Z=4.0 (Not implemented wavelength type, re-run Gral gui)
   
EXPORTING .INS FILE

TITL 220426_Lalanine_50KeV_04_0 in P2(1)2(1)2(1) 
REM P2(1)2(1)2(1) (#19 in standard setting)
CELL 0.24890   5.804309   5.959864  12.299440  89.9970  89.9805  89.9896
ZERR    4.00   0.000102   0.000075   0.000156   0.0010   0.0012   0.0012
LATT -1
SYMM -x+1/2,-y, z+1/2 
SYMM -x, y+1/2,-z+1/2 
SYMM  x+1/2,-y+1/2,-z 
SFAC C H N O
UNIT 12.00 28.00 4.00 8.00
TREF
HKLF 4
END

Due to the lattice reduction and/or space group transformation(s) a new hkl and p4p file will be output!
The orignal files are backed up as *.p4pgral and *.hklgral!
Back-up copy of original file: C:\Users\sms\Desktop\20221103\L-alanine_100K\ESPERANTO\220426_Lalanine_50KeV_04_0.p4pgral!
Back-up copy of original file: C:\Users\sms\Desktop\20221103\L-alanine_100K\ESPERANTO\220426_Lalanine_50KeV_04_0.hklgral!

 
Note: The Rint, Rsigma and RsigmaB values are computed for redundant data only!
	Mean F2 and F2/sig(F2) are given for all measured values!
Note: The RsigmaA values are computed for all measured values!

Help: For more information about computations of rint and rsigma please look into Crysalis help: 
 file:__#HELP_DTheoryAlgorithm_DataReductionOutput.html
 

Statistics vs intensity - point group symmetry: P222
                       #        #        #      average    mean      mean        
          intensity measured   kept    unique  redundancy   F2     F2/sig(F2)   Rint   Rsigma
---------------------------------------------------------------------------------------------
   4890775-    23473    35237    35126     1149   30.6    102878.48    15.21    0.055    0.070
     23369-     9399    31587    31422     1149   27.3     15201.52    14.45    0.059    0.076
      9385-     4846    29166    29035     1149   25.3      6853.07    12.56    0.071    0.091
      4844-     2859    26184    26092     1149   22.7      3783.66    10.02    0.090    0.116
      2856-     1760    23450    23387     1149   20.4      2264.99     7.43    0.116    0.150
      1760-     1110    20831    20789     1149   18.1      1421.19     5.08    0.158    0.203
      1110-      709    19161    19131     1149   16.7       897.09     3.46    0.218    0.280
       709-      395    16909    16898     1149   14.7       547.72     2.10    0.327    0.421
       395-      186    16189    16183     1149   14.1       289.49     1.12    0.542    0.745
       186-     -345    15937    15917     1151   13.8        95.98     0.39    0.857    2.039
-------------------------------------------------------------------------------------------
   4890775-     -345   234651   233980    11492   20.4     19250.45     8.63    0.060    0.082
 

Statistics vs resolution - point group symmetry: P222
resolu-      #        #        #               average    mean      mean          
tion(A)   measured   kept    unique           redundancy   F2     F2/sig(F2)   Rint   Rsigma   RsigmaA
------------------------------------------------------------------------------------------------------
 inf-0.73    36714    36633     1150            31.9     88839.86    14.11    0.056    0.071     0.066
0.73-0.58    31763    31603     1150            27.5     18569.35    12.77    0.056    0.072     0.069
0.58-0.51    30305    30164     1149            26.3      9698.01    11.16    0.061    0.078     0.076
0.51-0.46    30357    30231     1149            26.3      5411.01     8.85    0.078    0.101     0.090
0.46-0.43    29809    29753     1149            25.9      3325.20     7.00    0.097    0.122     0.116
0.43-0.40    24622    24594     1149            21.4      2134.58     5.45    0.129    0.161     0.157
0.40-0.38    17983    17959     1149            15.6      1531.43     4.10    0.162    0.202     0.210
0.38-0.37    14424    14405     1149            12.5      1092.08     3.07    0.207    0.252     0.288
0.37-0.35    11393    11380     1149             9.9       728.89     2.12    0.276    0.325     0.429
0.35-0.34     7281     7258     1149             6.3       527.65     1.52    0.359    0.429     0.590
------------------------------------------------------------------------------------------------------
 inf-0.34   234651   233980    11492            20.4     19250.45     8.63    0.060    0.082     0.073
 inf-0.80    28702    28654      891            32.2    105807.13    14.23    0.056    0.071     0.066
 

Statistics vs resolution (taking redundancy into account) - point group symmetry: P222
resolu-      #        #        #       %       average    mean      mean          
tion(A)    kept     theory   unique complete  redundancy   F2     F2/sig(F2)   Rint  RsigmaB
--------------------------------------------------------------------------------------------
 inf-0.73    36633     1151     1150   99.9     31.9     88839.86    80.32    0.056    0.012
0.73-0.58    31603     1150     1150  100.0     27.5     18569.35    67.63    0.056    0.013
0.58-0.51    30164     1149     1149  100.0     26.3      9698.01    57.50    0.061    0.015
0.51-0.46    30231     1149     1149  100.0     26.3      5411.01    45.32    0.078    0.018
0.46-0.43    29753     1149     1149  100.0     25.9      3325.20    35.43    0.097    0.023
0.43-0.40    24594     1149     1149  100.0     21.4      2134.58    25.27    0.129    0.034
0.40-0.38    17959     1149     1149  100.0     15.6      1531.43    16.30    0.162    0.054
0.38-0.37    14405     1149     1149  100.0     12.5      1092.08    10.85    0.207    0.082
0.37-0.35    11380     1149     1149  100.0      9.9       728.89     6.69    0.276    0.141
0.35-0.34     7258     1149     1149  100.0      6.3       527.65     3.95    0.359    0.257
--------------------------------------------------------------------------------------------
 inf-0.34   233980    11493    11492  100.0     20.4     19250.45    44.51    0.060    0.016
 inf-0.80    28654      892      891   99.9     32.2    105807.13    81.42    0.056    0.012
 

Statistics vs resolution (taking redundancy into account) - Laue group (anomalous pairs merged): Pmmm
resolu-      #        #        #       %       average    mean      mean          
tion(A)    kept     theory   unique complete  redundancy   F2     F2/sig(F2)   Rint  RsigmaB
--------------------------------------------------------------------------------------------
 inf-0.76    32988      637      636   99.8     51.9     95518.81   106.65    0.056    0.011
0.76-0.59    31175      636      636  100.0     49.0     20485.71    93.47    0.055    0.010
0.59-0.52    30106      636      636  100.0     47.3     10603.95    80.87    0.061    0.011
0.52-0.47    30081      636      636  100.0     47.3      5670.70    63.78    0.076    0.013
0.47-0.43    30337      636      636  100.0     47.7      3596.81    51.26    0.094    0.017
0.43-0.40    26062      636      636  100.0     41.0      2161.99    35.98    0.128    0.025
0.40-0.38    18833      636      636  100.0     29.6      1548.83    23.28    0.163    0.040
0.38-0.37    14928      636      636  100.0     23.5      1173.66    15.84    0.200    0.058
0.37-0.35    11937      636      636  100.0     18.8       725.40     9.28    0.283    0.103
0.35-0.34     7533      636      636  100.0     11.8       527.02     5.43    0.376    0.189
--------------------------------------------------------------------------------------------
 inf-0.34   233980     6361     6360  100.0     36.8     19250.45    60.28    0.061    0.013
 inf-0.80    28654      557      556   99.8     51.5    105807.13   107.46    0.056    0.011
Data reduction ended at Fri Nov 24 10:23:02 2023
 * * * CRYSALIS DATA REDUCTION FINALIZING (42.101a 64-bit (release 31-08-2023)) * * *
INPUT: C:\Users\sms\Desktop\20221103\L-alanine_100K\ESPERANTO\220426_Lalanine_50KeV_04_0.rrpprof
OUTPUT: C:\Users\sms\Desktop\20221103\L-alanine_100K\ESPERANTO\220426_Lalanine_50KeV_04_0
Laue class: 2/m2/m2/m - Friedel mate is equivalent
Lattice type: P-lattice (extinction condition applied)
Machine error default setting:   0.0000
Rejection parameter default setting (X-ray): KKM   0.5000 Blessing   6.0000
Scan speed scaling applied!
Automatic use of scale3 abspack active!
SCALE3 ABSPACK PARS: Laue:4; Friedel:1;
cycles:5; Levenberg-Marq.:0.00000; Sig-cutoff:7.00000
scale restraint esd:0.20000; detector xy correction restraint esd:0.20000; frames in group:4
Detector xy correction grid 4x4, image size 1044x1044
Is frame scaling 0; Is detector xy correction 0;
Spherical harmonics order: even:0; odd:0
 * * * CRYSALIS DATA REDUCTION (42.101a 64-bit (release 31-08-2023)) * * *


COMMAND LINE: dc rrp tab

TIME OF DATA REDUCTION FINALISING: Fri Nov 24 20:32:12 2023
CRYSTAL INFORMATION  

   UB - MATRIX:
       0.000767   -0.028519   -0.014776   (  0.000000    0.000000    0.000000 )
      -0.006077   -0.030268    0.013646   (  0.000000    0.000000    0.000000 )
      -0.042443    0.003819   -0.002216   (  0.000000    0.000000    0.000000 )

      5.80427 (    0.00000 )     5.96002 (    0.00000 )    12.30064 (    0.00000 )
     89.99286 (    0.00000 )    89.98624 (    0.00000 )    89.99917 (    0.00000 )
  V =       425.52


CELL:     5.80427      5.96002     12.30064    89.99286     89.98624     89.99917 

MACHINE INFORMATION 
- GONIOMETER OXFORD DIFFRACTION KM4 XCALIBUR 
ALPHA (DEG)   90.00000 BETA (DEG)    0.00000
WAVELENGTH (ANG): A1    0.24890 A2    0.24890  B1    0.24890
POLARISATION FACTOR    0.00000
X-RAY BEAM ORIENTATION (DEG): X2    0.00000 X3    0.00000
BEAM PATH ABSORPTIONCOEFFICIENTS (MM-1): AIR    0.00000 BE    0.00000 BE THICKNESS (MM):    0.00000 
SOFTWARE ZEROCORRECTION (DEG): OMEGA    0.00000 THETA    0.00000 KAPPA    0.00000 PHI    0.00000
MACHINE OFFSETS (STEPS): OMEGA          0 THETA          0 KAPPA          0 PHI          0
CCD DETECTOR KM4CCD/SAPPHIRE 
CHIP: n/a n/a (1044x1044) n/a 
TAPER:  (,),
    ZOOM 1.000000 PIXELSIZE IN 1X1 BINNING (MM)  0.17200
   - GAIN 1.00 (double-correlated-divide-by-2 gain)SETUP PATH: NONE
GEOMETRIC CORRECTION FILE : NONE 
FLAT FIELD CORRECTION FILE: NONE 
DETECTOR ROTATION (DEG): X1    0.00000 X2    0.00000 X3    0.00000
DETECTOR DISTANCE (MM):  130.25000, DETECTOR ZERO (PIX, 1X1 BINNING): X  528.34929 Y  510.51968
DETECTOR BINNING (PIX): X:   1 Y:   1
Outlier rejection type: X-rayRejection parameter rrp file setting (X-ray): KKM   0.0000 Blessing   6.0000Machine error rrp file setting:   0.0000

RUN    TYPE OF SCAN  START(DEG)   END(DEG)    # FRAMES    EXP(SEC)   OMEGA(DEG)  THETA(DEG)  KAPPA(DEG)   PHI(DEG) 
Run 1 Omega scan: (0.000 - 180.000,1800 frames, 0.800 sec, 0.100 deg) at th=0.000, ka=0.000,ph=0.000 (rot geo dd=130.250)
  1       OMEGA         0.00000   180.00000        1800      0.80000    n/a         0.00000     0.00000     0.00000  
Run 2 Omega scan: (0.000 - 180.000,1800 frames, 0.800 sec, 0.100 deg) at th=0.000, ka=20.000,ph=0.000 (rot geo dd=130.250)
  2       OMEGA         0.00000   180.00000        1800      0.80000    n/a         0.00000    20.00000     0.00000  
Run 3 Omega scan: (0.000 - 180.000,1800 frames, 0.800 sec, 0.100 deg) at th=0.000, ka=40.000,ph=0.000 (rot geo dd=130.250)
  3       OMEGA         0.00000   180.00000        1800      0.80000    n/a         0.00000    40.00000     0.00000  
Run 4 Omega scan: (0.000 - 180.000,1800 frames, 0.800 sec, 0.100 deg) at th=20.000, ka=0.000,ph=0.000 (rot geo dd=130.250)
  4       OMEGA         0.00000   180.00000        1800      0.80000    n/a        20.00000     0.00000     0.00000  
Run 5 Omega scan: (0.000 - 180.000,1800 frames, 0.800 sec, 0.100 deg) at th=20.000, ka=20.000,ph=0.000 (rot geo dd=130.250)
  5       OMEGA         0.00000   180.00000        1800      0.80000    n/a        20.00000    20.00000     0.00000  
Run 6 Omega scan: (0.000 - 180.000,1800 frames, 0.800 sec, 0.100 deg) at th=20.000, ka=40.000,ph=0.000 (rot geo dd=130.250)
  6       OMEGA         0.00000   180.00000        1800      0.80000    n/a        20.00000    40.00000     0.00000  
Run 7 Omega scan: (0.000 - 180.000,1800 frames, 0.800 sec, 0.100 deg) at th=0.000, ka=40.000,ph=-90.000 (rot geo dd=130.250)
  7       OMEGA         0.00000   180.00000        1800      0.80000    n/a         0.00000    40.00000   -90.00000  
Run 8 Omega scan: (0.000 - 180.000,1800 frames, 0.800 sec, 0.100 deg) at th=0.000, ka=40.000,ph=-180.000 (rot geo dd=130.250)
  8       OMEGA         0.00000   180.00000        1800      0.80000    n/a         0.00000    40.00000  -180.00000  
Run 9 Omega scan: (0.000 - 180.000,1800 frames, 0.800 sec, 0.100 deg) at th=20.000, ka=40.000,ph=-90.000 (rot geo dd=130.250)
  9       OMEGA         0.00000   180.00000        1800      0.80000    n/a        20.00000    40.00000   -90.00000  
Run 10 Omega scan: (0.000 - 180.000,1800 frames, 0.800 sec, 0.100 deg) at th=20.000, ka=40.000,ph=-180.000 (rot geo dd=130.250)
 10       OMEGA         0.00000   180.00000        1800      0.80000    n/a        20.00000    40.00000  -180.00000  
PROFFIT INFO: signal sum: min=-778.0000 max=4656830.0000
PROFFIT INFO: signal sum lp corr: min=-4335.1722 max=4150988.4869
PROFFIT INFO: background sum: min=173.0000 max=12551.0000
PROFFIT INFO: background sum sig2: min=0.0000 max=2232.0000
PROFFIT INFO: num of signal pixels: min=24 max=1373
PROFFIT INFO: Inet: min=-6502.7593 max=6226483.0000
PROFFIT INFO: sig(Inet): min=24.0170 max=4275.4668
PROFFIT INFO: Inet/sig(Inet): min=-2.72 max=2136.57
 
I/Sigma    <   0       1       2       3       4       8      16      32      64     128     max
N(Refl)     6718   81700  110546  127168  139177  163843  186331  205687  220035  228393  234653
Percent      2.9    34.8    47.1    54.2    59.3    69.8    79.4    87.7    93.8    97.3   100.0 
 
Overlap statistics (higher percentage means higher overlapping)
Percent    frequency    relative
  0- 10       234653    100.00 (completely separated)
 10- 20            0      0.00
 20- 30            0      0.00
 30- 40            0      0.00
 40- 50            0      0.00
 50- 60            0      0.00
 60- 70            0      0.00
 70- 80            0      0.00
 80- 90            0      0.00
 90-100            0      0.00 (completely overlapped)
Overall       234653    100.00%
Overall                   0.00% overlapped pixels
 
All reflections intensity statistics
 
                                             mean            mean          %
       intensity               #              F2           F2/sig(F2)  >3*F2/sig(F2)
------------------------------------------------------------------------------------
   6226483-     37050         23465        142950.88         116.29     100.00
     37049-     16444         23465         24631.38          26.80     100.00
     16444-      8612         23465         12061.29          12.19     100.00
      8612-      5082         23465          6703.46           6.34      98.54
      5082-      3131         23465          4029.80           3.32      49.22
      3131-      1930         23465          2486.44           1.94       8.89
      1930-      1172         23465          1526.26           1.09       0.95
      1172-       659         23465           899.86           0.62       0.35
       659-       276         23465           459.98           0.30       0.11
       276-     -6503         23468            62.37           0.05       0.00
------------------------------------------------------------------------------------
   6226483-     -6503        234653         19580.92          16.89      45.81
 
 
All reflections resolution statistics
 
                                             mean            mean          %
       resolution              #              F2           F2/sig(F2)  >3*F2/sig(F2)
------------------------------------------------------------------------------------
      6.15-      0.85         23465        124580.53         103.79       95.64
      0.86-      0.67         23465         27870.22          28.70       89.46
      0.67-      0.57         23465         16103.86          15.43       83.28
      0.58-      0.52         23465         10142.11           8.96       70.40
      0.52-      0.48         23465          6001.62           4.82       53.17
      0.48-      0.45         23465          4323.57           3.16       37.73
      0.45-      0.42         23465          2779.00           1.84       18.57
      0.42-      0.40         23465          1973.37           1.18        7.49
      0.40-      0.37         23465          1340.91           0.72        2.28
      0.37-      0.34         23468           696.46           0.33        0.04
------------------------------------------------------------------------------------
      6.15-      0.34        234653         19580.92          16.89       45.81
 
SCALE3 ABSPACK - A Rigaku Oxford Diffraction program (1.0.11,gui:1.0.7)
(C) 2005-2023 Rigaku Oxford Diffraction
Output file (*.dat):C:\Users\sms\Desktop\20221103\L-alanine_100K\ESPERANTO\220426_Lalanine_50KeV_04_0_absscale.dat
Started at Fri Nov 24 20:32:14 2023
Sorting 234653 observations
234653 observations in 10 runs
Run #  start #  end #  total #
    1       2    1796    1795
    2       2    1797    3591
    3       2    1797    5387
    4       3    1796    7181
    5       3    1796    8975
    6       3    1797   10770
    7       2    1796   12565
    8       2    1796   14360
    9       3    1796   16154
   10       3    1796   17948
Total number of frames 17948
Glued frame scales: 4 frame = 1 scale
234653 observations in 10 runs
Run #  start #  end #  total #
    1       0     449     450
    2       0     449     900
    3       0     449    1350
    4       0     449    1800
    5       0     449    2250
    6       0     449    2700
    7       0     449    3150
    8       0     449    3600
    9       0     449    4050
   10       0     449    4500
Total number of frames 4500
75393 observations >     7.00 F2/sig(F2)
75393 observations in 10 runs
Run #  start #  end #  total #
    1       0     449     450
    2       0     449     900
    3       0     449    1350
    4       0     449    1800
    5       1     449    2249
    6       0     449    2699
    7       0     449    3149
    8       0     449    3599
    9       0     449    4049
   10       0     448    4498
Total number of frames 4498
Removing 'redundancy=1' reflections
Average redundancy: 43.5 (Out of 75393 removed 62 = 75331, unique = 1730)
SCALE3 ABSPACK SYMMETRY INFORMATION
Using point Laue symmetry!
Flags: friedel mate:1; friedel mate on for non-centro:1
Laue group (Hermann Mauguin): 2/m2/m2/m
 
75331 observations in 10 runs
Run #  start #  end #  total #
    1       0     449     450
    2       0     449     900
    3       0     449    1350
    4       0     449    1800
    5       1     449    2249
    6       0     449    2699
    7       0     449    3149
    8       0     449    3599
    9       0     449    4049
   10       0     448    4498
Total number of frames 4498
1730 unique data precomputed (should be 1730)
1730 unique data with 75331 observations
Combined refinement in use
Rint:    0.08621
Frame scaling turned off
SCALE3 ERROR: No parameters to be refined!
Can't fit requested scale/empirical absorption model (pTmpToScale3AbspackHKL)

******************************************************************************
*                 E R R O R   M O D E L   C A L C U L A T I O N              *
******************************************************************************

Input file: C:\Users\sms\Desktop\20221103\L-alanine_100K\ESPERANTO\220426_Lalanine_50KeV_04_0.tmp
Laue: 4, Friedel: 1
Min/max for: run:1/10 frame:3/1798
234653 reflections read from tmp file
17544 reflections are rejected (17541 as outliers, 3 as groups of 1 refl)

Redundancy:             1      2      3      4      5      6      7      8      9     10+
Number of groups:       0     10     30     23     52     60     62     69     86   5964

Initial Chi^2=   0.59865
Cycle 1, Chi^2=   0.99437
Current error model SIG(F2)^2 =   0.54*(I_RAW + I_BACK)+(0.08413*<F2>)^2
Cycle 2, Chi^2=   0.99894
Current error model SIG(F2)^2 =   0.52*(I_RAW + I_BACK)+(0.08635*<F2>)^2
Cycle 3, Chi^2=   0.99968
Current error model SIG(F2)^2 =   0.51*(I_RAW + I_BACK)+(0.08729*<F2>)^2
Cycle 4, Chi^2=   0.99989
Current error model SIG(F2)^2 =   0.51*(I_RAW + I_BACK)+(0.08766*<F2>)^2
Cycle 5, Chi^2=   0.99996
Current error model SIG(F2)^2 =   0.50*(I_RAW + I_BACK)+(0.08781*<F2>)^2
Final Chi^2=   0.99996
Final error model SIG(F2)^2 =   0.50*(I_RAW + I_BACK)+(0.08781*<F2>)^2
*************************************************
All reflections intensity statistics
 
                                             mean            mean          %
       intensity               #              F2           F2/sig(F2)  >3*F2/sig(F2)
------------------------------------------------------------------------------------
   6226483-     37050         23465        142950.88          11.79      99.99
     37049-     16444         23465         24631.38          11.70     100.00
     16444-      8612         23465         12061.29          11.35      99.99
      8612-      5082         23465          6703.46          10.36     100.00
      5082-      3131         23465          4029.80           9.05      99.97
      3131-      1930         23465          2486.44           7.30      99.94
      1930-      1172         23465          1526.26           5.28      99.89
      1172-       659         23465           899.86           3.46      65.42
       659-       276         23465           459.98           1.86       4.81
       276-     -6503         23468            62.37           0.30       0.24
------------------------------------------------------------------------------------
   6226483-     -6503        234653         19580.92           7.25      77.02
 
 
All reflections resolution statistics
 
                                             mean            mean          %
       resolution              #              F2           F2/sig(F2)  >3*F2/sig(F2)
------------------------------------------------------------------------------------
      6.15-      0.85         23465        124580.53          11.04       98.50
      0.86-      0.67         23465         27870.22          10.73       96.11
      0.67-      0.57         23465         16103.86          10.04       95.10
      0.58-      0.52         23465         10142.11           9.38       92.57
      0.52-      0.48         23465          6001.62           8.09       86.69
      0.48-      0.45         23465          4323.57           7.11       82.93
      0.45-      0.42         23465          2779.00           5.68       73.99
      0.42-      0.40         23465          1973.37           4.84       67.88
      0.40-      0.37         23465          1340.91           3.53       51.17
      0.37-      0.34         23468           696.46           2.02       25.32
------------------------------------------------------------------------------------
      6.15-      0.34        234653         19580.92           7.25       77.02
 
 
All reflections cumulative resolution statistics
 
                                             mean            mean          %
       resolution              #              F2           F2/sig(F2)  >3*F2/sig(F2)
------------------------------------------------------------------------------------
      6.15-      0.85         23465        124580.53          11.04       98.50
      6.15-      0.67         46930         76225.37          10.89       97.31
      6.15-      0.57         70395         56184.87          10.60       96.57
      6.15-      0.52         93860         44674.18          10.30       95.57
      6.15-      0.48        117325         36939.67           9.86       93.80
      6.15-      0.45        140790         31503.65           9.40       91.98
      6.15-      0.42        164255         27400.13           8.87       89.41
      6.15-      0.40        187720         24221.78           8.36       86.72
      6.15-      0.37        211185         21679.46           7.83       82.77
      6.15-      0.34        234653         19580.92           7.25       77.02
------------------------------------------------------------------------------------
      6.15-      0.34        234653         19580.92           7.25       77.02
 
Scale applied to data: s=0.160604 (maximum obs:6226483.000,used system gain:1.0)!

Without outlier rejection...
Rint      0.086; Rsigma      0.092:  data 234653  -> merged 6361
With outlier rejection (X-ray)...
Rint      0.085; Rsigma      0.092:  data 234356  -> merged 6361
With outlier rejection (X-ray)...
Rejected total: 297, method kkm 69, method Blessing 228

Completeness
direct cell (a, b, c) = (5.803, 5.960, 12.301), (alpha, beta, gamma) = (90.000, 90.000, 90.000)
wavelength: 0.248900
dmin, dmax value (Ang): 0.338786, 6.150595

		******************************************************************
		* GRAL PLUGIN          	 started at Fri Nov 24 20:32:19 2023     *
		*          version 2.4. 1                                        *
		******************************************************************


		42.101a 64-bit (release 31-08-2023),compiled Aug 31 2023,21:40:33


Original cell in Angstroms and degrees: 

   5.804309   5.959864  12.299440  89.9970  89.9805  89.9896 

  234356 Reflections read from file 220426_Lalanine_50KeV_04_0.hkl; mean (I/sigma) =    7.25


Lattice exceptions:  P      A      B      C      I      F     Obv    Rev    All
          


N (total) =           0 117242 117198 117306 117322 175873 156255 156234 234356


N (int>3sigma) =      0  90390  90253  90145  90908 135394 120156 120073 180530


Mean intensity =    0.0   32.3   25.8   32.2   33.1   30.1   31.6   31.6   31.5


Mean int/sigma =    0.0    7.3    7.3    7.2    7.2    7.3    7.2    7.2    7.2

Lattice type: P chosen          Volume:       425.47

-------------------------------------------------------------------------------

DETERMINATION OF REDUCED (NIGGLI) CELL

Transformation from original cell (HKLF-matrix):
    1.0000  0.0000  0.0000    0.0000  1.0000  0.0000    0.0000  0.0000  1.0000

Unitcell:       5.804    5.960   12.299   90.00   89.98   89.99 

Niggli form:     a.a =    33.690      b.b =    35.520      c.c =   151.276
                 b.c =     0.004      a.c =     0.024      a.b =     0.006 

-------------------------------------------------------------------------------

SEARCH FOR HIGHER METRIC SYMMETRY

------------------------------------------------------------------------------
Option: [32]  err=   0.025  ORTHORHOMBIC P-lattice R(int) = 0.085 [227995] Vol =    425.5
Cell:    5.804   5.960  12.299   90.00   89.98   89.99    Volume:       425.47
Matrix: 1.0000  0.0000  0.0000  0.0000  1.0000  0.0000  0.0000  0.0000  1.0000
------------------------------------------------------------------------------
Option: [33]  err=   0.007    MONOCLINIC P-lattice R(int) = 0.084 [222407] Vol =    425.5
Cell:    5.804   5.960  12.299   90.00   90.02   89.99    Volume:       425.47
Matrix:-1.0000  0.0000  0.0000  0.0000 -1.0000  0.0000  0.0000  0.0000  1.0000
------------------------------------------------------------------------------
Option: [34]  err=   0.025    MONOCLINIC P-lattice R(int) = 0.084 [222645] Vol =    425.5
Cell:    5.804  12.299   5.960   90.00   90.01   90.02    Volume:       425.47
Matrix:-1.0000  0.0000  0.0000  0.0000  0.0000  1.0000  0.0000  1.0000  0.0000
------------------------------------------------------------------------------
Option: [35]  err=   0.025    MONOCLINIC P-lattice R(int) = 0.084 [222386] Vol =    425.5
Cell:    5.960   5.804  12.299   90.02   90.00   89.99    Volume:       425.47
Matrix: 0.0000  1.0000  0.0000  1.0000  0.0000  0.0000  0.0000  0.0000 -1.0000
------------------------------------------------------------------------------
Option: [31]  err=   0.000     TRICLINIC P-lattice R(int) = 0.083 [211481] Vol =    425.5
Cell:    5.804   5.960  12.299   90.00   89.98   89.99    Volume:       425.47
Matrix: 1.0000  0.0000  0.0000  0.0000  1.0000  0.0000  0.0000  0.0000  1.0000

Option [32] selected

-------------------------------------------------------------------------------

SPACE GROUP DETERMINATION


Lattice exceptions:  P      A      B      C      I      F     Obv    Rev    All
          


N (total) =           0 117242 117198 117306 117322 175873 156255 156234 234356


N (int>3sigma) =      0  90390  90253  90145  90908 135394 120156 120073 180530


Mean intensity =    0.0   32.3   25.8   32.2   33.1   30.1   31.6   31.6   31.5


Mean int/sigma =    0.0    7.3    7.3    7.2    7.2    7.3    7.2    7.2    7.2


Crystal system ORTHORHOMBIC and Lattice type P selected

Mean |E*E-1| = 0.727 [expected .968 centrosym and .736 non-centrosym]

 Systematic absence exceptions:
        21--   b--   c--   n--  -21-   -a-   -c-   -n-  --21   --a   --b   --n


 N        95  5735  5702  5715   119  5514  5524  5512   227  2682  2655  2677
 N I>3s    1  3940  3839  3809     0  4268  4213  4095     0  2168  1909  1909
 <I>     0.1  89.8  42.9  92.5   0.0  68.3  55.5  60.3   0.0  39.0 115.3 103.0
 <I/s>   0.5   6.7   6.6   6.4   0.1   7.6   7.5   7.4   0.1   7.8   6.9   6.9


  Space Group           No.   C/A   En.   O.A.  Pie.  Pyr.   CCDC    ICSD    R(int)   N(eq)

  P2(1)2(1)2(1) (abc )    19     A     Y     Y     Y     N    20117     573    0.084   222456

 P2(1)2(1)2(1)		 222		 Orthorhombic

  (1)  x, y, z                            (2) -x+1/2,-y, z+1/2 
  (3) -x, y+1/2,-z+1/2                    (4)  x+1/2,-y+1/2,-z 
   
Chemical formula: C3 H7 N O2; Z=4.0 (Not implemented wavelength type, re-run Gral gui)
   
EXPORTING .INS FILE

TITL 220426_Lalanine_50KeV_04_0 in P2(1)2(1)2(1) 
REM P2(1)2(1)2(1) (#19 in standard setting)
CELL 0.24890   5.804309   5.959864  12.299440  89.9970  89.9805  89.9896
ZERR    4.00   0.000102   0.000075   0.000156   0.0010   0.0012   0.0012
LATT -1
SYMM -x+1/2,-y, z+1/2 
SYMM -x, y+1/2,-z+1/2 
SYMM  x+1/2,-y+1/2,-z 
SFAC C H N O
UNIT 12.00 28.00 4.00 8.00
TREF
HKLF 4
END

Due to the lattice reduction and/or space group transformation(s) a new hkl and p4p file will be output!
The orignal files are backed up as *.p4pgral and *.hklgral!
Back-up copy of original file: C:\Users\sms\Desktop\20221103\L-alanine_100K\ESPERANTO\220426_Lalanine_50KeV_04_0.p4pgral!
Back-up copy of original file: C:\Users\sms\Desktop\20221103\L-alanine_100K\ESPERANTO\220426_Lalanine_50KeV_04_0.hklgral!

 
Note: The Rint, Rsigma and RsigmaB values are computed for redundant data only!
	Mean F2 and F2/sig(F2) are given for all measured values!
Note: The RsigmaA values are computed for all measured values!

Help: For more information about computations of rint and rsigma please look into Crysalis help: 
 file:__#HELP_DTheoryAlgorithm_DataReductionOutput.html
 

Statistics vs intensity - point group symmetry: Pmmm
                       #        #        #      average    mean      mean        
          intensity measured   kept    unique  redundancy   F2     F2/sig(F2)   Rint   Rsigma
---------------------------------------------------------------------------------------------
   5114477-    25727    32935    32902      636   51.7    110525.17    11.64    0.080    0.102
     25622-     9964    31880    31808      636   50.0     16368.83    11.53    0.081    0.105
      9949-     5011    29533    29487      636   46.4      7182.97    10.46    0.089    0.115
      5008-     2913    26813    26768      636   42.1      3879.71     8.92    0.104    0.134
      2912-     1757    24205    24183      636   38.0      2293.38     6.98    0.128    0.167
      1757-     1102    21429    21396      636   33.6      1416.48     4.98    0.167    0.217
      1101-      689    19838    19821      636   31.2       883.03     3.42    0.230    0.299
       688-      377    17114    17110      636   26.9       525.61     2.05    0.348    0.460
       377-      173    16318    16307      636   25.6       271.43     1.08    0.574    0.830
       171-     -278    14588    14574      637   22.9        93.95     0.39    0.874    2.250
-------------------------------------------------------------------------------------------
   5114477-     -278   234653   234356     6361   36.8     19589.32     7.25    0.085    0.110
 

Statistics vs resolution - point group symmetry: Pmmm
resolu-      #        #        #               average    mean      mean          
tion(A)   measured   kept    unique           redundancy   F2     F2/sig(F2)   Rint   Rsigma   RsigmaA
------------------------------------------------------------------------------------------------------
 inf-0.76    33049    33025      636            51.9     97603.84    10.96    0.081    0.103     0.087
0.76-0.59    31328    31266      636            49.2     20810.09    10.32    0.080    0.104     0.088
0.59-0.52    30258    30187      636            47.5     10679.99     9.55    0.082    0.105     0.092
0.52-0.47    30209    30133      636            47.4      5667.84     7.85    0.093    0.121     0.104
0.47-0.43    30404    30375      636            47.8      3577.72     6.52    0.107    0.136     0.124
0.43-0.40    26091    26089      636            41.0      2140.52     5.08    0.139    0.177     0.164
0.40-0.38    18856    18852      636            29.6      1539.42     3.98    0.172    0.219     0.212
0.38-0.37    14950    14941      636            23.5      1170.46     3.13    0.208    0.259     0.272
0.37-0.35    11949    11943      636            18.8       725.10     2.11    0.289    0.346     0.422
0.35-0.34     7559     7545      637            11.8       528.44     1.54    0.379    0.464     0.575
------------------------------------------------------------------------------------------------------
 inf-0.34   234653   234356     6361            36.8     19589.32     7.25    0.085    0.110     0.092
 inf-0.80    28702    28684      556            51.6    108152.26    10.97    0.081    0.103     0.087
 

Statistics vs resolution (taking redundancy into account) - point group symmetry: Pmmm
resolu-      #        #        #       %       average    mean      mean          
tion(A)    kept     theory   unique complete  redundancy   F2     F2/sig(F2)   Rint  RsigmaB
--------------------------------------------------------------------------------------------
 inf-0.76    33025      637      636   99.8     51.9     97603.84    83.07    0.081    0.014
0.76-0.59    31266      636      636  100.0     49.2     20810.09    75.24    0.080    0.013
0.59-0.52    30187      636      636  100.0     47.5     10679.99    67.95    0.082    0.014
0.52-0.47    30133      636      636  100.0     47.4      5667.84    55.27    0.093    0.016
0.47-0.43    30375      636      636  100.0     47.8      3577.72    45.83    0.107    0.019
0.43-0.40    26089      636      636  100.0     41.0      2140.52    33.42    0.139    0.027
0.40-0.38    18852      636      636  100.0     29.6      1539.42    22.24    0.172    0.041
0.38-0.37    14941      636      636  100.0     23.5      1170.46    15.41    0.208    0.059
0.37-0.35    11943      636      636  100.0     18.8       725.10     9.29    0.289    0.102
0.35-0.34     7545      638      637   99.8     11.8       528.44     5.52    0.379    0.186
--------------------------------------------------------------------------------------------
 inf-0.34   234356     6363     6361  100.0     36.8     19589.32    50.69    0.085    0.016
 inf-0.80    28684      557      556   99.8     51.6    108152.26    83.15    0.081    0.014
 * * * CRYSALIS DATA REDUCTION (42.101a 64-bit (release 31-08-2023)) * * *


COMMAND LINE: dc rrp tab

TIME OF DATA REDUCTION FINALISING: Fri Nov 24 20:32:23 2023
CRYSTAL INFORMATION  

   UB - MATRIX:
       0.000767   -0.028519   -0.014776   (  0.000000    0.000000    0.000000 )
      -0.006077   -0.030268    0.013646   (  0.000000    0.000000    0.000000 )
      -0.042443    0.003819   -0.002216   (  0.000000    0.000000    0.000000 )

      5.80427 (    0.00000 )     5.96002 (    0.00000 )    12.30064 (    0.00000 )
     89.99286 (    0.00000 )    89.98624 (    0.00000 )    89.99917 (    0.00000 )
  V =       425.52


CELL:     5.80427      5.96002     12.30064    89.99286     89.98624     89.99917 

MACHINE INFORMATION 
- GONIOMETER OXFORD DIFFRACTION KM4 XCALIBUR 
ALPHA (DEG)   90.00000 BETA (DEG)    0.00000
WAVELENGTH (ANG): A1    0.24890 A2    0.24890  B1    0.24890
POLARISATION FACTOR    0.00000
X-RAY BEAM ORIENTATION (DEG): X2    0.00000 X3    0.00000
BEAM PATH ABSORPTIONCOEFFICIENTS (MM-1): AIR    0.00000 BE    0.00000 BE THICKNESS (MM):    0.00000 
SOFTWARE ZEROCORRECTION (DEG): OMEGA    0.00000 THETA    0.00000 KAPPA    0.00000 PHI    0.00000
MACHINE OFFSETS (STEPS): OMEGA          0 THETA          0 KAPPA          0 PHI          0
CCD DETECTOR KM4CCD/SAPPHIRE 
CHIP: n/a n/a (1044x1044) n/a 
TAPER:  (,),
    ZOOM 1.000000 PIXELSIZE IN 1X1 BINNING (MM)  0.17200
   - GAIN 1.00 (double-correlated-divide-by-2 gain)SETUP PATH: NONE
GEOMETRIC CORRECTION FILE : NONE 
FLAT FIELD CORRECTION FILE: NONE 
DETECTOR ROTATION (DEG): X1    0.00000 X2    0.00000 X3    0.00000
DETECTOR DISTANCE (MM):  130.25000, DETECTOR ZERO (PIX, 1X1 BINNING): X  528.34929 Y  510.51968
DETECTOR BINNING (PIX): X:   1 Y:   1
Outlier rejection type: X-rayRejection parameter rrp file setting (X-ray): KKM   0.0000 Blessing   6.0000Machine error rrp file setting:   0.0000

RUN    TYPE OF SCAN  START(DEG)   END(DEG)    # FRAMES    EXP(SEC)   OMEGA(DEG)  THETA(DEG)  KAPPA(DEG)   PHI(DEG) 
Run 1 Omega scan: (0.000 - 180.000,1800 frames, 0.800 sec, 0.100 deg) at th=0.000, ka=0.000,ph=0.000 (rot geo dd=130.250)
  1       OMEGA         0.00000   180.00000        1800      0.80000    n/a         0.00000     0.00000     0.00000  
Run 2 Omega scan: (0.000 - 180.000,1800 frames, 0.800 sec, 0.100 deg) at th=0.000, ka=20.000,ph=0.000 (rot geo dd=130.250)
  2       OMEGA         0.00000   180.00000        1800      0.80000    n/a         0.00000    20.00000     0.00000  
Run 3 Omega scan: (0.000 - 180.000,1800 frames, 0.800 sec, 0.100 deg) at th=0.000, ka=40.000,ph=0.000 (rot geo dd=130.250)
  3       OMEGA         0.00000   180.00000        1800      0.80000    n/a         0.00000    40.00000     0.00000  
Run 4 Omega scan: (0.000 - 180.000,1800 frames, 0.800 sec, 0.100 deg) at th=20.000, ka=0.000,ph=0.000 (rot geo dd=130.250)
  4       OMEGA         0.00000   180.00000        1800      0.80000    n/a        20.00000     0.00000     0.00000  
Run 5 Omega scan: (0.000 - 180.000,1800 frames, 0.800 sec, 0.100 deg) at th=20.000, ka=20.000,ph=0.000 (rot geo dd=130.250)
  5       OMEGA         0.00000   180.00000        1800      0.80000    n/a        20.00000    20.00000     0.00000  
Run 6 Omega scan: (0.000 - 180.000,1800 frames, 0.800 sec, 0.100 deg) at th=20.000, ka=40.000,ph=0.000 (rot geo dd=130.250)
  6       OMEGA         0.00000   180.00000        1800      0.80000    n/a        20.00000    40.00000     0.00000  
Run 7 Omega scan: (0.000 - 180.000,1800 frames, 0.800 sec, 0.100 deg) at th=0.000, ka=40.000,ph=-90.000 (rot geo dd=130.250)
  7       OMEGA         0.00000   180.00000        1800      0.80000    n/a         0.00000    40.00000   -90.00000  
Run 8 Omega scan: (0.000 - 180.000,1800 frames, 0.800 sec, 0.100 deg) at th=0.000, ka=40.000,ph=-180.000 (rot geo dd=130.250)
  8       OMEGA         0.00000   180.00000        1800      0.80000    n/a         0.00000    40.00000  -180.00000  
Run 9 Omega scan: (0.000 - 180.000,1800 frames, 0.800 sec, 0.100 deg) at th=20.000, ka=40.000,ph=-90.000 (rot geo dd=130.250)
  9       OMEGA         0.00000   180.00000        1800      0.80000    n/a        20.00000    40.00000   -90.00000  
Run 10 Omega scan: (0.000 - 180.000,1800 frames, 0.800 sec, 0.100 deg) at th=20.000, ka=40.000,ph=-180.000 (rot geo dd=130.250)
 10       OMEGA         0.00000   180.00000        1800      0.80000    n/a        20.00000    40.00000  -180.00000  
PROFFIT INFO: signal sum: min=-778.0000 max=4656830.0000
PROFFIT INFO: signal sum lp corr: min=-4335.1722 max=4150988.4869
PROFFIT INFO: background sum: min=173.0000 max=12551.0000
PROFFIT INFO: background sum sig2: min=0.0000 max=2232.0000
PROFFIT INFO: num of signal pixels: min=24 max=1373
PROFFIT INFO: Inet: min=-6502.7593 max=6226483.0000
PROFFIT INFO: sig(Inet): min=24.0170 max=4275.4668
PROFFIT INFO: Inet/sig(Inet): min=-2.72 max=2136.57
 
I/Sigma    <   0       1       2       3       4       8      16      32      64     128     max
N(Refl)    13436  163400  221092  254336  278354  327686  372662  411374  440070  456786  469306
Percent      2.9    34.8    47.1    54.2    59.3    69.8    79.4    87.7    93.8    97.3   100.0 
 
Overlap statistics (higher percentage means higher overlapping)
Percent    frequency    relative
  0- 10       234653    100.00 (completely separated)
 10- 20            0      0.00
 20- 30            0      0.00
 30- 40            0      0.00
 40- 50            0      0.00
 50- 60            0      0.00
 60- 70            0      0.00
 70- 80            0      0.00
 80- 90            0      0.00
 90-100            0      0.00 (completely overlapped)
Overall       234653    100.00%
Overall                   0.00% overlapped pixels
 
All reflections intensity statistics
 
                                             mean            mean          %
       intensity               #              F2           F2/sig(F2)  >3*F2/sig(F2)
------------------------------------------------------------------------------------
   6226483-     37050         23465        142950.88         116.29     100.00
     37049-     16444         23465         24631.38          26.80     100.00
     16444-      8612         23465         12061.29          12.19     100.00
      8612-      5082         23465          6703.46           6.34      98.54
      5082-      3131         23465          4029.80           3.32      49.22
      3131-      1930         23465          2486.44           1.94       8.89
      1930-      1172         23465          1526.26           1.09       0.95
      1172-       659         23465           899.86           0.62       0.35
       659-       276         23465           459.98           0.30       0.11
       276-     -6503         23468            62.37           0.05       0.00
------------------------------------------------------------------------------------
   6226483-     -6503        234653         19580.92          16.89      45.81
 
 
All reflections resolution statistics
 
                                             mean            mean          %
       resolution              #              F2           F2/sig(F2)  >3*F2/sig(F2)
------------------------------------------------------------------------------------
      6.15-      0.85         23465        124580.53         103.79       95.64
      0.86-      0.67         23465         27870.22          28.70       89.46
      0.67-      0.57         23465         16103.86          15.43       83.28
      0.58-      0.52         23465         10142.11           8.96       70.40
      0.52-      0.48         23465          6001.54           4.82       53.17
      0.48-      0.45         23465          4323.65           3.16       37.73
      0.45-      0.42         23465          2779.00           1.84       18.57
      0.42-      0.40         23465          1973.51           1.18        7.49
      0.40-      0.37         23465          1340.76           0.72        2.28
      0.37-      0.34         23468           696.46           0.33        0.04
------------------------------------------------------------------------------------
      6.15-      0.34        234653         19580.92          16.89       45.81
 
SCALE3 ABSPACK - A Rigaku Oxford Diffraction program (1.0.11,gui:1.0.7)
(C) 2005-2023 Rigaku Oxford Diffraction
Output file (*.dat):C:\Users\sms\Desktop\20221103\L-alanine_100K\ESPERANTO\220426_Lalanine_50KeV_04_0_absscale.dat
Started at Fri Nov 24 20:32:25 2023
Sorting 234653 observations
234653 observations in 10 runs
Run #  start #  end #  total #
    1       2    1796    1795
    2       2    1797    3591
    3       2    1797    5387
    4       3    1796    7181
    5       3    1796    8975
    6       3    1797   10770
    7       2    1796   12565
    8       2    1796   14360
    9       3    1796   16154
   10       3    1796   17948
Total number of frames 17948
Glued frame scales: 4 frame = 1 scale
234653 observations in 10 runs
Run #  start #  end #  total #
    1       0     449     450
    2       0     449     900
    3       0     449    1350
    4       0     449    1800
    5       0     449    2250
    6       0     449    2700
    7       0     449    3150
    8       0     449    3600
    9       0     449    4050
   10       0     449    4500
Total number of frames 4500
75393 observations >     7.00 F2/sig(F2)
75393 observations in 10 runs
Run #  start #  end #  total #
    1       0     449     450
    2       0     449     900
    3       0     449    1350
    4       0     449    1800
    5       1     449    2249
    6       0     449    2699
    7       0     449    3149
    8       0     449    3599
    9       0     449    4049
   10       0     448    4498
Total number of frames 4498
Removing 'redundancy=1' reflections
Average redundancy: 43.5 (Out of 75393 removed 62 = 75331, unique = 1730)
SCALE3 ABSPACK SYMMETRY INFORMATION
Using point Laue symmetry!
Flags: friedel mate:0; friedel mate on for non-centro:1
Laue group (Hermann Mauguin): 2/m2/m2/m
 
75331 observations in 10 runs
Run #  start #  end #  total #
    1       0     449     450
    2       0     449     900
    3       0     449    1350
    4       0     449    1800
    5       1     449    2249
    6       0     449    2699
    7       0     449    3149
    8       0     449    3599
    9       0     449    4049
   10       0     448    4498
Total number of frames 4498
1730 unique data precomputed (should be 1730)
1730 unique data with 75331 observations
Combined refinement in use
Rint:    0.08621
Frame scaling turned off
SCALE3 ERROR: No parameters to be refined!
Can't fit requested scale/empirical absorption model (pTmpToScale3AbspackHKL)

******************************************************************************
*                 E R R O R   M O D E L   C A L C U L A T I O N              *
******************************************************************************

Input file: C:\Users\sms\Desktop\20221103\L-alanine_100K\ESPERANTO\220426_Lalanine_50KeV_04_0.tmp
Laue: 4, Friedel: 0
Min/max for: run:1/10 frame:3/1798
234653 reflections read from tmp file
17416 reflections are rejected (17397 as outliers, 19 as groups of 1 refl)

Redundancy:             1      2      3      4      5      6      7      8      9     10+
Number of groups:       0     52    164    206    271    249    280    310    414   9525

Initial Chi^2=   0.60757
Cycle 1, Chi^2=   0.99408
Current error model SIG(F2)^2 =   0.54*(I_RAW + I_BACK)+(0.08558*<F2>)^2
Cycle 2, Chi^2=   0.99890
Current error model SIG(F2)^2 =   0.52*(I_RAW + I_BACK)+(0.08794*<F2>)^2
Cycle 3, Chi^2=   0.99965
Current error model SIG(F2)^2 =   0.51*(I_RAW + I_BACK)+(0.08890*<F2>)^2
Cycle 4, Chi^2=   0.99987
Current error model SIG(F2)^2 =   0.51*(I_RAW + I_BACK)+(0.08927*<F2>)^2
Cycle 5, Chi^2=   0.99995
Current error model SIG(F2)^2 =   0.51*(I_RAW + I_BACK)+(0.08940*<F2>)^2
Final Chi^2=   0.99995
Final error model SIG(F2)^2 =   0.51*(I_RAW + I_BACK)+(0.08940*<F2>)^2
*************************************************
All reflections intensity statistics
 
                                             mean            mean          %
       intensity               #              F2           F2/sig(F2)  >3*F2/sig(F2)
------------------------------------------------------------------------------------
   6226483-     37050         23465        142950.88          11.50      99.99
     37049-     16444         23465         24631.38          11.36     100.00
     16444-      8612         23465         12061.29          11.06      99.99
      8612-      5082         23465          6703.46          10.16     100.00
      5082-      3131         23465          4029.80           8.90      99.97
      3131-      1930         23465          2486.44           7.23      99.94
      1930-      1172         23465          1526.26           5.25      99.90
      1172-       659         23465           899.86           3.45      65.09
       659-       276         23465           459.98           1.86       4.75
       276-     -6503         23468            62.37           0.30       0.27
------------------------------------------------------------------------------------
   6226483-     -6503        234653         19580.92           7.11      76.99
 
 
All reflections resolution statistics
 
                                             mean            mean          %
       resolution              #              F2           F2/sig(F2)  >3*F2/sig(F2)
------------------------------------------------------------------------------------
      6.15-      0.85         23465        124580.53          10.83       98.50
      0.86-      0.67         23465         27870.22          10.43       96.10
      0.67-      0.57         23465         16103.86           9.83       95.08
      0.58-      0.52         23465         10142.11           9.11       92.57
      0.52-      0.48         23465          6001.54           7.94       86.65
      0.48-      0.45         23465          4323.65           7.00       82.91
      0.45-      0.42         23465          2779.00           5.62       73.95
      0.42-      0.40         23465          1973.51           4.81       67.80
      0.40-      0.37         23465          1340.76           3.51       51.10
      0.37-      0.34         23468           696.46           2.01       25.23
------------------------------------------------------------------------------------
      6.15-      0.34        234653         19580.92           7.11       76.99
 
 
All reflections cumulative resolution statistics
 
                                             mean            mean          %
       resolution              #              F2           F2/sig(F2)  >3*F2/sig(F2)
------------------------------------------------------------------------------------
      6.15-      0.85         23465        124580.53          10.83       98.50
      6.15-      0.67         46930         76225.37          10.63       97.30
      6.15-      0.57         70395         56184.87          10.36       96.56
      6.15-      0.52         93860         44674.18          10.05       95.56
      6.15-      0.48        117325         36939.65           9.63       93.78
      6.15-      0.45        140790         31503.65           9.19       91.97
      6.15-      0.42        164255         27400.13           8.68       89.39
      6.15-      0.40        187720         24221.80           8.20       86.70
      6.15-      0.37        211185         21679.46           7.68       82.74
      6.15-      0.34        234653         19580.92           7.11       76.99
------------------------------------------------------------------------------------
      6.15-      0.34        234653         19580.92           7.11       76.99
 
Scale applied to data: s=0.160604 (maximum obs:6226483.000,used system gain:1.0)!

Without outlier rejection...
Rint      0.086; Rsigma      0.094:  data 234653  -> merged 11494
With outlier rejection (X-ray)...
Rint      0.084; Rsigma      0.094:  data 234133  -> merged 11494
With outlier rejection (X-ray)...
Rejected total: 520, method kkm 315, method Blessing 205

Completeness
direct cell (a, b, c) = (5.803, 5.960, 12.301), (alpha, beta, gamma) = (90.000, 90.000, 90.000)
wavelength: 0.248900
dmin, dmax value (Ang): 0.338786, 6.150587


Completeness
direct cell (a, b, c) = (5.803, 5.960, 12.301), (alpha, beta, gamma) = (90.000, 90.000, 90.000)
wavelength: 0.248900
dmin, dmax value (Ang): 0.338786, 6.150587

		******************************************************************
		* GRAL PLUGIN          	 started at Fri Nov 24 20:32:19 2023     *
		*          version 2.4. 1                                        *
		******************************************************************


		42.101a 64-bit (release 31-08-2023),compiled Aug 31 2023,21:40:33


Original cell in Angstroms and degrees: 

   5.804309   5.959864  12.299440  89.9970  89.9805  89.9896 

  234356 Reflections read from file 220426_Lalanine_50KeV_04_0.hkl; mean (I/sigma) =    7.25


Lattice exceptions:  P      A      B      C      I      F     Obv    Rev    All
          


N (total) =           0 117242 117198 117306 117322 175873 156255 156234 234356


N (int>3sigma) =      0  90390  90253  90145  90908 135394 120156 120073 180530


Mean intensity =    0.0   32.3   25.8   32.2   33.1   30.1   31.6   31.6   31.5


Mean int/sigma =    0.0    7.3    7.3    7.2    7.2    7.3    7.2    7.2    7.2

Lattice type: P chosen          Volume:       425.47

-------------------------------------------------------------------------------

DETERMINATION OF REDUCED (NIGGLI) CELL

Transformation from original cell (HKLF-matrix):
    1.0000  0.0000  0.0000    0.0000  1.0000  0.0000    0.0000  0.0000  1.0000

Unitcell:       5.804    5.960   12.299   90.00   89.98   89.99 

Niggli form:     a.a =    33.690      b.b =    35.520      c.c =   151.276
                 b.c =     0.004      a.c =     0.024      a.b =     0.006 

-------------------------------------------------------------------------------

SEARCH FOR HIGHER METRIC SYMMETRY

------------------------------------------------------------------------------
Option: [32]  err=   0.025  ORTHORHOMBIC P-lattice R(int) = 0.085 [227995] Vol =    425.5
Cell:    5.804   5.960  12.299   90.00   89.98   89.99    Volume:       425.47
Matrix: 1.0000  0.0000  0.0000  0.0000  1.0000  0.0000  0.0000  0.0000  1.0000
------------------------------------------------------------------------------
Option: [33]  err=   0.007    MONOCLINIC P-lattice R(int) = 0.084 [222407] Vol =    425.5
Cell:    5.804   5.960  12.299   90.00   90.02   89.99    Volume:       425.47
Matrix:-1.0000  0.0000  0.0000  0.0000 -1.0000  0.0000  0.0000  0.0000  1.0000
------------------------------------------------------------------------------
Option: [34]  err=   0.025    MONOCLINIC P-lattice R(int) = 0.084 [222645] Vol =    425.5
Cell:    5.804  12.299   5.960   90.00   90.01   90.02    Volume:       425.47
Matrix:-1.0000  0.0000  0.0000  0.0000  0.0000  1.0000  0.0000  1.0000  0.0000
------------------------------------------------------------------------------
Option: [35]  err=   0.025    MONOCLINIC P-lattice R(int) = 0.084 [222386] Vol =    425.5
Cell:    5.960   5.804  12.299   90.02   90.00   89.99    Volume:       425.47
Matrix: 0.0000  1.0000  0.0000  1.0000  0.0000  0.0000  0.0000  0.0000 -1.0000
------------------------------------------------------------------------------
Option: [31]  err=   0.000     TRICLINIC P-lattice R(int) = 0.083 [211481] Vol =    425.5
Cell:    5.804   5.960  12.299   90.00   89.98   89.99    Volume:       425.47
Matrix: 1.0000  0.0000  0.0000  0.0000  1.0000  0.0000  0.0000  0.0000  1.0000

Option [32] selected

-------------------------------------------------------------------------------

SPACE GROUP DETERMINATION


Lattice exceptions:  P      A      B      C      I      F     Obv    Rev    All
          


N (total) =           0 117242 117198 117306 117322 175873 156255 156234 234356


N (int>3sigma) =      0  90390  90253  90145  90908 135394 120156 120073 180530


Mean intensity =    0.0   32.3   25.8   32.2   33.1   30.1   31.6   31.6   31.5


Mean int/sigma =    0.0    7.3    7.3    7.2    7.2    7.3    7.2    7.2    7.2


Crystal system ORTHORHOMBIC and Lattice type P selected

Mean |E*E-1| = 0.727 [expected .968 centrosym and .736 non-centrosym]

 Systematic absence exceptions:
        21--   b--   c--   n--  -21-   -a-   -c-   -n-  --21   --a   --b   --n


 N        95  5735  5702  5715   119  5514  5524  5512   227  2682  2655  2677
 N I>3s    1  3940  3839  3809     0  4268  4213  4095     0  2168  1909  1909
 <I>     0.1  89.8  42.9  92.5   0.0  68.3  55.5  60.3   0.0  39.0 115.3 103.0
 <I/s>   0.5   6.7   6.6   6.4   0.1   7.6   7.5   7.4   0.1   7.8   6.9   6.9


  Space Group           No.   C/A   En.   O.A.  Pie.  Pyr.   CCDC    ICSD    R(int)   N(eq)

  P2(1)2(1)2(1) (abc )    19     A     Y     Y     Y     N    20117     573    0.084   222456

 P2(1)2(1)2(1)		 222		 Orthorhombic

  (1)  x, y, z                            (2) -x+1/2,-y, z+1/2 
  (3) -x, y+1/2,-z+1/2                    (4)  x+1/2,-y+1/2,-z 
   
Chemical formula: C3 H7 N O2; Z=4.0 (Not implemented wavelength type, re-run Gral gui)
   
EXPORTING .INS FILE

TITL 220426_Lalanine_50KeV_04_0 in P2(1)2(1)2(1) 
REM P2(1)2(1)2(1) (#19 in standard setting)
CELL 0.24890   5.804309   5.959864  12.299440  89.9970  89.9805  89.9896
ZERR    4.00   0.000102   0.000075   0.000156   0.0010   0.0012   0.0012
LATT -1
SYMM -x+1/2,-y, z+1/2 
SYMM -x, y+1/2,-z+1/2 
SYMM  x+1/2,-y+1/2,-z 
SFAC C H N O
UNIT 12.00 28.00 4.00 8.00
TREF
HKLF 4
END

Due to the lattice reduction and/or space group transformation(s) a new hkl and p4p file will be output!
The orignal files are backed up as *.p4pgral and *.hklgral!
Back-up copy of original file: C:\Users\sms\Desktop\20221103\L-alanine_100K\ESPERANTO\220426_Lalanine_50KeV_04_0.p4pgral!
Back-up copy of original file: C:\Users\sms\Desktop\20221103\L-alanine_100K\ESPERANTO\220426_Lalanine_50KeV_04_0.hklgral!

 
Note: The Rint, Rsigma and RsigmaB values are computed for redundant data only!
	Mean F2 and F2/sig(F2) are given for all measured values!
Note: The RsigmaA values are computed for all measured values!

Help: For more information about computations of rint and rsigma please look into Crysalis help: 
 file:__#HELP_DTheoryAlgorithm_DataReductionOutput.html
 

Statistics vs intensity - point group symmetry: P222
                       #        #        #      average    mean      mean        
          intensity measured   kept    unique  redundancy   F2     F2/sig(F2)   Rint   Rsigma
---------------------------------------------------------------------------------------------
   5114477-    23741    35230    35168     1149   30.6    104995.12    11.40    0.080    0.101
     23715-     9483    31606    31495     1149   27.4     15357.69    11.13    0.080    0.101
      9481-     4839    29142    29049     1149   25.3      6885.93    10.17    0.089    0.112
      4836-     2846    26171    26105     1149   22.7      3786.34     8.71    0.103    0.131
      2845-     1748    23573    23514     1149   20.5      2262.07     6.89    0.126    0.161
      1747-     1111    20650    20604     1149   17.9      1418.35     4.95    0.164    0.210
      1111-      711    19196    19166     1149   16.7       898.12     3.46    0.223    0.284
       710-      395    16848    16835     1149   14.7       548.37     2.14    0.329    0.425
       395-      187    16265    16252     1149   14.1       290.46     1.16    0.540    0.741
       187-     -410    15972    15945     1153   13.8        96.47     0.40    0.856    2.031
-------------------------------------------------------------------------------------------
   5114477-     -410   234653   234133    11494   20.4     19604.88     7.12    0.084    0.109
 

Statistics vs resolution - point group symmetry: P222
resolu-      #        #        #               average    mean      mean          
tion(A)   measured   kept    unique           redundancy   F2     F2/sig(F2)   Rint   Rsigma   RsigmaA
------------------------------------------------------------------------------------------------------
 inf-0.73    36714    36665     1150            31.9     90792.47    10.69    0.081    0.102     0.088
0.73-0.58    31763    31659     1150            27.5     18857.85    10.04    0.080    0.102     0.091
0.58-0.51    30305    30198     1149            26.3      9763.48     9.07    0.081    0.102     0.096
0.51-0.46    30357    30253     1149            26.3      5411.52     7.52    0.094    0.120     0.107
0.46-0.43    29809    29759     1149            25.9      3307.40     6.18    0.108    0.136     0.130
0.43-0.40    24622    24601     1149            21.4      2114.67     5.01    0.138    0.173     0.167
0.40-0.38    17983    17962     1149            15.6      1524.91     3.88    0.171    0.211     0.216
0.38-0.37    14424    14403     1149            12.5      1089.07     2.98    0.214    0.259     0.289
0.37-0.35    11393    11378     1149             9.9       729.04     2.11    0.281    0.330     0.423
0.35-0.34     7283     7255     1151             6.3       530.69     1.54    0.359    0.428     0.576
------------------------------------------------------------------------------------------------------
 inf-0.34   234653   234133    11494            20.4     19604.88     7.12    0.084    0.109     0.094
 inf-0.80    28702    28677      891            32.2    108167.26    10.75    0.081    0.102     0.088
 

Statistics vs resolution (taking redundancy into account) - point group symmetry: P222
resolu-      #        #        #       %       average    mean      mean          
tion(A)    kept     theory   unique complete  redundancy   F2     F2/sig(F2)   Rint  RsigmaB
--------------------------------------------------------------------------------------------
 inf-0.73    36665     1151     1150   99.9     31.9     90792.47    60.94    0.081    0.016
0.73-0.58    31659     1150     1150  100.0     27.5     18857.85    53.21    0.080    0.017
0.58-0.51    30198     1149     1149  100.0     26.3      9763.48    46.83    0.081    0.019
0.51-0.46    30253     1149     1149  100.0     26.3      5411.52    38.62    0.094    0.021
0.46-0.43    29759     1149     1149  100.0     25.9      3307.40    31.43    0.108    0.026
0.43-0.40    24601     1149     1149  100.0     21.4      2114.67    23.32    0.138    0.037
0.40-0.38    17962     1149     1149  100.0     15.6      1524.91    15.50    0.171    0.056
0.38-0.37    14403     1149     1149  100.0     12.5      1089.07    10.55    0.214    0.083
0.37-0.35    11378     1149     1149  100.0      9.9       729.04     6.68    0.281    0.140
0.35-0.34     7255     1153     1151   99.8      6.3       530.69     4.02    0.359    0.252
--------------------------------------------------------------------------------------------
 inf-0.34   234133    11497    11494  100.0     20.4     19604.88    36.50    0.084    0.020
 inf-0.80    28677      892      891   99.9     32.2    108167.26    61.55    0.081    0.016
 

Statistics vs resolution (taking redundancy into account) - Laue group (anomalous pairs merged): Pmmm
resolu-      #        #        #       %       average    mean      mean          
tion(A)    kept     theory   unique complete  redundancy   F2     F2/sig(F2)   Rint  RsigmaB
--------------------------------------------------------------------------------------------
 inf-0.76    33014      637      636   99.8     51.9     97627.28    80.76    0.081    0.015
0.76-0.59    31226      636      636  100.0     49.1     20828.28    73.01    0.079    0.013
0.59-0.52    30151      636      636  100.0     47.4     10690.51    65.28    0.081    0.014
0.52-0.47    30103      636      636  100.0     47.3      5672.27    53.91    0.092    0.016
0.47-0.43    30342      636      636  100.0     47.7      3580.35    45.23    0.106    0.019
0.43-0.40    26069      636      636  100.0     41.0      2141.48    33.16    0.138    0.027
0.40-0.38    18836      636      636  100.0     29.6      1540.64    22.11    0.171    0.041
0.38-0.37    14927      636      636  100.0     23.5      1171.28    15.34    0.207    0.059
0.37-0.35    11935      636      636  100.0     18.8       725.69     9.27    0.288    0.102
0.35-0.34     7530      638      637   99.8     11.8       529.86     5.52    0.376    0.186
--------------------------------------------------------------------------------------------
 inf-0.34   234133     6363     6361  100.0     36.8     19604.88    49.42    0.084    0.016
 inf-0.80    28677      557      556   99.8     51.6    108167.26    81.19    0.081    0.015
