# Supplementary material for: Accurate temperature dependence of structure factors of l-alanine and taurine for quantum crystallography
Source: IUCrJ. 2025 Apr 24;12(Pt 3):384–92. doi: 10.1107/S2052252525002647 (PMC12044860; doi:10.1107/S2052252525002647)
Supplement: Supplementary file 12 [file m-12-00384-sup12.txt]

DC PROFFIT - Profile-fitting data reduction algorithm (42.90a 64-bit (release 14-04-2023),compiled Apr 14 2023,16:58:30)
DC PROFFIT - Started at Tue Jun 20 09:27:39 2023
Experiment file name: C:\Users\sms\Desktop\20230212\L-alanine_150K\ESPERANTO\50KeV_L-alanine_06_0
Output file name: C:\Users\sms\Desktop\20230212\L-alanine_150K\ESPERANTO\50KeV_L-alanine_06_0
Data reduction with user settings (from the wizard)
Lattice type P selected
Background parameters (old style):      150      150 LONG follow:0
Per-frame model refinement: OFF
Instrument model dd at start: 130.00 mm
Single frame average background scaling: OFF
Single wavelength only: ON 
General average background pars: Re=150, Fr=150
Smart background: ON (window = 5, saving frames = 0, visualize frames = 1)
Background computed as FLOAT type: ON
Use 3D profile fitting: ON
Adjust masks according to prediction uncertainty (for high angle data): OFF
Follow profile size changes with incidence angle: ON
Reject reflections with bad profiles: OFF
Consider reflection spot drift along diffraction vector: OFF
Overflow threshold: 1000000 
Overflow marker: -9999999 
Not used frames (Frames selector): 0 
Use JETSHADOW for masking shadowed areas: OFF
Skip model refinement
Camera read noise override for background estimation in use: RMS=  1.0
Space group determination with Gral
Laue symmetry par settings: mmm (Friedel:1)
  0 Extinction conditions:

PROFFITPEAK - Precise peak table update based on 3D profile analysis (2005-2023)
PROFFITPEAK - Started at Tue Jun 20 09:27:41 2023
Experiment file name: C:\Users\sms\Desktop\20230212\L-alanine_150K\ESPERANTO\50KeV_L-alanine_06_0
Maximum reflection width (in deg): 2.00
I/sigma threshold: 7.00

Lattice type P used

*** 3D peak analysis started - run 1 ***
Run 1 Omega scan: (0.000 - 180.000,1800 frames, 1.000 sec, 0.100 deg) at th=0.000, ka=0.000,ph=0.000 (rot geo dd=130.000)
CCD reject setup (C:\Users\sms\Desktop\20230212\L-alanine_150K\ESPERANTO\50KeV_L-alanine_06_0.ccd): valid corners=0 polygons=8
CCD reject setup:
Corner(s): 
Polygon 1: (-1,-1), (-1,32), (1044,32), (1044,-1), 
Polygon 2: (-1,518), (-1,526), (1044,526), (1044,518), 
Polygon 3: (-1,1012), (-1,1044), (1044,1044), (1044,1012), 
Polygon 4: (-1,-1), (-1,1044), (1,1044), (1,-1), 
Polygon 5: (195,-1), (195,1044), (213,1044), (213,-1), 
Polygon 6: (407,-1), (407,1044), (425,1044), (425,-1), 
Polygon 7: (619,-1), (619,1044), (637,1044), (637,-1), 
Polygon 8: (831,-1), (831,1044), (849,1044), (849,-1), 
1153 of 5420 peaks identified as outliers and rejected
4267 peaks stored in the peak table
4267 peaks saved into the C:\Users\sms\Desktop\20230212\L-alanine_150K\ESPERANTO\tmp\50KeV_L-alanine_06_0_proffitpeak_1.tabbin file
4267 profiles saved into the file C:\Users\sms\Desktop\20230212\L-alanine_150K\ESPERANTO\tmp\50KeV_L-alanine_06_0_1.inc

Profile size analysis (per resolution)
              |         Average profile size - assuming Gaussian shape (in degrees)            |
  Resolution  |  # of peaks  |   sig_e1 (stddev)   |   sig_e2 (stddev)   |   sig_e3 (stddev)   |
 ------------ | ------------ | ------------------- | ------------------- | ------------------- |
  4.25- 1.00  |       427    |    0.190 ( 0.068)   |    0.170 ( 0.048)   |    0.410 ( 0.085)   |
  1.00- 0.82  |       427    |    0.210 ( 0.078)   |    0.188 ( 0.061)   |    0.425 ( 0.123)   |
  0.82- 0.73  |       427    |    0.225 ( 0.092)   |    0.207 ( 0.065)   |    0.458 ( 0.241)   |
  0.73- 0.65  |       427    |    0.226 ( 0.093)   |    0.207 ( 0.077)   |    0.491 ( 0.295)   |
  0.65- 0.57  |       427    |    0.252 ( 0.124)   |    0.234 ( 0.105)   |    0.519 ( 0.329)   |
  0.57- 0.52  |       427    |    0.303 ( 0.155)   |    0.266 ( 0.138)   |    0.685 ( 0.458)   |
  0.52- 0.48  |       427    |    0.340 ( 0.181)   |    0.291 ( 0.150)   |    0.811 ( 0.549)   |
  0.48- 0.45  |       427    |    0.339 ( 0.190)   |    0.289 ( 0.157)   |    0.875 ( 0.560)   |
  0.45- 0.42  |       427    |    0.374 ( 0.213)   |    0.313 ( 0.172)   |    0.982 ( 0.606)   |
  0.42- 0.37  |       424    |    0.412 ( 0.214)   |    0.339 ( 0.171)   |    1.202 ( 0.664)   |
 ------------ | ------------ | ------------------- | ------------------- | ------------------- |
  4.25- 0.37  |      4267    |    0.287 ( 0.167)   |    0.250 ( 0.135)   |    0.686 ( 0.507)   |

Optimal grid size for profile fitting: 5 x 5

*** 3D peak analysis started - run 2 ***
Run 2 Omega scan: (0.000 - 180.000,1800 frames, 1.000 sec, 0.100 deg) at th=0.000, ka=20.000,ph=0.000 (rot geo dd=130.000)
CCD reject setup (C:\Users\sms\Desktop\20230212\L-alanine_150K\ESPERANTO\50KeV_L-alanine_06_0.ccd): valid corners=0 polygons=8
CCD reject setup:
Corner(s): 
Polygon 1: (-1,-1), (-1,32), (1044,32), (1044,-1), 
Polygon 2: (-1,518), (-1,526), (1044,526), (1044,518), 
Polygon 3: (-1,1012), (-1,1044), (1044,1044), (1044,1012), 
Polygon 4: (-1,-1), (-1,1044), (1,1044), (1,-1), 
Polygon 5: (195,-1), (195,1044), (213,1044), (213,-1), 
Polygon 6: (407,-1), (407,1044), (425,1044), (425,-1), 
Polygon 7: (619,-1), (619,1044), (637,1044), (637,-1), 
Polygon 8: (831,-1), (831,1044), (849,1044), (849,-1), 
1122 of 5454 peaks identified as outliers and rejected
4332 peaks stored in the peak table
4332 peaks saved into the C:\Users\sms\Desktop\20230212\L-alanine_150K\ESPERANTO\tmp\50KeV_L-alanine_06_0_proffitpeak_2.tabbin file
4332 profiles saved into the file C:\Users\sms\Desktop\20230212\L-alanine_150K\ESPERANTO\tmp\50KeV_L-alanine_06_0_2.inc

Profile size analysis (per resolution)
              |         Average profile size - assuming Gaussian shape (in degrees)            |
  Resolution  |  # of peaks  |   sig_e1 (stddev)   |   sig_e2 (stddev)   |   sig_e3 (stddev)   |
 ------------ | ------------ | ------------------- | ------------------- | ------------------- |
  5.28- 1.00  |       433    |    0.188 ( 0.058)   |    0.170 ( 0.063)   |    0.403 ( 0.145)   |
  1.00- 0.82  |       433    |    0.211 ( 0.079)   |    0.198 ( 0.073)   |    0.431 ( 0.194)   |
  0.82- 0.72  |       433    |    0.217 ( 0.082)   |    0.205 ( 0.074)   |    0.428 ( 0.181)   |
  0.72- 0.64  |       433    |    0.241 ( 0.105)   |    0.220 ( 0.090)   |    0.473 ( 0.298)   |
  0.64- 0.57  |       433    |    0.251 ( 0.111)   |    0.244 ( 0.120)   |    0.515 ( 0.324)   |
  0.57- 0.52  |       433    |    0.285 ( 0.135)   |    0.251 ( 0.120)   |    0.606 ( 0.416)   |
  0.52- 0.48  |       433    |    0.316 ( 0.167)   |    0.276 ( 0.145)   |    0.730 ( 0.502)   |
  0.48- 0.45  |       433    |    0.344 ( 0.179)   |    0.291 ( 0.145)   |    0.850 ( 0.581)   |
  0.45- 0.42  |       433    |    0.339 ( 0.176)   |    0.298 ( 0.159)   |    0.912 ( 0.590)   |
  0.42- 0.37  |       435    |    0.382 ( 0.195)   |    0.317 ( 0.166)   |    1.092 ( 0.623)   |
 ------------ | ------------ | ------------------- | ------------------- | ------------------- |
  5.28- 0.37  |      4332    |    0.278 ( 0.150)   |    0.247 ( 0.130)   |    0.644 ( 0.480)   |

Optimal grid size for profile fitting: 5 x 5

*** 3D peak analysis started - run 3 ***
Run 3 Omega scan: (0.000 - 180.000,1800 frames, 1.000 sec, 0.100 deg) at th=0.000, ka=40.000,ph=0.000 (rot geo dd=130.000)
CCD reject setup (C:\Users\sms\Desktop\20230212\L-alanine_150K\ESPERANTO\50KeV_L-alanine_06_0.ccd): valid corners=0 polygons=8
CCD reject setup:
Corner(s): 
Polygon 1: (-1,-1), (-1,32), (1044,32), (1044,-1), 
Polygon 2: (-1,518), (-1,526), (1044,526), (1044,518), 
Polygon 3: (-1,1012), (-1,1044), (1044,1044), (1044,1012), 
Polygon 4: (-1,-1), (-1,1044), (1,1044), (1,-1), 
Polygon 5: (195,-1), (195,1044), (213,1044), (213,-1), 
Polygon 6: (407,-1), (407,1044), (425,1044), (425,-1), 
Polygon 7: (619,-1), (619,1044), (637,1044), (637,-1), 
Polygon 8: (831,-1), (831,1044), (849,1044), (849,-1), 
1203 of 5705 peaks identified as outliers and rejected
4502 peaks stored in the peak table
4502 peaks saved into the C:\Users\sms\Desktop\20230212\L-alanine_150K\ESPERANTO\tmp\50KeV_L-alanine_06_0_proffitpeak_3.tabbin file
4502 profiles saved into the file C:\Users\sms\Desktop\20230212\L-alanine_150K\ESPERANTO\tmp\50KeV_L-alanine_06_0_3.inc

Profile size analysis (per resolution)
              |         Average profile size - assuming Gaussian shape (in degrees)            |
  Resolution  |  # of peaks  |   sig_e1 (stddev)   |   sig_e2 (stddev)   |   sig_e3 (stddev)   |
 ------------ | ------------ | ------------------- | ------------------- | ------------------- |
  5.28- 0.97  |       450    |    0.194 ( 0.060)   |    0.175 ( 0.057)   |    0.382 ( 0.129)   |
  0.97- 0.80  |       450    |    0.217 ( 0.076)   |    0.204 ( 0.074)   |    0.394 ( 0.156)   |
  0.80- 0.70  |       450    |    0.233 ( 0.100)   |    0.210 ( 0.073)   |    0.427 ( 0.236)   |
  0.70- 0.63  |       450    |    0.252 ( 0.116)   |    0.224 ( 0.092)   |    0.475 ( 0.330)   |
  0.63- 0.55  |       450    |    0.280 ( 0.130)   |    0.237 ( 0.099)   |    0.558 ( 0.399)   |
  0.55- 0.51  |       450    |    0.315 ( 0.155)   |    0.257 ( 0.121)   |    0.674 ( 0.499)   |
  0.51- 0.48  |       450    |    0.348 ( 0.173)   |    0.285 ( 0.139)   |    0.770 ( 0.519)   |
  0.47- 0.45  |       450    |    0.361 ( 0.179)   |    0.293 ( 0.148)   |    0.884 ( 0.587)   |
  0.45- 0.42  |       450    |    0.372 ( 0.199)   |    0.302 ( 0.155)   |    0.917 ( 0.583)   |
  0.42- 0.37  |       452    |    0.399 ( 0.207)   |    0.322 ( 0.170)   |    1.080 ( 0.643)   |
 ------------ | ------------ | ------------------- | ------------------- | ------------------- |
  5.28- 0.37  |      4502    |    0.297 ( 0.163)   |    0.251 ( 0.127)   |    0.656 ( 0.504)   |

Optimal grid size for profile fitting: 5 x 5

*** 3D peak analysis started - run 4 ***
Run 4 Omega scan: (0.000 - 180.000,1800 frames, 1.000 sec, 0.100 deg) at th=20.000, ka=0.000,ph=0.000 (rot geo dd=130.000)
CCD reject setup (C:\Users\sms\Desktop\20230212\L-alanine_150K\ESPERANTO\50KeV_L-alanine_06_0.ccd): valid corners=0 polygons=8
CCD reject setup:
Corner(s): 
Polygon 1: (-1,-1), (-1,32), (1044,32), (1044,-1), 
Polygon 2: (-1,518), (-1,526), (1044,526), (1044,518), 
Polygon 3: (-1,1012), (-1,1044), (1044,1044), (1044,1012), 
Polygon 4: (-1,-1), (-1,1044), (1,1044), (1,-1), 
Polygon 5: (195,-1), (195,1044), (213,1044), (213,-1), 
Polygon 6: (407,-1), (407,1044), (425,1044), (425,-1), 
Polygon 7: (619,-1), (619,1044), (637,1044), (637,-1), 
Polygon 8: (831,-1), (831,1044), (849,1044), (849,-1), 
729 of 3461 peaks identified as outliers and rejected
2732 peaks stored in the peak table
2732 peaks saved into the C:\Users\sms\Desktop\20230212\L-alanine_150K\ESPERANTO\tmp\50KeV_L-alanine_06_0_proffitpeak_4.tabbin file
2732 profiles saved into the file C:\Users\sms\Desktop\20230212\L-alanine_150K\ESPERANTO\tmp\50KeV_L-alanine_06_0_4.inc

Profile size analysis (per resolution)
              |         Average profile size - assuming Gaussian shape (in degrees)            |
  Resolution  |  # of peaks  |   sig_e1 (stddev)   |   sig_e2 (stddev)   |   sig_e3 (stddev)   |
 ------------ | ------------ | ------------------- | ------------------- | ------------------- |
  6.11- 1.19  |       273    |    0.189 ( 0.052)   |    0.176 ( 0.052)   |    0.414 ( 0.103)   |
  1.19- 0.96  |       273    |    0.196 ( 0.057)   |    0.180 ( 0.069)   |    0.420 ( 0.157)   |
  0.96- 0.81  |       273    |    0.217 ( 0.090)   |    0.193 ( 0.102)   |    0.437 ( 0.209)   |
  0.81- 0.70  |       273    |    0.231 ( 0.110)   |    0.198 ( 0.092)   |    0.447 ( 0.221)   |
  0.70- 0.63  |       273    |    0.266 ( 0.141)   |    0.228 ( 0.149)   |    0.483 ( 0.292)   |
  0.63- 0.56  |       273    |    0.318 ( 0.191)   |    0.263 ( 0.148)   |    0.656 ( 0.473)   |
  0.56- 0.51  |       273    |    0.353 ( 0.212)   |    0.293 ( 0.181)   |    0.762 ( 0.549)   |
  0.51- 0.45  |       273    |    0.418 ( 0.238)   |    0.321 ( 0.199)   |    0.933 ( 0.592)   |
  0.45- 0.41  |       273    |    0.456 ( 0.248)   |    0.371 ( 0.224)   |    1.138 ( 0.639)   |
  0.41- 0.37  |       275    |    0.522 ( 0.282)   |    0.448 ( 0.232)   |    1.358 ( 0.636)   |
 ------------ | ------------ | ------------------- | ------------------- | ------------------- |
  6.11- 0.37  |      2732    |    0.317 ( 0.212)   |    0.267 ( 0.179)   |    0.705 ( 0.541)   |

Optimal grid size for profile fitting: 5 x 5

*** 3D peak analysis started - run 5 ***
Run 5 Omega scan: (0.000 - 180.000,1800 frames, 1.000 sec, 0.100 deg) at th=20.000, ka=20.000,ph=0.000 (rot geo dd=130.000)
CCD reject setup (C:\Users\sms\Desktop\20230212\L-alanine_150K\ESPERANTO\50KeV_L-alanine_06_0.ccd): valid corners=0 polygons=8
CCD reject setup:
Corner(s): 
Polygon 1: (-1,-1), (-1,32), (1044,32), (1044,-1), 
Polygon 2: (-1,518), (-1,526), (1044,526), (1044,518), 
Polygon 3: (-1,1012), (-1,1044), (1044,1044), (1044,1012), 
Polygon 4: (-1,-1), (-1,1044), (1,1044), (1,-1), 
Polygon 5: (195,-1), (195,1044), (213,1044), (213,-1), 
Polygon 6: (407,-1), (407,1044), (425,1044), (425,-1), 
Polygon 7: (619,-1), (619,1044), (637,1044), (637,-1), 
Polygon 8: (831,-1), (831,1044), (849,1044), (849,-1), 
694 of 3338 peaks identified as outliers and rejected
2644 peaks stored in the peak table
2644 peaks saved into the C:\Users\sms\Desktop\20230212\L-alanine_150K\ESPERANTO\tmp\50KeV_L-alanine_06_0_proffitpeak_5.tabbin file
2644 profiles saved into the file C:\Users\sms\Desktop\20230212\L-alanine_150K\ESPERANTO\tmp\50KeV_L-alanine_06_0_5.inc

Profile size analysis (per resolution)
              |         Average profile size - assuming Gaussian shape (in degrees)            |
  Resolution  |  # of peaks  |   sig_e1 (stddev)   |   sig_e2 (stddev)   |   sig_e3 (stddev)   |
 ------------ | ------------ | ------------------- | ------------------- | ------------------- |
  4.21- 1.18  |       264    |    0.189 ( 0.043)   |    0.180 ( 0.057)   |    0.399 ( 0.083)   |
  1.17- 0.97  |       264    |    0.198 ( 0.054)   |    0.180 ( 0.056)   |    0.402 ( 0.102)   |
  0.97- 0.81  |       264    |    0.216 ( 0.078)   |    0.183 ( 0.067)   |    0.429 ( 0.240)   |
  0.81- 0.71  |       264    |    0.229 ( 0.091)   |    0.211 ( 0.129)   |    0.461 ( 0.268)   |
  0.71- 0.63  |       264    |    0.251 ( 0.114)   |    0.241 ( 0.152)   |    0.513 ( 0.377)   |
  0.63- 0.56  |       264    |    0.288 ( 0.145)   |    0.283 ( 0.190)   |    0.600 ( 0.409)   |
  0.56- 0.50  |       264    |    0.343 ( 0.204)   |    0.316 ( 0.185)   |    0.736 ( 0.485)   |
  0.50- 0.44  |       264    |    0.413 ( 0.227)   |    0.369 ( 0.228)   |    0.994 ( 0.648)   |
  0.44- 0.40  |       264    |    0.418 ( 0.245)   |    0.434 ( 0.254)   |    1.109 ( 0.628)   |
  0.40- 0.37  |       268    |    0.483 ( 0.262)   |    0.480 ( 0.267)   |    1.326 ( 0.659)   |
 ------------ | ------------ | ------------------- | ------------------- | ------------------- |
  4.21- 0.37  |      2644    |    0.303 ( 0.194)   |    0.288 ( 0.204)   |    0.698 ( 0.543)   |

Optimal grid size for profile fitting: 5 x 5

*** 3D peak analysis started - run 6 ***
Run 6 Omega scan: (0.000 - 180.000,1800 frames, 1.000 sec, 0.100 deg) at th=20.000, ka=40.000,ph=0.000 (rot geo dd=130.000)
CCD reject setup (C:\Users\sms\Desktop\20230212\L-alanine_150K\ESPERANTO\50KeV_L-alanine_06_0.ccd): valid corners=0 polygons=8
CCD reject setup:
Corner(s): 
Polygon 1: (-1,-1), (-1,32), (1044,32), (1044,-1), 
Polygon 2: (-1,518), (-1,526), (1044,526), (1044,518), 
Polygon 3: (-1,1012), (-1,1044), (1044,1044), (1044,1012), 
Polygon 4: (-1,-1), (-1,1044), (1,1044), (1,-1), 
Polygon 5: (195,-1), (195,1044), (213,1044), (213,-1), 
Polygon 6: (407,-1), (407,1044), (425,1044), (425,-1), 
Polygon 7: (619,-1), (619,1044), (637,1044), (637,-1), 
Polygon 8: (831,-1), (831,1044), (849,1044), (849,-1), 
819 of 3941 peaks identified as outliers and rejected
3122 peaks stored in the peak table
3122 peaks saved into the C:\Users\sms\Desktop\20230212\L-alanine_150K\ESPERANTO\tmp\50KeV_L-alanine_06_0_proffitpeak_6.tabbin file
3122 profiles saved into the file C:\Users\sms\Desktop\20230212\L-alanine_150K\ESPERANTO\tmp\50KeV_L-alanine_06_0_6.inc

Profile size analysis (per resolution)
              |         Average profile size - assuming Gaussian shape (in degrees)            |
  Resolution  |  # of peaks  |   sig_e1 (stddev)   |   sig_e2 (stddev)   |   sig_e3 (stddev)   |
 ------------ | ------------ | ------------------- | ------------------- | ------------------- |
  5.27- 1.17  |       312    |    0.192 ( 0.055)   |    0.178 ( 0.063)   |    0.380 ( 0.176)   |
  1.17- 0.94  |       312    |    0.209 ( 0.065)   |    0.182 ( 0.059)   |    0.387 ( 0.171)   |
  0.94- 0.79  |       312    |    0.226 ( 0.086)   |    0.185 ( 0.068)   |    0.408 ( 0.231)   |
  0.79- 0.68  |       312    |    0.246 ( 0.101)   |    0.217 ( 0.118)   |    0.435 ( 0.231)   |
  0.68- 0.60  |       312    |    0.281 ( 0.154)   |    0.244 ( 0.139)   |    0.500 ( 0.349)   |
  0.60- 0.55  |       312    |    0.307 ( 0.161)   |    0.292 ( 0.186)   |    0.564 ( 0.402)   |
  0.55- 0.48  |       312    |    0.365 ( 0.186)   |    0.329 ( 0.204)   |    0.755 ( 0.559)   |
  0.48- 0.44  |       312    |    0.393 ( 0.217)   |    0.366 ( 0.218)   |    0.838 ( 0.544)   |
  0.44- 0.40  |       312    |    0.436 ( 0.232)   |    0.415 ( 0.250)   |    1.026 ( 0.637)   |
  0.40- 0.37  |       314    |    0.460 ( 0.248)   |    0.461 ( 0.239)   |    1.206 ( 0.665)   |
 ------------ | ------------ | ------------------- | ------------------- | ------------------- |
  5.27- 0.37  |      3122    |    0.311 ( 0.189)   |    0.287 ( 0.196)   |    0.650 ( 0.518)   |

Optimal grid size for profile fitting: 5 x 5


Profile size analysis (per incidence angle)
 Incidence  |         Average profile size - assuming Gaussian shape (in degrees)            |
 angle (deg)|  # of peaks  |   sig_e1 (stddev)   |   sig_e2 (stddev)   |   sig_e3 (stddev)   |
 ---------- | ------------ | ------------------- | ------------------- | ------------------- |
    0-10.1  |      2160    |    0.261 ( 0.143)   |    0.218 ( 0.149)   |    0.528 ( 0.333)   |
 10.1-14.0  |      2160    |    0.270 ( 0.166)   |    0.232 ( 0.157)   |    0.566 ( 0.421)   |
 14.0-16.9  |      2160    |    0.265 ( 0.164)   |    0.243 ( 0.157)   |    0.565 ( 0.428)   |
 16.9-19.5  |      2160    |    0.285 ( 0.183)   |    0.263 ( 0.171)   |    0.621 ( 0.503)   |
 19.5-22.3  |      2160    |    0.284 ( 0.170)   |    0.260 ( 0.158)   |    0.612 ( 0.487)   |
 22.3-25.9  |      2160    |    0.301 ( 0.175)   |    0.278 ( 0.164)   |    0.654 ( 0.496)   |
 25.9-28.8  |      2160    |    0.318 ( 0.176)   |    0.279 ( 0.156)   |    0.717 ( 0.523)   |
 28.8-31.5  |      2160    |    0.321 ( 0.179)   |    0.282 ( 0.153)   |    0.764 ( 0.547)   |
 31.5-34.2  |      2160    |    0.320 ( 0.188)   |    0.272 ( 0.152)   |    0.782 ( 0.561)   |
 34.2-42.6  |      2159    |    0.339 ( 0.195)   |    0.292 ( 0.159)   |    0.893 ( 0.639)   |
 ---------- | ------------ | ------------------- | ------------------- | ------------------- |
    0-42.6  |     21599    |    0.296 ( 0.177)   |    0.262 ( 0.159)   |    0.670 ( 0.512)   |

Fitted profile normalization line parameters
 e1 dimension: a=0.0088 b=0.80
 e2 dimension: a=0.0085 b=0.81
 e3 dimension: a=0.0164 b=0.63

Maximum peak integral for reflections I/sig<=      8 - raw:       783 lp-corr:       194
Maximum peak integral for reflections I/sig<=    100 - raw:     16532 lp-corr:      3541
Maximum peak integral for reflections I/sig<=  10000 - raw:   1916543 lp-corr:    110595
PROFFITMAIN - Started at Tue Jun 20 09:44:22 2023

*** 3D integration started - run 1 (iprocessrunproffitmain) ***

Discarded reflections (start of 1, iprocessrunproffitmain):
 0 reflections under beam stop or inside a detector rejection region
CCD reject setup (C:\Users\sms\Desktop\20230212\L-alanine_150K\ESPERANTO\50KeV_L-alanine_06_0.ccd): valid corners=0 polygons=8
CCD reject setup:
Corner(s): 
Polygon 1: (-1,-1), (-1,32), (1044,32), (1044,-1), 
Polygon 2: (-1,518), (-1,526), (1044,526), (1044,518), 
Polygon 3: (-1,1012), (-1,1044), (1044,1044), (1044,1012), 
Polygon 4: (-1,-1), (-1,1044), (1,1044), (1,-1), 
Polygon 5: (195,-1), (195,1044), (213,1044), (213,-1), 
Polygon 6: (407,-1), (407,1044), (425,1044), (425,-1), 
Polygon 7: (619,-1), (619,1044), (637,1044), (637,-1), 
Polygon 8: (831,-1), (831,1044), (849,1044), (849,-1), 
Run 1 Omega scan: (0.000 - 180.000,1800 frames, 1.000 sec, 0.100 deg) at th=0.000, ka=0.000,ph=0.000 (rot geo dd=130.000)
PROFFITFMHKL INFO: hkl list is updated with average model information!
Smart background used for integration: frame range=       5
Discarded reflections (end of 1, iprocessrunproffitmain):
 3689 reflections under beam stop or inside a detector rejection region

*** 3D integration ended - run 1 ***


*** 3D integration started - run 2 (iprocessrunproffitmain) ***

Discarded reflections (start of 2, iprocessrunproffitmain):
 3689 reflections under beam stop or inside a detector rejection region
CCD reject setup (C:\Users\sms\Desktop\20230212\L-alanine_150K\ESPERANTO\50KeV_L-alanine_06_0.ccd): valid corners=0 polygons=8
CCD reject setup:
Corner(s): 
Polygon 1: (-1,-1), (-1,32), (1044,32), (1044,-1), 
Polygon 2: (-1,518), (-1,526), (1044,526), (1044,518), 
Polygon 3: (-1,1012), (-1,1044), (1044,1044), (1044,1012), 
Polygon 4: (-1,-1), (-1,1044), (1,1044), (1,-1), 
Polygon 5: (195,-1), (195,1044), (213,1044), (213,-1), 
Polygon 6: (407,-1), (407,1044), (425,1044), (425,-1), 
Polygon 7: (619,-1), (619,1044), (637,1044), (637,-1), 
Polygon 8: (831,-1), (831,1044), (849,1044), (849,-1), 
Run 2 Omega scan: (0.000 - 180.000,1800 frames, 1.000 sec, 0.100 deg) at th=0.000, ka=20.000,ph=0.000 (rot geo dd=130.000)
PROFFITFMHKL INFO: hkl list is updated with average model information!
Smart background used for integration: frame range=       5
Discarded reflections (end of 2, iprocessrunproffitmain):
 7256 reflections under beam stop or inside a detector rejection region

*** 3D integration ended - run 2 ***


*** 3D integration started - run 3 (iprocessrunproffitmain) ***

Discarded reflections (start of 3, iprocessrunproffitmain):
 7256 reflections under beam stop or inside a detector rejection region
CCD reject setup (C:\Users\sms\Desktop\20230212\L-alanine_150K\ESPERANTO\50KeV_L-alanine_06_0.ccd): valid corners=0 polygons=8
CCD reject setup:
Corner(s): 
Polygon 1: (-1,-1), (-1,32), (1044,32), (1044,-1), 
Polygon 2: (-1,518), (-1,526), (1044,526), (1044,518), 
Polygon 3: (-1,1012), (-1,1044), (1044,1044), (1044,1012), 
Polygon 4: (-1,-1), (-1,1044), (1,1044), (1,-1), 
Polygon 5: (195,-1), (195,1044), (213,1044), (213,-1), 
Polygon 6: (407,-1), (407,1044), (425,1044), (425,-1), 
Polygon 7: (619,-1), (619,1044), (637,1044), (637,-1), 
Polygon 8: (831,-1), (831,1044), (849,1044), (849,-1), 
Run 3 Omega scan: (0.000 - 180.000,1800 frames, 1.000 sec, 0.100 deg) at th=0.000, ka=40.000,ph=0.000 (rot geo dd=130.000)
PROFFITFMHKL INFO: hkl list is updated with average model information!
Smart background used for integration: frame range=       5
Discarded reflections (end of 3, iprocessrunproffitmain):
 10826 reflections under beam stop or inside a detector rejection region

*** 3D integration ended - run 3 ***


*** 3D integration started - run 4 (iprocessrunproffitmain) ***

Discarded reflections (start of 4, iprocessrunproffitmain):
 10826 reflections under beam stop or inside a detector rejection region
CCD reject setup (C:\Users\sms\Desktop\20230212\L-alanine_150K\ESPERANTO\50KeV_L-alanine_06_0.ccd): valid corners=0 polygons=8
CCD reject setup:
Corner(s): 
Polygon 1: (-1,-1), (-1,32), (1044,32), (1044,-1), 
Polygon 2: (-1,518), (-1,526), (1044,526), (1044,518), 
Polygon 3: (-1,1012), (-1,1044), (1044,1044), (1044,1012), 
Polygon 4: (-1,-1), (-1,1044), (1,1044), (1,-1), 
Polygon 5: (195,-1), (195,1044), (213,1044), (213,-1), 
Polygon 6: (407,-1), (407,1044), (425,1044), (425,-1), 
Polygon 7: (619,-1), (619,1044), (637,1044), (637,-1), 
Polygon 8: (831,-1), (831,1044), (849,1044), (849,-1), 
Run 4 Omega scan: (0.000 - 180.000,1800 frames, 1.000 sec, 0.100 deg) at th=20.000, ka=0.000,ph=0.000 (rot geo dd=130.000)
PROFFITFMHKL INFO: hkl list is updated with average model information!
Smart background used for integration: frame range=       5
Discarded reflections (end of 4, iprocessrunproffitmain):
 13310 reflections under beam stop or inside a detector rejection region

*** 3D integration ended - run 4 ***


*** 3D integration started - run 5 (iprocessrunproffitmain) ***

Discarded reflections (start of 5, iprocessrunproffitmain):
 13310 reflections under beam stop or inside a detector rejection region
CCD reject setup (C:\Users\sms\Desktop\20230212\L-alanine_150K\ESPERANTO\50KeV_L-alanine_06_0.ccd): valid corners=0 polygons=8
CCD reject setup:
Corner(s): 
Polygon 1: (-1,-1), (-1,32), (1044,32), (1044,-1), 
Polygon 2: (-1,518), (-1,526), (1044,526), (1044,518), 
Polygon 3: (-1,1012), (-1,1044), (1044,1044), (1044,1012), 
Polygon 4: (-1,-1), (-1,1044), (1,1044), (1,-1), 
Polygon 5: (195,-1), (195,1044), (213,1044), (213,-1), 
Polygon 6: (407,-1), (407,1044), (425,1044), (425,-1), 
Polygon 7: (619,-1), (619,1044), (637,1044), (637,-1), 
Polygon 8: (831,-1), (831,1044), (849,1044), (849,-1), 
Run 5 Omega scan: (0.000 - 180.000,1800 frames, 1.000 sec, 0.100 deg) at th=20.000, ka=20.000,ph=0.000 (rot geo dd=130.000)
PROFFITFMHKL INFO: hkl list is updated with average model information!
Smart background used for integration: frame range=       5
Discarded reflections (end of 5, iprocessrunproffitmain):
 15834 reflections under beam stop or inside a detector rejection region

*** 3D integration ended - run 5 ***


*** 3D integration started - run 6 (iprocessrunproffitmain) ***

Discarded reflections (start of 6, iprocessrunproffitmain):
 15834 reflections under beam stop or inside a detector rejection region
CCD reject setup (C:\Users\sms\Desktop\20230212\L-alanine_150K\ESPERANTO\50KeV_L-alanine_06_0.ccd): valid corners=0 polygons=8
CCD reject setup:
Corner(s): 
Polygon 1: (-1,-1), (-1,32), (1044,32), (1044,-1), 
Polygon 2: (-1,518), (-1,526), (1044,526), (1044,518), 
Polygon 3: (-1,1012), (-1,1044), (1044,1044), (1044,1012), 
Polygon 4: (-1,-1), (-1,1044), (1,1044), (1,-1), 
Polygon 5: (195,-1), (195,1044), (213,1044), (213,-1), 
Polygon 6: (407,-1), (407,1044), (425,1044), (425,-1), 
Polygon 7: (619,-1), (619,1044), (637,1044), (637,-1), 
Polygon 8: (831,-1), (831,1044), (849,1044), (849,-1), 
Run 6 Omega scan: (0.000 - 180.000,1800 frames, 1.000 sec, 0.100 deg) at th=20.000, ka=40.000,ph=0.000 (rot geo dd=130.000)
PROFFITFMHKL INFO: hkl list is updated with average model information!
Smart background used for integration: frame range=       5
Discarded reflections (end of 6, iprocessrunproffitmain):
 18326 reflections under beam stop or inside a detector rejection region

*** 3D integration ended - run 6 ***

Discarded reflections:
 18326 reflections under beam stop or inside a detector rejection region
129466 reflections saved to the file C:\Users\sms\Desktop\20230212\L-alanine_150K\ESPERANTO\50KeV_L-alanine_06_0.rrpprof
PROFFITMAIN - Finished at Tue Jun 20 10:10:47 2023
 * * * CRYSALIS DATA REDUCTION (42.90a 64-bit (release 14-04-2023)) * * *


COMMAND LINE: dc proffit

TIME OF DATA REDUCTION FINALISING: Tue Jun 20 10:10:48 2023
CRYSTAL INFORMATION  

   UB - MATRIX:
       0.000069   -0.027679   -0.015011   (  0.000000    0.000000    0.000000 )
       0.005629   -0.030627    0.013335   (  0.000000    0.000000    0.000000 )
      -0.042373   -0.004105    0.001754   (  0.000000    0.000000    0.000000 )

      5.80417 (    0.00000 )     5.98044 (    0.00000 )    12.30953 (    0.00000 )
     89.99175 (    0.00000 )    89.98031 (    0.00000 )    89.98768 (    0.00000 )
  V =       427.28


CELL:     5.80417      5.98044     12.30953    89.99175     89.98031     89.98768 

MACHINE INFORMATION 
- GONIOMETER OXFORD DIFFRACTION KM4 XCALIBUR 
ALPHA (DEG)   90.00000 BETA (DEG)    0.00000
WAVELENGTH (ANG): A1    0.24810 A2    0.24810  B1    0.24810
POLARISATION FACTOR    0.00000
X-RAY BEAM ORIENTATION (DEG): X2    0.00000 X3    0.00000
BEAM PATH ABSORPTIONCOEFFICIENTS (MM-1): AIR    0.00000 BE    0.00000 BE THICKNESS (MM):    0.00000 
SOFTWARE ZEROCORRECTION (DEG): OMEGA    0.00000 THETA    0.00000 KAPPA    0.00000 PHI    0.00000
MACHINE OFFSETS (STEPS): OMEGA          0 THETA          0 KAPPA          0 PHI          0
CCD DETECTOR KM4CCD/SAPPHIRE 
CHIP: n/a n/a (1044x1044) n/a 
TAPER:  (,),
    ZOOM 1.000000 PIXELSIZE IN 1X1 BINNING (MM)  0.17200
   - GAIN 1.00 (double-correlated-divide-by-2 gain)SETUP PATH: NONE
GEOMETRIC CORRECTION FILE : NONE 
FLAT FIELD CORRECTION FILE: NONE 
DETECTOR ROTATION (DEG): X1    0.00000 X2    0.00000 X3    0.00000
DETECTOR DISTANCE (MM):  130.00000, DETECTOR ZERO (PIX, 1X1 BINNING): X  527.99107 Y  510.62431
DETECTOR BINNING (PIX): X:   1 Y:   1
Outlier rejection type: unknown - programming errorRejection parameter rrp file setting (X-ray): KKM   0.0000 Blessing   6.0000Machine error rrp file setting:   0.0000

RUN    TYPE OF SCAN  START(DEG)   END(DEG)    # FRAMES    EXP(SEC)   OMEGA(DEG)  THETA(DEG)  KAPPA(DEG)   PHI(DEG) 
Run 1 Omega scan: (0.000 - 180.000,1800 frames, 1.000 sec, 0.100 deg) at th=0.000, ka=0.000,ph=0.000 (rot geo dd=130.000)
  1       OMEGA         0.00000   180.00000        1800      1.00000    n/a         0.00000     0.00000     0.00000  
Run 2 Omega scan: (0.000 - 180.000,1800 frames, 1.000 sec, 0.100 deg) at th=0.000, ka=20.000,ph=0.000 (rot geo dd=130.000)
  2       OMEGA         0.00000   180.00000        1800      1.00000    n/a         0.00000    20.00000     0.00000  
Run 3 Omega scan: (0.000 - 180.000,1800 frames, 1.000 sec, 0.100 deg) at th=0.000, ka=40.000,ph=0.000 (rot geo dd=130.000)
  3       OMEGA         0.00000   180.00000        1800      1.00000    n/a         0.00000    40.00000     0.00000  
Run 4 Omega scan: (0.000 - 180.000,1800 frames, 1.000 sec, 0.100 deg) at th=20.000, ka=0.000,ph=0.000 (rot geo dd=130.000)
  4       OMEGA         0.00000   180.00000        1800      1.00000    n/a        20.00000     0.00000     0.00000  
Run 5 Omega scan: (0.000 - 180.000,1800 frames, 1.000 sec, 0.100 deg) at th=20.000, ka=20.000,ph=0.000 (rot geo dd=130.000)
  5       OMEGA         0.00000   180.00000        1800      1.00000    n/a        20.00000    20.00000     0.00000  
Run 6 Omega scan: (0.000 - 180.000,1800 frames, 1.000 sec, 0.100 deg) at th=20.000, ka=40.000,ph=0.000 (rot geo dd=130.000)
  6       OMEGA         0.00000   180.00000        1800      1.00000    n/a        20.00000    40.00000     0.00000  
PROFFIT INFO: signal sum: min=-224.0000 max=5975511.0000
PROFFIT INFO: signal sum lp corr: min=-2277.4458 max=3070604.7561
PROFFIT INFO: background sum: min=136.0000 max=14978.0000
PROFFIT INFO: background sum sig2: min=0.0000 max=2780.0000
PROFFIT INFO: num of signal pixels: min=32 max=1618
PROFFIT INFO: Inet: min=-2732.9351 max=3684725.7500
PROFFIT INFO: sig(Inet): min=25.3684 max=2970.8853
PROFFIT INFO: Inet/sig(Inet): min=-1.92 max=2305.45
 
I/Sigma    <   0       1       2       3       4       8      16      32      64     128     max
N(Refl)     5899   65199   78936   86070   91132  102065  111514  118718  123823  127060  129461
Percent      4.6    50.4    61.0    66.5    70.4    78.8    86.1    91.7    95.6    98.1   100.0 
 
Overlap statistics (higher percentage means higher overlapping)
Percent    frequency    relative
  0- 10       129466    100.00 (completely separated)
 10- 20            0      0.00
 20- 30            0      0.00
 30- 40            0      0.00
 40- 50            0      0.00
 50- 60            0      0.00
 60- 70            0      0.00
 70- 80            0      0.00
 80- 90            0      0.00
 90-100            0      0.00 (completely overlapped)
Overall       129466    100.00%
Overall                   0.00% overlapped pixels
 
All reflections intensity statistics
 
                                             mean            mean          %
       intensity               #              F2           F2/sig(F2)  >3*F2/sig(F2)
------------------------------------------------------------------------------------
   3684726-     17554         12946         78694.02          91.46     100.00
     17553-      7096         12946         11057.27          15.58     100.00
      7095-      3577         12946          5070.98           6.26      96.58
      3576-      1927         12946          2651.37           2.92      34.74
      1927-      1149         12946          1502.51           1.46       3.23
      1149-       693         12946           902.93           0.78       0.45
       693-       420         12946           544.58           0.44       0.15
       420-       245         12946           328.15           0.25       0.01
       245-        99         12946           171.74           0.13       0.02
        99-     -2733         12947           -15.58          -0.01       0.00
------------------------------------------------------------------------------------
   3684726-     -2733        129461         10090.72          11.93      33.52
 
 
All reflections resolution statistics
 
                                             mean            mean          %
       resolution              #              F2           F2/sig(F2)  >3*F2/sig(F2)
------------------------------------------------------------------------------------
      6.16-      0.89         12946         70574.55          83.39       93.68
      0.89-      0.69         12946         12793.76          17.60       84.83
      0.69-      0.59         12946          7291.50           8.90       67.92
      0.59-      0.53         12946          4049.50           4.32       49.27
      0.53-      0.49         12946          2299.65           2.13       24.34
      0.49-      0.46         12946          1538.94           1.30       11.09
      0.46-      0.43         12946          1006.54           0.77        3.43
      0.44-      0.41         12946           620.64           0.43        0.58
      0.42-      0.39         12946           440.52           0.28        0.02
      0.39-      0.37         12947           292.35           0.17        0.00
------------------------------------------------------------------------------------
      6.16-      0.37        129461         10090.72          11.93       33.52
 
SCALE3 ABSPACK - A Rigaku Oxford Diffraction program (1.0.11,gui:1.0.7)
(C) 2005-2023 Rigaku Oxford Diffraction
Output file (*.dat):C:\Users\sms\Desktop\20230212\L-alanine_150K\ESPERANTO\50KeV_L-alanine_06_0_absscale.dat
Started at Tue Jun 20 10:10:50 2023
Sorting 129461 observations
935 unique observations with >     7.00 F2/sig(F2)
129461 observations in 6 runs
Run #  start #  end #  total #
    1       3    1797    1795
    2       3    1797    3590
    3       3    1796    5384
    4       2    1797    7180
    5       2    1796    8975
    6       2    1796   10770
Total number of frames 10770
Maximum number of 935 frame scales suggested for reliable scaling
Glued frame scales: 12 frame = 1 scale
129461 observations in 6 runs
Run #  start #  end #  total #
    1       0     149     150
    2       0     149     300
    3       0     149     450
    4       0     149     600
    5       0     149     750
    6       0     149     900
Total number of frames 900
Number of detector regions 16
Observations within the detector region: min=4464 (region #15), max=15590 (region #6), average=8091.3
29529 observations >     7.00 F2/sig(F2)
29529 observations in 6 runs
Run #  start #  end #  total #
    1       0     149     150
    2       0     149     300
    3       0     149     450
    4       0     149     600
    5       0     149     750
    6       0     149     900
Total number of frames 900
Observations within the detector region: min=9 (region #15), max=6356 (region #5), average=1845.6
Removing 'redundancy=1' reflections
Average redundancy: 26.8 (Out of 29529 removed 38 = 29491, unique = 1099)
SCALE3 ABSPACK SYMMETRY INFORMATION
Using point Laue symmetry!
Flags: friedel mate:1; friedel mate on for non-centro:1
Laue group (Hermann Mauguin): 2/m2/m2/m
 
29491 observations in 6 runs
Run #  start #  end #  total #
    1       0     149     150
    2       0     149     300
    3       0     149     450
    4       0     149     600
    5       0     149     750
    6       0     149     900
Total number of frames 900
Observations within the detector region: min=9 (region #15), max=6355 (region #5), average=1843.2
1099 unique data precomputed (should be 1099)
1099 unique data with 29491 observations

Determining an optimal absorption correction model
Removing 'redundancy=1' reflections
Average redundancy: 27.0 (Out of 26967 removed 0 = 26967, unique = 1000)
1000 unique data precomputed (should be 1000)
1000 unique data with 26967 observations
RMS deviation of equivalent data = 0.10500
Rint = 0.07233
22 observations identified as outliers and rejected
21559 observations used for refinement and 5386 observations used for validation
 Test data:	Rint=   0.07413,  wR=   0.09564
Trying model 1 (ne=2, no=0)...
 Results:   Rint=   0.06880,  wR=   0.08408,  Acormin=0.793,  Acormax=1.017, Acor_av=0.858
 Test data:	Rint=   0.07289,  wR=   0.09351
 F test:    Probability=0.881, F=     1.033
Trying model 2 (ne=2, no=1)...
 Results:   Rint=   0.06745,  wR=   0.08311,  Acormin=0.767,  Acormax=1.030, Acor_av=0.859
 Test data:	Rint=   0.07157,  wR=   0.09195
 F test:    Probability=0.993, F=     1.071
Trying model 3 (ne=4, no=0)...
 Results:   Rint=   0.06428,  wR=   0.07896,  Acormin=0.676,  Acormax=0.921, Acor_av=0.734
 Test data:	Rint=   0.06763,  wR=   0.08707
 F test:    Probability=1.000, F=     1.119
Trying model 4 (ne=4, no=1)...
 Results:   Rint=   0.06306,  wR=   0.07805,  Acormin=0.656,  Acormax=0.939, Acor_av=0.739
 Test data:	Rint=   0.06668,  wR=   0.08610
 F test:    Probability=1.000, F=     1.150
Trying model 5 (ne=4, no=3)...
 Results:   Rint=   0.06259,  wR=   0.07679,  Acormin=0.612,  Acormax=0.958, Acor_av=0.743
 Test data:	Rint=   0.06653,  wR=   0.08516
 F test:    Probability=1.000, F=     1.154
Trying model 6 (ne=6, no=0)...
 Results:   Rint=   0.06381,  wR=   0.07804,  Acormin=0.671,  Acormax=0.960, Acor_av=0.738
 Test data:	Rint=   0.06774,  wR=   0.08723
 F test:    Probability=1.000, F=     1.112
Trying model 7 (ne=6, no=1)...
 Results:   Rint=   0.06270,  wR=   0.07726,  Acormin=0.654,  Acormax=0.949, Acor_av=0.742
 Test data:	Rint=   0.06671,  wR=   0.08604
 F test:    Probability=1.000, F=     1.146
Trying model 8 (ne=6, no=3)...
 Results:   Rint=   0.06220,  wR=   0.07615,  Acormin=0.620,  Acormax=1.019, Acor_av=0.747
 Test data:	Rint=   0.06649,  wR=   0.08492
 F test:    Probability=1.000, F=     1.152
Trying model 9 (ne=6, no=5)...
 Results:   Rint=   0.06224,  wR=   0.07587,  Acormin=0.619,  Acormax=1.169, Acor_av=0.750
 Test data:	Rint=   0.06713,  wR=   0.08509
 F test:    Probability=0.000, F=     0.979
Trying model 10 (ne=8, no=0)...
 Results:   Rint=   0.06372,  wR=   0.07690,  Acormin=0.586,  Acormax=1.446, Acor_av=0.745
 Test data:	Rint=   0.06856,  wR=   0.08714
 F test:    Probability=0.000, F=     0.939
Trying model 11 (ne=8, no=1)...
 Results:   Rint=   0.06254,  wR=   0.07574,  Acormin=0.642,  Acormax=1.278, Acor_av=0.750
 Test data:	Rint=   0.06764,  wR=   0.08600
 F test:    Probability=0.000, F=     0.965
Trying model 12 (ne=8, no=3)...
 Results:   Rint=   0.06193,  wR=   0.07521,  Acormin=0.620,  Acormax=1.137, Acor_av=0.753
 Test data:	Rint=   0.06671,  wR=   0.08473
 F test:    Probability=0.000, F=     0.990
Trying model 13 (ne=8, no=5)...
 Results:   Rint=   0.06184,  wR=   0.07483,  Acormin=0.622,  Acormax=1.159, Acor_av=0.755
 Test data:	Rint=   0.06718,  wR=   0.08480
 F test:    Probability=0.000, F=     0.974
Trying model 14 (ne=8, no=7)...
 Results:   Rint=   0.06165,  wR=   0.07441,  Acormin=0.615,  Acormax=1.267, Acor_av=0.758
 Test data:	Rint=   0.06727,  wR=   0.08478
 F test:    Probability=0.000, F=     0.969

Final absorption model (ne=6, no=3):
   Rint=   0.06649, Acormin=0.620, Acormax=1.019, Acor_av=0.747

Combined refinement in use
Rint:    0.07947
There are 900 active scales (one needs to be fixed)
Refinement control: frame scale #54 fixed
Refinement control: frame scale esd restraint = 0.20000
There are 25 active detector scales (one needs to be fixed)
Refinement control: detector scale #13 fixed
Refinement control: detector scale esd restraint = 0.00116
Absorption correction model - max even order: 6, max odd order: 3 (37 parameters)
Refinement control: 960 pars with 461280 matrix size
Enough LS memory for 12 threads!
Cycle 1
wR=   0.10394
Using Levenberg-Marquardt:    0.00010
New wR=   0.07751
There are no clusters with unrefined scales! Interpolation skipped!
Rint for refined data:    0.07253 with corrections    0.05310
Rint for all data:        0.07947 with corrections    0.06165
13 observations identified as outliers and rejected
Cycle 2
wR=   0.06023
Using Levenberg-Marquardt:    0.00001
Matrix singular! Adjusting LS parameters...
Using Levenberg-Marquardt:    0.00010
Matrix singular! Adjusting LS parameters...
Using Levenberg-Marquardt:    0.00100
Matrix singular! Adjusting LS parameters...
Using Levenberg-Marquardt:    0.01000
New wR=   0.05894
There are no clusters with unrefined scales! Interpolation skipped!
Rint for refined data:    0.07167 with corrections    0.05101
Rint for all data:        0.07947 with corrections    0.06049
144 observations identified as outliers and rejected
Cycle 3
wR=   0.05692
Using Levenberg-Marquardt:    0.00100
New wR=   0.05405
There are no clusters with unrefined scales! Interpolation skipped!
Rint for refined data:    0.06919 with corrections    0.04797
Rint for all data:        0.07947 with corrections    0.06183
126 observations identified as outliers and rejected
Cycle 4
wR=   0.05533
Using Levenberg-Marquardt:    0.00010
Matrix singular! Adjusting LS parameters...
Using Levenberg-Marquardt:    0.00100
New wR=   0.05439
There are no clusters with unrefined scales! Interpolation skipped!
Rint for refined data:    0.06898 with corrections    0.04757
Rint for all data:        0.07947 with corrections    0.06239
99 observations identified as outliers and rejected
Cycle 5
wR=   0.05283
Using Levenberg-Marquardt:    0.00010
Matrix singular! Adjusting LS parameters...
Using Levenberg-Marquardt:    0.00100
New wR=   0.05256
There are no clusters with unrefined scales! Interpolation skipped!
Rint for refined data:    0.06845 with corrections    0.04665
Rint for all data:        0.07947 with corrections    0.06239
51 observations identified as outliers and rejected
Final wR=   0.05256
Final frame scales: Min=  0.9663 Max=  1.2421
Final detector scales: Min=  0.9100 Max=  1.0000
Final absorption correction factors: Amin=  0.8434 Amax=  1.1459
SCALE3 ABSPACK INFO: To visualize the detector xy correction use 'GEO SHOWFLOOD scalefactor'!
PROFFIT INFO: Inet (after scale3 abspack): min=-2982.4011 max=3149498.5000
PROFFIT INFO: sig(Inet) (after scale3 abspack): min=23.5199 max=2944.4587

******************************************************************************
*                 E R R O R   M O D E L   C A L C U L A T I O N              *
******************************************************************************

Input file: C:\Users\sms\Desktop\20230212\L-alanine_150K\ESPERANTO\50KeV_L-alanine_06_0.tmp
Laue: 4, Friedel: 1
Min/max for: run:1/6 frame:3/1798
129461 reflections read from tmp file
4580 reflections are rejected (4576 as outliers, 4 as groups of 1 refl)

Redundancy:             1      2      3      4      5      6      7      8      9     10+
Number of groups:       0      7     13     14     30     34     41     83     79   4756

Initial Chi^2=   0.46269
Cycle 1, Chi^2=   0.98339
Current error model SIG(F2)^2 =   0.46*(I_RAW + I_BACK)+(0.06808*<F2>)^2
Cycle 2, Chi^2=   0.99888
Current error model SIG(F2)^2 =   0.46*(I_RAW + I_BACK)+(0.06732*<F2>)^2
Cycle 3, Chi^2=   0.99980
Current error model SIG(F2)^2 =   0.46*(I_RAW + I_BACK)+(0.06724*<F2>)^2
Final Chi^2=   0.99980
Final error model SIG(F2)^2 =   0.46*(I_RAW + I_BACK)+(0.06724*<F2>)^2
*************************************************
All reflections intensity statistics
 
                                             mean            mean          %
       intensity               #              F2           F2/sig(F2)  >3*F2/sig(F2)
------------------------------------------------------------------------------------
   3149499-     17362         12946         77011.19          15.51     100.00
     17361-      7029         12946         10935.37          14.39     100.00
      7029-      3552         12946          5028.07          13.03     100.00
      3552-      1921         12946          2638.24          10.59     100.00
      1921-      1150         12946          1499.82           7.70      99.98
      1150-       694         12946           904.07           5.10      99.89
       694-       422         12946           546.39           3.21      51.34
       422-       247         12946           329.83           1.97       4.88
       247-        99         12946           172.63           1.06       0.62
        99-     -2982         12947           -15.72          -0.06       0.13
------------------------------------------------------------------------------------
   3149499-     -2982        129461          9904.91           7.25      65.68
 
 
All reflections resolution statistics
 
                                             mean            mean          %
       resolution              #              F2           F2/sig(F2)  >3*F2/sig(F2)
------------------------------------------------------------------------------------
      6.16-      0.89         12946         69043.74          14.20       98.05
      0.89-      0.69         12946         12601.95          13.04       95.22
      0.69-      0.59         12946          7199.60          11.46       93.69
      0.59-      0.53         12946          4008.07           9.72       89.43
      0.53-      0.49         12946          2293.51           7.48       78.72
      0.49-      0.46         12946          1535.59           5.68       65.31
      0.46-      0.43         12946          1008.09           4.40       56.60
      0.44-      0.41         12946           623.35           2.95       39.26
      0.42-      0.39         12946           442.64           2.16       27.47
      0.39-      0.37         12947           293.32           1.40       13.10
------------------------------------------------------------------------------------
      6.16-      0.37        129461          9904.91           7.25       65.68
 
 
All reflections cumulative resolution statistics
 
                                             mean            mean          %
       resolution              #              F2           F2/sig(F2)  >3*F2/sig(F2)
------------------------------------------------------------------------------------
      6.16-      0.89         12946         69043.74          14.20       98.05
      6.16-      0.69         25892         40822.85          13.62       96.63
      6.16-      0.59         38838         29615.10          12.90       95.65
      6.16-      0.53         51784         23213.34          12.11       94.10
      6.16-      0.49         64730         19029.38          11.18       91.02
      6.16-      0.46         77676         16113.74          10.26       86.74
      6.16-      0.43         90622         13955.79           9.43       82.43
      6.16-      0.41        103568         12289.24           8.62       77.04
      6.16-      0.39        116514         10972.95           7.90       71.53
      6.16-      0.37        129461          9904.91           7.25       65.68
------------------------------------------------------------------------------------
      6.16-      0.37        129461          9904.91           7.25       65.68
 
Scale applied to data: s=0.317511 (maximum obs:3149498.500,used system gain:1.0)!

Without outlier rejection...
Rint      0.062; Rsigma      0.077:  data 129461  -> merged 5061
With outlier rejection (X-ray)...
Rint      0.060; Rsigma      0.077:  data 129144  -> merged 5061
With outlier rejection (X-ray)...
Rejected total: 317, method kkm 145, method Blessing 172

Completeness
direct cell (a, b, c) = (5.803, 5.981, 12.314), (alpha, beta, gamma) = (90.000, 90.000, 90.000)
wavelength: 0.248100
dmin, dmax value (Ang): 0.367189, 6.157142

		******************************************************************
		* GRAL PLUGIN          	 started at Tue Jun 20 10:10:59 2023     *
		*          version 2.4. 1                                        *
		******************************************************************


		42.90a 64-bit (release 14-04-2023),compiled Apr 14 2023,16:58:14


Original cell in Angstroms and degrees: 

   5.804059   5.980988  12.312651  89.9988  89.9832  89.9809 

  129144 Reflections read from file 50KeV_L-alanine_06_0.hkl

  116957 Reflections used for space-group determination (up to diffraction limit of 0.39A); mean (I/sigma) =    7.86


Lattice exceptions:  P      A      B      C      I      F     Obv    Rev    All
          


N (total) =           0  58534  58351  58531  58579  87708  78044  77968 116957


N (int>3sigma) =      0  41618  42036  41356  41728  62505  55503  55423  83206


Mean intensity =    0.0   35.5   26.9   35.6   36.6   32.7   35.1   35.0   34.7


Mean int/sigma =    0.0    7.9    8.1    7.8    7.8    7.9    7.9    7.9    7.9

Lattice type: P chosen          Volume:       427.42

-------------------------------------------------------------------------------

DETERMINATION OF REDUCED (NIGGLI) CELL

Transformation from original cell (HKLF-matrix):
    1.0000  0.0000  0.0000    0.0000  1.0000  0.0000    0.0000  0.0000  1.0000

Unitcell:       5.804    5.981   12.313   90.00   89.98   89.98 

Niggli form:     a.a =    33.687      b.b =    35.772      c.c =   151.601
                 b.c =     0.002      a.c =     0.021      a.b =     0.012 

-------------------------------------------------------------------------------

SEARCH FOR HIGHER METRIC SYMMETRY

------------------------------------------------------------------------------
Option: [32]  err=   0.024  ORTHORHOMBIC P-lattice R(int) = 0.059 [112707] Vol =    427.4
Cell:    5.804   5.981  12.313   90.00   89.98   89.98    Volume:       427.42
Matrix: 1.0000  0.0000  0.0000  0.0000  1.0000  0.0000  0.0000  0.0000  1.0000
------------------------------------------------------------------------------
Option: [33]  err=   0.012    MONOCLINIC P-lattice R(int) = 0.059 [109043] Vol =    427.4
Cell:    5.804   5.981  12.313   90.00   90.02   89.98    Volume:       427.42
Matrix:-1.0000  0.0000  0.0000  0.0000 -1.0000  0.0000  0.0000  0.0000  1.0000
------------------------------------------------------------------------------
Option: [34]  err=   0.021    MONOCLINIC P-lattice R(int) = 0.059 [109225] Vol =    427.4
Cell:    5.804  12.313   5.981   90.00   90.02   90.02    Volume:       427.42
Matrix:-1.0000  0.0000  0.0000  0.0000  0.0000  1.0000  0.0000  1.0000  0.0000
------------------------------------------------------------------------------
Option: [35]  err=   0.024    MONOCLINIC P-lattice R(int) = 0.059 [109030] Vol =    427.4
Cell:    5.981   5.804  12.313   90.02   90.00   89.98    Volume:       427.42
Matrix: 0.0000  1.0000  0.0000  1.0000  0.0000  0.0000  0.0000  0.0000 -1.0000
------------------------------------------------------------------------------
Option: [31]  err=   0.000     TRICLINIC P-lattice R(int) = 0.057 [101972] Vol =    427.4
Cell:    5.804   5.981  12.313   90.00   89.98   89.98    Volume:       427.42
Matrix: 1.0000  0.0000  0.0000  0.0000  1.0000  0.0000  0.0000  0.0000  1.0000

Option [32] selected

-------------------------------------------------------------------------------

SPACE GROUP DETERMINATION


Lattice exceptions:  P      A      B      C      I      F     Obv    Rev    All
          


N (total) =           0  58534  58351  58531  58579  87708  78044  77968 116957


N (int>3sigma) =      0  41618  42036  41356  41728  62505  55503  55423  83206


Mean intensity =    0.0   35.5   26.9   35.6   36.6   32.7   35.1   35.0   34.7


Mean int/sigma =    0.0    7.9    8.1    7.8    7.8    7.9    7.9    7.9    7.9


Crystal system ORTHORHOMBIC and Lattice type P selected

Mean |E*E-1| = 0.739 [expected .968 centrosym and .736 non-centrosym]

 Systematic absence exceptions:
        21--   b--   c--   n--  -21-   -a-   -c-   -n-  --21   --a   --b   --n


 N        59  3001  2979  2994    69  2971  2973  2964   124  1455  1469  1468
 N I>3s    1  2015  1958  1919     0  2126  2129  2109     0  1077   972   961
 <I>     0.1 107.8  44.3 109.2   0.1  76.1  60.2  64.1   0.0  40.8 129.6 116.0
 <I/s>   0.8   7.5   7.4   7.1   0.2   8.8   8.7   8.5   0.1   8.5   7.4   7.5


  Space Group           No.   C/A   En.   O.A.  Pie.  Pyr.   CCDC    ICSD    R(int)   N(eq)

  P2(1)2(1)2(1) (abc )    19     A     Y     Y     Y     N    20117     573    0.059   109161

 P2(1)2(1)2(1)		 222		 Orthorhombic

  (1)  x, y, z                            (2) -x+1/2,-y, z+1/2 
  (3) -x, y+1/2,-z+1/2                    (4)  x+1/2,-y+1/2,-z 
   
Chemical formula: C3 H7 N O2; Z=4.0 (Not implemented wavelength type, re-run Gral gui)
   
EXPORTING .INS FILE

TITL 50KeV_L-alanine_06_0 in P2(1)2(1)2(1) 
REM P2(1)2(1)2(1) (#19 in standard setting)
CELL 0.24810   5.804059   5.980988  12.312651  89.9988  89.9832  89.9809
ZERR    4.00   0.000099   0.000081   0.000166   0.0011   0.0012   0.0012
LATT -1
SYMM -x+1/2,-y, z+1/2 
SYMM -x, y+1/2,-z+1/2 
SYMM  x+1/2,-y+1/2,-z 
SFAC C H N O
UNIT 12.00 28.00 4.00 8.00
TREF
HKLF 4
END

Due to the lattice reduction and/or space group transformation(s) a new hkl and p4p file will be output!
The orignal files are backed up as *.p4pgral and *.hklgral!
Back-up copy of original file: C:\Users\sms\Desktop\20230212\L-alanine_150K\ESPERANTO\50KeV_L-alanine_06_0.p4pgral!
Back-up copy of original file: C:\Users\sms\Desktop\20230212\L-alanine_150K\ESPERANTO\50KeV_L-alanine_06_0.hklgral!

 
Note: The Rint, Rsigma and RsigmaB values are computed for redundant data only!
	Mean F2 and F2/sig(F2) are given for all measured values!
Note: The RsigmaA values are computed for all measured values!

Help: For more information about computations of rint and rsigma please look into Crysalis help: 
 file:__#HELP_DTheoryAlgorithm_DataReductionOutput.html
 

Statistics vs intensity - point group symmetry: Pmmm
                       #        #        #      average    mean      mean        
          intensity measured   kept    unique  redundancy   F2     F2/sig(F2)   Rint   Rsigma
---------------------------------------------------------------------------------------------
   2866981-    13528    15865    15810      506   31.2     65781.07    15.32    0.052    0.065
     13500-     5198    15556    15499      506   30.6      8404.20    13.98    0.060    0.076
      5198-     2453    14873    14793      506   29.2      3642.16    11.98    0.074    0.095
      2451-     1379    13975    13923      506   27.5      1844.60     8.77    0.101    0.129
      1379-      820    13381    13351      506   26.4      1064.04     5.91    0.146    0.185
       814-      486    12133    12109      506   23.9       635.81     3.67    0.214    0.273
       486-      302    12274    12267      506   24.2       386.17     2.30    0.319    0.414
       301-      179    11276    11272      506   22.3       239.22     1.39    0.472    0.627
       179-       89    10644    10639      506   21.0       132.78     0.78    0.690    1.076
        88-     -131     9484     9481      507   18.7        49.49     0.30    0.911    2.706
-------------------------------------------------------------------------------------------
   2866981-     -131   129461   129144     5061   25.5      9919.45     7.25    0.060    0.077
 

Statistics vs resolution - point group symmetry: Pmmm
resolu-      #        #        #               average    mean      mean          
tion(A)   measured   kept    unique           redundancy   F2     F2/sig(F2)   Rint   Rsigma   RsigmaA
------------------------------------------------------------------------------------------------------
 inf-0.82    15660    15623      506            30.9     59993.25    14.28    0.052    0.065     0.067
0.82-0.64    15970    15920      506            31.5     10537.44    12.41    0.056    0.073     0.071
0.64-0.56    14155    14091      506            27.8      5284.30    10.80    0.065    0.084     0.078
0.56-0.51    14208    14158      506            28.0      2983.99     8.36    0.079    0.104     0.096
0.51-0.47    14507    14435      506            28.5      1712.93     6.13    0.108    0.137     0.130
0.47-0.44    14492    14459      506            28.6      1072.69     4.61    0.149    0.187     0.186
0.44-0.42    14075    14069      506            27.8       653.87     3.02    0.214    0.268     0.289
0.42-0.40    10670    10669      506            21.1       479.53     2.34    0.274    0.351     0.389
0.40-0.38     8600     8598      506            17.0       332.63     1.61    0.366    0.471     0.548
0.38-0.37     7124     7122      507            14.0       264.89     1.26    0.427    0.536     0.684
------------------------------------------------------------------------------------------------------
 inf-0.37   129461   129144     5061            25.5      9919.45     7.25    0.060    0.077     0.077
 inf-0.80    17268    17227      558            30.9     55874.22    14.19    0.052    0.065     0.067
 

Statistics vs resolution (taking redundancy into account) - point group symmetry: Pmmm
resolu-      #        #        #       %       average    mean      mean          
tion(A)    kept     theory   unique complete  redundancy   F2     F2/sig(F2)   Rint  RsigmaB
--------------------------------------------------------------------------------------------
 inf-0.82    15623      507      506   99.8     30.9     59993.25    84.02    0.052    0.014
0.82-0.64    15920      506      506  100.0     31.5     10537.44    72.32    0.056    0.013
0.64-0.56    14091      506      506  100.0     27.8      5284.30    58.89    0.065    0.016
0.56-0.51    14158      506      506  100.0     28.0      2983.99    45.77    0.079    0.019
0.51-0.47    14435      506      506  100.0     28.5      1712.93    33.14    0.108    0.025
0.47-0.44    14459      506      506  100.0     28.6      1072.69    24.85    0.149    0.036
0.44-0.42    14069      506      506  100.0     27.8       653.87    15.99    0.214    0.057
0.42-0.40    10669      506      506  100.0     21.1       479.53    10.98    0.274    0.090
0.40-0.38     8598      506      506  100.0     17.0       332.63     6.72    0.366    0.145
0.38-0.37     7122      508      507   99.8     14.0       264.89     4.78    0.427    0.196
--------------------------------------------------------------------------------------------
 inf-0.37   129144     5063     5061  100.0     25.5      9919.45    40.37    0.060    0.017
 inf-0.80    17227      559      558   99.8     30.9     55874.22    83.43    0.052    0.014
 * * * CRYSALIS DATA REDUCTION (42.90a 64-bit (release 14-04-2023)) * * *


COMMAND LINE: dc proffit

TIME OF DATA REDUCTION FINALISING: Tue Jun 20 10:11:03 2023
CRYSTAL INFORMATION  

   UB - MATRIX:
       0.000069   -0.027679   -0.015011   (  0.000000    0.000000    0.000000 )
       0.005629   -0.030627    0.013335   (  0.000000    0.000000    0.000000 )
      -0.042373   -0.004105    0.001754   (  0.000000    0.000000    0.000000 )

      5.80417 (    0.00000 )     5.98044 (    0.00000 )    12.30953 (    0.00000 )
     89.99175 (    0.00000 )    89.98031 (    0.00000 )    89.98768 (    0.00000 )
  V =       427.28


CELL:     5.80417      5.98044     12.30953    89.99175     89.98031     89.98768 

MACHINE INFORMATION 
- GONIOMETER OXFORD DIFFRACTION KM4 XCALIBUR 
ALPHA (DEG)   90.00000 BETA (DEG)    0.00000
WAVELENGTH (ANG): A1    0.24810 A2    0.24810  B1    0.24810
POLARISATION FACTOR    0.00000
X-RAY BEAM ORIENTATION (DEG): X2    0.00000 X3    0.00000
BEAM PATH ABSORPTIONCOEFFICIENTS (MM-1): AIR    0.00000 BE    0.00000 BE THICKNESS (MM):    0.00000 
SOFTWARE ZEROCORRECTION (DEG): OMEGA    0.00000 THETA    0.00000 KAPPA    0.00000 PHI    0.00000
MACHINE OFFSETS (STEPS): OMEGA          0 THETA          0 KAPPA          0 PHI          0
CCD DETECTOR KM4CCD/SAPPHIRE 
CHIP: n/a n/a (1044x1044) n/a 
TAPER:  (,),
    ZOOM 1.000000 PIXELSIZE IN 1X1 BINNING (MM)  0.17200
   - GAIN 1.00 (double-correlated-divide-by-2 gain)SETUP PATH: NONE
GEOMETRIC CORRECTION FILE : NONE 
FLAT FIELD CORRECTION FILE: NONE 
DETECTOR ROTATION (DEG): X1    0.00000 X2    0.00000 X3    0.00000
DETECTOR DISTANCE (MM):  130.00000, DETECTOR ZERO (PIX, 1X1 BINNING): X  527.99107 Y  510.62431
DETECTOR BINNING (PIX): X:   1 Y:   1
Outlier rejection type: unknown - programming errorRejection parameter rrp file setting (X-ray): KKM   0.0000 Blessing   6.0000Machine error rrp file setting:   0.0000

RUN    TYPE OF SCAN  START(DEG)   END(DEG)    # FRAMES    EXP(SEC)   OMEGA(DEG)  THETA(DEG)  KAPPA(DEG)   PHI(DEG) 
Run 1 Omega scan: (0.000 - 180.000,1800 frames, 1.000 sec, 0.100 deg) at th=0.000, ka=0.000,ph=0.000 (rot geo dd=130.000)
  1       OMEGA         0.00000   180.00000        1800      1.00000    n/a         0.00000     0.00000     0.00000  
Run 2 Omega scan: (0.000 - 180.000,1800 frames, 1.000 sec, 0.100 deg) at th=0.000, ka=20.000,ph=0.000 (rot geo dd=130.000)
  2       OMEGA         0.00000   180.00000        1800      1.00000    n/a         0.00000    20.00000     0.00000  
Run 3 Omega scan: (0.000 - 180.000,1800 frames, 1.000 sec, 0.100 deg) at th=0.000, ka=40.000,ph=0.000 (rot geo dd=130.000)
  3       OMEGA         0.00000   180.00000        1800      1.00000    n/a         0.00000    40.00000     0.00000  
Run 4 Omega scan: (0.000 - 180.000,1800 frames, 1.000 sec, 0.100 deg) at th=20.000, ka=0.000,ph=0.000 (rot geo dd=130.000)
  4       OMEGA         0.00000   180.00000        1800      1.00000    n/a        20.00000     0.00000     0.00000  
Run 5 Omega scan: (0.000 - 180.000,1800 frames, 1.000 sec, 0.100 deg) at th=20.000, ka=20.000,ph=0.000 (rot geo dd=130.000)
  5       OMEGA         0.00000   180.00000        1800      1.00000    n/a        20.00000    20.00000     0.00000  
Run 6 Omega scan: (0.000 - 180.000,1800 frames, 1.000 sec, 0.100 deg) at th=20.000, ka=40.000,ph=0.000 (rot geo dd=130.000)
  6       OMEGA         0.00000   180.00000        1800      1.00000    n/a        20.00000    40.00000     0.00000  
PROFFIT INFO: signal sum: min=-224.0000 max=5975511.0000
PROFFIT INFO: signal sum lp corr: min=-2277.4458 max=3070604.7561
PROFFIT INFO: background sum: min=136.0000 max=14978.0000
PROFFIT INFO: background sum sig2: min=0.0000 max=2780.0000
PROFFIT INFO: num of signal pixels: min=32 max=1618
PROFFIT INFO: Inet: min=-2732.9351 max=3684725.7500
PROFFIT INFO: sig(Inet): min=25.3684 max=2970.8853
PROFFIT INFO: Inet/sig(Inet): min=-1.92 max=2305.45
 
I/Sigma    <   0       1       2       3       4       8      16      32      64     128     max
N(Refl)    11798  130398  157872  172140  182264  204130  223028  237436  247646  254120  258922
Percent      4.6    50.4    61.0    66.5    70.4    78.8    86.1    91.7    95.6    98.1   100.0 
 
Overlap statistics (higher percentage means higher overlapping)
Percent    frequency    relative
  0- 10       129466    100.00 (completely separated)
 10- 20            0      0.00
 20- 30            0      0.00
 30- 40            0      0.00
 40- 50            0      0.00
 50- 60            0      0.00
 60- 70            0      0.00
 70- 80            0      0.00
 80- 90            0      0.00
 90-100            0      0.00 (completely overlapped)
Overall       129466    100.00%
Overall                   0.00% overlapped pixels
 
All reflections intensity statistics
 
                                             mean            mean          %
       intensity               #              F2           F2/sig(F2)  >3*F2/sig(F2)
------------------------------------------------------------------------------------
   3684726-     17554         12946         78694.02          91.46     100.00
     17553-      7096         12946         11057.27          15.58     100.00
      7095-      3577         12946          5070.98           6.26      96.58
      3576-      1927         12946          2651.37           2.92      34.74
      1927-      1149         12946          1502.51           1.46       3.23
      1149-       693         12946           902.93           0.78       0.45
       693-       420         12946           544.58           0.44       0.15
       420-       245         12946           328.15           0.25       0.01
       245-        99         12946           171.74           0.13       0.02
        99-     -2733         12947           -15.58          -0.01       0.00
------------------------------------------------------------------------------------
   3684726-     -2733        129461         10090.72          11.93      33.52
 
 
All reflections resolution statistics
 
                                             mean            mean          %
       resolution              #              F2           F2/sig(F2)  >3*F2/sig(F2)
------------------------------------------------------------------------------------
      6.16-      0.89         12946         70574.55          83.39       93.68
      0.89-      0.69         12946         12793.76          17.60       84.83
      0.69-      0.59         12946          7291.50           8.90       67.92
      0.59-      0.53         12946          4049.50           4.32       49.27
      0.53-      0.49         12946          2299.65           2.13       24.34
      0.49-      0.46         12946          1538.94           1.30       11.09
      0.46-      0.43         12946          1006.54           0.77        3.43
      0.44-      0.41         12946           620.64           0.43        0.58
      0.42-      0.39         12946           440.52           0.28        0.02
      0.39-      0.37         12947           292.35           0.17        0.00
------------------------------------------------------------------------------------
      6.16-      0.37        129461         10090.72          11.93       33.52
 
SCALE3 ABSPACK - A Rigaku Oxford Diffraction program (1.0.11,gui:1.0.7)
(C) 2005-2023 Rigaku Oxford Diffraction
Output file (*.dat):C:\Users\sms\Desktop\20230212\L-alanine_150K\ESPERANTO\50KeV_L-alanine_06_0_absscale.dat
Started at Tue Jun 20 10:11:05 2023
Sorting 129461 observations
935 unique observations with >     7.00 F2/sig(F2)
129461 observations in 6 runs
Run #  start #  end #  total #
    1       3    1797    1795
    2       3    1797    3590
    3       3    1796    5384
    4       2    1797    7180
    5       2    1796    8975
    6       2    1796   10770
Total number of frames 10770
Maximum number of 935 frame scales suggested for reliable scaling
Glued frame scales: 12 frame = 1 scale
129461 observations in 6 runs
Run #  start #  end #  total #
    1       0     149     150
    2       0     149     300
    3       0     149     450
    4       0     149     600
    5       0     149     750
    6       0     149     900
Total number of frames 900
Number of detector regions 16
Observations within the detector region: min=4464 (region #15), max=15590 (region #6), average=8091.3
29529 observations >     7.00 F2/sig(F2)
29529 observations in 6 runs
Run #  start #  end #  total #
    1       0     149     150
    2       0     149     300
    3       0     149     450
    4       0     149     600
    5       0     149     750
    6       0     149     900
Total number of frames 900
Observations within the detector region: min=9 (region #15), max=6356 (region #5), average=1845.6
Removing 'redundancy=1' reflections
Average redundancy: 26.8 (Out of 29529 removed 38 = 29491, unique = 1099)
SCALE3 ABSPACK SYMMETRY INFORMATION
Using point Laue symmetry!
Flags: friedel mate:0; friedel mate on for non-centro:1
Laue group (Hermann Mauguin): 2/m2/m2/m
 
29491 observations in 6 runs
Run #  start #  end #  total #
    1       0     149     150
    2       0     149     300
    3       0     149     450
    4       0     149     600
    5       0     149     750
    6       0     149     900
Total number of frames 900
Observations within the detector region: min=9 (region #15), max=6355 (region #5), average=1843.2
1099 unique data precomputed (should be 1099)
1099 unique data with 29491 observations

Determining an optimal absorption correction model
Removing 'redundancy=1' reflections
Average redundancy: 26.8 (Out of 26836 removed 0 = 26836, unique = 1000)
1000 unique data precomputed (should be 1000)
1000 unique data with 26836 observations
RMS deviation of equivalent data = 0.10414
Rint = 0.07247
21 observations identified as outliers and rejected
21388 observations used for refinement and 5427 observations used for validation
 Test data:	Rint=   0.07443,  wR=   0.09914
Trying model 1 (ne=2, no=0)...
 Results:   Rint=   0.06889,  wR=   0.08354,  Acormin=0.793,  Acormax=1.018, Acor_av=0.856
 Test data:	Rint=   0.07519,  wR=   0.09848
 F test:    Probability=0.000, F=     0.979
Trying model 2 (ne=2, no=1)...
 Results:   Rint=   0.06761,  wR=   0.08248,  Acormin=0.762,  Acormax=1.044, Acor_av=0.857
 Test data:	Rint=   0.07362,  wR=   0.09712
 F test:    Probability=0.770, F=     1.021
Trying model 3 (ne=4, no=0)...
 Results:   Rint=   0.06400,  wR=   0.07783,  Acormin=0.667,  Acormax=0.914, Acor_av=0.723
 Test data:	Rint=   0.06864,  wR=   0.09035
 F test:    Probability=1.000, F=     1.173
Trying model 4 (ne=4, no=1)...
 Results:   Rint=   0.06282,  wR=   0.07690,  Acormin=0.644,  Acormax=0.934, Acor_av=0.728
 Test data:	Rint=   0.06764,  wR=   0.08945
 F test:    Probability=1.000, F=     1.207
Trying model 5 (ne=4, no=3)...
 Results:   Rint=   0.06229,  wR=   0.07578,  Acormin=0.605,  Acormax=0.937, Acor_av=0.731
 Test data:	Rint=   0.06793,  wR=   0.08902
 F test:    Probability=1.000, F=     1.195
Trying model 6 (ne=6, no=0)...
 Results:   Rint=   0.06350,  wR=   0.07670,  Acormin=0.661,  Acormax=0.940, Acor_av=0.727
 Test data:	Rint=   0.06916,  wR=   0.09097
 F test:    Probability=1.000, F=     1.152
Trying model 7 (ne=6, no=1)...
 Results:   Rint=   0.06236,  wR=   0.07590,  Acormin=0.642,  Acormax=0.947, Acor_av=0.731
 Test data:	Rint=   0.06805,  wR=   0.08981
 F test:    Probability=1.000, F=     1.189
Trying model 8 (ne=6, no=3)...
 Results:   Rint=   0.06194,  wR=   0.07495,  Acormin=0.616,  Acormax=0.980, Acor_av=0.736
 Test data:	Rint=   0.06841,  wR=   0.08948
 F test:    Probability=1.000, F=     1.175
Trying model 9 (ne=6, no=5)...
 Results:   Rint=   0.06202,  wR=   0.07471,  Acormin=0.610,  Acormax=1.094, Acor_av=0.739
 Test data:	Rint=   0.06872,  wR=   0.08963
 F test:    Probability=1.000, F=     1.162
Trying model 10 (ne=8, no=0)...
 Results:   Rint=   0.06353,  wR=   0.07575,  Acormin=0.661,  Acormax=1.433, Acor_av=0.733
 Test data:	Rint=   0.06952,  wR=   0.09064
 F test:    Probability=0.000, F=     0.978
Trying model 11 (ne=8, no=1)...
 Results:   Rint=   0.06227,  wR=   0.07467,  Acormin=0.646,  Acormax=1.280, Acor_av=0.738
 Test data:	Rint=   0.06896,  wR=   0.08982
 F test:    Probability=0.000, F=     0.993
Trying model 12 (ne=8, no=3)...
 Results:   Rint=   0.06170,  wR=   0.07423,  Acormin=0.613,  Acormax=1.083, Acor_av=0.741
 Test data:	Rint=   0.06846,  wR=   0.08918
 F test:    Probability=0.592, F=     1.006
Trying model 13 (ne=8, no=5)...
 Results:   Rint=   0.06163,  wR=   0.07384,  Acormin=0.608,  Acormax=1.109, Acor_av=0.743
 Test data:	Rint=   0.06851,  wR=   0.08895
 F test:    Probability=0.543, F=     1.003
Trying model 14 (ne=8, no=7)...
 Results:   Rint=   0.06151,  wR=   0.07341,  Acormin=0.384,  Acormax=1.253, Acor_av=0.746
 Test data:	Rint=   0.06869,  wR=   0.08924
 F test:    Probability=0.000, F=     0.995

Final absorption model (ne=6, no=5):
   Rint=   0.06872, Acormin=0.610, Acormax=1.094, Acor_av=0.739

Combined refinement in use
Rint:    0.07947
There are 900 active scales (one needs to be fixed)
Refinement control: frame scale #54 fixed
Refinement control: frame scale esd restraint = 0.20000
There are 25 active detector scales (one needs to be fixed)
Refinement control: detector scale #13 fixed
Refinement control: detector scale esd restraint = 0.00116
Absorption correction model - max even order: 6, max odd order: 5 (48 parameters)
Refinement control: 971 pars with 471906 matrix size
Enough LS memory for 12 threads!
Cycle 1
wR=   0.10394
Using Levenberg-Marquardt:    0.00010
New wR=   0.07748
There are no clusters with unrefined scales! Interpolation skipped!
Rint for refined data:    0.07253 with corrections    0.05318
Rint for all data:        0.07947 with corrections    0.06177
13 observations identified as outliers and rejected
Cycle 2
wR=   0.06022
Using Levenberg-Marquardt:    0.00001
Matrix singular! Adjusting LS parameters...
Using Levenberg-Marquardt:    0.00010
Matrix singular! Adjusting LS parameters...
Using Levenberg-Marquardt:    0.00100
Matrix singular! Adjusting LS parameters...
Using Levenberg-Marquardt:    0.01000
New wR=   0.05892
There are no clusters with unrefined scales! Interpolation skipped!
Rint for refined data:    0.07167 with corrections    0.05103
Rint for all data:        0.07947 with corrections    0.06058
140 observations identified as outliers and rejected
Cycle 3
wR=   0.05632
Using Levenberg-Marquardt:    0.00100
Matrix singular! Adjusting LS parameters...
Using Levenberg-Marquardt:    0.01000
New wR=   0.05341
There are no clusters with unrefined scales! Interpolation skipped!
Rint for refined data:    0.06894 with corrections    0.04777
Rint for all data:        0.07947 with corrections    0.06166
137 observations identified as outliers and rejected
Cycle 4
wR=   0.05090
Using Levenberg-Marquardt:    0.00100
New wR=   0.05021
There are no clusters with unrefined scales! Interpolation skipped!
Rint for refined data:    0.06801 with corrections    0.04626
Rint for all data:        0.07947 with corrections    0.06230
66 observations identified as outliers and rejected
Cycle 5
wR=   0.04895
Using Levenberg-Marquardt:    0.00010
Matrix singular! Adjusting LS parameters...
Using Levenberg-Marquardt:    0.00100
Matrix singular! Adjusting LS parameters...
Using Levenberg-Marquardt:    0.01000
New wR=   0.04871
There are no clusters with unrefined scales! Interpolation skipped!
Rint for refined data:    0.06756 with corrections    0.04555
Rint for all data:        0.07947 with corrections    0.06232
16 observations identified as outliers and rejected
Final wR=   0.04871
Final frame scales: Min=  0.9457 Max=  1.2096
Final detector scales: Min=  0.9111 Max=  1.0000
Final absorption correction factors: Amin=  0.8067 Amax=  1.2387
SCALE3 ABSPACK INFO: To visualize the detector xy correction use 'GEO SHOWFLOOD scalefactor'!
PROFFIT INFO: Inet (after scale3 abspack): min=-3038.7620 max=3110418.0000
PROFFIT INFO: sig(Inet) (after scale3 abspack): min=23.4442 max=2962.1606

******************************************************************************
*                 E R R O R   M O D E L   C A L C U L A T I O N              *
******************************************************************************

Input file: C:\Users\sms\Desktop\20230212\L-alanine_150K\ESPERANTO\50KeV_L-alanine_06_0.tmp
Laue: 4, Friedel: 0
Min/max for: run:1/6 frame:3/1798
129461 reflections read from tmp file
4547 reflections are rejected (4534 as outliers, 13 as groups of 1 refl)

Redundancy:             1      2      3      4      5      6      7      8      9     10+
Number of groups:       0     30     71    100    146    187    300    482    469   7275

Initial Chi^2=   0.46340
Cycle 1, Chi^2=   0.98447
Current error model SIG(F2)^2 =   0.46*(I_RAW + I_BACK)+(0.06922*<F2>)^2
Cycle 2, Chi^2=   0.99893
Current error model SIG(F2)^2 =   0.45*(I_RAW + I_BACK)+(0.06871*<F2>)^2
Cycle 3, Chi^2=   0.99979
Current error model SIG(F2)^2 =   0.45*(I_RAW + I_BACK)+(0.06870*<F2>)^2
Final Chi^2=   0.99979
Final error model SIG(F2)^2 =   0.45*(I_RAW + I_BACK)+(0.06870*<F2>)^2
*************************************************
All reflections intensity statistics
 
                                             mean            mean          %
       intensity               #              F2           F2/sig(F2)  >3*F2/sig(F2)
------------------------------------------------------------------------------------
   3110418-     17387         12946         77154.47          14.95     100.00
     17387-      7038         12946         10946.95          14.08     100.00
      7038-      3555         12946          5030.74          12.79     100.00
      3555-      1919         12946          2638.68          10.48     100.00
      1919-      1149         12946          1499.73           7.69     100.00
      1149-       695         12946           903.65           5.11      99.91
       695-       422         12946           546.20           3.22      52.43
       422-       246         12946           329.50           1.99       5.05
       246-        99         12946           172.48           1.06       0.60
        99-     -3039         12947           -15.75          -0.06       0.13
------------------------------------------------------------------------------------
   3110418-     -3039        129461          9920.59           7.13      65.81
 
 
All reflections resolution statistics
 
                                             mean            mean          %
       resolution              #              F2           F2/sig(F2)  >3*F2/sig(F2)
------------------------------------------------------------------------------------
      6.16-      0.89         12946         69181.40          13.86       98.05
      0.89-      0.69         12946         12617.65          12.65       95.23
      0.69-      0.59         12946          7204.50          11.27       93.72
      0.59-      0.53         12946          4008.60           9.59       89.56
      0.53-      0.49         12946          2294.18           7.42       78.79
      0.49-      0.46         12946          1535.35           5.62       65.47
      0.46-      0.43         12946          1007.40           4.38       56.83
      0.44-      0.41         12946           622.73           2.95       39.56
      0.42-      0.39         12946           441.97           2.17       27.71
      0.39-      0.37         12947           292.85           1.41       13.20
------------------------------------------------------------------------------------
      6.16-      0.37        129461          9920.59           7.13       65.81
 
 
All reflections cumulative resolution statistics
 
                                             mean            mean          %
       resolution              #              F2           F2/sig(F2)  >3*F2/sig(F2)
------------------------------------------------------------------------------------
      6.16-      0.89         12946         69181.40          13.86       98.05
      6.16-      0.69         25892         40899.53          13.25       96.64
      6.16-      0.59         38838         29667.85          12.59       95.67
      6.16-      0.53         51784         23253.04          11.84       94.14
      6.16-      0.49         64730         19061.27          10.96       91.07
      6.16-      0.46         77676         16140.28          10.07       86.80
      6.16-      0.43         90622         13978.44           9.25       82.52
      6.16-      0.41        103568         12308.98           8.47       77.15
      6.16-      0.39        116514         10990.42           7.77       71.66
      6.16-      0.37        129461          9920.59           7.13       65.81
------------------------------------------------------------------------------------
      6.16-      0.37        129461          9920.59           7.13       65.81
 
Scale applied to data: s=0.321500 (maximum obs:3110418.000,used system gain:1.0)!

Without outlier rejection...
Rint      0.062; Rsigma      0.078:  data 129461  -> merged 9074
With outlier rejection (X-ray)...
Rint      0.059; Rsigma      0.078:  data 128996  -> merged 9074
With outlier rejection (X-ray)...
Rejected total: 465, method kkm 313, method Blessing 152

Completeness
direct cell (a, b, c) = (5.803, 5.981, 12.314), (alpha, beta, gamma) = (90.000, 90.000, 90.000)
wavelength: 0.248100
dmin, dmax value (Ang): 0.367189, 6.157152


Completeness
direct cell (a, b, c) = (5.803, 5.981, 12.314), (alpha, beta, gamma) = (90.000, 90.000, 90.000)
wavelength: 0.248100
dmin, dmax value (Ang): 0.367189, 6.157152

		******************************************************************
		* GRAL PLUGIN          	 started at Tue Jun 20 10:10:59 2023     *
		*          version 2.4. 1                                        *
		******************************************************************


		42.90a 64-bit (release 14-04-2023),compiled Apr 14 2023,16:58:14


Original cell in Angstroms and degrees: 

   5.804059   5.980988  12.312651  89.9988  89.9832  89.9809 

  129144 Reflections read from file 50KeV_L-alanine_06_0.hkl

  116957 Reflections used for space-group determination (up to diffraction limit of 0.39A); mean (I/sigma) =    7.86


Lattice exceptions:  P      A      B      C      I      F     Obv    Rev    All
          


N (total) =           0  58534  58351  58531  58579  87708  78044  77968 116957


N (int>3sigma) =      0  41618  42036  41356  41728  62505  55503  55423  83206


Mean intensity =    0.0   35.5   26.9   35.6   36.6   32.7   35.1   35.0   34.7


Mean int/sigma =    0.0    7.9    8.1    7.8    7.8    7.9    7.9    7.9    7.9

Lattice type: P chosen          Volume:       427.42

-------------------------------------------------------------------------------

DETERMINATION OF REDUCED (NIGGLI) CELL

Transformation from original cell (HKLF-matrix):
    1.0000  0.0000  0.0000    0.0000  1.0000  0.0000    0.0000  0.0000  1.0000

Unitcell:       5.804    5.981   12.313   90.00   89.98   89.98 

Niggli form:     a.a =    33.687      b.b =    35.772      c.c =   151.601
                 b.c =     0.002      a.c =     0.021      a.b =     0.012 

-------------------------------------------------------------------------------

SEARCH FOR HIGHER METRIC SYMMETRY

------------------------------------------------------------------------------
Option: [32]  err=   0.024  ORTHORHOMBIC P-lattice R(int) = 0.059 [112707] Vol =    427.4
Cell:    5.804   5.981  12.313   90.00   89.98   89.98    Volume:       427.42
Matrix: 1.0000  0.0000  0.0000  0.0000  1.0000  0.0000  0.0000  0.0000  1.0000
------------------------------------------------------------------------------
Option: [33]  err=   0.012    MONOCLINIC P-lattice R(int) = 0.059 [109043] Vol =    427.4
Cell:    5.804   5.981  12.313   90.00   90.02   89.98    Volume:       427.42
Matrix:-1.0000  0.0000  0.0000  0.0000 -1.0000  0.0000  0.0000  0.0000  1.0000
------------------------------------------------------------------------------
Option: [34]  err=   0.021    MONOCLINIC P-lattice R(int) = 0.059 [109225] Vol =    427.4
Cell:    5.804  12.313   5.981   90.00   90.02   90.02    Volume:       427.42
Matrix:-1.0000  0.0000  0.0000  0.0000  0.0000  1.0000  0.0000  1.0000  0.0000
------------------------------------------------------------------------------
Option: [35]  err=   0.024    MONOCLINIC P-lattice R(int) = 0.059 [109030] Vol =    427.4
Cell:    5.981   5.804  12.313   90.02   90.00   89.98    Volume:       427.42
Matrix: 0.0000  1.0000  0.0000  1.0000  0.0000  0.0000  0.0000  0.0000 -1.0000
------------------------------------------------------------------------------
Option: [31]  err=   0.000     TRICLINIC P-lattice R(int) = 0.057 [101972] Vol =    427.4
Cell:    5.804   5.981  12.313   90.00   89.98   89.98    Volume:       427.42
Matrix: 1.0000  0.0000  0.0000  0.0000  1.0000  0.0000  0.0000  0.0000  1.0000

Option [32] selected

-------------------------------------------------------------------------------

SPACE GROUP DETERMINATION


Lattice exceptions:  P      A      B      C      I      F     Obv    Rev    All
          


N (total) =           0  58534  58351  58531  58579  87708  78044  77968 116957


N (int>3sigma) =      0  41618  42036  41356  41728  62505  55503  55423  83206


Mean intensity =    0.0   35.5   26.9   35.6   36.6   32.7   35.1   35.0   34.7


Mean int/sigma =    0.0    7.9    8.1    7.8    7.8    7.9    7.9    7.9    7.9


Crystal system ORTHORHOMBIC and Lattice type P selected

Mean |E*E-1| = 0.739 [expected .968 centrosym and .736 non-centrosym]

 Systematic absence exceptions:
        21--   b--   c--   n--  -21-   -a-   -c-   -n-  --21   --a   --b   --n


 N        59  3001  2979  2994    69  2971  2973  2964   124  1455  1469  1468
 N I>3s    1  2015  1958  1919     0  2126  2129  2109     0  1077   972   961
 <I>     0.1 107.8  44.3 109.2   0.1  76.1  60.2  64.1   0.0  40.8 129.6 116.0
 <I/s>   0.8   7.5   7.4   7.1   0.2   8.8   8.7   8.5   0.1   8.5   7.4   7.5


  Space Group           No.   C/A   En.   O.A.  Pie.  Pyr.   CCDC    ICSD    R(int)   N(eq)

  P2(1)2(1)2(1) (abc )    19     A     Y     Y     Y     N    20117     573    0.059   109161

 P2(1)2(1)2(1)		 222		 Orthorhombic

  (1)  x, y, z                            (2) -x+1/2,-y, z+1/2 
  (3) -x, y+1/2,-z+1/2                    (4)  x+1/2,-y+1/2,-z 
   
Chemical formula: C3 H7 N O2; Z=4.0 (Not implemented wavelength type, re-run Gral gui)
   
EXPORTING .INS FILE

TITL 50KeV_L-alanine_06_0 in P2(1)2(1)2(1) 
REM P2(1)2(1)2(1) (#19 in standard setting)
CELL 0.24810   5.804059   5.980988  12.312651  89.9988  89.9832  89.9809
ZERR    4.00   0.000099   0.000081   0.000166   0.0011   0.0012   0.0012
LATT -1
SYMM -x+1/2,-y, z+1/2 
SYMM -x, y+1/2,-z+1/2 
SYMM  x+1/2,-y+1/2,-z 
SFAC C H N O
UNIT 12.00 28.00 4.00 8.00
TREF
HKLF 4
END

Due to the lattice reduction and/or space group transformation(s) a new hkl and p4p file will be output!
The orignal files are backed up as *.p4pgral and *.hklgral!
Back-up copy of original file: C:\Users\sms\Desktop\20230212\L-alanine_150K\ESPERANTO\50KeV_L-alanine_06_0.p4pgral!
Back-up copy of original file: C:\Users\sms\Desktop\20230212\L-alanine_150K\ESPERANTO\50KeV_L-alanine_06_0.hklgral!

 
Note: The Rint, Rsigma and RsigmaB values are computed for redundant data only!
	Mean F2 and F2/sig(F2) are given for all measured values!
Note: The RsigmaA values are computed for all measured values!

Help: For more information about computations of rint and rsigma please look into Crysalis help: 
 file:__#HELP_DTheoryAlgorithm_DataReductionOutput.html
 

Statistics vs intensity - point group symmetry: P222
                       #        #        #      average    mean      mean        
          intensity measured   kept    unique  redundancy   F2     F2/sig(F2)   Rint   Rsigma
---------------------------------------------------------------------------------------------
   2870687-    12226    17146    17070      907   18.8     61983.58    14.76    0.051    0.063
     12226-     4874    15439    15351      907   16.9      7795.91    13.60    0.059    0.074
      4871-     2367    14590    14484      907   16.0      3460.62    11.64    0.073    0.092
      2366-     1329    13704    13635      907   15.0      1787.29     8.57    0.100    0.125
      1328-      813    12969    12927      907   14.3      1047.08     5.84    0.143    0.178
       813-      489    11895    11853      907   13.1       634.57     3.68    0.210    0.260
       489-      308    11756    11735      907   12.9       392.34     2.36    0.307    0.386
       308-      189    11110    11102      907   12.2       246.30     1.45    0.452    0.583
       189-       96    10526    10520      907   11.6       139.32     0.83    0.664    0.976
        96-     -150    10326    10319      911   11.3        48.87     0.30    0.905    2.538
-------------------------------------------------------------------------------------------
   2870687-     -150   129461   128996     9074   14.2      9942.90     7.14    0.059    0.077
 

Statistics vs resolution - point group symmetry: P222
resolu-      #        #        #               average    mean      mean          
tion(A)   measured   kept    unique           redundancy   F2     F2/sig(F2)   Rint   Rsigma   RsigmaA
------------------------------------------------------------------------------------------------------
 inf-0.80    17534    17481      907            19.3     55318.29    13.74    0.052    0.064     0.068
0.80-0.63    16173    16095      907            17.7      9575.85    11.95    0.056    0.071     0.073
0.63-0.55    14268    14180      907            15.6      4883.09    10.38    0.064    0.080     0.081
0.55-0.50    14092    14014      908            15.4      2642.18     7.88    0.082    0.103     0.102
0.50-0.46    14390    14305      907            15.8      1606.92     5.82    0.110    0.136     0.137
0.46-0.44    14215    14171      907            15.6      1033.23     4.43    0.148    0.183     0.192
0.44-0.41    13454    13444      907            14.8       624.11     2.97    0.218    0.268     0.300
0.41-0.40    10161    10149      907            11.2       456.40     2.24    0.278    0.343     0.404
0.40-0.38     8289     8278      907             9.1       331.00     1.61    0.354    0.443     0.548
0.38-0.37     6885     6879      910             7.6       260.27     1.25    0.418    0.507     0.689
------------------------------------------------------------------------------------------------------
 inf-0.37   129461   128996     9074            14.2      9942.90     7.14    0.059    0.077     0.078
 inf-0.80    17268    17219      893            19.3     56002.05    13.76    0.052    0.064     0.068
 

Statistics vs resolution (taking redundancy into account) - point group symmetry: P222
resolu-      #        #        #       %       average    mean      mean          
tion(A)    kept     theory   unique complete  redundancy   F2     F2/sig(F2)   Rint  RsigmaB
--------------------------------------------------------------------------------------------
 inf-0.80    17481      908      907   99.9     19.3     55318.29    61.10    0.052    0.016
0.80-0.63    16095      907      907  100.0     17.7      9575.85    50.91    0.056    0.017
0.63-0.55    14180      907      907  100.0     15.6      4883.09    41.56    0.064    0.021
0.55-0.50    14014      908      908  100.0     15.4      2642.18    31.27    0.082    0.027
0.50-0.46    14305      907      907  100.0     15.8      1606.92    23.03    0.110    0.035
0.46-0.44    14171      907      907  100.0     15.6      1033.23    17.44    0.148    0.049
0.44-0.41    13444      907      907  100.0     14.8       624.11    11.38    0.218    0.079
0.41-0.40    10149      907      907  100.0     11.2       456.40     7.56    0.278    0.126
0.40-0.38     8278      907      907  100.0      9.1       331.00     4.91    0.354    0.193
0.38-0.37     6879      913      910   99.7      7.6       260.27     3.48    0.418    0.268
--------------------------------------------------------------------------------------------
 inf-0.37   128996     9078     9074  100.0     14.2      9942.90    29.35    0.059    0.021
 inf-0.80    17219      894      893   99.9     19.3     56002.05    61.18    0.052    0.016
 

Statistics vs resolution (taking redundancy into account) - Laue group (anomalous pairs merged): Pmmm
resolu-      #        #        #       %       average    mean      mean          
tion(A)    kept     theory   unique complete  redundancy   F2     F2/sig(F2)   Rint  RsigmaB
--------------------------------------------------------------------------------------------
 inf-0.82    15619      507      506   99.8     30.9     60122.10    80.19    0.052    0.015
0.82-0.64    15893      506      506  100.0     31.4     10551.35    70.81    0.055    0.014
0.64-0.56    14065      506      506  100.0     27.8      5291.58    57.66    0.064    0.016
0.56-0.51    14131      506      506  100.0     27.9      2986.26    45.27    0.078    0.019
0.51-0.47    14416      506      506  100.0     28.5      1713.74    32.72    0.106    0.025
0.47-0.44    14443      506      506  100.0     28.5      1072.64    24.75    0.147    0.036
0.44-0.42    14064      506      506  100.0     27.8       653.46    16.03    0.213    0.056
0.42-0.40    10659      506      506  100.0     21.1       479.09    11.02    0.272    0.090
0.40-0.38     8588      506      506  100.0     17.0       331.85     6.75    0.364    0.144
0.38-0.37     7118      508      507   99.8     14.0       264.80     4.82    0.426    0.195
--------------------------------------------------------------------------------------------
 inf-0.37   128996     5063     5061  100.0     25.5      9942.90    39.48    0.060    0.017
 inf-0.80    17219      559      558   99.8     30.9     56002.05    79.76    0.052    0.015
Data reduction ended at Tue Jun 20 10:11:15 2023
 * * * CRYSALIS DATA REDUCTION FINALIZING (42.90a 64-bit (release 14-04-2023)) * * *
INPUT: C:\Users\sms\Desktop\20230212\L-alanine_150K\ESPERANTO\50KeV_L-alanine_06_0.rrpprof
OUTPUT: C:\Users\sms\Desktop\20230212\L-alanine_150K\ESPERANTO\50KeV_L-alanine_06_0
Laue class: 2/m2/m2/m - Friedel mate is different
Lattice type: P-lattice (extinction condition applied)
Machine error default setting:   0.0000
Rejection parameter default setting (X-ray): KKM   0.5000 Blessing   6.0000
Scan speed scaling applied!
Automatic use of scale3 abspack active!
SCALE3 ABSPACK PARS: Laue:4; Friedel:0;
cycles:5; Levenberg-Marq.:0.00000; Sig-cutoff:7.00000
scale restraint esd:0.20000; detector xy correction restraint esd:0.20000; frames in group:4
Detector xy correction grid 4x4, image size 1044x1044
Is frame scaling 0; Is detector xy correction 0;
Spherical harmonics order: even:0; odd:0
 * * * CRYSALIS DATA REDUCTION (42.90a 64-bit (release 14-04-2023)) * * *


COMMAND LINE: dc rrp tab

TIME OF DATA REDUCTION FINALISING: Tue Jun 20 10:57:03 2023
CRYSTAL INFORMATION  

   UB - MATRIX:
       0.000069   -0.027679   -0.015011   (  0.000000    0.000000    0.000000 )
       0.005629   -0.030627    0.013335   (  0.000000    0.000000    0.000000 )
      -0.042373   -0.004105    0.001754   (  0.000000    0.000000    0.000000 )

      5.80417 (    0.00000 )     5.98044 (    0.00000 )    12.30953 (    0.00000 )
     89.99175 (    0.00000 )    89.98031 (    0.00000 )    89.98768 (    0.00000 )
  V =       427.28


CELL:     5.80417      5.98044     12.30953    89.99175     89.98031     89.98768 

MACHINE INFORMATION 
- GONIOMETER OXFORD DIFFRACTION KM4 XCALIBUR 
ALPHA (DEG)   90.00000 BETA (DEG)    0.00000
WAVELENGTH (ANG): A1    0.24810 A2    0.24810  B1    0.24810
POLARISATION FACTOR    0.00000
X-RAY BEAM ORIENTATION (DEG): X2    0.00000 X3    0.00000
BEAM PATH ABSORPTIONCOEFFICIENTS (MM-1): AIR    0.00000 BE    0.00000 BE THICKNESS (MM):    0.00000 
SOFTWARE ZEROCORRECTION (DEG): OMEGA    0.00000 THETA    0.00000 KAPPA    0.00000 PHI    0.00000
MACHINE OFFSETS (STEPS): OMEGA          0 THETA          0 KAPPA          0 PHI          0
CCD DETECTOR KM4CCD/SAPPHIRE 
CHIP: n/a n/a (1044x1044) n/a 
TAPER:  (,),
    ZOOM 1.000000 PIXELSIZE IN 1X1 BINNING (MM)  0.17200
   - GAIN 1.00 (double-correlated-divide-by-2 gain)SETUP PATH: NONE
GEOMETRIC CORRECTION FILE : NONE 
FLAT FIELD CORRECTION FILE: NONE 
DETECTOR ROTATION (DEG): X1    0.00000 X2    0.00000 X3    0.00000
DETECTOR DISTANCE (MM):  130.00000, DETECTOR ZERO (PIX, 1X1 BINNING): X  527.99107 Y  510.62431
DETECTOR BINNING (PIX): X:   1 Y:   1
Outlier rejection type: X-rayRejection parameter rrp file setting (X-ray): KKM   0.0000 Blessing   6.0000Machine error rrp file setting:   0.0000

RUN    TYPE OF SCAN  START(DEG)   END(DEG)    # FRAMES    EXP(SEC)   OMEGA(DEG)  THETA(DEG)  KAPPA(DEG)   PHI(DEG) 
Run 1 Omega scan: (0.000 - 180.000,1800 frames, 1.000 sec, 0.100 deg) at th=0.000, ka=0.000,ph=0.000 (rot geo dd=130.000)
  1       OMEGA         0.00000   180.00000        1800      1.00000    n/a         0.00000     0.00000     0.00000  
Run 2 Omega scan: (0.000 - 180.000,1800 frames, 1.000 sec, 0.100 deg) at th=0.000, ka=20.000,ph=0.000 (rot geo dd=130.000)
  2       OMEGA         0.00000   180.00000        1800      1.00000    n/a         0.00000    20.00000     0.00000  
Run 3 Omega scan: (0.000 - 180.000,1800 frames, 1.000 sec, 0.100 deg) at th=0.000, ka=40.000,ph=0.000 (rot geo dd=130.000)
  3       OMEGA         0.00000   180.00000        1800      1.00000    n/a         0.00000    40.00000     0.00000  
Run 4 Omega scan: (0.000 - 180.000,1800 frames, 1.000 sec, 0.100 deg) at th=20.000, ka=0.000,ph=0.000 (rot geo dd=130.000)
  4       OMEGA         0.00000   180.00000        1800      1.00000    n/a        20.00000     0.00000     0.00000  
Run 5 Omega scan: (0.000 - 180.000,1800 frames, 1.000 sec, 0.100 deg) at th=20.000, ka=20.000,ph=0.000 (rot geo dd=130.000)
  5       OMEGA         0.00000   180.00000        1800      1.00000    n/a        20.00000    20.00000     0.00000  
Run 6 Omega scan: (0.000 - 180.000,1800 frames, 1.000 sec, 0.100 deg) at th=20.000, ka=40.000,ph=0.000 (rot geo dd=130.000)
  6       OMEGA         0.00000   180.00000        1800      1.00000    n/a        20.00000    40.00000     0.00000  
PROFFIT INFO: signal sum: min=-224.0000 max=5975511.0000
PROFFIT INFO: signal sum lp corr: min=-2277.4458 max=3070604.7561
PROFFIT INFO: background sum: min=136.0000 max=14978.0000
PROFFIT INFO: background sum sig2: min=0.0000 max=2780.0000
PROFFIT INFO: num of signal pixels: min=32 max=1618
PROFFIT INFO: Inet: min=-2732.9351 max=3684725.7500
PROFFIT INFO: sig(Inet): min=25.3684 max=2970.8853
PROFFIT INFO: Inet/sig(Inet): min=-1.92 max=2305.45
 
I/Sigma    <   0       1       2       3       4       8      16      32      64     128     max
N(Refl)     5902   65204   78941   86075   91137  102070  111519  118723  123828  127065  129466
Percent      4.6    50.4    61.0    66.5    70.4    78.8    86.1    91.7    95.6    98.1   100.0 
 
Overlap statistics (higher percentage means higher overlapping)
Percent    frequency    relative
  0- 10       129466    100.00 (completely separated)
 10- 20            0      0.00
 20- 30            0      0.00
 30- 40            0      0.00
 40- 50            0      0.00
 50- 60            0      0.00
 60- 70            0      0.00
 70- 80            0      0.00
 80- 90            0      0.00
 90-100            0      0.00 (completely overlapped)
Overall       129466    100.00%
Overall                   0.00% overlapped pixels
 
All reflections intensity statistics
 
                                             mean            mean          %
       intensity               #              F2           F2/sig(F2)  >3*F2/sig(F2)
------------------------------------------------------------------------------------
   3684726-     17554         12946         78694.02          91.46     100.00
     17553-      7096         12946         11057.27          15.58     100.00
      7095-      3577         12946          5070.98           6.26      96.58
      3576-      1927         12946          2651.37           2.92      34.74
      1927-      1149         12946          1502.51           1.46       3.23
      1149-       693         12946           902.93           0.78       0.45
       693-       420         12946           544.58           0.44       0.15
       420-       245         12946           328.15           0.25       0.01
       245-        99         12946           171.74           0.13       0.02
        99-     -2733         12952           -15.58          -0.01       0.00
------------------------------------------------------------------------------------
   3684726-     -2733        129466         10090.33          11.93      33.52
 
 
All reflections resolution statistics
 
                                             mean            mean          %
       resolution              #              F2           F2/sig(F2)  >3*F2/sig(F2)
------------------------------------------------------------------------------------
      6.16-      0.89         12946         70574.55          83.39       93.68
      0.89-      0.69         12946         12793.76          17.60       84.83
      0.69-      0.59         12946          7291.50           8.90       67.92
      0.59-      0.53         12946          4049.50           4.32       49.27
      0.53-      0.49         12946          2299.65           2.13       24.34
      0.49-      0.46         12946          1538.94           1.30       11.09
      0.46-      0.43         12946          1006.54           0.77        3.43
      0.44-      0.41         12946           620.64           0.43        0.58
      0.42-      0.39         12946           440.52           0.28        0.02
      0.39-      0.37         12952           292.24           0.17        0.00
------------------------------------------------------------------------------------
      6.16-      0.37        129466         10090.33          11.93       33.52
 
SCALE3 ABSPACK - A Rigaku Oxford Diffraction program (1.0.11,gui:1.0.7)
(C) 2005-2023 Rigaku Oxford Diffraction
Output file (*.dat):C:\Users\sms\Desktop\20230212\L-alanine_150K\ESPERANTO\50KeV_L-alanine_06_0_absscale.dat
Started at Tue Jun 20 10:57:04 2023
Sorting 129466 observations
129466 observations in 6 runs
Run #  start #  end #  total #
    1       3    1797    1795
    2       3    1797    3590
    3       3    1796    5384
    4       2    1797    7180
    5       2    1796    8975
    6       2    1796   10770
Total number of frames 10770
Glued frame scales: 4 frame = 1 scale
129466 observations in 6 runs
Run #  start #  end #  total #
    1       0     449     450
    2       0     449     900
    3       0     449    1350
    4       0     449    1800
    5       0     449    2250
    6       0     449    2700
Total number of frames 2700
29529 observations >     7.00 F2/sig(F2)
29529 observations in 6 runs
Run #  start #  end #  total #
    1       0     449     450
    2       0     449     900
    3       0     449    1350
    4       0     449    1800
    5       0     448    2249
    6       0     449    2699
Total number of frames 2699
Removing 'redundancy=1' reflections
Average redundancy: 26.8 (Out of 29529 removed 38 = 29491, unique = 1099)
SCALE3 ABSPACK SYMMETRY INFORMATION
Using point Laue symmetry!
Flags: friedel mate:0; friedel mate on for non-centro:1
Laue group (Hermann Mauguin): 2/m2/m2/m
 
29491 observations in 6 runs
Run #  start #  end #  total #
    1       0     449     450
    2       0     449     900
    3       0     449    1350
    4       0     449    1800
    5       0     448    2249
    6       0     449    2699
Total number of frames 2699
1099 unique data precomputed (should be 1099)
1099 unique data with 29491 observations
Combined refinement in use
Rint:    0.07947
Frame scaling turned off
SCALE3 ERROR: No parameters to be refined!
Can't fit requested scale/empirical absorption model (pTmpToScale3AbspackHKL)

******************************************************************************
*                 E R R O R   M O D E L   C A L C U L A T I O N              *
******************************************************************************

Input file: C:\Users\sms\Desktop\20230212\L-alanine_150K\ESPERANTO\50KeV_L-alanine_06_0.tmp
Laue: 4, Friedel: 0
Min/max for: run:1/6 frame:3/1798
129466 reflections read from tmp file
6171 reflections are rejected (6152 as outliers, 19 as groups of 1 refl)

Redundancy:             1      2      3      4      5      6      7      8      9     10+
Number of groups:       0     43     82    116    165    197    318    478    475   7179

Initial Chi^2=   0.53045
Cycle 1, Chi^2=   0.98181
Current error model SIG(F2)^2 =   0.46*(I_RAW + I_BACK)+(0.08291*<F2>)^2
Cycle 2, Chi^2=   0.99740
Current error model SIG(F2)^2 =   0.44*(I_RAW + I_BACK)+(0.08559*<F2>)^2
Cycle 3, Chi^2=   0.99928
Current error model SIG(F2)^2 =   0.43*(I_RAW + I_BACK)+(0.08667*<F2>)^2
Cycle 4, Chi^2=   0.99976
Current error model SIG(F2)^2 =   0.43*(I_RAW + I_BACK)+(0.08705*<F2>)^2
Cycle 5, Chi^2=   0.99991
Current error model SIG(F2)^2 =   0.43*(I_RAW + I_BACK)+(0.08717*<F2>)^2
Final Chi^2=   0.99991
Final error model SIG(F2)^2 =   0.43*(I_RAW + I_BACK)+(0.08717*<F2>)^2
*************************************************
All reflections intensity statistics
 
                                             mean            mean          %
       intensity               #              F2           F2/sig(F2)  >3*F2/sig(F2)
------------------------------------------------------------------------------------
   3684726-     17554         12946         78694.02          11.88      99.99
     17553-      7096         12946         11057.27          11.31     100.00
      7095-      3577         12946          5070.98          10.66      99.99
      3576-      1927         12946          2651.37           9.22     100.00
      1927-      1149         12946          1502.51           7.18      99.99
      1149-       693         12946           902.93           4.99      99.92
       693-       420         12946           544.58           3.23      55.00
       420-       245         12946           328.15           2.01       4.89
       245-        99         12946           171.74           1.08       0.63
        99-     -2733         12952           -15.58          -0.06       0.11
------------------------------------------------------------------------------------
   3684726-     -2733        129466         10090.33           6.15      66.05
 
 
All reflections resolution statistics
 
                                             mean            mean          %
       resolution              #              F2           F2/sig(F2)  >3*F2/sig(F2)
------------------------------------------------------------------------------------
      6.16-      0.89         12946         70574.55          11.05       98.04
      0.89-      0.69         12946         12793.76          10.33       95.30
      0.69-      0.59         12946          7291.50           9.45       93.74
      0.59-      0.53         12946          4049.50           8.26       89.63
      0.53-      0.49         12946          2299.65           6.63       78.97
      0.49-      0.46         12946          1538.94           5.18       65.75
      0.46-      0.43         12946          1006.54           4.16       57.18
      0.44-      0.41         12946           620.64           2.88       40.16
      0.42-      0.39         12946           440.52           2.16       28.11
      0.39-      0.37         12952           292.24           1.41       13.63
------------------------------------------------------------------------------------
      6.16-      0.37        129466         10090.33           6.15       66.05
 
 
All reflections cumulative resolution statistics
 
                                             mean            mean          %
       resolution              #              F2           F2/sig(F2)  >3*F2/sig(F2)
------------------------------------------------------------------------------------
      6.16-      0.89         12946         70574.55          11.05       98.04
      6.16-      0.69         25892         41684.16          10.69       96.67
      6.16-      0.59         38838         30219.94          10.28       95.69
      6.16-      0.53         51784         23677.33           9.77       94.18
      6.16-      0.49         64730         19401.79           9.14       91.14
      6.16-      0.46         77676         16424.65           8.48       86.91
      6.16-      0.43         90622         14222.06           7.86       82.66
      6.16-      0.41        103568         12521.88           7.24       77.35
      6.16-      0.39        116514         11179.51           6.68       71.88
      6.16-      0.37        129466         10090.33           6.15       66.05
------------------------------------------------------------------------------------
      6.16-      0.37        129466         10090.33           6.15       66.05
 
Scale applied to data: s=0.271390 (maximum obs:3684725.750,used system gain:1.0)!

Without outlier rejection...
Rint      0.079; Rsigma      0.095:  data 129466  -> merged 9076
With outlier rejection (X-ray)...
Rint      0.077; Rsigma      0.095:  data 129043  -> merged 9076
With outlier rejection (X-ray)...
Rejected total: 423, method kkm 272, method Blessing 151

Completeness
direct cell (a, b, c) = (5.803, 5.981, 12.314), (alpha, beta, gamma) = (90.000, 90.000, 90.000)
wavelength: 0.248100
dmin, dmax value (Ang): 0.367146, 6.157142


Completeness
direct cell (a, b, c) = (5.803, 5.981, 12.314), (alpha, beta, gamma) = (90.000, 90.000, 90.000)
wavelength: 0.248100
dmin, dmax value (Ang): 0.367146, 6.157142

		******************************************************************
		* GRAL PLUGIN          	 started at Tue Jun 20 10:57:08 2023     *
		*          version 2.4. 1                                        *
		******************************************************************


		42.90a 64-bit (release 14-04-2023),compiled Apr 14 2023,16:58:14


Original cell in Angstroms and degrees: 

   5.804059   5.980988  12.312651  89.9988  89.9832  89.9809 

  129043 Reflections read from file 50KeV_L-alanine_06_0.hkl

  116860 Reflections used for space-group determination (up to diffraction limit of 0.39A); mean (I/sigma) =    6.65


Lattice exceptions:  P      A      B      C      I      F     Obv    Rev    All
          


N (total) =           0  58489  58300  58491  58533  87640  77985  77896 116860


N (int>3sigma) =      0  41827  42220  41565  41920  62806  55765  55672  83595


Mean intensity =    0.0   30.9   23.3   31.1   31.9   28.4   30.6   30.5   30.2


Mean int/sigma =    0.0    6.6    6.8    6.6    6.6    6.7    6.6    6.7    6.7

Lattice type: P chosen          Volume:       427.42

-------------------------------------------------------------------------------

DETERMINATION OF REDUCED (NIGGLI) CELL

Transformation from original cell (HKLF-matrix):
    1.0000  0.0000  0.0000    0.0000  1.0000  0.0000    0.0000  0.0000  1.0000

Unitcell:       5.804    5.981   12.313   90.00   89.98   89.98 

Niggli form:     a.a =    33.687      b.b =    35.772      c.c =   151.601
                 b.c =     0.002      a.c =     0.021      a.b =     0.012 

-------------------------------------------------------------------------------

SEARCH FOR HIGHER METRIC SYMMETRY

------------------------------------------------------------------------------
Option: [32]  err=   0.024  ORTHORHOMBIC P-lattice R(int) = 0.077 [112610] Vol =    427.4
Cell:    5.804   5.981  12.313   90.00   89.98   89.98    Volume:       427.42
Matrix: 1.0000  0.0000  0.0000  0.0000  1.0000  0.0000  0.0000  0.0000  1.0000
------------------------------------------------------------------------------
Option: [33]  err=   0.012    MONOCLINIC P-lattice R(int) = 0.075 [108946] Vol =    427.4
Cell:    5.804   5.981  12.313   90.00   90.02   89.98    Volume:       427.42
Matrix:-1.0000  0.0000  0.0000  0.0000 -1.0000  0.0000  0.0000  0.0000  1.0000
------------------------------------------------------------------------------
Option: [34]  err=   0.021    MONOCLINIC P-lattice R(int) = 0.076 [109128] Vol =    427.4
Cell:    5.804  12.313   5.981   90.00   90.02   90.02    Volume:       427.42
Matrix:-1.0000  0.0000  0.0000  0.0000  0.0000  1.0000  0.0000  1.0000  0.0000
------------------------------------------------------------------------------
Option: [35]  err=   0.024    MONOCLINIC P-lattice R(int) = 0.075 [108933] Vol =    427.4
Cell:    5.981   5.804  12.313   90.02   90.00   89.98    Volume:       427.42
Matrix: 0.0000  1.0000  0.0000  1.0000  0.0000  0.0000  0.0000  0.0000 -1.0000
------------------------------------------------------------------------------
Option: [31]  err=   0.000     TRICLINIC P-lattice R(int) = 0.072 [101875] Vol =    427.4
Cell:    5.804   5.981  12.313   90.00   89.98   89.98    Volume:       427.42
Matrix: 1.0000  0.0000  0.0000  0.0000  1.0000  0.0000  0.0000  0.0000  1.0000

Option [32] selected

-------------------------------------------------------------------------------

SPACE GROUP DETERMINATION


Lattice exceptions:  P      A      B      C      I      F     Obv    Rev    All
          


N (total) =           0  58489  58300  58491  58533  87640  77985  77896 116860


N (int>3sigma) =      0  41827  42220  41565  41920  62806  55765  55672  83595


Mean intensity =    0.0   30.9   23.3   31.1   31.9   28.4   30.6   30.5   30.2


Mean int/sigma =    0.0    6.6    6.8    6.6    6.6    6.7    6.6    6.7    6.7


Crystal system ORTHORHOMBIC and Lattice type P selected

Mean |E*E-1| = 0.741 [expected .968 centrosym and .736 non-centrosym]

 Systematic absence exceptions:
        21--   b--   c--   n--  -21-   -a-   -c-   -n-  --21   --a   --b   --n


 N        59  3001  2980  2995    69  2974  2977  2967   124  1456  1470  1468
 N I>3s    1  2024  1966  1928     0  2138  2140  2116     0  1082   975   965
 <I>     0.1  96.0  38.5  97.0   0.1  66.4  52.5  55.8   0.0  35.2 112.8 101.0
 <I/s>   0.8   6.3   6.2   6.0   0.2   7.2   7.2   7.1   0.1   7.1   6.2   6.3


  Space Group           No.   C/A   En.   O.A.  Pie.  Pyr.   CCDC    ICSD    R(int)   N(eq)

  P2(1)2(1)2(1) (abc )    19     A     Y     Y     Y     N    20117     573    0.076   109064

 P2(1)2(1)2(1)		 222		 Orthorhombic

  (1)  x, y, z                            (2) -x+1/2,-y, z+1/2 
  (3) -x, y+1/2,-z+1/2                    (4)  x+1/2,-y+1/2,-z 
   
Chemical formula: C3 H7 N O2; Z=4.0 (Not implemented wavelength type, re-run Gral gui)
   
EXPORTING .INS FILE

TITL 50KeV_L-alanine_06_0 in P2(1)2(1)2(1) 
REM P2(1)2(1)2(1) (#19 in standard setting)
CELL 0.24810   5.804059   5.980988  12.312651  89.9988  89.9832  89.9809
ZERR    4.00   0.000099   0.000081   0.000166   0.0011   0.0012   0.0012
LATT -1
SYMM -x+1/2,-y, z+1/2 
SYMM -x, y+1/2,-z+1/2 
SYMM  x+1/2,-y+1/2,-z 
SFAC C H N O
UNIT 12.00 28.00 4.00 8.00
TREF
HKLF 4
END

Due to the lattice reduction and/or space group transformation(s) a new hkl and p4p file will be output!
The orignal files are backed up as *.p4pgral and *.hklgral!
Back-up copy of original file: C:\Users\sms\Desktop\20230212\L-alanine_150K\ESPERANTO\50KeV_L-alanine_06_0.p4pgral!
Back-up copy of original file: C:\Users\sms\Desktop\20230212\L-alanine_150K\ESPERANTO\50KeV_L-alanine_06_0.hklgral!

 
Note: The Rint, Rsigma and RsigmaB values are computed for redundant data only!
	Mean F2 and F2/sig(F2) are given for all measured values!
Note: The RsigmaA values are computed for all measured values!

Help: For more information about computations of rint and rsigma please look into Crysalis help: 
 file:__#HELP_DTheoryAlgorithm_DataReductionOutput.html
 

Statistics vs intensity - point group symmetry: P222
                       #        #        #      average    mean      mean        
          intensity measured   kept    unique  redundancy   F2     F2/sig(F2)   Rint   Rsigma
---------------------------------------------------------------------------------------------
   3035921-    12398    17146    17081      907   18.8     63144.43    11.70    0.071    0.086
     12397-     4913    15432    15368      907   16.9      7875.62    11.05    0.074    0.092
      4909-     2370    14528    14433      907   15.9      3491.49     9.96    0.084    0.105
      2370-     1334    13778    13710      907   15.1      1796.04     7.87    0.108    0.134
      1333-      810    12922    12885      907   14.2      1048.97     5.66    0.148    0.184
       810-      489    11905    11864      907   13.1       635.16     3.68    0.212    0.263
       488-      307    11810    11782      907   13.0       391.75     2.39    0.306    0.384
       306-      188    11050    11042      907   12.2       245.51     1.47    0.452    0.581
       188-       96    10555    10548      907   11.6       138.99     0.85    0.665    0.976
        96-     -147    10340    10330      913   11.3        48.77     0.30    0.903    2.510
-------------------------------------------------------------------------------------------
   3035921-     -147   129466   129043     9076   14.2     10112.65     6.16    0.077    0.097
 

Statistics vs resolution - point group symmetry: P222
resolu-      #        #        #               average    mean      mean          
tion(A)   measured   kept    unique           redundancy   F2     F2/sig(F2)   Rint   Rsigma   RsigmaA
------------------------------------------------------------------------------------------------------
 inf-0.80    17552    17505      908            19.3     56352.54    10.99    0.071    0.086     0.087
0.79-0.63    16172    16113      907            17.8      9688.64     9.87    0.073    0.091     0.090
0.63-0.55    14269    14198      907            15.7      4933.58     8.85    0.079    0.098     0.097
0.55-0.50    14074    14002      907            15.4      2654.30     6.98    0.092    0.116     0.116
0.50-0.46    14405    14325      908            15.8      1609.98     5.34    0.118    0.147     0.147
0.46-0.44    14209    14160      907            15.6      1032.82     4.20    0.153    0.189     0.198
0.44-0.41    13453    13441      907            14.8       622.85     2.90    0.221    0.272     0.299
0.41-0.40    10164    10152      907            11.2       455.62     2.23    0.280    0.347     0.398
0.40-0.38     8285     8272      907             9.1       329.36     1.61    0.356    0.443     0.539
0.38-0.37     6883     6875      911             7.5       258.98     1.26    0.421    0.510     0.674
------------------------------------------------------------------------------------------------------
 inf-0.37   129466   129043     9076            14.2     10112.65     6.16    0.077    0.097     0.095
 inf-0.80    17268    17224      893            19.3     57101.82    11.00    0.071    0.086     0.087
 

Statistics vs resolution (taking redundancy into account) - point group symmetry: P222
resolu-      #        #        #       %       average    mean      mean          
tion(A)    kept     theory   unique complete  redundancy   F2     F2/sig(F2)   Rint  RsigmaB
--------------------------------------------------------------------------------------------
 inf-0.80    17505      909      908   99.9     19.3     56352.54    48.85    0.071    0.020
0.79-0.63    16113      907      907  100.0     17.8      9688.64    42.07    0.073    0.022
0.63-0.55    14198      907      907  100.0     15.7      4933.58    35.50    0.079    0.025
0.55-0.50    14002      907      907  100.0     15.4      2654.30    27.74    0.092    0.030
0.50-0.46    14325      908      908  100.0     15.8      1609.98    21.25    0.118    0.037
0.46-0.44    14160      907      907  100.0     15.6      1032.82    16.60    0.153    0.051
0.44-0.41    13441      907      907  100.0     14.8       622.85    11.18    0.221    0.079
0.41-0.40    10152      907      907  100.0     11.2       455.62     7.57    0.280    0.124
0.40-0.38     8272      907      907  100.0      9.1       329.36     4.93    0.356    0.190
0.38-0.37     6875      918      911   99.2      7.5       258.98     3.52    0.421    0.263
--------------------------------------------------------------------------------------------
 inf-0.37   129043     9084     9076   99.9     14.2     10112.65    25.24    0.077    0.025
 inf-0.80    17224      894      893   99.9     19.3     57101.82    48.91    0.071    0.020
 

Statistics vs resolution (taking redundancy into account) - Laue group (anomalous pairs merged): Pmmm
resolu-      #        #        #       %       average    mean      mean          
tion(A)    kept     theory   unique complete  redundancy   F2     F2/sig(F2)   Rint  RsigmaB
--------------------------------------------------------------------------------------------
 inf-0.82    15624      507      506   99.8     30.9     61302.47    64.02    0.071    0.019
0.82-0.64    15911      506      506  100.0     31.4     10688.83    58.20    0.073    0.017
0.64-0.56    14079      506      506  100.0     27.8      5353.64    49.06    0.078    0.019
0.56-0.51    14143      506      506  100.0     28.0      3004.24    39.85    0.089    0.022
0.51-0.47    14421      506      506  100.0     28.5      1718.97    30.01    0.115    0.028
0.47-0.44    14438      506      506  100.0     28.5      1071.87    23.52    0.152    0.037
0.44-0.42    14061      506      506  100.0     27.8       651.69    15.67    0.217    0.056
0.42-0.40    10661      506      506  100.0     21.1       477.53    11.01    0.274    0.089
0.40-0.38     8584      506      506  100.0     17.0       331.41     6.81    0.364    0.141
0.38-0.37     7121      511      508   99.4     14.0       263.97     4.89    0.428    0.191
--------------------------------------------------------------------------------------------
 inf-0.37   129043     5066     5062   99.9     25.5     10112.65    33.97    0.078    0.020
 inf-0.80    17224      559      558   99.8     30.9     57101.82    63.74    0.071    0.019
 * * * CRYSALIS DATA REDUCTION (42.90a 64-bit (release 14-04-2023)) * * *


COMMAND LINE: dc rrp tab

TIME OF DATA REDUCTION FINALISING: Tue Jun 20 10:57:11 2023
CRYSTAL INFORMATION  

   UB - MATRIX:
       0.000069   -0.027679   -0.015011   (  0.000000    0.000000    0.000000 )
       0.005629   -0.030627    0.013335   (  0.000000    0.000000    0.000000 )
      -0.042373   -0.004105    0.001754   (  0.000000    0.000000    0.000000 )

      5.80417 (    0.00000 )     5.98044 (    0.00000 )    12.30953 (    0.00000 )
     89.99175 (    0.00000 )    89.98031 (    0.00000 )    89.98768 (    0.00000 )
  V =       427.28


CELL:     5.80417      5.98044     12.30953    89.99175     89.98031     89.98768 

MACHINE INFORMATION 
- GONIOMETER OXFORD DIFFRACTION KM4 XCALIBUR 
ALPHA (DEG)   90.00000 BETA (DEG)    0.00000
WAVELENGTH (ANG): A1    0.24810 A2    0.24810  B1    0.24810
POLARISATION FACTOR    0.00000
X-RAY BEAM ORIENTATION (DEG): X2    0.00000 X3    0.00000
BEAM PATH ABSORPTIONCOEFFICIENTS (MM-1): AIR    0.00000 BE    0.00000 BE THICKNESS (MM):    0.00000 
SOFTWARE ZEROCORRECTION (DEG): OMEGA    0.00000 THETA    0.00000 KAPPA    0.00000 PHI    0.00000
MACHINE OFFSETS (STEPS): OMEGA          0 THETA          0 KAPPA          0 PHI          0
CCD DETECTOR KM4CCD/SAPPHIRE 
CHIP: n/a n/a (1044x1044) n/a 
TAPER:  (,),
    ZOOM 1.000000 PIXELSIZE IN 1X1 BINNING (MM)  0.17200
   - GAIN 1.00 (double-correlated-divide-by-2 gain)SETUP PATH: NONE
GEOMETRIC CORRECTION FILE : NONE 
FLAT FIELD CORRECTION FILE: NONE 
DETECTOR ROTATION (DEG): X1    0.00000 X2    0.00000 X3    0.00000
DETECTOR DISTANCE (MM):  130.00000, DETECTOR ZERO (PIX, 1X1 BINNING): X  527.99107 Y  510.62431
DETECTOR BINNING (PIX): X:   1 Y:   1
Outlier rejection type: X-rayRejection parameter rrp file setting (X-ray): KKM   0.0000 Blessing   6.0000Machine error rrp file setting:   0.0000

RUN    TYPE OF SCAN  START(DEG)   END(DEG)    # FRAMES    EXP(SEC)   OMEGA(DEG)  THETA(DEG)  KAPPA(DEG)   PHI(DEG) 
Run 1 Omega scan: (0.000 - 180.000,1800 frames, 1.000 sec, 0.100 deg) at th=0.000, ka=0.000,ph=0.000 (rot geo dd=130.000)
  1       OMEGA         0.00000   180.00000        1800      1.00000    n/a         0.00000     0.00000     0.00000  
Run 2 Omega scan: (0.000 - 180.000,1800 frames, 1.000 sec, 0.100 deg) at th=0.000, ka=20.000,ph=0.000 (rot geo dd=130.000)
  2       OMEGA         0.00000   180.00000        1800      1.00000    n/a         0.00000    20.00000     0.00000  
Run 3 Omega scan: (0.000 - 180.000,1800 frames, 1.000 sec, 0.100 deg) at th=0.000, ka=40.000,ph=0.000 (rot geo dd=130.000)
  3       OMEGA         0.00000   180.00000        1800      1.00000    n/a         0.00000    40.00000     0.00000  
Run 4 Omega scan: (0.000 - 180.000,1800 frames, 1.000 sec, 0.100 deg) at th=20.000, ka=0.000,ph=0.000 (rot geo dd=130.000)
  4       OMEGA         0.00000   180.00000        1800      1.00000    n/a        20.00000     0.00000     0.00000  
Run 5 Omega scan: (0.000 - 180.000,1800 frames, 1.000 sec, 0.100 deg) at th=20.000, ka=20.000,ph=0.000 (rot geo dd=130.000)
  5       OMEGA         0.00000   180.00000        1800      1.00000    n/a        20.00000    20.00000     0.00000  
Run 6 Omega scan: (0.000 - 180.000,1800 frames, 1.000 sec, 0.100 deg) at th=20.000, ka=40.000,ph=0.000 (rot geo dd=130.000)
  6       OMEGA         0.00000   180.00000        1800      1.00000    n/a        20.00000    40.00000     0.00000  
PROFFIT INFO: signal sum: min=-224.0000 max=5975511.0000
PROFFIT INFO: signal sum lp corr: min=-2277.4458 max=3070604.7561
PROFFIT INFO: background sum: min=136.0000 max=14978.0000
PROFFIT INFO: background sum sig2: min=0.0000 max=2780.0000
PROFFIT INFO: num of signal pixels: min=32 max=1618
PROFFIT INFO: Inet: min=-2732.9351 max=3684725.7500
PROFFIT INFO: sig(Inet): min=25.3684 max=2970.8853
PROFFIT INFO: Inet/sig(Inet): min=-1.92 max=2305.45
 
I/Sigma    <   0       1       2       3       4       8      16      32      64     128     max
N(Refl)    11804  130408  157882  172150  182274  204140  223038  237446  247656  254130  258932
Percent      4.6    50.4    61.0    66.5    70.4    78.8    86.1    91.7    95.6    98.1   100.0 
 
Overlap statistics (higher percentage means higher overlapping)
Percent    frequency    relative
  0- 10       129466    100.00 (completely separated)
 10- 20            0      0.00
 20- 30            0      0.00
 30- 40            0      0.00
 40- 50            0      0.00
 50- 60            0      0.00
 60- 70            0      0.00
 70- 80            0      0.00
 80- 90            0      0.00
 90-100            0      0.00 (completely overlapped)
Overall       129466    100.00%
Overall                   0.00% overlapped pixels
 
All reflections intensity statistics
 
                                             mean            mean          %
       intensity               #              F2           F2/sig(F2)  >3*F2/sig(F2)
------------------------------------------------------------------------------------
   3684726-     17554         12946         78694.02          91.46     100.00
     17553-      7096         12946         11057.27          15.58     100.00
      7095-      3577         12946          5070.98           6.26      96.58
      3576-      1927         12946          2651.37           2.92      34.74
      1927-      1149         12946          1502.51           1.46       3.23
      1149-       693         12946           902.93           0.78       0.45
       693-       420         12946           544.58           0.44       0.15
       420-       245         12946           328.15           0.25       0.01
       245-        99         12946           171.74           0.13       0.02
        99-     -2733         12952           -15.58          -0.01       0.00
------------------------------------------------------------------------------------
   3684726-     -2733        129466         10090.33          11.93      33.52
 
 
All reflections resolution statistics
 
                                             mean            mean          %
       resolution              #              F2           F2/sig(F2)  >3*F2/sig(F2)
------------------------------------------------------------------------------------
      6.16-      0.89         12946         70574.55          83.39       93.68
      0.89-      0.69         12946         12793.76          17.60       84.83
      0.69-      0.59         12946          7291.50           8.90       67.92
      0.59-      0.53         12946          4049.50           4.32       49.27
      0.53-      0.49         12946          2299.65           2.13       24.34
      0.49-      0.46         12946          1538.94           1.30       11.09
      0.46-      0.43         12946          1006.54           0.77        3.43
      0.44-      0.41         12946           620.64           0.43        0.58
      0.42-      0.39         12946           440.52           0.28        0.02
      0.39-      0.37         12952           292.24           0.17        0.00
------------------------------------------------------------------------------------
      6.16-      0.37        129466         10090.33          11.93       33.52
 
SCALE3 ABSPACK - A Rigaku Oxford Diffraction program (1.0.11,gui:1.0.7)
(C) 2005-2023 Rigaku Oxford Diffraction
Output file (*.dat):C:\Users\sms\Desktop\20230212\L-alanine_150K\ESPERANTO\50KeV_L-alanine_06_0_absscale.dat
Started at Tue Jun 20 10:57:12 2023
Sorting 129466 observations
129466 observations in 6 runs
Run #  start #  end #  total #
    1       3    1797    1795
    2       3    1797    3590
    3       3    1796    5384
    4       2    1797    7180
    5       2    1796    8975
    6       2    1796   10770
Total number of frames 10770
Glued frame scales: 4 frame = 1 scale
129466 observations in 6 runs
Run #  start #  end #  total #
    1       0     449     450
    2       0     449     900
    3       0     449    1350
    4       0     449    1800
    5       0     449    2250
    6       0     449    2700
Total number of frames 2700
29529 observations >     7.00 F2/sig(F2)
29529 observations in 6 runs
Run #  start #  end #  total #
    1       0     449     450
    2       0     449     900
    3       0     449    1350
    4       0     449    1800
    5       0     448    2249
    6       0     449    2699
Total number of frames 2699
Removing 'redundancy=1' reflections
Average redundancy: 26.8 (Out of 29529 removed 38 = 29491, unique = 1099)
SCALE3 ABSPACK SYMMETRY INFORMATION
Using point Laue symmetry!
Flags: friedel mate:0; friedel mate on for non-centro:1
Laue group (Hermann Mauguin): 2/m2/m2/m
 
29491 observations in 6 runs
Run #  start #  end #  total #
    1       0     449     450
    2       0     449     900
    3       0     449    1350
    4       0     449    1800
    5       0     448    2249
    6       0     449    2699
Total number of frames 2699
1099 unique data precomputed (should be 1099)
1099 unique data with 29491 observations
Combined refinement in use
Rint:    0.07947
Frame scaling turned off
SCALE3 ERROR: No parameters to be refined!
Can't fit requested scale/empirical absorption model (pTmpToScale3AbspackHKL)

******************************************************************************
*                 E R R O R   M O D E L   C A L C U L A T I O N              *
******************************************************************************

Input file: C:\Users\sms\Desktop\20230212\L-alanine_150K\ESPERANTO\50KeV_L-alanine_06_0.tmp
Laue: 4, Friedel: 0
Min/max for: run:1/6 frame:3/1798
129466 reflections read from tmp file
6171 reflections are rejected (6152 as outliers, 19 as groups of 1 refl)

Redundancy:             1      2      3      4      5      6      7      8      9     10+
Number of groups:       0     43     82    116    165    197    318    478    475   7179

Initial Chi^2=   0.53045
Cycle 1, Chi^2=   0.98181
Current error model SIG(F2)^2 =   0.46*(I_RAW + I_BACK)+(0.08291*<F2>)^2
Cycle 2, Chi^2=   0.99740
Current error model SIG(F2)^2 =   0.44*(I_RAW + I_BACK)+(0.08559*<F2>)^2
Cycle 3, Chi^2=   0.99928
Current error model SIG(F2)^2 =   0.43*(I_RAW + I_BACK)+(0.08667*<F2>)^2
Cycle 4, Chi^2=   0.99976
Current error model SIG(F2)^2 =   0.43*(I_RAW + I_BACK)+(0.08705*<F2>)^2
Cycle 5, Chi^2=   0.99991
Current error model SIG(F2)^2 =   0.43*(I_RAW + I_BACK)+(0.08717*<F2>)^2
Final Chi^2=   0.99991
Final error model SIG(F2)^2 =   0.43*(I_RAW + I_BACK)+(0.08717*<F2>)^2
*************************************************
All reflections intensity statistics
 
                                             mean            mean          %
       intensity               #              F2           F2/sig(F2)  >3*F2/sig(F2)
------------------------------------------------------------------------------------
   3684726-     17554         12946         78694.02          11.88      99.99
     17553-      7096         12946         11057.27          11.31     100.00
      7095-      3577         12946          5070.98          10.66      99.99
      3576-      1927         12946          2651.37           9.22     100.00
      1927-      1149         12946          1502.51           7.18      99.99
      1149-       693         12946           902.93           4.99      99.92
       693-       420         12946           544.58           3.23      55.00
       420-       245         12946           328.15           2.01       4.89
       245-        99         12946           171.74           1.08       0.63
        99-     -2733         12952           -15.58          -0.06       0.11
------------------------------------------------------------------------------------
   3684726-     -2733        129466         10090.33           6.15      66.05
 
 
All reflections resolution statistics
 
                                             mean            mean          %
       resolution              #              F2           F2/sig(F2)  >3*F2/sig(F2)
------------------------------------------------------------------------------------
      6.16-      0.89         12946         70574.55          11.05       98.04
      0.89-      0.69         12946         12793.76          10.33       95.30
      0.69-      0.59         12946          7291.50           9.45       93.74
      0.59-      0.53         12946          4049.50           8.26       89.63
      0.53-      0.49         12946          2299.65           6.63       78.97
      0.49-      0.46         12946          1538.94           5.18       65.75
      0.46-      0.43         12946          1006.54           4.16       57.18
      0.44-      0.41         12946           620.64           2.88       40.16
      0.42-      0.39         12946           440.52           2.16       28.11
      0.39-      0.37         12952           292.24           1.41       13.63
------------------------------------------------------------------------------------
      6.16-      0.37        129466         10090.33           6.15       66.05
 
 
All reflections cumulative resolution statistics
 
                                             mean            mean          %
       resolution              #              F2           F2/sig(F2)  >3*F2/sig(F2)
------------------------------------------------------------------------------------
      6.16-      0.89         12946         70574.55          11.05       98.04
      6.16-      0.69         25892         41684.16          10.69       96.67
      6.16-      0.59         38838         30219.94          10.28       95.69
      6.16-      0.53         51784         23677.33           9.77       94.18
      6.16-      0.49         64730         19401.79           9.14       91.14
      6.16-      0.46         77676         16424.65           8.48       86.91
      6.16-      0.43         90622         14222.06           7.86       82.66
      6.16-      0.41        103568         12521.88           7.24       77.35
      6.16-      0.39        116514         11179.51           6.68       71.88
      6.16-      0.37        129466         10090.33           6.15       66.05
------------------------------------------------------------------------------------
      6.16-      0.37        129466         10090.33           6.15       66.05
 
Scale applied to data: s=0.271390 (maximum obs:3684725.750,used system gain:1.0)!

Without outlier rejection...
Rint      0.079; Rsigma      0.095:  data 129466  -> merged 9076
With outlier rejection (X-ray)...
Rint      0.077; Rsigma      0.095:  data 129043  -> merged 9076
With outlier rejection (X-ray)...
Rejected total: 423, method kkm 272, method Blessing 151

Completeness
direct cell (a, b, c) = (5.803, 5.981, 12.314), (alpha, beta, gamma) = (90.000, 90.000, 90.000)
wavelength: 0.248100
dmin, dmax value (Ang): 0.367147, 6.157152


Completeness
direct cell (a, b, c) = (5.803, 5.981, 12.314), (alpha, beta, gamma) = (90.000, 90.000, 90.000)
wavelength: 0.248100
dmin, dmax value (Ang): 0.367147, 6.157152

		******************************************************************
		* GRAL PLUGIN          	 started at Tue Jun 20 10:57:08 2023     *
		*          version 2.4. 1                                        *
		******************************************************************


		42.90a 64-bit (release 14-04-2023),compiled Apr 14 2023,16:58:14


Original cell in Angstroms and degrees: 

   5.804059   5.980988  12.312651  89.9988  89.9832  89.9809 

  129043 Reflections read from file 50KeV_L-alanine_06_0.hkl

  116860 Reflections used for space-group determination (up to diffraction limit of 0.39A); mean (I/sigma) =    6.65


Lattice exceptions:  P      A      B      C      I      F     Obv    Rev    All
          


N (total) =           0  58489  58300  58491  58533  87640  77985  77896 116860


N (int>3sigma) =      0  41827  42220  41565  41920  62806  55765  55672  83595


Mean intensity =    0.0   30.9   23.3   31.1   31.9   28.4   30.6   30.5   30.2


Mean int/sigma =    0.0    6.6    6.8    6.6    6.6    6.7    6.6    6.7    6.7

Lattice type: P chosen          Volume:       427.42

-------------------------------------------------------------------------------

DETERMINATION OF REDUCED (NIGGLI) CELL

Transformation from original cell (HKLF-matrix):
    1.0000  0.0000  0.0000    0.0000  1.0000  0.0000    0.0000  0.0000  1.0000

Unitcell:       5.804    5.981   12.313   90.00   89.98   89.98 

Niggli form:     a.a =    33.687      b.b =    35.772      c.c =   151.601
                 b.c =     0.002      a.c =     0.021      a.b =     0.012 

-------------------------------------------------------------------------------

SEARCH FOR HIGHER METRIC SYMMETRY

------------------------------------------------------------------------------
Option: [32]  err=   0.024  ORTHORHOMBIC P-lattice R(int) = 0.077 [112610] Vol =    427.4
Cell:    5.804   5.981  12.313   90.00   89.98   89.98    Volume:       427.42
Matrix: 1.0000  0.0000  0.0000  0.0000  1.0000  0.0000  0.0000  0.0000  1.0000
------------------------------------------------------------------------------
Option: [33]  err=   0.012    MONOCLINIC P-lattice R(int) = 0.075 [108946] Vol =    427.4
Cell:    5.804   5.981  12.313   90.00   90.02   89.98    Volume:       427.42
Matrix:-1.0000  0.0000  0.0000  0.0000 -1.0000  0.0000  0.0000  0.0000  1.0000
------------------------------------------------------------------------------
Option: [34]  err=   0.021    MONOCLINIC P-lattice R(int) = 0.076 [109128] Vol =    427.4
Cell:    5.804  12.313   5.981   90.00   90.02   90.02    Volume:       427.42
Matrix:-1.0000  0.0000  0.0000  0.0000  0.0000  1.0000  0.0000  1.0000  0.0000
------------------------------------------------------------------------------
Option: [35]  err=   0.024    MONOCLINIC P-lattice R(int) = 0.075 [108933] Vol =    427.4
Cell:    5.981   5.804  12.313   90.02   90.00   89.98    Volume:       427.42
Matrix: 0.0000  1.0000  0.0000  1.0000  0.0000  0.0000  0.0000  0.0000 -1.0000
------------------------------------------------------------------------------
Option: [31]  err=   0.000     TRICLINIC P-lattice R(int) = 0.072 [101875] Vol =    427.4
Cell:    5.804   5.981  12.313   90.00   89.98   89.98    Volume:       427.42
Matrix: 1.0000  0.0000  0.0000  0.0000  1.0000  0.0000  0.0000  0.0000  1.0000

Option [32] selected

-------------------------------------------------------------------------------

SPACE GROUP DETERMINATION


Lattice exceptions:  P      A      B      C      I      F     Obv    Rev    All
          


N (total) =           0  58489  58300  58491  58533  87640  77985  77896 116860


N (int>3sigma) =      0  41827  42220  41565  41920  62806  55765  55672  83595


Mean intensity =    0.0   30.9   23.3   31.1   31.9   28.4   30.6   30.5   30.2


Mean int/sigma =    0.0    6.6    6.8    6.6    6.6    6.7    6.6    6.7    6.7


Crystal system ORTHORHOMBIC and Lattice type P selected

Mean |E*E-1| = 0.741 [expected .968 centrosym and .736 non-centrosym]

 Systematic absence exceptions:
        21--   b--   c--   n--  -21-   -a-   -c-   -n-  --21   --a   --b   --n


 N        59  3001  2980  2995    69  2974  2977  2967   124  1456  1470  1468
 N I>3s    1  2024  1966  1928     0  2138  2140  2116     0  1082   975   965
 <I>     0.1  96.0  38.5  97.0   0.1  66.4  52.5  55.8   0.0  35.2 112.8 101.0
 <I/s>   0.8   6.3   6.2   6.0   0.2   7.2   7.2   7.1   0.1   7.1   6.2   6.3


  Space Group           No.   C/A   En.   O.A.  Pie.  Pyr.   CCDC    ICSD    R(int)   N(eq)

  P2(1)2(1)2(1) (abc )    19     A     Y     Y     Y     N    20117     573    0.076   109064

 P2(1)2(1)2(1)		 222		 Orthorhombic

  (1)  x, y, z                            (2) -x+1/2,-y, z+1/2 
  (3) -x, y+1/2,-z+1/2                    (4)  x+1/2,-y+1/2,-z 
   
Chemical formula: C3 H7 N O2; Z=4.0 (Not implemented wavelength type, re-run Gral gui)
   
EXPORTING .INS FILE

TITL 50KeV_L-alanine_06_0 in P2(1)2(1)2(1) 
REM P2(1)2(1)2(1) (#19 in standard setting)
CELL 0.24810   5.804059   5.980988  12.312651  89.9988  89.9832  89.9809
ZERR    4.00   0.000099   0.000081   0.000166   0.0011   0.0012   0.0012
LATT -1
SYMM -x+1/2,-y, z+1/2 
SYMM -x, y+1/2,-z+1/2 
SYMM  x+1/2,-y+1/2,-z 
SFAC C H N O
UNIT 12.00 28.00 4.00 8.00
TREF
HKLF 4
END

Due to the lattice reduction and/or space group transformation(s) a new hkl and p4p file will be output!
The orignal files are backed up as *.p4pgral and *.hklgral!
Back-up copy of original file: C:\Users\sms\Desktop\20230212\L-alanine_150K\ESPERANTO\50KeV_L-alanine_06_0.p4pgral!
Back-up copy of original file: C:\Users\sms\Desktop\20230212\L-alanine_150K\ESPERANTO\50KeV_L-alanine_06_0.hklgral!

 
Note: The Rint, Rsigma and RsigmaB values are computed for redundant data only!
	Mean F2 and F2/sig(F2) are given for all measured values!
Note: The RsigmaA values are computed for all measured values!

Help: For more information about computations of rint and rsigma please look into Crysalis help: 
 file:__#HELP_DTheoryAlgorithm_DataReductionOutput.html
 

Statistics vs intensity - point group symmetry: P222
                       #        #        #      average    mean      mean        
          intensity measured   kept    unique  redundancy   F2     F2/sig(F2)   Rint   Rsigma
---------------------------------------------------------------------------------------------
   3035921-    12398    17146    17081      907   18.8     63144.43    11.70    0.071    0.086
     12397-     4913    15432    15368      907   16.9      7875.62    11.05    0.074    0.092
      4909-     2370    14528    14433      907   15.9      3491.49     9.96    0.084    0.105
      2370-     1334    13778    13710      907   15.1      1796.04     7.87    0.108    0.134
      1333-      810    12922    12885      907   14.2      1048.97     5.66    0.148    0.184
       810-      489    11905    11864      907   13.1       635.16     3.68    0.212    0.263
       488-      307    11810    11782      907   13.0       391.75     2.39    0.306    0.384
       306-      188    11050    11042      907   12.2       245.51     1.47    0.452    0.581
       188-       96    10555    10548      907   11.6       138.99     0.85    0.665    0.976
        96-     -147    10340    10330      913   11.3        48.77     0.30    0.903    2.510
-------------------------------------------------------------------------------------------
   3035921-     -147   129466   129043     9076   14.2     10112.65     6.16    0.077    0.097
 

Statistics vs resolution - point group symmetry: P222
resolu-      #        #        #               average    mean      mean          
tion(A)   measured   kept    unique           redundancy   F2     F2/sig(F2)   Rint   Rsigma   RsigmaA
------------------------------------------------------------------------------------------------------
 inf-0.80    17534    17487      907            19.3     56400.39    10.99    0.071    0.086     0.087
0.80-0.63    16173    16114      907            17.8      9696.41     9.87    0.073    0.091     0.090
0.63-0.55    14268    14197      907            15.7      4933.55     8.85    0.079    0.098     0.097
0.55-0.50    14092    14020      908            15.4      2654.33     6.98    0.092    0.116     0.116
0.50-0.46    14390    14310      907            15.8      1611.30     5.35    0.118    0.147     0.147
0.46-0.44    14215    14166      907            15.6      1032.71     4.20    0.153    0.188     0.198
0.44-0.41    13454    13442      907            14.8       622.13     2.90    0.221    0.273     0.299
0.41-0.40    10161    10149      907            11.2       455.32     2.23    0.280    0.346     0.398
0.40-0.38     8289     8276      907             9.1       330.36     1.61    0.355    0.442     0.537
0.38-0.37     6890     6882      912             7.5       259.36     1.26    0.420    0.510     0.673
------------------------------------------------------------------------------------------------------
 inf-0.37   129466   129043     9076            14.2     10112.65     6.16    0.077    0.097     0.095
 inf-0.80    17268    17224      893            19.3     57101.82    11.00    0.071    0.086     0.087
 

Statistics vs resolution (taking redundancy into account) - point group symmetry: P222
resolu-      #        #        #       %       average    mean      mean          
tion(A)    kept     theory   unique complete  redundancy   F2     F2/sig(F2)   Rint  RsigmaB
--------------------------------------------------------------------------------------------
 inf-0.80    17487      908      907   99.9     19.3     56400.39    48.85    0.071    0.020
0.80-0.63    16114      907      907  100.0     17.8      9696.41    42.08    0.073    0.022
0.63-0.55    14197      907      907  100.0     15.7      4933.55    35.50    0.079    0.025
0.55-0.50    14020      908      908  100.0     15.4      2654.33    27.75    0.092    0.030
0.50-0.46    14310      907      907  100.0     15.8      1611.30    21.26    0.118    0.037
0.46-0.44    14166      907      907  100.0     15.6      1032.71    16.60    0.153    0.051
0.44-0.41    13442      907      907  100.0     14.8       622.13    11.17    0.221    0.079
0.41-0.40    10149      907      907  100.0     11.2       455.32     7.56    0.280    0.124
0.40-0.38     8276      907      907  100.0      9.1       330.36     4.95    0.355    0.190
0.38-0.37     6882      919      912   99.2      7.5       259.36     3.53    0.420    0.262
--------------------------------------------------------------------------------------------
 inf-0.37   129043     9084     9076   99.9     14.2     10112.65    25.24    0.077    0.025
 inf-0.80    17224      894      893   99.9     19.3     57101.82    48.91    0.071    0.020
 

Statistics vs resolution (taking redundancy into account) - Laue group (anomalous pairs merged): Pmmm
resolu-      #        #        #       %       average    mean      mean          
tion(A)    kept     theory   unique complete  redundancy   F2     F2/sig(F2)   Rint  RsigmaB
--------------------------------------------------------------------------------------------
 inf-0.82    15624      507      506   99.8     30.9     61302.47    64.02    0.071    0.019
0.82-0.64    15911      506      506  100.0     31.4     10688.83    58.20    0.073    0.017
0.64-0.56    14079      506      506  100.0     27.8      5353.64    49.06    0.078    0.019
0.56-0.51    14143      506      506  100.0     28.0      3004.24    39.85    0.089    0.022
0.51-0.47    14421      506      506  100.0     28.5      1718.97    30.01    0.115    0.028
0.47-0.44    14438      506      506  100.0     28.5      1071.87    23.52    0.152    0.037
0.44-0.42    14061      506      506  100.0     27.8       651.69    15.67    0.217    0.056
0.42-0.40    10661      506      506  100.0     21.1       477.53    11.01    0.274    0.089
0.40-0.38     8584      506      506  100.0     17.0       331.41     6.81    0.364    0.141
0.38-0.37     7121      511      508   99.4     14.0       263.97     4.89    0.428    0.191
--------------------------------------------------------------------------------------------
 inf-0.37   129043     5066     5062   99.9     25.5     10112.65    33.97    0.078    0.020
 inf-0.80    17224      559      558   99.8     30.9     57101.82    63.74    0.071    0.019
