# Supplementary material for: Accurate temperature dependence of structure factors of l-alanine and taurine for quantum crystallography
Source: IUCrJ. 2025 Apr 24;12(Pt 3):384–92. doi: 10.1107/S2052252525002647 (PMC12044860; doi:10.1107/S2052252525002647)
Supplement: Supplementary file 13 [file m-12-00384-sup13.txt]

DC PROFFIT - Profile-fitting data reduction algorithm (42.90a 64-bit (release 14-04-2023),compiled Apr 14 2023,16:58:30)
DC PROFFIT - Started at Tue Jun 20 09:28:09 2023
Experiment file name: C:\Users\sms\Desktop\20230212\L-alanine_200K\ESPERANTO\50KeV_L-alanine_12_0
Output file name: C:\Users\sms\Desktop\20230212\L-alanine_200K\ESPERANTO\50KeV_L-alanine_12_0
Data reduction with user settings (from the wizard)
Lattice type P selected
Background parameters (old style):      150      150 LONG follow:0
Per-frame model refinement: OFF
Instrument model dd at start: 130.00 mm
Single frame average background scaling: OFF
Single wavelength only: ON 
General average background pars: Re=150, Fr=150
Smart background: ON (window = 5, saving frames = 0, visualize frames = 1)
Background computed as FLOAT type: ON
Use 3D profile fitting: ON
Adjust masks according to prediction uncertainty (for high angle data): OFF
Follow profile size changes with incidence angle: ON
Reject reflections with bad profiles: OFF
Consider reflection spot drift along diffraction vector: OFF
Overflow threshold: 1000000 
Overflow marker: -9999999 
Not used frames (Frames selector): 0 
Use JETSHADOW for masking shadowed areas: OFF
Skip model refinement
Camera read noise override for background estimation in use: RMS=  1.0
Space group determination with Gral
Laue symmetry par settings: mmm (Friedel:1)
  0 Extinction conditions:

PROFFITPEAK - Precise peak table update based on 3D profile analysis (2005-2023)
PROFFITPEAK - Started at Tue Jun 20 09:28:10 2023
Experiment file name: C:\Users\sms\Desktop\20230212\L-alanine_200K\ESPERANTO\50KeV_L-alanine_12_0
Maximum reflection width (in deg): 2.00
I/sigma threshold: 7.00

Lattice type P used

*** 3D peak analysis started - run 1 ***
Run 1 Omega scan: (0.000 - 180.000,1800 frames, 1.000 sec, 0.100 deg) at th=-0.993, ka=0.000,ph=0.000 (rot geo dd=130.000)
CCD reject setup (C:\Users\sms\Desktop\20230212\L-alanine_200K\ESPERANTO\50KeV_L-alanine_12_0.ccd): valid corners=0 polygons=8
CCD reject setup:
Corner(s): 
Polygon 1: (-1,-1), (-1,32), (1044,32), (1044,-1), 
Polygon 2: (-1,518), (-1,526), (1044,526), (1044,518), 
Polygon 3: (-1,1012), (-1,1044), (1044,1044), (1044,1012), 
Polygon 4: (-1,-1), (-1,1044), (1,1044), (1,-1), 
Polygon 5: (195,-1), (195,1044), (213,1044), (213,-1), 
Polygon 6: (407,-1), (407,1044), (425,1044), (425,-1), 
Polygon 7: (619,-1), (619,1044), (637,1044), (637,-1), 
Polygon 8: (831,-1), (831,1044), (849,1044), (849,-1), 
1081 of 5078 peaks identified as outliers and rejected
3997 peaks stored in the peak table
3997 peaks saved into the C:\Users\sms\Desktop\20230212\L-alanine_200K\ESPERANTO\tmp\50KeV_L-alanine_12_0_proffitpeak_1.tabbin file
3997 profiles saved into the file C:\Users\sms\Desktop\20230212\L-alanine_200K\ESPERANTO\tmp\50KeV_L-alanine_12_0_1.inc

Profile size analysis (per resolution)
              |         Average profile size - assuming Gaussian shape (in degrees)            |
  Resolution  |  # of peaks  |   sig_e1 (stddev)   |   sig_e2 (stddev)   |   sig_e3 (stddev)   |
 ------------ | ------------ | ------------------- | ------------------- | ------------------- |
  5.17- 1.03  |       400    |    0.190 ( 0.073)   |    0.173 ( 0.062)   |    0.418 ( 0.095)   |
  1.03- 0.85  |       400    |    0.208 ( 0.093)   |    0.194 ( 0.063)   |    0.440 ( 0.150)   |
  0.85- 0.75  |       400    |    0.227 ( 0.109)   |    0.210 ( 0.086)   |    0.481 ( 0.296)   |
  0.75- 0.67  |       400    |    0.242 ( 0.116)   |    0.225 ( 0.109)   |    0.506 ( 0.351)   |
  0.67- 0.60  |       400    |    0.281 ( 0.163)   |    0.265 ( 0.147)   |    0.631 ( 0.493)   |
  0.60- 0.54  |       400    |    0.326 ( 0.191)   |    0.287 ( 0.167)   |    0.738 ( 0.550)   |
  0.54- 0.50  |       400    |    0.359 ( 0.220)   |    0.323 ( 0.188)   |    0.931 ( 0.641)   |
  0.50- 0.46  |       400    |    0.404 ( 0.231)   |    0.367 ( 0.213)   |    1.068 ( 0.698)   |
  0.46- 0.43  |       400    |    0.437 ( 0.260)   |    0.367 ( 0.211)   |    1.179 ( 0.733)   |
  0.43- 0.39  |       397    |    0.476 ( 0.259)   |    0.409 ( 0.228)   |    1.488 ( 0.772)   |
 ------------ | ------------ | ------------------- | ------------------- | ------------------- |
  5.17- 0.39  |      3997    |    0.315 ( 0.207)   |    0.282 ( 0.177)   |    0.787 ( 0.634)   |

Optimal grid size for profile fitting: 5 x 5

*** 3D peak analysis started - run 2 ***
Run 2 Omega scan: (0.000 - 180.000,1800 frames, 1.000 sec, 0.100 deg) at th=-0.993, ka=20.000,ph=0.000 (rot geo dd=130.000)
CCD reject setup (C:\Users\sms\Desktop\20230212\L-alanine_200K\ESPERANTO\50KeV_L-alanine_12_0.ccd): valid corners=0 polygons=8
CCD reject setup:
Corner(s): 
Polygon 1: (-1,-1), (-1,32), (1044,32), (1044,-1), 
Polygon 2: (-1,518), (-1,526), (1044,526), (1044,518), 
Polygon 3: (-1,1012), (-1,1044), (1044,1044), (1044,1012), 
Polygon 4: (-1,-1), (-1,1044), (1,1044), (1,-1), 
Polygon 5: (195,-1), (195,1044), (213,1044), (213,-1), 
Polygon 6: (407,-1), (407,1044), (425,1044), (425,-1), 
Polygon 7: (619,-1), (619,1044), (637,1044), (637,-1), 
Polygon 8: (831,-1), (831,1044), (849,1044), (849,-1), 
994 of 4621 peaks identified as outliers and rejected
3627 peaks stored in the peak table
3627 peaks saved into the C:\Users\sms\Desktop\20230212\L-alanine_200K\ESPERANTO\tmp\50KeV_L-alanine_12_0_proffitpeak_2.tabbin file
3627 profiles saved into the file C:\Users\sms\Desktop\20230212\L-alanine_200K\ESPERANTO\tmp\50KeV_L-alanine_12_0_2.inc

Profile size analysis (per resolution)
              |         Average profile size - assuming Gaussian shape (in degrees)            |
  Resolution  |  # of peaks  |   sig_e1 (stddev)   |   sig_e2 (stddev)   |   sig_e3 (stddev)   |
 ------------ | ------------ | ------------------- | ------------------- | ------------------- |
  5.32- 1.03  |       363    |    0.193 ( 0.073)   |    0.175 ( 0.061)   |    0.403 ( 0.174)   |
  1.03- 0.86  |       363    |    0.211 ( 0.079)   |    0.202 ( 0.098)   |    0.442 ( 0.238)   |
  0.86- 0.75  |       363    |    0.224 ( 0.091)   |    0.210 ( 0.080)   |    0.460 ( 0.255)   |
  0.75- 0.67  |       363    |    0.245 ( 0.123)   |    0.227 ( 0.114)   |    0.492 ( 0.306)   |
  0.67- 0.60  |       363    |    0.281 ( 0.161)   |    0.271 ( 0.151)   |    0.603 ( 0.447)   |
  0.60- 0.54  |       363    |    0.313 ( 0.183)   |    0.300 ( 0.175)   |    0.723 ( 0.546)   |
  0.54- 0.50  |       363    |    0.342 ( 0.200)   |    0.327 ( 0.199)   |    0.924 ( 0.669)   |
  0.50- 0.46  |       363    |    0.372 ( 0.210)   |    0.349 ( 0.199)   |    1.003 ( 0.704)   |
  0.46- 0.43  |       363    |    0.376 ( 0.226)   |    0.369 ( 0.203)   |    1.161 ( 0.767)   |
  0.43- 0.39  |       360    |    0.452 ( 0.245)   |    0.401 ( 0.218)   |    1.382 ( 0.767)   |
 ------------ | ------------ | ------------------- | ------------------- | ------------------- |
  5.32- 0.39  |      3627    |    0.301 ( 0.188)   |    0.283 ( 0.176)   |    0.759 ( 0.625)   |

Optimal grid size for profile fitting: 5 x 5

*** 3D peak analysis started - run 3 ***
Run 3 Omega scan: (0.000 - 180.000,1800 frames, 1.000 sec, 0.100 deg) at th=-0.993, ka=40.000,ph=0.000 (rot geo dd=130.000)
CCD reject setup (C:\Users\sms\Desktop\20230212\L-alanine_200K\ESPERANTO\50KeV_L-alanine_12_0.ccd): valid corners=0 polygons=8
CCD reject setup:
Corner(s): 
Polygon 1: (-1,-1), (-1,32), (1044,32), (1044,-1), 
Polygon 2: (-1,518), (-1,526), (1044,526), (1044,518), 
Polygon 3: (-1,1012), (-1,1044), (1044,1044), (1044,1012), 
Polygon 4: (-1,-1), (-1,1044), (1,1044), (1,-1), 
Polygon 5: (195,-1), (195,1044), (213,1044), (213,-1), 
Polygon 6: (407,-1), (407,1044), (425,1044), (425,-1), 
Polygon 7: (619,-1), (619,1044), (637,1044), (637,-1), 
Polygon 8: (831,-1), (831,1044), (849,1044), (849,-1), 
1046 of 4917 peaks identified as outliers and rejected
3871 peaks stored in the peak table
3871 peaks saved into the C:\Users\sms\Desktop\20230212\L-alanine_200K\ESPERANTO\tmp\50KeV_L-alanine_12_0_proffitpeak_3.tabbin file
3871 profiles saved into the file C:\Users\sms\Desktop\20230212\L-alanine_200K\ESPERANTO\tmp\50KeV_L-alanine_12_0_3.inc

Profile size analysis (per resolution)
              |         Average profile size - assuming Gaussian shape (in degrees)            |
  Resolution  |  # of peaks  |   sig_e1 (stddev)   |   sig_e2 (stddev)   |   sig_e3 (stddev)   |
 ------------ | ------------ | ------------------- | ------------------- | ------------------- |
  5.47- 1.04  |       387    |    0.191 ( 0.050)   |    0.176 ( 0.059)   |    0.372 ( 0.098)   |
  1.04- 0.85  |       387    |    0.214 ( 0.078)   |    0.198 ( 0.065)   |    0.406 ( 0.172)   |
  0.85- 0.74  |       387    |    0.234 ( 0.104)   |    0.221 ( 0.099)   |    0.439 ( 0.270)   |
  0.74- 0.66  |       387    |    0.256 ( 0.124)   |    0.235 ( 0.111)   |    0.491 ( 0.320)   |
  0.66- 0.59  |       387    |    0.315 ( 0.170)   |    0.277 ( 0.151)   |    0.619 ( 0.468)   |
  0.59- 0.53  |       387    |    0.337 ( 0.182)   |    0.307 ( 0.177)   |    0.728 ( 0.522)   |
  0.53- 0.49  |       387    |    0.373 ( 0.199)   |    0.313 ( 0.179)   |    0.895 ( 0.593)   |
  0.49- 0.46  |       387    |    0.409 ( 0.226)   |    0.334 ( 0.200)   |    1.053 ( 0.694)   |
  0.46- 0.43  |       387    |    0.416 ( 0.235)   |    0.367 ( 0.209)   |    1.162 ( 0.718)   |
  0.43- 0.39  |       388    |    0.450 ( 0.233)   |    0.392 ( 0.221)   |    1.431 ( 0.760)   |
 ------------ | ------------ | ------------------- | ------------------- | ------------------- |
  5.47- 0.39  |      3871    |    0.320 ( 0.193)   |    0.282 ( 0.172)   |    0.760 ( 0.618)   |

Optimal grid size for profile fitting: 5 x 5

*** 3D peak analysis started - run 4 ***
Run 4 Omega scan: (0.000 - 180.000,1800 frames, 1.000 sec, 0.100 deg) at th=20.000, ka=0.000,ph=0.000 (rot geo dd=130.000)
CCD reject setup (C:\Users\sms\Desktop\20230212\L-alanine_200K\ESPERANTO\50KeV_L-alanine_12_0.ccd): valid corners=0 polygons=8
CCD reject setup:
Corner(s): 
Polygon 1: (-1,-1), (-1,32), (1044,32), (1044,-1), 
Polygon 2: (-1,518), (-1,526), (1044,526), (1044,518), 
Polygon 3: (-1,1012), (-1,1044), (1044,1044), (1044,1012), 
Polygon 4: (-1,-1), (-1,1044), (1,1044), (1,-1), 
Polygon 5: (195,-1), (195,1044), (213,1044), (213,-1), 
Polygon 6: (407,-1), (407,1044), (425,1044), (425,-1), 
Polygon 7: (619,-1), (619,1044), (637,1044), (637,-1), 
Polygon 8: (831,-1), (831,1044), (849,1044), (849,-1), 
578 of 2785 peaks identified as outliers and rejected
2207 peaks stored in the peak table
2207 peaks saved into the C:\Users\sms\Desktop\20230212\L-alanine_200K\ESPERANTO\tmp\50KeV_L-alanine_12_0_proffitpeak_4.tabbin file
2207 profiles saved into the file C:\Users\sms\Desktop\20230212\L-alanine_200K\ESPERANTO\tmp\50KeV_L-alanine_12_0_4.inc

Profile size analysis (per resolution)
              |         Average profile size - assuming Gaussian shape (in degrees)            |
  Resolution  |  # of peaks  |   sig_e1 (stddev)   |   sig_e2 (stddev)   |   sig_e3 (stddev)   |
 ------------ | ------------ | ------------------- | ------------------- | ------------------- |
  4.23- 1.29  |       221    |    0.197 ( 0.085)   |    0.179 ( 0.076)   |    0.423 ( 0.156)   |
  1.29- 1.03  |       221    |    0.190 ( 0.042)   |    0.175 ( 0.037)   |    0.402 ( 0.066)   |
  1.03- 0.89  |       221    |    0.205 ( 0.070)   |    0.176 ( 0.053)   |    0.424 ( 0.152)   |
  0.89- 0.78  |       221    |    0.212 ( 0.087)   |    0.189 ( 0.077)   |    0.450 ( 0.236)   |
  0.78- 0.68  |       221    |    0.256 ( 0.125)   |    0.219 ( 0.126)   |    0.510 ( 0.387)   |
  0.68- 0.61  |       221    |    0.279 ( 0.160)   |    0.250 ( 0.171)   |    0.583 ( 0.419)   |
  0.61- 0.56  |       221    |    0.374 ( 0.201)   |    0.315 ( 0.213)   |    0.758 ( 0.529)   |
  0.56- 0.49  |       221    |    0.370 ( 0.228)   |    0.312 ( 0.205)   |    0.856 ( 0.643)   |
  0.49- 0.44  |       221    |    0.428 ( 0.248)   |    0.408 ( 0.245)   |    1.031 ( 0.640)   |
  0.44- 0.39  |       218    |    0.528 ( 0.268)   |    0.455 ( 0.257)   |    1.465 ( 0.659)   |
 ------------ | ------------ | ------------------- | ------------------- | ------------------- |
  4.23- 0.39  |      2207    |    0.304 ( 0.202)   |    0.268 ( 0.192)   |    0.689 ( 0.551)   |

Optimal grid size for profile fitting: 5 x 5

*** 3D peak analysis started - run 5 ***
Run 5 Omega scan: (0.000 - 180.000,1800 frames, 1.000 sec, 0.100 deg) at th=20.000, ka=20.000,ph=0.000 (rot geo dd=130.000)
CCD reject setup (C:\Users\sms\Desktop\20230212\L-alanine_200K\ESPERANTO\50KeV_L-alanine_12_0.ccd): valid corners=0 polygons=8
CCD reject setup:
Corner(s): 
Polygon 1: (-1,-1), (-1,32), (1044,32), (1044,-1), 
Polygon 2: (-1,518), (-1,526), (1044,526), (1044,518), 
Polygon 3: (-1,1012), (-1,1044), (1044,1044), (1044,1012), 
Polygon 4: (-1,-1), (-1,1044), (1,1044), (1,-1), 
Polygon 5: (195,-1), (195,1044), (213,1044), (213,-1), 
Polygon 6: (407,-1), (407,1044), (425,1044), (425,-1), 
Polygon 7: (619,-1), (619,1044), (637,1044), (637,-1), 
Polygon 8: (831,-1), (831,1044), (849,1044), (849,-1), 
552 of 2663 peaks identified as outliers and rejected
2111 peaks stored in the peak table
2111 peaks saved into the C:\Users\sms\Desktop\20230212\L-alanine_200K\ESPERANTO\tmp\50KeV_L-alanine_12_0_proffitpeak_5.tabbin file
2111 profiles saved into the file C:\Users\sms\Desktop\20230212\L-alanine_200K\ESPERANTO\tmp\50KeV_L-alanine_12_0_5.inc

Profile size analysis (per resolution)
              |         Average profile size - assuming Gaussian shape (in degrees)            |
  Resolution  |  # of peaks  |   sig_e1 (stddev)   |   sig_e2 (stddev)   |   sig_e3 (stddev)   |
 ------------ | ------------ | ------------------- | ------------------- | ------------------- |
  6.23- 1.29  |       211    |    0.193 ( 0.063)   |    0.174 ( 0.050)   |    0.397 ( 0.092)   |
  1.29- 1.03  |       211    |    0.194 ( 0.050)   |    0.177 ( 0.036)   |    0.396 ( 0.151)   |
  1.03- 0.90  |       211    |    0.211 ( 0.081)   |    0.186 ( 0.077)   |    0.404 ( 0.149)   |
  0.90- 0.78  |       211    |    0.213 ( 0.088)   |    0.189 ( 0.082)   |    0.398 ( 0.158)   |
  0.77- 0.68  |       212    |    0.249 ( 0.116)   |    0.211 ( 0.118)   |    0.484 ( 0.341)   |
  0.68- 0.61  |       211    |    0.290 ( 0.173)   |    0.289 ( 0.202)   |    0.608 ( 0.489)   |
  0.61- 0.55  |       211    |    0.324 ( 0.186)   |    0.314 ( 0.206)   |    0.712 ( 0.492)   |
  0.55- 0.49  |       211    |    0.370 ( 0.209)   |    0.363 ( 0.223)   |    0.890 ( 0.658)   |
  0.49- 0.44  |       211    |    0.394 ( 0.235)   |    0.398 ( 0.246)   |    1.011 ( 0.603)   |
  0.44- 0.39  |       211    |    0.475 ( 0.261)   |    0.452 ( 0.246)   |    1.459 ( 0.676)   |
 ------------ | ------------ | ------------------- | ------------------- | ------------------- |
  6.23- 0.39  |      2111    |    0.291 ( 0.187)   |    0.275 ( 0.195)   |    0.676 ( 0.552)   |

Optimal grid size for profile fitting: 5 x 5

*** 3D peak analysis started - run 6 ***
Run 6 Omega scan: (0.000 - 180.000,1800 frames, 1.000 sec, 0.100 deg) at th=20.000, ka=40.000,ph=0.000 (rot geo dd=130.000)
CCD reject setup (C:\Users\sms\Desktop\20230212\L-alanine_200K\ESPERANTO\50KeV_L-alanine_12_0.ccd): valid corners=0 polygons=8
CCD reject setup:
Corner(s): 
Polygon 1: (-1,-1), (-1,32), (1044,32), (1044,-1), 
Polygon 2: (-1,518), (-1,526), (1044,526), (1044,518), 
Polygon 3: (-1,1012), (-1,1044), (1044,1044), (1044,1012), 
Polygon 4: (-1,-1), (-1,1044), (1,1044), (1,-1), 
Polygon 5: (195,-1), (195,1044), (213,1044), (213,-1), 
Polygon 6: (407,-1), (407,1044), (425,1044), (425,-1), 
Polygon 7: (619,-1), (619,1044), (637,1044), (637,-1), 
Polygon 8: (831,-1), (831,1044), (849,1044), (849,-1), 
642 of 3106 peaks identified as outliers and rejected
2464 peaks stored in the peak table
2464 peaks saved into the C:\Users\sms\Desktop\20230212\L-alanine_200K\ESPERANTO\tmp\50KeV_L-alanine_12_0_proffitpeak_6.tabbin file
2464 profiles saved into the file C:\Users\sms\Desktop\20230212\L-alanine_200K\ESPERANTO\tmp\50KeV_L-alanine_12_0_6.inc

Profile size analysis (per resolution)
              |         Average profile size - assuming Gaussian shape (in degrees)            |
  Resolution  |  # of peaks  |   sig_e1 (stddev)   |   sig_e2 (stddev)   |   sig_e3 (stddev)   |
 ------------ | ------------ | ------------------- | ------------------- | ------------------- |
  5.40- 1.27  |       246    |    0.191 ( 0.060)   |    0.170 ( 0.050)   |    0.370 ( 0.111)   |
  1.27- 1.01  |       246    |    0.199 ( 0.040)   |    0.182 ( 0.049)   |    0.379 ( 0.101)   |
  1.01- 0.88  |       246    |    0.223 ( 0.095)   |    0.185 ( 0.070)   |    0.418 ( 0.232)   |
  0.88- 0.76  |       246    |    0.237 ( 0.110)   |    0.204 ( 0.099)   |    0.425 ( 0.271)   |
  0.76- 0.67  |       246    |    0.266 ( 0.127)   |    0.235 ( 0.124)   |    0.506 ( 0.366)   |
  0.67- 0.60  |       246    |    0.330 ( 0.176)   |    0.286 ( 0.163)   |    0.648 ( 0.479)   |
  0.60- 0.55  |       246    |    0.351 ( 0.190)   |    0.321 ( 0.202)   |    0.701 ( 0.498)   |
  0.55- 0.49  |       246    |    0.391 ( 0.210)   |    0.364 ( 0.230)   |    0.876 ( 0.580)   |
  0.49- 0.44  |       246    |    0.421 ( 0.229)   |    0.402 ( 0.220)   |    1.026 ( 0.647)   |
  0.44- 0.39  |       250    |    0.495 ( 0.265)   |    0.458 ( 0.245)   |    1.367 ( 0.734)   |
 ------------ | ------------ | ------------------- | ------------------- | ------------------- |
  5.40- 0.39  |      2464    |    0.311 ( 0.193)   |    0.281 ( 0.189)   |    0.673 ( 0.552)   |

Optimal grid size for profile fitting: 5 x 5


Profile size analysis (per incidence angle)
 Incidence  |         Average profile size - assuming Gaussian shape (in degrees)            |
 angle (deg)|  # of peaks  |   sig_e1 (stddev)   |   sig_e2 (stddev)   |   sig_e3 (stddev)   |
 ---------- | ------------ | ------------------- | ------------------- | ------------------- |
    0- 9.7  |      1828    |    0.271 ( 0.157)   |    0.224 ( 0.158)   |    0.562 ( 0.388)   |
  9.7-13.6  |      1828    |    0.273 ( 0.172)   |    0.241 ( 0.170)   |    0.575 ( 0.437)   |
 13.6-16.4  |      1828    |    0.256 ( 0.156)   |    0.243 ( 0.163)   |    0.560 ( 0.441)   |
 16.4-19.1  |      1828    |    0.273 ( 0.176)   |    0.253 ( 0.160)   |    0.589 ( 0.487)   |
 19.1-21.8  |      1828    |    0.283 ( 0.169)   |    0.261 ( 0.157)   |    0.616 ( 0.495)   |
 21.8-25.5  |      1828    |    0.324 ( 0.195)   |    0.305 ( 0.180)   |    0.719 ( 0.567)   |
 25.5-28.4  |      1828    |    0.340 ( 0.205)   |    0.312 ( 0.191)   |    0.845 ( 0.616)   |
 28.4-31.0  |      1828    |    0.355 ( 0.216)   |    0.321 ( 0.198)   |    0.916 ( 0.673)   |
 31.0-33.6  |      1828    |    0.347 ( 0.224)   |    0.317 ( 0.195)   |    0.957 ( 0.737)   |
 33.6-43.2  |      1825    |    0.362 ( 0.234)   |    0.318 ( 0.198)   |    1.019 ( 0.776)   |
 ---------- | ------------ | ------------------- | ------------------- | ------------------- |
    0-43.2  |     18277    |    0.308 ( 0.196)   |    0.280 ( 0.182)   |    0.736 ( 0.601)   |

Fitted profile normalization line parameters
 e1 dimension: a=0.0118 b=0.74
 e2 dimension: a=0.0127 b=0.72
 e3 dimension: a=0.0227 b=0.50

Maximum peak integral for reflections I/sig<=      8 - raw:      1051 lp-corr:       184
Maximum peak integral for reflections I/sig<=    100 - raw:     16849 lp-corr:      3089
Maximum peak integral for reflections I/sig<=  10000 - raw:   1925613 lp-corr:    104980
PROFFITMAIN - Started at Tue Jun 20 09:44:37 2023

*** 3D integration started - run 1 (iprocessrunproffitmain) ***

Discarded reflections (start of 1, iprocessrunproffitmain):
 0 reflections under beam stop or inside a detector rejection region
CCD reject setup (C:\Users\sms\Desktop\20230212\L-alanine_200K\ESPERANTO\50KeV_L-alanine_12_0.ccd): valid corners=0 polygons=8
CCD reject setup:
Corner(s): 
Polygon 1: (-1,-1), (-1,32), (1044,32), (1044,-1), 
Polygon 2: (-1,518), (-1,526), (1044,526), (1044,518), 
Polygon 3: (-1,1012), (-1,1044), (1044,1044), (1044,1012), 
Polygon 4: (-1,-1), (-1,1044), (1,1044), (1,-1), 
Polygon 5: (195,-1), (195,1044), (213,1044), (213,-1), 
Polygon 6: (407,-1), (407,1044), (425,1044), (425,-1), 
Polygon 7: (619,-1), (619,1044), (637,1044), (637,-1), 
Polygon 8: (831,-1), (831,1044), (849,1044), (849,-1), 
Run 1 Omega scan: (0.000 - 180.000,1800 frames, 1.000 sec, 0.100 deg) at th=-0.993, ka=0.000,ph=0.000 (rot geo dd=130.000)
PROFFITFMHKL INFO: hkl list is updated with average model information!
Smart background used for integration: frame range=       5
Discarded reflections (end of 1, iprocessrunproffitmain):
 3333 reflections under beam stop or inside a detector rejection region

*** 3D integration ended - run 1 ***


*** 3D integration started - run 2 (iprocessrunproffitmain) ***

Discarded reflections (start of 2, iprocessrunproffitmain):
 3333 reflections under beam stop or inside a detector rejection region
CCD reject setup (C:\Users\sms\Desktop\20230212\L-alanine_200K\ESPERANTO\50KeV_L-alanine_12_0.ccd): valid corners=0 polygons=8
CCD reject setup:
Corner(s): 
Polygon 1: (-1,-1), (-1,32), (1044,32), (1044,-1), 
Polygon 2: (-1,518), (-1,526), (1044,526), (1044,518), 
Polygon 3: (-1,1012), (-1,1044), (1044,1044), (1044,1012), 
Polygon 4: (-1,-1), (-1,1044), (1,1044), (1,-1), 
Polygon 5: (195,-1), (195,1044), (213,1044), (213,-1), 
Polygon 6: (407,-1), (407,1044), (425,1044), (425,-1), 
Polygon 7: (619,-1), (619,1044), (637,1044), (637,-1), 
Polygon 8: (831,-1), (831,1044), (849,1044), (849,-1), 
Run 2 Omega scan: (0.000 - 180.000,1800 frames, 1.000 sec, 0.100 deg) at th=-0.993, ka=20.000,ph=0.000 (rot geo dd=130.000)
PROFFITFMHKL INFO: hkl list is updated with average model information!
Smart background used for integration: frame range=       5
Discarded reflections (end of 2, iprocessrunproffitmain):
 6557 reflections under beam stop or inside a detector rejection region

*** 3D integration ended - run 2 ***


*** 3D integration started - run 3 (iprocessrunproffitmain) ***

Discarded reflections (start of 3, iprocessrunproffitmain):
 6557 reflections under beam stop or inside a detector rejection region
CCD reject setup (C:\Users\sms\Desktop\20230212\L-alanine_200K\ESPERANTO\50KeV_L-alanine_12_0.ccd): valid corners=0 polygons=8
CCD reject setup:
Corner(s): 
Polygon 1: (-1,-1), (-1,32), (1044,32), (1044,-1), 
Polygon 2: (-1,518), (-1,526), (1044,526), (1044,518), 
Polygon 3: (-1,1012), (-1,1044), (1044,1044), (1044,1012), 
Polygon 4: (-1,-1), (-1,1044), (1,1044), (1,-1), 
Polygon 5: (195,-1), (195,1044), (213,1044), (213,-1), 
Polygon 6: (407,-1), (407,1044), (425,1044), (425,-1), 
Polygon 7: (619,-1), (619,1044), (637,1044), (637,-1), 
Polygon 8: (831,-1), (831,1044), (849,1044), (849,-1), 
Run 3 Omega scan: (0.000 - 180.000,1800 frames, 1.000 sec, 0.100 deg) at th=-0.993, ka=40.000,ph=0.000 (rot geo dd=130.000)
PROFFITFMHKL INFO: hkl list is updated with average model information!
Smart background used for integration: frame range=       5
Discarded reflections (end of 3, iprocessrunproffitmain):
 9804 reflections under beam stop or inside a detector rejection region

*** 3D integration ended - run 3 ***


*** 3D integration started - run 4 (iprocessrunproffitmain) ***

Discarded reflections (start of 4, iprocessrunproffitmain):
 9804 reflections under beam stop or inside a detector rejection region
CCD reject setup (C:\Users\sms\Desktop\20230212\L-alanine_200K\ESPERANTO\50KeV_L-alanine_12_0.ccd): valid corners=0 polygons=8
CCD reject setup:
Corner(s): 
Polygon 1: (-1,-1), (-1,32), (1044,32), (1044,-1), 
Polygon 2: (-1,518), (-1,526), (1044,526), (1044,518), 
Polygon 3: (-1,1012), (-1,1044), (1044,1044), (1044,1012), 
Polygon 4: (-1,-1), (-1,1044), (1,1044), (1,-1), 
Polygon 5: (195,-1), (195,1044), (213,1044), (213,-1), 
Polygon 6: (407,-1), (407,1044), (425,1044), (425,-1), 
Polygon 7: (619,-1), (619,1044), (637,1044), (637,-1), 
Polygon 8: (831,-1), (831,1044), (849,1044), (849,-1), 
Run 4 Omega scan: (0.000 - 180.000,1800 frames, 1.000 sec, 0.100 deg) at th=20.000, ka=0.000,ph=0.000 (rot geo dd=130.000)
PROFFITFMHKL INFO: hkl list is updated with average model information!
Smart background used for integration: frame range=       5
Discarded reflections (end of 4, iprocessrunproffitmain):
 12044 reflections under beam stop or inside a detector rejection region

*** 3D integration ended - run 4 ***


*** 3D integration started - run 5 (iprocessrunproffitmain) ***

Discarded reflections (start of 5, iprocessrunproffitmain):
 12044 reflections under beam stop or inside a detector rejection region
CCD reject setup (C:\Users\sms\Desktop\20230212\L-alanine_200K\ESPERANTO\50KeV_L-alanine_12_0.ccd): valid corners=0 polygons=8
CCD reject setup:
Corner(s): 
Polygon 1: (-1,-1), (-1,32), (1044,32), (1044,-1), 
Polygon 2: (-1,518), (-1,526), (1044,526), (1044,518), 
Polygon 3: (-1,1012), (-1,1044), (1044,1044), (1044,1012), 
Polygon 4: (-1,-1), (-1,1044), (1,1044), (1,-1), 
Polygon 5: (195,-1), (195,1044), (213,1044), (213,-1), 
Polygon 6: (407,-1), (407,1044), (425,1044), (425,-1), 
Polygon 7: (619,-1), (619,1044), (637,1044), (637,-1), 
Polygon 8: (831,-1), (831,1044), (849,1044), (849,-1), 
Run 5 Omega scan: (0.000 - 180.000,1800 frames, 1.000 sec, 0.100 deg) at th=20.000, ka=20.000,ph=0.000 (rot geo dd=130.000)
PROFFITFMHKL INFO: hkl list is updated with average model information!
Smart background used for integration: frame range=       5
Discarded reflections (end of 5, iprocessrunproffitmain):
 14249 reflections under beam stop or inside a detector rejection region

*** 3D integration ended - run 5 ***


*** 3D integration started - run 6 (iprocessrunproffitmain) ***

Discarded reflections (start of 6, iprocessrunproffitmain):
 14249 reflections under beam stop or inside a detector rejection region
CCD reject setup (C:\Users\sms\Desktop\20230212\L-alanine_200K\ESPERANTO\50KeV_L-alanine_12_0.ccd): valid corners=0 polygons=8
CCD reject setup:
Corner(s): 
Polygon 1: (-1,-1), (-1,32), (1044,32), (1044,-1), 
Polygon 2: (-1,518), (-1,526), (1044,526), (1044,518), 
Polygon 3: (-1,1012), (-1,1044), (1044,1044), (1044,1012), 
Polygon 4: (-1,-1), (-1,1044), (1,1044), (1,-1), 
Polygon 5: (195,-1), (195,1044), (213,1044), (213,-1), 
Polygon 6: (407,-1), (407,1044), (425,1044), (425,-1), 
Polygon 7: (619,-1), (619,1044), (637,1044), (637,-1), 
Polygon 8: (831,-1), (831,1044), (849,1044), (849,-1), 
Run 6 Omega scan: (0.000 - 180.000,1800 frames, 1.000 sec, 0.100 deg) at th=20.000, ka=40.000,ph=0.000 (rot geo dd=130.000)
PROFFITFMHKL INFO: hkl list is updated with average model information!
Smart background used for integration: frame range=       5
Discarded reflections (end of 6, iprocessrunproffitmain):
 16475 reflections under beam stop or inside a detector rejection region

*** 3D integration ended - run 6 ***

Discarded reflections:
 16475 reflections under beam stop or inside a detector rejection region
117355 reflections saved to the file C:\Users\sms\Desktop\20230212\L-alanine_200K\ESPERANTO\50KeV_L-alanine_12_0.rrpprof
PROFFITMAIN - Finished at Tue Jun 20 10:10:44 2023
 * * * CRYSALIS DATA REDUCTION (42.90a 64-bit (release 14-04-2023)) * * *


COMMAND LINE: dc proffit

TIME OF DATA REDUCTION FINALISING: Tue Jun 20 10:10:44 2023
CRYSTAL INFORMATION  

   UB - MATRIX:
      -0.000141   -0.027568   -0.014992   (  0.000000    0.000000    0.000000 )
       0.005731   -0.030527    0.013296   (  0.000000    0.000000    0.000000 )
      -0.042367   -0.004031    0.001856   (  0.000000    0.000000    0.000000 )

      5.80302 (    0.00000 )     6.00298 (    0.00000 )    12.32830 (    0.00000 )
     89.99485 (    0.00000 )    89.97901 (    0.00000 )    89.99110 (    0.00000 )
  V =       429.46


CELL:     5.80302      6.00298     12.32830    89.99485     89.97901     89.99110 

MACHINE INFORMATION 
- GONIOMETER OXFORD DIFFRACTION KM4 XCALIBUR 
ALPHA (DEG)   90.00000 BETA (DEG)    0.00000
WAVELENGTH (ANG): A1    0.24810 A2    0.24810  B1    0.24810
POLARISATION FACTOR    0.00000
X-RAY BEAM ORIENTATION (DEG): X2    0.00000 X3    0.00000
BEAM PATH ABSORPTIONCOEFFICIENTS (MM-1): AIR    0.00000 BE    0.00000 BE THICKNESS (MM):    0.00000 
SOFTWARE ZEROCORRECTION (DEG): OMEGA    0.00000 THETA    0.00000 KAPPA    0.00000 PHI    0.00000
MACHINE OFFSETS (STEPS): OMEGA          0 THETA          0 KAPPA          0 PHI          0
CCD DETECTOR KM4CCD/SAPPHIRE 
CHIP: n/a n/a (1044x1044) n/a 
TAPER:  (,),
    ZOOM 1.000000 PIXELSIZE IN 1X1 BINNING (MM)  0.17200
   - GAIN 1.00 (double-correlated-divide-by-2 gain)SETUP PATH: NONE
GEOMETRIC CORRECTION FILE : NONE 
FLAT FIELD CORRECTION FILE: NONE 
DETECTOR ROTATION (DEG): X1    0.00000 X2    0.00000 X3    0.00000
DETECTOR DISTANCE (MM):  130.00000, DETECTOR ZERO (PIX, 1X1 BINNING): X  527.99107 Y  510.62431
DETECTOR BINNING (PIX): X:   1 Y:   1
Outlier rejection type: unknown - programming errorRejection parameter rrp file setting (X-ray): KKM   0.0000 Blessing   6.0000Machine error rrp file setting:   0.0000

RUN    TYPE OF SCAN  START(DEG)   END(DEG)    # FRAMES    EXP(SEC)   OMEGA(DEG)  THETA(DEG)  KAPPA(DEG)   PHI(DEG) 
Run 1 Omega scan: (0.000 - 180.000,1800 frames, 1.000 sec, 0.100 deg) at th=-0.993, ka=0.000,ph=0.000 (rot geo dd=130.000)
  1       OMEGA         0.00000   180.00000        1800      1.00000    n/a        -0.99312     0.00000     0.00000  
Run 2 Omega scan: (0.000 - 180.000,1800 frames, 1.000 sec, 0.100 deg) at th=-0.993, ka=20.000,ph=0.000 (rot geo dd=130.000)
  2       OMEGA         0.00000   180.00000        1800      1.00000    n/a        -0.99312    20.00000     0.00000  
Run 3 Omega scan: (0.000 - 180.000,1800 frames, 1.000 sec, 0.100 deg) at th=-0.993, ka=40.000,ph=0.000 (rot geo dd=130.000)
  3       OMEGA         0.00000   180.00000        1800      1.00000    n/a        -0.99312    40.00000     0.00000  
Run 4 Omega scan: (0.000 - 180.000,1800 frames, 1.000 sec, 0.100 deg) at th=20.000, ka=0.000,ph=0.000 (rot geo dd=130.000)
  4       OMEGA         0.00000   180.00000        1800      1.00000    n/a        20.00000     0.00000     0.00000  
Run 5 Omega scan: (0.000 - 180.000,1800 frames, 1.000 sec, 0.100 deg) at th=20.000, ka=20.000,ph=0.000 (rot geo dd=130.000)
  5       OMEGA         0.00000   180.00000        1800      1.00000    n/a        20.00000    20.00000     0.00000  
Run 6 Omega scan: (0.000 - 180.000,1800 frames, 1.000 sec, 0.100 deg) at th=20.000, ka=40.000,ph=0.000 (rot geo dd=130.000)
  6       OMEGA         0.00000   180.00000        1800      1.00000    n/a        20.00000    40.00000     0.00000  
1 observations rejected with intensity <-3.0*sigma
PROFFIT INFO: signal sum: min=-649.0000 max=5588743.0000
PROFFIT INFO: signal sum lp corr: min=-3631.2519 max=2829164.0337
PROFFIT INFO: background sum: min=93.0000 max=13006.0000
PROFFIT INFO: background sum sig2: min=0.0000 max=2044.0000
PROFFIT INFO: num of signal pixels: min=23 max=1844
PROFFIT INFO: Inet: min=-3102.6228 max=3394997.0000
PROFFIT INFO: sig(Inet): min=13.2969 max=2971.5320
PROFFIT INFO: Inet/sig(Inet): min=-1.42 max=2243.08
 
I/Sigma    <   0       1       2       3       4       8      16      32      64     128     max
N(Refl)     7722   65434   76434   82546   86402   95481  102792  108593  112376  115238  117354
Percent      6.6    55.8    65.1    70.3    73.6    81.4    87.6    92.5    95.8    98.2   100.0 
 
Overlap statistics (higher percentage means higher overlapping)
Percent    frequency    relative
  0- 10       117351    100.00 (completely separated)
 10- 20            2      0.00
 20- 30            2      0.00
 30- 40            0      0.00
 40- 50            0      0.00
 50- 60            0      0.00
 60- 70            0      0.00
 70- 80            0      0.00
 80- 90            0      0.00
 90-100            0      0.00 (completely overlapped)
Overall       117355    100.00%
Overall                   0.00% overlapped pixels
 
All reflections intensity statistics
 
                                             mean            mean          %
       intensity               #              F2           F2/sig(F2)  >3*F2/sig(F2)
------------------------------------------------------------------------------------
   3394997-     14888         11735         75385.93          89.55     100.00
     14880-      5605         11735          9091.77          13.09      99.99
      5604-      2748         11735          3972.58           4.94      79.74
      2748-      1446         11735          2019.18           2.16      15.85
      1446-       821         11735          1094.90           1.04       0.80
       821-       492         11735           638.40           0.55       0.20
       491-       307         11735           392.19           0.29       0.02
       307-       177         11735           239.12           0.17       0.02
       177-        53         11735           115.89           0.09       0.00
        53-     -3103         11739           -59.56          -0.04       0.00
------------------------------------------------------------------------------------
   3394997-     -3103        117354          9288.72          11.19      29.66
 
 
All reflections resolution statistics
 
                                             mean            mean          %
       resolution              #              F2           F2/sig(F2)  >3*F2/sig(F2)
------------------------------------------------------------------------------------
      6.17-      0.92         11735         68758.04          82.78       93.60
      0.92-      0.72         11735         10906.36          15.17       82.37
      0.72-      0.62         11735          5720.34           7.06       60.47
      0.62-      0.55         11735          3048.84           3.27       37.44
      0.56-      0.51         11735          1802.24           1.66       16.59
      0.51-      0.48         11735          1015.19           0.82        4.38
      0.48-      0.45         11735           710.26           0.53        1.64
      0.45-      0.43         11735           462.38           0.30        0.13
      0.43-      0.41         11735           268.42           0.16        0.00
      0.41-      0.39         11739           198.24           0.11        0.00
------------------------------------------------------------------------------------
      6.17-      0.39        117354          9288.72          11.19       29.66
 
SCALE3 ABSPACK - A Rigaku Oxford Diffraction program (1.0.11,gui:1.0.7)
(C) 2005-2023 Rigaku Oxford Diffraction
Output file (*.dat):C:\Users\sms\Desktop\20230212\L-alanine_200K\ESPERANTO\50KeV_L-alanine_12_0_absscale.dat
Started at Tue Jun 20 10:10:46 2023
Sorting 117354 observations
734 unique observations with >     7.00 F2/sig(F2)
117354 observations in 6 runs
Run #  start #  end #  total #
    1       3    1796    1794
    2       3    1796    3588
    3       3    1795    5381
    4       2    1796    7176
    5       3    1797    8971
    6       2    1796   10766
Total number of frames 10766
Maximum number of 734 frame scales suggested for reliable scaling
Glued frame scales: 15 frame = 1 scale
117354 observations in 6 runs
Run #  start #  end #  total #
    1       0     119     120
    2       0     119     240
    3       0     119     360
    4       0     119     480
    5       0     119     600
    6       0     119     720
Total number of frames 720
Number of detector regions 16
Observations within the detector region: min=3489 (region #15), max=13524 (region #6), average=7334.6
23552 observations >     7.00 F2/sig(F2)
23552 observations in 6 runs
Run #  start #  end #  total #
    1       0     119     120
    2       0     119     240
    3       0     119     360
    4       0     119     480
    5       0     119     600
    6       0     119     720
Total number of frames 720
Observations within the detector region: min=1 (region #15), max=5897 (region #5), average=1472.0
Removing 'redundancy=1' reflections
Average redundancy: 25.3 (Out of 23552 removed 29 = 23523, unique = 929)
SCALE3 ABSPACK SYMMETRY INFORMATION
Using point Laue symmetry!
Flags: friedel mate:1; friedel mate on for non-centro:1
Laue group (Hermann Mauguin): 2/m2/m2/m
 
23523 observations in 6 runs
Run #  start #  end #  total #
    1       0     119     120
    2       0     119     240
    3       0     119     360
    4       0     119     480
    5       0     119     600
    6       0     119     720
Total number of frames 720
Observations within the detector region: min=1 (region #15), max=5892 (region #5), average=1470.2
929 unique data precomputed (should be 929)
929 unique data with 23523 observations

Determining an optimal absorption correction model
Removing 'redundancy=1' reflections
Average redundancy: 25.3 (Out of 23523 removed 0 = 23523, unique = 929)
929 unique data precomputed (should be 929)
929 unique data with 23523 observations
RMS deviation of equivalent data = 0.10751
Rint = 0.07567
31 observations identified as outliers and rejected
18895 observations used for refinement and 4597 observations used for validation
 Test data:	Rint=   0.06897,  wR=   0.09327
Trying model 1 (ne=2, no=0)...
 Results:   Rint=   0.07204,  wR=   0.08746,  Acormin=0.762,  Acormax=1.020, Acor_av=0.839
 Test data:	Rint=   0.06932,  wR=   0.09229
 F test:    Probability=0.000, F=     0.989
Trying model 2 (ne=2, no=1)...
 Results:   Rint=   0.07126,  wR=   0.08650,  Acormin=0.737,  Acormax=1.033, Acor_av=0.837
 Test data:	Rint=   0.06851,  wR=   0.09132
 F test:    Probability=0.651, F=     1.012
Trying model 3 (ne=4, no=0)...
 Results:   Rint=   0.06550,  wR=   0.07881,  Acormin=0.645,  Acormax=0.886, Acor_av=0.700
 Test data:	Rint=   0.06459,  wR=   0.08759
 F test:    Probability=1.000, F=     1.137
Trying model 4 (ne=4, no=1)...
 Results:   Rint=   0.06488,  wR=   0.07835,  Acormin=0.621,  Acormax=0.877, Acor_av=0.702
 Test data:	Rint=   0.06402,  wR=   0.08714
 F test:    Probability=1.000, F=     1.156
Trying model 5 (ne=4, no=3)...
 Results:   Rint=   0.06438,  wR=   0.07772,  Acormin=0.617,  Acormax=0.920, Acor_av=0.702
 Test data:	Rint=   0.06294,  wR=   0.08642
 F test:    Probability=1.000, F=     1.194
Trying model 6 (ne=6, no=0)...
 Results:   Rint=   0.06409,  wR=   0.07693,  Acormin=0.643,  Acormax=0.948, Acor_av=0.707
 Test data:	Rint=   0.06576,  wR=   0.08821
 F test:    Probability=0.998, F=     1.093
Trying model 7 (ne=6, no=1)...
 Results:   Rint=   0.06364,  wR=   0.07656,  Acormin=0.626,  Acormax=0.949, Acor_av=0.709
 Test data:	Rint=   0.06512,  wR=   0.08768
 F test:    Probability=1.000, F=     1.114
Trying model 8 (ne=6, no=3)...
 Results:   Rint=   0.06334,  wR=   0.07606,  Acormin=0.620,  Acormax=0.987, Acor_av=0.712
 Test data:	Rint=   0.06440,  wR=   0.08715
 F test:    Probability=1.000, F=     1.137
Trying model 9 (ne=6, no=5)...
 Results:   Rint=   0.06348,  wR=   0.07576,  Acormin=0.611,  Acormax=1.472, Acor_av=0.715
 Test data:	Rint=   0.06439,  wR=   0.08682
 F test:    Probability=1.000, F=     1.135
Trying model 10 (ne=8, no=0)...
 Results:   Rint=   0.06435,  wR=   0.07630,  Acormin=0.643,  Acormax=1.504, Acor_av=0.713
 Test data:	Rint=   0.06582,  wR=   0.08788
 F test:    Probability=0.000, F=     0.958
Trying model 11 (ne=8, no=1)...
 Results:   Rint=   0.06390,  wR=   0.07600,  Acormin=0.632,  Acormax=1.425, Acor_av=0.714
 Test data:	Rint=   0.06528,  wR=   0.08742
 F test:    Probability=0.000, F=     0.973
Trying model 12 (ne=8, no=3)...
 Results:   Rint=   0.06336,  wR=   0.07557,  Acormin=0.541,  Acormax=0.985, Acor_av=0.717
 Test data:	Rint=   0.06441,  wR=   0.08688
 F test:    Probability=0.000, F=     0.998
Trying model 13 (ne=8, no=5)...
 Results:   Rint=   0.06314,  wR=   0.07534,  Acormin=0.595,  Acormax=1.039, Acor_av=0.718
 Test data:	Rint=   0.06420,  wR=   0.08649
 F test:    Probability=0.528, F=     1.002
Trying model 14 (ne=8, no=7)...
 Results:   Rint=   0.06285,  wR=   0.07471,  Acormin=0.242,  Acormax=1.128, Acor_av=0.721
 Test data:	Rint=   0.06412,  wR=   0.08631
 F test:    Probability=0.516, F=     1.001

Final absorption model (ne=6, no=5):
   Rint=   0.06439, Acormin=0.611, Acormax=1.472, Acor_av=0.715

Combined refinement in use
Rint:    0.08357
There are 720 active scales (one needs to be fixed)
Refinement control: frame scale #43 fixed
Refinement control: frame scale esd restraint = 0.20000
There are 25 active detector scales (one needs to be fixed)
Refinement control: detector scale #13 fixed
Refinement control: detector scale esd restraint = 0.00130
Absorption correction model - max even order: 6, max odd order: 5 (48 parameters)
Refinement control: 791 pars with 313236 matrix size
Enough LS memory for 12 threads!
Cycle 1
wR=   0.10751
Using Levenberg-Marquardt:    0.00010
New wR=   0.07425
There are no clusters with unrefined scales! Interpolation skipped!
Rint for refined data:    0.07567 with corrections    0.05229
Rint for all data:        0.08357 with corrections    0.06235
18 observations identified as outliers and rejected
Cycle 2
wR=   0.06113
Using Levenberg-Marquardt:    0.00001
Matrix singular! Adjusting LS parameters...
Using Levenberg-Marquardt:    0.00010
Matrix singular! Adjusting LS parameters...
Using Levenberg-Marquardt:    0.00100
Matrix singular! Adjusting LS parameters...
Using Levenberg-Marquardt:    0.01000
New wR=   0.06022
There are no clusters with unrefined scales! Interpolation skipped!
Rint for refined data:    0.07468 with corrections    0.04993
Rint for all data:        0.08357 with corrections    0.06132
94 observations identified as outliers and rejected
Cycle 3
wR=   0.05271
Using Levenberg-Marquardt:    0.00100
Matrix singular! Adjusting LS parameters...
Using Levenberg-Marquardt:    0.01000
New wR=   0.04987
There are no clusters with unrefined scales! Interpolation skipped!
Rint for refined data:    0.07003 with corrections    0.04590
Rint for all data:        0.08357 with corrections    0.06295
110 observations identified as outliers and rejected
Cycle 4
wR=   0.05116
Using Levenberg-Marquardt:    0.00100
New wR=   0.06815
Using Levenberg-Marquardt:    0.01000
New wR=   0.05054
There are no clusters with unrefined scales! Interpolation skipped!
Rint for refined data:    0.07004 with corrections    0.04574
Rint for all data:        0.08357 with corrections    0.06388
76 observations identified as outliers and rejected
Cycle 5
wR=   0.04945
Using Levenberg-Marquardt:    0.00100
New wR=   0.04917
There are no clusters with unrefined scales! Interpolation skipped!
Rint for refined data:    0.06966 with corrections    0.04490
Rint for all data:        0.08357 with corrections    0.06389
54 observations identified as outliers and rejected
Final wR=   0.04917
Final frame scales: Min=  0.9394 Max=  1.1957
Final detector scales: Min=  0.9203 Max=  1.0000
Final absorption correction factors: Amin=  0.7110 Amax=  1.3151
SCALE3 ABSPACK INFO: To visualize the detector xy correction use 'GEO SHOWFLOOD scalefactor'!
PROFFIT INFO: Inet (after scale3 abspack): min=-3264.3411 max=3341791.7500
PROFFIT INFO: sig(Inet) (after scale3 abspack): min=12.8862 max=3366.4419

******************************************************************************
*                 E R R O R   M O D E L   C A L C U L A T I O N              *
******************************************************************************

Input file: C:\Users\sms\Desktop\20230212\L-alanine_200K\ESPERANTO\50KeV_L-alanine_12_0.tmp
Laue: 4, Friedel: 1
Min/max for: run:1/6 frame:3/1798
117354 reflections read from tmp file
3795 reflections are rejected (3794 as outliers, 1 as groups of 1 refl)

Redundancy:             1      2      3      4      5      6      7      8      9     10+
Number of groups:       0      7      3     10      9     16     29     50     31   4116

Initial Chi^2=   0.47308
Cycle 1, Chi^2=   0.97824
Current error model SIG(F2)^2 =   0.47*(I_RAW + I_BACK)+(0.06918*<F2>)^2
Cycle 2, Chi^2=   0.99827
Current error model SIG(F2)^2 =   0.46*(I_RAW + I_BACK)+(0.06841*<F2>)^2
Cycle 3, Chi^2=   0.99960
Current error model SIG(F2)^2 =   0.46*(I_RAW + I_BACK)+(0.06839*<F2>)^2
Final Chi^2=   0.99960
Final error model SIG(F2)^2 =   0.46*(I_RAW + I_BACK)+(0.06839*<F2>)^2
*************************************************
All reflections intensity statistics
 
                                             mean            mean          %
       intensity               #              F2           F2/sig(F2)  >3*F2/sig(F2)
------------------------------------------------------------------------------------
   3341792-     14739         11735         74563.56          15.17     100.00
     14738-      5568         11735          9040.11          14.11     100.00
      5567-      2744         11735          3951.81          12.16      99.98
      2743-      1438         11735          2008.46           9.22      99.99
      1438-       818         11735          1091.83           6.07      99.86
       818-       492         11735           637.94           3.69      69.41
       492-       307         11735           392.42           2.25      11.00
       307-       176         11735           238.75           1.38       1.17
       176-        53         11735           115.55           0.69       0.29
        53-     -3264         11739           -60.35          -0.30       0.01
------------------------------------------------------------------------------------
   3341792-     -3264        117354          9197.69           6.44      58.17
 
 
All reflections resolution statistics
 
                                             mean            mean          %
       resolution              #              F2           F2/sig(F2)  >3*F2/sig(F2)
------------------------------------------------------------------------------------
      6.17-      0.92         11735         68049.72          13.90       97.62
      0.92-      0.72         11735         10797.00          12.66       94.98
      0.72-      0.62         11735          5664.96          10.78       93.75
      0.62-      0.55         11735          3020.50           8.79       86.65
      0.56-      0.51         11735          1793.31           6.39       72.24
      0.51-      0.48         11735          1012.36           4.32       54.01
      0.48-      0.45         11735           709.58           3.16       40.35
      0.45-      0.43         11735           462.62           2.19       25.49
      0.43-      0.41         11735           269.68           1.31       11.52
      0.41-      0.39         11739           200.27           0.93        5.10
------------------------------------------------------------------------------------
      6.17-      0.39        117354          9197.69           6.44       58.17
 
 
All reflections cumulative resolution statistics
 
                                             mean            mean          %
       resolution              #              F2           F2/sig(F2)  >3*F2/sig(F2)
------------------------------------------------------------------------------------
      6.17-      0.92         11735         68049.72          13.90       97.62
      6.17-      0.72         23470         39423.36          13.28       96.30
      6.17-      0.62         35205         28170.56          12.45       95.45
      6.17-      0.55         46940         21883.05          11.53       93.25
      6.17-      0.51         58675         17865.10          10.50       89.05
      6.17-      0.48         70410         15056.31           9.47       83.21
      6.17-      0.45         82145         13006.78           8.57       77.09
      6.17-      0.43         93880         11438.76           7.77       70.64
      6.17-      0.41        105615         10197.75           7.06       64.07
      6.17-      0.39        117354          9197.69           6.44       58.17
------------------------------------------------------------------------------------
      6.17-      0.39        117354          9197.69           6.44       58.17
 
Scale applied to data: s=0.299240 (maximum obs:3341791.750,used system gain:1.0)!

Without outlier rejection...
Rint      0.064; Rsigma      0.080:  data 117354  -> merged 4272
With outlier rejection (X-ray)...
Rint      0.062; Rsigma      0.080:  data 117132  -> merged 4272
With outlier rejection (X-ray)...
Rejected total: 222, method kkm 118, method Blessing 104

Completeness
direct cell (a, b, c) = (5.802, 6.004, 12.333), (alpha, beta, gamma) = (90.000, 90.000, 90.000)
wavelength: 0.248100
dmin, dmax value (Ang): 0.390114, 6.166622

		******************************************************************
		* GRAL PLUGIN          	 started at Tue Jun 20 10:10:54 2023     *
		*          version 2.4. 1                                        *
		******************************************************************


		42.90a 64-bit (release 14-04-2023),compiled Apr 14 2023,16:58:14


Original cell in Angstroms and degrees: 

   5.802852   6.003617  12.331435  90.0028  89.9875  89.9840 

  117132 Reflections read from file 50KeV_L-alanine_12_0.hkl

   94038 Reflections used for space-group determination (up to diffraction limit of 0.43A); mean (I/sigma) =    7.75


Lattice exceptions:  P      A      B      C      I      F     Obv    Rev    All
          


N (total) =           0  47062  47036  47050  46984  70574  62796  62715  94038


N (int>3sigma) =      0  32795  33908  32739  32924  49721  44321  44254  66218


Mean intensity =    0.0   34.8   25.0   35.1   36.3   31.6   34.5   34.6   34.1


Mean int/sigma =    0.0    7.8    8.0    7.7    7.7    7.8    7.8    7.8    7.7

Lattice type: P chosen          Volume:       429.60

-------------------------------------------------------------------------------

DETERMINATION OF REDUCED (NIGGLI) CELL

Transformation from original cell (HKLF-matrix):
    1.0000  0.0000  0.0000    0.0000 -1.0000  0.0000    0.0000  0.0000 -1.0000

Unitcell:       5.803    6.004   12.331   90.00   90.01   90.02 

Niggli form:     a.a =    33.673      b.b =    36.043      c.c =   152.064
                 b.c =    -0.004      a.c =    -0.016      a.b =    -0.010 

-------------------------------------------------------------------------------

SEARCH FOR HIGHER METRIC SYMMETRY

------------------------------------------------------------------------------
Option: [32]  err=   0.019  ORTHORHOMBIC P-lattice R(int) = 0.059 [ 90812] Vol =    429.6
Cell:    5.803   6.004  12.331   90.00   90.01   90.02    Volume:       429.60
Matrix: 1.0000  0.0000  0.0000  0.0000 -1.0000  0.0000  0.0000  0.0000 -1.0000
------------------------------------------------------------------------------
Option: [33]  err=   0.010    MONOCLINIC P-lattice R(int) = 0.059 [ 88064] Vol =    429.6
Cell:    5.803   6.004  12.331   90.00   90.01   90.02    Volume:       429.60
Matrix: 1.0000  0.0000  0.0000  0.0000 -1.0000  0.0000  0.0000  0.0000 -1.0000
------------------------------------------------------------------------------
Option: [34]  err=   0.016    MONOCLINIC P-lattice R(int) = 0.059 [ 88214] Vol =    429.6
Cell:    5.803  12.331   6.004   90.00   90.02   90.01    Volume:       429.60
Matrix:-1.0000  0.0000  0.0000  0.0000  0.0000  1.0000  0.0000  1.0000  0.0000
------------------------------------------------------------------------------
Option: [35]  err=   0.018    MONOCLINIC P-lattice R(int) = 0.058 [ 88057] Vol =    429.6
Cell:    6.004   5.803  12.331   90.01   90.00   90.02    Volume:       429.60
Matrix: 0.0000  1.0000  0.0000 -1.0000  0.0000  0.0000  0.0000  0.0000  1.0000
------------------------------------------------------------------------------
Option: [44]  err=   0.000     TRICLINIC P-lattice R(int) = 0.057 [ 82712] Vol =    429.6
Cell:    5.803   6.004  12.331   90.00   90.01   90.02    Volume:       429.60
Matrix: 1.0000  0.0000  0.0000  0.0000 -1.0000  0.0000  0.0000  0.0000 -1.0000

Option [32] selected

-------------------------------------------------------------------------------

SPACE GROUP DETERMINATION


Lattice exceptions:  P      A      B      C      I      F     Obv    Rev    All
          


N (total) =           0  47062  47036  47050  46984  70574  62703  62689  94038


N (int>3sigma) =      0  32795  33908  32739  32924  49721  44124  44127  66218


Mean intensity =    0.0   34.8   25.0   35.1   36.3   31.6   34.1   34.5   34.1


Mean int/sigma =    0.0    7.8    8.0    7.7    7.7    7.8    7.7    7.7    7.7


Crystal system ORTHORHOMBIC and Lattice type P selected

Mean |E*E-1| = 0.759 [expected .968 centrosym and .736 non-centrosym]

 Systematic absence exceptions:
        21--   b--   c--   n--  -21-   -a-   -c-   -n-  --21   --a   --b   --n


 N        59  2576  2534  2554    59  2631  2612  2633   110  1280  1302  1304
 N I>3s    1  1634  1591  1551     0  1919  1886  1849     0   926   831   831
 <I>     0.1 109.5  40.4 109.6   0.0  72.0  57.3  58.9  -0.0  39.5 130.8 115.4
 <I/s>   0.4   7.4   7.2   7.0   0.1   8.8   8.7   8.4   0.0   8.2   7.2   7.2


  Space Group           No.   C/A   En.   O.A.  Pie.  Pyr.   CCDC    ICSD    R(int)   N(eq)

  P2(1)2(1)2(1) (abc )    19     A     Y     Y     Y     N    20117     573    0.059    88147

 P2(1)2(1)2(1)		 222		 Orthorhombic

  (1)  x, y, z                            (2) -x+1/2,-y, z+1/2 
  (3) -x, y+1/2,-z+1/2                    (4)  x+1/2,-y+1/2,-z 
   
Chemical formula: C3 H7 N O2; Z=4.0 (Not implemented wavelength type, re-run Gral gui)
   
EXPORTING .INS FILE

TITL 50KeV_L-alanine_12_0 in P2(1)2(1)2(1) 
REM P2(1)2(1)2(1) (#19 in standard setting)
CELL 0.24810   5.802852   6.003617  12.331435  90.0028  90.0125  90.0160
ZERR    4.00   0.000118   0.000102   0.000207   0.0014   0.0015   0.0015
LATT -1
SYMM -x+1/2,-y, z+1/2 
SYMM -x, y+1/2,-z+1/2 
SYMM  x+1/2,-y+1/2,-z 
SFAC C H N O
UNIT 12.00 28.00 4.00 8.00
TREF
HKLF 4
END

Due to the lattice reduction and/or space group transformation(s) a new hkl and p4p file will be output!
The orignal files are backed up as *.p4pgral and *.hklgral!
Back-up copy of original file: C:\Users\sms\Desktop\20230212\L-alanine_200K\ESPERANTO\50KeV_L-alanine_12_0.p4pgral!
Back-up copy of original file: C:\Users\sms\Desktop\20230212\L-alanine_200K\ESPERANTO\50KeV_L-alanine_12_0.hklgral!

 
Note: The Rint, Rsigma and RsigmaB values are computed for redundant data only!
	Mean F2 and F2/sig(F2) are given for all measured values!
Note: The RsigmaA values are computed for all measured values!

Help: For more information about computations of rint and rsigma please look into Crysalis help: 
 file:__#HELP_DTheoryAlgorithm_DataReductionOutput.html
 

Statistics vs intensity - point group symmetry: Pmmm
                       #        #        #      average    mean      mean        
          intensity measured   kept    unique  redundancy   F2     F2/sig(F2)   Rint   Rsigma
---------------------------------------------------------------------------------------------
   2915123-    12609    13433    13383      427   31.3     66968.93    14.98    0.052    0.066
     12536-     4614    13351    13305      427   31.2      7507.27    13.75    0.060    0.078
      4586-     2096    12800    12764      427   29.9      3149.66    11.29    0.080    0.103
      2096-     1123    12159    12119      427   28.4      1566.78     7.95    0.113    0.145
      1123-      640    11958    11935      427   28.0       860.20     5.00    0.168    0.215
       639-      377    11373    11368      427   26.6       491.16     2.81    0.269    0.346
       376-      223    11254    11246      427   26.3       295.73     1.70    0.411    0.536
       223-      140    11172    11165      427   26.1       178.89     0.99    0.614    0.876
       140-       77    10510    10509      427   24.6       109.10     0.59    0.791    1.419
        77-     -344     9344     9338      429   21.8        42.78     0.24    0.939    3.365
-------------------------------------------------------------------------------------------
   2915123-     -344   117354   117132     4272   27.4      9203.62     6.44    0.062    0.079
 

Statistics vs resolution - point group symmetry: Pmmm
resolu-      #        #        #               average    mean      mean          
tion(A)   measured   kept    unique           redundancy   F2     F2/sig(F2)   Rint   Rsigma   RsigmaA
------------------------------------------------------------------------------------------------------
 inf-0.88    13185    13162      427            30.8     62420.50    13.85    0.052    0.066     0.068
0.88-0.69    13545    13499      427            31.6      9292.29    12.28    0.059    0.075     0.072
0.69-0.59    12487    12439      427            29.1      4637.36    10.08    0.069    0.089     0.081
0.59-0.54    12131    12100      427            28.3      2560.10     8.05    0.088    0.113     0.102
0.54-0.50    11767    11737      427            27.5      1369.41     5.49    0.125    0.166     0.153
0.50-0.47    12331    12311      427            28.8       911.92     3.83    0.170    0.211     0.216
0.47-0.44    12228    12218      427            28.6       567.93     2.72    0.244    0.311     0.336
0.44-0.42    11392    11390      427            26.7       357.65     1.69    0.352    0.466     0.518
0.42-0.40     9964     9958      427            23.3       250.23     1.19    0.474    0.650     0.733
0.40-0.39     8324     8318      429            19.4       187.35     0.87    0.572    0.856     0.916
------------------------------------------------------------------------------------------------------
 inf-0.39   117354   117132     4272            27.4      9203.62     6.44    0.062    0.079     0.080
 inf-0.80    17357    17318      560            30.9     50336.94    13.70    0.052    0.066     0.068
 

Statistics vs resolution (taking redundancy into account) - point group symmetry: Pmmm
resolu-      #        #        #       %       average    mean      mean          
tion(A)    kept     theory   unique complete  redundancy   F2     F2/sig(F2)   Rint  RsigmaB
--------------------------------------------------------------------------------------------
 inf-0.88    13162      428      427   99.8     30.8     62420.50    81.42    0.052    0.015
0.88-0.69    13499      427      427  100.0     31.6      9292.29    71.70    0.059    0.014
0.69-0.59    12439      427      427  100.0     29.1      4637.36    56.21    0.069    0.016
0.59-0.54    12100      427      427  100.0     28.3      2560.10    43.77    0.088    0.020
0.54-0.50    11737      427      427  100.0     27.5      1369.41    29.47    0.125    0.032
0.50-0.47    12311      427      427  100.0     28.8       911.92    20.55    0.170    0.042
0.47-0.44    12218      427      427  100.0     28.6       567.93    14.28    0.244    0.066
0.44-0.42    11390      427      427  100.0     26.7       357.65     8.62    0.352    0.110
0.42-0.40     9958      427      427  100.0     23.3       250.23     5.68    0.474    0.173
0.40-0.39     8318      430      429   99.8     19.4       187.35     3.83    0.572    0.261
--------------------------------------------------------------------------------------------
 inf-0.39   117132     4274     4272  100.0     27.4      9203.62    36.10    0.062    0.017
 inf-0.80    17318      561      560   99.8     30.9     50336.94    80.42    0.052    0.015
 * * * CRYSALIS DATA REDUCTION (42.90a 64-bit (release 14-04-2023)) * * *


COMMAND LINE: dc proffit

TIME OF DATA REDUCTION FINALISING: Tue Jun 20 10:10:57 2023
CRYSTAL INFORMATION  

   UB - MATRIX:
      -0.000141   -0.027568   -0.014992   (  0.000000    0.000000    0.000000 )
       0.005731   -0.030527    0.013296   (  0.000000    0.000000    0.000000 )
      -0.042367   -0.004031    0.001856   (  0.000000    0.000000    0.000000 )

      5.80302 (    0.00000 )     6.00298 (    0.00000 )    12.32830 (    0.00000 )
     89.99485 (    0.00000 )    89.97901 (    0.00000 )    89.99110 (    0.00000 )
  V =       429.46


CELL:     5.80302      6.00298     12.32830    89.99485     89.97901     89.99110 

MACHINE INFORMATION 
- GONIOMETER OXFORD DIFFRACTION KM4 XCALIBUR 
ALPHA (DEG)   90.00000 BETA (DEG)    0.00000
WAVELENGTH (ANG): A1    0.24810 A2    0.24810  B1    0.24810
POLARISATION FACTOR    0.00000
X-RAY BEAM ORIENTATION (DEG): X2    0.00000 X3    0.00000
BEAM PATH ABSORPTIONCOEFFICIENTS (MM-1): AIR    0.00000 BE    0.00000 BE THICKNESS (MM):    0.00000 
SOFTWARE ZEROCORRECTION (DEG): OMEGA    0.00000 THETA    0.00000 KAPPA    0.00000 PHI    0.00000
MACHINE OFFSETS (STEPS): OMEGA          0 THETA          0 KAPPA          0 PHI          0
CCD DETECTOR KM4CCD/SAPPHIRE 
CHIP: n/a n/a (1044x1044) n/a 
TAPER:  (,),
    ZOOM 1.000000 PIXELSIZE IN 1X1 BINNING (MM)  0.17200
   - GAIN 1.00 (double-correlated-divide-by-2 gain)SETUP PATH: NONE
GEOMETRIC CORRECTION FILE : NONE 
FLAT FIELD CORRECTION FILE: NONE 
DETECTOR ROTATION (DEG): X1    0.00000 X2    0.00000 X3    0.00000
DETECTOR DISTANCE (MM):  130.00000, DETECTOR ZERO (PIX, 1X1 BINNING): X  527.99107 Y  510.62431
DETECTOR BINNING (PIX): X:   1 Y:   1
Outlier rejection type: unknown - programming errorRejection parameter rrp file setting (X-ray): KKM   0.0000 Blessing   6.0000Machine error rrp file setting:   0.0000

RUN    TYPE OF SCAN  START(DEG)   END(DEG)    # FRAMES    EXP(SEC)   OMEGA(DEG)  THETA(DEG)  KAPPA(DEG)   PHI(DEG) 
Run 1 Omega scan: (0.000 - 180.000,1800 frames, 1.000 sec, 0.100 deg) at th=-0.993, ka=0.000,ph=0.000 (rot geo dd=130.000)
  1       OMEGA         0.00000   180.00000        1800      1.00000    n/a        -0.99312     0.00000     0.00000  
Run 2 Omega scan: (0.000 - 180.000,1800 frames, 1.000 sec, 0.100 deg) at th=-0.993, ka=20.000,ph=0.000 (rot geo dd=130.000)
  2       OMEGA         0.00000   180.00000        1800      1.00000    n/a        -0.99312    20.00000     0.00000  
Run 3 Omega scan: (0.000 - 180.000,1800 frames, 1.000 sec, 0.100 deg) at th=-0.993, ka=40.000,ph=0.000 (rot geo dd=130.000)
  3       OMEGA         0.00000   180.00000        1800      1.00000    n/a        -0.99312    40.00000     0.00000  
Run 4 Omega scan: (0.000 - 180.000,1800 frames, 1.000 sec, 0.100 deg) at th=20.000, ka=0.000,ph=0.000 (rot geo dd=130.000)
  4       OMEGA         0.00000   180.00000        1800      1.00000    n/a        20.00000     0.00000     0.00000  
Run 5 Omega scan: (0.000 - 180.000,1800 frames, 1.000 sec, 0.100 deg) at th=20.000, ka=20.000,ph=0.000 (rot geo dd=130.000)
  5       OMEGA         0.00000   180.00000        1800      1.00000    n/a        20.00000    20.00000     0.00000  
Run 6 Omega scan: (0.000 - 180.000,1800 frames, 1.000 sec, 0.100 deg) at th=20.000, ka=40.000,ph=0.000 (rot geo dd=130.000)
  6       OMEGA         0.00000   180.00000        1800      1.00000    n/a        20.00000    40.00000     0.00000  
1 observations rejected with intensity <-3.0*sigma
PROFFIT INFO: signal sum: min=-649.0000 max=5588743.0000
PROFFIT INFO: signal sum lp corr: min=-3631.2519 max=2829164.0337
PROFFIT INFO: background sum: min=93.0000 max=13006.0000
PROFFIT INFO: background sum sig2: min=0.0000 max=2044.0000
PROFFIT INFO: num of signal pixels: min=23 max=1844
PROFFIT INFO: Inet: min=-3102.6228 max=3394997.0000
PROFFIT INFO: sig(Inet): min=13.2969 max=2971.5320
PROFFIT INFO: Inet/sig(Inet): min=-1.42 max=2243.08
 
I/Sigma    <   0       1       2       3       4       8      16      32      64     128     max
N(Refl)    15444  130868  152868  165092  172804  190962  205584  217186  224752  230476  234708
Percent      6.6    55.8    65.1    70.3    73.6    81.4    87.6    92.5    95.8    98.2   100.0 
 
Overlap statistics (higher percentage means higher overlapping)
Percent    frequency    relative
  0- 10       117351    100.00 (completely separated)
 10- 20            2      0.00
 20- 30            2      0.00
 30- 40            0      0.00
 40- 50            0      0.00
 50- 60            0      0.00
 60- 70            0      0.00
 70- 80            0      0.00
 80- 90            0      0.00
 90-100            0      0.00 (completely overlapped)
Overall       117355    100.00%
Overall                   0.00% overlapped pixels
 
All reflections intensity statistics
 
                                             mean            mean          %
       intensity               #              F2           F2/sig(F2)  >3*F2/sig(F2)
------------------------------------------------------------------------------------
   3394997-     14888         11735         75385.93          89.55     100.00
     14880-      5605         11735          9091.77          13.09      99.99
      5604-      2748         11735          3972.58           4.94      79.74
      2748-      1446         11735          2019.18           2.16      15.85
      1446-       821         11735          1094.90           1.04       0.80
       821-       492         11735           638.40           0.55       0.20
       491-       307         11735           392.19           0.29       0.02
       307-       177         11735           239.12           0.17       0.02
       177-        53         11735           115.89           0.09       0.00
        53-     -3103         11739           -59.56          -0.04       0.00
------------------------------------------------------------------------------------
   3394997-     -3103        117354          9288.72          11.19      29.66
 
 
All reflections resolution statistics
 
                                             mean            mean          %
       resolution              #              F2           F2/sig(F2)  >3*F2/sig(F2)
------------------------------------------------------------------------------------
      6.17-      0.92         11735         68758.97          82.78       93.60
      0.92-      0.72         11735         10905.44          15.17       82.37
      0.72-      0.62         11735          5720.34           7.06       60.47
      0.62-      0.55         11735          3048.84           3.27       37.44
      0.56-      0.51         11735          1802.24           1.66       16.59
      0.51-      0.48         11735          1015.19           0.82        4.38
      0.48-      0.45         11735           710.26           0.53        1.64
      0.45-      0.43         11735           462.31           0.30        0.13
      0.43-      0.41         11735           268.49           0.16        0.00
      0.41-      0.39         11739           198.24           0.11        0.00
------------------------------------------------------------------------------------
      6.17-      0.39        117354          9288.72          11.19       29.66
 
SCALE3 ABSPACK - A Rigaku Oxford Diffraction program (1.0.11,gui:1.0.7)
(C) 2005-2023 Rigaku Oxford Diffraction
Output file (*.dat):C:\Users\sms\Desktop\20230212\L-alanine_200K\ESPERANTO\50KeV_L-alanine_12_0_absscale.dat
Started at Tue Jun 20 10:10:59 2023
Sorting 117354 observations
734 unique observations with >     7.00 F2/sig(F2)
117354 observations in 6 runs
Run #  start #  end #  total #
    1       3    1796    1794
    2       3    1796    3588
    3       3    1795    5381
    4       2    1796    7176
    5       3    1797    8971
    6       2    1796   10766
Total number of frames 10766
Maximum number of 734 frame scales suggested for reliable scaling
Glued frame scales: 15 frame = 1 scale
117354 observations in 6 runs
Run #  start #  end #  total #
    1       0     119     120
    2       0     119     240
    3       0     119     360
    4       0     119     480
    5       0     119     600
    6       0     119     720
Total number of frames 720
Number of detector regions 16
Observations within the detector region: min=3489 (region #15), max=13524 (region #6), average=7334.6
23552 observations >     7.00 F2/sig(F2)
23552 observations in 6 runs
Run #  start #  end #  total #
    1       0     119     120
    2       0     119     240
    3       0     119     360
    4       0     119     480
    5       0     119     600
    6       0     119     720
Total number of frames 720
Observations within the detector region: min=1 (region #15), max=5897 (region #5), average=1472.0
Removing 'redundancy=1' reflections
Average redundancy: 25.3 (Out of 23552 removed 29 = 23523, unique = 929)
SCALE3 ABSPACK SYMMETRY INFORMATION
Using point Laue symmetry!
Flags: friedel mate:0; friedel mate on for non-centro:1
Laue group (Hermann Mauguin): 2/m2/m2/m
 
23523 observations in 6 runs
Run #  start #  end #  total #
    1       0     119     120
    2       0     119     240
    3       0     119     360
    4       0     119     480
    5       0     119     600
    6       0     119     720
Total number of frames 720
Observations within the detector region: min=1 (region #15), max=5892 (region #5), average=1470.2
929 unique data precomputed (should be 929)
929 unique data with 23523 observations

Determining an optimal absorption correction model
Removing 'redundancy=1' reflections
Average redundancy: 25.3 (Out of 23523 removed 0 = 23523, unique = 929)
929 unique data precomputed (should be 929)
929 unique data with 23523 observations
RMS deviation of equivalent data = 0.10751
Rint = 0.07567
31 observations identified as outliers and rejected
18443 observations used for refinement and 5049 observations used for validation
 Test data:	Rint=   0.07384,  wR=   0.09861
Trying model 1 (ne=2, no=0)...
 Results:   Rint=   0.07131,  wR=   0.08763,  Acormin=0.748,  Acormax=1.016, Acor_av=0.829
 Test data:	Rint=   0.07589,  wR=   0.10320
 F test:    Probability=0.000, F=     0.946
Trying model 2 (ne=2, no=1)...
 Results:   Rint=   0.07053,  wR=   0.08665,  Acormin=0.726,  Acormax=1.036, Acor_av=0.828
 Test data:	Rint=   0.07456,  wR=   0.10211
 F test:    Probability=0.000, F=     0.979
Trying model 3 (ne=4, no=0)...
 Results:   Rint=   0.06497,  wR=   0.07912,  Acormin=0.615,  Acormax=0.913, Acor_av=0.672
 Test data:	Rint=   0.06896,  wR=   0.09487
 F test:    Probability=1.000, F=     1.143
Trying model 4 (ne=4, no=1)...
 Results:   Rint=   0.06435,  wR=   0.07868,  Acormin=0.594,  Acormax=0.908, Acor_av=0.675
 Test data:	Rint=   0.06833,  wR=   0.09470
 F test:    Probability=1.000, F=     1.164
Trying model 5 (ne=4, no=3)...
 Results:   Rint=   0.06377,  wR=   0.07812,  Acormin=0.582,  Acormax=0.952, Acor_av=0.675
 Test data:	Rint=   0.06737,  wR=   0.09317
 F test:    Probability=1.000, F=     1.195
Trying model 6 (ne=6, no=0)...
 Results:   Rint=   0.06383,  wR=   0.07752,  Acormin=0.605,  Acormax=0.926, Acor_av=0.679
 Test data:	Rint=   0.06854,  wR=   0.09418
 F test:    Probability=1.000, F=     1.154
Trying model 7 (ne=6, no=1)...
 Results:   Rint=   0.06330,  wR=   0.07714,  Acormin=0.599,  Acormax=0.931, Acor_av=0.681
 Test data:	Rint=   0.06794,  wR=   0.09397
 F test:    Probability=1.000, F=     1.174
Trying model 8 (ne=6, no=3)...
 Results:   Rint=   0.06286,  wR=   0.07665,  Acormin=0.588,  Acormax=0.967, Acor_av=0.684
 Test data:	Rint=   0.06718,  wR=   0.09271
 F test:    Probability=1.000, F=     1.199
Trying model 9 (ne=6, no=5)...
 Results:   Rint=   0.06309,  wR=   0.07636,  Acormin=0.589,  Acormax=1.375, Acor_av=0.687
 Test data:	Rint=   0.06770,  wR=   0.09262
 F test:    Probability=1.000, F=     1.178
Trying model 10 (ne=8, no=0)...
 Results:   Rint=   0.06420,  wR=   0.07709,  Acormin=0.610,  Acormax=1.508, Acor_av=0.684
 Test data:	Rint=   0.06961,  wR=   0.09385
 F test:    Probability=0.000, F=     0.947
Trying model 11 (ne=8, no=1)...
 Results:   Rint=   0.06366,  wR=   0.07673,  Acormin=0.606,  Acormax=1.387, Acor_av=0.686
 Test data:	Rint=   0.06892,  wR=   0.09379
 F test:    Probability=0.000, F=     0.965
Trying model 12 (ne=8, no=3)...
 Results:   Rint=   0.06303,  wR=   0.07628,  Acormin=0.589,  Acormax=1.063, Acor_av=0.689
 Test data:	Rint=   0.06791,  wR=   0.09299
 F test:    Probability=0.000, F=     0.993
Trying model 13 (ne=8, no=5)...
 Results:   Rint=   0.06295,  wR=   0.07603,  Acormin=0.584,  Acormax=1.033, Acor_av=0.690
 Test data:	Rint=   0.06791,  wR=   0.09293
 F test:    Probability=0.000, F=     0.990
Trying model 14 (ne=8, no=7)...
 Results:   Rint=   0.06258,  wR=   0.07540,  Acormin=0.327,  Acormax=1.164, Acor_av=0.694
 Test data:	Rint=   0.06761,  wR=   0.09362
 F test:    Probability=0.000, F=     0.996

Final absorption model (ne=6, no=5):
   Rint=   0.06770, Acormin=0.589, Acormax=1.375, Acor_av=0.687

Combined refinement in use
Rint:    0.08357
There are 720 active scales (one needs to be fixed)
Refinement control: frame scale #43 fixed
Refinement control: frame scale esd restraint = 0.20000
There are 25 active detector scales (one needs to be fixed)
Refinement control: detector scale #13 fixed
Refinement control: detector scale esd restraint = 0.00130
Absorption correction model - max even order: 6, max odd order: 5 (48 parameters)
Refinement control: 791 pars with 313236 matrix size
Enough LS memory for 12 threads!
Cycle 1
wR=   0.10751
Using Levenberg-Marquardt:    0.00010
New wR=   0.07425
There are no clusters with unrefined scales! Interpolation skipped!
Rint for refined data:    0.07567 with corrections    0.05229
Rint for all data:        0.08357 with corrections    0.06236
18 observations identified as outliers and rejected
Cycle 2
wR=   0.06113
Using Levenberg-Marquardt:    0.00001
Matrix singular! Adjusting LS parameters...
Using Levenberg-Marquardt:    0.00010
Matrix singular! Adjusting LS parameters...
Using Levenberg-Marquardt:    0.00100
Matrix singular! Adjusting LS parameters...
Using Levenberg-Marquardt:    0.01000
New wR=   0.06022
There are no clusters with unrefined scales! Interpolation skipped!
Rint for refined data:    0.07468 with corrections    0.04993
Rint for all data:        0.08357 with corrections    0.06132
94 observations identified as outliers and rejected
Cycle 3
wR=   0.05271
Using Levenberg-Marquardt:    0.00100
Matrix singular! Adjusting LS parameters...
Using Levenberg-Marquardt:    0.01000
New wR=   0.04987
There are no clusters with unrefined scales! Interpolation skipped!
Rint for refined data:    0.07003 with corrections    0.04590
Rint for all data:        0.08357 with corrections    0.06295
110 observations identified as outliers and rejected
Cycle 4
wR=   0.05116
Using Levenberg-Marquardt:    0.00100
New wR=   0.06814
Using Levenberg-Marquardt:    0.01000
New wR=   0.05054
There are no clusters with unrefined scales! Interpolation skipped!
Rint for refined data:    0.07004 with corrections    0.04574
Rint for all data:        0.08357 with corrections    0.06388
76 observations identified as outliers and rejected
Cycle 5
wR=   0.04945
Using Levenberg-Marquardt:    0.00100
New wR=   0.04917
There are no clusters with unrefined scales! Interpolation skipped!
Rint for refined data:    0.06966 with corrections    0.04490
Rint for all data:        0.08357 with corrections    0.06389
54 observations identified as outliers and rejected
Final wR=   0.04917
Final frame scales: Min=  0.9394 Max=  1.1957
Final detector scales: Min=  0.9203 Max=  1.0000
Final absorption correction factors: Amin=  0.7110 Amax=  1.3151
SCALE3 ABSPACK INFO: To visualize the detector xy correction use 'GEO SHOWFLOOD scalefactor'!
PROFFIT INFO: Inet (after scale3 abspack): min=-3264.3418 max=3341789.0000
PROFFIT INFO: sig(Inet) (after scale3 abspack): min=12.8864 max=3366.5144

******************************************************************************
*                 E R R O R   M O D E L   C A L C U L A T I O N              *
******************************************************************************

Input file: C:\Users\sms\Desktop\20230212\L-alanine_200K\ESPERANTO\50KeV_L-alanine_12_0.tmp
Laue: 4, Friedel: 0
Min/max for: run:1/6 frame:3/1798
117354 reflections read from tmp file
3684 reflections are rejected (3683 as outliers, 1 as groups of 1 refl)

Redundancy:             1      2      3      4      5      6      7      8      9     10+
Number of groups:       0     13     15     40     52     67     96    145    180   7004

Initial Chi^2=   0.47733
Cycle 1, Chi^2=   0.97944
Current error model SIG(F2)^2 =   0.47*(I_RAW + I_BACK)+(0.07014*<F2>)^2
Cycle 2, Chi^2=   0.99879
Current error model SIG(F2)^2 =   0.46*(I_RAW + I_BACK)+(0.06938*<F2>)^2
Cycle 3, Chi^2=   0.99976
Current error model SIG(F2)^2 =   0.46*(I_RAW + I_BACK)+(0.06936*<F2>)^2
Final Chi^2=   0.99976
Final error model SIG(F2)^2 =   0.46*(I_RAW + I_BACK)+(0.06936*<F2>)^2
*************************************************
All reflections intensity statistics
 
                                             mean            mean          %
       intensity               #              F2           F2/sig(F2)  >3*F2/sig(F2)
------------------------------------------------------------------------------------
   3341789-     14739         11735         74563.56          14.75     100.00
     14738-      5568         11735          9040.11          13.82     100.00
      5567-      2744         11735          3951.81          12.01      99.98
      2743-      1438         11735          2008.46           9.14     100.00
      1438-       818         11735          1091.83           6.04      99.86
       818-       492         11735           637.94           3.68      69.11
       492-       307         11735           392.42           2.24      10.89
       307-       176         11735           238.75           1.37       1.15
       176-        53         11735           115.55           0.68       0.31
        53-     -3264         11739           -60.35          -0.30       0.01
------------------------------------------------------------------------------------
   3341789-     -3264        117354          9197.69           6.34      58.13
 
 
All reflections resolution statistics
 
                                             mean            mean          %
       resolution              #              F2           F2/sig(F2)  >3*F2/sig(F2)
------------------------------------------------------------------------------------
      6.17-      0.92         11735         68050.68          13.66       97.62
      0.92-      0.72         11735         10796.04          12.32       94.97
      0.72-      0.62         11735          5664.96          10.60       93.75
      0.62-      0.55         11735          3020.50           8.68       86.65
      0.56-      0.51         11735          1793.31           6.34       72.19
      0.51-      0.48         11735          1012.36           4.29       53.92
      0.48-      0.45         11735           709.58           3.14       40.29
      0.45-      0.43         11735           462.56           2.18       25.38
      0.43-      0.41         11735           269.74           1.30       11.47
      0.41-      0.39         11739           200.27           0.93        5.07
------------------------------------------------------------------------------------
      6.17-      0.39        117354          9197.69           6.34       58.13
 
 
All reflections cumulative resolution statistics
 
                                             mean            mean          %
       resolution              #              F2           F2/sig(F2)  >3*F2/sig(F2)
------------------------------------------------------------------------------------
      6.17-      0.92         11735         68050.68          13.66       97.62
      6.17-      0.72         23470         39423.36          12.99       96.30
      6.17-      0.62         35205         28170.56          12.19       95.45
      6.17-      0.55         46940         21883.04          11.32       93.25
      6.17-      0.51         58675         17865.10          10.32       89.04
      6.17-      0.48         70410         15056.31           9.32       83.18
      6.17-      0.45         82145         13006.78           8.43       77.06
      6.17-      0.43         93880         11438.75           7.65       70.60
      6.17-      0.41        105615         10197.75           6.95       64.03
      6.17-      0.39        117354          9197.69           6.34       58.13
------------------------------------------------------------------------------------
      6.17-      0.39        117354          9197.69           6.34       58.13
 
Scale applied to data: s=0.299241 (maximum obs:3341789.000,used system gain:1.0)!

Without outlier rejection...
Rint      0.063; Rsigma      0.081:  data 117354  -> merged 7614
With outlier rejection (X-ray)...
Rint      0.061; Rsigma      0.081:  data 116991  -> merged 7614
With outlier rejection (X-ray)...
Rejected total: 363, method kkm 258, method Blessing 105

Completeness
direct cell (a, b, c) = (5.802, 6.003, 12.333), (alpha, beta, gamma) = (90.000, 90.000, 90.000)
wavelength: 0.248100
dmin, dmax value (Ang): 0.390113, 6.166662


Completeness
direct cell (a, b, c) = (5.802, 6.003, 12.333), (alpha, beta, gamma) = (90.000, 90.000, 90.000)
wavelength: 0.248100
dmin, dmax value (Ang): 0.390113, 6.166662

		******************************************************************
		* GRAL PLUGIN          	 started at Tue Jun 20 10:10:54 2023     *
		*          version 2.4. 1                                        *
		******************************************************************


		42.90a 64-bit (release 14-04-2023),compiled Apr 14 2023,16:58:14


Original cell in Angstroms and degrees: 

   5.802852   6.003617  12.331435  90.0028  89.9875  89.9840 

  117132 Reflections read from file 50KeV_L-alanine_12_0.hkl

   94038 Reflections used for space-group determination (up to diffraction limit of 0.43A); mean (I/sigma) =    7.75


Lattice exceptions:  P      A      B      C      I      F     Obv    Rev    All
          


N (total) =           0  47062  47036  47050  46984  70574  62796  62715  94038


N (int>3sigma) =      0  32795  33908  32739  32924  49721  44321  44254  66218


Mean intensity =    0.0   34.8   25.0   35.1   36.3   31.6   34.5   34.6   34.1


Mean int/sigma =    0.0    7.8    8.0    7.7    7.7    7.8    7.8    7.8    7.7

Lattice type: P chosen          Volume:       429.60

-------------------------------------------------------------------------------

DETERMINATION OF REDUCED (NIGGLI) CELL

Transformation from original cell (HKLF-matrix):
    1.0000  0.0000  0.0000    0.0000 -1.0000  0.0000    0.0000  0.0000 -1.0000

Unitcell:       5.803    6.004   12.331   90.00   90.01   90.02 

Niggli form:     a.a =    33.673      b.b =    36.043      c.c =   152.064
                 b.c =    -0.004      a.c =    -0.016      a.b =    -0.010 

-------------------------------------------------------------------------------

SEARCH FOR HIGHER METRIC SYMMETRY

------------------------------------------------------------------------------
Option: [32]  err=   0.019  ORTHORHOMBIC P-lattice R(int) = 0.059 [ 90812] Vol =    429.6
Cell:    5.803   6.004  12.331   90.00   90.01   90.02    Volume:       429.60
Matrix: 1.0000  0.0000  0.0000  0.0000 -1.0000  0.0000  0.0000  0.0000 -1.0000
------------------------------------------------------------------------------
Option: [33]  err=   0.010    MONOCLINIC P-lattice R(int) = 0.059 [ 88064] Vol =    429.6
Cell:    5.803   6.004  12.331   90.00   90.01   90.02    Volume:       429.60
Matrix: 1.0000  0.0000  0.0000  0.0000 -1.0000  0.0000  0.0000  0.0000 -1.0000
------------------------------------------------------------------------------
Option: [34]  err=   0.016    MONOCLINIC P-lattice R(int) = 0.059 [ 88214] Vol =    429.6
Cell:    5.803  12.331   6.004   90.00   90.02   90.01    Volume:       429.60
Matrix:-1.0000  0.0000  0.0000  0.0000  0.0000  1.0000  0.0000  1.0000  0.0000
------------------------------------------------------------------------------
Option: [35]  err=   0.018    MONOCLINIC P-lattice R(int) = 0.058 [ 88057] Vol =    429.6
Cell:    6.004   5.803  12.331   90.01   90.00   90.02    Volume:       429.60
Matrix: 0.0000  1.0000  0.0000 -1.0000  0.0000  0.0000  0.0000  0.0000  1.0000
------------------------------------------------------------------------------
Option: [44]  err=   0.000     TRICLINIC P-lattice R(int) = 0.057 [ 82712] Vol =    429.6
Cell:    5.803   6.004  12.331   90.00   90.01   90.02    Volume:       429.60
Matrix: 1.0000  0.0000  0.0000  0.0000 -1.0000  0.0000  0.0000  0.0000 -1.0000

Option [32] selected

-------------------------------------------------------------------------------

SPACE GROUP DETERMINATION


Lattice exceptions:  P      A      B      C      I      F     Obv    Rev    All
          


N (total) =           0  47062  47036  47050  46984  70574  62703  62689  94038


N (int>3sigma) =      0  32795  33908  32739  32924  49721  44124  44127  66218


Mean intensity =    0.0   34.8   25.0   35.1   36.3   31.6   34.1   34.5   34.1


Mean int/sigma =    0.0    7.8    8.0    7.7    7.7    7.8    7.7    7.7    7.7


Crystal system ORTHORHOMBIC and Lattice type P selected

Mean |E*E-1| = 0.759 [expected .968 centrosym and .736 non-centrosym]

 Systematic absence exceptions:
        21--   b--   c--   n--  -21-   -a-   -c-   -n-  --21   --a   --b   --n


 N        59  2576  2534  2554    59  2631  2612  2633   110  1280  1302  1304
 N I>3s    1  1634  1591  1551     0  1919  1886  1849     0   926   831   831
 <I>     0.1 109.5  40.4 109.6   0.0  72.0  57.3  58.9  -0.0  39.5 130.8 115.4
 <I/s>   0.4   7.4   7.2   7.0   0.1   8.8   8.7   8.4   0.0   8.2   7.2   7.2


  Space Group           No.   C/A   En.   O.A.  Pie.  Pyr.   CCDC    ICSD    R(int)   N(eq)

  P2(1)2(1)2(1) (abc )    19     A     Y     Y     Y     N    20117     573    0.059    88147

 P2(1)2(1)2(1)		 222		 Orthorhombic

  (1)  x, y, z                            (2) -x+1/2,-y, z+1/2 
  (3) -x, y+1/2,-z+1/2                    (4)  x+1/2,-y+1/2,-z 
   
Chemical formula: C3 H7 N O2; Z=4.0 (Not implemented wavelength type, re-run Gral gui)
   
EXPORTING .INS FILE

TITL 50KeV_L-alanine_12_0 in P2(1)2(1)2(1) 
REM P2(1)2(1)2(1) (#19 in standard setting)
CELL 0.24810   5.802852   6.003617  12.331435  90.0028  90.0125  90.0160
ZERR    4.00   0.000118   0.000102   0.000207   0.0014   0.0015   0.0015
LATT -1
SYMM -x+1/2,-y, z+1/2 
SYMM -x, y+1/2,-z+1/2 
SYMM  x+1/2,-y+1/2,-z 
SFAC C H N O
UNIT 12.00 28.00 4.00 8.00
TREF
HKLF 4
END

Due to the lattice reduction and/or space group transformation(s) a new hkl and p4p file will be output!
The orignal files are backed up as *.p4pgral and *.hklgral!
Back-up copy of original file: C:\Users\sms\Desktop\20230212\L-alanine_200K\ESPERANTO\50KeV_L-alanine_12_0.p4pgral!
Back-up copy of original file: C:\Users\sms\Desktop\20230212\L-alanine_200K\ESPERANTO\50KeV_L-alanine_12_0.hklgral!

 
Note: The Rint, Rsigma and RsigmaB values are computed for redundant data only!
	Mean F2 and F2/sig(F2) are given for all measured values!
Note: The RsigmaA values are computed for all measured values!

Help: For more information about computations of rint and rsigma please look into Crysalis help: 
 file:__#HELP_DTheoryAlgorithm_DataReductionOutput.html
 

Statistics vs intensity - point group symmetry: P222
                       #        #        #      average    mean      mean        
          intensity measured   kept    unique  redundancy   F2     F2/sig(F2)   Rint   Rsigma
---------------------------------------------------------------------------------------------
   2915124-    11286    14531    14459      761   19.0     62882.68    14.60    0.051    0.064
     11275-     4247    13362    13298      761   17.5      6888.87    13.32    0.060    0.075
      4246-     2013    12544    12480      761   16.4      2974.98    10.97    0.079    0.099
      2013-     1091    11988    11927      761   15.7      1505.67     7.68    0.113    0.141
      1091-      635    11498    11455      761   15.1       842.36     4.89    0.166    0.209
       635-      375    11063    11045      761   14.5       491.44     2.81    0.264    0.332
       375-      233    10935    10924      761   14.4       300.73     1.73    0.399    0.512
       233-      147    10710    10697      761   14.1       186.42     1.03    0.591    0.809
       147-       82    10515    10512      761   13.8       114.38     0.62    0.771    1.297
        82-     -344    10208    10194      765   13.3        40.15     0.22    0.938    3.288
-------------------------------------------------------------------------------------------
   2915124-     -344   117354   116991     7614   15.4      9213.38     6.35    0.061    0.079
 

Statistics vs resolution - point group symmetry: P222
resolu-      #        #        #               average    mean      mean          
tion(A)   measured   kept    unique           redundancy   F2     F2/sig(F2)   Rint   Rsigma   RsigmaA
------------------------------------------------------------------------------------------------------
 inf-0.84    14827    14793      761            19.4     57003.38    13.53    0.052    0.064     0.069
0.84-0.67    13817    13737      761            18.1      8501.40    11.82    0.057    0.072     0.073
0.67-0.58    12433    12357      762            16.2      4027.51     9.55    0.069    0.088     0.086
0.58-0.53    12192    12140      762            15.9      2357.25     7.52    0.089    0.111     0.108
0.53-0.49    11567    11522      762            15.1      1295.89     5.20    0.126    0.161     0.161
0.49-0.46    12128    12105      761            15.9       852.15     3.60    0.176    0.219     0.231
0.46-0.44    11923    11901      761            15.6       547.50     2.59    0.245    0.306     0.351
0.44-0.42    10918    10909      762            14.3       357.94     1.69    0.348    0.452     0.521
0.42-0.40     9579     9569      761            12.6       241.57     1.15    0.477    0.638     0.757
0.40-0.39     7970     7958      761            10.5       186.52     0.86    0.563    0.805     0.926
------------------------------------------------------------------------------------------------------
 inf-0.39   117354   116991     7614            15.4      9213.38     6.35    0.061    0.079     0.081
 inf-0.80    17357    17310      897            19.3     50363.29    13.41    0.052    0.064     0.069
 

Statistics vs resolution (taking redundancy into account) - point group symmetry: P222
resolu-      #        #        #       %       average    mean      mean          
tion(A)    kept     theory   unique complete  redundancy   F2     F2/sig(F2)   Rint  RsigmaB
--------------------------------------------------------------------------------------------
 inf-0.84    14793      762      761   99.9     19.4     57003.38    60.34    0.052    0.016
0.84-0.67    13737      761      761  100.0     18.1      8501.40    50.71    0.057    0.018
0.67-0.58    12357      762      762  100.0     16.2      4027.51    38.77    0.069    0.022
0.58-0.53    12140      762      762  100.0     15.9      2357.25    30.15    0.089    0.028
0.53-0.49    11522      762      762  100.0     15.1      1295.89    20.28    0.126    0.043
0.49-0.46    12105      761      761  100.0     15.9       852.15    14.11    0.176    0.059
0.46-0.44    11901      761      761  100.0     15.6       547.50    10.00    0.245    0.091
0.44-0.42    10909      762      762  100.0     14.3       357.94     6.24    0.348    0.148
0.42-0.40     9569      761      761  100.0     12.6       241.57     3.98    0.477    0.240
0.40-0.39     7958      762      761   99.9     10.5       186.52     2.78    0.563    0.349
--------------------------------------------------------------------------------------------
 inf-0.39   116991     7616     7614  100.0     15.4      9213.38    26.38    0.061    0.021
 inf-0.80    17310      898      897   99.9     19.3     50363.29    59.60    0.052    0.016
 

Statistics vs resolution (taking redundancy into account) - Laue group (anomalous pairs merged): Pmmm
resolu-      #        #        #       %       average    mean      mean          
tion(A)    kept     theory   unique complete  redundancy   F2     F2/sig(F2)   Rint  RsigmaB
--------------------------------------------------------------------------------------------
 inf-0.88    13159      428      427   99.8     30.8     62428.47    79.55    0.052    0.015
0.88-0.69    13469      427      427  100.0     31.5      9313.79    69.26    0.057    0.014
0.69-0.59    12414      427      427  100.0     29.1      4642.47    55.02    0.068    0.016
0.59-0.54    12076      427      427  100.0     28.3      2562.99    43.26    0.087    0.020
0.54-0.50    11719      427      427  100.0     27.4      1370.96    29.27    0.123    0.032
0.50-0.47    12301      427      427  100.0     28.8       912.27    20.35    0.168    0.042
0.47-0.44    12205      427      427  100.0     28.6       568.56    14.20    0.242    0.066
0.44-0.42    11384      427      427  100.0     26.7       358.09     8.60    0.350    0.110
0.42-0.40     9953      427      427  100.0     23.3       250.19     5.66    0.473    0.174
0.40-0.39     8311      430      429   99.8     19.4       188.06     3.84    0.570    0.261
--------------------------------------------------------------------------------------------
 inf-0.39   116991     4274     4272  100.0     27.4      9213.38    35.37    0.061    0.017
 inf-0.80    17310      561      560   99.8     30.9     50363.29    77.82    0.052    0.015
Data reduction ended at Tue Jun 20 10:11:09 2023
 * * * CRYSALIS DATA REDUCTION FINALIZING (42.90a 64-bit (release 14-04-2023)) * * *
INPUT: C:\Users\sms\Desktop\20230212\L-alanine_200K\ESPERANTO\50KeV_L-alanine_12_0.rrpprof
OUTPUT: C:\Users\sms\Desktop\20230212\L-alanine_200K\ESPERANTO\50KeV_L-alanine_12_0
Laue class: 2/m2/m2/m - Friedel mate is different
Lattice type: P-lattice (extinction condition applied)
Machine error default setting:   0.0000
Rejection parameter default setting (X-ray): KKM   0.5000 Blessing   6.0000
Scan speed scaling applied!
Automatic use of scale3 abspack active!
SCALE3 ABSPACK PARS: Laue:4; Friedel:0;
cycles:5; Levenberg-Marq.:0.00000; Sig-cutoff:7.00000
scale restraint esd:0.20000; detector xy correction restraint esd:0.20000; frames in group:4
Detector xy correction grid 4x4, image size 1044x1044
Is frame scaling 0; Is detector xy correction 0;
Spherical harmonics order: even:0; odd:0
 * * * CRYSALIS DATA REDUCTION (42.90a 64-bit (release 14-04-2023)) * * *


COMMAND LINE: dc rrp tab

TIME OF DATA REDUCTION FINALISING: Tue Jun 20 10:57:45 2023
CRYSTAL INFORMATION  

   UB - MATRIX:
      -0.000141   -0.027568   -0.014992   (  0.000000    0.000000    0.000000 )
       0.005731   -0.030527    0.013296   (  0.000000    0.000000    0.000000 )
      -0.042367   -0.004031    0.001856   (  0.000000    0.000000    0.000000 )

      5.80302 (    0.00000 )     6.00298 (    0.00000 )    12.32830 (    0.00000 )
     89.99485 (    0.00000 )    89.97901 (    0.00000 )    89.99110 (    0.00000 )
  V =       429.46


CELL:     5.80302      6.00298     12.32830    89.99485     89.97901     89.99110 

MACHINE INFORMATION 
- GONIOMETER OXFORD DIFFRACTION KM4 XCALIBUR 
ALPHA (DEG)   90.00000 BETA (DEG)    0.00000
WAVELENGTH (ANG): A1    0.24810 A2    0.24810  B1    0.24810
POLARISATION FACTOR    0.00000
X-RAY BEAM ORIENTATION (DEG): X2    0.00000 X3    0.00000
BEAM PATH ABSORPTIONCOEFFICIENTS (MM-1): AIR    0.00000 BE    0.00000 BE THICKNESS (MM):    0.00000 
SOFTWARE ZEROCORRECTION (DEG): OMEGA    0.00000 THETA    0.00000 KAPPA    0.00000 PHI    0.00000
MACHINE OFFSETS (STEPS): OMEGA          0 THETA          0 KAPPA          0 PHI          0
CCD DETECTOR KM4CCD/SAPPHIRE 
CHIP: n/a n/a (1044x1044) n/a 
TAPER:  (,),
    ZOOM 1.000000 PIXELSIZE IN 1X1 BINNING (MM)  0.17200
   - GAIN 1.00 (double-correlated-divide-by-2 gain)SETUP PATH: NONE
GEOMETRIC CORRECTION FILE : NONE 
FLAT FIELD CORRECTION FILE: NONE 
DETECTOR ROTATION (DEG): X1    0.00000 X2    0.00000 X3    0.00000
DETECTOR DISTANCE (MM):  130.00000, DETECTOR ZERO (PIX, 1X1 BINNING): X  527.99107 Y  510.62431
DETECTOR BINNING (PIX): X:   1 Y:   1
Outlier rejection type: X-rayRejection parameter rrp file setting (X-ray): KKM   0.0000 Blessing   6.0000Machine error rrp file setting:   0.0000

RUN    TYPE OF SCAN  START(DEG)   END(DEG)    # FRAMES    EXP(SEC)   OMEGA(DEG)  THETA(DEG)  KAPPA(DEG)   PHI(DEG) 
Run 1 Omega scan: (0.000 - 180.000,1800 frames, 1.000 sec, 0.100 deg) at th=-0.993, ka=0.000,ph=0.000 (rot geo dd=130.000)
  1       OMEGA         0.00000   180.00000        1800      1.00000    n/a        -0.99312     0.00000     0.00000  
Run 2 Omega scan: (0.000 - 180.000,1800 frames, 1.000 sec, 0.100 deg) at th=-0.993, ka=20.000,ph=0.000 (rot geo dd=130.000)
  2       OMEGA         0.00000   180.00000        1800      1.00000    n/a        -0.99312    20.00000     0.00000  
Run 3 Omega scan: (0.000 - 180.000,1800 frames, 1.000 sec, 0.100 deg) at th=-0.993, ka=40.000,ph=0.000 (rot geo dd=130.000)
  3       OMEGA         0.00000   180.00000        1800      1.00000    n/a        -0.99312    40.00000     0.00000  
Run 4 Omega scan: (0.000 - 180.000,1800 frames, 1.000 sec, 0.100 deg) at th=20.000, ka=0.000,ph=0.000 (rot geo dd=130.000)
  4       OMEGA         0.00000   180.00000        1800      1.00000    n/a        20.00000     0.00000     0.00000  
Run 5 Omega scan: (0.000 - 180.000,1800 frames, 1.000 sec, 0.100 deg) at th=20.000, ka=20.000,ph=0.000 (rot geo dd=130.000)
  5       OMEGA         0.00000   180.00000        1800      1.00000    n/a        20.00000    20.00000     0.00000  
Run 6 Omega scan: (0.000 - 180.000,1800 frames, 1.000 sec, 0.100 deg) at th=20.000, ka=40.000,ph=0.000 (rot geo dd=130.000)
  6       OMEGA         0.00000   180.00000        1800      1.00000    n/a        20.00000    40.00000     0.00000  
1 observations rejected with intensity <-3.0*sigma
PROFFIT INFO: signal sum: min=-649.0000 max=5588743.0000
PROFFIT INFO: signal sum lp corr: min=-3631.2519 max=2829164.0337
PROFFIT INFO: background sum: min=93.0000 max=13006.0000
PROFFIT INFO: background sum sig2: min=0.0000 max=2044.0000
PROFFIT INFO: num of signal pixels: min=23 max=1844
PROFFIT INFO: Inet: min=-3102.6228 max=3394997.0000
PROFFIT INFO: sig(Inet): min=13.2969 max=2971.5320
PROFFIT INFO: Inet/sig(Inet): min=-1.42 max=2243.08
 
I/Sigma    <   0       1       2       3       4       8      16      32      64     128     max
N(Refl)     7722   65434   76434   82546   86402   95481  102792  108593  112376  115238  117354
Percent      6.6    55.8    65.1    70.3    73.6    81.4    87.6    92.5    95.8    98.2   100.0 
 
Overlap statistics (higher percentage means higher overlapping)
Percent    frequency    relative
  0- 10       117351    100.00 (completely separated)
 10- 20            2      0.00
 20- 30            2      0.00
 30- 40            0      0.00
 40- 50            0      0.00
 50- 60            0      0.00
 60- 70            0      0.00
 70- 80            0      0.00
 80- 90            0      0.00
 90-100            0      0.00 (completely overlapped)
Overall       117355    100.00%
Overall                   0.00% overlapped pixels
 
All reflections intensity statistics
 
                                             mean            mean          %
       intensity               #              F2           F2/sig(F2)  >3*F2/sig(F2)
------------------------------------------------------------------------------------
   3394997-     14888         11735         75385.93          89.55     100.00
     14880-      5605         11735          9091.77          13.09      99.99
      5604-      2748         11735          3972.58           4.94      79.74
      2748-      1446         11735          2019.18           2.16      15.85
      1446-       821         11735          1094.90           1.04       0.80
       821-       492         11735           638.40           0.55       0.20
       491-       307         11735           392.19           0.29       0.02
       307-       177         11735           239.12           0.17       0.02
       177-        53         11735           115.89           0.09       0.00
        53-     -3103         11739           -59.56          -0.04       0.00
------------------------------------------------------------------------------------
   3394997-     -3103        117354          9288.72          11.19      29.66
 
 
All reflections resolution statistics
 
                                             mean            mean          %
       resolution              #              F2           F2/sig(F2)  >3*F2/sig(F2)
------------------------------------------------------------------------------------
      6.17-      0.92         11735         68758.04          82.78       93.60
      0.92-      0.72         11735         10906.36          15.17       82.37
      0.72-      0.62         11735          5720.34           7.06       60.47
      0.62-      0.55         11735          3048.84           3.27       37.44
      0.56-      0.51         11735          1802.24           1.66       16.59
      0.51-      0.48         11735          1015.19           0.82        4.38
      0.48-      0.45         11735           710.26           0.53        1.64
      0.45-      0.43         11735           462.38           0.30        0.13
      0.43-      0.41         11735           268.42           0.16        0.00
      0.41-      0.39         11739           198.24           0.11        0.00
------------------------------------------------------------------------------------
      6.17-      0.39        117354          9288.72          11.19       29.66
 
SCALE3 ABSPACK - A Rigaku Oxford Diffraction program (1.0.11,gui:1.0.7)
(C) 2005-2023 Rigaku Oxford Diffraction
Output file (*.dat):C:\Users\sms\Desktop\20230212\L-alanine_200K\ESPERANTO\50KeV_L-alanine_12_0_absscale.dat
Started at Tue Jun 20 10:57:46 2023
Sorting 117354 observations
117354 observations in 6 runs
Run #  start #  end #  total #
    1       3    1796    1794
    2       3    1796    3588
    3       3    1795    5381
    4       2    1796    7176
    5       3    1797    8971
    6       2    1796   10766
Total number of frames 10766
Glued frame scales: 4 frame = 1 scale
117354 observations in 6 runs
Run #  start #  end #  total #
    1       0     449     450
    2       0     449     900
    3       0     448    1349
    4       0     449    1799
    5       0     449    2249
    6       0     449    2699
Total number of frames 2699
23552 observations >     7.00 F2/sig(F2)
23552 observations in 6 runs
Run #  start #  end #  total #
    1       0     449     450
    2       0     448     899
    3       0     448    1348
    4       0     449    1798
    5       0     449    2248
    6       1     449    2697
Total number of frames 2697
Removing 'redundancy=1' reflections
Average redundancy: 25.3 (Out of 23552 removed 29 = 23523, unique = 929)
SCALE3 ABSPACK SYMMETRY INFORMATION
Using point Laue symmetry!
Flags: friedel mate:0; friedel mate on for non-centro:1
Laue group (Hermann Mauguin): 2/m2/m2/m
 
23523 observations in 6 runs
Run #  start #  end #  total #
    1       0     449     450
    2       0     448     899
    3       0     448    1348
    4       0     449    1798
    5       0     449    2248
    6       1     449    2697
Total number of frames 2697
929 unique data precomputed (should be 929)
929 unique data with 23523 observations
Combined refinement in use
Rint:    0.08357
Frame scaling turned off
SCALE3 ERROR: No parameters to be refined!
Can't fit requested scale/empirical absorption model (pTmpToScale3AbspackHKL)

******************************************************************************
*                 E R R O R   M O D E L   C A L C U L A T I O N              *
******************************************************************************

Input file: C:\Users\sms\Desktop\20230212\L-alanine_200K\ESPERANTO\50KeV_L-alanine_12_0.tmp
Laue: 4, Friedel: 0
Min/max for: run:1/6 frame:3/1798
117354 reflections read from tmp file
5216 reflections are rejected (5209 as outliers, 7 as groups of 1 refl)

Redundancy:             1      2      3      4      5      6      7      8      9     10+
Number of groups:       0     20     32     54     65     87    109    152    179   6905

Initial Chi^2=   0.52184
Cycle 1, Chi^2=   0.97535
Current error model SIG(F2)^2 =   0.46*(I_RAW + I_BACK)+(0.08223*<F2>)^2
Cycle 2, Chi^2=   0.99683
Current error model SIG(F2)^2 =   0.44*(I_RAW + I_BACK)+(0.08460*<F2>)^2
Cycle 3, Chi^2=   0.99897
Current error model SIG(F2)^2 =   0.43*(I_RAW + I_BACK)+(0.08562*<F2>)^2
Cycle 4, Chi^2=   0.99960
Current error model SIG(F2)^2 =   0.43*(I_RAW + I_BACK)+(0.08597*<F2>)^2
Cycle 5, Chi^2=   0.99983
Current error model SIG(F2)^2 =   0.43*(I_RAW + I_BACK)+(0.08608*<F2>)^2
Final Chi^2=   0.99983
Final error model SIG(F2)^2 =   0.43*(I_RAW + I_BACK)+(0.08608*<F2>)^2
*************************************************
All reflections intensity statistics
 
                                             mean            mean          %
       intensity               #              F2           F2/sig(F2)  >3*F2/sig(F2)
------------------------------------------------------------------------------------
   3394997-     14888         11735         75385.93          11.97     100.00
     14880-      5605         11735          9091.77          11.42      99.99
      5604-      2748         11735          3972.58          10.34      99.98
      2748-      1446         11735          2019.18           8.42     100.00
      1446-       821         11735          1094.90           5.90      99.94
       821-       492         11735           638.40           3.73      73.71
       491-       307         11735           392.19           2.30      11.72
       307-       177         11735           239.12           1.41       1.13
       177-        53         11735           115.89           0.71       0.32
        53-     -3103         11739           -59.56          -0.32       0.01
------------------------------------------------------------------------------------
   3394997-     -3103        117354          9288.72           5.59      58.68
 
 
All reflections resolution statistics
 
                                             mean            mean          %
       resolution              #              F2           F2/sig(F2)  >3*F2/sig(F2)
------------------------------------------------------------------------------------
      6.17-      0.92         11735         68758.04          11.13       97.63
      0.92-      0.72         11735         10906.36          10.33       95.06
      0.72-      0.62         11735          5720.34           9.16       93.83
      0.62-      0.55         11735          3048.84           7.76       87.00
      0.56-      0.51         11735          1802.24           5.86       72.92
      0.51-      0.48         11735          1015.19           4.11       54.65
      0.48-      0.45         11735           710.26           3.08       41.37
      0.45-      0.43         11735           462.38           2.18       26.43
      0.43-      0.41         11735           268.42           1.34       12.38
      0.41-      0.39         11739           198.24           0.96        5.54
------------------------------------------------------------------------------------
      6.17-      0.39        117354          9288.72           5.59       58.68
 
 
All reflections cumulative resolution statistics
 
                                             mean            mean          %
       resolution              #              F2           F2/sig(F2)  >3*F2/sig(F2)
------------------------------------------------------------------------------------
      6.17-      0.92         11735         68758.04          11.13       97.63
      6.17-      0.72         23470         39832.20          10.73       96.34
      6.17-      0.62         35205         28461.58          10.20       95.51
      6.17-      0.55         46940         22108.39           9.59       93.38
      6.17-      0.51         58675         18047.16           8.85       89.29
      6.17-      0.48         70410         15208.50           8.06       83.51
      6.17-      0.45         82145         13137.32           7.35       77.49
      6.17-      0.43         93880         11552.96           6.70       71.11
      6.17-      0.41        105615         10299.12           6.10       64.59
      6.17-      0.39        117354          9288.72           5.59       58.68
------------------------------------------------------------------------------------
      6.17-      0.39        117354          9288.72           5.59       58.68
 
Scale applied to data: s=0.294551 (maximum obs:3394997.000,used system gain:1.0)!

Without outlier rejection...
Rint      0.083; Rsigma      0.096:  data 117354  -> merged 7614
With outlier rejection (X-ray)...
Rint      0.081; Rsigma      0.096:  data 117018  -> merged 7614
With outlier rejection (X-ray)...
Rejected total: 336, method kkm 230, method Blessing 106

Completeness
direct cell (a, b, c) = (5.802, 6.004, 12.333), (alpha, beta, gamma) = (90.000, 90.000, 90.000)
wavelength: 0.248100
dmin, dmax value (Ang): 0.390114, 6.166622


Completeness
direct cell (a, b, c) = (5.802, 6.004, 12.333), (alpha, beta, gamma) = (90.000, 90.000, 90.000)
wavelength: 0.248100
dmin, dmax value (Ang): 0.390114, 6.166622

		******************************************************************
		* GRAL PLUGIN          	 started at Tue Jun 20 10:57:50 2023     *
		*          version 2.4. 1                                        *
		******************************************************************


		42.90a 64-bit (release 14-04-2023),compiled Apr 14 2023,16:58:14


Original cell in Angstroms and degrees: 

   5.802852   6.003617  12.331435  90.0028  89.9875  89.9840 

  117018 Reflections read from file 50KeV_L-alanine_12_0.hkl

   93937 Reflections used for space-group determination (up to diffraction limit of 0.43A); mean (I/sigma) =    6.68


Lattice exceptions:  P      A      B      C      I      F     Obv    Rev    All
          


N (total) =           0  47024  46991  46999  46934  70507  62732  62651  93937


N (int>3sigma) =      0  33023  34114  32943  33142  50040  44580  44515  66627


Mean intensity =    0.0   34.6   24.7   34.9   36.1   31.4   34.4   34.5   34.0


Mean int/sigma =    0.0    6.7    6.9    6.6    6.6    6.7    6.7    6.7    6.7

Lattice type: P chosen          Volume:       429.60

-------------------------------------------------------------------------------

DETERMINATION OF REDUCED (NIGGLI) CELL

Transformation from original cell (HKLF-matrix):
    1.0000  0.0000  0.0000    0.0000 -1.0000  0.0000    0.0000  0.0000 -1.0000

Unitcell:       5.803    6.004   12.331   90.00   90.01   90.02 

Niggli form:     a.a =    33.673      b.b =    36.043      c.c =   152.064
                 b.c =    -0.004      a.c =    -0.016      a.b =    -0.010 

-------------------------------------------------------------------------------

SEARCH FOR HIGHER METRIC SYMMETRY

------------------------------------------------------------------------------
Option: [32]  err=   0.019  ORTHORHOMBIC P-lattice R(int) = 0.079 [ 90711] Vol =    429.6
Cell:    5.803   6.004  12.331   90.00   90.01   90.02    Volume:       429.60
Matrix: 1.0000  0.0000  0.0000  0.0000 -1.0000  0.0000  0.0000  0.0000 -1.0000
------------------------------------------------------------------------------
Option: [33]  err=   0.010    MONOCLINIC P-lattice R(int) = 0.077 [ 87963] Vol =    429.6
Cell:    5.803   6.004  12.331   90.00   90.01   90.02    Volume:       429.60
Matrix: 1.0000  0.0000  0.0000  0.0000 -1.0000  0.0000  0.0000  0.0000 -1.0000
------------------------------------------------------------------------------
Option: [34]  err=   0.016    MONOCLINIC P-lattice R(int) = 0.078 [ 88113] Vol =    429.6
Cell:    5.803  12.331   6.004   90.00   90.02   90.01    Volume:       429.60
Matrix:-1.0000  0.0000  0.0000  0.0000  0.0000  1.0000  0.0000  1.0000  0.0000
------------------------------------------------------------------------------
Option: [35]  err=   0.018    MONOCLINIC P-lattice R(int) = 0.078 [ 87956] Vol =    429.6
Cell:    6.004   5.803  12.331   90.01   90.00   90.02    Volume:       429.60
Matrix: 0.0000  1.0000  0.0000 -1.0000  0.0000  0.0000  0.0000  0.0000  1.0000
------------------------------------------------------------------------------
Option: [44]  err=   0.000     TRICLINIC P-lattice R(int) = 0.075 [ 82611] Vol =    429.6
Cell:    5.803   6.004  12.331   90.00   90.01   90.02    Volume:       429.60
Matrix: 1.0000  0.0000  0.0000  0.0000 -1.0000  0.0000  0.0000  0.0000 -1.0000

Option [32] selected

-------------------------------------------------------------------------------

SPACE GROUP DETERMINATION


Lattice exceptions:  P      A      B      C      I      F     Obv    Rev    All
          


N (total) =           0  47024  46991  46999  46934  70507  62630  62618  93937


N (int>3sigma) =      0  33023  34114  32943  33142  50040  44399  44411  66627


Mean intensity =    0.0   34.6   24.7   34.9   36.1   31.4   33.9   34.3   34.0


Mean int/sigma =    0.0    6.7    6.9    6.6    6.6    6.7    6.7    6.7    6.7


Crystal system ORTHORHOMBIC and Lattice type P selected

Mean |E*E-1| = 0.759 [expected .968 centrosym and .736 non-centrosym]

 Systematic absence exceptions:
        21--   b--   c--   n--  -21-   -a-   -c-   -n-  --21   --a   --b   --n


 N        59  2576  2533  2553    59  2634  2613  2635   109  1280  1302  1304
 N I>3s    1  1653  1612  1573     0  1930  1894  1856     0   931   835   838
 <I>     0.1 110.4  40.0 110.3   0.0  71.8  57.4  58.8   0.0  38.9 129.5 114.3
 <I/s>   0.4   6.3   6.2   6.0   0.1   7.4   7.4   7.1   0.1   7.0   6.1   6.1


  Space Group           No.   C/A   En.   O.A.  Pie.  Pyr.   CCDC    ICSD    R(int)   N(eq)

  P2(1)2(1)2(1) (abc )    19     A     Y     Y     Y     N    20117     573    0.079    88047

 P2(1)2(1)2(1)		 222		 Orthorhombic

  (1)  x, y, z                            (2) -x+1/2,-y, z+1/2 
  (3) -x, y+1/2,-z+1/2                    (4)  x+1/2,-y+1/2,-z 
   
Chemical formula: C3 H7 N O2; Z=4.0 (Not implemented wavelength type, re-run Gral gui)
   
EXPORTING .INS FILE

TITL 50KeV_L-alanine_12_0 in P2(1)2(1)2(1) 
REM P2(1)2(1)2(1) (#19 in standard setting)
CELL 0.24810   5.802852   6.003617  12.331435  90.0028  90.0125  90.0160
ZERR    4.00   0.000118   0.000102   0.000207   0.0014   0.0015   0.0015
LATT -1
SYMM -x+1/2,-y, z+1/2 
SYMM -x, y+1/2,-z+1/2 
SYMM  x+1/2,-y+1/2,-z 
SFAC C H N O
UNIT 12.00 28.00 4.00 8.00
TREF
HKLF 4
END

Due to the lattice reduction and/or space group transformation(s) a new hkl and p4p file will be output!
The orignal files are backed up as *.p4pgral and *.hklgral!
Back-up copy of original file: C:\Users\sms\Desktop\20230212\L-alanine_200K\ESPERANTO\50KeV_L-alanine_12_0.p4pgral!
Back-up copy of original file: C:\Users\sms\Desktop\20230212\L-alanine_200K\ESPERANTO\50KeV_L-alanine_12_0.hklgral!

 
Note: The Rint, Rsigma and RsigmaB values are computed for redundant data only!
	Mean F2 and F2/sig(F2) are given for all measured values!
Note: The RsigmaA values are computed for all measured values!

Help: For more information about computations of rint and rsigma please look into Crysalis help: 
 file:__#HELP_DTheoryAlgorithm_DataReductionOutput.html
 

Statistics vs intensity - point group symmetry: P222
                       #        #        #      average    mean      mean        
          intensity measured   kept    unique  redundancy   F2     F2/sig(F2)   Rint   Rsigma
---------------------------------------------------------------------------------------------
   2990359-    11326    14535    14472      761   19.0     63499.59    11.82    0.074    0.090
     11296-     4293    13357    13301      761   17.5      6940.99    11.10    0.074    0.092
      4291-     2025    12532    12480      761   16.4      2995.55     9.68    0.087    0.108
      2024-     1095    11979    11917      761   15.7      1514.29     7.30    0.116    0.144
      1094-      638    11497    11454      761   15.1       846.00     4.86    0.167    0.210
       638-      378    11098    11079      761   14.6       492.88     2.89    0.262    0.330
       377-      232    10912    10902      761   14.3       300.39     1.79    0.398    0.510
       232-      147    10752    10739      761   14.1       186.20     1.07    0.588    0.803
       147-       83    10484    10481      761   13.8       114.35     0.65    0.771    1.292
        83-     -370    10208    10193      765   13.3        40.35     0.23    0.938    3.255
-------------------------------------------------------------------------------------------
   2990359-     -370   117354   117018     7614   15.4      9304.15     5.59    0.081    0.101
 

Statistics vs resolution - point group symmetry: P222
resolu-      #        #        #               average    mean      mean          
tion(A)   measured   kept    unique           redundancy   F2     F2/sig(F2)   Rint   Rsigma   RsigmaA
------------------------------------------------------------------------------------------------------
 inf-0.84    14851    14817      762            19.4     57582.23    11.15    0.074    0.090     0.086
0.84-0.67    13809    13746      761            18.1      8514.87     9.88    0.075    0.094     0.090
0.67-0.58    12417    12344      761            16.2      4062.89     8.42    0.081    0.100     0.099
0.58-0.53    12179    12135      761            15.9      2377.04     6.81    0.098    0.122     0.119
0.53-0.49    11545    11500      761            15.1      1304.51     4.92    0.129    0.165     0.167
0.49-0.46    12128    12101      761            15.9       853.71     3.49    0.176    0.218     0.232
0.46-0.44    11923    11901      761            15.6       546.92     2.58    0.244    0.304     0.344
0.44-0.42    10916    10907      761            14.3       356.57     1.71    0.345    0.448     0.505
0.42-0.40     9578     9570      761            12.6       241.01     1.19    0.471    0.629     0.724
0.40-0.39     8008     7997      764            10.5       184.75     0.89    0.561    0.799     0.891
------------------------------------------------------------------------------------------------------
 inf-0.39   117354   117018     7614            15.4      9304.15     5.59    0.081    0.101     0.096
 inf-0.80    17357    17316      897            19.3     50880.35    10.99    0.074    0.090     0.086
 

Statistics vs resolution (taking redundancy into account) - point group symmetry: P222
resolu-      #        #        #       %       average    mean      mean          
tion(A)    kept     theory   unique complete  redundancy   F2     F2/sig(F2)   Rint  RsigmaB
--------------------------------------------------------------------------------------------
 inf-0.84    14817      763      762   99.9     19.4     57582.23    49.73    0.074    0.020
0.84-0.67    13746      761      761  100.0     18.1      8514.87    42.40    0.075    0.021
0.67-0.58    12344      761      761  100.0     16.2      4062.89    34.24    0.081    0.025
0.58-0.53    12135      761      761  100.0     15.9      2377.04    27.39    0.098    0.030
0.53-0.49    11500      761      761  100.0     15.1      1304.51    19.27    0.129    0.045
0.49-0.46    12101      761      761  100.0     15.9       853.71    13.75    0.176    0.059
0.46-0.44    11901      761      761  100.0     15.6       546.92    10.02    0.244    0.089
0.44-0.42    10907      761      761  100.0     14.3       356.57     6.36    0.345    0.142
0.42-0.40     9570      761      761  100.0     12.6       241.01     4.16    0.471    0.229
0.40-0.39     7997      765      764   99.9     10.5       184.75     2.89    0.561    0.334
--------------------------------------------------------------------------------------------
 inf-0.39   117018     7616     7614  100.0     15.4      9304.15    23.19    0.081    0.024
 inf-0.80    17316      898      897   99.9     19.3     50880.35    48.85    0.074    0.020
 

Statistics vs resolution (taking redundancy into account) - Laue group (anomalous pairs merged): Pmmm
resolu-      #        #        #       %       average    mean      mean          
tion(A)    kept     theory   unique complete  redundancy   F2     F2/sig(F2)   Rint  RsigmaB
--------------------------------------------------------------------------------------------
 inf-0.88    13163      428      427   99.8     30.8     63075.67    64.83    0.075    0.019
0.88-0.69    13481      427      427  100.0     31.6      9396.79    58.28    0.076    0.017
0.69-0.59    12417      427      427  100.0     29.1      4684.31    48.12    0.080    0.019
0.59-0.54    12084      427      427  100.0     28.3      2586.02    39.12    0.096    0.022
0.54-0.50    11720      427      427  100.0     27.4      1375.30    27.61    0.126    0.033
0.50-0.47    12298      427      427  100.0     28.8       914.66    19.76    0.170    0.042
0.47-0.44    12203      427      427  100.0     28.6       568.79    14.24    0.240    0.065
0.44-0.42    11385      427      427  100.0     26.7       357.12     8.76    0.349    0.106
0.42-0.40     9955      427      427  100.0     23.3       248.41     5.88    0.469    0.166
0.40-0.39     8312      430      429   99.8     19.4       186.35     4.00    0.567    0.250
--------------------------------------------------------------------------------------------
 inf-0.39   117018     4274     4272  100.0     27.4      9304.15    31.12    0.081    0.020
 inf-0.80    17316      561      560   99.8     30.9     50880.35    63.72    0.075    0.019
 * * * CRYSALIS DATA REDUCTION (42.90a 64-bit (release 14-04-2023)) * * *


COMMAND LINE: dc rrp tab

TIME OF DATA REDUCTION FINALISING: Tue Jun 20 10:57:53 2023
CRYSTAL INFORMATION  

   UB - MATRIX:
      -0.000141   -0.027568   -0.014992   (  0.000000    0.000000    0.000000 )
       0.005731   -0.030527    0.013296   (  0.000000    0.000000    0.000000 )
      -0.042367   -0.004031    0.001856   (  0.000000    0.000000    0.000000 )

      5.80302 (    0.00000 )     6.00298 (    0.00000 )    12.32830 (    0.00000 )
     89.99485 (    0.00000 )    89.97901 (    0.00000 )    89.99110 (    0.00000 )
  V =       429.46


CELL:     5.80302      6.00298     12.32830    89.99485     89.97901     89.99110 

MACHINE INFORMATION 
- GONIOMETER OXFORD DIFFRACTION KM4 XCALIBUR 
ALPHA (DEG)   90.00000 BETA (DEG)    0.00000
WAVELENGTH (ANG): A1    0.24810 A2    0.24810  B1    0.24810
POLARISATION FACTOR    0.00000
X-RAY BEAM ORIENTATION (DEG): X2    0.00000 X3    0.00000
BEAM PATH ABSORPTIONCOEFFICIENTS (MM-1): AIR    0.00000 BE    0.00000 BE THICKNESS (MM):    0.00000 
SOFTWARE ZEROCORRECTION (DEG): OMEGA    0.00000 THETA    0.00000 KAPPA    0.00000 PHI    0.00000
MACHINE OFFSETS (STEPS): OMEGA          0 THETA          0 KAPPA          0 PHI          0
CCD DETECTOR KM4CCD/SAPPHIRE 
CHIP: n/a n/a (1044x1044) n/a 
TAPER:  (,),
    ZOOM 1.000000 PIXELSIZE IN 1X1 BINNING (MM)  0.17200
   - GAIN 1.00 (double-correlated-divide-by-2 gain)SETUP PATH: NONE
GEOMETRIC CORRECTION FILE : NONE 
FLAT FIELD CORRECTION FILE: NONE 
DETECTOR ROTATION (DEG): X1    0.00000 X2    0.00000 X3    0.00000
DETECTOR DISTANCE (MM):  130.00000, DETECTOR ZERO (PIX, 1X1 BINNING): X  527.99107 Y  510.62431
DETECTOR BINNING (PIX): X:   1 Y:   1
Outlier rejection type: X-rayRejection parameter rrp file setting (X-ray): KKM   0.0000 Blessing   6.0000Machine error rrp file setting:   0.0000

RUN    TYPE OF SCAN  START(DEG)   END(DEG)    # FRAMES    EXP(SEC)   OMEGA(DEG)  THETA(DEG)  KAPPA(DEG)   PHI(DEG) 
Run 1 Omega scan: (0.000 - 180.000,1800 frames, 1.000 sec, 0.100 deg) at th=-0.993, ka=0.000,ph=0.000 (rot geo dd=130.000)
  1       OMEGA         0.00000   180.00000        1800      1.00000    n/a        -0.99312     0.00000     0.00000  
Run 2 Omega scan: (0.000 - 180.000,1800 frames, 1.000 sec, 0.100 deg) at th=-0.993, ka=20.000,ph=0.000 (rot geo dd=130.000)
  2       OMEGA         0.00000   180.00000        1800      1.00000    n/a        -0.99312    20.00000     0.00000  
Run 3 Omega scan: (0.000 - 180.000,1800 frames, 1.000 sec, 0.100 deg) at th=-0.993, ka=40.000,ph=0.000 (rot geo dd=130.000)
  3       OMEGA         0.00000   180.00000        1800      1.00000    n/a        -0.99312    40.00000     0.00000  
Run 4 Omega scan: (0.000 - 180.000,1800 frames, 1.000 sec, 0.100 deg) at th=20.000, ka=0.000,ph=0.000 (rot geo dd=130.000)
  4       OMEGA         0.00000   180.00000        1800      1.00000    n/a        20.00000     0.00000     0.00000  
Run 5 Omega scan: (0.000 - 180.000,1800 frames, 1.000 sec, 0.100 deg) at th=20.000, ka=20.000,ph=0.000 (rot geo dd=130.000)
  5       OMEGA         0.00000   180.00000        1800      1.00000    n/a        20.00000    20.00000     0.00000  
Run 6 Omega scan: (0.000 - 180.000,1800 frames, 1.000 sec, 0.100 deg) at th=20.000, ka=40.000,ph=0.000 (rot geo dd=130.000)
  6       OMEGA         0.00000   180.00000        1800      1.00000    n/a        20.00000    40.00000     0.00000  
1 observations rejected with intensity <-3.0*sigma
PROFFIT INFO: signal sum: min=-649.0000 max=5588743.0000
PROFFIT INFO: signal sum lp corr: min=-3631.2519 max=2829164.0337
PROFFIT INFO: background sum: min=93.0000 max=13006.0000
PROFFIT INFO: background sum sig2: min=0.0000 max=2044.0000
PROFFIT INFO: num of signal pixels: min=23 max=1844
PROFFIT INFO: Inet: min=-3102.6228 max=3394997.0000
PROFFIT INFO: sig(Inet): min=13.2969 max=2971.5320
PROFFIT INFO: Inet/sig(Inet): min=-1.42 max=2243.08
 
I/Sigma    <   0       1       2       3       4       8      16      32      64     128     max
N(Refl)    15444  130868  152868  165092  172804  190962  205584  217186  224752  230476  234708
Percent      6.6    55.8    65.1    70.3    73.6    81.4    87.6    92.5    95.8    98.2   100.0 
 
Overlap statistics (higher percentage means higher overlapping)
Percent    frequency    relative
  0- 10       117351    100.00 (completely separated)
 10- 20            2      0.00
 20- 30            2      0.00
 30- 40            0      0.00
 40- 50            0      0.00
 50- 60            0      0.00
 60- 70            0      0.00
 70- 80            0      0.00
 80- 90            0      0.00
 90-100            0      0.00 (completely overlapped)
Overall       117355    100.00%
Overall                   0.00% overlapped pixels
 
All reflections intensity statistics
 
                                             mean            mean          %
       intensity               #              F2           F2/sig(F2)  >3*F2/sig(F2)
------------------------------------------------------------------------------------
   3394997-     14888         11735         75385.93          89.55     100.00
     14880-      5605         11735          9091.77          13.09      99.99
      5604-      2748         11735          3972.58           4.94      79.74
      2748-      1446         11735          2019.18           2.16      15.85
      1446-       821         11735          1094.90           1.04       0.80
       821-       492         11735           638.40           0.55       0.20
       491-       307         11735           392.19           0.29       0.02
       307-       177         11735           239.12           0.17       0.02
       177-        53         11735           115.89           0.09       0.00
        53-     -3103         11739           -59.56          -0.04       0.00
------------------------------------------------------------------------------------
   3394997-     -3103        117354          9288.72          11.19      29.66
 
 
All reflections resolution statistics
 
                                             mean            mean          %
       resolution              #              F2           F2/sig(F2)  >3*F2/sig(F2)
------------------------------------------------------------------------------------
      6.17-      0.92         11735         68758.97          82.78       93.60
      0.92-      0.72         11735         10905.44          15.17       82.37
      0.72-      0.62         11735          5720.34           7.06       60.47
      0.62-      0.55         11735          3048.84           3.27       37.44
      0.56-      0.51         11735          1802.24           1.66       16.59
      0.51-      0.48         11735          1015.19           0.82        4.38
      0.48-      0.45         11735           710.26           0.53        1.64
      0.45-      0.43         11735           462.31           0.30        0.13
      0.43-      0.41         11735           268.49           0.16        0.00
      0.41-      0.39         11739           198.24           0.11        0.00
------------------------------------------------------------------------------------
      6.17-      0.39        117354          9288.72          11.19       29.66
 
SCALE3 ABSPACK - A Rigaku Oxford Diffraction program (1.0.11,gui:1.0.7)
(C) 2005-2023 Rigaku Oxford Diffraction
Output file (*.dat):C:\Users\sms\Desktop\20230212\L-alanine_200K\ESPERANTO\50KeV_L-alanine_12_0_absscale.dat
Started at Tue Jun 20 10:57:54 2023
Sorting 117354 observations
117354 observations in 6 runs
Run #  start #  end #  total #
    1       3    1796    1794
    2       3    1796    3588
    3       3    1795    5381
    4       2    1796    7176
    5       3    1797    8971
    6       2    1796   10766
Total number of frames 10766
Glued frame scales: 4 frame = 1 scale
117354 observations in 6 runs
Run #  start #  end #  total #
    1       0     449     450
    2       0     449     900
    3       0     448    1349
    4       0     449    1799
    5       0     449    2249
    6       0     449    2699
Total number of frames 2699
23552 observations >     7.00 F2/sig(F2)
23552 observations in 6 runs
Run #  start #  end #  total #
    1       0     449     450
    2       0     448     899
    3       0     448    1348
    4       0     449    1798
    5       0     449    2248
    6       1     449    2697
Total number of frames 2697
Removing 'redundancy=1' reflections
Average redundancy: 25.3 (Out of 23552 removed 29 = 23523, unique = 929)
SCALE3 ABSPACK SYMMETRY INFORMATION
Using point Laue symmetry!
Flags: friedel mate:0; friedel mate on for non-centro:1
Laue group (Hermann Mauguin): 2/m2/m2/m
 
23523 observations in 6 runs
Run #  start #  end #  total #
    1       0     449     450
    2       0     448     899
    3       0     448    1348
    4       0     449    1798
    5       0     449    2248
    6       1     449    2697
Total number of frames 2697
929 unique data precomputed (should be 929)
929 unique data with 23523 observations
Combined refinement in use
Rint:    0.08357
Frame scaling turned off
SCALE3 ERROR: No parameters to be refined!
Can't fit requested scale/empirical absorption model (pTmpToScale3AbspackHKL)

******************************************************************************
*                 E R R O R   M O D E L   C A L C U L A T I O N              *
******************************************************************************

Input file: C:\Users\sms\Desktop\20230212\L-alanine_200K\ESPERANTO\50KeV_L-alanine_12_0.tmp
Laue: 4, Friedel: 0
Min/max for: run:1/6 frame:3/1798
117354 reflections read from tmp file
5216 reflections are rejected (5209 as outliers, 7 as groups of 1 refl)

Redundancy:             1      2      3      4      5      6      7      8      9     10+
Number of groups:       0     20     32     54     65     87    109    152    179   6905

Initial Chi^2=   0.52184
Cycle 1, Chi^2=   0.97535
Current error model SIG(F2)^2 =   0.46*(I_RAW + I_BACK)+(0.08223*<F2>)^2
Cycle 2, Chi^2=   0.99683
Current error model SIG(F2)^2 =   0.44*(I_RAW + I_BACK)+(0.08460*<F2>)^2
Cycle 3, Chi^2=   0.99897
Current error model SIG(F2)^2 =   0.43*(I_RAW + I_BACK)+(0.08562*<F2>)^2
Cycle 4, Chi^2=   0.99960
Current error model SIG(F2)^2 =   0.43*(I_RAW + I_BACK)+(0.08597*<F2>)^2
Cycle 5, Chi^2=   0.99983
Current error model SIG(F2)^2 =   0.43*(I_RAW + I_BACK)+(0.08608*<F2>)^2
Final Chi^2=   0.99983
Final error model SIG(F2)^2 =   0.43*(I_RAW + I_BACK)+(0.08608*<F2>)^2
*************************************************
All reflections intensity statistics
 
                                             mean            mean          %
       intensity               #              F2           F2/sig(F2)  >3*F2/sig(F2)
------------------------------------------------------------------------------------
   3394997-     14888         11735         75385.93          11.97     100.00
     14880-      5605         11735          9091.77          11.42      99.99
      5604-      2748         11735          3972.58          10.34      99.98
      2748-      1446         11735          2019.18           8.42     100.00
      1446-       821         11735          1094.90           5.90      99.94
       821-       492         11735           638.40           3.73      73.71
       491-       307         11735           392.19           2.30      11.72
       307-       177         11735           239.12           1.41       1.13
       177-        53         11735           115.89           0.71       0.32
        53-     -3103         11739           -59.56          -0.32       0.01
------------------------------------------------------------------------------------
   3394997-     -3103        117354          9288.72           5.59      58.68
 
 
All reflections resolution statistics
 
                                             mean            mean          %
       resolution              #              F2           F2/sig(F2)  >3*F2/sig(F2)
------------------------------------------------------------------------------------
      6.17-      0.92         11735         68758.97          11.13       97.63
      0.92-      0.72         11735         10905.44          10.33       95.06
      0.72-      0.62         11735          5720.34           9.16       93.83
      0.62-      0.55         11735          3048.84           7.76       87.00
      0.56-      0.51         11735          1802.24           5.86       72.92
      0.51-      0.48         11735          1015.19           4.11       54.65
      0.48-      0.45         11735           710.26           3.08       41.37
      0.45-      0.43         11735           462.31           2.18       26.43
      0.43-      0.41         11735           268.49           1.34       12.39
      0.41-      0.39         11739           198.24           0.96        5.54
------------------------------------------------------------------------------------
      6.17-      0.39        117354          9288.72           5.59       58.68
 
 
All reflections cumulative resolution statistics
 
                                             mean            mean          %
       resolution              #              F2           F2/sig(F2)  >3*F2/sig(F2)
------------------------------------------------------------------------------------
      6.17-      0.92         11735         68758.97          11.13       97.63
      6.17-      0.72         23470         39832.20          10.73       96.34
      6.17-      0.62         35205         28461.58          10.20       95.51
      6.17-      0.55         46940         22108.39           9.59       93.38
      6.17-      0.51         58675         18047.16           8.85       89.29
      6.17-      0.48         70410         15208.50           8.06       83.51
      6.17-      0.45         82145         13137.32           7.35       77.49
      6.17-      0.43         93880         11552.95           6.70       71.11
      6.17-      0.41        105615         10299.12           6.10       64.59
      6.17-      0.39        117354          9288.72           5.59       58.68
------------------------------------------------------------------------------------
      6.17-      0.39        117354          9288.72           5.59       58.68
 
Scale applied to data: s=0.294551 (maximum obs:3394997.000,used system gain:1.0)!

Without outlier rejection...
Rint      0.083; Rsigma      0.096:  data 117354  -> merged 7614
With outlier rejection (X-ray)...
Rint      0.081; Rsigma      0.096:  data 117018  -> merged 7614
With outlier rejection (X-ray)...
Rejected total: 336, method kkm 230, method Blessing 106

Completeness
direct cell (a, b, c) = (5.802, 6.003, 12.333), (alpha, beta, gamma) = (90.000, 90.000, 90.000)
wavelength: 0.248100
dmin, dmax value (Ang): 0.390113, 6.166662


Completeness
direct cell (a, b, c) = (5.802, 6.003, 12.333), (alpha, beta, gamma) = (90.000, 90.000, 90.000)
wavelength: 0.248100
dmin, dmax value (Ang): 0.390113, 6.166662

		******************************************************************
		* GRAL PLUGIN          	 started at Tue Jun 20 10:57:50 2023     *
		*          version 2.4. 1                                        *
		******************************************************************


		42.90a 64-bit (release 14-04-2023),compiled Apr 14 2023,16:58:14


Original cell in Angstroms and degrees: 

   5.802852   6.003617  12.331435  90.0028  89.9875  89.9840 

  117018 Reflections read from file 50KeV_L-alanine_12_0.hkl

   93937 Reflections used for space-group determination (up to diffraction limit of 0.43A); mean (I/sigma) =    6.68


Lattice exceptions:  P      A      B      C      I      F     Obv    Rev    All
          


N (total) =           0  47024  46991  46999  46934  70507  62732  62651  93937


N (int>3sigma) =      0  33023  34114  32943  33142  50040  44580  44515  66627


Mean intensity =    0.0   34.6   24.7   34.9   36.1   31.4   34.4   34.5   34.0


Mean int/sigma =    0.0    6.7    6.9    6.6    6.6    6.7    6.7    6.7    6.7

Lattice type: P chosen          Volume:       429.60

-------------------------------------------------------------------------------

DETERMINATION OF REDUCED (NIGGLI) CELL

Transformation from original cell (HKLF-matrix):
    1.0000  0.0000  0.0000    0.0000 -1.0000  0.0000    0.0000  0.0000 -1.0000

Unitcell:       5.803    6.004   12.331   90.00   90.01   90.02 

Niggli form:     a.a =    33.673      b.b =    36.043      c.c =   152.064
                 b.c =    -0.004      a.c =    -0.016      a.b =    -0.010 

-------------------------------------------------------------------------------

SEARCH FOR HIGHER METRIC SYMMETRY

------------------------------------------------------------------------------
Option: [32]  err=   0.019  ORTHORHOMBIC P-lattice R(int) = 0.079 [ 90711] Vol =    429.6
Cell:    5.803   6.004  12.331   90.00   90.01   90.02    Volume:       429.60
Matrix: 1.0000  0.0000  0.0000  0.0000 -1.0000  0.0000  0.0000  0.0000 -1.0000
------------------------------------------------------------------------------
Option: [33]  err=   0.010    MONOCLINIC P-lattice R(int) = 0.077 [ 87963] Vol =    429.6
Cell:    5.803   6.004  12.331   90.00   90.01   90.02    Volume:       429.60
Matrix: 1.0000  0.0000  0.0000  0.0000 -1.0000  0.0000  0.0000  0.0000 -1.0000
------------------------------------------------------------------------------
Option: [34]  err=   0.016    MONOCLINIC P-lattice R(int) = 0.078 [ 88113] Vol =    429.6
Cell:    5.803  12.331   6.004   90.00   90.02   90.01    Volume:       429.60
Matrix:-1.0000  0.0000  0.0000  0.0000  0.0000  1.0000  0.0000  1.0000  0.0000
------------------------------------------------------------------------------
Option: [35]  err=   0.018    MONOCLINIC P-lattice R(int) = 0.078 [ 87956] Vol =    429.6
Cell:    6.004   5.803  12.331   90.01   90.00   90.02    Volume:       429.60
Matrix: 0.0000  1.0000  0.0000 -1.0000  0.0000  0.0000  0.0000  0.0000  1.0000
------------------------------------------------------------------------------
Option: [44]  err=   0.000     TRICLINIC P-lattice R(int) = 0.075 [ 82611] Vol =    429.6
Cell:    5.803   6.004  12.331   90.00   90.01   90.02    Volume:       429.60
Matrix: 1.0000  0.0000  0.0000  0.0000 -1.0000  0.0000  0.0000  0.0000 -1.0000

Option [32] selected

-------------------------------------------------------------------------------

SPACE GROUP DETERMINATION


Lattice exceptions:  P      A      B      C      I      F     Obv    Rev    All
          


N (total) =           0  47024  46991  46999  46934  70507  62630  62618  93937


N (int>3sigma) =      0  33023  34114  32943  33142  50040  44399  44411  66627


Mean intensity =    0.0   34.6   24.7   34.9   36.1   31.4   33.9   34.3   34.0


Mean int/sigma =    0.0    6.7    6.9    6.6    6.6    6.7    6.7    6.7    6.7


Crystal system ORTHORHOMBIC and Lattice type P selected

Mean |E*E-1| = 0.759 [expected .968 centrosym and .736 non-centrosym]

 Systematic absence exceptions:
        21--   b--   c--   n--  -21-   -a-   -c-   -n-  --21   --a   --b   --n


 N        59  2576  2533  2553    59  2634  2613  2635   109  1280  1302  1304
 N I>3s    1  1653  1612  1573     0  1930  1894  1856     0   931   835   838
 <I>     0.1 110.4  40.0 110.3   0.0  71.8  57.4  58.8   0.0  38.9 129.5 114.3
 <I/s>   0.4   6.3   6.2   6.0   0.1   7.4   7.4   7.1   0.1   7.0   6.1   6.1


  Space Group           No.   C/A   En.   O.A.  Pie.  Pyr.   CCDC    ICSD    R(int)   N(eq)

  P2(1)2(1)2(1) (abc )    19     A     Y     Y     Y     N    20117     573    0.079    88047

 P2(1)2(1)2(1)		 222		 Orthorhombic

  (1)  x, y, z                            (2) -x+1/2,-y, z+1/2 
  (3) -x, y+1/2,-z+1/2                    (4)  x+1/2,-y+1/2,-z 
   
Chemical formula: C3 H7 N O2; Z=4.0 (Not implemented wavelength type, re-run Gral gui)
   
EXPORTING .INS FILE

TITL 50KeV_L-alanine_12_0 in P2(1)2(1)2(1) 
REM P2(1)2(1)2(1) (#19 in standard setting)
CELL 0.24810   5.802852   6.003617  12.331435  90.0028  90.0125  90.0160
ZERR    4.00   0.000118   0.000102   0.000207   0.0014   0.0015   0.0015
LATT -1
SYMM -x+1/2,-y, z+1/2 
SYMM -x, y+1/2,-z+1/2 
SYMM  x+1/2,-y+1/2,-z 
SFAC C H N O
UNIT 12.00 28.00 4.00 8.00
TREF
HKLF 4
END

Due to the lattice reduction and/or space group transformation(s) a new hkl and p4p file will be output!
The orignal files are backed up as *.p4pgral and *.hklgral!
Back-up copy of original file: C:\Users\sms\Desktop\20230212\L-alanine_200K\ESPERANTO\50KeV_L-alanine_12_0.p4pgral!
Back-up copy of original file: C:\Users\sms\Desktop\20230212\L-alanine_200K\ESPERANTO\50KeV_L-alanine_12_0.hklgral!

 
Note: The Rint, Rsigma and RsigmaB values are computed for redundant data only!
	Mean F2 and F2/sig(F2) are given for all measured values!
Note: The RsigmaA values are computed for all measured values!

Help: For more information about computations of rint and rsigma please look into Crysalis help: 
 file:__#HELP_DTheoryAlgorithm_DataReductionOutput.html
 

Statistics vs intensity - point group symmetry: P222
                       #        #        #      average    mean      mean        
          intensity measured   kept    unique  redundancy   F2     F2/sig(F2)   Rint   Rsigma
---------------------------------------------------------------------------------------------
   2990359-    11326    14535    14472      761   19.0     63499.59    11.82    0.074    0.090
     11296-     4293    13357    13301      761   17.5      6940.99    11.10    0.074    0.092
      4291-     2025    12532    12480      761   16.4      2995.55     9.68    0.087    0.108
      2024-     1095    11979    11917      761   15.7      1514.29     7.30    0.116    0.144
      1094-      638    11497    11454      761   15.1       846.00     4.86    0.167    0.210
       638-      378    11098    11079      761   14.6       492.88     2.89    0.262    0.330
       377-      232    10912    10902      761   14.3       300.39     1.79    0.398    0.510
       232-      147    10752    10739      761   14.1       186.20     1.07    0.588    0.803
       147-       83    10484    10481      761   13.8       114.35     0.65    0.771    1.292
        83-     -370    10208    10193      765   13.3        40.35     0.23    0.938    3.255
-------------------------------------------------------------------------------------------
   2990359-     -370   117354   117018     7614   15.4      9304.15     5.59    0.081    0.101
 

Statistics vs resolution - point group symmetry: P222
resolu-      #        #        #               average    mean      mean          
tion(A)   measured   kept    unique           redundancy   F2     F2/sig(F2)   Rint   Rsigma   RsigmaA
------------------------------------------------------------------------------------------------------
 inf-0.84    14827    14799      761            19.4     57589.45    11.05    0.074    0.090     0.086
0.84-0.67    13817    13748      761            18.1      8579.09     9.98    0.075    0.094     0.089
0.67-0.58    12433    12360      762            16.2      4060.03     8.42    0.081    0.100     0.099
0.58-0.53    12192    12148      762            15.9      2376.34     6.81    0.098    0.122     0.119
0.53-0.49    11567    11522      762            15.1      1300.39     4.91    0.130    0.165     0.167
0.49-0.46    12128    12101      761            15.9       853.92     3.49    0.176    0.218     0.232
0.46-0.44    11923    11901      761            15.6       547.84     2.58    0.244    0.304     0.343
0.44-0.42    10918    10909      762            14.3       356.61     1.71    0.345    0.448     0.505
0.42-0.40     9579     9571      761            12.6       239.74     1.19    0.473    0.631     0.727
0.40-0.39     7970     7959      761            10.5       184.82     0.89    0.561    0.799     0.890
------------------------------------------------------------------------------------------------------
 inf-0.39   117354   117018     7614            15.4      9304.15     5.59    0.081    0.101     0.096
 inf-0.80    17357    17316      897            19.3     50880.35    10.99    0.074    0.090     0.086
 

Statistics vs resolution (taking redundancy into account) - point group symmetry: P222
resolu-      #        #        #       %       average    mean      mean          
tion(A)    kept     theory   unique complete  redundancy   F2     F2/sig(F2)   Rint  RsigmaB
--------------------------------------------------------------------------------------------
 inf-0.84    14799      762      761   99.9     19.4     57589.45    49.34    0.074    0.020
0.84-0.67    13748      761      761  100.0     18.1      8579.09    42.84    0.075    0.021
0.67-0.58    12360      762      762  100.0     16.2      4060.03    34.24    0.081    0.025
0.58-0.53    12148      762      762  100.0     15.9      2376.34    27.39    0.098    0.030
0.53-0.49    11522      762      762  100.0     15.1      1300.39    19.21    0.130    0.045
0.49-0.46    12101      761      761  100.0     15.9       853.92    13.76    0.176    0.059
0.46-0.44    11901      761      761  100.0     15.6       547.84    10.04    0.244    0.089
0.44-0.42    10909      762      762  100.0     14.3       356.61     6.35    0.345    0.143
0.42-0.40     9571      761      761  100.0     12.6       239.74     4.14    0.473    0.230
0.40-0.39     7959      762      761   99.9     10.5       184.82     2.89    0.561    0.334
--------------------------------------------------------------------------------------------
 inf-0.39   117018     7616     7614  100.0     15.4      9304.15    23.19    0.081    0.024
 inf-0.80    17316      898      897   99.9     19.3     50880.35    48.85    0.074    0.020
 

Statistics vs resolution (taking redundancy into account) - Laue group (anomalous pairs merged): Pmmm
resolu-      #        #        #       %       average    mean      mean          
tion(A)    kept     theory   unique complete  redundancy   F2     F2/sig(F2)   Rint  RsigmaB
--------------------------------------------------------------------------------------------
 inf-0.88    13163      428      427   99.8     30.8     63075.67    64.83    0.075    0.019
0.88-0.69    13481      427      427  100.0     31.6      9396.79    58.28    0.076    0.017
0.69-0.59    12417      427      427  100.0     29.1      4684.31    48.12    0.080    0.019
0.59-0.54    12084      427      427  100.0     28.3      2586.02    39.12    0.096    0.022
0.54-0.50    11720      427      427  100.0     27.4      1375.30    27.61    0.126    0.033
0.50-0.47    12298      427      427  100.0     28.8       914.66    19.76    0.170    0.042
0.47-0.44    12203      427      427  100.0     28.6       568.79    14.24    0.240    0.065
0.44-0.42    11385      427      427  100.0     26.7       357.12     8.76    0.349    0.106
0.42-0.40     9955      427      427  100.0     23.3       248.41     5.88    0.469    0.166
0.40-0.39     8312      430      429   99.8     19.4       186.35     4.00    0.567    0.250
--------------------------------------------------------------------------------------------
 inf-0.39   117018     4274     4272  100.0     27.4      9304.15    31.12    0.081    0.020
 inf-0.80    17316      561      560   99.8     30.9     50880.35    63.72    0.075    0.019
