# Supplementary material for: Accurate temperature dependence of structure factors of l-alanine and taurine for quantum crystallography
Source: IUCrJ. 2025 Apr 24;12(Pt 3):384–92. doi: 10.1107/S2052252525002647 (PMC12044860; doi:10.1107/S2052252525002647)
Supplement: Supplementary file 14 [file m-12-00384-sup14.txt]

DC PROFFIT - Profile-fitting data reduction algorithm (42.101a 64-bit (release 31-08-2023),compiled Aug 31 2023,21:40:55)
DC PROFFIT - Started at Wed Sep 20 14:22:43 2023
Experiment file name: C:\Users\sms\Desktop\20230716\taurine\85K\ESPERANTO_85K\230716_tarurine51temp_50keV_06_0
Output file name: C:\Users\sms\Desktop\20230716\taurine\85K\ESPERANTO_85K\230716_tarurine51temp_50keV_06_0
Data reduction with user settings (from the wizard)
Lattice type P selected
Background parameters (old style):      150      150 LONG follow:0
Per-frame model refinement: OFF
Instrument model dd at start: 130.00 mm
Single frame average background scaling: OFF
Single wavelength only: ON 
General average background pars: Re=150, Fr=150
Smart background: ON (window = 5, saving frames = 0, visualize frames = 1)
Background computed as FLOAT type: ON
Use 3D profile fitting: ON
Adjust masks according to prediction uncertainty (for high angle data): OFF
Follow profile size changes with incidence angle: ON
Reject reflections with bad profiles: OFF
Consider reflection spot drift along diffraction vector: OFF
Overflow threshold: 1000000 
Overflow marker: -9999999 
Not used frames (Frames selector): 0 
Use JETSHADOW for masking shadowed areas: OFF
Skip model refinement
Camera read noise override for background estimation in use: RMS=  1.0
Space group determination with Gral
Laue symmetry par settings: 2/m (b-unique) (Friedel:1)
  0 Extinction conditions:

PROFFITPEAK - Precise peak table update based on 3D profile analysis (2005-2023)
PROFFITPEAK - Started at Wed Sep 20 14:22:44 2023
Experiment file name: C:\Users\sms\Desktop\20230716\taurine\85K\ESPERANTO_85K\230716_tarurine51temp_50keV_06_0
Maximum reflection width (in deg): 2.00
I/sigma threshold: 7.00

Lattice type P used

*** 3D peak analysis started - run 1 ***
Run 1 Omega scan: (0.000 - 180.000,1800 frames, 4.000 sec, 0.100 deg) at th=0.100, ka=0.000,ph=0.000 (rot geo dd=130.000)
CCD reject setup (C:\Users\sms\Desktop\20230716\taurine\85K\ESPERANTO_85K\230716_tarurine51temp_50keV_06_0.ccd): valid corners=0 polygons=8
CCD reject setup:
Corner(s): 
Polygon 1: (-1,-1), (-1,32), (1044,32), (1044,-1), 
Polygon 2: (-1,518), (-1,526), (1044,526), (1044,518), 
Polygon 3: (-1,1012), (-1,1044), (1044,1044), (1044,1012), 
Polygon 4: (-1,-1), (-1,1044), (1,1044), (1,-1), 
Polygon 5: (195,-1), (195,1044), (213,1044), (213,-1), 
Polygon 6: (407,-1), (407,1044), (425,1044), (425,-1), 
Polygon 7: (619,-1), (619,1044), (637,1044), (637,-1), 
Polygon 8: (831,-1), (831,1044), (849,1044), (849,-1), 
508 of 2481 peaks identified as outliers and rejected
1973 peaks stored in the peak table
1973 peaks saved into the C:\Users\sms\Desktop\20230716\taurine\85K\ESPERANTO_85K\tmp\230716_tarurine51temp_50keV_06_0_proffitpeak_1.tabbin file
1973 profiles saved into the file C:\Users\sms\Desktop\20230716\taurine\85K\ESPERANTO_85K\tmp\230716_tarurine51temp_50keV_06_0_1.inc

Profile size analysis (per resolution)
              |         Average profile size - assuming Gaussian shape (in degrees)            |
  Resolution  |  # of peaks  |   sig_e1 (stddev)   |   sig_e2 (stddev)   |   sig_e3 (stddev)   |
 ------------ | ------------ | ------------------- | ------------------- | ------------------- |
  3.41- 0.94  |       197    |    0.178 ( 0.066)   |    0.170 ( 0.064)   |    0.283 ( 0.266)   |
  0.94- 0.78  |       197    |    0.182 ( 0.073)   |    0.193 ( 0.073)   |    0.312 ( 0.315)   |
  0.78- 0.69  |       197    |    0.188 ( 0.080)   |    0.197 ( 0.074)   |    0.339 ( 0.322)   |
  0.69- 0.62  |       197    |    0.193 ( 0.093)   |    0.196 ( 0.078)   |    0.354 ( 0.328)   |
  0.62- 0.55  |       197    |    0.204 ( 0.103)   |    0.223 ( 0.094)   |    0.425 ( 0.399)   |
  0.55- 0.50  |       197    |    0.207 ( 0.102)   |    0.234 ( 0.106)   |    0.499 ( 0.414)   |
  0.50- 0.47  |       197    |    0.218 ( 0.108)   |    0.244 ( 0.113)   |    0.587 ( 0.485)   |
  0.47- 0.44  |       197    |    0.241 ( 0.124)   |    0.264 ( 0.126)   |    0.646 ( 0.462)   |
  0.44- 0.42  |       197    |    0.255 ( 0.119)   |    0.272 ( 0.138)   |    0.746 ( 0.485)   |
  0.42- 0.36  |       200    |    0.258 ( 0.140)   |    0.271 ( 0.126)   |    0.669 ( 0.487)   |
 ------------ | ------------ | ------------------- | ------------------- | ------------------- |
  3.41- 0.36  |      1973    |    0.212 ( 0.107)   |    0.227 ( 0.108)   |    0.486 ( 0.434)   |

Optimal grid size for profile fitting: 5 x 5

*** 3D peak analysis started - run 2 ***
Run 2 Omega scan: (0.000 - 180.000,1800 frames, 4.000 sec, 0.100 deg) at th=0.100, ka=20.000,ph=0.000 (rot geo dd=130.000)
CCD reject setup (C:\Users\sms\Desktop\20230716\taurine\85K\ESPERANTO_85K\230716_tarurine51temp_50keV_06_0.ccd): valid corners=0 polygons=8
CCD reject setup:
Corner(s): 
Polygon 1: (-1,-1), (-1,32), (1044,32), (1044,-1), 
Polygon 2: (-1,518), (-1,526), (1044,526), (1044,518), 
Polygon 3: (-1,1012), (-1,1044), (1044,1044), (1044,1012), 
Polygon 4: (-1,-1), (-1,1044), (1,1044), (1,-1), 
Polygon 5: (195,-1), (195,1044), (213,1044), (213,-1), 
Polygon 6: (407,-1), (407,1044), (425,1044), (425,-1), 
Polygon 7: (619,-1), (619,1044), (637,1044), (637,-1), 
Polygon 8: (831,-1), (831,1044), (849,1044), (849,-1), 
455 of 2281 peaks identified as outliers and rejected
1826 peaks stored in the peak table
1826 peaks saved into the C:\Users\sms\Desktop\20230716\taurine\85K\ESPERANTO_85K\tmp\230716_tarurine51temp_50keV_06_0_proffitpeak_2.tabbin file
1826 profiles saved into the file C:\Users\sms\Desktop\20230716\taurine\85K\ESPERANTO_85K\tmp\230716_tarurine51temp_50keV_06_0_2.inc

Profile size analysis (per resolution)
              |         Average profile size - assuming Gaussian shape (in degrees)            |
  Resolution  |  # of peaks  |   sig_e1 (stddev)   |   sig_e2 (stddev)   |   sig_e3 (stddev)   |
 ------------ | ------------ | ------------------- | ------------------- | ------------------- |
  6.43- 0.94  |       183    |    0.174 ( 0.066)   |    0.170 ( 0.053)   |    0.285 ( 0.232)   |
  0.94- 0.77  |       183    |    0.181 ( 0.072)   |    0.185 ( 0.059)   |    0.282 ( 0.258)   |
  0.77- 0.69  |       183    |    0.190 ( 0.078)   |    0.191 ( 0.065)   |    0.327 ( 0.284)   |
  0.69- 0.62  |       183    |    0.198 ( 0.092)   |    0.203 ( 0.077)   |    0.354 ( 0.318)   |
  0.62- 0.54  |       183    |    0.203 ( 0.093)   |    0.215 ( 0.088)   |    0.428 ( 0.364)   |
  0.54- 0.50  |       183    |    0.225 ( 0.113)   |    0.231 ( 0.102)   |    0.498 ( 0.405)   |
  0.50- 0.46  |       183    |    0.235 ( 0.120)   |    0.252 ( 0.114)   |    0.567 ( 0.433)   |
  0.46- 0.44  |       183    |    0.255 ( 0.132)   |    0.261 ( 0.111)   |    0.676 ( 0.453)   |
  0.44- 0.41  |       183    |    0.234 ( 0.127)   |    0.255 ( 0.119)   |    0.607 ( 0.430)   |
  0.41- 0.36  |       179    |    0.247 ( 0.138)   |    0.268 ( 0.137)   |    0.698 ( 0.470)   |
 ------------ | ------------ | ------------------- | ------------------- | ------------------- |
  6.43- 0.36  |      1826    |    0.214 ( 0.109)   |    0.223 ( 0.102)   |    0.472 ( 0.403)   |

Optimal grid size for profile fitting: 5 x 5

*** 3D peak analysis started - run 3 ***
Run 3 Omega scan: (0.000 - 180.000,1800 frames, 4.000 sec, 0.100 deg) at th=0.100, ka=40.000,ph=0.000 (rot geo dd=130.000)
CCD reject setup (C:\Users\sms\Desktop\20230716\taurine\85K\ESPERANTO_85K\230716_tarurine51temp_50keV_06_0.ccd): valid corners=0 polygons=8
CCD reject setup:
Corner(s): 
Polygon 1: (-1,-1), (-1,32), (1044,32), (1044,-1), 
Polygon 2: (-1,518), (-1,526), (1044,526), (1044,518), 
Polygon 3: (-1,1012), (-1,1044), (1044,1044), (1044,1012), 
Polygon 4: (-1,-1), (-1,1044), (1,1044), (1,-1), 
Polygon 5: (195,-1), (195,1044), (213,1044), (213,-1), 
Polygon 6: (407,-1), (407,1044), (425,1044), (425,-1), 
Polygon 7: (619,-1), (619,1044), (637,1044), (637,-1), 
Polygon 8: (831,-1), (831,1044), (849,1044), (849,-1), 
609 of 2999 peaks identified as outliers and rejected
2390 peaks stored in the peak table
2390 peaks saved into the C:\Users\sms\Desktop\20230716\taurine\85K\ESPERANTO_85K\tmp\230716_tarurine51temp_50keV_06_0_proffitpeak_3.tabbin file
2390 profiles saved into the file C:\Users\sms\Desktop\20230716\taurine\85K\ESPERANTO_85K\tmp\230716_tarurine51temp_50keV_06_0_3.inc

Profile size analysis (per resolution)
              |         Average profile size - assuming Gaussian shape (in degrees)            |
  Resolution  |  # of peaks  |   sig_e1 (stddev)   |   sig_e2 (stddev)   |   sig_e3 (stddev)   |
 ------------ | ------------ | ------------------- | ------------------- | ------------------- |
  3.58- 0.97  |       239    |    0.178 ( 0.069)   |    0.170 ( 0.058)   |    0.301 ( 0.254)   |
  0.97- 0.79  |       239    |    0.177 ( 0.053)   |    0.195 ( 0.064)   |    0.302 ( 0.270)   |
  0.79- 0.69  |       239    |    0.188 ( 0.078)   |    0.198 ( 0.061)   |    0.320 ( 0.299)   |
  0.69- 0.63  |       239    |    0.194 ( 0.084)   |    0.209 ( 0.076)   |    0.408 ( 0.383)   |
  0.62- 0.55  |       239    |    0.225 ( 0.110)   |    0.229 ( 0.095)   |    0.463 ( 0.417)   |
  0.55- 0.50  |       239    |    0.240 ( 0.114)   |    0.218 ( 0.098)   |    0.566 ( 0.430)   |
  0.50- 0.47  |       239    |    0.236 ( 0.115)   |    0.225 ( 0.098)   |    0.502 ( 0.394)   |
  0.47- 0.44  |       239    |    0.247 ( 0.124)   |    0.252 ( 0.114)   |    0.591 ( 0.430)   |
  0.44- 0.42  |       239    |    0.261 ( 0.124)   |    0.249 ( 0.122)   |    0.639 ( 0.437)   |
  0.42- 0.36  |       239    |    0.264 ( 0.142)   |    0.264 ( 0.122)   |    0.719 ( 0.470)   |
 ------------ | ------------ | ------------------- | ------------------- | ------------------- |
  3.58- 0.36  |      2390    |    0.221 ( 0.110)   |    0.221 ( 0.098)   |    0.481 ( 0.410)   |

Optimal grid size for profile fitting: 5 x 5

*** 3D peak analysis started - run 4 ***
Run 4 Omega scan: (0.000 - 180.000,1800 frames, 4.000 sec, 0.100 deg) at th=20.000, ka=0.000,ph=0.000 (rot geo dd=130.000)
CCD reject setup (C:\Users\sms\Desktop\20230716\taurine\85K\ESPERANTO_85K\230716_tarurine51temp_50keV_06_0.ccd): valid corners=0 polygons=8
CCD reject setup:
Corner(s): 
Polygon 1: (-1,-1), (-1,32), (1044,32), (1044,-1), 
Polygon 2: (-1,518), (-1,526), (1044,526), (1044,518), 
Polygon 3: (-1,1012), (-1,1044), (1044,1044), (1044,1012), 
Polygon 4: (-1,-1), (-1,1044), (1,1044), (1,-1), 
Polygon 5: (195,-1), (195,1044), (213,1044), (213,-1), 
Polygon 6: (407,-1), (407,1044), (425,1044), (425,-1), 
Polygon 7: (619,-1), (619,1044), (637,1044), (637,-1), 
Polygon 8: (831,-1), (831,1044), (849,1044), (849,-1), 
284 of 1390 peaks identified as outliers and rejected
1106 peaks stored in the peak table
1106 peaks saved into the C:\Users\sms\Desktop\20230716\taurine\85K\ESPERANTO_85K\tmp\230716_tarurine51temp_50keV_06_0_proffitpeak_4.tabbin file
1106 profiles saved into the file C:\Users\sms\Desktop\20230716\taurine\85K\ESPERANTO_85K\tmp\230716_tarurine51temp_50keV_06_0_4.inc

Profile size analysis (per resolution)
              |         Average profile size - assuming Gaussian shape (in degrees)            |
  Resolution  |  # of peaks  |   sig_e1 (stddev)   |   sig_e2 (stddev)   |   sig_e3 (stddev)   |
 ------------ | ------------ | ------------------- | ------------------- | ------------------- |
  4.78- 1.22  |       111    |    0.174 ( 0.069)   |    0.176 ( 0.078)   |    0.279 ( 0.163)   |
  1.22- 0.94  |       111    |    0.181 ( 0.069)   |    0.183 ( 0.098)   |    0.331 ( 0.273)   |
  0.94- 0.81  |       111    |    0.217 ( 0.118)   |    0.209 ( 0.115)   |    0.345 ( 0.296)   |
  0.81- 0.70  |       111    |    0.225 ( 0.114)   |    0.215 ( 0.137)   |    0.357 ( 0.310)   |
  0.70- 0.63  |       111    |    0.235 ( 0.109)   |    0.205 ( 0.116)   |    0.377 ( 0.306)   |
  0.63- 0.55  |       111    |    0.264 ( 0.148)   |    0.251 ( 0.161)   |    0.497 ( 0.407)   |
  0.55- 0.49  |       111    |    0.290 ( 0.155)   |    0.318 ( 0.206)   |    0.605 ( 0.481)   |
  0.49- 0.44  |       111    |    0.308 ( 0.153)   |    0.331 ( 0.201)   |    0.656 ( 0.405)   |
  0.44- 0.41  |       111    |    0.334 ( 0.187)   |    0.339 ( 0.196)   |    0.677 ( 0.458)   |
  0.41- 0.36  |       107    |    0.338 ( 0.186)   |    0.416 ( 0.226)   |    0.762 ( 0.501)   |
 ------------ | ------------ | ------------------- | ------------------- | ------------------- |
  4.78- 0.36  |      1106    |    0.256 ( 0.148)   |    0.264 ( 0.178)   |    0.488 ( 0.408)   |

Optimal grid size for profile fitting: 5 x 5

*** 3D peak analysis started - run 5 ***
Run 5 Omega scan: (0.000 - 180.000,1800 frames, 4.000 sec, 0.100 deg) at th=20.000, ka=20.000,ph=0.000 (rot geo dd=130.000)
CCD reject setup (C:\Users\sms\Desktop\20230716\taurine\85K\ESPERANTO_85K\230716_tarurine51temp_50keV_06_0.ccd): valid corners=0 polygons=8
CCD reject setup:
Corner(s): 
Polygon 1: (-1,-1), (-1,32), (1044,32), (1044,-1), 
Polygon 2: (-1,518), (-1,526), (1044,526), (1044,518), 
Polygon 3: (-1,1012), (-1,1044), (1044,1044), (1044,1012), 
Polygon 4: (-1,-1), (-1,1044), (1,1044), (1,-1), 
Polygon 5: (195,-1), (195,1044), (213,1044), (213,-1), 
Polygon 6: (407,-1), (407,1044), (425,1044), (425,-1), 
Polygon 7: (619,-1), (619,1044), (637,1044), (637,-1), 
Polygon 8: (831,-1), (831,1044), (849,1044), (849,-1), 
358 of 1714 peaks identified as outliers and rejected
1356 peaks stored in the peak table
1356 peaks saved into the C:\Users\sms\Desktop\20230716\taurine\85K\ESPERANTO_85K\tmp\230716_tarurine51temp_50keV_06_0_proffitpeak_5.tabbin file
1356 profiles saved into the file C:\Users\sms\Desktop\20230716\taurine\85K\ESPERANTO_85K\tmp\230716_tarurine51temp_50keV_06_0_5.inc

Profile size analysis (per resolution)
              |         Average profile size - assuming Gaussian shape (in degrees)            |
  Resolution  |  # of peaks  |   sig_e1 (stddev)   |   sig_e2 (stddev)   |   sig_e3 (stddev)   |
 ------------ | ------------ | ------------------- | ------------------- | ------------------- |
  5.26- 1.27  |       136    |    0.173 ( 0.057)   |    0.175 ( 0.067)   |    0.294 ( 0.188)   |
  1.27- 0.97  |       136    |    0.181 ( 0.070)   |    0.191 ( 0.091)   |    0.326 ( 0.233)   |
  0.97- 0.83  |       136    |    0.192 ( 0.077)   |    0.181 ( 0.077)   |    0.342 ( 0.271)   |
  0.83- 0.72  |       136    |    0.221 ( 0.108)   |    0.193 ( 0.096)   |    0.357 ( 0.266)   |
  0.72- 0.65  |       136    |    0.220 ( 0.095)   |    0.222 ( 0.115)   |    0.441 ( 0.369)   |
  0.64- 0.58  |       136    |    0.249 ( 0.142)   |    0.239 ( 0.148)   |    0.480 ( 0.401)   |
  0.58- 0.51  |       136    |    0.281 ( 0.159)   |    0.247 ( 0.148)   |    0.554 ( 0.414)   |
  0.51- 0.46  |       136    |    0.305 ( 0.144)   |    0.348 ( 0.189)   |    0.643 ( 0.457)   |
  0.46- 0.41  |       136    |    0.283 ( 0.151)   |    0.360 ( 0.196)   |    0.728 ( 0.478)   |
  0.41- 0.36  |       132    |    0.325 ( 0.162)   |    0.394 ( 0.220)   |    0.847 ( 0.512)   |
 ------------ | ------------ | ------------------- | ------------------- | ------------------- |
  5.26- 0.36  |      1356    |    0.243 ( 0.133)   |    0.255 ( 0.163)   |    0.500 ( 0.414)   |

Optimal grid size for profile fitting: 5 x 5

*** 3D peak analysis started - run 6 ***
Run 6 Omega scan: (0.000 - 180.000,1800 frames, 4.000 sec, 0.100 deg) at th=20.000, ka=40.000,ph=0.000 (rot geo dd=130.000)
CCD reject setup (C:\Users\sms\Desktop\20230716\taurine\85K\ESPERANTO_85K\230716_tarurine51temp_50keV_06_0.ccd): valid corners=0 polygons=8
CCD reject setup:
Corner(s): 
Polygon 1: (-1,-1), (-1,32), (1044,32), (1044,-1), 
Polygon 2: (-1,518), (-1,526), (1044,526), (1044,518), 
Polygon 3: (-1,1012), (-1,1044), (1044,1044), (1044,1012), 
Polygon 4: (-1,-1), (-1,1044), (1,1044), (1,-1), 
Polygon 5: (195,-1), (195,1044), (213,1044), (213,-1), 
Polygon 6: (407,-1), (407,1044), (425,1044), (425,-1), 
Polygon 7: (619,-1), (619,1044), (637,1044), (637,-1), 
Polygon 8: (831,-1), (831,1044), (849,1044), (849,-1), 
497 of 2409 peaks identified as outliers and rejected
1912 peaks stored in the peak table
1912 peaks saved into the C:\Users\sms\Desktop\20230716\taurine\85K\ESPERANTO_85K\tmp\230716_tarurine51temp_50keV_06_0_proffitpeak_6.tabbin file
1912 profiles saved into the file C:\Users\sms\Desktop\20230716\taurine\85K\ESPERANTO_85K\tmp\230716_tarurine51temp_50keV_06_0_6.inc

Profile size analysis (per resolution)
              |         Average profile size - assuming Gaussian shape (in degrees)            |
  Resolution  |  # of peaks  |   sig_e1 (stddev)   |   sig_e2 (stddev)   |   sig_e3 (stddev)   |
 ------------ | ------------ | ------------------- | ------------------- | ------------------- |
  5.87- 1.20  |       191    |    0.172 ( 0.058)   |    0.169 ( 0.052)   |    0.272 ( 0.137)   |
  1.20- 0.93  |       191    |    0.177 ( 0.064)   |    0.182 ( 0.072)   |    0.313 ( 0.208)   |
  0.93- 0.78  |       191    |    0.189 ( 0.076)   |    0.188 ( 0.087)   |    0.303 ( 0.220)   |
  0.78- 0.69  |       191    |    0.211 ( 0.105)   |    0.201 ( 0.109)   |    0.380 ( 0.301)   |
  0.69- 0.61  |       191    |    0.229 ( 0.118)   |    0.224 ( 0.141)   |    0.421 ( 0.367)   |
  0.61- 0.55  |       191    |    0.260 ( 0.142)   |    0.267 ( 0.162)   |    0.528 ( 0.431)   |
  0.55- 0.49  |       191    |    0.293 ( 0.166)   |    0.332 ( 0.187)   |    0.576 ( 0.417)   |
  0.49- 0.45  |       191    |    0.297 ( 0.168)   |    0.351 ( 0.213)   |    0.605 ( 0.432)   |
  0.45- 0.41  |       191    |    0.334 ( 0.165)   |    0.377 ( 0.209)   |    0.713 ( 0.434)   |
  0.41- 0.36  |       193    |    0.364 ( 0.197)   |    0.397 ( 0.218)   |    0.856 ( 0.493)   |
 ------------ | ------------ | ------------------- | ------------------- | ------------------- |
  5.87- 0.36  |      1912    |    0.253 ( 0.149)   |    0.269 ( 0.177)   |    0.497 ( 0.406)   |

Optimal grid size for profile fitting: 5 x 5


Profile size analysis (per incidence angle)
 Incidence  |         Average profile size - assuming Gaussian shape (in degrees)            |
 angle (deg)|  # of peaks  |   sig_e1 (stddev)   |   sig_e2 (stddev)   |   sig_e3 (stddev)   |
 ---------- | ------------ | ------------------- | ------------------- | ------------------- |
    0- 9.4  |      1056    |    0.219 ( 0.108)   |    0.196 ( 0.114)   |    0.384 ( 0.297)   |
  9.4-13.5  |      1056    |    0.229 ( 0.119)   |    0.222 ( 0.137)   |    0.444 ( 0.371)   |
 13.5-16.5  |      1056    |    0.232 ( 0.133)   |    0.231 ( 0.142)   |    0.420 ( 0.373)   |
 16.5-19.4  |      1056    |    0.223 ( 0.126)   |    0.245 ( 0.148)   |    0.457 ( 0.422)   |
 19.4-22.1  |      1056    |    0.227 ( 0.128)   |    0.246 ( 0.151)   |    0.425 ( 0.385)   |
 22.1-25.9  |      1056    |    0.240 ( 0.137)   |    0.267 ( 0.157)   |    0.495 ( 0.436)   |
 25.9-29.0  |      1056    |    0.232 ( 0.128)   |    0.249 ( 0.143)   |    0.525 ( 0.437)   |
 29.0-31.7  |      1056    |    0.229 ( 0.120)   |    0.242 ( 0.118)   |    0.533 ( 0.430)   |
 31.7-34.2  |      1056    |    0.233 ( 0.121)   |    0.246 ( 0.118)   |    0.575 ( 0.433)   |
 34.2-42.8  |      1059    |    0.241 ( 0.132)   |    0.254 ( 0.128)   |    0.606 ( 0.463)   |
 ---------- | ------------ | ------------------- | ------------------- | ------------------- |
    0-42.8  |     10563    |    0.230 ( 0.126)   |    0.240 ( 0.138)   |    0.487 ( 0.413)   |

Fitted profile normalization line parameters
 e1 dimension: a=0.0021 b=0.95
 e2 dimension: a=0.0061 b=0.86
 e3 dimension: a=0.0136 b=0.70

Maximum peak integral for reflections I/sig<=      8 - raw:      1689 lp-corr:       406
Maximum peak integral for reflections I/sig<=    100 - raw:     27229 lp-corr:      7016
Maximum peak integral for reflections I/sig<=  10000 - raw:    912219 lp-corr:    149133
PROFFITMAIN - Started at Wed Sep 20 14:30:33 2023

*** 3D integration started - run 1 (iprocessrunproffitmain) ***

Discarded reflections (start of 1, iprocessrunproffitmain):
 0 reflections under beam stop or inside a detector rejection region
CCD reject setup (C:\Users\sms\Desktop\20230716\taurine\85K\ESPERANTO_85K\230716_tarurine51temp_50keV_06_0.ccd): valid corners=0 polygons=8
CCD reject setup:
Corner(s): 
Polygon 1: (-1,-1), (-1,32), (1044,32), (1044,-1), 
Polygon 2: (-1,518), (-1,526), (1044,526), (1044,518), 
Polygon 3: (-1,1012), (-1,1044), (1044,1044), (1044,1012), 
Polygon 4: (-1,-1), (-1,1044), (1,1044), (1,-1), 
Polygon 5: (195,-1), (195,1044), (213,1044), (213,-1), 
Polygon 6: (407,-1), (407,1044), (425,1044), (425,-1), 
Polygon 7: (619,-1), (619,1044), (637,1044), (637,-1), 
Polygon 8: (831,-1), (831,1044), (849,1044), (849,-1), 
Run 1 Omega scan: (0.000 - 180.000,1800 frames, 4.000 sec, 0.100 deg) at th=0.100, ka=0.000,ph=0.000 (rot geo dd=130.000)
PROFFITFMHKL INFO: hkl list is updated with average model information!
Smart background used for integration: frame range=       5
Discarded reflections (end of 1, iprocessrunproffitmain):
 3895 reflections under beam stop or inside a detector rejection region

*** 3D integration ended - run 1 ***


*** 3D integration started - run 2 (iprocessrunproffitmain) ***

Discarded reflections (start of 2, iprocessrunproffitmain):
 3895 reflections under beam stop or inside a detector rejection region
CCD reject setup (C:\Users\sms\Desktop\20230716\taurine\85K\ESPERANTO_85K\230716_tarurine51temp_50keV_06_0.ccd): valid corners=0 polygons=8
CCD reject setup:
Corner(s): 
Polygon 1: (-1,-1), (-1,32), (1044,32), (1044,-1), 
Polygon 2: (-1,518), (-1,526), (1044,526), (1044,518), 
Polygon 3: (-1,1012), (-1,1044), (1044,1044), (1044,1012), 
Polygon 4: (-1,-1), (-1,1044), (1,1044), (1,-1), 
Polygon 5: (195,-1), (195,1044), (213,1044), (213,-1), 
Polygon 6: (407,-1), (407,1044), (425,1044), (425,-1), 
Polygon 7: (619,-1), (619,1044), (637,1044), (637,-1), 
Polygon 8: (831,-1), (831,1044), (849,1044), (849,-1), 
Run 2 Omega scan: (0.000 - 180.000,1800 frames, 4.000 sec, 0.100 deg) at th=0.100, ka=20.000,ph=0.000 (rot geo dd=130.000)
PROFFITFMHKL INFO: hkl list is updated with average model information!
Smart background used for integration: frame range=       5
Discarded reflections (end of 2, iprocessrunproffitmain):
 7790 reflections under beam stop or inside a detector rejection region

*** 3D integration ended - run 2 ***


*** 3D integration started - run 3 (iprocessrunproffitmain) ***

Discarded reflections (start of 3, iprocessrunproffitmain):
 7790 reflections under beam stop or inside a detector rejection region
CCD reject setup (C:\Users\sms\Desktop\20230716\taurine\85K\ESPERANTO_85K\230716_tarurine51temp_50keV_06_0.ccd): valid corners=0 polygons=8
CCD reject setup:
Corner(s): 
Polygon 1: (-1,-1), (-1,32), (1044,32), (1044,-1), 
Polygon 2: (-1,518), (-1,526), (1044,526), (1044,518), 
Polygon 3: (-1,1012), (-1,1044), (1044,1044), (1044,1012), 
Polygon 4: (-1,-1), (-1,1044), (1,1044), (1,-1), 
Polygon 5: (195,-1), (195,1044), (213,1044), (213,-1), 
Polygon 6: (407,-1), (407,1044), (425,1044), (425,-1), 
Polygon 7: (619,-1), (619,1044), (637,1044), (637,-1), 
Polygon 8: (831,-1), (831,1044), (849,1044), (849,-1), 
Run 3 Omega scan: (0.000 - 180.000,1800 frames, 4.000 sec, 0.100 deg) at th=0.100, ka=40.000,ph=0.000 (rot geo dd=130.000)
PROFFITFMHKL INFO: hkl list is updated with average model information!
Smart background used for integration: frame range=       5
Discarded reflections (end of 3, iprocessrunproffitmain):
 11661 reflections under beam stop or inside a detector rejection region

*** 3D integration ended - run 3 ***


*** 3D integration started - run 4 (iprocessrunproffitmain) ***

Discarded reflections (start of 4, iprocessrunproffitmain):
 11661 reflections under beam stop or inside a detector rejection region
CCD reject setup (C:\Users\sms\Desktop\20230716\taurine\85K\ESPERANTO_85K\230716_tarurine51temp_50keV_06_0.ccd): valid corners=0 polygons=8
CCD reject setup:
Corner(s): 
Polygon 1: (-1,-1), (-1,32), (1044,32), (1044,-1), 
Polygon 2: (-1,518), (-1,526), (1044,526), (1044,518), 
Polygon 3: (-1,1012), (-1,1044), (1044,1044), (1044,1012), 
Polygon 4: (-1,-1), (-1,1044), (1,1044), (1,-1), 
Polygon 5: (195,-1), (195,1044), (213,1044), (213,-1), 
Polygon 6: (407,-1), (407,1044), (425,1044), (425,-1), 
Polygon 7: (619,-1), (619,1044), (637,1044), (637,-1), 
Polygon 8: (831,-1), (831,1044), (849,1044), (849,-1), 
Run 4 Omega scan: (0.000 - 180.000,1800 frames, 4.000 sec, 0.100 deg) at th=20.000, ka=0.000,ph=0.000 (rot geo dd=130.000)
PROFFITFMHKL INFO: hkl list is updated with average model information!
Smart background used for integration: frame range=       5
Discarded reflections (end of 4, iprocessrunproffitmain):
 14444 reflections under beam stop or inside a detector rejection region

*** 3D integration ended - run 4 ***


*** 3D integration started - run 5 (iprocessrunproffitmain) ***

Discarded reflections (start of 5, iprocessrunproffitmain):
 14444 reflections under beam stop or inside a detector rejection region
CCD reject setup (C:\Users\sms\Desktop\20230716\taurine\85K\ESPERANTO_85K\230716_tarurine51temp_50keV_06_0.ccd): valid corners=0 polygons=8
CCD reject setup:
Corner(s): 
Polygon 1: (-1,-1), (-1,32), (1044,32), (1044,-1), 
Polygon 2: (-1,518), (-1,526), (1044,526), (1044,518), 
Polygon 3: (-1,1012), (-1,1044), (1044,1044), (1044,1012), 
Polygon 4: (-1,-1), (-1,1044), (1,1044), (1,-1), 
Polygon 5: (195,-1), (195,1044), (213,1044), (213,-1), 
Polygon 6: (407,-1), (407,1044), (425,1044), (425,-1), 
Polygon 7: (619,-1), (619,1044), (637,1044), (637,-1), 
Polygon 8: (831,-1), (831,1044), (849,1044), (849,-1), 
Run 5 Omega scan: (0.000 - 180.000,1800 frames, 4.000 sec, 0.100 deg) at th=20.000, ka=20.000,ph=0.000 (rot geo dd=130.000)
PROFFITFMHKL INFO: hkl list is updated with average model information!
Smart background used for integration: frame range=       5
Discarded reflections (end of 5, iprocessrunproffitmain):
 17120 reflections under beam stop or inside a detector rejection region

*** 3D integration ended - run 5 ***


*** 3D integration started - run 6 (iprocessrunproffitmain) ***

Discarded reflections (start of 6, iprocessrunproffitmain):
 17120 reflections under beam stop or inside a detector rejection region
CCD reject setup (C:\Users\sms\Desktop\20230716\taurine\85K\ESPERANTO_85K\230716_tarurine51temp_50keV_06_0.ccd): valid corners=0 polygons=8
CCD reject setup:
Corner(s): 
Polygon 1: (-1,-1), (-1,32), (1044,32), (1044,-1), 
Polygon 2: (-1,518), (-1,526), (1044,526), (1044,518), 
Polygon 3: (-1,1012), (-1,1044), (1044,1044), (1044,1012), 
Polygon 4: (-1,-1), (-1,1044), (1,1044), (1,-1), 
Polygon 5: (195,-1), (195,1044), (213,1044), (213,-1), 
Polygon 6: (407,-1), (407,1044), (425,1044), (425,-1), 
Polygon 7: (619,-1), (619,1044), (637,1044), (637,-1), 
Polygon 8: (831,-1), (831,1044), (849,1044), (849,-1), 
Run 6 Omega scan: (0.000 - 180.000,1800 frames, 4.000 sec, 0.100 deg) at th=20.000, ka=40.000,ph=0.000 (rot geo dd=130.000)
PROFFITFMHKL INFO: hkl list is updated with average model information!
Smart background used for integration: frame range=       5
Discarded reflections (end of 6, iprocessrunproffitmain):
 19863 reflections under beam stop or inside a detector rejection region

*** 3D integration ended - run 6 ***

Discarded reflections:
 19863 reflections under beam stop or inside a detector rejection region
148083 reflections saved to the file C:\Users\sms\Desktop\20230716\taurine\85K\ESPERANTO_85K\230716_tarurine51temp_50keV_06_0.rrpprof
PROFFITMAIN - Finished at Wed Sep 20 14:44:34 2023
 * * * CRYSALIS DATA REDUCTION (42.101a 64-bit (release 31-08-2023)) * * *


COMMAND LINE: dc proffit

TIME OF DATA REDUCTION FINALISING: Wed Sep 20 14:44:35 2023
CRYSTAL INFORMATION  

   UB - MATRIX:
      -0.040197   -0.010102    0.005289   (  0.000000    0.000000    0.000000 )
       0.008707    0.002821    0.031382   (  0.000000    0.000000    0.000000 )
      -0.023201    0.018554   -0.001905   (  0.000000    0.000000    0.000000 )

      5.27309 (    0.00000 )    11.65439 (    0.00000 )     7.81022 (    0.00000 )
     89.97725 (    0.00000 )    93.99294 (    0.00000 )    90.01152 (    0.00000 )
  V =       478.81


CELL:     5.27309     11.65439      7.81022    89.97725     93.99294     90.01152 

MACHINE INFORMATION 
- GONIOMETER OXFORD DIFFRACTION KM4 XCALIBUR 
ALPHA (DEG)   90.00000 BETA (DEG)    0.00000
WAVELENGTH (ANG): A1    0.24840 A2    0.24840  B1    0.24840
POLARISATION FACTOR    0.00000
X-RAY BEAM ORIENTATION (DEG): X2    0.04854 X3    0.00000
BEAM PATH ABSORPTIONCOEFFICIENTS (MM-1): AIR    0.00000 BE    0.00000 BE THICKNESS (MM):    0.00000 
SOFTWARE ZEROCORRECTION (DEG): OMEGA    0.16617 THETA    0.00000 KAPPA    0.00000 PHI    0.00000
MACHINE OFFSETS (STEPS): OMEGA          0 THETA          0 KAPPA          0 PHI          0
CCD DETECTOR KM4CCD/SAPPHIRE 
CHIP: n/a n/a (1044x1044) n/a 
TAPER:  (,),
    ZOOM 1.000000 PIXELSIZE IN 1X1 BINNING (MM)  0.17200
   - GAIN 1.00 (double-correlated-divide-by-2 gain)SETUP PATH: NONE
GEOMETRIC CORRECTION FILE : NONE 
FLAT FIELD CORRECTION FILE: NONE 
DETECTOR ROTATION (DEG): X1    0.05209 X2    0.00879 X3    0.00000
DETECTOR DISTANCE (MM):  130.00000, DETECTOR ZERO (PIX, 1X1 BINNING): X  527.71035 Y  510.98928
DETECTOR BINNING (PIX): X:   1 Y:   1
Outlier rejection type: unknown - programming errorRejection parameter rrp file setting (X-ray): KKM   0.0000 Blessing   6.0000Machine error rrp file setting:   0.0000

RUN    TYPE OF SCAN  START(DEG)   END(DEG)    # FRAMES    EXP(SEC)   OMEGA(DEG)  THETA(DEG)  KAPPA(DEG)   PHI(DEG) 
Run 1 Omega scan: (0.000 - 180.000,1800 frames, 4.000 sec, 0.100 deg) at th=0.100, ka=0.000,ph=0.000 (rot geo dd=130.000)
  1       OMEGA         0.00000   180.00000        1800      4.00000    n/a         0.10000     0.00000     0.00000  
Run 2 Omega scan: (0.000 - 180.000,1800 frames, 4.000 sec, 0.100 deg) at th=0.100, ka=20.000,ph=0.000 (rot geo dd=130.000)
  2       OMEGA         0.00000   180.00000        1800      4.00000    n/a         0.10000    20.00000     0.00000  
Run 3 Omega scan: (0.000 - 180.000,1800 frames, 4.000 sec, 0.100 deg) at th=0.100, ka=40.000,ph=0.000 (rot geo dd=130.000)
  3       OMEGA         0.00000   180.00000        1800      4.00000    n/a         0.10000    40.00000     0.00000  
Run 4 Omega scan: (0.000 - 180.000,1800 frames, 4.000 sec, 0.100 deg) at th=20.000, ka=0.000,ph=0.000 (rot geo dd=130.000)
  4       OMEGA         0.00000   180.00000        1800      4.00000    n/a        20.00000     0.00000     0.00000  
Run 5 Omega scan: (0.000 - 180.000,1800 frames, 4.000 sec, 0.100 deg) at th=20.000, ka=20.000,ph=0.000 (rot geo dd=130.000)
  5       OMEGA         0.00000   180.00000        1800      4.00000    n/a        20.00000    20.00000     0.00000  
Run 6 Omega scan: (0.000 - 180.000,1800 frames, 4.000 sec, 0.100 deg) at th=20.000, ka=40.000,ph=0.000 (rot geo dd=130.000)
  6       OMEGA         0.00000   180.00000        1800      4.00000    n/a        20.00000    40.00000     0.00000  
2 observations rejected with intensity <-3.0*sigma
PROFFIT INFO: signal sum: min=-980.0000 max=1396950.0000
PROFFIT INFO: signal sum lp corr: min=-3270.4899 max=2269964.0637
PROFFIT INFO: background sum: min=457.0000 max=23947.0000
PROFFIT INFO: background sum sig2: min=0.0000 max=2587.0000
PROFFIT INFO: num of signal pixels: min=22 max=776
PROFFIT INFO: Inet: min=-613.3099 max=680989.2500
PROFFIT INFO: sig(Inet): min=8.7968 max=743.6896
PROFFIT INFO: Inet/sig(Inet): min=-2.73 max=1113.19
 
I/Sigma    <   0       1       2       3       4       8      16      32      64     128     max
N(Refl)    10493   56238   71288   80881   87472  102608  116439  127902  137355  143994  148081
Percent      7.1    38.0    48.1    54.6    59.1    69.3    78.6    86.4    92.8    97.2   100.0 
 
Overlap statistics (higher percentage means higher overlapping)
Percent    frequency    relative
  0- 10       148083    100.00 (completely separated)
 10- 20            0      0.00
 20- 30            0      0.00
 30- 40            0      0.00
 40- 50            0      0.00
 50- 60            0      0.00
 60- 70            0      0.00
 70- 80            0      0.00
 80- 90            0      0.00
 90-100            0      0.00 (completely overlapped)
Overall       148083    100.00%
Overall                   0.00% overlapped pixels
 
All reflections intensity statistics
 
                                             mean            mean          %
       intensity               #              F2           F2/sig(F2)  >3*F2/sig(F2)
------------------------------------------------------------------------------------
    680989-      8774         14808         29958.98         121.20     100.00
      8774-      3373         14808          5386.47          30.62     100.00
      3373-      1729         14808          2439.17          13.01     100.00
      1729-       934         14808          1284.09           6.50      98.91
       934-       527         14808           709.34           3.40      47.14
       527-       283         14808           394.22           1.80       6.69
       283-       141         14808           204.32           0.90       0.93
       141-        64         14808            98.65           0.42       0.12
        64-        14         14808            38.15           0.17       0.01
        14-      -613         14809           -22.74          -0.09       0.00
------------------------------------------------------------------------------------
    680989-      -613        148081          4049.04          17.79      45.38
 
 
All reflections resolution statistics
 
                                             mean            mean          %
       resolution              #              F2           F2/sig(F2)  >3*F2/sig(F2)
------------------------------------------------------------------------------------
      7.79-      0.88         14808         22831.37          97.32       87.83
      0.88-      0.69         14808          7049.95          33.81       80.58
      0.69-      0.59         14808          4305.58          20.33       73.06
      0.59-      0.53         14808          2186.98          10.17       59.06
      0.53-      0.49         14808          1375.73           6.16       52.84
      0.49-      0.46         14808          1003.88           4.06       39.07
      0.46-      0.43         14808           760.98           2.88       32.59
      0.43-      0.41         14808           477.42           1.66       17.92
      0.41-      0.39         14808           306.47           0.98        8.55
      0.39-      0.36         14809           192.28           0.56        2.32
------------------------------------------------------------------------------------
      7.79-      0.36        148081          4049.04          17.79       45.38
 
SCALE3 ABSPACK - A Rigaku Oxford Diffraction program (1.0.11,gui:1.0.7)
(C) 2005-2023 Rigaku Oxford Diffraction
Output file (*.dat):C:\Users\sms\Desktop\20230716\taurine\85K\ESPERANTO_85K\230716_tarurine51temp_50keV_06_0_absscale.dat
Started at Wed Sep 20 14:44:36 2023
Sorting 148081 observations
2823 unique observations with >     7.00 F2/sig(F2)
148081 observations in 6 runs
Run #  start #  end #  total #
    1       2    1797    1796
    2       2    1797    3592
    3       2    1797    5388
    4       2    1798    7185
    5       2    1798    8982
    6       2    1797   10778
Total number of frames 10778
Maximum number of 1000 frame scales suggested for reliable scaling
Glued frame scales: 11 frame = 1 scale
148081 observations in 6 runs
Run #  start #  end #  total #
    1       0     163     164
    2       0     163     328
    3       0     163     492
    4       0     163     656
    5       0     163     820
    6       0     163     984
Total number of frames 984
Number of detector regions 16
Observations within the detector region: min=5254 (region #15), max=17752 (region #6), average=9255.1
48271 observations >     7.00 F2/sig(F2)
48271 observations in 6 runs
Run #  start #  end #  total #
    1       0     163     164
    2       0     163     328
    3       0     163     492
    4       0     163     656
    5       0     163     820
    6       0     163     984
Total number of frames 984
Observations within the detector region: min=350 (region #15), max=7089 (region #5), average=3016.9
Removing 'redundancy=1' reflections
Average redundancy: 15.0 (Out of 48271 removed 123 = 48148, unique = 3203)
SCALE3 ABSPACK SYMMETRY INFORMATION
Using point Laue symmetry!
Flags: friedel mate:1; friedel mate on for non-centro:1
Laue group (Hermann Mauguin): 2/m (b)
 
48148 observations in 6 runs
Run #  start #  end #  total #
    1       0     163     164
    2       0     163     328
    3       0     163     492
    4       0     163     656
    5       0     163     820
    6       0     163     984
Total number of frames 984
Observations within the detector region: min=346 (region #15), max=7087 (region #5), average=3009.3
3203 unique data precomputed (should be 3203)
3203 unique data with 48148 observations

Determining an optimal absorption correction model
Removing 'redundancy=1' reflections
Average redundancy: 15.1 (Out of 15104 removed 0 = 15104, unique = 1000)
1000 unique data precomputed (should be 1000)
1000 unique data with 15104 observations
RMS deviation of equivalent data = 0.13699
Rint = 0.11434
58 observations identified as outliers and rejected
11935 observations used for refinement and 3111 observations used for validation
 Test data:	Rint=   0.11266,  wR=   0.13147
Trying model 1 (ne=2, no=0)...
 Results:   Rint=   0.12006,  wR=   0.13299,  Acormin=0.663,  Acormax=1.028, Acor_av=0.785
 Test data:	Rint=   0.12232,  wR=   0.14140
 F test:    Probability=0.000, F=     0.847
Trying model 2 (ne=2, no=1)...
 Results:   Rint=   0.12028,  wR=   0.13176,  Acormin=0.664,  Acormax=1.025, Acor_av=0.777
 Test data:	Rint=   0.12278,  wR=   0.13994
 F test:    Probability=0.000, F=     0.840
Trying model 3 (ne=4, no=0)...
 Results:   Rint=   0.10500,  wR=   0.11360,  Acormin=0.422,  Acormax=0.966, Acor_av=0.500
 Test data:	Rint=   0.10644,  wR=   0.12172
 F test:    Probability=0.998, F=     1.115
Trying model 4 (ne=4, no=1)...
 Results:   Rint=   0.10467,  wR=   0.11301,  Acormin=0.424,  Acormax=0.946, Acor_av=0.500
 Test data:	Rint=   0.10634,  wR=   0.12106
 F test:    Probability=0.998, F=     1.116
Trying model 5 (ne=4, no=3)...
 Results:   Rint=   0.10405,  wR=   0.11237,  Acormin=0.420,  Acormax=0.936, Acor_av=0.502
 Test data:	Rint=   0.10606,  wR=   0.12100
 F test:    Probability=0.999, F=     1.119
Trying model 6 (ne=6, no=0)...
 Results:   Rint=   0.10211,  wR=   0.11004,  Acormin=0.422,  Acormax=0.824, Acor_av=0.488
 Test data:	Rint=   0.10393,  wR=   0.11856
 F test:    Probability=1.000, F=     1.164
Trying model 7 (ne=6, no=1)...
 Results:   Rint=   0.10189,  wR=   0.10973,  Acormin=0.425,  Acormax=0.817, Acor_av=0.489
 Test data:	Rint=   0.10387,  wR=   0.11827
 F test:    Probability=1.000, F=     1.164
Trying model 8 (ne=6, no=3)...
 Results:   Rint=   0.09890,  wR=   0.10790,  Acormin=0.408,  Acormax=0.777, Acor_av=0.498
 Test data:	Rint=   0.10135,  wR=   0.11734
 F test:    Probability=1.000, F=     1.220
Trying model 9 (ne=6, no=5)...
 Results:   Rint=   0.09817,  wR=   0.10732,  Acormin=0.381,  Acormax=0.742, Acor_av=0.501
 Test data:	Rint=   0.10101,  wR=   0.11695
 F test:    Probability=1.000, F=     1.224
Trying model 10 (ne=8, no=0)...
 Results:   Rint=   0.10138,  wR=   0.10956,  Acormin=0.412,  Acormax=0.803, Acor_av=0.490
 Test data:	Rint=   0.10426,  wR=   0.11932
 F test:    Probability=1.000, F=     1.150
Trying model 11 (ne=8, no=1)...
 Results:   Rint=   0.10108,  wR=   0.10923,  Acormin=0.415,  Acormax=0.811, Acor_av=0.491
 Test data:	Rint=   0.10398,  wR=   0.11904
 F test:    Probability=1.000, F=     1.155
Trying model 12 (ne=8, no=3)...
 Results:   Rint=   0.09860,  wR=   0.10769,  Acormin=0.412,  Acormax=0.785, Acor_av=0.499
 Test data:	Rint=   0.10136,  wR=   0.11778
 F test:    Probability=1.000, F=     1.213
Trying model 13 (ne=8, no=5)...
 Results:   Rint=   0.09828,  wR=   0.10728,  Acormin=0.423,  Acormax=0.828, Acor_av=0.502
 Test data:	Rint=   0.10123,  wR=   0.11750
 F test:    Probability=1.000, F=     1.211
Trying model 14 (ne=8, no=7)...
 Results:   Rint=   0.09813,  wR=   0.10689,  Acormin=0.422,  Acormax=1.008, Acor_av=0.505
 Test data:	Rint=   0.10133,  wR=   0.11765
 F test:    Probability=1.000, F=     1.202

Final absorption model (ne=8, no=7):
   Rint=   0.10133, Acormin=0.422, Acormax=1.008, Acor_av=0.505

Combined refinement in use
Rint:    0.12028
There are 984 active scales (one needs to be fixed)
Refinement control: frame scale #85 fixed
Refinement control: frame scale esd restraint = 0.20000
There are 25 active detector scales (one needs to be fixed)
Refinement control: detector scale #13 fixed
Refinement control: detector scale esd restraint = 0.00091
Absorption correction model - max even order: 8, max odd order: 7 (80 parameters)
Refinement control: 1087 pars with 591328 matrix size
Enough LS memory for 12 threads!
Cycle 1
wR=   0.13789
Using Levenberg-Marquardt:    0.00010
New wR=   0.08473
There are no clusters with unrefined scales! Interpolation skipped!
Rint for refined data:    0.11360 with corrections    0.06456
Rint for all data:        0.12028 with corrections    0.07252
164 observations identified as outliers and rejected
Cycle 2
wR=   0.06917
Using Levenberg-Marquardt:    0.00001
Matrix singular! Adjusting LS parameters...
Using Levenberg-Marquardt:    0.00010
Matrix singular! Adjusting LS parameters...
Using Levenberg-Marquardt:    0.00100
New wR=   0.56693
Using Levenberg-Marquardt:    0.01000
New wR=   0.06718
There are no clusters with unrefined scales! Interpolation skipped!
Rint for refined data:    0.11125 with corrections    0.05988
Rint for all data:        0.12028 with corrections    0.07162
169 observations identified as outliers and rejected
Cycle 3
wR=   0.06370
Using Levenberg-Marquardt:    0.00100
New wR=   0.06296
There are no clusters with unrefined scales! Interpolation skipped!
Rint for refined data:    0.10979 with corrections    0.05767
Rint for all data:        0.12028 with corrections    0.07151
110 observations identified as outliers and rejected
Cycle 4
wR=   0.06235
Using Levenberg-Marquardt:    0.00010
New wR=   0.06209
There are no clusters with unrefined scales! Interpolation skipped!
Rint for refined data:    0.10970 with corrections    0.05744
Rint for all data:        0.12028 with corrections    0.07160
79 observations identified as outliers and rejected
Cycle 5
wR=   0.06197
Using Levenberg-Marquardt:    0.00001
New wR=   0.06180
There are no clusters with unrefined scales! Interpolation skipped!
Rint for refined data:    0.10987 with corrections    0.05716
Rint for all data:        0.12028 with corrections    0.07156
44 observations identified as outliers and rejected
Final wR=   0.06180
Final frame scales: Min=  0.7858 Max=  1.2086
Final detector scales: Min=  0.9289 Max=  1.0614
Final absorption correction factors: Amin=  0.6758 Amax=  1.2678
SCALE3 ABSPACK INFO: To visualize the detector xy correction use 'GEO SHOWFLOOD scalefactor'!
PROFFIT INFO: Inet (after scale3 abspack): min=-547.3812 max=591320.8750
PROFFIT INFO: sig(Inet) (after scale3 abspack): min=8.1397 max=675.6572

******************************************************************************
*                 E R R O R   M O D E L   C A L C U L A T I O N              *
******************************************************************************

Input file: C:\Users\sms\Desktop\20230716\taurine\85K\ESPERANTO_85K\230716_tarurine51temp_50keV_06_0.tmp
Laue: 2, Friedel: 1
Min/max for: run:1/6 frame:3/1799
148081 reflections read from tmp file
10536 reflections are rejected (10529 as outliers, 7 as groups of 1 refl)

Redundancy:             1      2      3      4      5      6      7      8      9     10+
Number of groups:       0     37    164    151    256    324    502    619    657   7975

Initial Chi^2=   0.57451
Cycle 1, Chi^2=   0.98933
Current error model SIG(F2)^2 =   0.52*(I_RAW + I_BACK)+(0.08309*<F2>)^2
Cycle 2, Chi^2=   0.99795
Current error model SIG(F2)^2 =   0.48*(I_RAW + I_BACK)+(0.08725*<F2>)^2
Cycle 3, Chi^2=   0.99915
Current error model SIG(F2)^2 =   0.46*(I_RAW + I_BACK)+(0.09011*<F2>)^2
Cycle 4, Chi^2=   0.99962
Current error model SIG(F2)^2 =   0.45*(I_RAW + I_BACK)+(0.09190*<F2>)^2
Cycle 5, Chi^2=   0.99982
Current error model SIG(F2)^2 =   0.44*(I_RAW + I_BACK)+(0.09299*<F2>)^2
Cycle 6, Chi^2=   0.99991
Current error model SIG(F2)^2 =   0.44*(I_RAW + I_BACK)+(0.09365*<F2>)^2
Cycle 7, Chi^2=   0.99995
Current error model SIG(F2)^2 =   0.44*(I_RAW + I_BACK)+(0.09404*<F2>)^2
Cycle 8, Chi^2=   0.99997
Current error model SIG(F2)^2 =   0.43*(I_RAW + I_BACK)+(0.09428*<F2>)^2
Final Chi^2=   0.99997
Final error model SIG(F2)^2 =   0.43*(I_RAW + I_BACK)+(0.09428*<F2>)^2
*************************************************
All reflections intensity statistics
 
                                             mean            mean          %
       intensity               #              F2           F2/sig(F2)  >3*F2/sig(F2)
------------------------------------------------------------------------------------
    591321-      8580         14808         29242.59          10.79     100.00
      8579-      3317         14808          5289.43          10.64      99.97
      3317-      1698         14808          2396.94          10.23      99.97
      1698-       919         14808          1265.16           9.29      99.95
       919-       523         14808           701.50           7.62      99.82
       523-       282         14808           392.40           5.43      98.99
       282-       141         14808           204.55           3.22      51.01
       141-        64         14808            99.10           1.66       4.05
        64-        14         14808            38.26           0.67       0.26
        14-      -547         14809           -23.36          -0.35       0.00
------------------------------------------------------------------------------------
    591321-      -547        148081          3960.63           5.92      65.40
 
 
All reflections resolution statistics
 
                                             mean            mean          %
       resolution              #              F2           F2/sig(F2)  >3*F2/sig(F2)
------------------------------------------------------------------------------------
      7.79-      0.88         14808         22396.60           9.44       92.02
      0.88-      0.69         14808          6841.87           8.82       87.93
      0.69-      0.59         14808          4203.89           8.11       83.59
      0.59-      0.53         14808          2132.53           7.02       76.32
      0.53-      0.49         14808          1337.28           6.56       74.82
      0.49-      0.46         14808           981.85           5.51       65.08
      0.46-      0.43         14808           745.60           5.01       61.26
      0.43-      0.41         14808           469.22           3.85       49.76
      0.41-      0.39         14808           304.79           2.86       37.01
      0.39-      0.36         14809           192.94           2.04       26.23
------------------------------------------------------------------------------------
      7.79-      0.36        148081          3960.63           5.92       65.40
 
 
All reflections cumulative resolution statistics
 
                                             mean            mean          %
       resolution              #              F2           F2/sig(F2)  >3*F2/sig(F2)
------------------------------------------------------------------------------------
      7.79-      0.88         14808         22396.60           9.44       92.02
      7.79-      0.69         29616         14619.23           9.13       89.97
      7.79-      0.59         44424         11147.45           8.79       87.84
      7.79-      0.53         59232          8893.72           8.35       84.96
      7.79-      0.49         74040          7382.43           7.99       82.93
      7.79-      0.46         88848          6315.67           7.58       79.96
      7.79-      0.43        103656          5519.94           7.21       77.29
      7.79-      0.41        118464          4888.60           6.79       73.85
      7.79-      0.39        133272          4379.29           6.35       69.75
      7.79-      0.36        148081          3960.63           5.92       65.40
------------------------------------------------------------------------------------
      7.79-      0.36        148081          3960.63           5.92       65.40
 
Scale applied to data: s=1.000000 (maximum obs:591320.875,used system gain:1.0)!

Without outlier rejection...
Rint      0.072; Rsigma      0.102:  data 148081  -> merged 10699
With outlier rejection (X-ray)...
Rint      0.069; Rsigma      0.102:  data 147392  -> merged 10699
With outlier rejection (X-ray)...
Rejected total: 689, method kkm 579, method Blessing 110

Completeness
direct cell (a, b, c) = (5.274, 11.655, 7.811), (alpha, beta, gamma) = (90.000, 93.993, 90.000)
wavelength: 0.248400
dmin, dmax value (Ang): 0.363619, 7.791778

		******************************************************************
		* GRAL PLUGIN          	 started at Wed Sep 20 14:44:44 2023     *
		*          version 2.4. 1                                        *
		******************************************************************


		42.101a 64-bit (release 31-08-2023),compiled Aug 31 2023,21:40:33


Original cell in Angstroms and degrees: 

   5.273906  11.654454   7.811261  89.9776  93.9996  90.0115 

  147392 Reflections read from file 230716_tarurine51temp_50keV_06_0.hkl; mean (I/sigma) =    5.94


Lattice exceptions:  P      A      B      C      I      F     Obv    Rev    All
          


N (total) =           0  73656  73655  73697  73602 110504  98266  97962 147392


N (int>3sigma) =      0  48115  48346  48469  48616  72465  64222  64092  96551


Mean intensity =    0.0   37.1   40.0   40.1   38.5   39.1   39.9   40.3   39.7


Mean int/sigma =    0.0    5.9    5.9    6.0    6.0    5.9    5.9    5.9    5.9

Lattice type: P chosen          Volume:       478.95

-------------------------------------------------------------------------------

DETERMINATION OF REDUCED (NIGGLI) CELL

Transformation from original cell (HKLF-matrix):
   -1.0000  0.0000  0.0000    0.0000  0.0000  1.0000    0.0000  1.0000  0.0000

Unitcell:       5.274    7.811   11.654   89.98   89.99   86.00 

Niggli form:     a.a =    27.814      b.b =    61.016      c.c =   135.826
                 b.c =     0.036      a.c =     0.012      a.b =     2.873 

-------------------------------------------------------------------------------

SEARCH FOR HIGHER METRIC SYMMETRY

------------------------------------------------------------------------------
Option: [34]  err=   0.038    MONOCLINIC P-lattice R(int) = 0.069 [136693] Vol =    478.9
Cell:    5.274  11.654   7.811   89.98   94.00   90.01    Volume:       478.95
Matrix: 1.0000  0.0000  0.0000  0.0000  1.0000  0.0000  0.0000  0.0000  1.0000
------------------------------------------------------------------------------
Option: [31]  err=   0.000     TRICLINIC P-lattice R(int) = 0.067 [126849] Vol =    478.9
Cell:    5.274   7.811  11.654   89.98   89.99   86.00    Volume:       478.95
Matrix:-1.0000  0.0000  0.0000  0.0000  0.0000  1.0000  0.0000  1.0000  0.0000

Option [34] selected

-------------------------------------------------------------------------------

SPACE GROUP DETERMINATION


Lattice exceptions:  P      A      B      C      I      F     Obv    Rev    All
          


N (total) =           0  73656  73655  73697  73602 110504  98266  97962 147392


N (int>3sigma) =      0  48115  48346  48469  48616  72465  64222  64092  96551


Mean intensity =    0.0   37.1   40.0   40.1   38.5   39.1   39.9   40.3   39.7


Mean int/sigma =    0.0    5.9    5.9    6.0    6.0    5.9    5.9    5.9    5.9


Crystal system MONOCLINIC and Lattice type P selected

Mean |E*E-1| = 0.931 [expected .968 centrosym and .736 non-centrosym]

 Systematic absence exceptions:
        21--   b--   c--   n--  -21-   -a-   -c-   -n-  --21   --a   --b   --n


 N        58  4285  4316  4275   141  1876  1919  1893    89  2746  2743  2747
 N I>3s   50  3007  3170  3021     0   723     0   723     0  2118  2097  2059
 <I>   215.5  94.1  91.7  59.4   0.1  63.8   0.0  63.2  -0.0  75.4  79.2  76.9
 <I/s>   8.8   6.7   6.9   6.6   0.1   3.7   0.1   3.6  -0.0   7.2   7.0   6.9


  Space Group           No.   C/A   En.   O.A.  Pie.  Pyr.   CCDC    ICSD    R(int)   N(eq)

       P2(1)/c (be=94)    14     C     N     N     N     N    82146    4760    0.069   134894        5.274 11.654 7.811  89.98 94.00 90.01
      P2(1)/n (be=127)    14     C     N     N     N     N    82146    4760    0.069   134919        9.725 11.654 5.274  90.01 126.75 89.98
      P2(1)/a (be=147)    14     C     N     N     N     N    82146    4760    0.069   134934        7.811 11.654 9.725  89.98 147.25 90.02

 P2(1)/c		 2/m		 Monoclinic

  (1)  x, y, z                            (2) -x, y+1/2,-z+1/2 
  (3) -x,-y,-z                            (4)  x,-y+1/2, z+1/2 
   
Chemical formula: C2 H7 N O3 S; Z=4.0 (Not implemented wavelength type, re-run Gral gui)
   
EXPORTING .INS FILE

TITL 230716_tarurine51temp_50keV_06_0 in P2(1)/c 
REM P2(1)/c (#14 in standard setting)
CELL 0.24840   5.273906  11.654454   7.811261  89.9776  93.9996  90.0115
ZERR    4.00   0.000089   0.000226   0.000156   0.0016   0.0015   0.0015
LATT  1
SYMM -x, y+1/2,-z+1/2 
SFAC C H N O S
UNIT 8.00 28.00 4.00 12.00 4.00
TREF
HKLF 4
END

Due to the lattice reduction and/or space group transformation(s) a new hkl and p4p file will be output!
The orignal files are backed up as *.p4pgral and *.hklgral!
Back-up copy of original file: C:\Users\sms\Desktop\20230716\taurine\85K\ESPERANTO_85K\230716_tarurine51temp_50keV_06_0.p4pgral!
Back-up copy of original file: C:\Users\sms\Desktop\20230716\taurine\85K\ESPERANTO_85K\230716_tarurine51temp_50keV_06_0.hklgral!

 
Note: The Rint, Rsigma and RsigmaB values are computed for redundant data only!
	Mean F2 and F2/sig(F2) are given for all measured values!
Note: The RsigmaA values are computed for all measured values!

Help: For more information about computations of rint and rsigma please look into Crysalis help: 
 file:__#HELP_DTheoryAlgorithm_DataReductionOutput.html
 

Statistics vs intensity - point group symmetry: P2/m (b-unique)
                       #        #        #      average    mean      mean        
          intensity measured   kept    unique  redundancy   F2     F2/sig(F2)   Rint   Rsigma
---------------------------------------------------------------------------------------------
    572426-     6079    19212    19137     1069   17.9     24257.40    10.70    0.059    0.073
      6076-     2350    17614    17491     1069   16.4      3792.72    10.47    0.075    0.093
      2347-     1175    16505    16383     1069   15.3      1702.90     9.76    0.091    0.114
      1175-      645    15486    15360     1069   14.4       880.04     8.34    0.116    0.145
       644-      362    14483    14393     1069   13.5       493.29     6.33    0.147    0.184
       361-      193    13663    13596     1069   12.7       273.11     4.12    0.203    0.256
       193-       97    13216    13190     1069   12.3       142.35     2.36    0.306    0.393
        97-       43    12807    12790     1069   12.0        67.89     1.15    0.524    0.718
        43-       13    12934    12924     1069   12.1        26.57     0.44    0.832    1.673
        13-      -88    12161    12128     1078   11.3         0.56     0.03    0.976    4.828
-------------------------------------------------------------------------------------------
    572426-      -88   148081   147392    10699   13.8      3974.96     5.94    0.069    0.088
 

Statistics vs resolution - point group symmetry: P2/m (b-unique)
resolu-      #        #        #               average    mean      mean          
tion(A)   measured   kept    unique           redundancy   F2     F2/sig(F2)   Rint   Rsigma   RsigmaA
------------------------------------------------------------------------------------------------------
 inf-0.79    19973    19922     1069            18.6     18639.33     9.26    0.059    0.071     0.094
0.79-0.63    18502    18398     1069            17.2      5605.23     8.70    0.069    0.087     0.095
0.63-0.55    16632    16541     1069            15.5      2725.90     7.42    0.076    0.096     0.101
0.55-0.50    16367    16272     1069            15.2      1460.41     6.64    0.088    0.111     0.111
0.50-0.46    16688    16587     1069            15.5      1015.59     5.60    0.101    0.127     0.127
0.46-0.43    16527    16461     1069            15.4       728.38     4.99    0.122    0.153     0.147
0.43-0.41    15105    15055     1069            14.1       461.89     3.78    0.152    0.191     0.196
0.41-0.39    11333    11276     1069            10.5       302.63     2.86    0.201    0.250     0.272
0.39-0.38     9164     9126     1069             8.5       222.59     2.33    0.238    0.301     0.358
0.38-0.36     7790     7754     1078             7.2       172.02     1.83    0.279    0.341     0.458
------------------------------------------------------------------------------------------------------
 inf-0.36   148081   147392    10699            13.8      3974.96     5.94    0.069    0.088     0.102
 inf-0.80    19377    19330     1036            18.7     19006.54     9.30    0.059    0.071     0.094
 

Statistics vs resolution (taking redundancy into account) - point group symmetry: P2/m (b-unique)
resolu-      #        #        #       %       average    mean      mean          
tion(A)    kept     theory   unique complete  redundancy   F2     F2/sig(F2)   Rint  RsigmaB
--------------------------------------------------------------------------------------------
 inf-0.79    19922     1070     1069   99.9     18.6     18639.33    40.86    0.059    0.023
0.79-0.63    18398     1069     1069  100.0     17.2      5605.23    36.65    0.069    0.023
0.63-0.55    16541     1069     1069  100.0     15.5      2725.90    29.57    0.076    0.026
0.55-0.50    16272     1069     1069  100.0     15.2      1460.41    26.14    0.088    0.029
0.50-0.46    16587     1069     1069  100.0     15.5      1015.59    22.08    0.101    0.033
0.46-0.43    16461     1069     1069  100.0     15.4       728.38    19.50    0.122    0.038
0.43-0.41    15055     1069     1069  100.0     14.1       461.89    14.17    0.152    0.054
0.41-0.39    11276     1069     1069  100.0     10.5       302.63     9.34    0.201    0.089
0.39-0.38     9126     1069     1069  100.0      8.5       222.59     6.94    0.238    0.135
0.38-0.36     7754     1080     1078   99.8      7.2       172.02     4.96    0.279    0.187
--------------------------------------------------------------------------------------------
 inf-0.36   147392    10702    10699  100.0     13.8      3974.96    23.82    0.069    0.027
 inf-0.80    19330     1037     1036   99.9     18.7     19006.54    41.03    0.059    0.023
 * * * CRYSALIS DATA REDUCTION (42.101a 64-bit (release 31-08-2023)) * * *


COMMAND LINE: dc proffit

TIME OF DATA REDUCTION FINALISING: Wed Sep 20 14:44:47 2023
CRYSTAL INFORMATION  

   UB - MATRIX:
      -0.040197   -0.010102    0.005289   (  0.000000    0.000000    0.000000 )
       0.008707    0.002821    0.031382   (  0.000000    0.000000    0.000000 )
      -0.023201    0.018554   -0.001905   (  0.000000    0.000000    0.000000 )

      5.27309 (    0.00000 )    11.65439 (    0.00000 )     7.81022 (    0.00000 )
     89.97725 (    0.00000 )    93.99294 (    0.00000 )    90.01152 (    0.00000 )
  V =       478.81


CELL:     5.27309     11.65439      7.81022    89.97725     93.99294     90.01152 

MACHINE INFORMATION 
- GONIOMETER OXFORD DIFFRACTION KM4 XCALIBUR 
ALPHA (DEG)   90.00000 BETA (DEG)    0.00000
WAVELENGTH (ANG): A1    0.24840 A2    0.24840  B1    0.24840
POLARISATION FACTOR    0.00000
X-RAY BEAM ORIENTATION (DEG): X2    0.04854 X3    0.00000
BEAM PATH ABSORPTIONCOEFFICIENTS (MM-1): AIR    0.00000 BE    0.00000 BE THICKNESS (MM):    0.00000 
SOFTWARE ZEROCORRECTION (DEG): OMEGA    0.16617 THETA    0.00000 KAPPA    0.00000 PHI    0.00000
MACHINE OFFSETS (STEPS): OMEGA          0 THETA          0 KAPPA          0 PHI          0
CCD DETECTOR KM4CCD/SAPPHIRE 
CHIP: n/a n/a (1044x1044) n/a 
TAPER:  (,),
    ZOOM 1.000000 PIXELSIZE IN 1X1 BINNING (MM)  0.17200
   - GAIN 1.00 (double-correlated-divide-by-2 gain)SETUP PATH: NONE
GEOMETRIC CORRECTION FILE : NONE 
FLAT FIELD CORRECTION FILE: NONE 
DETECTOR ROTATION (DEG): X1    0.05209 X2    0.00879 X3    0.00000
DETECTOR DISTANCE (MM):  130.00000, DETECTOR ZERO (PIX, 1X1 BINNING): X  527.71035 Y  510.98928
DETECTOR BINNING (PIX): X:   1 Y:   1
Outlier rejection type: unknown - programming errorRejection parameter rrp file setting (X-ray): KKM   0.0000 Blessing   6.0000Machine error rrp file setting:   0.0000

RUN    TYPE OF SCAN  START(DEG)   END(DEG)    # FRAMES    EXP(SEC)   OMEGA(DEG)  THETA(DEG)  KAPPA(DEG)   PHI(DEG) 
Run 1 Omega scan: (0.000 - 180.000,1800 frames, 4.000 sec, 0.100 deg) at th=0.100, ka=0.000,ph=0.000 (rot geo dd=130.000)
  1       OMEGA         0.00000   180.00000        1800      4.00000    n/a         0.10000     0.00000     0.00000  
Run 2 Omega scan: (0.000 - 180.000,1800 frames, 4.000 sec, 0.100 deg) at th=0.100, ka=20.000,ph=0.000 (rot geo dd=130.000)
  2       OMEGA         0.00000   180.00000        1800      4.00000    n/a         0.10000    20.00000     0.00000  
Run 3 Omega scan: (0.000 - 180.000,1800 frames, 4.000 sec, 0.100 deg) at th=0.100, ka=40.000,ph=0.000 (rot geo dd=130.000)
  3       OMEGA         0.00000   180.00000        1800      4.00000    n/a         0.10000    40.00000     0.00000  
Run 4 Omega scan: (0.000 - 180.000,1800 frames, 4.000 sec, 0.100 deg) at th=20.000, ka=0.000,ph=0.000 (rot geo dd=130.000)
  4       OMEGA         0.00000   180.00000        1800      4.00000    n/a        20.00000     0.00000     0.00000  
Run 5 Omega scan: (0.000 - 180.000,1800 frames, 4.000 sec, 0.100 deg) at th=20.000, ka=20.000,ph=0.000 (rot geo dd=130.000)
  5       OMEGA         0.00000   180.00000        1800      4.00000    n/a        20.00000    20.00000     0.00000  
Run 6 Omega scan: (0.000 - 180.000,1800 frames, 4.000 sec, 0.100 deg) at th=20.000, ka=40.000,ph=0.000 (rot geo dd=130.000)
  6       OMEGA         0.00000   180.00000        1800      4.00000    n/a        20.00000    40.00000     0.00000  
2 observations rejected with intensity <-3.0*sigma
PROFFIT INFO: signal sum: min=-980.0000 max=1396950.0000
PROFFIT INFO: signal sum lp corr: min=-3270.4899 max=2269964.0637
PROFFIT INFO: background sum: min=457.0000 max=23947.0000
PROFFIT INFO: background sum sig2: min=0.0000 max=2587.0000
PROFFIT INFO: num of signal pixels: min=22 max=776
PROFFIT INFO: Inet: min=-613.3099 max=680989.2500
PROFFIT INFO: sig(Inet): min=8.7968 max=743.6896
PROFFIT INFO: Inet/sig(Inet): min=-2.73 max=1113.19
 
I/Sigma    <   0       1       2       3       4       8      16      32      64     128     max
N(Refl)    20986  112476  142576  161762  174944  205216  232878  255804  274710  287988  296162
Percent      7.1    38.0    48.1    54.6    59.1    69.3    78.6    86.4    92.8    97.2   100.0 
 
Overlap statistics (higher percentage means higher overlapping)
Percent    frequency    relative
  0- 10       148083    100.00 (completely separated)
 10- 20            0      0.00
 20- 30            0      0.00
 30- 40            0      0.00
 40- 50            0      0.00
 50- 60            0      0.00
 60- 70            0      0.00
 70- 80            0      0.00
 80- 90            0      0.00
 90-100            0      0.00 (completely overlapped)
Overall       148083    100.00%
Overall                   0.00% overlapped pixels
 
All reflections intensity statistics
 
                                             mean            mean          %
       intensity               #              F2           F2/sig(F2)  >3*F2/sig(F2)
------------------------------------------------------------------------------------
    680989-      8774         14808         29958.98         121.20     100.00
      8774-      3373         14808          5386.47          30.62     100.00
      3373-      1729         14808          2439.17          13.01     100.00
      1729-       934         14808          1284.09           6.50      98.91
       934-       527         14808           709.34           3.40      47.14
       527-       283         14808           394.22           1.80       6.69
       283-       141         14808           204.32           0.90       0.93
       141-        64         14808            98.65           0.42       0.12
        64-        14         14808            38.15           0.17       0.01
        14-      -613         14809           -22.74          -0.09       0.00
------------------------------------------------------------------------------------
    680989-      -613        148081          4049.04          17.79      45.38
 
 
All reflections resolution statistics
 
                                             mean            mean          %
       resolution              #              F2           F2/sig(F2)  >3*F2/sig(F2)
------------------------------------------------------------------------------------
      7.79-      0.88         14808         22831.37          97.32       87.83
      0.88-      0.69         14808          7049.95          33.81       80.58
      0.69-      0.59         14808          4305.58          20.33       73.06
      0.59-      0.53         14808          2186.98          10.17       59.06
      0.53-      0.49         14808          1375.73           6.16       52.84
      0.49-      0.46         14808          1003.88           4.06       39.07
      0.46-      0.43         14808           760.98           2.88       32.59
      0.43-      0.41         14808           477.42           1.66       17.92
      0.41-      0.39         14808           306.47           0.98        8.55
      0.39-      0.36         14809           192.28           0.56        2.32
------------------------------------------------------------------------------------
      7.79-      0.36        148081          4049.04          17.79       45.38
 
SCALE3 ABSPACK - A Rigaku Oxford Diffraction program (1.0.11,gui:1.0.7)
(C) 2005-2023 Rigaku Oxford Diffraction
Output file (*.dat):C:\Users\sms\Desktop\20230716\taurine\85K\ESPERANTO_85K\230716_tarurine51temp_50keV_06_0_absscale.dat
Started at Wed Sep 20 14:44:48 2023
Sorting 148081 observations
2823 unique observations with >     7.00 F2/sig(F2)
148081 observations in 6 runs
Run #  start #  end #  total #
    1       2    1797    1796
    2       2    1797    3592
    3       2    1797    5388
    4       2    1798    7185
    5       2    1798    8982
    6       2    1797   10778
Total number of frames 10778
Maximum number of 1000 frame scales suggested for reliable scaling
Glued frame scales: 11 frame = 1 scale
148081 observations in 6 runs
Run #  start #  end #  total #
    1       0     163     164
    2       0     163     328
    3       0     163     492
    4       0     163     656
    5       0     163     820
    6       0     163     984
Total number of frames 984
Number of detector regions 16
Observations within the detector region: min=5254 (region #15), max=17752 (region #6), average=9255.1
48271 observations >     7.00 F2/sig(F2)
48271 observations in 6 runs
Run #  start #  end #  total #
    1       0     163     164
    2       0     163     328
    3       0     163     492
    4       0     163     656
    5       0     163     820
    6       0     163     984
Total number of frames 984
Observations within the detector region: min=350 (region #15), max=7089 (region #5), average=3016.9
Removing 'redundancy=1' reflections
Average redundancy: 15.0 (Out of 48271 removed 123 = 48148, unique = 3203)
SCALE3 ABSPACK SYMMETRY INFORMATION
Using point Laue symmetry!
Flags: friedel mate:1; friedel mate on for non-centro:1
Laue group (Hermann Mauguin): 2/m (b)
 
48148 observations in 6 runs
Run #  start #  end #  total #
    1       0     163     164
    2       0     163     328
    3       0     163     492
    4       0     163     656
    5       0     163     820
    6       0     163     984
Total number of frames 984
Observations within the detector region: min=346 (region #15), max=7087 (region #5), average=3009.3
3203 unique data precomputed (should be 3203)
3203 unique data with 48148 observations

Determining an optimal absorption correction model
Removing 'redundancy=1' reflections
Average redundancy: 14.9 (Out of 14908 removed 0 = 14908, unique = 1000)
1000 unique data precomputed (should be 1000)
1000 unique data with 14908 observations
RMS deviation of equivalent data = 0.14316
Rint = 0.11157
37 observations identified as outliers and rejected
11963 observations used for refinement and 2908 observations used for validation
 Test data:	Rint=   0.10101,  wR=   0.10937
Trying model 1 (ne=2, no=0)...
 Results:   Rint=   0.12595,  wR=   0.14320,  Acormin=0.629,  Acormax=1.006, Acor_av=0.746
 Test data:	Rint=   0.12135,  wR=   0.13334
 F test:    Probability=0.000, F=     0.692
Trying model 2 (ne=2, no=1)...
 Results:   Rint=   0.12630,  wR=   0.14201,  Acormin=0.603,  Acormax=1.004, Acor_av=0.737
 Test data:	Rint=   0.12149,  wR=   0.13191
 F test:    Probability=0.000, F=     0.689
Trying model 3 (ne=4, no=0)...
 Results:   Rint=   0.10660,  wR=   0.11836,  Acormin=0.360,  Acormax=0.863, Acor_av=0.439
 Test data:	Rint=   0.09910,  wR=   0.10743
 F test:    Probability=0.805, F=     1.034
Trying model 4 (ne=4, no=1)...
 Results:   Rint=   0.10619,  wR=   0.11763,  Acormin=0.364,  Acormax=0.857, Acor_av=0.441
 Test data:	Rint=   0.09869,  wR=   0.10655
 F test:    Probability=0.851, F=     1.041
Trying model 5 (ne=4, no=3)...
 Results:   Rint=   0.10553,  wR=   0.11649,  Acormin=0.354,  Acormax=0.834, Acor_av=0.442
 Test data:	Rint=   0.09839,  wR=   0.10625
 F test:    Probability=0.871, F=     1.045
Trying model 6 (ne=6, no=0)...
 Results:   Rint=   0.10306,  wR=   0.11441,  Acormin=0.358,  Acormax=0.851, Acor_av=0.425
 Test data:	Rint=   0.09512,  wR=   0.10325
 F test:    Probability=0.998, F=     1.116
Trying model 7 (ne=6, no=1)...
 Results:   Rint=   0.10287,  wR=   0.11384,  Acormin=0.362,  Acormax=0.844, Acor_av=0.428
 Test data:	Rint=   0.09486,  wR=   0.10245
 F test:    Probability=0.999, F=     1.121
Trying model 8 (ne=6, no=3)...
 Results:   Rint=   0.10016,  wR=   0.11182,  Acormin=0.359,  Acormax=0.769, Acor_av=0.436
 Test data:	Rint=   0.09127,  wR=   0.09825
 F test:    Probability=1.000, F=     1.208
Trying model 9 (ne=6, no=5)...
 Results:   Rint=   0.09902,  wR=   0.11063,  Acormin=0.298,  Acormax=0.707, Acor_av=0.438
 Test data:	Rint=   0.09067,  wR=   0.09801
 F test:    Probability=1.000, F=     1.219
Trying model 10 (ne=8, no=0)...
 Results:   Rint=   0.10191,  wR=   0.11314,  Acormin=0.356,  Acormax=0.765, Acor_av=0.428
 Test data:	Rint=   0.09464,  wR=   0.10279
 F test:    Probability=0.998, F=     1.121
Trying model 11 (ne=8, no=1)...
 Results:   Rint=   0.10165,  wR=   0.11251,  Acormin=0.361,  Acormax=0.803, Acor_av=0.431
 Test data:	Rint=   0.09428,  wR=   0.10189
 F test:    Probability=0.999, F=     1.128
Trying model 12 (ne=8, no=3)...
 Results:   Rint=   0.09948,  wR=   0.11094,  Acormin=0.359,  Acormax=0.751, Acor_av=0.438
 Test data:	Rint=   0.09080,  wR=   0.09822
 F test:    Probability=1.000, F=     1.213
Trying model 13 (ne=8, no=5)...
 Results:   Rint=   0.09904,  wR=   0.11012,  Acormin=0.364,  Acormax=0.998, Acor_av=0.442
 Test data:	Rint=   0.09132,  wR=   0.09823
 F test:    Probability=1.000, F=     1.194
Trying model 14 (ne=8, no=7)...
 Results:   Rint=   0.09900,  wR=   0.10952,  Acormin=0.361,  Acormax=1.158, Acor_av=0.446
 Test data:	Rint=   0.09213,  wR=   0.09902
 F test:    Probability=1.000, F=     1.167

Final absorption model (ne=8, no=7):
   Rint=   0.09213, Acormin=0.361, Acormax=1.158, Acor_av=0.446

Combined refinement in use
Rint:    0.12028
There are 984 active scales (one needs to be fixed)
Refinement control: frame scale #85 fixed
Refinement control: frame scale esd restraint = 0.20000
There are 25 active detector scales (one needs to be fixed)
Refinement control: detector scale #13 fixed
Refinement control: detector scale esd restraint = 0.00091
Absorption correction model - max even order: 8, max odd order: 7 (80 parameters)
Refinement control: 1087 pars with 591328 matrix size
Enough LS memory for 12 threads!
Cycle 1
wR=   0.13789
Using Levenberg-Marquardt:    0.00010
New wR=   0.08473
There are no clusters with unrefined scales! Interpolation skipped!
Rint for refined data:    0.11360 with corrections    0.06456
Rint for all data:        0.12028 with corrections    0.07252
164 observations identified as outliers and rejected
Cycle 2
wR=   0.06917
Using Levenberg-Marquardt:    0.00001
Matrix singular! Adjusting LS parameters...
Using Levenberg-Marquardt:    0.00010
Matrix singular! Adjusting LS parameters...
Using Levenberg-Marquardt:    0.00100
New wR=   0.56693
Using Levenberg-Marquardt:    0.01000
New wR=   0.06718
There are no clusters with unrefined scales! Interpolation skipped!
Rint for refined data:    0.11125 with corrections    0.05988
Rint for all data:        0.12028 with corrections    0.07162
169 observations identified as outliers and rejected
Cycle 3
wR=   0.06370
Using Levenberg-Marquardt:    0.00100
New wR=   0.06296
There are no clusters with unrefined scales! Interpolation skipped!
Rint for refined data:    0.10979 with corrections    0.05767
Rint for all data:        0.12028 with corrections    0.07151
110 observations identified as outliers and rejected
Cycle 4
wR=   0.06235
Using Levenberg-Marquardt:    0.00010
New wR=   0.06209
There are no clusters with unrefined scales! Interpolation skipped!
Rint for refined data:    0.10970 with corrections    0.05744
Rint for all data:        0.12028 with corrections    0.07160
79 observations identified as outliers and rejected
Cycle 5
wR=   0.06197
Using Levenberg-Marquardt:    0.00001
New wR=   0.06180
There are no clusters with unrefined scales! Interpolation skipped!
Rint for refined data:    0.10987 with corrections    0.05716
Rint for all data:        0.12028 with corrections    0.07156
44 observations identified as outliers and rejected
Final wR=   0.06180
Final frame scales: Min=  0.7858 Max=  1.2086
Final detector scales: Min=  0.9289 Max=  1.0614
Final absorption correction factors: Amin=  0.6758 Amax=  1.2678
SCALE3 ABSPACK INFO: To visualize the detector xy correction use 'GEO SHOWFLOOD scalefactor'!
PROFFIT INFO: Inet (after scale3 abspack): min=-547.3812 max=591320.8750
PROFFIT INFO: sig(Inet) (after scale3 abspack): min=8.1397 max=675.6572

******************************************************************************
*                 E R R O R   M O D E L   C A L C U L A T I O N              *
******************************************************************************

Input file: C:\Users\sms\Desktop\20230716\taurine\85K\ESPERANTO_85K\230716_tarurine51temp_50keV_06_0.tmp
Laue: 2, Friedel: 1
Min/max for: run:1/6 frame:3/1799
148081 reflections read from tmp file
10536 reflections are rejected (10529 as outliers, 7 as groups of 1 refl)

Redundancy:             1      2      3      4      5      6      7      8      9     10+
Number of groups:       0     37    164    151    256    324    502    619    657   7975

Initial Chi^2=   0.57451
Cycle 1, Chi^2=   0.98933
Current error model SIG(F2)^2 =   0.52*(I_RAW + I_BACK)+(0.08309*<F2>)^2
Cycle 2, Chi^2=   0.99795
Current error model SIG(F2)^2 =   0.48*(I_RAW + I_BACK)+(0.08725*<F2>)^2
Cycle 3, Chi^2=   0.99915
Current error model SIG(F2)^2 =   0.46*(I_RAW + I_BACK)+(0.09011*<F2>)^2
Cycle 4, Chi^2=   0.99962
Current error model SIG(F2)^2 =   0.45*(I_RAW + I_BACK)+(0.09190*<F2>)^2
Cycle 5, Chi^2=   0.99982
Current error model SIG(F2)^2 =   0.44*(I_RAW + I_BACK)+(0.09299*<F2>)^2
Cycle 6, Chi^2=   0.99991
Current error model SIG(F2)^2 =   0.44*(I_RAW + I_BACK)+(0.09365*<F2>)^2
Cycle 7, Chi^2=   0.99995
Current error model SIG(F2)^2 =   0.44*(I_RAW + I_BACK)+(0.09404*<F2>)^2
Cycle 8, Chi^2=   0.99997
Current error model SIG(F2)^2 =   0.43*(I_RAW + I_BACK)+(0.09428*<F2>)^2
Final Chi^2=   0.99997
Final error model SIG(F2)^2 =   0.43*(I_RAW + I_BACK)+(0.09428*<F2>)^2
*************************************************
All reflections intensity statistics
 
                                             mean            mean          %
       intensity               #              F2           F2/sig(F2)  >3*F2/sig(F2)
------------------------------------------------------------------------------------
    591321-      8580         14808         29242.59          10.79     100.00
      8579-      3317         14808          5289.43          10.64      99.97
      3317-      1698         14808          2396.94          10.23      99.97
      1698-       919         14808          1265.16           9.29      99.95
       919-       523         14808           701.50           7.62      99.82
       523-       282         14808           392.40           5.43      98.99
       282-       141         14808           204.55           3.22      51.01
       141-        64         14808            99.10           1.66       4.05
        64-        14         14808            38.26           0.67       0.26
        14-      -547         14809           -23.36          -0.35       0.00
------------------------------------------------------------------------------------
    591321-      -547        148081          3960.63           5.92      65.40
 
 
All reflections resolution statistics
 
                                             mean            mean          %
       resolution              #              F2           F2/sig(F2)  >3*F2/sig(F2)
------------------------------------------------------------------------------------
      7.79-      0.88         14808         22396.60           9.44       92.02
      0.88-      0.69         14808          6841.87           8.82       87.93
      0.69-      0.59         14808          4203.89           8.11       83.59
      0.59-      0.53         14808          2132.53           7.02       76.32
      0.53-      0.49         14808          1337.28           6.56       74.82
      0.49-      0.46         14808           981.85           5.51       65.08
      0.46-      0.43         14808           745.60           5.01       61.26
      0.43-      0.41         14808           469.22           3.85       49.76
      0.41-      0.39         14808           304.79           2.86       37.01
      0.39-      0.36         14809           192.94           2.04       26.23
------------------------------------------------------------------------------------
      7.79-      0.36        148081          3960.63           5.92       65.40
 
 
All reflections cumulative resolution statistics
 
                                             mean            mean          %
       resolution              #              F2           F2/sig(F2)  >3*F2/sig(F2)
------------------------------------------------------------------------------------
      7.79-      0.88         14808         22396.60           9.44       92.02
      7.79-      0.69         29616         14619.23           9.13       89.97
      7.79-      0.59         44424         11147.45           8.79       87.84
      7.79-      0.53         59232          8893.72           8.35       84.96
      7.79-      0.49         74040          7382.43           7.99       82.93
      7.79-      0.46         88848          6315.67           7.58       79.96
      7.79-      0.43        103656          5519.94           7.21       77.29
      7.79-      0.41        118464          4888.60           6.79       73.85
      7.79-      0.39        133272          4379.29           6.35       69.75
      7.79-      0.36        148081          3960.63           5.92       65.40
------------------------------------------------------------------------------------
      7.79-      0.36        148081          3960.63           5.92       65.40
 
Scale applied to data: s=1.000000 (maximum obs:591320.875,used system gain:1.0)!

Without outlier rejection...
Rint      0.072; Rsigma      0.102:  data 148081  -> merged 10699
With outlier rejection (X-ray)...
Rint      0.069; Rsigma      0.102:  data 147392  -> merged 10699
With outlier rejection (X-ray)...
Rejected total: 689, method kkm 579, method Blessing 110

Completeness
direct cell (a, b, c) = (5.274, 11.655, 7.811), (alpha, beta, gamma) = (90.000, 93.993, 90.000)
wavelength: 0.248400
dmin, dmax value (Ang): 0.363619, 7.791778

		******************************************************************
		* GRAL PLUGIN          	 started at Wed Sep 20 14:44:44 2023     *
		*          version 2.4. 1                                        *
		******************************************************************


		42.101a 64-bit (release 31-08-2023),compiled Aug 31 2023,21:40:33


Original cell in Angstroms and degrees: 

   5.273906  11.654454   7.811261  89.9776  93.9996  90.0115 

  147392 Reflections read from file 230716_tarurine51temp_50keV_06_0.hkl; mean (I/sigma) =    5.94


Lattice exceptions:  P      A      B      C      I      F     Obv    Rev    All
          


N (total) =           0  73656  73655  73697  73602 110504  98266  97962 147392


N (int>3sigma) =      0  48115  48346  48469  48616  72465  64222  64092  96551


Mean intensity =    0.0   37.1   40.0   40.1   38.5   39.1   39.9   40.3   39.7


Mean int/sigma =    0.0    5.9    5.9    6.0    6.0    5.9    5.9    5.9    5.9

Lattice type: P chosen          Volume:       478.95

-------------------------------------------------------------------------------

DETERMINATION OF REDUCED (NIGGLI) CELL

Transformation from original cell (HKLF-matrix):
   -1.0000  0.0000  0.0000    0.0000  0.0000  1.0000    0.0000  1.0000  0.0000

Unitcell:       5.274    7.811   11.654   89.98   89.99   86.00 

Niggli form:     a.a =    27.814      b.b =    61.016      c.c =   135.826
                 b.c =     0.036      a.c =     0.012      a.b =     2.873 

-------------------------------------------------------------------------------

SEARCH FOR HIGHER METRIC SYMMETRY

------------------------------------------------------------------------------
Option: [34]  err=   0.038    MONOCLINIC P-lattice R(int) = 0.069 [136693] Vol =    478.9
Cell:    5.274  11.654   7.811   89.98   94.00   90.01    Volume:       478.95
Matrix: 1.0000  0.0000  0.0000  0.0000  1.0000  0.0000  0.0000  0.0000  1.0000
------------------------------------------------------------------------------
Option: [31]  err=   0.000     TRICLINIC P-lattice R(int) = 0.067 [126849] Vol =    478.9
Cell:    5.274   7.811  11.654   89.98   89.99   86.00    Volume:       478.95
Matrix:-1.0000  0.0000  0.0000  0.0000  0.0000  1.0000  0.0000  1.0000  0.0000

Option [34] selected

-------------------------------------------------------------------------------

SPACE GROUP DETERMINATION


Lattice exceptions:  P      A      B      C      I      F     Obv    Rev    All
          


N (total) =           0  73656  73655  73697  73602 110504  98266  97962 147392


N (int>3sigma) =      0  48115  48346  48469  48616  72465  64222  64092  96551


Mean intensity =    0.0   37.1   40.0   40.1   38.5   39.1   39.9   40.3   39.7


Mean int/sigma =    0.0    5.9    5.9    6.0    6.0    5.9    5.9    5.9    5.9


Crystal system MONOCLINIC and Lattice type P selected

Mean |E*E-1| = 0.931 [expected .968 centrosym and .736 non-centrosym]

 Systematic absence exceptions:
        21--   b--   c--   n--  -21-   -a-   -c-   -n-  --21   --a   --b   --n


 N        58  4285  4316  4275   141  1876  1919  1893    89  2746  2743  2747
 N I>3s   50  3007  3170  3021     0   723     0   723     0  2118  2097  2059
 <I>   215.5  94.1  91.7  59.4   0.1  63.8   0.0  63.2  -0.0  75.4  79.2  76.9
 <I/s>   8.8   6.7   6.9   6.6   0.1   3.7   0.1   3.6  -0.0   7.2   7.0   6.9


  Space Group           No.   C/A   En.   O.A.  Pie.  Pyr.   CCDC    ICSD    R(int)   N(eq)

       P2(1)/c (be=94)    14     C     N     N     N     N    82146    4760    0.069   134894        5.274 11.654 7.811  89.98 94.00 90.01
      P2(1)/n (be=127)    14     C     N     N     N     N    82146    4760    0.069   134919        9.725 11.654 5.274  90.01 126.75 89.98
      P2(1)/a (be=147)    14     C     N     N     N     N    82146    4760    0.069   134934        7.811 11.654 9.725  89.98 147.25 90.02

 P2(1)/c		 2/m		 Monoclinic

  (1)  x, y, z                            (2) -x, y+1/2,-z+1/2 
  (3) -x,-y,-z                            (4)  x,-y+1/2, z+1/2 
   
Chemical formula: C2 H7 N O3 S; Z=4.0 (Not implemented wavelength type, re-run Gral gui)
   
EXPORTING .INS FILE

TITL 230716_tarurine51temp_50keV_06_0 in P2(1)/c 
REM P2(1)/c (#14 in standard setting)
CELL 0.24840   5.273906  11.654454   7.811261  89.9776  93.9996  90.0115
ZERR    4.00   0.000089   0.000226   0.000156   0.0016   0.0015   0.0015
LATT  1
SYMM -x, y+1/2,-z+1/2 
SFAC C H N O S
UNIT 8.00 28.00 4.00 12.00 4.00
TREF
HKLF 4
END

Due to the lattice reduction and/or space group transformation(s) a new hkl and p4p file will be output!
The orignal files are backed up as *.p4pgral and *.hklgral!
Back-up copy of original file: C:\Users\sms\Desktop\20230716\taurine\85K\ESPERANTO_85K\230716_tarurine51temp_50keV_06_0.p4pgral!
Back-up copy of original file: C:\Users\sms\Desktop\20230716\taurine\85K\ESPERANTO_85K\230716_tarurine51temp_50keV_06_0.hklgral!

 
Note: The Rint, Rsigma and RsigmaB values are computed for redundant data only!
	Mean F2 and F2/sig(F2) are given for all measured values!
Note: The RsigmaA values are computed for all measured values!

Help: For more information about computations of rint and rsigma please look into Crysalis help: 
 file:__#HELP_DTheoryAlgorithm_DataReductionOutput.html
 

Statistics vs intensity - point group symmetry: P2/m (b-unique)
                       #        #        #      average    mean      mean        
          intensity measured   kept    unique  redundancy   F2     F2/sig(F2)   Rint   Rsigma
---------------------------------------------------------------------------------------------
    572426-     6079    19212    19137     1069   17.9     24257.40    10.70    0.059    0.073
      6076-     2350    17614    17491     1069   16.4      3792.72    10.47    0.075    0.093
      2347-     1175    16505    16383     1069   15.3      1702.90     9.76    0.091    0.114
      1175-      645    15486    15360     1069   14.4       880.04     8.34    0.116    0.145
       644-      362    14483    14393     1069   13.5       493.29     6.33    0.147    0.184
       361-      193    13663    13596     1069   12.7       273.11     4.12    0.203    0.256
       193-       97    13216    13190     1069   12.3       142.35     2.36    0.306    0.393
        97-       43    12807    12790     1069   12.0        67.89     1.15    0.524    0.718
        43-       13    12934    12924     1069   12.1        26.57     0.44    0.832    1.673
        13-      -88    12161    12128     1078   11.3         0.56     0.03    0.976    4.828
-------------------------------------------------------------------------------------------
    572426-      -88   148081   147392    10699   13.8      3974.96     5.94    0.069    0.088
 

Statistics vs resolution - point group symmetry: P2/m (b-unique)
resolu-      #        #        #               average    mean      mean          
tion(A)   measured   kept    unique           redundancy   F2     F2/sig(F2)   Rint   Rsigma   RsigmaA
------------------------------------------------------------------------------------------------------
 inf-0.79    19973    19922     1069            18.6     18639.33     9.26    0.059    0.071     0.094
0.79-0.63    18502    18398     1069            17.2      5605.23     8.70    0.069    0.087     0.095
0.63-0.55    16632    16541     1069            15.5      2725.90     7.42    0.076    0.096     0.101
0.55-0.50    16367    16272     1069            15.2      1460.41     6.64    0.088    0.111     0.111
0.50-0.46    16688    16587     1069            15.5      1015.59     5.60    0.101    0.127     0.127
0.46-0.43    16527    16461     1069            15.4       728.38     4.99    0.122    0.153     0.147
0.43-0.41    15105    15055     1069            14.1       461.89     3.78    0.152    0.191     0.196
0.41-0.39    11333    11276     1069            10.5       302.63     2.86    0.201    0.250     0.272
0.39-0.38     9164     9126     1069             8.5       222.59     2.33    0.238    0.301     0.358
0.38-0.36     7790     7754     1078             7.2       172.02     1.83    0.279    0.341     0.458
------------------------------------------------------------------------------------------------------
 inf-0.36   148081   147392    10699            13.8      3974.96     5.94    0.069    0.088     0.102
 inf-0.80    19377    19330     1036            18.7     19006.54     9.30    0.059    0.071     0.094
 

Statistics vs resolution (taking redundancy into account) - point group symmetry: P2/m (b-unique)
resolu-      #        #        #       %       average    mean      mean          
tion(A)    kept     theory   unique complete  redundancy   F2     F2/sig(F2)   Rint  RsigmaB
--------------------------------------------------------------------------------------------
 inf-0.79    19922     1070     1069   99.9     18.6     18639.33    40.86    0.059    0.023
0.79-0.63    18398     1069     1069  100.0     17.2      5605.23    36.65    0.069    0.023
0.63-0.55    16541     1069     1069  100.0     15.5      2725.90    29.57    0.076    0.026
0.55-0.50    16272     1069     1069  100.0     15.2      1460.41    26.14    0.088    0.029
0.50-0.46    16587     1069     1069  100.0     15.5      1015.59    22.08    0.101    0.033
0.46-0.43    16461     1069     1069  100.0     15.4       728.38    19.50    0.122    0.038
0.43-0.41    15055     1069     1069  100.0     14.1       461.89    14.17    0.152    0.054
0.41-0.39    11276     1069     1069  100.0     10.5       302.63     9.34    0.201    0.089
0.39-0.38     9126     1069     1069  100.0      8.5       222.59     6.94    0.238    0.135
0.38-0.36     7754     1080     1078   99.8      7.2       172.02     4.96    0.279    0.187
--------------------------------------------------------------------------------------------
 inf-0.36   147392    10702    10699  100.0     13.8      3974.96    23.82    0.069    0.027
 inf-0.80    19330     1037     1036   99.9     18.7     19006.54    41.03    0.059    0.023
Data reduction ended at Wed Sep 20 14:44:57 2023
 * * * CRYSALIS DATA REDUCTION FINALIZING (42.101a 64-bit (release 31-08-2023)) * * *
INPUT: C:\Users\sms\Desktop\20230716\taurine\85K\ESPERANTO_85K\230716_tarurine51temp_50keV_06_0.rrpprof
OUTPUT: C:\Users\sms\Desktop\20230716\taurine\85K\ESPERANTO_85K\230716_tarurine51temp_50keV_06_0
Laue class: 2/m (b-unique) - Friedel mate is equivalent
Lattice type: P-lattice (extinction condition applied)
Machine error default setting:   0.0000
Rejection parameter default setting (X-ray): KKM   0.5000 Blessing   6.0000
Scan speed scaling applied!
Automatic use of scale3 abspack active!
SCALE3 ABSPACK PARS: Laue:2; Friedel:1;
cycles:5; Levenberg-Marq.:0.00000; Sig-cutoff:7.00000
scale restraint esd:0.20000; detector xy correction restraint esd:0.20000; frames in group:50
Detector xy correction grid 4x4, image size 1044x1044
Is frame scaling 1; Is detector xy correction 0;
Spherical harmonics order: even:0; odd:0
 * * * CRYSALIS DATA REDUCTION (42.101a 64-bit (release 31-08-2023)) * * *


COMMAND LINE: dc rrp tab

TIME OF DATA REDUCTION FINALISING: Wed Sep 20 17:22:56 2023
CRYSTAL INFORMATION  

   UB - MATRIX:
      -0.040197   -0.010102    0.005289   (  0.000000    0.000000    0.000000 )
       0.008707    0.002821    0.031382   (  0.000000    0.000000    0.000000 )
      -0.023201    0.018554   -0.001905   (  0.000000    0.000000    0.000000 )

      5.27309 (    0.00000 )    11.65439 (    0.00000 )     7.81022 (    0.00000 )
     89.97725 (    0.00000 )    93.99294 (    0.00000 )    90.01152 (    0.00000 )
  V =       478.81


CELL:     5.27309     11.65439      7.81022    89.97725     93.99294     90.01152 

MACHINE INFORMATION 
- GONIOMETER OXFORD DIFFRACTION KM4 XCALIBUR 
ALPHA (DEG)   90.00000 BETA (DEG)    0.00000
WAVELENGTH (ANG): A1    0.24840 A2    0.24840  B1    0.24840
POLARISATION FACTOR    0.00000
X-RAY BEAM ORIENTATION (DEG): X2    0.04854 X3    0.00000
BEAM PATH ABSORPTIONCOEFFICIENTS (MM-1): AIR    0.00000 BE    0.00000 BE THICKNESS (MM):    0.00000 
SOFTWARE ZEROCORRECTION (DEG): OMEGA    0.16617 THETA    0.00000 KAPPA    0.00000 PHI    0.00000
MACHINE OFFSETS (STEPS): OMEGA          0 THETA          0 KAPPA          0 PHI          0
CCD DETECTOR KM4CCD/SAPPHIRE 
CHIP: n/a n/a (1044x1044) n/a 
TAPER:  (,),
    ZOOM 1.000000 PIXELSIZE IN 1X1 BINNING (MM)  0.17200
   - GAIN 1.00 (double-correlated-divide-by-2 gain)SETUP PATH: NONE
GEOMETRIC CORRECTION FILE : NONE 
FLAT FIELD CORRECTION FILE: NONE 
DETECTOR ROTATION (DEG): X1    0.05209 X2    0.00879 X3    0.00000
DETECTOR DISTANCE (MM):  130.00000, DETECTOR ZERO (PIX, 1X1 BINNING): X  527.71035 Y  510.98928
DETECTOR BINNING (PIX): X:   1 Y:   1
Outlier rejection type: X-rayRejection parameter rrp file setting (X-ray): KKM   0.0000 Blessing   6.0000Machine error rrp file setting:   0.0000

RUN    TYPE OF SCAN  START(DEG)   END(DEG)    # FRAMES    EXP(SEC)   OMEGA(DEG)  THETA(DEG)  KAPPA(DEG)   PHI(DEG) 
Run 1 Omega scan: (0.000 - 180.000,1800 frames, 4.000 sec, 0.100 deg) at th=0.100, ka=0.000,ph=0.000 (rot geo dd=130.000)
  1       OMEGA         0.00000   180.00000        1800      4.00000    n/a         0.10000     0.00000     0.00000  
Run 2 Omega scan: (0.000 - 180.000,1800 frames, 4.000 sec, 0.100 deg) at th=0.100, ka=20.000,ph=0.000 (rot geo dd=130.000)
  2       OMEGA         0.00000   180.00000        1800      4.00000    n/a         0.10000    20.00000     0.00000  
Run 3 Omega scan: (0.000 - 180.000,1800 frames, 4.000 sec, 0.100 deg) at th=0.100, ka=40.000,ph=0.000 (rot geo dd=130.000)
  3       OMEGA         0.00000   180.00000        1800      4.00000    n/a         0.10000    40.00000     0.00000  
Run 4 Omega scan: (0.000 - 180.000,1800 frames, 4.000 sec, 0.100 deg) at th=20.000, ka=0.000,ph=0.000 (rot geo dd=130.000)
  4       OMEGA         0.00000   180.00000        1800      4.00000    n/a        20.00000     0.00000     0.00000  
Run 5 Omega scan: (0.000 - 180.000,1800 frames, 4.000 sec, 0.100 deg) at th=20.000, ka=20.000,ph=0.000 (rot geo dd=130.000)
  5       OMEGA         0.00000   180.00000        1800      4.00000    n/a        20.00000    20.00000     0.00000  
Run 6 Omega scan: (0.000 - 180.000,1800 frames, 4.000 sec, 0.100 deg) at th=20.000, ka=40.000,ph=0.000 (rot geo dd=130.000)
  6       OMEGA         0.00000   180.00000        1800      4.00000    n/a        20.00000    40.00000     0.00000  
2 observations rejected with intensity <-3.0*sigma
PROFFIT INFO: signal sum: min=-980.0000 max=1396950.0000
PROFFIT INFO: signal sum lp corr: min=-3270.4899 max=2269964.0637
PROFFIT INFO: background sum: min=457.0000 max=23947.0000
PROFFIT INFO: background sum sig2: min=0.0000 max=2587.0000
PROFFIT INFO: num of signal pixels: min=22 max=776
PROFFIT INFO: Inet: min=-613.3099 max=680989.2500
PROFFIT INFO: sig(Inet): min=8.7968 max=743.6896
PROFFIT INFO: Inet/sig(Inet): min=-2.73 max=1113.19
 
I/Sigma    <   0       1       2       3       4       8      16      32      64     128     max
N(Refl)    10493   56238   71288   80881   87472  102608  116439  127902  137355  143994  148081
Percent      7.1    38.0    48.1    54.6    59.1    69.3    78.6    86.4    92.8    97.2   100.0 
 
Overlap statistics (higher percentage means higher overlapping)
Percent    frequency    relative
  0- 10       148083    100.00 (completely separated)
 10- 20            0      0.00
 20- 30            0      0.00
 30- 40            0      0.00
 40- 50            0      0.00
 50- 60            0      0.00
 60- 70            0      0.00
 70- 80            0      0.00
 80- 90            0      0.00
 90-100            0      0.00 (completely overlapped)
Overall       148083    100.00%
Overall                   0.00% overlapped pixels
 
All reflections intensity statistics
 
                                             mean            mean          %
       intensity               #              F2           F2/sig(F2)  >3*F2/sig(F2)
------------------------------------------------------------------------------------
    680989-      8774         14808         29958.98         121.20     100.00
      8774-      3373         14808          5386.47          30.62     100.00
      3373-      1729         14808          2439.17          13.01     100.00
      1729-       934         14808          1284.09           6.50      98.91
       934-       527         14808           709.34           3.40      47.14
       527-       283         14808           394.22           1.80       6.69
       283-       141         14808           204.32           0.90       0.93
       141-        64         14808            98.65           0.42       0.12
        64-        14         14808            38.15           0.17       0.01
        14-      -613         14809           -22.74          -0.09       0.00
------------------------------------------------------------------------------------
    680989-      -613        148081          4049.04          17.79      45.38
 
 
All reflections resolution statistics
 
                                             mean            mean          %
       resolution              #              F2           F2/sig(F2)  >3*F2/sig(F2)
------------------------------------------------------------------------------------
      7.79-      0.88         14808         22831.37          97.32       87.83
      0.88-      0.69         14808          7049.95          33.81       80.58
      0.69-      0.59         14808          4305.58          20.33       73.06
      0.59-      0.53         14808          2186.98          10.17       59.06
      0.53-      0.49         14808          1375.73           6.16       52.84
      0.49-      0.46         14808          1003.88           4.06       39.07
      0.46-      0.43         14808           760.98           2.88       32.59
      0.43-      0.41         14808           477.42           1.66       17.92
      0.41-      0.39         14808           306.47           0.98        8.55
      0.39-      0.36         14809           192.28           0.56        2.32
------------------------------------------------------------------------------------
      7.79-      0.36        148081          4049.04          17.79       45.38
 
SCALE3 ABSPACK - A Rigaku Oxford Diffraction program (1.0.11,gui:1.0.7)
(C) 2005-2023 Rigaku Oxford Diffraction
Output file (*.dat):C:\Users\sms\Desktop\20230716\taurine\85K\ESPERANTO_85K\230716_tarurine51temp_50keV_06_0_absscale.dat
Started at Wed Sep 20 17:22:58 2023
Sorting 148081 observations
148081 observations in 6 runs
Run #  start #  end #  total #
    1       2    1797    1796
    2       2    1797    3592
    3       2    1797    5388
    4       2    1798    7185
    5       2    1798    8982
    6       2    1797   10778
Total number of frames 10778
Glued frame scales: 50 frame = 1 scale
148081 observations in 6 runs
Run #  start #  end #  total #
    1       0      35      36
    2       0      35      72
    3       0      35     108
    4       0      35     144
    5       0      35     180
    6       0      35     216
Total number of frames 216
48271 observations >     7.00 F2/sig(F2)
48271 observations in 6 runs
Run #  start #  end #  total #
    1       0      35      36
    2       0      35      72
    3       0      35     108
    4       0      35     144
    5       0      35     180
    6       0      35     216
Total number of frames 216
Removing 'redundancy=1' reflections
Average redundancy: 15.0 (Out of 48271 removed 123 = 48148, unique = 3203)
SCALE3 ABSPACK SYMMETRY INFORMATION
Using point Laue symmetry!
Flags: friedel mate:1; friedel mate on for non-centro:1
Laue group (Hermann Mauguin): 2/m (b)
 
48148 observations in 6 runs
Run #  start #  end #  total #
    1       0      35      36
    2       0      35      72
    3       0      35     108
    4       0      35     144
    5       0      35     180
    6       0      35     216
Total number of frames 216
3203 unique data precomputed (should be 3203)
3203 unique data with 48148 observations
Combined refinement in use
Rint:    0.12028
There are 216 active scales (one needs to be fixed)
Refinement control: frame scale #24 fixed
Refinement control: frame scale esd restraint = 0.20000
Refinement control: 215 pars with 23220 matrix size
Enough LS memory for 12 threads!
Cycle 1
wR=   0.13789
Using Levenberg-Marquardt:    0.00010
New wR=   0.09489
There are no clusters with unrefined scales! Interpolation skipped!
Rint for refined data:    0.11360 with corrections    0.07302
Rint for all data:        0.12028 with corrections    0.08020
175 observations identified as outliers and rejected
Cycle 2
wR=   0.07667
Using Levenberg-Marquardt:    0.00001
New wR=   0.07548
There are no clusters with unrefined scales! Interpolation skipped!
Rint for refined data:    0.11106 with corrections    0.06824
Rint for all data:        0.12028 with corrections    0.07933
181 observations identified as outliers and rejected
Cycle 3
wR=   0.07244
Using Levenberg-Marquardt:    0.00000
New wR=   0.07208
There are no clusters with unrefined scales! Interpolation skipped!
Rint for refined data:    0.11034 with corrections    0.06696
Rint for all data:        0.12028 with corrections    0.07933
113 observations identified as outliers and rejected
Cycle 4
wR=   0.07194
Using Levenberg-Marquardt:    0.00000
New wR=   0.07184
There are no clusters with unrefined scales! Interpolation skipped!
Rint for refined data:    0.10994 with corrections    0.06681
Rint for all data:        0.12028 with corrections    0.07929
79 observations identified as outliers and rejected
Cycle 5
wR=   0.07186
Using Levenberg-Marquardt:    0.00000
New wR=   0.07178
There are no clusters with unrefined scales! Interpolation skipped!
Rint for refined data:    0.11000 with corrections    0.06655
Rint for all data:        0.12028 with corrections    0.07921
36 observations identified as outliers and rejected
Final wR=   0.07178
Final frame scales: Min=  0.7363 Max=  1.1067
PROFFIT INFO: Inet (after scale3 abspack): min=-572.2445 max=641165.8125
PROFFIT INFO: sig(Inet) (after scale3 abspack): min=8.1308 max=732.3056

******************************************************************************
*                 E R R O R   M O D E L   C A L C U L A T I O N              *
******************************************************************************

Input file: C:\Users\sms\Desktop\20230716\taurine\85K\ESPERANTO_85K\230716_tarurine51temp_50keV_06_0.tmp
Laue: 2, Friedel: 1
Min/max for: run:1/6 frame:3/1799
148081 reflections read from tmp file
11780 reflections are rejected (11766 as outliers, 14 as groups of 1 refl)

Redundancy:             1      2      3      4      5      6      7      8      9     10+
Number of groups:       0     54    180    172    258    337    530    609    656   7880

Initial Chi^2=   0.57887
Cycle 1, Chi^2=   0.98906
Current error model SIG(F2)^2 =   0.51*(I_RAW + I_BACK)+(0.08516*<F2>)^2
Cycle 2, Chi^2=   0.99740
Current error model SIG(F2)^2 =   0.46*(I_RAW + I_BACK)+(0.09019*<F2>)^2
Cycle 3, Chi^2=   0.99903
Current error model SIG(F2)^2 =   0.44*(I_RAW + I_BACK)+(0.09340*<F2>)^2
Cycle 4, Chi^2=   0.99961
Current error model SIG(F2)^2 =   0.43*(I_RAW + I_BACK)+(0.09529*<F2>)^2
Cycle 5, Chi^2=   0.99983
Current error model SIG(F2)^2 =   0.42*(I_RAW + I_BACK)+(0.09636*<F2>)^2
Cycle 6, Chi^2=   0.99992
Current error model SIG(F2)^2 =   0.42*(I_RAW + I_BACK)+(0.09697*<F2>)^2
Cycle 7, Chi^2=   0.99996
Current error model SIG(F2)^2 =   0.42*(I_RAW + I_BACK)+(0.09731*<F2>)^2
Cycle 8, Chi^2=   0.99998
Current error model SIG(F2)^2 =   0.42*(I_RAW + I_BACK)+(0.09750*<F2>)^2
Final Chi^2=   0.99998
Final error model SIG(F2)^2 =   0.42*(I_RAW + I_BACK)+(0.09750*<F2>)^2
*************************************************
All reflections intensity statistics
 
                                             mean            mean          %
       intensity               #              F2           F2/sig(F2)  >3*F2/sig(F2)
------------------------------------------------------------------------------------
    641166-      8685         14808         29761.26          10.45     100.00
      8684-      3339         14808          5342.02          10.30      99.96
      3339-      1703         14808          2406.89           9.93      99.97
      1703-       920         14808          1266.73           9.08      99.93
       920-       522         14808           701.13           7.54      99.82
       522-       282         14808           391.40           5.44      99.07
       282-       141         14808           203.90           3.26      52.95
       141-        64         14808            98.64           1.68       4.16
        64-        14         14808            38.11           0.68       0.22
        14-      -572         14809           -23.26          -0.35       0.00
------------------------------------------------------------------------------------
    641166-      -572        148081          4018.65           5.80      65.61
 
 
All reflections resolution statistics
 
                                             mean            mean          %
       resolution              #              F2           F2/sig(F2)  >3*F2/sig(F2)
------------------------------------------------------------------------------------
      7.79-      0.88         14808         22815.87           9.14       92.05
      0.88-      0.69         14808          6941.94           8.57       87.98
      0.69-      0.59         14808          4257.33           7.91       83.70
      0.59-      0.53         14808          2150.09           6.87       76.49
      0.53-      0.49         14808          1340.70           6.44       75.05
      0.49-      0.46         14808           980.06           5.43       65.35
      0.46-      0.43         14808           741.71           4.94       61.49
      0.43-      0.41         14808           464.75           3.82       50.06
      0.41-      0.39         14808           302.09           2.86       37.39
      0.39-      0.36         14809           192.24           2.05       26.54
------------------------------------------------------------------------------------
      7.79-      0.36        148081          4018.65           5.80       65.61
 
 
All reflections cumulative resolution statistics
 
                                             mean            mean          %
       resolution              #              F2           F2/sig(F2)  >3*F2/sig(F2)
------------------------------------------------------------------------------------
      7.79-      0.88         14808         22815.87           9.14       92.05
      7.79-      0.69         29616         14878.91           8.86       90.02
      7.79-      0.59         44424         11338.38           8.54       87.91
      7.79-      0.53         59232          9041.31           8.12       85.05
      7.79-      0.49         74040          7501.19           7.79       83.05
      7.79-      0.46         88848          6414.33           7.39       80.10
      7.79-      0.43        103656          5603.96           7.04       77.44
      7.79-      0.41        118464          4961.56           6.64       74.02
      7.79-      0.39        133272          4443.84           6.22       69.95
      7.79-      0.36        148081          4018.65           5.80       65.61
------------------------------------------------------------------------------------
      7.79-      0.36        148081          4018.65           5.80       65.61
 
Scale applied to data: s=1.000000 (maximum obs:641165.813,used system gain:1.0)!

Without outlier rejection...
Rint      0.079; Rsigma      0.105:  data 148081  -> merged 10699
With outlier rejection (X-ray)...
Rint      0.076; Rsigma      0.104:  data 147423  -> merged 10699
With outlier rejection (X-ray)...
Rejected total: 658, method kkm 554, method Blessing 104

Completeness
direct cell (a, b, c) = (5.274, 11.655, 7.811), (alpha, beta, gamma) = (90.000, 93.993, 90.000)
wavelength: 0.248400
dmin, dmax value (Ang): 0.363619, 7.791778

		******************************************************************
		* GRAL PLUGIN          	 started at Wed Sep 20 17:23:02 2023     *
		*          version 2.4. 1                                        *
		******************************************************************


		42.101a 64-bit (release 31-08-2023),compiled Aug 31 2023,21:40:33


Original cell in Angstroms and degrees: 

   5.273906  11.654454   7.811261  89.9776  93.9996  90.0115 

  147423 Reflections read from file 230716_tarurine51temp_50keV_06_0.hkl; mean (I/sigma) =    5.82


Lattice exceptions:  P      A      B      C      I      F     Obv    Rev    All
          


N (total) =           0  73672  73663  73713  73618 110524  98293  97983 147423


N (int>3sigma) =      0  48286  48509  48641  48771  72718  64445  64328  96889


Mean intensity =    0.0   37.6   40.6   40.7   39.0   39.6   40.5   40.8   40.3


Mean int/sigma =    0.0    5.8    5.8    5.8    5.9    5.8    5.8    5.8    5.8

Lattice type: P chosen          Volume:       478.95

-------------------------------------------------------------------------------

DETERMINATION OF REDUCED (NIGGLI) CELL

Transformation from original cell (HKLF-matrix):
   -1.0000  0.0000  0.0000    0.0000  0.0000  1.0000    0.0000  1.0000  0.0000

Unitcell:       5.274    7.811   11.654   89.98   89.99   86.00 

Niggli form:     a.a =    27.814      b.b =    61.016      c.c =   135.826
                 b.c =     0.036      a.c =     0.012      a.b =     2.873 

-------------------------------------------------------------------------------

SEARCH FOR HIGHER METRIC SYMMETRY

------------------------------------------------------------------------------
Option: [34]  err=   0.038    MONOCLINIC P-lattice R(int) = 0.077 [136724] Vol =    478.9
Cell:    5.274  11.654   7.811   89.98   94.00   90.01    Volume:       478.95
Matrix: 1.0000  0.0000  0.0000  0.0000  1.0000  0.0000  0.0000  0.0000  1.0000
------------------------------------------------------------------------------
Option: [31]  err=   0.000     TRICLINIC P-lattice R(int) = 0.075 [126880] Vol =    478.9
Cell:    5.274   7.811  11.654   89.98   89.99   86.00    Volume:       478.95
Matrix:-1.0000  0.0000  0.0000  0.0000  0.0000  1.0000  0.0000  1.0000  0.0000

Option [34] selected

-------------------------------------------------------------------------------

SPACE GROUP DETERMINATION


Lattice exceptions:  P      A      B      C      I      F     Obv    Rev    All
          


N (total) =           0  73672  73663  73713  73618 110524  98293  97983 147423


N (int>3sigma) =      0  48286  48509  48641  48771  72718  64445  64328  96889


Mean intensity =    0.0   37.6   40.6   40.7   39.0   39.6   40.5   40.8   40.3


Mean int/sigma =    0.0    5.8    5.8    5.8    5.9    5.8    5.8    5.8    5.8


Crystal system MONOCLINIC and Lattice type P selected

Mean |E*E-1| = 0.932 [expected .968 centrosym and .736 non-centrosym]

 Systematic absence exceptions:
        21--   b--   c--   n--  -21-   -a-   -c-   -n-  --21   --a   --b   --n


 N        57  4286  4315  4277   141  1876  1919  1893    89  2746  2745  2747
 N I>3s   49  3017  3181  3028     0   723     0   723     0  2124  2106  2060
 <I>   223.3  95.9  93.5  60.4   0.1  65.1   0.0  64.5  -0.0  77.0  80.7  78.3
 <I/s>   8.5   6.5   6.7   6.5   0.1   3.6   0.1   3.6  -0.0   7.0   6.8   6.7


  Space Group           No.   C/A   En.   O.A.  Pie.  Pyr.   CCDC    ICSD    R(int)   N(eq)

       P2(1)/c (be=94)    14     C     N     N     N     N    82146    4760    0.076   134925        5.274 11.654 7.811  89.98 94.00 90.01
      P2(1)/n (be=127)    14     C     N     N     N     N    82146    4760    0.077   134950        9.725 11.654 5.274  90.01 126.75 89.98
      P2(1)/a (be=147)    14     C     N     N     N     N    82146    4760    0.077   134965        7.811 11.654 9.725  89.98 147.25 90.02

 P2(1)/c		 2/m		 Monoclinic

  (1)  x, y, z                            (2) -x, y+1/2,-z+1/2 
  (3) -x,-y,-z                            (4)  x,-y+1/2, z+1/2 
   
Chemical formula: C2 H7 N O3 S; Z=4.0 (Not implemented wavelength type, re-run Gral gui)
   
EXPORTING .INS FILE

TITL 230716_tarurine51temp_50keV_06_0 in P2(1)/c 
REM P2(1)/c (#14 in standard setting)
CELL 0.24840   5.273906  11.654454   7.811261  89.9776  93.9996  90.0115
ZERR    4.00   0.000089   0.000226   0.000156   0.0016   0.0015   0.0015
LATT  1
SYMM -x, y+1/2,-z+1/2 
SFAC C H N O S
UNIT 8.00 28.00 4.00 12.00 4.00
TREF
HKLF 4
END

Due to the lattice reduction and/or space group transformation(s) a new hkl and p4p file will be output!
The orignal files are backed up as *.p4pgral and *.hklgral!
Back-up copy of original file: C:\Users\sms\Desktop\20230716\taurine\85K\ESPERANTO_85K\230716_tarurine51temp_50keV_06_0.p4pgral!
Back-up copy of original file: C:\Users\sms\Desktop\20230716\taurine\85K\ESPERANTO_85K\230716_tarurine51temp_50keV_06_0.hklgral!

 
Note: The Rint, Rsigma and RsigmaB values are computed for redundant data only!
	Mean F2 and F2/sig(F2) are given for all measured values!
Note: The RsigmaA values are computed for all measured values!

Help: For more information about computations of rint and rsigma please look into Crysalis help: 
 file:__#HELP_DTheoryAlgorithm_DataReductionOutput.html
 

Statistics vs intensity - point group symmetry: P2/m (b-unique)
                       #        #        #      average    mean      mean        
          intensity measured   kept    unique  redundancy   F2     F2/sig(F2)   Rint   Rsigma
---------------------------------------------------------------------------------------------
    590871-     6169    19222    19146     1069   17.9     24667.27    10.36    0.069    0.084
      6121-     2365    17616    17516     1069   16.4      3818.07    10.14    0.079    0.098
      2364-     1175    16517    16397     1069   15.3      1707.69     9.50    0.092    0.114
      1175-      643    15446    15327     1069   14.3       879.43     8.21    0.116    0.144
       642-      360    14522    14438     1069   13.5       491.80     6.31    0.146    0.183
       360-      192    13654    13585     1069   12.7       271.97     4.15    0.202    0.254
       191-       97    13257    13227     1069   12.4       141.50     2.40    0.305    0.392
        97-       42    12784    12767     1069   11.9        67.33     1.16    0.526    0.717
        42-       12    12930    12918     1069   12.1        26.34     0.45    0.833    1.677
        12-      -90    12133    12102     1078   11.2         0.44     0.03    0.977    4.790
-------------------------------------------------------------------------------------------
    590871-      -90   148081   147423    10699   13.8      4032.67     5.82    0.076    0.097
 

Statistics vs resolution - point group symmetry: P2/m (b-unique)
resolu-      #        #        #               average    mean      mean          
tion(A)   measured   kept    unique           redundancy   F2     F2/sig(F2)   Rint   Rsigma   RsigmaA
------------------------------------------------------------------------------------------------------
 inf-0.79    19973    19923     1069            18.6     18976.19     8.98    0.069    0.083     0.097
0.79-0.63    18502    18401     1069            17.2      5687.25     8.47    0.076    0.095     0.098
0.63-0.55    16632    16549     1069            15.5      2752.73     7.26    0.081    0.101     0.104
0.55-0.50    16367    16283     1069            15.2      1465.64     6.51    0.090    0.114     0.114
0.50-0.46    16688    16591     1069            15.5      1014.36     5.52    0.101    0.127     0.129
0.46-0.43    16527    16458     1069            15.4       724.36     4.93    0.118    0.148     0.149
0.43-0.41    15105    15059     1069            14.1       457.49     3.75    0.147    0.185     0.196
0.41-0.39    11333    11283     1069            10.6       299.96     2.85    0.196    0.245     0.270
0.39-0.38     9164     9125     1069             8.5       221.77     2.34    0.234    0.297     0.353
0.38-0.36     7790     7751     1078             7.2       171.24     1.84    0.276    0.337     0.451
------------------------------------------------------------------------------------------------------
 inf-0.36   148081   147423    10699            13.8      4032.67     5.82    0.076    0.097     0.104
 inf-0.80    19377    19330     1036            18.7     19351.16     9.01    0.069    0.083     0.097
 

Statistics vs resolution (taking redundancy into account) - point group symmetry: P2/m (b-unique)
resolu-      #        #        #       %       average    mean      mean          
tion(A)    kept     theory   unique complete  redundancy   F2     F2/sig(F2)   Rint  RsigmaB
--------------------------------------------------------------------------------------------
 inf-0.79    19923     1070     1069   99.9     18.6     18976.19    39.61    0.069    0.023
0.79-0.63    18401     1069     1069  100.0     17.2      5687.25    35.68    0.076    0.024
0.63-0.55    16549     1069     1069  100.0     15.5      2752.73    28.92    0.081    0.027
0.55-0.50    16283     1069     1069  100.0     15.2      1465.64    25.64    0.090    0.030
0.50-0.46    16591     1069     1069  100.0     15.5      1014.36    21.75    0.101    0.033
0.46-0.43    16458     1069     1069  100.0     15.4       724.36    19.25    0.118    0.039
0.43-0.41    15059     1069     1069  100.0     14.1       457.49    14.06    0.147    0.054
0.41-0.39    11283     1069     1069  100.0     10.6       299.96     9.31    0.196    0.088
0.39-0.38     9125     1069     1069  100.0      8.5       221.77     6.95    0.234    0.133
0.38-0.36     7751     1080     1078   99.8      7.2       171.24     4.97    0.276    0.185
--------------------------------------------------------------------------------------------
 inf-0.36   147423    10702    10699  100.0     13.8      4032.67    23.32    0.076    0.028
 inf-0.80    19330     1037     1036   99.9     18.7     19351.16    39.78    0.069    0.023
 * * * CRYSALIS DATA REDUCTION (42.101a 64-bit (release 31-08-2023)) * * *


COMMAND LINE: dc rrp tab

TIME OF DATA REDUCTION FINALISING: Wed Sep 20 17:23:10 2023
CRYSTAL INFORMATION  

   UB - MATRIX:
      -0.040197   -0.010102    0.005289   (  0.000000    0.000000    0.000000 )
       0.008707    0.002821    0.031382   (  0.000000    0.000000    0.000000 )
      -0.023201    0.018554   -0.001905   (  0.000000    0.000000    0.000000 )

      5.27309 (    0.00000 )    11.65439 (    0.00000 )     7.81022 (    0.00000 )
     89.97725 (    0.00000 )    93.99294 (    0.00000 )    90.01152 (    0.00000 )
  V =       478.81


CELL:     5.27309     11.65439      7.81022    89.97725     93.99294     90.01152 

MACHINE INFORMATION 
- GONIOMETER OXFORD DIFFRACTION KM4 XCALIBUR 
ALPHA (DEG)   90.00000 BETA (DEG)    0.00000
WAVELENGTH (ANG): A1    0.24840 A2    0.24840  B1    0.24840
POLARISATION FACTOR    0.00000
X-RAY BEAM ORIENTATION (DEG): X2    0.04854 X3    0.00000
BEAM PATH ABSORPTIONCOEFFICIENTS (MM-1): AIR    0.00000 BE    0.00000 BE THICKNESS (MM):    0.00000 
SOFTWARE ZEROCORRECTION (DEG): OMEGA    0.16617 THETA    0.00000 KAPPA    0.00000 PHI    0.00000
MACHINE OFFSETS (STEPS): OMEGA          0 THETA          0 KAPPA          0 PHI          0
CCD DETECTOR KM4CCD/SAPPHIRE 
CHIP: n/a n/a (1044x1044) n/a 
TAPER:  (,),
    ZOOM 1.000000 PIXELSIZE IN 1X1 BINNING (MM)  0.17200
   - GAIN 1.00 (double-correlated-divide-by-2 gain)SETUP PATH: NONE
GEOMETRIC CORRECTION FILE : NONE 
FLAT FIELD CORRECTION FILE: NONE 
DETECTOR ROTATION (DEG): X1    0.05209 X2    0.00879 X3    0.00000
DETECTOR DISTANCE (MM):  130.00000, DETECTOR ZERO (PIX, 1X1 BINNING): X  527.71035 Y  510.98928
DETECTOR BINNING (PIX): X:   1 Y:   1
Outlier rejection type: X-rayRejection parameter rrp file setting (X-ray): KKM   0.0000 Blessing   6.0000Machine error rrp file setting:   0.0000

RUN    TYPE OF SCAN  START(DEG)   END(DEG)    # FRAMES    EXP(SEC)   OMEGA(DEG)  THETA(DEG)  KAPPA(DEG)   PHI(DEG) 
Run 1 Omega scan: (0.000 - 180.000,1800 frames, 4.000 sec, 0.100 deg) at th=0.100, ka=0.000,ph=0.000 (rot geo dd=130.000)
  1       OMEGA         0.00000   180.00000        1800      4.00000    n/a         0.10000     0.00000     0.00000  
Run 2 Omega scan: (0.000 - 180.000,1800 frames, 4.000 sec, 0.100 deg) at th=0.100, ka=20.000,ph=0.000 (rot geo dd=130.000)
  2       OMEGA         0.00000   180.00000        1800      4.00000    n/a         0.10000    20.00000     0.00000  
Run 3 Omega scan: (0.000 - 180.000,1800 frames, 4.000 sec, 0.100 deg) at th=0.100, ka=40.000,ph=0.000 (rot geo dd=130.000)
  3       OMEGA         0.00000   180.00000        1800      4.00000    n/a         0.10000    40.00000     0.00000  
Run 4 Omega scan: (0.000 - 180.000,1800 frames, 4.000 sec, 0.100 deg) at th=20.000, ka=0.000,ph=0.000 (rot geo dd=130.000)
  4       OMEGA         0.00000   180.00000        1800      4.00000    n/a        20.00000     0.00000     0.00000  
Run 5 Omega scan: (0.000 - 180.000,1800 frames, 4.000 sec, 0.100 deg) at th=20.000, ka=20.000,ph=0.000 (rot geo dd=130.000)
  5       OMEGA         0.00000   180.00000        1800      4.00000    n/a        20.00000    20.00000     0.00000  
Run 6 Omega scan: (0.000 - 180.000,1800 frames, 4.000 sec, 0.100 deg) at th=20.000, ka=40.000,ph=0.000 (rot geo dd=130.000)
  6       OMEGA         0.00000   180.00000        1800      4.00000    n/a        20.00000    40.00000     0.00000  
2 observations rejected with intensity <-3.0*sigma
PROFFIT INFO: signal sum: min=-980.0000 max=1396950.0000
PROFFIT INFO: signal sum lp corr: min=-3270.4899 max=2269964.0637
PROFFIT INFO: background sum: min=457.0000 max=23947.0000
PROFFIT INFO: background sum sig2: min=0.0000 max=2587.0000
PROFFIT INFO: num of signal pixels: min=22 max=776
PROFFIT INFO: Inet: min=-613.3099 max=680989.2500
PROFFIT INFO: sig(Inet): min=8.7968 max=743.6896
PROFFIT INFO: Inet/sig(Inet): min=-2.73 max=1113.19
 
I/Sigma    <   0       1       2       3       4       8      16      32      64     128     max
N(Refl)    20986  112476  142576  161762  174944  205216  232878  255804  274710  287988  296162
Percent      7.1    38.0    48.1    54.6    59.1    69.3    78.6    86.4    92.8    97.2   100.0 
 
Overlap statistics (higher percentage means higher overlapping)
Percent    frequency    relative
  0- 10       148083    100.00 (completely separated)
 10- 20            0      0.00
 20- 30            0      0.00
 30- 40            0      0.00
 40- 50            0      0.00
 50- 60            0      0.00
 60- 70            0      0.00
 70- 80            0      0.00
 80- 90            0      0.00
 90-100            0      0.00 (completely overlapped)
Overall       148083    100.00%
Overall                   0.00% overlapped pixels
 
All reflections intensity statistics
 
                                             mean            mean          %
       intensity               #              F2           F2/sig(F2)  >3*F2/sig(F2)
------------------------------------------------------------------------------------
    680989-      8774         14808         29958.98         121.20     100.00
      8774-      3373         14808          5386.47          30.62     100.00
      3373-      1729         14808          2439.17          13.01     100.00
      1729-       934         14808          1284.09           6.50      98.91
       934-       527         14808           709.34           3.40      47.14
       527-       283         14808           394.22           1.80       6.69
       283-       141         14808           204.32           0.90       0.93
       141-        64         14808            98.65           0.42       0.12
        64-        14         14808            38.15           0.17       0.01
        14-      -613         14809           -22.74          -0.09       0.00
------------------------------------------------------------------------------------
    680989-      -613        148081          4049.04          17.79      45.38
 
 
All reflections resolution statistics
 
                                             mean            mean          %
       resolution              #              F2           F2/sig(F2)  >3*F2/sig(F2)
------------------------------------------------------------------------------------
      7.79-      0.88         14808         22831.37          97.32       87.83
      0.88-      0.69         14808          7049.95          33.81       80.58
      0.69-      0.59         14808          4305.58          20.33       73.06
      0.59-      0.53         14808          2186.98          10.17       59.06
      0.53-      0.49         14808          1375.73           6.16       52.84
      0.49-      0.46         14808          1003.88           4.06       39.07
      0.46-      0.43         14808           760.98           2.88       32.59
      0.43-      0.41         14808           477.42           1.66       17.92
      0.41-      0.39         14808           306.47           0.98        8.55
      0.39-      0.36         14809           192.28           0.56        2.32
------------------------------------------------------------------------------------
      7.79-      0.36        148081          4049.04          17.79       45.38
 
SCALE3 ABSPACK - A Rigaku Oxford Diffraction program (1.0.11,gui:1.0.7)
(C) 2005-2023 Rigaku Oxford Diffraction
Output file (*.dat):C:\Users\sms\Desktop\20230716\taurine\85K\ESPERANTO_85K\230716_tarurine51temp_50keV_06_0_absscale.dat
Started at Wed Sep 20 17:23:12 2023
Sorting 148081 observations
148081 observations in 6 runs
Run #  start #  end #  total #
    1       2    1797    1796
    2       2    1797    3592
    3       2    1797    5388
    4       2    1798    7185
    5       2    1798    8982
    6       2    1797   10778
Total number of frames 10778
Glued frame scales: 50 frame = 1 scale
148081 observations in 6 runs
Run #  start #  end #  total #
    1       0      35      36
    2       0      35      72
    3       0      35     108
    4       0      35     144
    5       0      35     180
    6       0      35     216
Total number of frames 216
48271 observations >     7.00 F2/sig(F2)
48271 observations in 6 runs
Run #  start #  end #  total #
    1       0      35      36
    2       0      35      72
    3       0      35     108
    4       0      35     144
    5       0      35     180
    6       0      35     216
Total number of frames 216
Removing 'redundancy=1' reflections
Average redundancy: 15.0 (Out of 48271 removed 123 = 48148, unique = 3203)
SCALE3 ABSPACK SYMMETRY INFORMATION
Using point Laue symmetry!
Flags: friedel mate:1; friedel mate on for non-centro:1
Laue group (Hermann Mauguin): 2/m (b)
 
48148 observations in 6 runs
Run #  start #  end #  total #
    1       0      35      36
    2       0      35      72
    3       0      35     108
    4       0      35     144
    5       0      35     180
    6       0      35     216
Total number of frames 216
3203 unique data precomputed (should be 3203)
3203 unique data with 48148 observations
Combined refinement in use
Rint:    0.12028
There are 216 active scales (one needs to be fixed)
Refinement control: frame scale #24 fixed
Refinement control: frame scale esd restraint = 0.20000
Refinement control: 215 pars with 23220 matrix size
Enough LS memory for 12 threads!
Cycle 1
wR=   0.13789
Using Levenberg-Marquardt:    0.00010
New wR=   0.09489
There are no clusters with unrefined scales! Interpolation skipped!
Rint for refined data:    0.11360 with corrections    0.07302
Rint for all data:        0.12028 with corrections    0.08020
175 observations identified as outliers and rejected
Cycle 2
wR=   0.07667
Using Levenberg-Marquardt:    0.00001
New wR=   0.07548
There are no clusters with unrefined scales! Interpolation skipped!
Rint for refined data:    0.11106 with corrections    0.06824
Rint for all data:        0.12028 with corrections    0.07933
181 observations identified as outliers and rejected
Cycle 3
wR=   0.07244
Using Levenberg-Marquardt:    0.00000
New wR=   0.07208
There are no clusters with unrefined scales! Interpolation skipped!
Rint for refined data:    0.11034 with corrections    0.06696
Rint for all data:        0.12028 with corrections    0.07933
113 observations identified as outliers and rejected
Cycle 4
wR=   0.07194
Using Levenberg-Marquardt:    0.00000
New wR=   0.07184
There are no clusters with unrefined scales! Interpolation skipped!
Rint for refined data:    0.10994 with corrections    0.06681
Rint for all data:        0.12028 with corrections    0.07929
79 observations identified as outliers and rejected
Cycle 5
wR=   0.07186
Using Levenberg-Marquardt:    0.00000
New wR=   0.07178
There are no clusters with unrefined scales! Interpolation skipped!
Rint for refined data:    0.11000 with corrections    0.06655
Rint for all data:        0.12028 with corrections    0.07921
36 observations identified as outliers and rejected
Final wR=   0.07178
Final frame scales: Min=  0.7363 Max=  1.1067
PROFFIT INFO: Inet (after scale3 abspack): min=-572.2445 max=641165.8125
PROFFIT INFO: sig(Inet) (after scale3 abspack): min=8.1308 max=732.3056

******************************************************************************
*                 E R R O R   M O D E L   C A L C U L A T I O N              *
******************************************************************************

Input file: C:\Users\sms\Desktop\20230716\taurine\85K\ESPERANTO_85K\230716_tarurine51temp_50keV_06_0.tmp
Laue: 2, Friedel: 1
Min/max for: run:1/6 frame:3/1799
148081 reflections read from tmp file
11780 reflections are rejected (11766 as outliers, 14 as groups of 1 refl)

Redundancy:             1      2      3      4      5      6      7      8      9     10+
Number of groups:       0     54    180    172    258    337    530    609    656   7880

Initial Chi^2=   0.57887
Cycle 1, Chi^2=   0.98906
Current error model SIG(F2)^2 =   0.51*(I_RAW + I_BACK)+(0.08516*<F2>)^2
Cycle 2, Chi^2=   0.99740
Current error model SIG(F2)^2 =   0.46*(I_RAW + I_BACK)+(0.09019*<F2>)^2
Cycle 3, Chi^2=   0.99903
Current error model SIG(F2)^2 =   0.44*(I_RAW + I_BACK)+(0.09340*<F2>)^2
Cycle 4, Chi^2=   0.99961
Current error model SIG(F2)^2 =   0.43*(I_RAW + I_BACK)+(0.09529*<F2>)^2
Cycle 5, Chi^2=   0.99983
Current error model SIG(F2)^2 =   0.42*(I_RAW + I_BACK)+(0.09636*<F2>)^2
Cycle 6, Chi^2=   0.99992
Current error model SIG(F2)^2 =   0.42*(I_RAW + I_BACK)+(0.09697*<F2>)^2
Cycle 7, Chi^2=   0.99996
Current error model SIG(F2)^2 =   0.42*(I_RAW + I_BACK)+(0.09731*<F2>)^2
Cycle 8, Chi^2=   0.99998
Current error model SIG(F2)^2 =   0.42*(I_RAW + I_BACK)+(0.09750*<F2>)^2
Final Chi^2=   0.99998
Final error model SIG(F2)^2 =   0.42*(I_RAW + I_BACK)+(0.09750*<F2>)^2
*************************************************
All reflections intensity statistics
 
                                             mean            mean          %
       intensity               #              F2           F2/sig(F2)  >3*F2/sig(F2)
------------------------------------------------------------------------------------
    641166-      8685         14808         29761.26          10.45     100.00
      8684-      3339         14808          5342.02          10.30      99.96
      3339-      1703         14808          2406.89           9.93      99.97
      1703-       920         14808          1266.73           9.08      99.93
       920-       522         14808           701.13           7.54      99.82
       522-       282         14808           391.40           5.44      99.07
       282-       141         14808           203.90           3.26      52.95
       141-        64         14808            98.64           1.68       4.16
        64-        14         14808            38.11           0.68       0.22
        14-      -572         14809           -23.26          -0.35       0.00
------------------------------------------------------------------------------------
    641166-      -572        148081          4018.65           5.80      65.61
 
 
All reflections resolution statistics
 
                                             mean            mean          %
       resolution              #              F2           F2/sig(F2)  >3*F2/sig(F2)
------------------------------------------------------------------------------------
      7.79-      0.88         14808         22815.87           9.14       92.05
      0.88-      0.69         14808          6941.94           8.57       87.98
      0.69-      0.59         14808          4257.33           7.91       83.70
      0.59-      0.53         14808          2150.09           6.87       76.49
      0.53-      0.49         14808          1340.70           6.44       75.05
      0.49-      0.46         14808           980.06           5.43       65.35
      0.46-      0.43         14808           741.71           4.94       61.49
      0.43-      0.41         14808           464.75           3.82       50.06
      0.41-      0.39         14808           302.09           2.86       37.39
      0.39-      0.36         14809           192.24           2.05       26.54
------------------------------------------------------------------------------------
      7.79-      0.36        148081          4018.65           5.80       65.61
 
 
All reflections cumulative resolution statistics
 
                                             mean            mean          %
       resolution              #              F2           F2/sig(F2)  >3*F2/sig(F2)
------------------------------------------------------------------------------------
      7.79-      0.88         14808         22815.87           9.14       92.05
      7.79-      0.69         29616         14878.91           8.86       90.02
      7.79-      0.59         44424         11338.38           8.54       87.91
      7.79-      0.53         59232          9041.31           8.12       85.05
      7.79-      0.49         74040          7501.19           7.79       83.05
      7.79-      0.46         88848          6414.33           7.39       80.10
      7.79-      0.43        103656          5603.96           7.04       77.44
      7.79-      0.41        118464          4961.56           6.64       74.02
      7.79-      0.39        133272          4443.84           6.22       69.95
      7.79-      0.36        148081          4018.65           5.80       65.61
------------------------------------------------------------------------------------
      7.79-      0.36        148081          4018.65           5.80       65.61
 
Scale applied to data: s=1.000000 (maximum obs:641165.813,used system gain:1.0)!

Without outlier rejection...
Rint      0.079; Rsigma      0.105:  data 148081  -> merged 10699
With outlier rejection (X-ray)...
Rint      0.076; Rsigma      0.104:  data 147423  -> merged 10699
With outlier rejection (X-ray)...
Rejected total: 658, method kkm 554, method Blessing 104

Completeness
direct cell (a, b, c) = (5.274, 11.655, 7.811), (alpha, beta, gamma) = (90.000, 93.993, 90.000)
wavelength: 0.248400
dmin, dmax value (Ang): 0.363619, 7.791778

		******************************************************************
		* GRAL PLUGIN          	 started at Wed Sep 20 17:23:02 2023     *
		*          version 2.4. 1                                        *
		******************************************************************


		42.101a 64-bit (release 31-08-2023),compiled Aug 31 2023,21:40:33


Original cell in Angstroms and degrees: 

   5.273906  11.654454   7.811261  89.9776  93.9996  90.0115 

  147423 Reflections read from file 230716_tarurine51temp_50keV_06_0.hkl; mean (I/sigma) =    5.82


Lattice exceptions:  P      A      B      C      I      F     Obv    Rev    All
          


N (total) =           0  73672  73663  73713  73618 110524  98293  97983 147423


N (int>3sigma) =      0  48286  48509  48641  48771  72718  64445  64328  96889


Mean intensity =    0.0   37.6   40.6   40.7   39.0   39.6   40.5   40.8   40.3


Mean int/sigma =    0.0    5.8    5.8    5.8    5.9    5.8    5.8    5.8    5.8

Lattice type: P chosen          Volume:       478.95

-------------------------------------------------------------------------------

DETERMINATION OF REDUCED (NIGGLI) CELL

Transformation from original cell (HKLF-matrix):
   -1.0000  0.0000  0.0000    0.0000  0.0000  1.0000    0.0000  1.0000  0.0000

Unitcell:       5.274    7.811   11.654   89.98   89.99   86.00 

Niggli form:     a.a =    27.814      b.b =    61.016      c.c =   135.826
                 b.c =     0.036      a.c =     0.012      a.b =     2.873 

-------------------------------------------------------------------------------

SEARCH FOR HIGHER METRIC SYMMETRY

------------------------------------------------------------------------------
Option: [34]  err=   0.038    MONOCLINIC P-lattice R(int) = 0.077 [136724] Vol =    478.9
Cell:    5.274  11.654   7.811   89.98   94.00   90.01    Volume:       478.95
Matrix: 1.0000  0.0000  0.0000  0.0000  1.0000  0.0000  0.0000  0.0000  1.0000
------------------------------------------------------------------------------
Option: [31]  err=   0.000     TRICLINIC P-lattice R(int) = 0.075 [126880] Vol =    478.9
Cell:    5.274   7.811  11.654   89.98   89.99   86.00    Volume:       478.95
Matrix:-1.0000  0.0000  0.0000  0.0000  0.0000  1.0000  0.0000  1.0000  0.0000

Option [34] selected

-------------------------------------------------------------------------------

SPACE GROUP DETERMINATION


Lattice exceptions:  P      A      B      C      I      F     Obv    Rev    All
          


N (total) =           0  73672  73663  73713  73618 110524  98293  97983 147423


N (int>3sigma) =      0  48286  48509  48641  48771  72718  64445  64328  96889


Mean intensity =    0.0   37.6   40.6   40.7   39.0   39.6   40.5   40.8   40.3


Mean int/sigma =    0.0    5.8    5.8    5.8    5.9    5.8    5.8    5.8    5.8


Crystal system MONOCLINIC and Lattice type P selected

Mean |E*E-1| = 0.932 [expected .968 centrosym and .736 non-centrosym]

 Systematic absence exceptions:
        21--   b--   c--   n--  -21-   -a-   -c-   -n-  --21   --a   --b   --n


 N        57  4286  4315  4277   141  1876  1919  1893    89  2746  2745  2747
 N I>3s   49  3017  3181  3028     0   723     0   723     0  2124  2106  2060
 <I>   223.3  95.9  93.5  60.4   0.1  65.1   0.0  64.5  -0.0  77.0  80.7  78.3
 <I/s>   8.5   6.5   6.7   6.5   0.1   3.6   0.1   3.6  -0.0   7.0   6.8   6.7


  Space Group           No.   C/A   En.   O.A.  Pie.  Pyr.   CCDC    ICSD    R(int)   N(eq)

       P2(1)/c (be=94)    14     C     N     N     N     N    82146    4760    0.076   134925        5.274 11.654 7.811  89.98 94.00 90.01
      P2(1)/n (be=127)    14     C     N     N     N     N    82146    4760    0.077   134950        9.725 11.654 5.274  90.01 126.75 89.98
      P2(1)/a (be=147)    14     C     N     N     N     N    82146    4760    0.077   134965        7.811 11.654 9.725  89.98 147.25 90.02

 P2(1)/c		 2/m		 Monoclinic

  (1)  x, y, z                            (2) -x, y+1/2,-z+1/2 
  (3) -x,-y,-z                            (4)  x,-y+1/2, z+1/2 
   
Chemical formula: C2 H7 N O3 S; Z=4.0 (Not implemented wavelength type, re-run Gral gui)
   
EXPORTING .INS FILE

TITL 230716_tarurine51temp_50keV_06_0 in P2(1)/c 
REM P2(1)/c (#14 in standard setting)
CELL 0.24840   5.273906  11.654454   7.811261  89.9776  93.9996  90.0115
ZERR    4.00   0.000089   0.000226   0.000156   0.0016   0.0015   0.0015
LATT  1
SYMM -x, y+1/2,-z+1/2 
SFAC C H N O S
UNIT 8.00 28.00 4.00 12.00 4.00
TREF
HKLF 4
END

Due to the lattice reduction and/or space group transformation(s) a new hkl and p4p file will be output!
The orignal files are backed up as *.p4pgral and *.hklgral!
Back-up copy of original file: C:\Users\sms\Desktop\20230716\taurine\85K\ESPERANTO_85K\230716_tarurine51temp_50keV_06_0.p4pgral!
Back-up copy of original file: C:\Users\sms\Desktop\20230716\taurine\85K\ESPERANTO_85K\230716_tarurine51temp_50keV_06_0.hklgral!

 
Note: The Rint, Rsigma and RsigmaB values are computed for redundant data only!
	Mean F2 and F2/sig(F2) are given for all measured values!
Note: The RsigmaA values are computed for all measured values!

Help: For more information about computations of rint and rsigma please look into Crysalis help: 
 file:__#HELP_DTheoryAlgorithm_DataReductionOutput.html
 

Statistics vs intensity - point group symmetry: P2/m (b-unique)
                       #        #        #      average    mean      mean        
          intensity measured   kept    unique  redundancy   F2     F2/sig(F2)   Rint   Rsigma
---------------------------------------------------------------------------------------------
    590871-     6169    19222    19146     1069   17.9     24667.27    10.36    0.069    0.084
      6121-     2365    17616    17516     1069   16.4      3818.07    10.14    0.079    0.098
      2364-     1175    16517    16397     1069   15.3      1707.69     9.50    0.092    0.114
      1175-      643    15446    15327     1069   14.3       879.43     8.21    0.116    0.144
       642-      360    14522    14438     1069   13.5       491.80     6.31    0.146    0.183
       360-      192    13654    13585     1069   12.7       271.97     4.15    0.202    0.254
       191-       97    13257    13227     1069   12.4       141.50     2.40    0.305    0.392
        97-       42    12784    12767     1069   11.9        67.33     1.16    0.526    0.717
        42-       12    12930    12918     1069   12.1        26.34     0.45    0.833    1.677
        12-      -90    12133    12102     1078   11.2         0.44     0.03    0.977    4.790
-------------------------------------------------------------------------------------------
    590871-      -90   148081   147423    10699   13.8      4032.67     5.82    0.076    0.097
 

Statistics vs resolution - point group symmetry: P2/m (b-unique)
resolu-      #        #        #               average    mean      mean          
tion(A)   measured   kept    unique           redundancy   F2     F2/sig(F2)   Rint   Rsigma   RsigmaA
------------------------------------------------------------------------------------------------------
 inf-0.79    19973    19923     1069            18.6     18976.19     8.98    0.069    0.083     0.097
0.79-0.63    18502    18401     1069            17.2      5687.25     8.47    0.076    0.095     0.098
0.63-0.55    16632    16549     1069            15.5      2752.73     7.26    0.081    0.101     0.104
0.55-0.50    16367    16283     1069            15.2      1465.64     6.51    0.090    0.114     0.114
0.50-0.46    16688    16591     1069            15.5      1014.36     5.52    0.101    0.127     0.129
0.46-0.43    16527    16458     1069            15.4       724.36     4.93    0.118    0.148     0.149
0.43-0.41    15105    15059     1069            14.1       457.49     3.75    0.147    0.185     0.196
0.41-0.39    11333    11283     1069            10.6       299.96     2.85    0.196    0.245     0.270
0.39-0.38     9164     9125     1069             8.5       221.77     2.34    0.234    0.297     0.353
0.38-0.36     7790     7751     1078             7.2       171.24     1.84    0.276    0.337     0.451
------------------------------------------------------------------------------------------------------
 inf-0.36   148081   147423    10699            13.8      4032.67     5.82    0.076    0.097     0.104
 inf-0.80    19377    19330     1036            18.7     19351.16     9.01    0.069    0.083     0.097
 

Statistics vs resolution (taking redundancy into account) - point group symmetry: P2/m (b-unique)
resolu-      #        #        #       %       average    mean      mean          
tion(A)    kept     theory   unique complete  redundancy   F2     F2/sig(F2)   Rint  RsigmaB
--------------------------------------------------------------------------------------------
 inf-0.79    19923     1070     1069   99.9     18.6     18976.19    39.61    0.069    0.023
0.79-0.63    18401     1069     1069  100.0     17.2      5687.25    35.68    0.076    0.024
0.63-0.55    16549     1069     1069  100.0     15.5      2752.73    28.92    0.081    0.027
0.55-0.50    16283     1069     1069  100.0     15.2      1465.64    25.64    0.090    0.030
0.50-0.46    16591     1069     1069  100.0     15.5      1014.36    21.75    0.101    0.033
0.46-0.43    16458     1069     1069  100.0     15.4       724.36    19.25    0.118    0.039
0.43-0.41    15059     1069     1069  100.0     14.1       457.49    14.06    0.147    0.054
0.41-0.39    11283     1069     1069  100.0     10.6       299.96     9.31    0.196    0.088
0.39-0.38     9125     1069     1069  100.0      8.5       221.77     6.95    0.234    0.133
0.38-0.36     7751     1080     1078   99.8      7.2       171.24     4.97    0.276    0.185
--------------------------------------------------------------------------------------------
 inf-0.36   147423    10702    10699  100.0     13.8      4032.67    23.32    0.076    0.028
 inf-0.80    19330     1037     1036   99.9     18.7     19351.16    39.78    0.069    0.023
