# Supplementary material for: Accurate temperature dependence of structure factors of l-alanine and taurine for quantum crystallography
Source: IUCrJ. 2025 Apr 24;12(Pt 3):384–92. doi: 10.1107/S2052252525002647 (PMC12044860; doi:10.1107/S2052252525002647)
Supplement: Supplementary file 15 [file m-12-00384-sup15.txt]

DC PROFFIT - Profile-fitting data reduction algorithm (42.101a 64-bit (release 31-08-2023),compiled Aug 31 2023,21:40:55)
DC PROFFIT - Started at Wed Sep 20 14:26:48 2023
Experiment file name: C:\Users\sms\Desktop\20230716\taurine\150K\ESPERANTO_150K\230716_tarurine51temp_50keV_09_0
Output file name: C:\Users\sms\Desktop\20230716\taurine\150K\ESPERANTO_150K\230716_tarurine51temp_50keV_09_0
Data reduction with user settings (from the wizard)
Lattice type P selected
Background parameters (old style):      150      150 LONG follow:0
Per-frame model refinement: OFF
Instrument model dd at start: 130.00 mm
Single frame average background scaling: OFF
Single wavelength only: ON 
General average background pars: Re=150, Fr=150
Smart background: ON (window = 5, saving frames = 0, visualize frames = 1)
Background computed as FLOAT type: ON
Use 3D profile fitting: ON
Adjust masks according to prediction uncertainty (for high angle data): OFF
Follow profile size changes with incidence angle: ON
Reject reflections with bad profiles: OFF
Consider reflection spot drift along diffraction vector: OFF
Overflow threshold: 1000000 
Overflow marker: -9999999 
Not used frames (Frames selector): 0 
Use JETSHADOW for masking shadowed areas: OFF
Skip model refinement
Camera read noise override for background estimation in use: RMS=  1.0
Space group determination with Gral
Laue symmetry par settings: 2/m (b-unique) (Friedel:1)
  0 Extinction conditions:

PROFFITPEAK - Precise peak table update based on 3D profile analysis (2005-2023)
PROFFITPEAK - Started at Wed Sep 20 14:26:49 2023
Experiment file name: C:\Users\sms\Desktop\20230716\taurine\150K\ESPERANTO_150K\230716_tarurine51temp_50keV_09_0
Maximum reflection width (in deg): 2.00
I/sigma threshold: 7.00

Lattice type P used

*** 3D peak analysis started - run 1 ***
Run 1 Omega scan: (0.000 - 180.000,1800 frames, 4.000 sec, 0.100 deg) at th=0.100, ka=0.000,ph=0.000 (rot geo dd=130.000)
CCD reject setup (C:\Users\sms\Desktop\20230716\taurine\150K\ESPERANTO_150K\230716_tarurine51temp_50keV_09_0.ccd): valid corners=0 polygons=8
CCD reject setup:
Corner(s): 
Polygon 1: (-1,-1), (-1,32), (1044,32), (1044,-1), 
Polygon 2: (-1,518), (-1,526), (1044,526), (1044,518), 
Polygon 3: (-1,1012), (-1,1044), (1044,1044), (1044,1012), 
Polygon 4: (-1,-1), (-1,1044), (1,1044), (1,-1), 
Polygon 5: (195,-1), (195,1044), (213,1044), (213,-1), 
Polygon 6: (407,-1), (407,1044), (425,1044), (425,-1), 
Polygon 7: (619,-1), (619,1044), (637,1044), (637,-1), 
Polygon 8: (831,-1), (831,1044), (849,1044), (849,-1), 
571 of 2699 peaks identified as outliers and rejected
2128 peaks stored in the peak table
2128 peaks saved into the C:\Users\sms\Desktop\20230716\taurine\150K\ESPERANTO_150K\tmp\230716_tarurine51temp_50keV_09_0_proffitpeak_1.tabbin file
2128 profiles saved into the file C:\Users\sms\Desktop\20230716\taurine\150K\ESPERANTO_150K\tmp\230716_tarurine51temp_50keV_09_0_1.inc

Profile size analysis (per resolution)
              |         Average profile size - assuming Gaussian shape (in degrees)            |
  Resolution  |  # of peaks  |   sig_e1 (stddev)   |   sig_e2 (stddev)   |   sig_e3 (stddev)   |
 ------------ | ------------ | ------------------- | ------------------- | ------------------- |
  6.54- 1.03  |       213    |    0.188 ( 0.093)   |    0.178 ( 0.076)   |    0.321 ( 0.272)   |
  1.03- 0.85  |       213    |    0.201 ( 0.110)   |    0.206 ( 0.097)   |    0.362 ( 0.317)   |
  0.85- 0.75  |       213    |    0.209 ( 0.113)   |    0.211 ( 0.094)   |    0.359 ( 0.315)   |
  0.75- 0.68  |       213    |    0.234 ( 0.146)   |    0.217 ( 0.093)   |    0.386 ( 0.322)   |
  0.68- 0.60  |       213    |    0.247 ( 0.154)   |    0.241 ( 0.113)   |    0.486 ( 0.416)   |
  0.60- 0.54  |       213    |    0.277 ( 0.176)   |    0.265 ( 0.123)   |    0.587 ( 0.464)   |
  0.54- 0.51  |       213    |    0.318 ( 0.178)   |    0.288 ( 0.152)   |    0.729 ( 0.512)   |
  0.51- 0.47  |       213    |    0.328 ( 0.190)   |    0.299 ( 0.152)   |    0.658 ( 0.513)   |
  0.47- 0.44  |       213    |    0.350 ( 0.200)   |    0.312 ( 0.161)   |    0.785 ( 0.555)   |
  0.44- 0.42  |       211    |    0.370 ( 0.196)   |    0.301 ( 0.158)   |    0.890 ( 0.553)   |
 ------------ | ------------ | ------------------- | ------------------- | ------------------- |
  6.54- 0.42  |      2128    |    0.272 ( 0.172)   |    0.252 ( 0.133)   |    0.556 ( 0.477)   |

Optimal grid size for profile fitting: 5 x 5

*** 3D peak analysis started - run 2 ***
Run 2 Omega scan: (0.000 - 180.000,1800 frames, 4.000 sec, 0.100 deg) at th=0.100, ka=20.000,ph=0.000 (rot geo dd=130.000)
CCD reject setup (C:\Users\sms\Desktop\20230716\taurine\150K\ESPERANTO_150K\230716_tarurine51temp_50keV_09_0.ccd): valid corners=0 polygons=8
CCD reject setup:
Corner(s): 
Polygon 1: (-1,-1), (-1,32), (1044,32), (1044,-1), 
Polygon 2: (-1,518), (-1,526), (1044,526), (1044,518), 
Polygon 3: (-1,1012), (-1,1044), (1044,1044), (1044,1012), 
Polygon 4: (-1,-1), (-1,1044), (1,1044), (1,-1), 
Polygon 5: (195,-1), (195,1044), (213,1044), (213,-1), 
Polygon 6: (407,-1), (407,1044), (425,1044), (425,-1), 
Polygon 7: (619,-1), (619,1044), (637,1044), (637,-1), 
Polygon 8: (831,-1), (831,1044), (849,1044), (849,-1), 
543 of 2627 peaks identified as outliers and rejected
2084 peaks stored in the peak table
2084 peaks saved into the C:\Users\sms\Desktop\20230716\taurine\150K\ESPERANTO_150K\tmp\230716_tarurine51temp_50keV_09_0_proffitpeak_2.tabbin file
2084 profiles saved into the file C:\Users\sms\Desktop\20230716\taurine\150K\ESPERANTO_150K\tmp\230716_tarurine51temp_50keV_09_0_2.inc

Profile size analysis (per resolution)
              |         Average profile size - assuming Gaussian shape (in degrees)            |
  Resolution  |  # of peaks  |   sig_e1 (stddev)   |   sig_e2 (stddev)   |   sig_e3 (stddev)   |
 ------------ | ------------ | ------------------- | ------------------- | ------------------- |
  6.45- 1.04  |       208    |    0.182 ( 0.091)   |    0.172 ( 0.069)   |    0.310 ( 0.218)   |
  1.04- 0.87  |       208    |    0.198 ( 0.090)   |    0.192 ( 0.071)   |    0.371 ( 0.307)   |
  0.87- 0.76  |       208    |    0.207 ( 0.106)   |    0.213 ( 0.097)   |    0.391 ( 0.327)   |
  0.76- 0.69  |       208    |    0.219 ( 0.126)   |    0.220 ( 0.090)   |    0.393 ( 0.344)   |
  0.69- 0.62  |       208    |    0.231 ( 0.131)   |    0.244 ( 0.117)   |    0.491 ( 0.440)   |
  0.62- 0.56  |       208    |    0.270 ( 0.162)   |    0.262 ( 0.129)   |    0.574 ( 0.456)   |
  0.55- 0.51  |       208    |    0.286 ( 0.169)   |    0.280 ( 0.137)   |    0.662 ( 0.522)   |
  0.51- 0.47  |       208    |    0.323 ( 0.179)   |    0.274 ( 0.137)   |    0.763 ( 0.560)   |
  0.47- 0.44  |       208    |    0.336 ( 0.196)   |    0.300 ( 0.141)   |    0.832 ( 0.555)   |
  0.44- 0.42  |       212    |    0.338 ( 0.198)   |    0.292 ( 0.148)   |    0.845 ( 0.586)   |
 ------------ | ------------ | ------------------- | ------------------- | ------------------- |
  6.45- 0.42  |      2084    |    0.259 ( 0.161)   |    0.245 ( 0.124)   |    0.564 ( 0.488)   |

Optimal grid size for profile fitting: 5 x 5

*** 3D peak analysis started - run 3 ***
Run 3 Omega scan: (0.000 - 180.000,1800 frames, 4.000 sec, 0.100 deg) at th=0.100, ka=40.000,ph=0.000 (rot geo dd=130.000)
CCD reject setup (C:\Users\sms\Desktop\20230716\taurine\150K\ESPERANTO_150K\230716_tarurine51temp_50keV_09_0.ccd): valid corners=0 polygons=8
CCD reject setup:
Corner(s): 
Polygon 1: (-1,-1), (-1,32), (1044,32), (1044,-1), 
Polygon 2: (-1,518), (-1,526), (1044,526), (1044,518), 
Polygon 3: (-1,1012), (-1,1044), (1044,1044), (1044,1012), 
Polygon 4: (-1,-1), (-1,1044), (1,1044), (1,-1), 
Polygon 5: (195,-1), (195,1044), (213,1044), (213,-1), 
Polygon 6: (407,-1), (407,1044), (425,1044), (425,-1), 
Polygon 7: (619,-1), (619,1044), (637,1044), (637,-1), 
Polygon 8: (831,-1), (831,1044), (849,1044), (849,-1), 
640 of 3114 peaks identified as outliers and rejected
2474 peaks stored in the peak table
2474 peaks saved into the C:\Users\sms\Desktop\20230716\taurine\150K\ESPERANTO_150K\tmp\230716_tarurine51temp_50keV_09_0_proffitpeak_3.tabbin file
2474 profiles saved into the file C:\Users\sms\Desktop\20230716\taurine\150K\ESPERANTO_150K\tmp\230716_tarurine51temp_50keV_09_0_3.inc

Profile size analysis (per resolution)
              |         Average profile size - assuming Gaussian shape (in degrees)            |
  Resolution  |  # of peaks  |   sig_e1 (stddev)   |   sig_e2 (stddev)   |   sig_e3 (stddev)   |
 ------------ | ------------ | ------------------- | ------------------- | ------------------- |
  6.40- 1.02  |       247    |    0.175 ( 0.085)   |    0.175 ( 0.064)   |    0.327 ( 0.260)   |
  1.02- 0.85  |       247    |    0.190 ( 0.092)   |    0.193 ( 0.061)   |    0.350 ( 0.294)   |
  0.85- 0.75  |       247    |    0.203 ( 0.104)   |    0.204 ( 0.079)   |    0.382 ( 0.319)   |
  0.75- 0.68  |       247    |    0.223 ( 0.121)   |    0.232 ( 0.114)   |    0.466 ( 0.426)   |
  0.68- 0.61  |       247    |    0.222 ( 0.129)   |    0.218 ( 0.094)   |    0.487 ( 0.423)   |
  0.61- 0.55  |       247    |    0.270 ( 0.168)   |    0.244 ( 0.113)   |    0.592 ( 0.450)   |
  0.55- 0.51  |       247    |    0.295 ( 0.174)   |    0.269 ( 0.135)   |    0.742 ( 0.517)   |
  0.51- 0.48  |       247    |    0.317 ( 0.181)   |    0.287 ( 0.138)   |    0.724 ( 0.473)   |
  0.48- 0.45  |       247    |    0.345 ( 0.188)   |    0.284 ( 0.138)   |    0.803 ( 0.507)   |
  0.45- 0.42  |       251    |    0.345 ( 0.198)   |    0.297 ( 0.148)   |    1.002 ( 0.557)   |
 ------------ | ------------ | ------------------- | ------------------- | ------------------- |
  6.40- 0.42  |      2474    |    0.259 ( 0.162)   |    0.240 ( 0.120)   |    0.588 ( 0.483)   |

Optimal grid size for profile fitting: 5 x 5


Profile size analysis (per incidence angle)
 Incidence  |         Average profile size - assuming Gaussian shape (in degrees)            |
 angle (deg)|  # of peaks  |   sig_e1 (stddev)   |   sig_e2 (stddev)   |   sig_e3 (stddev)   |
 ---------- | ------------ | ------------------- | ------------------- | ------------------- |
    0-13.9  |       669    |    0.182 ( 0.090)   |    0.175 ( 0.069)   |    0.318 ( 0.247)   |
 13.9-16.7  |       669    |    0.196 ( 0.098)   |    0.197 ( 0.079)   |    0.363 ( 0.309)   |
 16.7-19.1  |       669    |    0.206 ( 0.108)   |    0.210 ( 0.090)   |    0.377 ( 0.323)   |
 19.1-21.0  |       670    |    0.222 ( 0.128)   |    0.222 ( 0.100)   |    0.411 ( 0.361)   |
 21.0-23.4  |       669    |    0.236 ( 0.141)   |    0.233 ( 0.108)   |    0.497 ( 0.434)   |
 23.4-26.0  |       669    |    0.272 ( 0.169)   |    0.259 ( 0.127)   |    0.588 ( 0.461)   |
 26.1-28.3  |       669    |    0.301 ( 0.174)   |    0.273 ( 0.137)   |    0.707 ( 0.510)   |
 28.3-30.3  |       669    |    0.321 ( 0.185)   |    0.288 ( 0.141)   |    0.717 ( 0.516)   |
 30.4-32.4  |       669    |    0.348 ( 0.195)   |    0.300 ( 0.149)   |    0.811 ( 0.541)   |
 32.4-34.8  |       664    |    0.348 ( 0.196)   |    0.298 ( 0.152)   |    0.918 ( 0.571)   |
 ---------- | ------------ | ------------------- | ------------------- | ------------------- |
    0-34.8  |      6686    |    0.263 ( 0.165)   |    0.245 ( 0.126)   |    0.570 ( 0.483)   |

Fitted profile normalization line parameters
 e1 dimension: a=0.0243 b=0.50
 e2 dimension: a=0.0220 b=0.50
 e3 dimension: a=0.0287 b=0.50

Maximum peak integral for reflections I/sig<=      8 - raw:      1567 lp-corr:       306
Maximum peak integral for reflections I/sig<=    100 - raw:     25917 lp-corr:      4348
Maximum peak integral for reflections I/sig<=  10000 - raw:    693594 lp-corr:     42485
PROFFITMAIN - Started at Wed Sep 20 14:31:30 2023

*** 3D integration started - run 1 (iprocessrunproffitmain) ***

Discarded reflections (start of 1, iprocessrunproffitmain):
 0 reflections under beam stop or inside a detector rejection region
CCD reject setup (C:\Users\sms\Desktop\20230716\taurine\150K\ESPERANTO_150K\230716_tarurine51temp_50keV_09_0.ccd): valid corners=0 polygons=8
CCD reject setup:
Corner(s): 
Polygon 1: (-1,-1), (-1,32), (1044,32), (1044,-1), 
Polygon 2: (-1,518), (-1,526), (1044,526), (1044,518), 
Polygon 3: (-1,1012), (-1,1044), (1044,1044), (1044,1012), 
Polygon 4: (-1,-1), (-1,1044), (1,1044), (1,-1), 
Polygon 5: (195,-1), (195,1044), (213,1044), (213,-1), 
Polygon 6: (407,-1), (407,1044), (425,1044), (425,-1), 
Polygon 7: (619,-1), (619,1044), (637,1044), (637,-1), 
Polygon 8: (831,-1), (831,1044), (849,1044), (849,-1), 
Run 1 Omega scan: (0.000 - 180.000,1800 frames, 4.000 sec, 0.100 deg) at th=0.100, ka=0.000,ph=0.000 (rot geo dd=130.000)
PROFFITFMHKL INFO: hkl list is updated with average model information!
Smart background used for integration: frame range=       5
Discarded reflections (end of 1, iprocessrunproffitmain):
 3008 reflections under beam stop or inside a detector rejection region

*** 3D integration ended - run 1 ***


*** 3D integration started - run 2 (iprocessrunproffitmain) ***

Discarded reflections (start of 2, iprocessrunproffitmain):
 3008 reflections under beam stop or inside a detector rejection region
CCD reject setup (C:\Users\sms\Desktop\20230716\taurine\150K\ESPERANTO_150K\230716_tarurine51temp_50keV_09_0.ccd): valid corners=0 polygons=8
CCD reject setup:
Corner(s): 
Polygon 1: (-1,-1), (-1,32), (1044,32), (1044,-1), 
Polygon 2: (-1,518), (-1,526), (1044,526), (1044,518), 
Polygon 3: (-1,1012), (-1,1044), (1044,1044), (1044,1012), 
Polygon 4: (-1,-1), (-1,1044), (1,1044), (1,-1), 
Polygon 5: (195,-1), (195,1044), (213,1044), (213,-1), 
Polygon 6: (407,-1), (407,1044), (425,1044), (425,-1), 
Polygon 7: (619,-1), (619,1044), (637,1044), (637,-1), 
Polygon 8: (831,-1), (831,1044), (849,1044), (849,-1), 
Run 2 Omega scan: (0.000 - 180.000,1800 frames, 4.000 sec, 0.100 deg) at th=0.100, ka=20.000,ph=0.000 (rot geo dd=130.000)
PROFFITFMHKL INFO: hkl list is updated with average model information!
Smart background used for integration: frame range=       5
Discarded reflections (end of 2, iprocessrunproffitmain):
 5997 reflections under beam stop or inside a detector rejection region

*** 3D integration ended - run 2 ***


*** 3D integration started - run 3 (iprocessrunproffitmain) ***

Discarded reflections (start of 3, iprocessrunproffitmain):
 5997 reflections under beam stop or inside a detector rejection region
CCD reject setup (C:\Users\sms\Desktop\20230716\taurine\150K\ESPERANTO_150K\230716_tarurine51temp_50keV_09_0.ccd): valid corners=0 polygons=8
CCD reject setup:
Corner(s): 
Polygon 1: (-1,-1), (-1,32), (1044,32), (1044,-1), 
Polygon 2: (-1,518), (-1,526), (1044,526), (1044,518), 
Polygon 3: (-1,1012), (-1,1044), (1044,1044), (1044,1012), 
Polygon 4: (-1,-1), (-1,1044), (1,1044), (1,-1), 
Polygon 5: (195,-1), (195,1044), (213,1044), (213,-1), 
Polygon 6: (407,-1), (407,1044), (425,1044), (425,-1), 
Polygon 7: (619,-1), (619,1044), (637,1044), (637,-1), 
Polygon 8: (831,-1), (831,1044), (849,1044), (849,-1), 
Run 3 Omega scan: (0.000 - 180.000,1800 frames, 4.000 sec, 0.100 deg) at th=0.100, ka=40.000,ph=0.000 (rot geo dd=130.000)
PROFFITFMHKL INFO: hkl list is updated with average model information!
Smart background used for integration: frame range=       5
Discarded reflections (end of 3, iprocessrunproffitmain):
 9006 reflections under beam stop or inside a detector rejection region

*** 3D integration ended - run 3 ***

Discarded reflections:
 9006 reflections under beam stop or inside a detector rejection region
72048 reflections saved to the file C:\Users\sms\Desktop\20230716\taurine\150K\ESPERANTO_150K\230716_tarurine51temp_50keV_09_0.rrpprof
PROFFITMAIN - Finished at Wed Sep 20 14:40:03 2023
 * * * CRYSALIS DATA REDUCTION (42.101a 64-bit (release 31-08-2023)) * * *


COMMAND LINE: dc proffit

TIME OF DATA REDUCTION FINALISING: Wed Sep 20 14:40:03 2023
CRYSTAL INFORMATION  

   UB - MATRIX:
       0.040110   -0.010120   -0.005374   (  0.000000    0.000000    0.000000 )
      -0.008986    0.002831   -0.031068   (  0.000000    0.000000    0.000000 )
       0.023244    0.018566    0.001832   (  0.000000    0.000000    0.000000 )

      5.27377 (    0.00000 )    11.64374 (    0.00000 )     7.88505 (    0.00000 )
     90.03544 (    0.00000 )    94.08443 (    0.00000 )    90.00772 (    0.00000 )
  V =       482.96


CELL:     5.27377     11.64374      7.88505    90.03544     94.08443     90.00772 

MACHINE INFORMATION 
- GONIOMETER OXFORD DIFFRACTION KM4 XCALIBUR 
ALPHA (DEG)   90.00000 BETA (DEG)    0.00000
WAVELENGTH (ANG): A1    0.24840 A2    0.24840  B1    0.24840
POLARISATION FACTOR    0.00000
X-RAY BEAM ORIENTATION (DEG): X2    0.00000 X3    0.00000
BEAM PATH ABSORPTIONCOEFFICIENTS (MM-1): AIR    0.00000 BE    0.00000 BE THICKNESS (MM):    0.00000 
SOFTWARE ZEROCORRECTION (DEG): OMEGA    0.00000 THETA    0.00000 KAPPA    0.00000 PHI    0.00000
MACHINE OFFSETS (STEPS): OMEGA          0 THETA          0 KAPPA          0 PHI          0
CCD DETECTOR KM4CCD/SAPPHIRE 
CHIP: n/a n/a (1044x1044) n/a 
TAPER:  (,),
    ZOOM 1.000000 PIXELSIZE IN 1X1 BINNING (MM)  0.17200
   - GAIN 1.00 (double-correlated-divide-by-2 gain)SETUP PATH: NONE
GEOMETRIC CORRECTION FILE : NONE 
FLAT FIELD CORRECTION FILE: NONE 
DETECTOR ROTATION (DEG): X1    0.00000 X2    0.00000 X3    0.00000
DETECTOR DISTANCE (MM):  130.00000, DETECTOR ZERO (PIX, 1X1 BINNING): X  527.71035 Y  510.98928
DETECTOR BINNING (PIX): X:   1 Y:   1
Outlier rejection type: unknown - programming errorRejection parameter rrp file setting (X-ray): KKM   0.0000 Blessing   6.0000Machine error rrp file setting:   0.0000

RUN    TYPE OF SCAN  START(DEG)   END(DEG)    # FRAMES    EXP(SEC)   OMEGA(DEG)  THETA(DEG)  KAPPA(DEG)   PHI(DEG) 
Run 1 Omega scan: (0.000 - 180.000,1800 frames, 4.000 sec, 0.100 deg) at th=0.100, ka=0.000,ph=0.000 (rot geo dd=130.000)
  1       OMEGA         0.00000   180.00000        1800      4.00000    n/a         0.10000     0.00000     0.00000  
Run 2 Omega scan: (0.000 - 180.000,1800 frames, 4.000 sec, 0.100 deg) at th=0.100, ka=20.000,ph=0.000 (rot geo dd=130.000)
  2       OMEGA         0.00000   180.00000        1800      4.00000    n/a         0.10000    20.00000     0.00000  
Run 3 Omega scan: (0.000 - 180.000,1800 frames, 4.000 sec, 0.100 deg) at th=0.100, ka=40.000,ph=0.000 (rot geo dd=130.000)
  3       OMEGA         0.00000   180.00000        1800      4.00000    n/a         0.10000    40.00000     0.00000  
3 observations rejected with intensity <-3.0*sigma
PROFFIT INFO: signal sum: min=-682.0000 max=1085342.0000
PROFFIT INFO: signal sum lp corr: min=-3047.0206 max=2003702.4502
PROFFIT INFO: background sum: min=504.0000 max=7577.0000
PROFFIT INFO: background sum sig2: min=0.0000 max=2276.0000
PROFFIT INFO: num of signal pixels: min=12 max=1194
PROFFIT INFO: Inet: min=-736.0626 max=601110.7500
PROFFIT INFO: sig(Inet): min=0.8222 max=690.0955
PROFFIT INFO: Inet/sig(Inet): min=-2.65 max=1034.23
 
I/Sigma    <   0       1       2       3       4       8      16      32      64     128     max
N(Refl)     6828   35241   43018   47193   49900   55529   60380   64638   68173   70485   72037
Percent      9.5    48.9    59.7    65.5    69.3    77.1    83.8    89.7    94.6    97.8   100.0 
 
Overlap statistics (higher percentage means higher overlapping)
Percent    frequency    relative
  0- 10        72048    100.00 (completely separated)
 10- 20            0      0.00
 20- 30            0      0.00
 30- 40            0      0.00
 40- 50            0      0.00
 50- 60            0      0.00
 60- 70            0      0.00
 70- 80            0      0.00
 80- 90            0      0.00
 90-100            0      0.00 (completely overlapped)
Overall        72048    100.00%
Overall                   0.00% overlapped pixels
 
All reflections intensity statistics
 
                                             mean            mean          %
       intensity               #              F2           F2/sig(F2)  >3*F2/sig(F2)
------------------------------------------------------------------------------------
    601111-      5964          7203         23120.38         103.14     100.00
      5964-      2146          7203          3613.52          20.50     100.00
      2146-      1061          7203          1515.33           7.37      96.54
      1061-       577          7203           788.71           3.27      37.68
       577-       327          7203           439.68           1.70       8.47
       327-       187          7203           250.90           0.92       1.69
       187-       105          7203           142.26           0.48       0.40
       105-        50          7203            75.95           0.29       0.12
        50-         3          7203            26.34           0.10       0.00
         3-      -736          7210           -41.46          -0.13       0.00
------------------------------------------------------------------------------------
    601111-      -736         72037          2992.87          13.76      34.49
 
 
All reflections resolution statistics
 
                                             mean            mean          %
       resolution              #              F2           F2/sig(F2)  >3*F2/sig(F2)
------------------------------------------------------------------------------------
     11.65-      0.89          7203         18542.59          87.31       87.09
      0.89-      0.72          7203          4703.40          24.07       75.54
      0.72-      0.63          7203          2781.58          12.68       67.89
      0.63-      0.56          7203          1494.78           6.12       46.88
      0.56-      0.52          7203           808.28           2.90       30.28
      0.52-      0.49          7203           546.57           1.76       18.91
      0.49-      0.47          7203           396.52           1.15       11.31
      0.47-      0.45          7203           289.30           0.77        5.21
      0.45-      0.43          7203           221.77           0.54        1.58
      0.43-      0.42          7210           146.65           0.32        0.22
------------------------------------------------------------------------------------
     11.65-      0.42         72037          2992.87          13.76       34.49
 
SCALE3 ABSPACK - A Rigaku Oxford Diffraction program (1.0.11,gui:1.0.7)
(C) 2005-2023 Rigaku Oxford Diffraction
Output file (*.dat):C:\Users\sms\Desktop\20230716\taurine\150K\ESPERANTO_150K\230716_tarurine51temp_50keV_09_0_absscale.dat
Started at Wed Sep 20 14:40:04 2023
Sorting 72037 observations
1739 unique observations with >     7.00 F2/sig(F2)
72037 observations in 3 runs
Run #  start #  end #  total #
    1       3    1796    1794
    2       3    1796    3588
    3       3    1797    5383
Total number of frames 5383
Maximum number of 1000 frame scales suggested for reliable scaling
Glued frame scales: 6 frame = 1 scale
72037 observations in 3 runs
Run #  start #  end #  total #
    1       0     299     300
    2       0     299     600
    3       0     299     900
Total number of frames 900
Number of detector regions 16
Observations within the detector region: min=1866 (region #12), max=8823 (region #7), average=4502.3
17522 observations >     7.00 F2/sig(F2)
17522 observations in 3 runs
Run #  start #  end #  total #
    1       0     299     300
    2       0     299     600
    3       0     299     900
Total number of frames 900
Observations within the detector region: min=6 (region #12), max=3309 (region #5), average=1095.1
Removing 'redundancy=1' reflections
Average redundancy: 9.1 (Out of 17522 removed 87 = 17435, unique = 1908)
SCALE3 ABSPACK SYMMETRY INFORMATION
Using point Laue symmetry!
Flags: friedel mate:1; friedel mate on for non-centro:1
Laue group (Hermann Mauguin): 2/m (b)
 
17435 observations in 3 runs
Run #  start #  end #  total #
    1       0     299     300
    2       0     299     600
    3       0     299     900
Total number of frames 900
Observations within the detector region: min=6 (region #12), max=3306 (region #5), average=1089.7
1908 unique data precomputed (should be 1908)
1908 unique data with 17435 observations

Determining an optimal absorption correction model
Removing 'redundancy=1' reflections
Average redundancy: 9.1 (Out of 9147 removed 0 = 9147, unique = 1000)
1000 unique data precomputed (should be 1000)
1000 unique data with 9147 observations
RMS deviation of equivalent data = 0.17001
Rint = 0.09779
2 observations identified as outliers and rejected
7287 observations used for refinement and 1858 observations used for validation
 Test data:	Rint=   0.09527,  wR=   0.15515
Trying model 1 (ne=2, no=0)...
 Results:   Rint=   0.14248,  wR=   0.22942,  Acormin=0.408,  Acormax=1.024, Acor_av=0.598
 Test data:	Rint=   0.13952,  wR=   0.18187
 F test:    Probability=0.000, F=     0.465
Trying model 2 (ne=2, no=1)...
 Results:   Rint=   0.14274,  wR=   0.22705,  Acormin=0.384,  Acormax=0.940, Acor_av=0.584
 Test data:	Rint=   0.14000,  wR=   0.18137
 F test:    Probability=0.000, F=     0.461
Trying model 3 (ne=4, no=0)...
 Results:   Rint=   0.10308,  wR=   0.19946,  Acormin=0.187,  Acormax=0.729, Acor_av=0.253
 Test data:	Rint=   0.10996,  wR=   0.16372
 F test:    Probability=0.000, F=     0.744
Trying model 4 (ne=4, no=1)...
 Results:   Rint=   0.10154,  wR=   0.19690,  Acormin=0.189,  Acormax=0.712, Acor_av=0.253
 Test data:	Rint=   0.10827,  wR=   0.16230
 F test:    Probability=0.000, F=     0.766
Trying model 5 (ne=4, no=3)...
 Results:   Rint=   0.09849,  wR=   0.19353,  Acormin=0.184,  Acormax=0.643, Acor_av=0.249
 Test data:	Rint=   0.10553,  wR=   0.16083
 F test:    Probability=0.000, F=     0.803
Trying model 6 (ne=6, no=0)...
 Results:   Rint=   0.09035,  wR=   0.19369,  Acormin=0.197,  Acormax=0.664, Acor_av=0.241
 Test data:	Rint=   0.09740,  wR=   0.15787
 F test:    Probability=0.000, F=     0.941
Trying model 7 (ne=6, no=1)...
 Results:   Rint=   0.08972,  wR=   0.19250,  Acormin=0.196,  Acormax=0.663, Acor_av=0.243
 Test data:	Rint=   0.09680,  wR=   0.15734
 F test:    Probability=0.000, F=     0.951
Trying model 8 (ne=6, no=3)...
 Results:   Rint=   0.08709,  wR=   0.18699,  Acormin=0.190,  Acormax=0.633, Acor_av=0.249
 Test data:	Rint=   0.09576,  wR=   0.15447
 F test:    Probability=0.000, F=     0.968
Trying model 9 (ne=6, no=5)...
 Results:   Rint=   0.08605,  wR=   0.18607,  Acormin=0.187,  Acormax=0.542, Acor_av=0.250
 Test data:	Rint=   0.09478,  wR=   0.15377
 F test:    Probability=0.000, F=     0.981
Trying model 10 (ne=8, no=0)...
 Results:   Rint=   0.08914,  wR=   0.19120,  Acormin=0.198,  Acormax=0.785, Acor_av=0.243
 Test data:	Rint=   0.09666,  wR=   0.15611
 F test:    Probability=0.000, F=     0.946
Trying model 11 (ne=8, no=1)...
 Results:   Rint=   0.08835,  wR=   0.18970,  Acormin=0.200,  Acormax=0.779, Acor_av=0.245
 Test data:	Rint=   0.09640,  wR=   0.15575
 F test:    Probability=0.000, F=     0.949
Trying model 12 (ne=8, no=3)...
 Results:   Rint=   0.08729,  wR=   0.18547,  Acormin=0.188,  Acormax=0.850, Acor_av=0.251
 Test data:	Rint=   0.09527,  wR=   0.15399
 F test:    Probability=0.000, F=     0.967
Trying model 13 (ne=8, no=5)...
 Results:   Rint=   0.08676,  wR=   0.18380,  Acormin=0.163,  Acormax=1.035, Acor_av=0.254
 Test data:	Rint=   0.09437,  wR=   0.15309
 F test:    Probability=0.000, F=     0.979
Trying model 14 (ne=8, no=7)...
 Results:   Rint=   0.08700,  wR=   0.18365,  Acormin=0.190,  Acormax=0.767, Acor_av=0.257
 Test data:	Rint=   0.09470,  wR=   0.15296
 F test:    Probability=0.000, F=     0.963

Choosing minimum absorption correction model (ne=2, no=0) due to no significant data quality improvement using higher order models

Combined refinement in use
Rint:    0.10470
There are 900 active scales (one needs to be fixed)
Refinement control: frame scale #784 fixed
Refinement control: frame scale esd restraint = 0.20000
There are 25 active detector scales (one needs to be fixed)
Refinement control: detector scale #13 fixed
Refinement control: detector scale esd restraint = 0.00151
Absorption correction model - max even order: 2, max odd order: 0 (5 parameters)
Refinement control: 928 pars with 431056 matrix size
Enough LS memory for 12 threads!
Cycle 1
wR=   0.16322
Using Levenberg-Marquardt:    0.00010
New wR=   0.12651
There are no clusters with unrefined scales! Interpolation skipped!
Rint for refined data:    0.09686 with corrections    0.07874
Rint for all data:        0.10470 with corrections    0.08784
2 observations identified as outliers and rejected
Cycle 2
wR=   0.10995
Using Levenberg-Marquardt:    0.00001
Matrix singular! Adjusting LS parameters...
Using Levenberg-Marquardt:    0.00010
Matrix singular! Adjusting LS parameters...
Using Levenberg-Marquardt:    0.00100
New wR=   0.12769
Using Levenberg-Marquardt:    0.01000
New wR=   0.11126
Using Levenberg-Marquardt:    0.10000
New wR=   0.11100
Using Levenberg-Marquardt:    1.00000
New wR=   0.11046
Using Levenberg-Marquardt:   10.00000
New wR=   0.11003
There are no clusters with unrefined scales! Interpolation skipped!
Rint for refined data:    0.09617 with corrections    0.07803
Rint for all data:        0.10470 with corrections    0.08775
Final wR=   0.11003
Final frame scales: Min=  0.4984 Max=  1.1663
Final detector scales: Min=  0.9436 Max=  1.0390
Final absorption correction factors: Amin=  0.9031 Amax=  1.0795
SCALE3 ABSPACK INFO: To visualize the detector xy correction use 'GEO SHOWFLOOD scalefactor'!
PROFFIT INFO: Inet (after scale3 abspack): min=-691.5142 max=568604.3125
PROFFIT INFO: sig(Inet) (after scale3 abspack): min=0.7895 max=849.9186

******************************************************************************
*                 E R R O R   M O D E L   C A L C U L A T I O N              *
******************************************************************************

Input file: C:\Users\sms\Desktop\20230716\taurine\150K\ESPERANTO_150K\230716_tarurine51temp_50keV_09_0.tmp
Laue: 2, Friedel: 1
Min/max for: run:1/3 frame:4/1798
72037 reflections read from tmp file
4395 reflections are rejected (4348 as outliers, 47 as groups of 1 refl)

Redundancy:             1      2      3      4      5      6      7      8      9     10+
Number of groups:       0     93    115    136    217    467    308    656    787   4336

Initial Chi^2=   0.47914
Cycle 1, Chi^2=   0.97902
Current error model SIG(F2)^2 =   0.42*(I_RAW + I_BACK)+(0.07886*<F2>)^2
Cycle 2, Chi^2=   0.99798
Current error model SIG(F2)^2 =   0.39*(I_RAW + I_BACK)+(0.08212*<F2>)^2
Cycle 3, Chi^2=   0.99943
Current error model SIG(F2)^2 =   0.38*(I_RAW + I_BACK)+(0.08383*<F2>)^2
Cycle 4, Chi^2=   0.99980
Current error model SIG(F2)^2 =   0.38*(I_RAW + I_BACK)+(0.08456*<F2>)^2
Cycle 5, Chi^2=   0.99992
Current error model SIG(F2)^2 =   0.37*(I_RAW + I_BACK)+(0.08487*<F2>)^2
Cycle 6, Chi^2=   0.99997
Current error model SIG(F2)^2 =   0.37*(I_RAW + I_BACK)+(0.08499*<F2>)^2
Final Chi^2=   0.99997
Final error model SIG(F2)^2 =   0.37*(I_RAW + I_BACK)+(0.08499*<F2>)^2
*************************************************
All reflections intensity statistics
 
                                             mean            mean          %
       intensity               #              F2           F2/sig(F2)  >3*F2/sig(F2)
------------------------------------------------------------------------------------
    568604-      5958          7203         22777.89          12.76     100.00
      5958-      2113          7203          3590.03          11.80      99.99
      2113-      1046          7203          1496.96          10.42      99.97
      1046-       574          7203           780.39           8.16      99.99
       574-       325          7203           437.66           5.69      99.40
       325-       188          7203           250.06           3.57      61.95
       188-       104          7203           142.17           2.07       9.77
       104-        50          7203            75.71           1.15       1.60
        50-         3          7203            26.26           0.43       0.18
         3-      -692          7210           -41.49          -0.57       0.00
------------------------------------------------------------------------------------
    568604-      -692         72037          2953.27           5.55      57.28
 
 
All reflections resolution statistics
 
                                             mean            mean          %
       resolution              #              F2           F2/sig(F2)  >3*F2/sig(F2)
------------------------------------------------------------------------------------
     11.65-      0.89          7203         18304.74          11.00       91.75
      0.89-      0.72          7203          4631.59           9.46       86.28
      0.72-      0.63          7203          2742.21           8.52       81.91
      0.63-      0.56          7203          1479.76           6.77       71.83
      0.56-      0.52          7203           799.01           5.33       60.14
      0.52-      0.49          7203           537.32           4.49       55.91
      0.49-      0.47          7203           390.44           3.42       43.11
      0.47-      0.45          7203           286.23           2.75       35.80
      0.45-      0.43          7203           219.40           2.24       28.89
      0.43-      0.42          7210           144.75           1.49       17.20
------------------------------------------------------------------------------------
     11.65-      0.42         72037          2953.27           5.55       57.28
 
 
All reflections cumulative resolution statistics
 
                                             mean            mean          %
       resolution              #              F2           F2/sig(F2)  >3*F2/sig(F2)
------------------------------------------------------------------------------------
     11.65-      0.89          7203         18304.74          11.00       91.75
     11.65-      0.72         14406         11468.16          10.23       89.02
     11.65-      0.63         21609          8559.51           9.66       86.65
     11.65-      0.56         28812          6789.57           8.94       82.94
     11.65-      0.52         36015          5591.46           8.22       78.38
     11.65-      0.49         43218          4749.10           7.59       74.64
     11.65-      0.47         50421          4126.44           7.00       70.13
     11.65-      0.45         57624          3646.41           6.47       65.84
     11.65-      0.43         64827          3265.63           6.00       61.74
     11.65-      0.42         72037          2953.27           5.55       57.28
------------------------------------------------------------------------------------
     11.65-      0.42         72037          2953.27           5.55       57.28
 
Scale applied to data: s=1.000000 (maximum obs:568604.313,used system gain:1.0)!

Without outlier rejection...
Rint      0.088; Rsigma      0.098:  data 72037  -> merged 7204
With outlier rejection (X-ray)...
Rint      0.082; Rsigma      0.098:  data 71530  -> merged 7204
With outlier rejection (X-ray)...
Rejected total: 507, method kkm 505, method Blessing 2

Completeness
direct cell (a, b, c) = (5.274, 11.646, 7.885), (alpha, beta, gamma) = (90.000, 94.072, 90.000)
wavelength: 0.248400
dmin, dmax value (Ang): 0.416490, 11.646160

		******************************************************************
		* GRAL PLUGIN          	 started at Wed Sep 20 14:40:09 2023     *
		*          version 2.4. 1                                        *
		******************************************************************


		42.101a 64-bit (release 31-08-2023),compiled Aug 31 2023,21:40:33


Original cell in Angstroms and degrees: 

   5.274102  11.645751   7.885122  90.0400  94.0804  90.0077 

   71530 Reflections read from file 230716_tarurine51temp_50keV_09_0.hkl

   65279 Reflections used for space-group determination (up to diffraction limit of 0.43A); mean (I/sigma) =    5.94


Lattice exceptions:  P      A      B      C      I      F     Obv    Rev    All
          


N (total) =           0  32734  32616  32718  32663  49034  43540  43538  65279


N (int>3sigma) =      0  19974  19961  20021  20028  29978  26510  26567  39859


Mean intensity =    0.0   29.6   32.6   32.7   30.8   31.6   32.2   32.7   32.2


Mean int/sigma =    0.0    6.0    5.9    6.0    5.9    6.0    5.9    6.0    5.9

Lattice type: P chosen          Volume:       483.08

-------------------------------------------------------------------------------

DETERMINATION OF REDUCED (NIGGLI) CELL

Transformation from original cell (HKLF-matrix):
   -1.0000  0.0000  0.0000    0.0000  0.0000 -1.0000    0.0000 -1.0000  0.0000

Unitcell:       5.274    7.885   11.646   90.04   90.01   94.08 

Niggli form:     a.a =    27.816      b.b =    62.175      c.c =   135.624
                 b.c =    -0.064      a.c =    -0.008      a.b =    -2.959 

-------------------------------------------------------------------------------

SEARCH FOR HIGHER METRIC SYMMETRY

------------------------------------------------------------------------------
Option: [34]  err=   0.065    MONOCLINIC P-lattice R(int) = 0.081 [ 58714] Vol =    483.1
Cell:    5.274  11.646   7.885   90.04   94.08   90.01    Volume:       483.08
Matrix: 1.0000  0.0000  0.0000  0.0000  1.0000  0.0000  0.0000  0.0000  1.0000
------------------------------------------------------------------------------
Option: [44]  err=   0.000     TRICLINIC P-lattice R(int) = 0.076 [ 52578] Vol =    483.1
Cell:    5.274   7.885  11.646   90.04   90.01   94.08    Volume:       483.08
Matrix:-1.0000  0.0000  0.0000  0.0000  0.0000 -1.0000  0.0000 -1.0000  0.0000

Option [34] selected

-------------------------------------------------------------------------------

SPACE GROUP DETERMINATION


Lattice exceptions:  P      A      B      C      I      F     Obv    Rev    All
          


N (total) =           0  32734  32616  32718  32663  49034  43540  43538  65279


N (int>3sigma) =      0  19974  19961  20021  20028  29978  26510  26567  39859


Mean intensity =    0.0   29.6   32.6   32.7   30.8   31.6   32.2   32.7   32.2


Mean int/sigma =    0.0    6.0    5.9    6.0    5.9    6.0    5.9    6.0    5.9


Crystal system MONOCLINIC and Lattice type P selected

Mean |E*E-1| = 0.931 [expected .968 centrosym and .736 non-centrosym]

 Systematic absence exceptions:
        21--   b--   c--   n--  -21-   -a-   -c-   -n-  --21   --a   --b   --n


 N        27  2048  2053  2015    72   914   937   929    38  1275  1295  1300
 N I>3s   21  1307  1391  1324     1   328     1   327     0   928   918   878
 <I>   190.9  81.6  78.7  49.3   0.1  53.9   0.0  53.1  -0.0  63.2  63.3  61.0
 <I/s>   9.2   6.5   6.7   6.6   0.1   3.6   0.1   3.6   0.2   7.4   7.1   6.9


  Space Group           No.   C/A   En.   O.A.  Pie.  Pyr.   CCDC    ICSD    R(int)   N(eq)

       P2(1)/c (be=94)    14     C     N     N     N     N    82146    4760    0.080    57896        5.274 11.646 7.885  90.04 94.08 90.01
      P2(1)/n (be=127)    14     C     N     N     N     N    82146    4760    0.081    57905        9.793 11.646 5.274  90.01 126.57 90.03
      P2(1)/a (be=148)    14     C     N     N     N     N    82146    4760    0.081    57919        7.885 11.646 9.793  90.03 147.51 89.96

 P2(1)/c		 2/m		 Monoclinic

  (1)  x, y, z                            (2) -x, y+1/2,-z+1/2 
  (3) -x,-y,-z                            (4)  x,-y+1/2, z+1/2 
   
Chemical formula: C2 H7 N O3 S; Z=4.0 (Not implemented wavelength type, re-run Gral gui)
   
EXPORTING .INS FILE

TITL 230716_tarurine51temp_50keV_09_0 in P2(1)/c 
REM P2(1)/c (#14 in standard setting)
CELL 0.24840   5.274102  11.645751   7.885122  90.0400  94.0804  90.0077
ZERR    4.00   0.000142   0.000412   0.000224   0.0026   0.0023   0.0025
LATT  1
SYMM -x, y+1/2,-z+1/2 
SFAC C H N O S
UNIT 8.00 28.00 4.00 12.00 4.00
TREF
HKLF 4
END

Due to the lattice reduction and/or space group transformation(s) a new hkl and p4p file will be output!
The orignal files are backed up as *.p4pgral and *.hklgral!
Back-up copy of original file: C:\Users\sms\Desktop\20230716\taurine\150K\ESPERANTO_150K\230716_tarurine51temp_50keV_09_0.p4pgral!
Back-up copy of original file: C:\Users\sms\Desktop\20230716\taurine\150K\ESPERANTO_150K\230716_tarurine51temp_50keV_09_0.hklgral!

 
Note: The Rint, Rsigma and RsigmaB values are computed for redundant data only!
	Mean F2 and F2/sig(F2) are given for all measured values!
Note: The RsigmaA values are computed for all measured values!

Help: For more information about computations of rint and rsigma please look into Crysalis help: 
 file:__#HELP_DTheoryAlgorithm_DataReductionOutput.html
 

Statistics vs intensity - point group symmetry: P2/m (b-unique)
                       #        #        #      average    mean      mean        
          intensity measured   kept    unique  redundancy   F2     F2/sig(F2)   Rint   Rsigma
---------------------------------------------------------------------------------------------
    527081-     6050     7129     7040      720    9.8     23003.32    12.61    0.072    0.087
      6047-     2140     7211     7123      720    9.9      3655.69    11.80    0.076    0.094
      2133-     1061     7128     7045      720    9.8      1519.24    10.48    0.082    0.101
      1059-      580     7264     7197      720   10.0       791.82     8.20    0.103    0.125
       580-      322     7337     7279      720   10.1       439.43     5.73    0.139    0.170
       321-      181     7294     7260      720   10.1       244.95     3.52    0.208    0.256
       180-       91     7388     7370      720   10.2       133.56     1.96    0.343    0.430
        91-       40     7396     7381      720   10.3        62.60     0.92    0.628    0.887
        40-       13     7176     7158      720    9.9        26.06     0.39    0.881    1.938
        13-      -88     6714     6677      724    9.2        -1.76    -0.01    0.980    4.887
-------------------------------------------------------------------------------------------
    527081-      -88    72037    71530     7204    9.9      2949.57     5.55    0.082    0.098
 

Statistics vs resolution - point group symmetry: P2/m (b-unique)
resolu-      #        #        #               average    mean      mean          
tion(A)   measured   kept    unique           redundancy   F2     F2/sig(F2)   Rint   Rsigma   RsigmaA
------------------------------------------------------------------------------------------------------
 inf-0.91     6750     6657      720             9.2     19138.92    11.09    0.074    0.088     0.084
0.91-0.72     7657     7586      720            10.5      4794.66     9.52    0.076    0.094     0.086
0.72-0.63     7328     7249      720            10.1      2728.83     8.49    0.074    0.091     0.091
0.63-0.57     6267     6191      720             8.6      1559.35     6.91    0.080    0.097     0.103
0.57-0.53     7152     7094      720             9.9       819.89     5.42    0.106    0.131     0.132
0.53-0.49     7330     7298      720            10.1       566.73     4.64    0.122    0.150     0.168
0.49-0.47     7454     7425      720            10.3       395.15     3.49    0.154    0.192     0.224
0.47-0.45     7510     7484      720            10.4       295.32     2.80    0.189    0.238     0.291
0.45-0.43     7497     7464      720            10.4       219.67     2.25    0.237    0.302     0.385
0.43-0.42     7092     7082      724             9.8       145.64     1.50    0.321    0.430     0.560
------------------------------------------------------------------------------------------------------
 inf-0.42    72037    71530     7204             9.9      2949.57     5.55    0.082    0.098     0.098
 inf-0.80    10159    10033     1044             9.6     14501.26    10.59    0.074    0.089     0.084
 

Statistics vs resolution (taking redundancy into account) - point group symmetry: P2/m (b-unique)
resolu-      #        #        #       %       average    mean      mean          
tion(A)    kept     theory   unique complete  redundancy   F2     F2/sig(F2)   Rint  RsigmaB
--------------------------------------------------------------------------------------------
 inf-0.91     6657      720      720  100.0      9.2     19138.92    34.61    0.074    0.029
0.91-0.72     7586      720      720  100.0     10.5      4794.66    31.29    0.076    0.027
0.72-0.63     7249      720      720  100.0     10.1      2728.83    27.46    0.074    0.029
0.63-0.57     6191      720      720  100.0      8.6      1559.35    20.68    0.080    0.036
0.57-0.53     7094      721      720   99.9      9.9       819.89    17.21    0.106    0.044
0.53-0.49     7298      720      720  100.0     10.1       566.73    14.77    0.122    0.054
0.49-0.47     7425      720      720  100.0     10.3       395.15    11.12    0.154    0.072
0.47-0.45     7484      720      720  100.0     10.4       295.32     8.92    0.189    0.093
0.45-0.43     7464      720      720  100.0     10.4       219.67     7.13    0.237    0.125
0.43-0.42     7082      724      724  100.0      9.8       145.64     4.66    0.321    0.197
--------------------------------------------------------------------------------------------
 inf-0.42    71530     7205     7204  100.0      9.9      2949.57    17.62    0.082    0.033
 inf-0.80    10033     1044     1044  100.0      9.6     14501.26    33.56    0.074    0.029
 * * * CRYSALIS DATA REDUCTION (42.101a 64-bit (release 31-08-2023)) * * *


COMMAND LINE: dc proffit

TIME OF DATA REDUCTION FINALISING: Wed Sep 20 14:40:11 2023
CRYSTAL INFORMATION  

   UB - MATRIX:
       0.040110   -0.010120   -0.005374   (  0.000000    0.000000    0.000000 )
      -0.008986    0.002831   -0.031068   (  0.000000    0.000000    0.000000 )
       0.023244    0.018566    0.001832   (  0.000000    0.000000    0.000000 )

      5.27377 (    0.00000 )    11.64374 (    0.00000 )     7.88505 (    0.00000 )
     90.03544 (    0.00000 )    94.08443 (    0.00000 )    90.00772 (    0.00000 )
  V =       482.96


CELL:     5.27377     11.64374      7.88505    90.03544     94.08443     90.00772 

MACHINE INFORMATION 
- GONIOMETER OXFORD DIFFRACTION KM4 XCALIBUR 
ALPHA (DEG)   90.00000 BETA (DEG)    0.00000
WAVELENGTH (ANG): A1    0.24840 A2    0.24840  B1    0.24840
POLARISATION FACTOR    0.00000
X-RAY BEAM ORIENTATION (DEG): X2    0.00000 X3    0.00000
BEAM PATH ABSORPTIONCOEFFICIENTS (MM-1): AIR    0.00000 BE    0.00000 BE THICKNESS (MM):    0.00000 
SOFTWARE ZEROCORRECTION (DEG): OMEGA    0.00000 THETA    0.00000 KAPPA    0.00000 PHI    0.00000
MACHINE OFFSETS (STEPS): OMEGA          0 THETA          0 KAPPA          0 PHI          0
CCD DETECTOR KM4CCD/SAPPHIRE 
CHIP: n/a n/a (1044x1044) n/a 
TAPER:  (,),
    ZOOM 1.000000 PIXELSIZE IN 1X1 BINNING (MM)  0.17200
   - GAIN 1.00 (double-correlated-divide-by-2 gain)SETUP PATH: NONE
GEOMETRIC CORRECTION FILE : NONE 
FLAT FIELD CORRECTION FILE: NONE 
DETECTOR ROTATION (DEG): X1    0.00000 X2    0.00000 X3    0.00000
DETECTOR DISTANCE (MM):  130.00000, DETECTOR ZERO (PIX, 1X1 BINNING): X  527.71035 Y  510.98928
DETECTOR BINNING (PIX): X:   1 Y:   1
Outlier rejection type: unknown - programming errorRejection parameter rrp file setting (X-ray): KKM   0.0000 Blessing   6.0000Machine error rrp file setting:   0.0000

RUN    TYPE OF SCAN  START(DEG)   END(DEG)    # FRAMES    EXP(SEC)   OMEGA(DEG)  THETA(DEG)  KAPPA(DEG)   PHI(DEG) 
Run 1 Omega scan: (0.000 - 180.000,1800 frames, 4.000 sec, 0.100 deg) at th=0.100, ka=0.000,ph=0.000 (rot geo dd=130.000)
  1       OMEGA         0.00000   180.00000        1800      4.00000    n/a         0.10000     0.00000     0.00000  
Run 2 Omega scan: (0.000 - 180.000,1800 frames, 4.000 sec, 0.100 deg) at th=0.100, ka=20.000,ph=0.000 (rot geo dd=130.000)
  2       OMEGA         0.00000   180.00000        1800      4.00000    n/a         0.10000    20.00000     0.00000  
Run 3 Omega scan: (0.000 - 180.000,1800 frames, 4.000 sec, 0.100 deg) at th=0.100, ka=40.000,ph=0.000 (rot geo dd=130.000)
  3       OMEGA         0.00000   180.00000        1800      4.00000    n/a         0.10000    40.00000     0.00000  
3 observations rejected with intensity <-3.0*sigma
PROFFIT INFO: signal sum: min=-682.0000 max=1085342.0000
PROFFIT INFO: signal sum lp corr: min=-3047.0206 max=2003702.4502
PROFFIT INFO: background sum: min=504.0000 max=7577.0000
PROFFIT INFO: background sum sig2: min=0.0000 max=2276.0000
PROFFIT INFO: num of signal pixels: min=12 max=1194
PROFFIT INFO: Inet: min=-736.0626 max=601110.7500
PROFFIT INFO: sig(Inet): min=0.8222 max=690.0955
PROFFIT INFO: Inet/sig(Inet): min=-2.65 max=1034.23
 
I/Sigma    <   0       1       2       3       4       8      16      32      64     128     max
N(Refl)    13656   70482   86036   94386   99800  111058  120760  129276  136346  140970  144074
Percent      9.5    48.9    59.7    65.5    69.3    77.1    83.8    89.7    94.6    97.8   100.0 
 
Overlap statistics (higher percentage means higher overlapping)
Percent    frequency    relative
  0- 10        72048    100.00 (completely separated)
 10- 20            0      0.00
 20- 30            0      0.00
 30- 40            0      0.00
 40- 50            0      0.00
 50- 60            0      0.00
 60- 70            0      0.00
 70- 80            0      0.00
 80- 90            0      0.00
 90-100            0      0.00 (completely overlapped)
Overall        72048    100.00%
Overall                   0.00% overlapped pixels
 
All reflections intensity statistics
 
                                             mean            mean          %
       intensity               #              F2           F2/sig(F2)  >3*F2/sig(F2)
------------------------------------------------------------------------------------
    601111-      5964          7203         23120.38         103.14     100.00
      5964-      2146          7203          3613.52          20.50     100.00
      2146-      1061          7203          1515.33           7.37      96.54
      1061-       577          7203           788.71           3.27      37.68
       577-       327          7203           439.68           1.70       8.47
       327-       187          7203           250.90           0.92       1.69
       187-       105          7203           142.26           0.48       0.40
       105-        50          7203            75.95           0.29       0.12
        50-         3          7203            26.34           0.10       0.00
         3-      -736          7210           -41.46          -0.13       0.00
------------------------------------------------------------------------------------
    601111-      -736         72037          2992.87          13.76      34.49
 
 
All reflections resolution statistics
 
                                             mean            mean          %
       resolution              #              F2           F2/sig(F2)  >3*F2/sig(F2)
------------------------------------------------------------------------------------
     11.65-      0.89          7203         18542.59          87.31       87.09
      0.89-      0.72          7203          4703.40          24.07       75.54
      0.72-      0.63          7203          2781.58          12.68       67.89
      0.63-      0.56          7203          1494.78           6.12       46.88
      0.56-      0.52          7203           808.28           2.90       30.28
      0.52-      0.49          7203           546.57           1.76       18.91
      0.49-      0.47          7203           396.52           1.15       11.31
      0.47-      0.45          7203           289.30           0.77        5.21
      0.45-      0.43          7203           221.77           0.54        1.58
      0.43-      0.42          7210           146.65           0.32        0.22
------------------------------------------------------------------------------------
     11.65-      0.42         72037          2992.87          13.76       34.49
 
SCALE3 ABSPACK - A Rigaku Oxford Diffraction program (1.0.11,gui:1.0.7)
(C) 2005-2023 Rigaku Oxford Diffraction
Output file (*.dat):C:\Users\sms\Desktop\20230716\taurine\150K\ESPERANTO_150K\230716_tarurine51temp_50keV_09_0_absscale.dat
Started at Wed Sep 20 14:40:12 2023
Sorting 72037 observations
1739 unique observations with >     7.00 F2/sig(F2)
72037 observations in 3 runs
Run #  start #  end #  total #
    1       3    1796    1794
    2       3    1796    3588
    3       3    1797    5383
Total number of frames 5383
Maximum number of 1000 frame scales suggested for reliable scaling
Glued frame scales: 6 frame = 1 scale
72037 observations in 3 runs
Run #  start #  end #  total #
    1       0     299     300
    2       0     299     600
    3       0     299     900
Total number of frames 900
Number of detector regions 16
Observations within the detector region: min=1866 (region #12), max=8823 (region #7), average=4502.3
17522 observations >     7.00 F2/sig(F2)
17522 observations in 3 runs
Run #  start #  end #  total #
    1       0     299     300
    2       0     299     600
    3       0     299     900
Total number of frames 900
Observations within the detector region: min=6 (region #12), max=3309 (region #5), average=1095.1
Removing 'redundancy=1' reflections
Average redundancy: 9.1 (Out of 17522 removed 87 = 17435, unique = 1908)
SCALE3 ABSPACK SYMMETRY INFORMATION
Using point Laue symmetry!
Flags: friedel mate:1; friedel mate on for non-centro:1
Laue group (Hermann Mauguin): 2/m (b)
 
17435 observations in 3 runs
Run #  start #  end #  total #
    1       0     299     300
    2       0     299     600
    3       0     299     900
Total number of frames 900
Observations within the detector region: min=6 (region #12), max=3306 (region #5), average=1089.7
1908 unique data precomputed (should be 1908)
1908 unique data with 17435 observations

Determining an optimal absorption correction model
Removing 'redundancy=1' reflections
Average redundancy: 9.1 (Out of 9085 removed 0 = 9085, unique = 1000)
1000 unique data precomputed (should be 1000)
1000 unique data with 9085 observations
RMS deviation of equivalent data = 0.17882
Rint = 0.09694
2 observations identified as outliers and rejected
7246 observations used for refinement and 1837 observations used for validation
 Test data:	Rint=   0.09996,  wR=   0.15059
Trying model 1 (ne=2, no=0)...
 Results:   Rint=   0.16841,  wR=   0.25087,  Acormin=0.306,  Acormax=1.028, Acor_av=0.501
 Test data:	Rint=   0.17287,  wR=   0.21409
 F test:    Probability=0.000, F=     0.333
Trying model 2 (ne=2, no=1)...
 Results:   Rint=   0.17046,  wR=   0.24913,  Acormin=0.285,  Acormax=0.948, Acor_av=0.491
 Test data:	Rint=   0.17496,  wR=   0.21232
 F test:    Probability=0.000, F=     0.325
Trying model 3 (ne=4, no=0)...
 Results:   Rint=   0.12853,  wR=   0.21541,  Acormin=0.128,  Acormax=0.748, Acor_av=0.176
 Test data:	Rint=   0.13837,  wR=   0.18059
 F test:    Probability=0.000, F=     0.517
Trying model 4 (ne=4, no=1)...
 Results:   Rint=   0.12707,  wR=   0.21228,  Acormin=0.124,  Acormax=0.732, Acor_av=0.177
 Test data:	Rint=   0.13751,  wR=   0.17598
 F test:    Probability=0.000, F=     0.523
Trying model 5 (ne=4, no=3)...
 Results:   Rint=   0.11563,  wR=   0.20340,  Acormin=0.112,  Acormax=0.620, Acor_av=0.170
 Test data:	Rint=   0.13280,  wR=   0.17353
 F test:    Probability=0.000, F=     0.558
Trying model 6 (ne=6, no=0)...
 Results:   Rint=   0.09350,  wR=   0.19260,  Acormin=0.130,  Acormax=0.490, Acor_av=0.166
 Test data:	Rint=   0.10637,  wR=   0.15355
 F test:    Probability=0.000, F=     0.868
Trying model 7 (ne=6, no=1)...
 Results:   Rint=   0.09353,  wR=   0.19188,  Acormin=0.133,  Acormax=0.493, Acor_av=0.168
 Test data:	Rint=   0.10637,  wR=   0.15299
 F test:    Probability=0.000, F=     0.867
Trying model 8 (ne=6, no=3)...
 Results:   Rint=   0.09161,  wR=   0.19170,  Acormin=0.129,  Acormax=0.475, Acor_av=0.169
 Test data:	Rint=   0.10326,  wR=   0.14966
 F test:    Probability=0.000, F=     0.916
Trying model 9 (ne=6, no=5)...
 Results:   Rint=   0.09087,  wR=   0.19062,  Acormin=0.132,  Acormax=0.605, Acor_av=0.170
 Test data:	Rint=   0.10419,  wR=   0.15036
 F test:    Probability=0.000, F=     0.893
Trying model 10 (ne=8, no=0)...
 Results:   Rint=   0.09393,  wR=   0.18946,  Acormin=0.132,  Acormax=0.722, Acor_av=0.170
 Test data:	Rint=   0.10605,  wR=   0.15405
 F test:    Probability=0.000, F=     0.865
Trying model 11 (ne=8, no=1)...
 Results:   Rint=   0.09385,  wR=   0.18921,  Acormin=0.134,  Acormax=0.718, Acor_av=0.170
 Test data:	Rint=   0.10584,  wR=   0.15323
 F test:    Probability=0.000, F=     0.866
Trying model 12 (ne=8, no=3)...
 Results:   Rint=   0.09188,  wR=   0.18871,  Acormin=0.128,  Acormax=0.627, Acor_av=0.172
 Test data:	Rint=   0.10301,  wR=   0.15092
 F test:    Probability=0.000, F=     0.911
Trying model 13 (ne=8, no=5)...
 Results:   Rint=   0.09117,  wR=   0.18785,  Acormin=0.133,  Acormax=0.709, Acor_av=0.173
 Test data:	Rint=   0.10382,  wR=   0.15194
 F test:    Probability=0.000, F=     0.890
Trying model 14 (ne=8, no=7)...
 Results:   Rint=   0.09324,  wR=   0.18624,  Acormin=0.132,  Acormax=1.025, Acor_av=0.177
 Test data:	Rint=   0.10971,  wR=   0.15431
 F test:    Probability=0.000, F=     0.790

Choosing minimum absorption correction model (ne=2, no=0) due to no significant data quality improvement using higher order models

Combined refinement in use
Rint:    0.10470
There are 900 active scales (one needs to be fixed)
Refinement control: frame scale #784 fixed
Refinement control: frame scale esd restraint = 0.20000
There are 25 active detector scales (one needs to be fixed)
Refinement control: detector scale #13 fixed
Refinement control: detector scale esd restraint = 0.00151
Absorption correction model - max even order: 2, max odd order: 0 (5 parameters)
Refinement control: 928 pars with 431056 matrix size
Enough LS memory for 12 threads!
Cycle 1
wR=   0.16322
Using Levenberg-Marquardt:    0.00010
New wR=   0.12651
There are no clusters with unrefined scales! Interpolation skipped!
Rint for refined data:    0.09686 with corrections    0.07874
Rint for all data:        0.10470 with corrections    0.08784
2 observations identified as outliers and rejected
Cycle 2
wR=   0.10995
Using Levenberg-Marquardt:    0.00001
Matrix singular! Adjusting LS parameters...
Using Levenberg-Marquardt:    0.00010
Matrix singular! Adjusting LS parameters...
Using Levenberg-Marquardt:    0.00100
New wR=   0.12769
Using Levenberg-Marquardt:    0.01000
New wR=   0.11126
Using Levenberg-Marquardt:    0.10000
New wR=   0.11100
Using Levenberg-Marquardt:    1.00000
New wR=   0.11046
Using Levenberg-Marquardt:   10.00000
New wR=   0.11003
There are no clusters with unrefined scales! Interpolation skipped!
Rint for refined data:    0.09617 with corrections    0.07803
Rint for all data:        0.10470 with corrections    0.08775
Final wR=   0.11003
Final frame scales: Min=  0.4984 Max=  1.1663
Final detector scales: Min=  0.9436 Max=  1.0390
Final absorption correction factors: Amin=  0.9031 Amax=  1.0795
SCALE3 ABSPACK INFO: To visualize the detector xy correction use 'GEO SHOWFLOOD scalefactor'!
PROFFIT INFO: Inet (after scale3 abspack): min=-691.5142 max=568604.3125
PROFFIT INFO: sig(Inet) (after scale3 abspack): min=0.7895 max=849.9186

******************************************************************************
*                 E R R O R   M O D E L   C A L C U L A T I O N              *
******************************************************************************

Input file: C:\Users\sms\Desktop\20230716\taurine\150K\ESPERANTO_150K\230716_tarurine51temp_50keV_09_0.tmp
Laue: 2, Friedel: 1
Min/max for: run:1/3 frame:4/1798
72037 reflections read from tmp file
4395 reflections are rejected (4348 as outliers, 47 as groups of 1 refl)

Redundancy:             1      2      3      4      5      6      7      8      9     10+
Number of groups:       0     93    115    136    217    467    308    656    787   4336

Initial Chi^2=   0.47914
Cycle 1, Chi^2=   0.97902
Current error model SIG(F2)^2 =   0.42*(I_RAW + I_BACK)+(0.07886*<F2>)^2
Cycle 2, Chi^2=   0.99798
Current error model SIG(F2)^2 =   0.39*(I_RAW + I_BACK)+(0.08212*<F2>)^2
Cycle 3, Chi^2=   0.99943
Current error model SIG(F2)^2 =   0.38*(I_RAW + I_BACK)+(0.08383*<F2>)^2
Cycle 4, Chi^2=   0.99980
Current error model SIG(F2)^2 =   0.38*(I_RAW + I_BACK)+(0.08456*<F2>)^2
Cycle 5, Chi^2=   0.99992
Current error model SIG(F2)^2 =   0.37*(I_RAW + I_BACK)+(0.08487*<F2>)^2
Cycle 6, Chi^2=   0.99997
Current error model SIG(F2)^2 =   0.37*(I_RAW + I_BACK)+(0.08499*<F2>)^2
Final Chi^2=   0.99997
Final error model SIG(F2)^2 =   0.37*(I_RAW + I_BACK)+(0.08499*<F2>)^2
*************************************************
All reflections intensity statistics
 
                                             mean            mean          %
       intensity               #              F2           F2/sig(F2)  >3*F2/sig(F2)
------------------------------------------------------------------------------------
    568604-      5958          7203         22777.89          12.76     100.00
      5958-      2113          7203          3590.03          11.80      99.99
      2113-      1046          7203          1496.96          10.42      99.97
      1046-       574          7203           780.39           8.16      99.99
       574-       325          7203           437.66           5.69      99.40
       325-       188          7203           250.06           3.57      61.95
       188-       104          7203           142.17           2.07       9.77
       104-        50          7203            75.71           1.15       1.60
        50-         3          7203            26.26           0.43       0.18
         3-      -692          7210           -41.49          -0.57       0.00
------------------------------------------------------------------------------------
    568604-      -692         72037          2953.27           5.55      57.28
 
 
All reflections resolution statistics
 
                                             mean            mean          %
       resolution              #              F2           F2/sig(F2)  >3*F2/sig(F2)
------------------------------------------------------------------------------------
     11.65-      0.89          7203         18304.74          11.00       91.75
      0.89-      0.72          7203          4631.59           9.46       86.28
      0.72-      0.63          7203          2742.21           8.52       81.91
      0.63-      0.56          7203          1479.76           6.77       71.83
      0.56-      0.52          7203           799.01           5.33       60.14
      0.52-      0.49          7203           537.32           4.49       55.91
      0.49-      0.47          7203           390.44           3.42       43.11
      0.47-      0.45          7203           286.23           2.75       35.80
      0.45-      0.43          7203           219.40           2.24       28.89
      0.43-      0.42          7210           144.75           1.49       17.20
------------------------------------------------------------------------------------
     11.65-      0.42         72037          2953.27           5.55       57.28
 
 
All reflections cumulative resolution statistics
 
                                             mean            mean          %
       resolution              #              F2           F2/sig(F2)  >3*F2/sig(F2)
------------------------------------------------------------------------------------
     11.65-      0.89          7203         18304.74          11.00       91.75
     11.65-      0.72         14406         11468.16          10.23       89.02
     11.65-      0.63         21609          8559.51           9.66       86.65
     11.65-      0.56         28812          6789.57           8.94       82.94
     11.65-      0.52         36015          5591.46           8.22       78.38
     11.65-      0.49         43218          4749.10           7.59       74.64
     11.65-      0.47         50421          4126.44           7.00       70.13
     11.65-      0.45         57624          3646.41           6.47       65.84
     11.65-      0.43         64827          3265.63           6.00       61.74
     11.65-      0.42         72037          2953.27           5.55       57.28
------------------------------------------------------------------------------------
     11.65-      0.42         72037          2953.27           5.55       57.28
 
Scale applied to data: s=1.000000 (maximum obs:568604.313,used system gain:1.0)!

Without outlier rejection...
Rint      0.088; Rsigma      0.098:  data 72037  -> merged 7204
With outlier rejection (X-ray)...
Rint      0.082; Rsigma      0.098:  data 71530  -> merged 7204
With outlier rejection (X-ray)...
Rejected total: 507, method kkm 505, method Blessing 2

Completeness
direct cell (a, b, c) = (5.274, 11.646, 7.885), (alpha, beta, gamma) = (90.000, 94.072, 90.000)
wavelength: 0.248400
dmin, dmax value (Ang): 0.416490, 11.646160

		******************************************************************
		* GRAL PLUGIN          	 started at Wed Sep 20 14:40:09 2023     *
		*          version 2.4. 1                                        *
		******************************************************************


		42.101a 64-bit (release 31-08-2023),compiled Aug 31 2023,21:40:33


Original cell in Angstroms and degrees: 

   5.274102  11.645751   7.885122  90.0400  94.0804  90.0077 

   71530 Reflections read from file 230716_tarurine51temp_50keV_09_0.hkl

   65279 Reflections used for space-group determination (up to diffraction limit of 0.43A); mean (I/sigma) =    5.94


Lattice exceptions:  P      A      B      C      I      F     Obv    Rev    All
          


N (total) =           0  32734  32616  32718  32663  49034  43540  43538  65279


N (int>3sigma) =      0  19974  19961  20021  20028  29978  26510  26567  39859


Mean intensity =    0.0   29.6   32.6   32.7   30.8   31.6   32.2   32.7   32.2


Mean int/sigma =    0.0    6.0    5.9    6.0    5.9    6.0    5.9    6.0    5.9

Lattice type: P chosen          Volume:       483.08

-------------------------------------------------------------------------------

DETERMINATION OF REDUCED (NIGGLI) CELL

Transformation from original cell (HKLF-matrix):
   -1.0000  0.0000  0.0000    0.0000  0.0000 -1.0000    0.0000 -1.0000  0.0000

Unitcell:       5.274    7.885   11.646   90.04   90.01   94.08 

Niggli form:     a.a =    27.816      b.b =    62.175      c.c =   135.624
                 b.c =    -0.064      a.c =    -0.008      a.b =    -2.959 

-------------------------------------------------------------------------------

SEARCH FOR HIGHER METRIC SYMMETRY

------------------------------------------------------------------------------
Option: [34]  err=   0.065    MONOCLINIC P-lattice R(int) = 0.081 [ 58714] Vol =    483.1
Cell:    5.274  11.646   7.885   90.04   94.08   90.01    Volume:       483.08
Matrix: 1.0000  0.0000  0.0000  0.0000  1.0000  0.0000  0.0000  0.0000  1.0000
------------------------------------------------------------------------------
Option: [44]  err=   0.000     TRICLINIC P-lattice R(int) = 0.076 [ 52578] Vol =    483.1
Cell:    5.274   7.885  11.646   90.04   90.01   94.08    Volume:       483.08
Matrix:-1.0000  0.0000  0.0000  0.0000  0.0000 -1.0000  0.0000 -1.0000  0.0000

Option [34] selected

-------------------------------------------------------------------------------

SPACE GROUP DETERMINATION


Lattice exceptions:  P      A      B      C      I      F     Obv    Rev    All
          


N (total) =           0  32734  32616  32718  32663  49034  43540  43538  65279


N (int>3sigma) =      0  19974  19961  20021  20028  29978  26510  26567  39859


Mean intensity =    0.0   29.6   32.6   32.7   30.8   31.6   32.2   32.7   32.2


Mean int/sigma =    0.0    6.0    5.9    6.0    5.9    6.0    5.9    6.0    5.9


Crystal system MONOCLINIC and Lattice type P selected

Mean |E*E-1| = 0.931 [expected .968 centrosym and .736 non-centrosym]

 Systematic absence exceptions:
        21--   b--   c--   n--  -21-   -a-   -c-   -n-  --21   --a   --b   --n


 N        27  2048  2053  2015    72   914   937   929    38  1275  1295  1300
 N I>3s   21  1307  1391  1324     1   328     1   327     0   928   918   878
 <I>   190.9  81.6  78.7  49.3   0.1  53.9   0.0  53.1  -0.0  63.2  63.3  61.0
 <I/s>   9.2   6.5   6.7   6.6   0.1   3.6   0.1   3.6   0.2   7.4   7.1   6.9


  Space Group           No.   C/A   En.   O.A.  Pie.  Pyr.   CCDC    ICSD    R(int)   N(eq)

       P2(1)/c (be=94)    14     C     N     N     N     N    82146    4760    0.080    57896        5.274 11.646 7.885  90.04 94.08 90.01
      P2(1)/n (be=127)    14     C     N     N     N     N    82146    4760    0.081    57905        9.793 11.646 5.274  90.01 126.57 90.03
      P2(1)/a (be=148)    14     C     N     N     N     N    82146    4760    0.081    57919        7.885 11.646 9.793  90.03 147.51 89.96

 P2(1)/c		 2/m		 Monoclinic

  (1)  x, y, z                            (2) -x, y+1/2,-z+1/2 
  (3) -x,-y,-z                            (4)  x,-y+1/2, z+1/2 
   
Chemical formula: C2 H7 N O3 S; Z=4.0 (Not implemented wavelength type, re-run Gral gui)
   
EXPORTING .INS FILE

TITL 230716_tarurine51temp_50keV_09_0 in P2(1)/c 
REM P2(1)/c (#14 in standard setting)
CELL 0.24840   5.274102  11.645751   7.885122  90.0400  94.0804  90.0077
ZERR    4.00   0.000142   0.000412   0.000224   0.0026   0.0023   0.0025
LATT  1
SYMM -x, y+1/2,-z+1/2 
SFAC C H N O S
UNIT 8.00 28.00 4.00 12.00 4.00
TREF
HKLF 4
END

Due to the lattice reduction and/or space group transformation(s) a new hkl and p4p file will be output!
The orignal files are backed up as *.p4pgral and *.hklgral!
Back-up copy of original file: C:\Users\sms\Desktop\20230716\taurine\150K\ESPERANTO_150K\230716_tarurine51temp_50keV_09_0.p4pgral!
Back-up copy of original file: C:\Users\sms\Desktop\20230716\taurine\150K\ESPERANTO_150K\230716_tarurine51temp_50keV_09_0.hklgral!

 
Note: The Rint, Rsigma and RsigmaB values are computed for redundant data only!
	Mean F2 and F2/sig(F2) are given for all measured values!
Note: The RsigmaA values are computed for all measured values!

Help: For more information about computations of rint and rsigma please look into Crysalis help: 
 file:__#HELP_DTheoryAlgorithm_DataReductionOutput.html
 

Statistics vs intensity - point group symmetry: P2/m (b-unique)
                       #        #        #      average    mean      mean        
          intensity measured   kept    unique  redundancy   F2     F2/sig(F2)   Rint   Rsigma
---------------------------------------------------------------------------------------------
    527081-     6050     7129     7040      720    9.8     23003.32    12.61    0.072    0.087
      6047-     2140     7211     7123      720    9.9      3655.69    11.80    0.076    0.094
      2133-     1061     7128     7045      720    9.8      1519.24    10.48    0.082    0.101
      1059-      580     7264     7197      720   10.0       791.82     8.20    0.103    0.125
       580-      322     7337     7279      720   10.1       439.43     5.73    0.139    0.170
       321-      181     7294     7260      720   10.1       244.95     3.52    0.208    0.256
       180-       91     7388     7370      720   10.2       133.56     1.96    0.343    0.430
        91-       40     7396     7381      720   10.3        62.60     0.92    0.628    0.887
        40-       13     7176     7158      720    9.9        26.06     0.39    0.881    1.938
        13-      -88     6714     6677      724    9.2        -1.76    -0.01    0.980    4.887
-------------------------------------------------------------------------------------------
    527081-      -88    72037    71530     7204    9.9      2949.57     5.55    0.082    0.098
 

Statistics vs resolution - point group symmetry: P2/m (b-unique)
resolu-      #        #        #               average    mean      mean          
tion(A)   measured   kept    unique           redundancy   F2     F2/sig(F2)   Rint   Rsigma   RsigmaA
------------------------------------------------------------------------------------------------------
 inf-0.91     6750     6657      720             9.2     19138.92    11.09    0.074    0.088     0.084
0.91-0.72     7657     7586      720            10.5      4794.66     9.52    0.076    0.094     0.086
0.72-0.63     7328     7249      720            10.1      2728.83     8.49    0.074    0.091     0.091
0.63-0.57     6267     6191      720             8.6      1559.35     6.91    0.080    0.097     0.103
0.57-0.53     7152     7094      720             9.9       819.89     5.42    0.106    0.131     0.132
0.53-0.49     7330     7298      720            10.1       566.73     4.64    0.122    0.150     0.168
0.49-0.47     7454     7425      720            10.3       395.15     3.49    0.154    0.192     0.224
0.47-0.45     7510     7484      720            10.4       295.32     2.80    0.189    0.238     0.291
0.45-0.43     7497     7464      720            10.4       219.67     2.25    0.237    0.302     0.385
0.43-0.42     7092     7082      724             9.8       145.64     1.50    0.321    0.430     0.560
------------------------------------------------------------------------------------------------------
 inf-0.42    72037    71530     7204             9.9      2949.57     5.55    0.082    0.098     0.098
 inf-0.80    10159    10033     1044             9.6     14501.26    10.59    0.074    0.089     0.084
 

Statistics vs resolution (taking redundancy into account) - point group symmetry: P2/m (b-unique)
resolu-      #        #        #       %       average    mean      mean          
tion(A)    kept     theory   unique complete  redundancy   F2     F2/sig(F2)   Rint  RsigmaB
--------------------------------------------------------------------------------------------
 inf-0.91     6657      720      720  100.0      9.2     19138.92    34.61    0.074    0.029
0.91-0.72     7586      720      720  100.0     10.5      4794.66    31.29    0.076    0.027
0.72-0.63     7249      720      720  100.0     10.1      2728.83    27.46    0.074    0.029
0.63-0.57     6191      720      720  100.0      8.6      1559.35    20.68    0.080    0.036
0.57-0.53     7094      721      720   99.9      9.9       819.89    17.21    0.106    0.044
0.53-0.49     7298      720      720  100.0     10.1       566.73    14.77    0.122    0.054
0.49-0.47     7425      720      720  100.0     10.3       395.15    11.12    0.154    0.072
0.47-0.45     7484      720      720  100.0     10.4       295.32     8.92    0.189    0.093
0.45-0.43     7464      720      720  100.0     10.4       219.67     7.13    0.237    0.125
0.43-0.42     7082      724      724  100.0      9.8       145.64     4.66    0.321    0.197
--------------------------------------------------------------------------------------------
 inf-0.42    71530     7205     7204  100.0      9.9      2949.57    17.62    0.082    0.033
 inf-0.80    10033     1044     1044  100.0      9.6     14501.26    33.56    0.074    0.029
Data reduction ended at Wed Sep 20 14:40:17 2023
 * * * CRYSALIS DATA REDUCTION FINALIZING (42.101a 64-bit (release 31-08-2023)) * * *
INPUT: C:\Users\sms\Desktop\20230716\taurine\150K\ESPERANTO_150K\230716_tarurine51temp_50keV_09_0.rrpprof
OUTPUT: C:\Users\sms\Desktop\20230716\taurine\150K\ESPERANTO_150K\230716_tarurine51temp_50keV_09_0
Laue class: 2/m (b-unique) - Friedel mate is equivalent
Lattice type: P-lattice (extinction condition applied)
Machine error default setting:   0.0000
Rejection parameter default setting (X-ray): KKM   0.5000 Blessing   6.0000
Scan speed scaling applied!
Automatic use of scale3 abspack active!
SCALE3 ABSPACK PARS: Laue:2; Friedel:1;
cycles:5; Levenberg-Marq.:0.00000; Sig-cutoff:7.00000
scale restraint esd:0.20000; detector xy correction restraint esd:0.20000; frames in group:50
Detector xy correction grid 4x4, image size 1044x1044
Is frame scaling 1; Is detector xy correction 0;
Spherical harmonics order: even:0; odd:0
 * * * CRYSALIS DATA REDUCTION (42.101a 64-bit (release 31-08-2023)) * * *


COMMAND LINE: dc rrp tab

TIME OF DATA REDUCTION FINALISING: Wed Sep 20 17:24:49 2023
CRYSTAL INFORMATION  

   UB - MATRIX:
       0.040110   -0.010120   -0.005374   (  0.000000    0.000000    0.000000 )
      -0.008986    0.002831   -0.031068   (  0.000000    0.000000    0.000000 )
       0.023244    0.018566    0.001832   (  0.000000    0.000000    0.000000 )

      5.27377 (    0.00000 )    11.64374 (    0.00000 )     7.88505 (    0.00000 )
     90.03544 (    0.00000 )    94.08443 (    0.00000 )    90.00772 (    0.00000 )
  V =       482.96


CELL:     5.27377     11.64374      7.88505    90.03544     94.08443     90.00772 

MACHINE INFORMATION 
- GONIOMETER OXFORD DIFFRACTION KM4 XCALIBUR 
ALPHA (DEG)   90.00000 BETA (DEG)    0.00000
WAVELENGTH (ANG): A1    0.24840 A2    0.24840  B1    0.24840
POLARISATION FACTOR    0.00000
X-RAY BEAM ORIENTATION (DEG): X2    0.00000 X3    0.00000
BEAM PATH ABSORPTIONCOEFFICIENTS (MM-1): AIR    0.00000 BE    0.00000 BE THICKNESS (MM):    0.00000 
SOFTWARE ZEROCORRECTION (DEG): OMEGA    0.00000 THETA    0.00000 KAPPA    0.00000 PHI    0.00000
MACHINE OFFSETS (STEPS): OMEGA          0 THETA          0 KAPPA          0 PHI          0
CCD DETECTOR KM4CCD/SAPPHIRE 
CHIP: n/a n/a (1044x1044) n/a 
TAPER:  (,),
    ZOOM 1.000000 PIXELSIZE IN 1X1 BINNING (MM)  0.17200
   - GAIN 1.00 (double-correlated-divide-by-2 gain)SETUP PATH: NONE
GEOMETRIC CORRECTION FILE : NONE 
FLAT FIELD CORRECTION FILE: NONE 
DETECTOR ROTATION (DEG): X1    0.00000 X2    0.00000 X3    0.00000
DETECTOR DISTANCE (MM):  130.00000, DETECTOR ZERO (PIX, 1X1 BINNING): X  527.71035 Y  510.98928
DETECTOR BINNING (PIX): X:   1 Y:   1
Outlier rejection type: X-rayRejection parameter rrp file setting (X-ray): KKM   0.0000 Blessing   6.0000Machine error rrp file setting:   0.0000

RUN    TYPE OF SCAN  START(DEG)   END(DEG)    # FRAMES    EXP(SEC)   OMEGA(DEG)  THETA(DEG)  KAPPA(DEG)   PHI(DEG) 
Run 1 Omega scan: (0.000 - 180.000,1800 frames, 4.000 sec, 0.100 deg) at th=0.100, ka=0.000,ph=0.000 (rot geo dd=130.000)
  1       OMEGA         0.00000   180.00000        1800      4.00000    n/a         0.10000     0.00000     0.00000  
Run 2 Omega scan: (0.000 - 180.000,1800 frames, 4.000 sec, 0.100 deg) at th=0.100, ka=20.000,ph=0.000 (rot geo dd=130.000)
  2       OMEGA         0.00000   180.00000        1800      4.00000    n/a         0.10000    20.00000     0.00000  
Run 3 Omega scan: (0.000 - 180.000,1800 frames, 4.000 sec, 0.100 deg) at th=0.100, ka=40.000,ph=0.000 (rot geo dd=130.000)
  3       OMEGA         0.00000   180.00000        1800      4.00000    n/a         0.10000    40.00000     0.00000  
3 observations rejected with intensity <-3.0*sigma
PROFFIT INFO: signal sum: min=-682.0000 max=1085342.0000
PROFFIT INFO: signal sum lp corr: min=-3047.0206 max=2003702.4502
PROFFIT INFO: background sum: min=504.0000 max=7577.0000
PROFFIT INFO: background sum sig2: min=0.0000 max=2276.0000
PROFFIT INFO: num of signal pixels: min=12 max=1194
PROFFIT INFO: Inet: min=-736.0626 max=601110.7500
PROFFIT INFO: sig(Inet): min=0.8222 max=690.0955
PROFFIT INFO: Inet/sig(Inet): min=-2.65 max=1034.23
 
I/Sigma    <   0       1       2       3       4       8      16      32      64     128     max
N(Refl)     6831   35249   43026   47201   49908   55537   60388   64646   68181   70493   72045
Percent      9.5    48.9    59.7    65.5    69.3    77.1    83.8    89.7    94.6    97.8   100.0 
 
Overlap statistics (higher percentage means higher overlapping)
Percent    frequency    relative
  0- 10        72048    100.00 (completely separated)
 10- 20            0      0.00
 20- 30            0      0.00
 30- 40            0      0.00
 40- 50            0      0.00
 50- 60            0      0.00
 60- 70            0      0.00
 70- 80            0      0.00
 80- 90            0      0.00
 90-100            0      0.00 (completely overlapped)
Overall        72048    100.00%
Overall                   0.00% overlapped pixels
 
All reflections intensity statistics
 
                                             mean            mean          %
       intensity               #              F2           F2/sig(F2)  >3*F2/sig(F2)
------------------------------------------------------------------------------------
    601111-      5964          7204         23118.00         103.13     100.00
      5963-      2146          7204          3612.79          20.49     100.00
      2146-      1061          7204          1514.96           7.36      96.54
      1061-       577          7204           788.48           3.27      37.65
       577-       327          7204           439.53           1.70       8.45
       327-       187          7204           250.80           0.92       1.69
       187-       105          7204           142.18           0.48       0.40
       105-        50          7204            75.92           0.29       0.12
        50-         3          7204            26.31           0.10       0.00
         3-      -736          7209           -41.49          -0.13       0.00
------------------------------------------------------------------------------------
    601111-      -736         72045          2992.54          13.76      34.48
 
 
All reflections resolution statistics
 
                                             mean            mean          %
       resolution              #              F2           F2/sig(F2)  >3*F2/sig(F2)
------------------------------------------------------------------------------------
     11.65-      0.89          7204         18540.07          87.30       87.08
      0.89-      0.72          7204          4702.68          24.06       75.53
      0.72-      0.63          7204          2781.91          12.68       67.89
      0.63-      0.56          7204          1494.05           6.12       46.88
      0.56-      0.52          7204           808.38           2.90       30.27
      0.52-      0.49          7204           546.32           1.76       18.91
      0.49-      0.47          7204           396.62           1.15       11.31
      0.47-      0.45          7204           289.23           0.77        5.19
      0.45-      0.43          7204           221.53           0.54        1.58
      0.43-      0.42          7209           146.57           0.32        0.22
------------------------------------------------------------------------------------
     11.65-      0.42         72045          2992.54          13.76       34.48
 
SCALE3 ABSPACK - A Rigaku Oxford Diffraction program (1.0.11,gui:1.0.7)
(C) 2005-2023 Rigaku Oxford Diffraction
Output file (*.dat):C:\Users\sms\Desktop\20230716\taurine\150K\ESPERANTO_150K\230716_tarurine51temp_50keV_09_0_absscale.dat
Started at Wed Sep 20 17:24:51 2023
Sorting 72045 observations
72045 observations in 3 runs
Run #  start #  end #  total #
    1       3    1796    1794
    2       3    1796    3588
    3       3    1797    5383
Total number of frames 5383
Glued frame scales: 50 frame = 1 scale
72045 observations in 3 runs
Run #  start #  end #  total #
    1       0      35      36
    2       0      35      72
    3       0      35     108
Total number of frames 108
17522 observations >     7.00 F2/sig(F2)
17522 observations in 3 runs
Run #  start #  end #  total #
    1       0      35      36
    2       0      35      72
    3       0      35     108
Total number of frames 108
Removing 'redundancy=1' reflections
Average redundancy: 9.1 (Out of 17522 removed 87 = 17435, unique = 1908)
SCALE3 ABSPACK SYMMETRY INFORMATION
Using point Laue symmetry!
Flags: friedel mate:1; friedel mate on for non-centro:1
Laue group (Hermann Mauguin): 2/m (b)
 
17435 observations in 3 runs
Run #  start #  end #  total #
    1       0      35      36
    2       0      35      72
    3       0      35     108
Total number of frames 108
1908 unique data precomputed (should be 1908)
1908 unique data with 17435 observations
Combined refinement in use
Rint:    0.10470
There are 108 active scales (one needs to be fixed)
Refinement control: frame scale #89 fixed
Refinement control: frame scale esd restraint = 0.20000
Refinement control: 107 pars with 5778 matrix size
Enough LS memory for 12 threads!
Cycle 1
wR=   0.16322
Using Levenberg-Marquardt:    0.00010
New wR=   0.14401
There are no clusters with unrefined scales! Interpolation skipped!
Rint for refined data:    0.09686 with corrections    0.08410
Rint for all data:        0.10470 with corrections    0.09239
2 observations identified as outliers and rejected
Cycle 2
wR=   0.12972
Using Levenberg-Marquardt:    0.00001
New wR=   0.12978
There are no clusters with unrefined scales! Interpolation skipped!
Rint for refined data:    0.09617 with corrections    0.08270
Rint for all data:        0.10470 with corrections    0.09165
Final wR=   0.12978
Final frame scales: Min=  0.7215 Max=  1.1069
PROFFIT INFO: Inet (after scale3 abspack): min=-694.1871 max=555776.5000
PROFFIT INFO: sig(Inet) (after scale3 abspack): min=0.8032 max=647.2404

******************************************************************************
*                 E R R O R   M O D E L   C A L C U L A T I O N              *
******************************************************************************

Input file: C:\Users\sms\Desktop\20230716\taurine\150K\ESPERANTO_150K\230716_tarurine51temp_50keV_09_0.tmp
Laue: 2, Friedel: 1
Min/max for: run:1/3 frame:4/1798
72045 reflections read from tmp file
4278 reflections are rejected (4240 as outliers, 38 as groups of 1 refl)

Redundancy:             1      2      3      4      5      6      7      8      9     10+
Number of groups:       0    102    117    145    223    463    292    655    794   4343

Initial Chi^2=   0.44694
Cycle 1, Chi^2=   0.98240
Current error model SIG(F2)^2 =   0.40*(I_RAW + I_BACK)+(0.07454*<F2>)^2
Cycle 2, Chi^2=   0.99878
Current error model SIG(F2)^2 =   0.38*(I_RAW + I_BACK)+(0.07667*<F2>)^2
Cycle 3, Chi^2=   0.99969
Current error model SIG(F2)^2 =   0.37*(I_RAW + I_BACK)+(0.07777*<F2>)^2
Cycle 4, Chi^2=   0.99989
Current error model SIG(F2)^2 =   0.37*(I_RAW + I_BACK)+(0.07821*<F2>)^2
Cycle 5, Chi^2=   0.99996
Current error model SIG(F2)^2 =   0.37*(I_RAW + I_BACK)+(0.07838*<F2>)^2
Final Chi^2=   0.99996
Final error model SIG(F2)^2 =   0.37*(I_RAW + I_BACK)+(0.07838*<F2>)^2
*************************************************
All reflections intensity statistics
 
                                             mean            mean          %
       intensity               #              F2           F2/sig(F2)  >3*F2/sig(F2)
------------------------------------------------------------------------------------
    555777-      5955          7204         22859.70          13.79     100.00
      5954-      2133          7204          3598.45          12.70      99.99
      2133-      1049          7204          1501.11          11.09      99.97
      1049-       576          7204           782.39           8.49      99.99
       576-       326          7204           438.12           5.84      99.69
       326-       187          7204           250.49           3.62      62.92
       187-       104          7204           142.23           2.08      10.02
       104-        50          7204            75.86           1.16       1.69
        50-         3          7204            26.29           0.43       0.19
         3-      -694          7209           -41.56          -0.57       0.00
------------------------------------------------------------------------------------
    555777-      -694         72045          2963.10           5.86      57.44
 
 
All reflections resolution statistics
 
                                             mean            mean          %
       resolution              #              F2           F2/sig(F2)  >3*F2/sig(F2)
------------------------------------------------------------------------------------
     11.65-      0.89          7204         18368.60          11.84       91.77
      0.89-      0.72          7204          4647.55          10.15       86.33
      0.72-      0.63          7204          2757.41           9.09       82.00
      0.63-      0.56          7204          1479.85           7.15       71.97
      0.56-      0.52          7204           799.82           5.58       60.29
      0.52-      0.49          7204           538.77           4.66       56.20
      0.49-      0.47          7204           391.39           3.54       43.35
      0.47-      0.45          7204           285.99           2.83       36.05
      0.45-      0.43          7204           219.02           2.29       29.15
      0.43-      0.42          7209           144.55           1.51       17.35
------------------------------------------------------------------------------------
     11.65-      0.42         72045          2963.10           5.86       57.44
 
 
All reflections cumulative resolution statistics
 
                                             mean            mean          %
       resolution              #              F2           F2/sig(F2)  >3*F2/sig(F2)
------------------------------------------------------------------------------------
     11.65-      0.89          7204         18368.60          11.84       91.77
     11.65-      0.72         14408         11508.07          10.99       89.05
     11.65-      0.63         21612          8591.19          10.36       86.70
     11.65-      0.56         28816          6813.35           9.56       83.02
     11.65-      0.52         36020          5610.65           8.76       78.47
     11.65-      0.49         43224          4765.33           8.08       74.76
     11.65-      0.47         50428          4140.48           7.43       70.27
     11.65-      0.45         57632          3658.67           6.85       65.99
     11.65-      0.43         64836          3276.49           6.35       61.90
     11.65-      0.42         72045          2963.10           5.86       57.44
------------------------------------------------------------------------------------
     11.65-      0.42         72045          2963.10           5.86       57.44
 
Scale applied to data: s=1.000000 (maximum obs:555776.500,used system gain:1.0)!

Without outlier rejection...
Rint      0.092; Rsigma      0.091:  data 72045  -> merged 7206
With outlier rejection (X-ray)...
Rint      0.086; Rsigma      0.091:  data 71603  -> merged 7206
With outlier rejection (X-ray)...
Rejected total: 442, method kkm 440, method Blessing 2

Completeness
direct cell (a, b, c) = (5.274, 11.646, 7.885), (alpha, beta, gamma) = (90.000, 94.072, 90.000)
wavelength: 0.248400
dmin, dmax value (Ang): 0.416354, 11.646160

		******************************************************************
		* GRAL PLUGIN          	 started at Wed Sep 20 17:24:53 2023     *
		*          version 2.4. 1                                        *
		******************************************************************


		42.101a 64-bit (release 31-08-2023),compiled Aug 31 2023,21:40:33


Original cell in Angstroms and degrees: 

   5.274102  11.645751   7.885122  90.0400  94.0804  90.0077 

   71603 Reflections read from file 230716_tarurine51temp_50keV_09_0.hkl

   65346 Reflections used for space-group determination (up to diffraction limit of 0.43A); mean (I/sigma) =    6.29


Lattice exceptions:  P      A      B      C      I      F     Obv    Rev    All
          


N (total) =           0  32759  32653  32744  32697  49078  43593  43585  65346


N (int>3sigma) =      0  20051  20044  20095  20113  30095  26643  26675  40033


Mean intensity =    0.0   29.7   32.8   32.9   31.0   31.8   32.4   32.9   32.4


Mean int/sigma =    0.0    6.4    6.3    6.4    6.2    6.3    6.2    6.3    6.3

Lattice type: P chosen          Volume:       483.08

-------------------------------------------------------------------------------

DETERMINATION OF REDUCED (NIGGLI) CELL

Transformation from original cell (HKLF-matrix):
   -1.0000  0.0000  0.0000    0.0000  0.0000 -1.0000    0.0000 -1.0000  0.0000

Unitcell:       5.274    7.885   11.646   90.04   90.01   94.08 

Niggli form:     a.a =    27.816      b.b =    62.175      c.c =   135.624
                 b.c =    -0.064      a.c =    -0.008      a.b =    -2.959 

-------------------------------------------------------------------------------

SEARCH FOR HIGHER METRIC SYMMETRY

------------------------------------------------------------------------------
Option: [34]  err=   0.065    MONOCLINIC P-lattice R(int) = 0.085 [ 58781] Vol =    483.1
Cell:    5.274  11.646   7.885   90.04   94.08   90.01    Volume:       483.08
Matrix: 1.0000  0.0000  0.0000  0.0000  1.0000  0.0000  0.0000  0.0000  1.0000
------------------------------------------------------------------------------
Option: [44]  err=   0.000     TRICLINIC P-lattice R(int) = 0.080 [ 52644] Vol =    483.1
Cell:    5.274   7.885  11.646   90.04   90.01   94.08    Volume:       483.08
Matrix:-1.0000  0.0000  0.0000  0.0000  0.0000 -1.0000  0.0000 -1.0000  0.0000

Option [34] selected

-------------------------------------------------------------------------------

SPACE GROUP DETERMINATION


Lattice exceptions:  P      A      B      C      I      F     Obv    Rev    All
          


N (total) =           0  32759  32653  32744  32697  49078  43593  43585  65346


N (int>3sigma) =      0  20051  20044  20095  20113  30095  26643  26675  40033


Mean intensity =    0.0   29.7   32.8   32.9   31.0   31.8   32.4   32.9   32.4


Mean int/sigma =    0.0    6.4    6.3    6.4    6.2    6.3    6.2    6.3    6.3


Crystal system MONOCLINIC and Lattice type P selected

Mean |E*E-1| = 0.930 [expected .968 centrosym and .736 non-centrosym]

 Systematic absence exceptions:
        21--   b--   c--   n--  -21-   -a-   -c-   -n-  --21   --a   --b   --n


 N        27  2048  2055  2019    71   915   937   930    38  1273  1291  1298
 N I>3s   21  1310  1395  1329     1   329     1   328     0   927   916   879
 <I>   194.6  80.8  78.3  49.1   0.1  54.4   0.0  53.5  -0.0  63.3  63.4  61.4
 <I/s>   9.9   6.9   7.2   7.0   0.2   3.8   0.1   3.8   0.2   7.9   7.6   7.4


  Space Group           No.   C/A   En.   O.A.  Pie.  Pyr.   CCDC    ICSD    R(int)   N(eq)

       P2(1)/c (be=94)    14     C     N     N     N     N    82146    4760    0.085    57964        5.274 11.646 7.885  90.04 94.08 90.01
      P2(1)/n (be=127)    14     C     N     N     N     N    82146    4760    0.085    57972        9.793 11.646 5.274  90.01 126.57 90.03
      P2(1)/a (be=148)    14     C     N     N     N     N    82146    4760    0.085    57986        7.885 11.646 9.793  90.03 147.51 89.96

 P2(1)/c		 2/m		 Monoclinic

  (1)  x, y, z                            (2) -x, y+1/2,-z+1/2 
  (3) -x,-y,-z                            (4)  x,-y+1/2, z+1/2 
   
Chemical formula: C2 H7 N O3 S; Z=4.0 (Not implemented wavelength type, re-run Gral gui)
   
EXPORTING .INS FILE

TITL 230716_tarurine51temp_50keV_09_0 in P2(1)/c 
REM P2(1)/c (#14 in standard setting)
CELL 0.24840   5.274102  11.645751   7.885122  90.0400  94.0804  90.0077
ZERR    4.00   0.000142   0.000412   0.000224   0.0026   0.0023   0.0025
LATT  1
SYMM -x, y+1/2,-z+1/2 
SFAC C H N O S
UNIT 8.00 28.00 4.00 12.00 4.00
TREF
HKLF 4
END

Due to the lattice reduction and/or space group transformation(s) a new hkl and p4p file will be output!
The orignal files are backed up as *.p4pgral and *.hklgral!
Back-up copy of original file: C:\Users\sms\Desktop\20230716\taurine\150K\ESPERANTO_150K\230716_tarurine51temp_50keV_09_0.p4pgral!
Back-up copy of original file: C:\Users\sms\Desktop\20230716\taurine\150K\ESPERANTO_150K\230716_tarurine51temp_50keV_09_0.hklgral!

 
Note: The Rint, Rsigma and RsigmaB values are computed for redundant data only!
	Mean F2 and F2/sig(F2) are given for all measured values!
Note: The RsigmaA values are computed for all measured values!

Help: For more information about computations of rint and rsigma please look into Crysalis help: 
 file:__#HELP_DTheoryAlgorithm_DataReductionOutput.html
 

Statistics vs intensity - point group symmetry: P2/m (b-unique)
                       #        #        #      average    mean      mean        
          intensity measured   kept    unique  redundancy   F2     F2/sig(F2)   Rint   Rsigma
---------------------------------------------------------------------------------------------
    521046-     6075     7125     7046      720    9.8     23144.67    13.68    0.079    0.094
      6072-     2136     7219     7148      720    9.9      3671.10    12.73    0.073    0.089
      2128-     1065     7133     7069      720    9.8      1526.00    11.16    0.079    0.096
      1065-      584     7258     7195      720   10.0       795.35     8.57    0.099    0.121
       583-      323     7333     7285      720   10.1       440.43     5.88    0.135    0.166
       323-      180     7301     7272      720   10.1       245.23     3.57    0.205    0.252
       180-       91     7376     7355      720   10.2       133.48     1.98    0.340    0.425
        91-       40     7384     7367      720   10.2        62.83     0.92    0.625    0.881
        40-       13     7186     7171      720   10.0        26.00     0.39    0.881    1.939
        13-      -95     6730     6695      726    9.2        -1.85    -0.01    0.981    4.904
-------------------------------------------------------------------------------------------
    521046-      -95    72045    71603     7206    9.9      2966.90     5.88    0.086    0.102
 

Statistics vs resolution - point group symmetry: P2/m (b-unique)
resolu-      #        #        #               average    mean      mean          
tion(A)   measured   kept    unique           redundancy   F2     F2/sig(F2)   Rint   Rsigma   RsigmaA
------------------------------------------------------------------------------------------------------
 inf-0.91     6750     6666      720             9.3     19242.38    11.96    0.083    0.097     0.077
0.91-0.72     7657     7595      720            10.5      4828.72    10.23    0.075    0.092     0.079
0.72-0.63     7328     7262      720            10.1      2748.51     9.09    0.073    0.088     0.085
0.63-0.57     6267     6199      720             8.6      1563.69     7.31    0.076    0.091     0.096
0.57-0.53     7152     7105      720             9.9       824.12     5.69    0.102    0.126     0.127
0.53-0.49     7330     7303      720            10.1       569.33     4.82    0.119    0.146     0.162
0.49-0.47     7454     7429      720            10.3       395.97     3.61    0.151    0.187     0.219
0.47-0.45     7510     7488      720            10.4       295.75     2.88    0.187    0.234     0.286
0.45-0.43     7497     7468      720            10.4       219.73     2.29    0.233    0.298     0.380
0.43-0.42     7100     7088      726             9.8       145.55     1.52    0.317    0.422     0.556
------------------------------------------------------------------------------------------------------
 inf-0.42    72045    71603     7206             9.9      2966.90     5.88    0.086    0.102     0.091
 inf-0.80    10159    10046     1044             9.6     14581.14    11.42    0.082    0.096     0.077
 

Statistics vs resolution (taking redundancy into account) - point group symmetry: P2/m (b-unique)
resolu-      #        #        #       %       average    mean      mean          
tion(A)    kept     theory   unique complete  redundancy   F2     F2/sig(F2)   Rint  RsigmaB
--------------------------------------------------------------------------------------------
 inf-0.91     6666      720      720  100.0      9.3     19242.38    37.39    0.083    0.027
0.91-0.72     7595      720      720  100.0     10.5      4828.72    33.67    0.075    0.025
0.72-0.63     7262      720      720  100.0     10.1      2748.51    29.40    0.073    0.027
0.63-0.57     6199      720      720  100.0      8.6      1563.69    21.91    0.076    0.034
0.57-0.53     7105      721      720   99.9      9.9       824.12    18.08    0.102    0.042
0.53-0.49     7303      720      720  100.0     10.1       569.33    15.37    0.119    0.052
0.49-0.47     7429      720      720  100.0     10.3       395.97    11.49    0.151    0.070
0.47-0.45     7488      720      720  100.0     10.4       295.75     9.16    0.187    0.092
0.45-0.43     7468      720      720  100.0     10.4       219.73     7.28    0.233    0.123
0.43-0.42     7088      728      726   99.7      9.8       145.55     4.73    0.317    0.196
--------------------------------------------------------------------------------------------
 inf-0.42    71603     7209     7206  100.0      9.9      2966.90    18.67    0.086    0.030
 inf-0.80    10046     1044     1044  100.0      9.6     14581.14    36.22    0.082    0.027
 * * * CRYSALIS DATA REDUCTION (42.101a 64-bit (release 31-08-2023)) * * *


COMMAND LINE: dc rrp tab

TIME OF DATA REDUCTION FINALISING: Wed Sep 20 17:24:57 2023
CRYSTAL INFORMATION  

   UB - MATRIX:
       0.040110   -0.010120   -0.005374   (  0.000000    0.000000    0.000000 )
      -0.008986    0.002831   -0.031068   (  0.000000    0.000000    0.000000 )
       0.023244    0.018566    0.001832   (  0.000000    0.000000    0.000000 )

      5.27377 (    0.00000 )    11.64374 (    0.00000 )     7.88505 (    0.00000 )
     90.03544 (    0.00000 )    94.08443 (    0.00000 )    90.00772 (    0.00000 )
  V =       482.96


CELL:     5.27377     11.64374      7.88505    90.03544     94.08443     90.00772 

MACHINE INFORMATION 
- GONIOMETER OXFORD DIFFRACTION KM4 XCALIBUR 
ALPHA (DEG)   90.00000 BETA (DEG)    0.00000
WAVELENGTH (ANG): A1    0.24840 A2    0.24840  B1    0.24840
POLARISATION FACTOR    0.00000
X-RAY BEAM ORIENTATION (DEG): X2    0.00000 X3    0.00000
BEAM PATH ABSORPTIONCOEFFICIENTS (MM-1): AIR    0.00000 BE    0.00000 BE THICKNESS (MM):    0.00000 
SOFTWARE ZEROCORRECTION (DEG): OMEGA    0.00000 THETA    0.00000 KAPPA    0.00000 PHI    0.00000
MACHINE OFFSETS (STEPS): OMEGA          0 THETA          0 KAPPA          0 PHI          0
CCD DETECTOR KM4CCD/SAPPHIRE 
CHIP: n/a n/a (1044x1044) n/a 
TAPER:  (,),
    ZOOM 1.000000 PIXELSIZE IN 1X1 BINNING (MM)  0.17200
   - GAIN 1.00 (double-correlated-divide-by-2 gain)SETUP PATH: NONE
GEOMETRIC CORRECTION FILE : NONE 
FLAT FIELD CORRECTION FILE: NONE 
DETECTOR ROTATION (DEG): X1    0.00000 X2    0.00000 X3    0.00000
DETECTOR DISTANCE (MM):  130.00000, DETECTOR ZERO (PIX, 1X1 BINNING): X  527.71035 Y  510.98928
DETECTOR BINNING (PIX): X:   1 Y:   1
Outlier rejection type: X-rayRejection parameter rrp file setting (X-ray): KKM   0.0000 Blessing   6.0000Machine error rrp file setting:   0.0000

RUN    TYPE OF SCAN  START(DEG)   END(DEG)    # FRAMES    EXP(SEC)   OMEGA(DEG)  THETA(DEG)  KAPPA(DEG)   PHI(DEG) 
Run 1 Omega scan: (0.000 - 180.000,1800 frames, 4.000 sec, 0.100 deg) at th=0.100, ka=0.000,ph=0.000 (rot geo dd=130.000)
  1       OMEGA         0.00000   180.00000        1800      4.00000    n/a         0.10000     0.00000     0.00000  
Run 2 Omega scan: (0.000 - 180.000,1800 frames, 4.000 sec, 0.100 deg) at th=0.100, ka=20.000,ph=0.000 (rot geo dd=130.000)
  2       OMEGA         0.00000   180.00000        1800      4.00000    n/a         0.10000    20.00000     0.00000  
Run 3 Omega scan: (0.000 - 180.000,1800 frames, 4.000 sec, 0.100 deg) at th=0.100, ka=40.000,ph=0.000 (rot geo dd=130.000)
  3       OMEGA         0.00000   180.00000        1800      4.00000    n/a         0.10000    40.00000     0.00000  
3 observations rejected with intensity <-3.0*sigma
PROFFIT INFO: signal sum: min=-682.0000 max=1085342.0000
PROFFIT INFO: signal sum lp corr: min=-3047.0206 max=2003702.4502
PROFFIT INFO: background sum: min=504.0000 max=7577.0000
PROFFIT INFO: background sum sig2: min=0.0000 max=2276.0000
PROFFIT INFO: num of signal pixels: min=12 max=1194
PROFFIT INFO: Inet: min=-736.0626 max=601110.7500
PROFFIT INFO: sig(Inet): min=0.8222 max=690.0955
PROFFIT INFO: Inet/sig(Inet): min=-2.65 max=1034.23
 
I/Sigma    <   0       1       2       3       4       8      16      32      64     128     max
N(Refl)    13662   70498   86052   94402   99816  111074  120776  129292  136362  140986  144090
Percent      9.5    48.9    59.7    65.5    69.3    77.1    83.8    89.7    94.6    97.8   100.0 
 
Overlap statistics (higher percentage means higher overlapping)
Percent    frequency    relative
  0- 10        72048    100.00 (completely separated)
 10- 20            0      0.00
 20- 30            0      0.00
 30- 40            0      0.00
 40- 50            0      0.00
 50- 60            0      0.00
 60- 70            0      0.00
 70- 80            0      0.00
 80- 90            0      0.00
 90-100            0      0.00 (completely overlapped)
Overall        72048    100.00%
Overall                   0.00% overlapped pixels
 
All reflections intensity statistics
 
                                             mean            mean          %
       intensity               #              F2           F2/sig(F2)  >3*F2/sig(F2)
------------------------------------------------------------------------------------
    601111-      5964          7204         23118.00         103.13     100.00
      5963-      2146          7204          3612.79          20.49     100.00
      2146-      1061          7204          1514.96           7.36      96.54
      1061-       577          7204           788.48           3.27      37.65
       577-       327          7204           439.53           1.70       8.45
       327-       187          7204           250.80           0.92       1.69
       187-       105          7204           142.18           0.48       0.40
       105-        50          7204            75.92           0.29       0.12
        50-         3          7204            26.31           0.10       0.00
         3-      -736          7209           -41.49          -0.13       0.00
------------------------------------------------------------------------------------
    601111-      -736         72045          2992.54          13.76      34.48
 
 
All reflections resolution statistics
 
                                             mean            mean          %
       resolution              #              F2           F2/sig(F2)  >3*F2/sig(F2)
------------------------------------------------------------------------------------
     11.65-      0.89          7204         18540.07          87.30       87.08
      0.89-      0.72          7204          4702.68          24.06       75.53
      0.72-      0.63          7204          2781.91          12.68       67.89
      0.63-      0.56          7204          1494.05           6.12       46.88
      0.56-      0.52          7204           808.38           2.90       30.27
      0.52-      0.49          7204           546.32           1.76       18.91
      0.49-      0.47          7204           396.62           1.15       11.31
      0.47-      0.45          7204           289.23           0.77        5.19
      0.45-      0.43          7204           221.53           0.54        1.58
      0.43-      0.42          7209           146.57           0.32        0.22
------------------------------------------------------------------------------------
     11.65-      0.42         72045          2992.54          13.76       34.48
 
SCALE3 ABSPACK - A Rigaku Oxford Diffraction program (1.0.11,gui:1.0.7)
(C) 2005-2023 Rigaku Oxford Diffraction
Output file (*.dat):C:\Users\sms\Desktop\20230716\taurine\150K\ESPERANTO_150K\230716_tarurine51temp_50keV_09_0_absscale.dat
Started at Wed Sep 20 17:24:58 2023
Sorting 72045 observations
72045 observations in 3 runs
Run #  start #  end #  total #
    1       3    1796    1794
    2       3    1796    3588
    3       3    1797    5383
Total number of frames 5383
Glued frame scales: 50 frame = 1 scale
72045 observations in 3 runs
Run #  start #  end #  total #
    1       0      35      36
    2       0      35      72
    3       0      35     108
Total number of frames 108
17522 observations >     7.00 F2/sig(F2)
17522 observations in 3 runs
Run #  start #  end #  total #
    1       0      35      36
    2       0      35      72
    3       0      35     108
Total number of frames 108
Removing 'redundancy=1' reflections
Average redundancy: 9.1 (Out of 17522 removed 87 = 17435, unique = 1908)
SCALE3 ABSPACK SYMMETRY INFORMATION
Using point Laue symmetry!
Flags: friedel mate:1; friedel mate on for non-centro:1
Laue group (Hermann Mauguin): 2/m (b)
 
17435 observations in 3 runs
Run #  start #  end #  total #
    1       0      35      36
    2       0      35      72
    3       0      35     108
Total number of frames 108
1908 unique data precomputed (should be 1908)
1908 unique data with 17435 observations
Combined refinement in use
Rint:    0.10470
There are 108 active scales (one needs to be fixed)
Refinement control: frame scale #89 fixed
Refinement control: frame scale esd restraint = 0.20000
Refinement control: 107 pars with 5778 matrix size
Enough LS memory for 12 threads!
Cycle 1
wR=   0.16322
Using Levenberg-Marquardt:    0.00010
New wR=   0.14401
There are no clusters with unrefined scales! Interpolation skipped!
Rint for refined data:    0.09686 with corrections    0.08410
Rint for all data:        0.10470 with corrections    0.09239
2 observations identified as outliers and rejected
Cycle 2
wR=   0.12972
Using Levenberg-Marquardt:    0.00001
New wR=   0.12978
There are no clusters with unrefined scales! Interpolation skipped!
Rint for refined data:    0.09617 with corrections    0.08270
Rint for all data:        0.10470 with corrections    0.09165
Final wR=   0.12978
Final frame scales: Min=  0.7215 Max=  1.1069
PROFFIT INFO: Inet (after scale3 abspack): min=-694.1871 max=555776.5000
PROFFIT INFO: sig(Inet) (after scale3 abspack): min=0.8032 max=647.2404

******************************************************************************
*                 E R R O R   M O D E L   C A L C U L A T I O N              *
******************************************************************************

Input file: C:\Users\sms\Desktop\20230716\taurine\150K\ESPERANTO_150K\230716_tarurine51temp_50keV_09_0.tmp
Laue: 2, Friedel: 1
Min/max for: run:1/3 frame:4/1798
72045 reflections read from tmp file
4278 reflections are rejected (4240 as outliers, 38 as groups of 1 refl)

Redundancy:             1      2      3      4      5      6      7      8      9     10+
Number of groups:       0    102    117    145    223    463    292    655    794   4343

Initial Chi^2=   0.44694
Cycle 1, Chi^2=   0.98240
Current error model SIG(F2)^2 =   0.40*(I_RAW + I_BACK)+(0.07454*<F2>)^2
Cycle 2, Chi^2=   0.99878
Current error model SIG(F2)^2 =   0.38*(I_RAW + I_BACK)+(0.07667*<F2>)^2
Cycle 3, Chi^2=   0.99969
Current error model SIG(F2)^2 =   0.37*(I_RAW + I_BACK)+(0.07777*<F2>)^2
Cycle 4, Chi^2=   0.99989
Current error model SIG(F2)^2 =   0.37*(I_RAW + I_BACK)+(0.07821*<F2>)^2
Cycle 5, Chi^2=   0.99996
Current error model SIG(F2)^2 =   0.37*(I_RAW + I_BACK)+(0.07838*<F2>)^2
Final Chi^2=   0.99996
Final error model SIG(F2)^2 =   0.37*(I_RAW + I_BACK)+(0.07838*<F2>)^2
*************************************************
All reflections intensity statistics
 
                                             mean            mean          %
       intensity               #              F2           F2/sig(F2)  >3*F2/sig(F2)
------------------------------------------------------------------------------------
    555777-      5955          7204         22859.70          13.79     100.00
      5954-      2133          7204          3598.45          12.70      99.99
      2133-      1049          7204          1501.11          11.09      99.97
      1049-       576          7204           782.39           8.49      99.99
       576-       326          7204           438.12           5.84      99.69
       326-       187          7204           250.49           3.62      62.92
       187-       104          7204           142.23           2.08      10.02
       104-        50          7204            75.86           1.16       1.69
        50-         3          7204            26.29           0.43       0.19
         3-      -694          7209           -41.56          -0.57       0.00
------------------------------------------------------------------------------------
    555777-      -694         72045          2963.10           5.86      57.44
 
 
All reflections resolution statistics
 
                                             mean            mean          %
       resolution              #              F2           F2/sig(F2)  >3*F2/sig(F2)
------------------------------------------------------------------------------------
     11.65-      0.89          7204         18368.60          11.84       91.77
      0.89-      0.72          7204          4647.55          10.15       86.33
      0.72-      0.63          7204          2757.41           9.09       82.00
      0.63-      0.56          7204          1479.85           7.15       71.97
      0.56-      0.52          7204           799.82           5.58       60.29
      0.52-      0.49          7204           538.77           4.66       56.20
      0.49-      0.47          7204           391.39           3.54       43.35
      0.47-      0.45          7204           285.99           2.83       36.05
      0.45-      0.43          7204           219.02           2.29       29.15
      0.43-      0.42          7209           144.55           1.51       17.35
------------------------------------------------------------------------------------
     11.65-      0.42         72045          2963.10           5.86       57.44
 
 
All reflections cumulative resolution statistics
 
                                             mean            mean          %
       resolution              #              F2           F2/sig(F2)  >3*F2/sig(F2)
------------------------------------------------------------------------------------
     11.65-      0.89          7204         18368.60          11.84       91.77
     11.65-      0.72         14408         11508.07          10.99       89.05
     11.65-      0.63         21612          8591.19          10.36       86.70
     11.65-      0.56         28816          6813.35           9.56       83.02
     11.65-      0.52         36020          5610.65           8.76       78.47
     11.65-      0.49         43224          4765.33           8.08       74.76
     11.65-      0.47         50428          4140.48           7.43       70.27
     11.65-      0.45         57632          3658.67           6.85       65.99
     11.65-      0.43         64836          3276.49           6.35       61.90
     11.65-      0.42         72045          2963.10           5.86       57.44
------------------------------------------------------------------------------------
     11.65-      0.42         72045          2963.10           5.86       57.44
 
Scale applied to data: s=1.000000 (maximum obs:555776.500,used system gain:1.0)!

Without outlier rejection...
Rint      0.092; Rsigma      0.091:  data 72045  -> merged 7206
With outlier rejection (X-ray)...
Rint      0.086; Rsigma      0.091:  data 71603  -> merged 7206
With outlier rejection (X-ray)...
Rejected total: 442, method kkm 440, method Blessing 2

Completeness
direct cell (a, b, c) = (5.274, 11.646, 7.885), (alpha, beta, gamma) = (90.000, 94.072, 90.000)
wavelength: 0.248400
dmin, dmax value (Ang): 0.416354, 11.646160

		******************************************************************
		* GRAL PLUGIN          	 started at Wed Sep 20 17:24:53 2023     *
		*          version 2.4. 1                                        *
		******************************************************************


		42.101a 64-bit (release 31-08-2023),compiled Aug 31 2023,21:40:33


Original cell in Angstroms and degrees: 

   5.274102  11.645751   7.885122  90.0400  94.0804  90.0077 

   71603 Reflections read from file 230716_tarurine51temp_50keV_09_0.hkl

   65346 Reflections used for space-group determination (up to diffraction limit of 0.43A); mean (I/sigma) =    6.29


Lattice exceptions:  P      A      B      C      I      F     Obv    Rev    All
          


N (total) =           0  32759  32653  32744  32697  49078  43593  43585  65346


N (int>3sigma) =      0  20051  20044  20095  20113  30095  26643  26675  40033


Mean intensity =    0.0   29.7   32.8   32.9   31.0   31.8   32.4   32.9   32.4


Mean int/sigma =    0.0    6.4    6.3    6.4    6.2    6.3    6.2    6.3    6.3

Lattice type: P chosen          Volume:       483.08

-------------------------------------------------------------------------------

DETERMINATION OF REDUCED (NIGGLI) CELL

Transformation from original cell (HKLF-matrix):
   -1.0000  0.0000  0.0000    0.0000  0.0000 -1.0000    0.0000 -1.0000  0.0000

Unitcell:       5.274    7.885   11.646   90.04   90.01   94.08 

Niggli form:     a.a =    27.816      b.b =    62.175      c.c =   135.624
                 b.c =    -0.064      a.c =    -0.008      a.b =    -2.959 

-------------------------------------------------------------------------------

SEARCH FOR HIGHER METRIC SYMMETRY

------------------------------------------------------------------------------
Option: [34]  err=   0.065    MONOCLINIC P-lattice R(int) = 0.085 [ 58781] Vol =    483.1
Cell:    5.274  11.646   7.885   90.04   94.08   90.01    Volume:       483.08
Matrix: 1.0000  0.0000  0.0000  0.0000  1.0000  0.0000  0.0000  0.0000  1.0000
------------------------------------------------------------------------------
Option: [44]  err=   0.000     TRICLINIC P-lattice R(int) = 0.080 [ 52644] Vol =    483.1
Cell:    5.274   7.885  11.646   90.04   90.01   94.08    Volume:       483.08
Matrix:-1.0000  0.0000  0.0000  0.0000  0.0000 -1.0000  0.0000 -1.0000  0.0000

Option [34] selected

-------------------------------------------------------------------------------

SPACE GROUP DETERMINATION


Lattice exceptions:  P      A      B      C      I      F     Obv    Rev    All
          


N (total) =           0  32759  32653  32744  32697  49078  43593  43585  65346


N (int>3sigma) =      0  20051  20044  20095  20113  30095  26643  26675  40033


Mean intensity =    0.0   29.7   32.8   32.9   31.0   31.8   32.4   32.9   32.4


Mean int/sigma =    0.0    6.4    6.3    6.4    6.2    6.3    6.2    6.3    6.3


Crystal system MONOCLINIC and Lattice type P selected

Mean |E*E-1| = 0.930 [expected .968 centrosym and .736 non-centrosym]

 Systematic absence exceptions:
        21--   b--   c--   n--  -21-   -a-   -c-   -n-  --21   --a   --b   --n


 N        27  2048  2055  2019    71   915   937   930    38  1273  1291  1298
 N I>3s   21  1310  1395  1329     1   329     1   328     0   927   916   879
 <I>   194.6  80.8  78.3  49.1   0.1  54.4   0.0  53.5  -0.0  63.3  63.4  61.4
 <I/s>   9.9   6.9   7.2   7.0   0.2   3.8   0.1   3.8   0.2   7.9   7.6   7.4


  Space Group           No.   C/A   En.   O.A.  Pie.  Pyr.   CCDC    ICSD    R(int)   N(eq)

       P2(1)/c (be=94)    14     C     N     N     N     N    82146    4760    0.085    57964        5.274 11.646 7.885  90.04 94.08 90.01
      P2(1)/n (be=127)    14     C     N     N     N     N    82146    4760    0.085    57972        9.793 11.646 5.274  90.01 126.57 90.03
      P2(1)/a (be=148)    14     C     N     N     N     N    82146    4760    0.085    57986        7.885 11.646 9.793  90.03 147.51 89.96

 P2(1)/c		 2/m		 Monoclinic

  (1)  x, y, z                            (2) -x, y+1/2,-z+1/2 
  (3) -x,-y,-z                            (4)  x,-y+1/2, z+1/2 
   
Chemical formula: C2 H7 N O3 S; Z=4.0 (Not implemented wavelength type, re-run Gral gui)
   
EXPORTING .INS FILE

TITL 230716_tarurine51temp_50keV_09_0 in P2(1)/c 
REM P2(1)/c (#14 in standard setting)
CELL 0.24840   5.274102  11.645751   7.885122  90.0400  94.0804  90.0077
ZERR    4.00   0.000142   0.000412   0.000224   0.0026   0.0023   0.0025
LATT  1
SYMM -x, y+1/2,-z+1/2 
SFAC C H N O S
UNIT 8.00 28.00 4.00 12.00 4.00
TREF
HKLF 4
END

Due to the lattice reduction and/or space group transformation(s) a new hkl and p4p file will be output!
The orignal files are backed up as *.p4pgral and *.hklgral!
Back-up copy of original file: C:\Users\sms\Desktop\20230716\taurine\150K\ESPERANTO_150K\230716_tarurine51temp_50keV_09_0.p4pgral!
Back-up copy of original file: C:\Users\sms\Desktop\20230716\taurine\150K\ESPERANTO_150K\230716_tarurine51temp_50keV_09_0.hklgral!

 
Note: The Rint, Rsigma and RsigmaB values are computed for redundant data only!
	Mean F2 and F2/sig(F2) are given for all measured values!
Note: The RsigmaA values are computed for all measured values!

Help: For more information about computations of rint and rsigma please look into Crysalis help: 
 file:__#HELP_DTheoryAlgorithm_DataReductionOutput.html
 

Statistics vs intensity - point group symmetry: P2/m (b-unique)
                       #        #        #      average    mean      mean        
          intensity measured   kept    unique  redundancy   F2     F2/sig(F2)   Rint   Rsigma
---------------------------------------------------------------------------------------------
    521046-     6075     7125     7046      720    9.8     23144.67    13.68    0.079    0.094
      6072-     2136     7219     7148      720    9.9      3671.10    12.73    0.073    0.089
      2128-     1065     7133     7069      720    9.8      1526.00    11.16    0.079    0.096
      1065-      584     7258     7195      720   10.0       795.35     8.57    0.099    0.121
       583-      323     7333     7285      720   10.1       440.43     5.88    0.135    0.166
       323-      180     7301     7272      720   10.1       245.23     3.57    0.205    0.252
       180-       91     7376     7355      720   10.2       133.48     1.98    0.340    0.425
        91-       40     7384     7367      720   10.2        62.83     0.92    0.625    0.881
        40-       13     7186     7171      720   10.0        26.00     0.39    0.881    1.939
        13-      -95     6730     6695      726    9.2        -1.85    -0.01    0.981    4.904
-------------------------------------------------------------------------------------------
    521046-      -95    72045    71603     7206    9.9      2966.90     5.88    0.086    0.102
 

Statistics vs resolution - point group symmetry: P2/m (b-unique)
resolu-      #        #        #               average    mean      mean          
tion(A)   measured   kept    unique           redundancy   F2     F2/sig(F2)   Rint   Rsigma   RsigmaA
------------------------------------------------------------------------------------------------------
 inf-0.91     6750     6666      720             9.3     19242.38    11.96    0.083    0.097     0.077
0.91-0.72     7657     7595      720            10.5      4828.72    10.23    0.075    0.092     0.079
0.72-0.63     7328     7262      720            10.1      2748.51     9.09    0.073    0.088     0.085
0.63-0.57     6267     6199      720             8.6      1563.69     7.31    0.076    0.091     0.096
0.57-0.53     7152     7105      720             9.9       824.12     5.69    0.102    0.126     0.127
0.53-0.49     7330     7303      720            10.1       569.33     4.82    0.119    0.146     0.162
0.49-0.47     7454     7429      720            10.3       395.97     3.61    0.151    0.187     0.219
0.47-0.45     7510     7488      720            10.4       295.75     2.88    0.187    0.234     0.286
0.45-0.43     7497     7468      720            10.4       219.73     2.29    0.233    0.298     0.380
0.43-0.42     7100     7088      726             9.8       145.55     1.52    0.317    0.422     0.556
------------------------------------------------------------------------------------------------------
 inf-0.42    72045    71603     7206             9.9      2966.90     5.88    0.086    0.102     0.091
 inf-0.80    10159    10046     1044             9.6     14581.14    11.42    0.082    0.096     0.077
 

Statistics vs resolution (taking redundancy into account) - point group symmetry: P2/m (b-unique)
resolu-      #        #        #       %       average    mean      mean          
tion(A)    kept     theory   unique complete  redundancy   F2     F2/sig(F2)   Rint  RsigmaB
--------------------------------------------------------------------------------------------
 inf-0.91     6666      720      720  100.0      9.3     19242.38    37.39    0.083    0.027
0.91-0.72     7595      720      720  100.0     10.5      4828.72    33.67    0.075    0.025
0.72-0.63     7262      720      720  100.0     10.1      2748.51    29.40    0.073    0.027
0.63-0.57     6199      720      720  100.0      8.6      1563.69    21.91    0.076    0.034
0.57-0.53     7105      721      720   99.9      9.9       824.12    18.08    0.102    0.042
0.53-0.49     7303      720      720  100.0     10.1       569.33    15.37    0.119    0.052
0.49-0.47     7429      720      720  100.0     10.3       395.97    11.49    0.151    0.070
0.47-0.45     7488      720      720  100.0     10.4       295.75     9.16    0.187    0.092
0.45-0.43     7468      720      720  100.0     10.4       219.73     7.28    0.233    0.123
0.43-0.42     7088      728      726   99.7      9.8       145.55     4.73    0.317    0.196
--------------------------------------------------------------------------------------------
 inf-0.42    71603     7209     7206  100.0      9.9      2966.90    18.67    0.086    0.030
 inf-0.80    10046     1044     1044  100.0      9.6     14581.14    36.22    0.082    0.027
