# Supplementary material for: Accurate temperature dependence of structure factors of l-alanine and taurine for quantum crystallography
Source: IUCrJ. 2025 Apr 24;12(Pt 3):384–92. doi: 10.1107/S2052252525002647 (PMC12044860; doi:10.1107/S2052252525002647)
Supplement: Supplementary file 16 [file m-12-00384-sup16.txt]

DC PROFFIT - Profile-fitting data reduction algorithm (42.101a 64-bit (release 31-08-2023),compiled Aug 31 2023,21:40:55)
DC PROFFIT - Started at Wed Sep 20 14:24:39 2023
Experiment file name: C:\Users\sms\Desktop\20230716\taurine\200K\ESPERANTO\230716_tarurine51_200K_50keV_03_0
Output file name: C:\Users\sms\Desktop\20230716\taurine\200K\ESPERANTO\230716_tarurine51_200K_50keV_03_0
Data reduction with user settings (from the wizard)
Lattice type P selected
Background parameters (old style):      150      150 LONG follow:0
Per-frame model refinement: OFF
Instrument model dd at start: 130.00 mm
Single frame average background scaling: OFF
Single wavelength only: ON 
General average background pars: Re=150, Fr=150
Smart background: ON (window = 5, saving frames = 0, visualize frames = 1)
Background computed as FLOAT type: ON
Use 3D profile fitting: ON
Adjust masks according to prediction uncertainty (for high angle data): OFF
Follow profile size changes with incidence angle: ON
Reject reflections with bad profiles: OFF
Consider reflection spot drift along diffraction vector: OFF
Overflow threshold: 1000000 
Overflow marker: -9999999 
Not used frames (Frames selector): 0 
Use JETSHADOW for masking shadowed areas: OFF
Skip model refinement
Camera read noise override for background estimation in use: RMS=  1.0
Space group determination with Gral
Laue symmetry par settings: 2/m (b-unique) (Friedel:1)
  0 Extinction conditions:

PROFFITPEAK - Precise peak table update based on 3D profile analysis (2005-2023)
PROFFITPEAK - Started at Wed Sep 20 14:24:40 2023
Experiment file name: C:\Users\sms\Desktop\20230716\taurine\200K\ESPERANTO\230716_tarurine51_200K_50keV_03_0
Maximum reflection width (in deg): 2.00
I/sigma threshold: 7.00

Lattice type P used

*** 3D peak analysis started - run 1 ***
Run 1 Omega scan: (0.000 - 180.000,1800 frames, 4.000 sec, 0.100 deg) at th=0.100, ka=0.000,ph=0.000 (rot geo dd=130.000)
CCD reject setup (C:\Users\sms\Desktop\20230716\taurine\200K\ESPERANTO\230716_tarurine51_200K_50keV_03_0.ccd): valid corners=0 polygons=8
CCD reject setup:
Corner(s): 
Polygon 1: (-1,-1), (-1,32), (1044,32), (1044,-1), 
Polygon 2: (-1,518), (-1,526), (1044,526), (1044,518), 
Polygon 3: (-1,1012), (-1,1044), (1044,1044), (1044,1012), 
Polygon 4: (-1,-1), (-1,1044), (1,1044), (1,-1), 
Polygon 5: (195,-1), (195,1044), (213,1044), (213,-1), 
Polygon 6: (407,-1), (407,1044), (425,1044), (425,-1), 
Polygon 7: (619,-1), (619,1044), (637,1044), (637,-1), 
Polygon 8: (831,-1), (831,1044), (849,1044), (849,-1), 
281 of 1417 peaks identified as outliers and rejected
1136 peaks stored in the peak table
1136 peaks saved into the C:\Users\sms\Desktop\20230716\taurine\200K\ESPERANTO\tmp\230716_tarurine51_200K_50keV_03_0_proffitpeak_1.tabbin file
1136 profiles saved into the file C:\Users\sms\Desktop\20230716\taurine\200K\ESPERANTO\tmp\230716_tarurine51_200K_50keV_03_0_1.inc

Profile size analysis (per resolution)
              |         Average profile size - assuming Gaussian shape (in degrees)            |
  Resolution  |  # of peaks  |   sig_e1 (stddev)   |   sig_e2 (stddev)   |   sig_e3 (stddev)   |
 ------------ | ------------ | ------------------- | ------------------- | ------------------- |
  5.88- 1.11  |       114    |    0.181 ( 0.086)   |    0.167 ( 0.051)   |    0.297 ( 0.200)   |
  1.11- 0.95  |       114    |    0.203 ( 0.100)   |    0.205 ( 0.104)   |    0.371 ( 0.318)   |
  0.95- 0.83  |       114    |    0.219 ( 0.120)   |    0.192 ( 0.051)   |    0.312 ( 0.102)   |
  0.83- 0.76  |       114    |    0.231 ( 0.144)   |    0.215 ( 0.094)   |    0.407 ( 0.292)   |
  0.76- 0.69  |       114    |    0.239 ( 0.147)   |    0.237 ( 0.122)   |    0.478 ( 0.407)   |
  0.69- 0.63  |       114    |    0.267 ( 0.170)   |    0.229 ( 0.095)   |    0.509 ( 0.408)   |
  0.63- 0.57  |       114    |    0.302 ( 0.184)   |    0.275 ( 0.129)   |    0.596 ( 0.449)   |
  0.57- 0.51  |       114    |    0.351 ( 0.215)   |    0.290 ( 0.152)   |    0.705 ( 0.473)   |
  0.51- 0.48  |       114    |    0.418 ( 0.217)   |    0.320 ( 0.166)   |    0.839 ( 0.545)   |
  0.48- 0.45  |       110    |    0.374 ( 0.213)   |    0.298 ( 0.159)   |    0.924 ( 0.567)   |
 ------------ | ------------ | ------------------- | ------------------- | ------------------- |
  5.88- 0.45  |      1136    |    0.278 ( 0.182)   |    0.243 ( 0.128)   |    0.543 ( 0.451)   |

Optimal grid size for profile fitting: 5 x 5

*** 3D peak analysis started - run 2 ***
Run 2 Omega scan: (0.000 - 180.000,1800 frames, 4.000 sec, 0.100 deg) at th=0.100, ka=20.000,ph=0.000 (rot geo dd=130.000)
CCD reject setup (C:\Users\sms\Desktop\20230716\taurine\200K\ESPERANTO\230716_tarurine51_200K_50keV_03_0.ccd): valid corners=0 polygons=8
CCD reject setup:
Corner(s): 
Polygon 1: (-1,-1), (-1,32), (1044,32), (1044,-1), 
Polygon 2: (-1,518), (-1,526), (1044,526), (1044,518), 
Polygon 3: (-1,1012), (-1,1044), (1044,1044), (1044,1012), 
Polygon 4: (-1,-1), (-1,1044), (1,1044), (1,-1), 
Polygon 5: (195,-1), (195,1044), (213,1044), (213,-1), 
Polygon 6: (407,-1), (407,1044), (425,1044), (425,-1), 
Polygon 7: (619,-1), (619,1044), (637,1044), (637,-1), 
Polygon 8: (831,-1), (831,1044), (849,1044), (849,-1), 
274 of 1354 peaks identified as outliers and rejected
1080 peaks stored in the peak table
1080 peaks saved into the C:\Users\sms\Desktop\20230716\taurine\200K\ESPERANTO\tmp\230716_tarurine51_200K_50keV_03_0_proffitpeak_2.tabbin file
1080 profiles saved into the file C:\Users\sms\Desktop\20230716\taurine\200K\ESPERANTO\tmp\230716_tarurine51_200K_50keV_03_0_2.inc

Profile size analysis (per resolution)
              |         Average profile size - assuming Gaussian shape (in degrees)            |
  Resolution  |  # of peaks  |   sig_e1 (stddev)   |   sig_e2 (stddev)   |   sig_e3 (stddev)   |
 ------------ | ------------ | ------------------- | ------------------- | ------------------- |
  3.56- 1.13  |       108    |    0.178 ( 0.072)   |    0.177 ( 0.096)   |    0.320 ( 0.214)   |
  1.13- 0.94  |       108    |    0.199 ( 0.111)   |    0.199 ( 0.074)   |    0.363 ( 0.303)   |
  0.94- 0.83  |       108    |    0.202 ( 0.089)   |    0.219 ( 0.099)   |    0.362 ( 0.290)   |
  0.82- 0.75  |       108    |    0.232 ( 0.131)   |    0.224 ( 0.113)   |    0.464 ( 0.362)   |
  0.75- 0.69  |       108    |    0.259 ( 0.139)   |    0.257 ( 0.125)   |    0.526 ( 0.418)   |
  0.69- 0.64  |       108    |    0.246 ( 0.162)   |    0.233 ( 0.126)   |    0.490 ( 0.455)   |
  0.64- 0.56  |       108    |    0.302 ( 0.186)   |    0.286 ( 0.152)   |    0.623 ( 0.491)   |
  0.56- 0.52  |       108    |    0.329 ( 0.176)   |    0.265 ( 0.134)   |    0.760 ( 0.527)   |
  0.52- 0.49  |       108    |    0.391 ( 0.206)   |    0.323 ( 0.174)   |    0.915 ( 0.575)   |
  0.49- 0.45  |       108    |    0.329 ( 0.193)   |    0.328 ( 0.180)   |    0.845 ( 0.557)   |
 ------------ | ------------ | ------------------- | ------------------- | ------------------- |
  3.56- 0.45  |      1080    |    0.267 ( 0.166)   |    0.251 ( 0.140)   |    0.567 ( 0.479)   |

Optimal grid size for profile fitting: 5 x 5

*** 3D peak analysis started - run 3 ***
Run 3 Omega scan: (0.000 - 180.000,1800 frames, 4.000 sec, 0.100 deg) at th=0.100, ka=40.000,ph=0.000 (rot geo dd=130.000)
CCD reject setup (C:\Users\sms\Desktop\20230716\taurine\200K\ESPERANTO\230716_tarurine51_200K_50keV_03_0.ccd): valid corners=0 polygons=8
CCD reject setup:
Corner(s): 
Polygon 1: (-1,-1), (-1,32), (1044,32), (1044,-1), 
Polygon 2: (-1,518), (-1,526), (1044,526), (1044,518), 
Polygon 3: (-1,1012), (-1,1044), (1044,1044), (1044,1012), 
Polygon 4: (-1,-1), (-1,1044), (1,1044), (1,-1), 
Polygon 5: (195,-1), (195,1044), (213,1044), (213,-1), 
Polygon 6: (407,-1), (407,1044), (425,1044), (425,-1), 
Polygon 7: (619,-1), (619,1044), (637,1044), (637,-1), 
Polygon 8: (831,-1), (831,1044), (849,1044), (849,-1), 
338 of 1718 peaks identified as outliers and rejected
1380 peaks stored in the peak table
1380 peaks saved into the C:\Users\sms\Desktop\20230716\taurine\200K\ESPERANTO\tmp\230716_tarurine51_200K_50keV_03_0_proffitpeak_3.tabbin file
1380 profiles saved into the file C:\Users\sms\Desktop\20230716\taurine\200K\ESPERANTO\tmp\230716_tarurine51_200K_50keV_03_0_3.inc

Profile size analysis (per resolution)
              |         Average profile size - assuming Gaussian shape (in degrees)            |
  Resolution  |  # of peaks  |   sig_e1 (stddev)   |   sig_e2 (stddev)   |   sig_e3 (stddev)   |
 ------------ | ------------ | ------------------- | ------------------- | ------------------- |
  3.91- 1.12  |       138    |    0.175 ( 0.073)   |    0.167 ( 0.078)   |    0.324 ( 0.245)   |
  1.12- 0.93  |       138    |    0.196 ( 0.078)   |    0.189 ( 0.081)   |    0.346 ( 0.230)   |
  0.93- 0.82  |       138    |    0.201 ( 0.105)   |    0.201 ( 0.089)   |    0.379 ( 0.289)   |
  0.82- 0.74  |       138    |    0.229 ( 0.139)   |    0.221 ( 0.114)   |    0.400 ( 0.298)   |
  0.74- 0.68  |       138    |    0.252 ( 0.151)   |    0.225 ( 0.106)   |    0.494 ( 0.375)   |
  0.68- 0.62  |       138    |    0.283 ( 0.164)   |    0.275 ( 0.135)   |    0.610 ( 0.486)   |
  0.62- 0.56  |       138    |    0.283 ( 0.164)   |    0.295 ( 0.153)   |    0.674 ( 0.503)   |
  0.56- 0.51  |       138    |    0.334 ( 0.190)   |    0.260 ( 0.154)   |    0.785 ( 0.470)   |
  0.51- 0.48  |       138    |    0.346 ( 0.195)   |    0.320 ( 0.166)   |    0.882 ( 0.510)   |
  0.48- 0.45  |       138    |    0.364 ( 0.212)   |    0.307 ( 0.148)   |    0.942 ( 0.533)   |
 ------------ | ------------ | ------------------- | ------------------- | ------------------- |
  3.91- 0.45  |      1380    |    0.266 ( 0.167)   |    0.246 ( 0.136)   |    0.584 ( 0.464)   |

Optimal grid size for profile fitting: 5 x 5


Profile size analysis (per incidence angle)
 Incidence  |         Average profile size - assuming Gaussian shape (in degrees)            |
 angle (deg)|  # of peaks  |   sig_e1 (stddev)   |   sig_e2 (stddev)   |   sig_e3 (stddev)   |
 ---------- | ------------ | ------------------- | ------------------- | ------------------- |
    0-12.7  |       360    |    0.177 ( 0.077)   |    0.170 ( 0.077)   |    0.314 ( 0.223)   |
 12.7-15.2  |       360    |    0.199 ( 0.095)   |    0.197 ( 0.086)   |    0.360 ( 0.282)   |
 15.2-17.3  |       360    |    0.207 ( 0.106)   |    0.204 ( 0.084)   |    0.353 ( 0.245)   |
 17.3-19.1  |       360    |    0.229 ( 0.138)   |    0.219 ( 0.107)   |    0.426 ( 0.320)   |
 19.1-20.8  |       360    |    0.247 ( 0.143)   |    0.240 ( 0.123)   |    0.494 ( 0.404)   |
 20.8-22.7  |       360    |    0.276 ( 0.172)   |    0.248 ( 0.120)   |    0.552 ( 0.460)   |
 22.7-25.6  |       360    |    0.290 ( 0.179)   |    0.285 ( 0.145)   |    0.629 ( 0.482)   |
 25.6-27.8  |       360    |    0.339 ( 0.191)   |    0.273 ( 0.149)   |    0.738 ( 0.490)   |
 27.8-29.8  |       360    |    0.381 ( 0.208)   |    0.319 ( 0.170)   |    0.881 ( 0.536)   |
 29.8-32.1  |       356    |    0.357 ( 0.207)   |    0.311 ( 0.160)   |    0.914 ( 0.555)   |
 ---------- | ------------ | ------------------- | ------------------- | ------------------- |
    0-32.1  |      3596    |    0.270 ( 0.172)   |    0.246 ( 0.135)   |    0.566 ( 0.465)   |

Fitted profile normalization line parameters
 e1 dimension: a=0.0278 b=0.50
 e2 dimension: a=0.0252 b=0.50
 e3 dimension: a=0.0312 b=0.50

Maximum peak integral for reflections I/sig<=      8 - raw:      1855 lp-corr:       298
Maximum peak integral for reflections I/sig<=    100 - raw:     27226 lp-corr:      3950
Maximum peak integral for reflections I/sig<=  10000 - raw:    706543 lp-corr:     60871
PROFFITMAIN - Started at Wed Sep 20 14:28:52 2023

*** 3D integration started - run 1 (iprocessrunproffitmain) ***

Discarded reflections (start of 1, iprocessrunproffitmain):
 0 reflections under beam stop or inside a detector rejection region
CCD reject setup (C:\Users\sms\Desktop\20230716\taurine\200K\ESPERANTO\230716_tarurine51_200K_50keV_03_0.ccd): valid corners=0 polygons=8
CCD reject setup:
Corner(s): 
Polygon 1: (-1,-1), (-1,32), (1044,32), (1044,-1), 
Polygon 2: (-1,518), (-1,526), (1044,526), (1044,518), 
Polygon 3: (-1,1012), (-1,1044), (1044,1044), (1044,1012), 
Polygon 4: (-1,-1), (-1,1044), (1,1044), (1,-1), 
Polygon 5: (195,-1), (195,1044), (213,1044), (213,-1), 
Polygon 6: (407,-1), (407,1044), (425,1044), (425,-1), 
Polygon 7: (619,-1), (619,1044), (637,1044), (637,-1), 
Polygon 8: (831,-1), (831,1044), (849,1044), (849,-1), 
Run 1 Omega scan: (0.000 - 180.000,1800 frames, 4.000 sec, 0.100 deg) at th=0.100, ka=0.000,ph=0.000 (rot geo dd=130.000)
PROFFITFMHKL INFO: hkl list is updated with average model information!
Smart background used for integration: frame range=       5
Discarded reflections (end of 1, iprocessrunproffitmain):
 2616 reflections under beam stop or inside a detector rejection region

*** 3D integration ended - run 1 ***


*** 3D integration started - run 2 (iprocessrunproffitmain) ***

Discarded reflections (start of 2, iprocessrunproffitmain):
 2616 reflections under beam stop or inside a detector rejection region
CCD reject setup (C:\Users\sms\Desktop\20230716\taurine\200K\ESPERANTO\230716_tarurine51_200K_50keV_03_0.ccd): valid corners=0 polygons=8
CCD reject setup:
Corner(s): 
Polygon 1: (-1,-1), (-1,32), (1044,32), (1044,-1), 
Polygon 2: (-1,518), (-1,526), (1044,526), (1044,518), 
Polygon 3: (-1,1012), (-1,1044), (1044,1044), (1044,1012), 
Polygon 4: (-1,-1), (-1,1044), (1,1044), (1,-1), 
Polygon 5: (195,-1), (195,1044), (213,1044), (213,-1), 
Polygon 6: (407,-1), (407,1044), (425,1044), (425,-1), 
Polygon 7: (619,-1), (619,1044), (637,1044), (637,-1), 
Polygon 8: (831,-1), (831,1044), (849,1044), (849,-1), 
Run 2 Omega scan: (0.000 - 180.000,1800 frames, 4.000 sec, 0.100 deg) at th=0.100, ka=20.000,ph=0.000 (rot geo dd=130.000)
PROFFITFMHKL INFO: hkl list is updated with average model information!
Smart background used for integration: frame range=       5
Discarded reflections (end of 2, iprocessrunproffitmain):
 5193 reflections under beam stop or inside a detector rejection region

*** 3D integration ended - run 2 ***


*** 3D integration started - run 3 (iprocessrunproffitmain) ***

Discarded reflections (start of 3, iprocessrunproffitmain):
 5193 reflections under beam stop or inside a detector rejection region
CCD reject setup (C:\Users\sms\Desktop\20230716\taurine\200K\ESPERANTO\230716_tarurine51_200K_50keV_03_0.ccd): valid corners=0 polygons=8
CCD reject setup:
Corner(s): 
Polygon 1: (-1,-1), (-1,32), (1044,32), (1044,-1), 
Polygon 2: (-1,518), (-1,526), (1044,526), (1044,518), 
Polygon 3: (-1,1012), (-1,1044), (1044,1044), (1044,1012), 
Polygon 4: (-1,-1), (-1,1044), (1,1044), (1,-1), 
Polygon 5: (195,-1), (195,1044), (213,1044), (213,-1), 
Polygon 6: (407,-1), (407,1044), (425,1044), (425,-1), 
Polygon 7: (619,-1), (619,1044), (637,1044), (637,-1), 
Polygon 8: (831,-1), (831,1044), (849,1044), (849,-1), 
Run 3 Omega scan: (0.000 - 180.000,1800 frames, 4.000 sec, 0.100 deg) at th=0.100, ka=40.000,ph=0.000 (rot geo dd=130.000)
PROFFITFMHKL INFO: hkl list is updated with average model information!
Smart background used for integration: frame range=       5
Discarded reflections (end of 3, iprocessrunproffitmain):
 7790 reflections under beam stop or inside a detector rejection region

*** 3D integration ended - run 3 ***

Discarded reflections:
 7790 reflections under beam stop or inside a detector rejection region
56922 reflections saved to the file C:\Users\sms\Desktop\20230716\taurine\200K\ESPERANTO\230716_tarurine51_200K_50keV_03_0.rrpprof
PROFFITMAIN - Finished at Wed Sep 20 14:37:50 2023
 * * * CRYSALIS DATA REDUCTION (42.101a 64-bit (release 31-08-2023)) * * *


COMMAND LINE: dc proffit

TIME OF DATA REDUCTION FINALISING: Wed Sep 20 14:37:51 2023
CRYSTAL INFORMATION  

   UB - MATRIX:
       0.040030   -0.010132   -0.005366   (  0.000000    0.000000    0.000000 )
      -0.009073    0.002803   -0.030919   (  0.000000    0.000000    0.000000 )
       0.023245    0.018553    0.001764   (  0.000000    0.000000    0.000000 )

      5.27974 (    0.00000 )    11.64835 (    0.00000 )     7.92365 (    0.00000 )
     90.03611 (    0.00000 )    94.12722 (    0.00000 )    90.01185 (    0.00000 )
  V =       486.04


CELL:     5.27974     11.64835      7.92365    90.03611     94.12722     90.01185 

MACHINE INFORMATION 
- GONIOMETER OXFORD DIFFRACTION KM4 XCALIBUR 
ALPHA (DEG)   90.00000 BETA (DEG)    0.00000
WAVELENGTH (ANG): A1    0.24840 A2    0.24840  B1    0.24840
POLARISATION FACTOR    0.00000
X-RAY BEAM ORIENTATION (DEG): X2    0.00000 X3    0.00000
BEAM PATH ABSORPTIONCOEFFICIENTS (MM-1): AIR    0.00000 BE    0.00000 BE THICKNESS (MM):    0.00000 
SOFTWARE ZEROCORRECTION (DEG): OMEGA    0.00000 THETA    0.00000 KAPPA    0.00000 PHI    0.00000
MACHINE OFFSETS (STEPS): OMEGA          0 THETA          0 KAPPA          0 PHI          0
CCD DETECTOR KM4CCD/SAPPHIRE 
CHIP: n/a n/a (1044x1044) n/a 
TAPER:  (,),
    ZOOM 1.000000 PIXELSIZE IN 1X1 BINNING (MM)  0.17200
   - GAIN 1.00 (double-correlated-divide-by-2 gain)SETUP PATH: NONE
GEOMETRIC CORRECTION FILE : NONE 
FLAT FIELD CORRECTION FILE: NONE 
DETECTOR ROTATION (DEG): X1    0.00000 X2    0.00000 X3    0.00000
DETECTOR DISTANCE (MM):  130.00000, DETECTOR ZERO (PIX, 1X1 BINNING): X  527.71035 Y  510.98928
DETECTOR BINNING (PIX): X:   1 Y:   1
Outlier rejection type: unknown - programming errorRejection parameter rrp file setting (X-ray): KKM   0.0000 Blessing   6.0000Machine error rrp file setting:   0.0000

RUN    TYPE OF SCAN  START(DEG)   END(DEG)    # FRAMES    EXP(SEC)   OMEGA(DEG)  THETA(DEG)  KAPPA(DEG)   PHI(DEG) 
Run 1 Omega scan: (0.000 - 180.000,1800 frames, 4.000 sec, 0.100 deg) at th=0.100, ka=0.000,ph=0.000 (rot geo dd=130.000)
  1       OMEGA         0.00000   180.00000        1800      4.00000    n/a         0.10000     0.00000     0.00000  
Run 2 Omega scan: (0.000 - 180.000,1800 frames, 4.000 sec, 0.100 deg) at th=0.100, ka=20.000,ph=0.000 (rot geo dd=130.000)
  2       OMEGA         0.00000   180.00000        1800      4.00000    n/a         0.10000    20.00000     0.00000  
Run 3 Omega scan: (0.000 - 180.000,1800 frames, 4.000 sec, 0.100 deg) at th=0.100, ka=40.000,ph=0.000 (rot geo dd=130.000)
  3       OMEGA         0.00000   180.00000        1800      4.00000    n/a         0.10000    40.00000     0.00000  
PROFFIT INFO: signal sum: min=-1174.0000 max=1052964.0000
PROFFIT INFO: signal sum lp corr: min=-1648.0255 max=1876638.3452
PROFFIT INFO: background sum: min=565.0000 max=7955.0000
PROFFIT INFO: background sum sig2: min=0.0000 max=2592.0000
PROFFIT INFO: num of signal pixels: min=12 max=1296
PROFFIT INFO: Inet: min=-494.4077 max=562991.5625
PROFFIT INFO: sig(Inet): min=0.3754 max=666.1290
PROFFIT INFO: Inet/sig(Inet): min=-2.50 max=1016.77
 
I/Sigma    <   0       1       2       3       4       8      16      32      64     128     max
N(Refl)     5694   28259   34148   37115   39185   43731   47563   51016   53816   55599   56922
Percent     10.0    49.6    60.0    65.2    68.8    76.8    83.6    89.6    94.5    97.7   100.0 
 
Overlap statistics (higher percentage means higher overlapping)
Percent    frequency    relative
  0- 10        56922    100.00 (completely separated)
 10- 20            0      0.00
 20- 30            0      0.00
 30- 40            0      0.00
 40- 50            0      0.00
 50- 60            0      0.00
 60- 70            0      0.00
 70- 80            0      0.00
 80- 90            0      0.00
 90-100            0      0.00 (completely overlapped)
Overall        56922    100.00%
Overall                   0.00% overlapped pixels
 
All reflections intensity statistics
 
                                             mean            mean          %
       intensity               #              F2           F2/sig(F2)  >3*F2/sig(F2)
------------------------------------------------------------------------------------
    562992-      5762          5692         22948.29         107.07     100.00
      5762-      2089          5692          3520.56          20.62     100.00
      2089-      1006          5692          1457.82           7.66      96.89
      1006-       536          5692           742.48           3.35      41.95
       536-       294          5692           398.66           1.62       7.15
       294-       167          5692           223.61           0.86       1.48
       167-        93          5692           127.03           0.46       0.39
        93-        44          5692            67.66           0.24       0.05
        44-         0          5692            22.42           0.12       0.07
         0-      -494          5694           -44.28          -0.14       0.00
------------------------------------------------------------------------------------
    562992-      -494         56922          2946.32          14.18      34.80
 
 
All reflections resolution statistics
 
                                             mean            mean          %
       resolution              #              F2           F2/sig(F2)  >3*F2/sig(F2)
------------------------------------------------------------------------------------
     11.65-      0.96          5692         18659.40          91.21       86.56
      0.96-      0.77          5692          4332.73          23.68       74.02
      0.77-      0.68          5692          2552.81          12.26       64.56
      0.68-      0.61          5692          1689.47           7.24       56.38
      0.61-      0.57          5692           855.72           3.28       33.33
      0.57-      0.53          5692           493.53           1.69       19.43
      0.53-      0.51          5692           333.08           1.04        8.78
      0.51-      0.48          5692           226.34           0.64        2.53
      0.48-      0.47          5692           182.56           0.48        1.72
      0.47-      0.45          5694           138.60           0.33        0.67
------------------------------------------------------------------------------------
     11.65-      0.45         56922          2946.32          14.18       34.80
 
SCALE3 ABSPACK - A Rigaku Oxford Diffraction program (1.0.11,gui:1.0.7)
(C) 2005-2023 Rigaku Oxford Diffraction
Output file (*.dat):C:\Users\sms\Desktop\20230716\taurine\200K\ESPERANTO\230716_tarurine51_200K_50keV_03_0_absscale.dat
Started at Wed Sep 20 14:37:52 2023
Sorting 56922 observations
1395 unique observations with >     7.00 F2/sig(F2)
56922 observations in 3 runs
Run #  start #  end #  total #
    1       3    1797    1795
    2       3    1797    3590
    3       3    1797    5385
Total number of frames 5385
Maximum number of 1000 frame scales suggested for reliable scaling
Glued frame scales: 6 frame = 1 scale
56922 observations in 3 runs
Run #  start #  end #  total #
    1       0     299     300
    2       0     299     600
    3       0     299     900
Total number of frames 900
Number of detector regions 16
Observations within the detector region: min=748 (region #12), max=6766 (region #7), average=3557.6
14012 observations >     7.00 F2/sig(F2)
14012 observations in 3 runs
Run #  start #  end #  total #
    1       0     299     300
    2       0     299     600
    3       0     299     900
Total number of frames 900
Observations within the detector region: min=1 (region #12), max=3023 (region #5), average=875.8
Removing 'redundancy=1' reflections
Average redundancy: 9.1 (Out of 14012 removed 75 = 13937, unique = 1526)
SCALE3 ABSPACK SYMMETRY INFORMATION
Using point Laue symmetry!
Flags: friedel mate:1; friedel mate on for non-centro:1
Laue group (Hermann Mauguin): 2/m (b)
 
13937 observations in 3 runs
Run #  start #  end #  total #
    1       0     299     300
    2       0     299     600
    3       0     299     900
Total number of frames 900
Observations within the detector region: min=1 (region #12), max=3021 (region #5), average=871.1
1526 unique data precomputed (should be 1526)
1526 unique data with 13937 observations

Determining an optimal absorption correction model
Removing 'redundancy=1' reflections
Average redundancy: 9.1 (Out of 9148 removed 0 = 9148, unique = 1000)
1000 unique data precomputed (should be 1000)
1000 unique data with 9148 observations
RMS deviation of equivalent data = 0.15378
Rint = 0.09767
31 observations identified as outliers and rejected
7303 observations used for refinement and 1814 observations used for validation
 Test data:	Rint=   0.08838,  wR=   0.11442
Trying model 1 (ne=2, no=0)...
 Results:   Rint=   0.09576,  wR=   0.11861,  Acormin=0.650,  Acormax=1.023, Acor_av=0.773
 Test data:	Rint=   0.09956,  wR=   0.12156
 F test:    Probability=0.000, F=     0.786
Trying model 2 (ne=2, no=1)...
 Results:   Rint=   0.09464,  wR=   0.11781,  Acormin=0.646,  Acormax=0.956, Acor_av=0.765
 Test data:	Rint=   0.09836,  wR=   0.12028
 F test:    Probability=0.000, F=     0.803
Trying model 3 (ne=4, no=0)...
 Results:   Rint=   0.07635,  wR=   0.10124,  Acormin=0.410,  Acormax=0.795, Acor_av=0.487
 Test data:	Rint=   0.08122,  wR=   0.10979
 F test:    Probability=0.999, F=     1.174
Trying model 4 (ne=4, no=1)...
 Results:   Rint=   0.07518,  wR=   0.10058,  Acormin=0.409,  Acormax=0.795, Acor_av=0.488
 Test data:	Rint=   0.08070,  wR=   0.10933
 F test:    Probability=1.000, F=     1.187
Trying model 5 (ne=4, no=3)...
 Results:   Rint=   0.07525,  wR=   0.09979,  Acormin=0.395,  Acormax=0.864, Acor_av=0.493
 Test data:	Rint=   0.08155,  wR=   0.11098
 F test:    Probability=0.998, F=     1.157
Trying model 6 (ne=6, no=0)...
 Results:   Rint=   0.07536,  wR=   0.09868,  Acormin=0.420,  Acormax=0.813, Acor_av=0.495
 Test data:	Rint=   0.08022,  wR=   0.11043
 F test:    Probability=1.000, F=     1.193
Trying model 7 (ne=6, no=1)...
 Results:   Rint=   0.07421,  wR=   0.09802,  Acormin=0.421,  Acormax=0.837, Acor_av=0.499
 Test data:	Rint=   0.07962,  wR=   0.11021
 F test:    Probability=1.000, F=     1.209
Trying model 8 (ne=6, no=3)...
 Results:   Rint=   0.07280,  wR=   0.09713,  Acormin=0.412,  Acormax=0.852, Acor_av=0.503
 Test data:	Rint=   0.07866,  wR=   0.10996
 F test:    Probability=1.000, F=     1.234
Trying model 9 (ne=6, no=5)...
 Results:   Rint=   0.07247,  wR=   0.09660,  Acormin=0.409,  Acormax=0.898, Acor_av=0.505
 Test data:	Rint=   0.07835,  wR=   0.10989
 F test:    Probability=1.000, F=     1.235
Trying model 10 (ne=8, no=0)...
 Results:   Rint=   0.07466,  wR=   0.09717,  Acormin=0.415,  Acormax=1.123, Acor_av=0.504
 Test data:	Rint=   0.08022,  wR=   0.11103
 F test:    Probability=1.000, F=     1.181
Trying model 11 (ne=8, no=1)...
 Results:   Rint=   0.07332,  wR=   0.09642,  Acormin=0.415,  Acormax=1.081, Acor_av=0.508
 Test data:	Rint=   0.07978,  wR=   0.11154
 F test:    Probability=0.573, F=     1.009
Trying model 12 (ne=8, no=3)...
 Results:   Rint=   0.07219,  wR=   0.09585,  Acormin=0.405,  Acormax=1.128, Acor_av=0.512
 Test data:	Rint=   0.07935,  wR=   0.11015
 F test:    Probability=0.621, F=     1.016
Trying model 13 (ne=8, no=5)...
 Results:   Rint=   0.07173,  wR=   0.09498,  Acormin=0.398,  Acormax=1.404, Acor_av=0.517
 Test data:	Rint=   0.07946,  wR=   0.10990
 F test:    Probability=0.544, F=     1.006
Trying model 14 (ne=8, no=7)...
 Results:   Rint=   0.07186,  wR=   0.09462,  Acormin=0.410,  Acormax=1.099, Acor_av=0.520
 Test data:	Rint=   0.07989,  wR=   0.10985
 F test:    Probability=0.000, F=     0.985

Final absorption model (ne=8, no=0):
   Rint=   0.08022, Acormin=0.415, Acormax=1.123, Acor_av=0.504

Combined refinement in use
Rint:    0.10752
There are 900 active scales (one needs to be fixed)
Refinement control: frame scale #784 fixed
Refinement control: frame scale esd restraint = 0.20000
There are 25 active detector scales (one needs to be fixed)
Refinement control: detector scale #13 fixed
Refinement control: detector scale esd restraint = 0.00169
Absorption correction model - max even order: 8, max odd order: 0 (44 parameters)
Refinement control: 967 pars with 468028 matrix size
Enough LS memory for 12 threads!
Cycle 1
wR=   0.17242
Using Levenberg-Marquardt:    0.00010
New wR=   0.12408
There are no clusters with unrefined scales! Interpolation skipped!
Rint for refined data:    0.09988 with corrections    0.07752
Rint for all data:        0.10752 with corrections    0.08721
2 observations identified as outliers and rejected
Cycle 2
wR=   0.10579
Using Levenberg-Marquardt:    0.00001
Matrix singular! Adjusting LS parameters...
Using Levenberg-Marquardt:    0.00010
Matrix singular! Adjusting LS parameters...
Using Levenberg-Marquardt:    0.00100
Matrix singular! Adjusting LS parameters...
Using Levenberg-Marquardt:    0.01000
New wR=   0.10720
Using Levenberg-Marquardt:    0.10000
New wR=   0.10681
Using Levenberg-Marquardt:    1.00000
New wR=   0.10621
Using Levenberg-Marquardt:   10.00000
New wR=   0.10583
There are no clusters with unrefined scales! Interpolation skipped!
Rint for refined data:    0.09912 with corrections    0.07668
Rint for all data:        0.10752 with corrections    0.08715
Final wR=   0.10583
Final frame scales: Min=  0.5647 Max=  1.1525
Final detector scales: Min=  0.9696 Max=  1.0511
Final absorption correction factors: Amin=  0.4995 Amax=  1.6576
SCALE3 ABSPACK INFO: To visualize the detector xy correction use 'GEO SHOWFLOOD scalefactor'!
PROFFIT INFO: Inet (after scale3 abspack): min=-521.0720 max=497019.0313
PROFFIT INFO: sig(Inet) (after scale3 abspack): min=0.3856 max=779.9287

******************************************************************************
*                 E R R O R   M O D E L   C A L C U L A T I O N              *
******************************************************************************

Input file: C:\Users\sms\Desktop\20230716\taurine\200K\ESPERANTO\230716_tarurine51_200K_50keV_03_0.tmp
Laue: 2, Friedel: 1
Min/max for: run:1/3 frame:4/1798
56922 reflections read from tmp file
3452 reflections are rejected (3422 as outliers, 30 as groups of 1 refl)

Redundancy:             1      2      3      4      5      6      7      8      9     10+
Number of groups:       0     86    105    119    174    399    250    462    656   3414

Initial Chi^2=   0.50928
Cycle 1, Chi^2=   0.97376
Current error model SIG(F2)^2 =   0.44*(I_RAW + I_BACK)+(0.08212*<F2>)^2
Cycle 2, Chi^2=   0.99742
Current error model SIG(F2)^2 =   0.40*(I_RAW + I_BACK)+(0.08583*<F2>)^2
Cycle 3, Chi^2=   0.99921
Current error model SIG(F2)^2 =   0.39*(I_RAW + I_BACK)+(0.08795*<F2>)^2
Cycle 4, Chi^2=   0.99971
Current error model SIG(F2)^2 =   0.39*(I_RAW + I_BACK)+(0.08891*<F2>)^2
Cycle 5, Chi^2=   0.99988
Current error model SIG(F2)^2 =   0.38*(I_RAW + I_BACK)+(0.08933*<F2>)^2
Cycle 6, Chi^2=   0.99995
Current error model SIG(F2)^2 =   0.38*(I_RAW + I_BACK)+(0.08951*<F2>)^2
Final Chi^2=   0.99995
Final error model SIG(F2)^2 =   0.38*(I_RAW + I_BACK)+(0.08951*<F2>)^2
*************************************************
All reflections intensity statistics
 
                                             mean            mean          %
       intensity               #              F2           F2/sig(F2)  >3*F2/sig(F2)
------------------------------------------------------------------------------------
    497019-      5684          5692         22453.77          12.09     100.00
      5675-      2055          5692          3473.45          11.22      99.98
      2055-       987          5692          1437.74          10.10      99.93
       987-       531          5692           732.09           7.85      99.91
       531-       291          5692           395.81           5.32      98.35
       291-       166          5692           222.76           3.26      48.47
       166-        93          5692           126.91           1.90       7.99
        93-        44          5692            67.51           1.04       1.28
        44-         0          5692            22.34           0.38       0.12
         0-      -521          5694           -44.42          -0.62       0.00
------------------------------------------------------------------------------------
    497019-      -521         56922          2888.69           5.25      55.60
 
 
All reflections resolution statistics
 
                                             mean            mean          %
       resolution              #              F2           F2/sig(F2)  >3*F2/sig(F2)
------------------------------------------------------------------------------------
     11.65-      0.96          5692         18306.75          10.52       90.37
      0.96-      0.77          5692          4233.61           8.83       86.33
      0.77-      0.68          5692          2493.19           7.93       81.22
      0.68-      0.61          5692          1658.09           7.12       75.32
      0.61-      0.57          5692           839.13           5.31       60.84
      0.57-      0.53          5692           486.68           3.96       48.91
      0.53-      0.51          5692           328.52           3.21       42.60
      0.51-      0.48          5692           223.23           2.36       31.66
      0.48-      0.47          5692           181.10           1.86       22.82
      0.47-      0.45          5694           137.58           1.44       15.96
------------------------------------------------------------------------------------
     11.65-      0.45         56922          2888.69           5.25       55.60
 
 
All reflections cumulative resolution statistics
 
                                             mean            mean          %
       resolution              #              F2           F2/sig(F2)  >3*F2/sig(F2)
------------------------------------------------------------------------------------
     11.65-      0.96          5692         18306.75          10.52       90.37
     11.65-      0.77         11384         11270.18           9.68       88.35
     11.65-      0.68         17076          8344.52           9.09       85.97
     11.65-      0.61         22768          6672.91           8.60       83.31
     11.65-      0.57         28460          5506.15           7.94       78.82
     11.65-      0.53         34152          4669.58           7.28       73.83
     11.65-      0.51         39844          4049.43           6.70       69.37
     11.65-      0.48         45536          3571.15           6.15       64.66
     11.65-      0.47         51228          3194.48           5.68       60.01
     11.65-      0.45         56922          2888.69           5.25       55.60
------------------------------------------------------------------------------------
     11.65-      0.45         56922          2888.69           5.25       55.60
 
Scale applied to data: s=1.000000 (maximum obs:497019.031,used system gain:1.0)!

Without outlier rejection...
Rint      0.087; Rsigma      0.103:  data 56922  -> merged 5727
With outlier rejection (X-ray)...
Rint      0.082; Rsigma      0.103:  data 56565  -> merged 5727
With outlier rejection (X-ray)...
Rejected total: 357, method kkm 355, method Blessing 2

Completeness
direct cell (a, b, c) = (5.279, 11.651, 7.923), (alpha, beta, gamma) = (90.000, 94.112, 90.000)
wavelength: 0.248400
dmin, dmax value (Ang): 0.451012, 11.651287

		******************************************************************
		* GRAL PLUGIN          	 started at Wed Sep 20 14:37:58 2023     *
		*          version 2.4. 1                                        *
		******************************************************************


		42.101a 64-bit (release 31-08-2023),compiled Aug 31 2023,21:40:33


Original cell in Angstroms and degrees: 

   5.279708  11.649932   7.923143  90.0406  94.1233  90.0078 

   56565 Reflections read from file 230716_tarurine51_200K_50keV_03_0.hkl

   49657 Reflections used for space-group determination (up to diffraction limit of 0.47A); mean (I/sigma) =    5.78


Lattice exceptions:  P      A      B      C      I      F     Obv    Rev    All
          


N (total) =           0  24847  24737  24872  24901  37228  33179  33083  49657


N (int>3sigma) =      0  15207  15060  15201  15080  22734  20101  20291  30315


Mean intensity =    0.0   29.4   33.0   33.3   31.2   31.9   32.6   33.5   32.7


Mean int/sigma =    0.0    5.9    5.7    5.8    5.7    5.8    5.7    5.8    5.8

Lattice type: P chosen          Volume:       486.08

-------------------------------------------------------------------------------

DETERMINATION OF REDUCED (NIGGLI) CELL

Transformation from original cell (HKLF-matrix):
   -1.0000  0.0000  0.0000    0.0000  0.0000 -1.0000    0.0000 -1.0000  0.0000

Unitcell:       5.280    7.923   11.650   90.04   90.01   94.12 

Niggli form:     a.a =    27.875      b.b =    62.776      c.c =   135.721
                 b.c =    -0.065      a.c =    -0.008      a.b =    -3.008 

-------------------------------------------------------------------------------

SEARCH FOR HIGHER METRIC SYMMETRY

------------------------------------------------------------------------------
Option: [34]  err=   0.066    MONOCLINIC P-lattice R(int) = 0.080 [ 44598] Vol =    486.1
Cell:    5.280  11.650   7.923   90.04   94.12   90.01    Volume:       486.08
Matrix: 1.0000  0.0000  0.0000  0.0000  1.0000  0.0000  0.0000  0.0000  1.0000
------------------------------------------------------------------------------
Option: [44]  err=   0.000     TRICLINIC P-lattice R(int) = 0.076 [ 39897] Vol =    486.1
Cell:    5.280   7.923  11.650   90.04   90.01   94.12    Volume:       486.08
Matrix:-1.0000  0.0000  0.0000  0.0000  0.0000 -1.0000  0.0000 -1.0000  0.0000

Option [34] selected

-------------------------------------------------------------------------------

SPACE GROUP DETERMINATION


Lattice exceptions:  P      A      B      C      I      F     Obv    Rev    All
          


N (total) =           0  24847  24737  24872  24901  37228  33179  33083  49657


N (int>3sigma) =      0  15207  15060  15201  15080  22734  20101  20291  30315


Mean intensity =    0.0   29.4   33.0   33.3   31.2   31.9   32.6   33.5   32.7


Mean int/sigma =    0.0    5.9    5.7    5.8    5.7    5.8    5.7    5.8    5.8


Crystal system MONOCLINIC and Lattice type P selected

Mean |E*E-1| = 0.926 [expected .968 centrosym and .736 non-centrosym]

 Systematic absence exceptions:
        21--   b--   c--   n--  -21-   -a-   -c-   -n-  --21   --a   --b   --n


 N        27  1688  1665  1695    61   750   756   756    32  1073  1081  1092
 N I>3s   21  1117  1155  1088     0   276     0   276     0   752   737   735
 <I>   152.5  83.4  80.7  50.7   0.0  55.7   0.0  55.3   0.0  61.2  61.0  59.2
 <I/s>   8.6   6.3   6.6   6.3   0.1   3.5   0.0   3.5   0.1   7.0   6.8   6.7


  Space Group           No.   C/A   En.   O.A.  Pie.  Pyr.   CCDC    ICSD    R(int)   N(eq)

       P2(1)/c (be=94)    14     C     N     N     N     N    82146    4760    0.080    43938        5.280 11.650 7.923  90.04 94.12 90.01
      P2(1)/n (be=127)    14     C     N     N     N     N    82146    4760    0.081    43940        9.832 11.650 5.280  90.01 126.51 90.03
      P2(1)/a (be=148)    14     C     N     N     N     N    82146    4760    0.081    43947        7.923 11.650 9.832  90.03 147.62 89.96

 P2(1)/c		 2/m		 Monoclinic

  (1)  x, y, z                            (2) -x, y+1/2,-z+1/2 
  (3) -x,-y,-z                            (4)  x,-y+1/2, z+1/2 
   
Chemical formula: C2 H7 N O3 S; Z=4.0 (Not implemented wavelength type, re-run Gral gui)
   
EXPORTING .INS FILE

TITL 230716_tarurine51_200K_50keV_03_0 in P2(1)/c 
REM P2(1)/c (#14 in standard setting)
CELL 0.24840   5.279708  11.649932   7.923143  90.0406  94.1233  90.0078
ZERR    4.00   0.000215   0.000632   0.000328   0.0039   0.0033   0.0039
LATT  1
SYMM -x, y+1/2,-z+1/2 
SFAC C H N O S
UNIT 8.00 28.00 4.00 12.00 4.00
TREF
HKLF 4
END

Due to the lattice reduction and/or space group transformation(s) a new hkl and p4p file will be output!
The orignal files are backed up as *.p4pgral and *.hklgral!
Back-up copy of original file: C:\Users\sms\Desktop\20230716\taurine\200K\ESPERANTO\230716_tarurine51_200K_50keV_03_0.p4pgral!
Back-up copy of original file: C:\Users\sms\Desktop\20230716\taurine\200K\ESPERANTO\230716_tarurine51_200K_50keV_03_0.hklgral!

 
Note: The Rint, Rsigma and RsigmaB values are computed for redundant data only!
	Mean F2 and F2/sig(F2) are given for all measured values!
Note: The RsigmaA values are computed for all measured values!

Help: For more information about computations of rint and rsigma please look into Crysalis help: 
 file:__#HELP_DTheoryAlgorithm_DataReductionOutput.html
 

Statistics vs intensity - point group symmetry: P2/m (b-unique)
                       #        #        #      average    mean      mean        
          intensity measured   kept    unique  redundancy   F2     F2/sig(F2)   Rint   Rsigma
---------------------------------------------------------------------------------------------
    472752-     5808     5609     5557      572    9.7     22751.12    11.98    0.072    0.085
      5792-     2083     5739     5685      572    9.9      3535.79    11.17    0.078    0.095
      2082-      997     5710     5645      572    9.9      1450.20    10.10    0.089    0.109
       996-      537     5644     5585      572    9.8       740.03     7.93    0.109    0.134
       536-      291     5814     5785      572   10.1       396.09     5.34    0.150    0.184
       291-      157     5760     5732      572   10.0       217.17     3.21    0.228    0.280
       157-       82     5810     5793      572   10.1       117.39     1.77    0.381    0.478
        82-       36     5790     5778      572   10.1        56.13     0.83    0.648    0.936
        36-       10     5653     5643      572    9.9        23.05     0.34    0.897    2.205
        10-     -129     5393     5362      579    9.3        -3.84    -0.04    0.975    4.842
-------------------------------------------------------------------------------------------
    472752-     -129    56922    56565     5727    9.9      2890.45     5.26    0.082    0.097
 

Statistics vs resolution - point group symmetry: P2/m (b-unique)
resolu-      #        #        #               average    mean      mean          
tion(A)   measured   kept    unique           redundancy   F2     F2/sig(F2)   Rint   Rsigma   RsigmaA
------------------------------------------------------------------------------------------------------
 inf-0.98     5197     5146      572             9.0     19622.06    10.63    0.073    0.085     0.088
0.98-0.78     5990     5948      572            10.4      4294.09     8.87    0.075    0.092     0.091
0.78-0.68     6144     6086      572            10.6      2580.44     8.05    0.078    0.097     0.095
0.68-0.61     5405     5346      572             9.3      1648.64     7.09    0.082    0.101     0.104
0.61-0.57     5004     4958      572             8.7       881.20     5.44    0.108    0.132     0.130
0.57-0.54     5642     5616      572             9.8       500.46     4.06    0.140    0.175     0.182
0.54-0.51     5769     5744      572            10.0       352.06     3.37    0.173    0.215     0.241
0.51-0.49     5862     5850      572            10.2       227.73     2.39    0.231    0.295     0.354
0.49-0.47     5933     5914      572            10.3       189.45     1.94    0.269    0.346     0.430
0.47-0.45     5976     5957      579            10.3       135.88     1.43    0.343    0.456     0.595
------------------------------------------------------------------------------------------------------
 inf-0.45    56922    56565     5727             9.9      2890.45     5.26    0.082    0.097     0.103
 inf-0.80    10222    10141     1052             9.6     12205.48     9.79    0.073    0.086     0.089
 

Statistics vs resolution (taking redundancy into account) - point group symmetry: P2/m (b-unique)
resolu-      #        #        #       %       average    mean      mean          
tion(A)    kept     theory   unique complete  redundancy   F2     F2/sig(F2)   Rint  RsigmaB
--------------------------------------------------------------------------------------------
 inf-0.98     5146      572      572  100.0      9.0     19622.06    32.83    0.073    0.031
0.98-0.78     5948      572      572  100.0     10.4      4294.09    29.04    0.075    0.029
0.78-0.68     6086      572      572  100.0     10.6      2580.44    26.54    0.078    0.030
0.68-0.61     5346      572      572  100.0      9.3      1648.64    22.21    0.082    0.035
0.61-0.57     4958      572      572  100.0      8.7       881.20    16.34    0.108    0.046
0.57-0.54     5616      573      572   99.8      9.8       500.46    12.85    0.140    0.061
0.54-0.51     5744      572      572  100.0     10.0       352.06    10.63    0.173    0.079
0.51-0.49     5850      572      572  100.0     10.2       227.73     7.55    0.231    0.117
0.49-0.47     5914      572      572  100.0     10.3       189.45     6.11    0.269    0.141
0.47-0.45     5957      579      579  100.0     10.3       135.88     4.49    0.343    0.204
--------------------------------------------------------------------------------------------
 inf-0.45    56565     5728     5727  100.0      9.9      2890.45    16.68    0.082    0.034
 inf-0.80    10141     1052     1052  100.0      9.6     12205.48    31.06    0.073    0.031
 * * * CRYSALIS DATA REDUCTION (42.101a 64-bit (release 31-08-2023)) * * *


COMMAND LINE: dc proffit

TIME OF DATA REDUCTION FINALISING: Wed Sep 20 14:38:00 2023
CRYSTAL INFORMATION  

   UB - MATRIX:
       0.040030   -0.010132   -0.005366   (  0.000000    0.000000    0.000000 )
      -0.009073    0.002803   -0.030919   (  0.000000    0.000000    0.000000 )
       0.023245    0.018553    0.001764   (  0.000000    0.000000    0.000000 )

      5.27974 (    0.00000 )    11.64835 (    0.00000 )     7.92365 (    0.00000 )
     90.03611 (    0.00000 )    94.12722 (    0.00000 )    90.01185 (    0.00000 )
  V =       486.04


CELL:     5.27974     11.64835      7.92365    90.03611     94.12722     90.01185 

MACHINE INFORMATION 
- GONIOMETER OXFORD DIFFRACTION KM4 XCALIBUR 
ALPHA (DEG)   90.00000 BETA (DEG)    0.00000
WAVELENGTH (ANG): A1    0.24840 A2    0.24840  B1    0.24840
POLARISATION FACTOR    0.00000
X-RAY BEAM ORIENTATION (DEG): X2    0.00000 X3    0.00000
BEAM PATH ABSORPTIONCOEFFICIENTS (MM-1): AIR    0.00000 BE    0.00000 BE THICKNESS (MM):    0.00000 
SOFTWARE ZEROCORRECTION (DEG): OMEGA    0.00000 THETA    0.00000 KAPPA    0.00000 PHI    0.00000
MACHINE OFFSETS (STEPS): OMEGA          0 THETA          0 KAPPA          0 PHI          0
CCD DETECTOR KM4CCD/SAPPHIRE 
CHIP: n/a n/a (1044x1044) n/a 
TAPER:  (,),
    ZOOM 1.000000 PIXELSIZE IN 1X1 BINNING (MM)  0.17200
   - GAIN 1.00 (double-correlated-divide-by-2 gain)SETUP PATH: NONE
GEOMETRIC CORRECTION FILE : NONE 
FLAT FIELD CORRECTION FILE: NONE 
DETECTOR ROTATION (DEG): X1    0.00000 X2    0.00000 X3    0.00000
DETECTOR DISTANCE (MM):  130.00000, DETECTOR ZERO (PIX, 1X1 BINNING): X  527.71035 Y  510.98928
DETECTOR BINNING (PIX): X:   1 Y:   1
Outlier rejection type: unknown - programming errorRejection parameter rrp file setting (X-ray): KKM   0.0000 Blessing   6.0000Machine error rrp file setting:   0.0000

RUN    TYPE OF SCAN  START(DEG)   END(DEG)    # FRAMES    EXP(SEC)   OMEGA(DEG)  THETA(DEG)  KAPPA(DEG)   PHI(DEG) 
Run 1 Omega scan: (0.000 - 180.000,1800 frames, 4.000 sec, 0.100 deg) at th=0.100, ka=0.000,ph=0.000 (rot geo dd=130.000)
  1       OMEGA         0.00000   180.00000        1800      4.00000    n/a         0.10000     0.00000     0.00000  
Run 2 Omega scan: (0.000 - 180.000,1800 frames, 4.000 sec, 0.100 deg) at th=0.100, ka=20.000,ph=0.000 (rot geo dd=130.000)
  2       OMEGA         0.00000   180.00000        1800      4.00000    n/a         0.10000    20.00000     0.00000  
Run 3 Omega scan: (0.000 - 180.000,1800 frames, 4.000 sec, 0.100 deg) at th=0.100, ka=40.000,ph=0.000 (rot geo dd=130.000)
  3       OMEGA         0.00000   180.00000        1800      4.00000    n/a         0.10000    40.00000     0.00000  
PROFFIT INFO: signal sum: min=-1174.0000 max=1052964.0000
PROFFIT INFO: signal sum lp corr: min=-1648.0255 max=1876638.3452
PROFFIT INFO: background sum: min=565.0000 max=7955.0000
PROFFIT INFO: background sum sig2: min=0.0000 max=2592.0000
PROFFIT INFO: num of signal pixels: min=12 max=1296
PROFFIT INFO: Inet: min=-494.4077 max=562991.5625
PROFFIT INFO: sig(Inet): min=0.3754 max=666.1290
PROFFIT INFO: Inet/sig(Inet): min=-2.50 max=1016.77
 
I/Sigma    <   0       1       2       3       4       8      16      32      64     128     max
N(Refl)    11388   56518   68296   74230   78370   87462   95126  102032  107632  111198  113844
Percent     10.0    49.6    60.0    65.2    68.8    76.8    83.6    89.6    94.5    97.7   100.0 
 
Overlap statistics (higher percentage means higher overlapping)
Percent    frequency    relative
  0- 10        56922    100.00 (completely separated)
 10- 20            0      0.00
 20- 30            0      0.00
 30- 40            0      0.00
 40- 50            0      0.00
 50- 60            0      0.00
 60- 70            0      0.00
 70- 80            0      0.00
 80- 90            0      0.00
 90-100            0      0.00 (completely overlapped)
Overall        56922    100.00%
Overall                   0.00% overlapped pixels
 
All reflections intensity statistics
 
                                             mean            mean          %
       intensity               #              F2           F2/sig(F2)  >3*F2/sig(F2)
------------------------------------------------------------------------------------
    562992-      5762          5692         22948.29         107.07     100.00
      5762-      2089          5692          3520.56          20.62     100.00
      2089-      1006          5692          1457.82           7.66      96.89
      1006-       536          5692           742.48           3.35      41.95
       536-       294          5692           398.66           1.62       7.15
       294-       167          5692           223.61           0.86       1.48
       167-        93          5692           127.03           0.46       0.39
        93-        44          5692            67.66           0.24       0.05
        44-         0          5692            22.42           0.12       0.07
         0-      -494          5694           -44.28          -0.14       0.00
------------------------------------------------------------------------------------
    562992-      -494         56922          2946.32          14.18      34.80
 
 
All reflections resolution statistics
 
                                             mean            mean          %
       resolution              #              F2           F2/sig(F2)  >3*F2/sig(F2)
------------------------------------------------------------------------------------
     11.65-      0.96          5692         18659.40          91.21       86.56
      0.96-      0.77          5692          4332.73          23.68       74.02
      0.77-      0.68          5692          2552.81          12.26       64.56
      0.68-      0.61          5692          1689.47           7.24       56.38
      0.61-      0.57          5692           855.72           3.28       33.33
      0.57-      0.53          5692           493.53           1.69       19.43
      0.53-      0.51          5692           333.08           1.04        8.78
      0.51-      0.48          5692           226.34           0.64        2.53
      0.48-      0.47          5692           182.56           0.48        1.72
      0.47-      0.45          5694           138.60           0.33        0.67
------------------------------------------------------------------------------------
     11.65-      0.45         56922          2946.32          14.18       34.80
 
SCALE3 ABSPACK - A Rigaku Oxford Diffraction program (1.0.11,gui:1.0.7)
(C) 2005-2023 Rigaku Oxford Diffraction
Output file (*.dat):C:\Users\sms\Desktop\20230716\taurine\200K\ESPERANTO\230716_tarurine51_200K_50keV_03_0_absscale.dat
Started at Wed Sep 20 14:38:01 2023
Sorting 56922 observations
1395 unique observations with >     7.00 F2/sig(F2)
56922 observations in 3 runs
Run #  start #  end #  total #
    1       3    1797    1795
    2       3    1797    3590
    3       3    1797    5385
Total number of frames 5385
Maximum number of 1000 frame scales suggested for reliable scaling
Glued frame scales: 6 frame = 1 scale
56922 observations in 3 runs
Run #  start #  end #  total #
    1       0     299     300
    2       0     299     600
    3       0     299     900
Total number of frames 900
Number of detector regions 16
Observations within the detector region: min=748 (region #12), max=6766 (region #7), average=3557.6
14012 observations >     7.00 F2/sig(F2)
14012 observations in 3 runs
Run #  start #  end #  total #
    1       0     299     300
    2       0     299     600
    3       0     299     900
Total number of frames 900
Observations within the detector region: min=1 (region #12), max=3023 (region #5), average=875.8
Removing 'redundancy=1' reflections
Average redundancy: 9.1 (Out of 14012 removed 75 = 13937, unique = 1526)
SCALE3 ABSPACK SYMMETRY INFORMATION
Using point Laue symmetry!
Flags: friedel mate:1; friedel mate on for non-centro:1
Laue group (Hermann Mauguin): 2/m (b)
 
13937 observations in 3 runs
Run #  start #  end #  total #
    1       0     299     300
    2       0     299     600
    3       0     299     900
Total number of frames 900
Observations within the detector region: min=1 (region #12), max=3021 (region #5), average=871.1
1526 unique data precomputed (should be 1526)
1526 unique data with 13937 observations

Determining an optimal absorption correction model
Removing 'redundancy=1' reflections
Average redundancy: 9.2 (Out of 9191 removed 0 = 9191, unique = 1000)
1000 unique data precomputed (should be 1000)
1000 unique data with 9191 observations
RMS deviation of equivalent data = 0.15617
Rint = 0.09819
29 observations identified as outliers and rejected
7341 observations used for refinement and 1821 observations used for validation
 Test data:	Rint=   0.08598,  wR=   0.11533
Trying model 1 (ne=2, no=0)...
 Results:   Rint=   0.09103,  wR=   0.11069,  Acormin=0.682,  Acormax=1.022, Acor_av=0.806
 Test data:	Rint=   0.09483,  wR=   0.12798
 F test:    Probability=0.000, F=     0.820
Trying model 2 (ne=2, no=1)...
 Results:   Rint=   0.08967,  wR=   0.10851,  Acormin=0.653,  Acormax=0.959, Acor_av=0.800
 Test data:	Rint=   0.09444,  wR=   0.12701
 F test:    Probability=0.000, F=     0.825
Trying model 3 (ne=4, no=0)...
 Results:   Rint=   0.07468,  wR=   0.09711,  Acormin=0.435,  Acormax=0.746, Acor_av=0.529
 Test data:	Rint=   0.08114,  wR=   0.11489
 F test:    Probability=0.984, F=     1.113
Trying model 4 (ne=4, no=1)...
 Results:   Rint=   0.07350,  wR=   0.09560,  Acormin=0.424,  Acormax=0.727, Acor_av=0.534
 Test data:	Rint=   0.07939,  wR=   0.11383
 F test:    Probability=0.999, F=     1.160
Trying model 5 (ne=4, no=3)...
 Results:   Rint=   0.07320,  wR=   0.09534,  Acormin=0.417,  Acormax=0.789, Acor_av=0.535
 Test data:	Rint=   0.07935,  wR=   0.11326
 F test:    Probability=0.998, F=     1.157
Trying model 6 (ne=6, no=0)...
 Results:   Rint=   0.07304,  wR=   0.09443,  Acormin=0.442,  Acormax=0.852, Acor_av=0.530
 Test data:	Rint=   0.08068,  wR=   0.11296
 F test:    Probability=0.987, F=     1.117
Trying model 7 (ne=6, no=1)...
 Results:   Rint=   0.07172,  wR=   0.09312,  Acormin=0.432,  Acormax=0.893, Acor_av=0.538
 Test data:	Rint=   0.07883,  wR=   0.11208
 F test:    Probability=0.999, F=     1.168
Trying model 8 (ne=6, no=3)...
 Results:   Rint=   0.06994,  wR=   0.09195,  Acormin=0.425,  Acormax=0.852, Acor_av=0.543
 Test data:	Rint=   0.07770,  wR=   0.11201
 F test:    Probability=1.000, F=     1.197
Trying model 9 (ne=6, no=5)...
 Results:   Rint=   0.07066,  wR=   0.09139,  Acormin=0.360,  Acormax=0.947, Acor_av=0.547
 Test data:	Rint=   0.07979,  wR=   0.11218
 F test:    Probability=0.991, F=     1.127
Trying model 10 (ne=8, no=0)...
 Results:   Rint=   0.07323,  wR=   0.09236,  Acormin=0.381,  Acormax=0.909, Acor_av=0.542
 Test data:	Rint=   0.08224,  wR=   0.11506
 F test:    Probability=0.890, F=     1.063
Trying model 11 (ne=8, no=1)...
 Results:   Rint=   0.07170,  wR=   0.09109,  Acormin=0.394,  Acormax=0.878, Acor_av=0.549
 Test data:	Rint=   0.08093,  wR=   0.11471
 F test:    Probability=0.967, F=     1.096
Trying model 12 (ne=8, no=3)...
 Results:   Rint=   0.07031,  wR=   0.08984,  Acormin=0.421,  Acormax=1.040, Acor_av=0.557
 Test data:	Rint=   0.07976,  wR=   0.11384
 F test:    Probability=0.990, F=     1.123
Trying model 13 (ne=8, no=5)...
 Results:   Rint=   0.07041,  wR=   0.08932,  Acormin=0.424,  Acormax=1.033, Acor_av=0.560
 Test data:	Rint=   0.08011,  wR=   0.11276
 F test:    Probability=0.000, F=     0.984
Trying model 14 (ne=8, no=7)...
 Results:   Rint=   0.07002,  wR=   0.08850,  Acormin=0.179,  Acormax=1.174, Acor_av=0.564
 Test data:	Rint=   0.08057,  wR=   0.11319
 F test:    Probability=0.000, F=     0.964

Final absorption model (ne=8, no=3):
   Rint=   0.07976, Acormin=0.421, Acormax=1.040, Acor_av=0.557

Combined refinement in use
Rint:    0.10752
There are 900 active scales (one needs to be fixed)
Refinement control: frame scale #784 fixed
Refinement control: frame scale esd restraint = 0.20000
There are 25 active detector scales (one needs to be fixed)
Refinement control: detector scale #13 fixed
Refinement control: detector scale esd restraint = 0.00169
Absorption correction model - max even order: 8, max odd order: 3 (54 parameters)
Refinement control: 977 pars with 477753 matrix size
Enough LS memory for 12 threads!
Cycle 1
wR=   0.17242
Using Levenberg-Marquardt:    0.00010
New wR=   0.12488
There are no clusters with unrefined scales! Interpolation skipped!
Rint for refined data:    0.09988 with corrections    0.07744
Rint for all data:        0.10752 with corrections    0.08720
2 observations identified as outliers and rejected
Cycle 2
wR=   0.10675
Using Levenberg-Marquardt:    0.00001
Matrix singular! Adjusting LS parameters...
Using Levenberg-Marquardt:    0.00010
Matrix singular! Adjusting LS parameters...
Using Levenberg-Marquardt:    0.00100
Matrix singular! Adjusting LS parameters...
Using Levenberg-Marquardt:    0.01000
New wR=   0.10682
There are no clusters with unrefined scales! Interpolation skipped!
Rint for refined data:    0.09912 with corrections    0.07692
Rint for all data:        0.10752 with corrections    0.08759
Final wR=   0.10682
Final frame scales: Min=  0.7770 Max=  1.4086
Final detector scales: Min=  0.9798 Max=  1.0337
Final absorption correction factors: Amin=  0.3218 Amax=  1.6005
SCALE3 ABSPACK INFO: To visualize the detector xy correction use 'GEO SHOWFLOOD scalefactor'!
PROFFIT INFO: Inet (after scale3 abspack): min=-515.7697 max=505235.9375
PROFFIT INFO: sig(Inet) (after scale3 abspack): min=0.3924 max=863.2787

******************************************************************************
*                 E R R O R   M O D E L   C A L C U L A T I O N              *
******************************************************************************

Input file: C:\Users\sms\Desktop\20230716\taurine\200K\ESPERANTO\230716_tarurine51_200K_50keV_03_0.tmp
Laue: 2, Friedel: 1
Min/max for: run:1/3 frame:4/1798
56922 reflections read from tmp file
3468 reflections are rejected (3437 as outliers, 31 as groups of 1 refl)

Redundancy:             1      2      3      4      5      6      7      8      9     10+
Number of groups:       0     88     98    129    178    402    242    468    642   3420

Initial Chi^2=   0.52681
Cycle 1, Chi^2=   0.97303
Current error model SIG(F2)^2 =   0.46*(I_RAW + I_BACK)+(0.08305*<F2>)^2
Cycle 2, Chi^2=   0.99700
Current error model SIG(F2)^2 =   0.42*(I_RAW + I_BACK)+(0.08693*<F2>)^2
Cycle 3, Chi^2=   0.99901
Current error model SIG(F2)^2 =   0.41*(I_RAW + I_BACK)+(0.08928*<F2>)^2
Cycle 4, Chi^2=   0.99961
Current error model SIG(F2)^2 =   0.40*(I_RAW + I_BACK)+(0.09041*<F2>)^2
Cycle 5, Chi^2=   0.99983
Current error model SIG(F2)^2 =   0.40*(I_RAW + I_BACK)+(0.09094*<F2>)^2
Cycle 6, Chi^2=   0.99993
Current error model SIG(F2)^2 =   0.40*(I_RAW + I_BACK)+(0.09118*<F2>)^2
Final Chi^2=   0.99993
Final error model SIG(F2)^2 =   0.40*(I_RAW + I_BACK)+(0.09118*<F2>)^2
*************************************************
All reflections intensity statistics
 
                                             mean            mean          %
       intensity               #              F2           F2/sig(F2)  >3*F2/sig(F2)
------------------------------------------------------------------------------------
    505236-      5697          5692         22637.99          11.86     100.00
      5697-      2058          5692          3490.34          11.02      99.98
      2057-       990          5692          1442.22           9.92      99.93
       990-       532          5692           734.89           7.73      99.91
       532-       291          5692           396.52           5.22      98.07
       291-       166          5692           222.31           3.21      46.93
       166-        93          5692           126.44           1.87       7.54
        93-        43          5692            67.16           1.03       1.14
        43-         0          5692            22.19           0.37       0.09
         0-      -516          5694           -44.18          -0.61       0.00
------------------------------------------------------------------------------------
    505236-      -516         56922          2909.48           5.16      55.36
 
 
All reflections resolution statistics
 
                                             mean            mean          %
       resolution              #              F2           F2/sig(F2)  >3*F2/sig(F2)
------------------------------------------------------------------------------------
     11.65-      0.96          5692         18466.54          10.32       90.30
      0.96-      0.77          5692          4257.76           8.67       86.24
      0.77-      0.68          5692          2501.93           7.78       81.06
      0.68-      0.61          5692          1663.72           6.99       75.14
      0.61-      0.57          5692           842.82           5.22       60.61
      0.57-      0.53          5692           489.32           3.89       48.54
      0.53-      0.51          5692           329.51           3.16       42.29
      0.51-      0.48          5692           223.88           2.33       31.27
      0.48-      0.47          5692           181.84           1.83       22.49
      0.47-      0.45          5694           138.49           1.42       15.63
------------------------------------------------------------------------------------
     11.65-      0.45         56922          2909.48           5.16       55.36
 
 
All reflections cumulative resolution statistics
 
                                             mean            mean          %
       resolution              #              F2           F2/sig(F2)  >3*F2/sig(F2)
------------------------------------------------------------------------------------
     11.65-      0.96          5692         18466.54          10.32       90.30
     11.65-      0.77         11384         11362.15           9.50       88.27
     11.65-      0.68         17076          8408.74           8.92       85.87
     11.65-      0.61         22768          6722.49           8.44       83.19
     11.65-      0.57         28460          5546.55           7.80       78.67
     11.65-      0.53         34152          4703.68           7.15       73.65
     11.65-      0.51         39844          4078.80           6.58       69.17
     11.65-      0.48         45536          3596.93           6.05       64.43
     11.65-      0.47         51228          3217.48           5.58       59.77
     11.65-      0.45         56922          2909.48           5.16       55.36
------------------------------------------------------------------------------------
     11.65-      0.45         56922          2909.48           5.16       55.36
 
Scale applied to data: s=1.000000 (maximum obs:505235.938,used system gain:1.0)!

Without outlier rejection...
Rint      0.088; Rsigma      0.104:  data 56922  -> merged 5727
With outlier rejection (X-ray)...
Rint      0.082; Rsigma      0.104:  data 56568  -> merged 5727
With outlier rejection (X-ray)...
Rejected total: 354, method kkm 352, method Blessing 2

Completeness
direct cell (a, b, c) = (5.279, 11.651, 7.923), (alpha, beta, gamma) = (90.000, 94.112, 90.000)
wavelength: 0.248400
dmin, dmax value (Ang): 0.451012, 11.651287

		******************************************************************
		* GRAL PLUGIN          	 started at Wed Sep 20 14:37:58 2023     *
		*          version 2.4. 1                                        *
		******************************************************************


		42.101a 64-bit (release 31-08-2023),compiled Aug 31 2023,21:40:33


Original cell in Angstroms and degrees: 

   5.279708  11.649932   7.923143  90.0406  94.1233  90.0078 

   56565 Reflections read from file 230716_tarurine51_200K_50keV_03_0.hkl

   49657 Reflections used for space-group determination (up to diffraction limit of 0.47A); mean (I/sigma) =    5.78


Lattice exceptions:  P      A      B      C      I      F     Obv    Rev    All
          


N (total) =           0  24847  24737  24872  24901  37228  33179  33083  49657


N (int>3sigma) =      0  15207  15060  15201  15080  22734  20101  20291  30315


Mean intensity =    0.0   29.4   33.0   33.3   31.2   31.9   32.6   33.5   32.7


Mean int/sigma =    0.0    5.9    5.7    5.8    5.7    5.8    5.7    5.8    5.8

Lattice type: P chosen          Volume:       486.08

-------------------------------------------------------------------------------

DETERMINATION OF REDUCED (NIGGLI) CELL

Transformation from original cell (HKLF-matrix):
   -1.0000  0.0000  0.0000    0.0000  0.0000 -1.0000    0.0000 -1.0000  0.0000

Unitcell:       5.280    7.923   11.650   90.04   90.01   94.12 

Niggli form:     a.a =    27.875      b.b =    62.776      c.c =   135.721
                 b.c =    -0.065      a.c =    -0.008      a.b =    -3.008 

-------------------------------------------------------------------------------

SEARCH FOR HIGHER METRIC SYMMETRY

------------------------------------------------------------------------------
Option: [34]  err=   0.066    MONOCLINIC P-lattice R(int) = 0.080 [ 44598] Vol =    486.1
Cell:    5.280  11.650   7.923   90.04   94.12   90.01    Volume:       486.08
Matrix: 1.0000  0.0000  0.0000  0.0000  1.0000  0.0000  0.0000  0.0000  1.0000
------------------------------------------------------------------------------
Option: [44]  err=   0.000     TRICLINIC P-lattice R(int) = 0.076 [ 39897] Vol =    486.1
Cell:    5.280   7.923  11.650   90.04   90.01   94.12    Volume:       486.08
Matrix:-1.0000  0.0000  0.0000  0.0000  0.0000 -1.0000  0.0000 -1.0000  0.0000

Option [34] selected

-------------------------------------------------------------------------------

SPACE GROUP DETERMINATION


Lattice exceptions:  P      A      B      C      I      F     Obv    Rev    All
          


N (total) =           0  24847  24737  24872  24901  37228  33179  33083  49657


N (int>3sigma) =      0  15207  15060  15201  15080  22734  20101  20291  30315


Mean intensity =    0.0   29.4   33.0   33.3   31.2   31.9   32.6   33.5   32.7


Mean int/sigma =    0.0    5.9    5.7    5.8    5.7    5.8    5.7    5.8    5.8


Crystal system MONOCLINIC and Lattice type P selected

Mean |E*E-1| = 0.926 [expected .968 centrosym and .736 non-centrosym]

 Systematic absence exceptions:
        21--   b--   c--   n--  -21-   -a-   -c-   -n-  --21   --a   --b   --n


 N        27  1688  1665  1695    61   750   756   756    32  1073  1081  1092
 N I>3s   21  1117  1155  1088     0   276     0   276     0   752   737   735
 <I>   152.5  83.4  80.7  50.7   0.0  55.7   0.0  55.3   0.0  61.2  61.0  59.2
 <I/s>   8.6   6.3   6.6   6.3   0.1   3.5   0.0   3.5   0.1   7.0   6.8   6.7


  Space Group           No.   C/A   En.   O.A.  Pie.  Pyr.   CCDC    ICSD    R(int)   N(eq)

       P2(1)/c (be=94)    14     C     N     N     N     N    82146    4760    0.080    43938        5.280 11.650 7.923  90.04 94.12 90.01
      P2(1)/n (be=127)    14     C     N     N     N     N    82146    4760    0.081    43940        9.832 11.650 5.280  90.01 126.51 90.03
      P2(1)/a (be=148)    14     C     N     N     N     N    82146    4760    0.081    43947        7.923 11.650 9.832  90.03 147.62 89.96

 P2(1)/c		 2/m		 Monoclinic

  (1)  x, y, z                            (2) -x, y+1/2,-z+1/2 
  (3) -x,-y,-z                            (4)  x,-y+1/2, z+1/2 
   
Chemical formula: C2 H7 N O3 S; Z=4.0 (Not implemented wavelength type, re-run Gral gui)
   
EXPORTING .INS FILE

TITL 230716_tarurine51_200K_50keV_03_0 in P2(1)/c 
REM P2(1)/c (#14 in standard setting)
CELL 0.24840   5.279708  11.649932   7.923143  90.0406  94.1233  90.0078
ZERR    4.00   0.000215   0.000632   0.000328   0.0039   0.0033   0.0039
LATT  1
SYMM -x, y+1/2,-z+1/2 
SFAC C H N O S
UNIT 8.00 28.00 4.00 12.00 4.00
TREF
HKLF 4
END

Due to the lattice reduction and/or space group transformation(s) a new hkl and p4p file will be output!
The orignal files are backed up as *.p4pgral and *.hklgral!
Back-up copy of original file: C:\Users\sms\Desktop\20230716\taurine\200K\ESPERANTO\230716_tarurine51_200K_50keV_03_0.p4pgral!
Back-up copy of original file: C:\Users\sms\Desktop\20230716\taurine\200K\ESPERANTO\230716_tarurine51_200K_50keV_03_0.hklgral!

 
Note: The Rint, Rsigma and RsigmaB values are computed for redundant data only!
	Mean F2 and F2/sig(F2) are given for all measured values!
Note: The RsigmaA values are computed for all measured values!

Help: For more information about computations of rint and rsigma please look into Crysalis help: 
 file:__#HELP_DTheoryAlgorithm_DataReductionOutput.html
 

Statistics vs intensity - point group symmetry: P2/m (b-unique)
                       #        #        #      average    mean      mean        
          intensity measured   kept    unique  redundancy   F2     F2/sig(F2)   Rint   Rsigma
---------------------------------------------------------------------------------------------
    478683-     5846     5609     5564      572    9.7     22935.40    11.76    0.072    0.085
      5797-     2097     5738     5688      572    9.9      3554.11    10.97    0.079    0.096
      2096-      993     5712     5647      572    9.9      1453.99     9.92    0.091    0.111
       992-      540     5655     5590      572    9.8       741.46     7.78    0.111    0.137
       540-      290     5806     5773      572   10.1       396.36     5.28    0.153    0.187
       290-      158     5755     5726      572   10.0       216.87     3.14    0.232    0.284
       157-       81     5806     5789      572   10.1       117.30     1.75    0.383    0.479
        81-       36     5799     5790      572   10.1        55.79     0.81    0.650    0.941
        36-       10     5635     5626      572    9.8        22.94     0.34    0.898    2.209
        10-     -121     5407     5375      579    9.3        -3.73    -0.04    0.975    4.802
-------------------------------------------------------------------------------------------
    478683-     -121    56922    56568     5727    9.9      2913.75     5.17    0.082    0.098
 

Statistics vs resolution - point group symmetry: P2/m (b-unique)
resolu-      #        #        #               average    mean      mean          
tion(A)   measured   kept    unique           redundancy   F2     F2/sig(F2)   Rint   Rsigma   RsigmaA
------------------------------------------------------------------------------------------------------
 inf-0.98     5197     5151      572             9.0     19794.18    10.44    0.073    0.086     0.090
0.98-0.78     5990     5952      572            10.4      4318.83     8.72    0.074    0.091     0.093
0.78-0.68     6144     6097      572            10.7      2593.97     7.91    0.079    0.097     0.097
0.68-0.61     5405     5350      572             9.4      1657.16     6.97    0.084    0.104     0.106
0.61-0.57     5004     4957      572             8.7       882.94     5.34    0.110    0.133     0.132
0.57-0.54     5642     5612      572             9.8       501.50     3.99    0.142    0.178     0.185
0.54-0.51     5769     5741      572            10.0       353.24     3.31    0.176    0.220     0.244
0.51-0.49     5862     5846      572            10.2       227.69     2.35    0.234    0.299     0.358
0.49-0.47     5933     5910      572            10.3       189.27     1.90    0.271    0.347     0.436
0.47-0.45     5976     5952      579            10.3       135.99     1.41    0.346    0.459     0.601
------------------------------------------------------------------------------------------------------
 inf-0.45    56922    56568     5727             9.9      2913.75     5.17    0.082    0.098     0.104
 inf-0.80    10222    10148     1052             9.6     12308.31     9.61    0.073    0.087     0.090
 

Statistics vs resolution (taking redundancy into account) - point group symmetry: P2/m (b-unique)
resolu-      #        #        #       %       average    mean      mean          
tion(A)    kept     theory   unique complete  redundancy   F2     F2/sig(F2)   Rint  RsigmaB
--------------------------------------------------------------------------------------------
 inf-0.98     5151      572      572  100.0      9.0     19794.18    32.25    0.073    0.032
0.98-0.78     5952      572      572  100.0     10.4      4318.83    28.54    0.074    0.029
0.78-0.68     6097      572      572  100.0     10.7      2593.97    26.09    0.079    0.030
0.68-0.61     5350      572      572  100.0      9.4      1657.16    21.84    0.084    0.036
0.61-0.57     4957      572      572  100.0      8.7       882.94    16.04    0.110    0.047
0.57-0.54     5612      573      572   99.8      9.8       501.50    12.62    0.142    0.062
0.54-0.51     5741      572      572  100.0     10.0       353.24    10.45    0.176    0.080
0.51-0.49     5846      572      572  100.0     10.2       227.69     7.43    0.234    0.118
0.49-0.47     5910      572      572  100.0     10.3       189.27     6.00    0.271    0.143
0.47-0.45     5952      579      579  100.0     10.3       135.99     4.41    0.346    0.205
--------------------------------------------------------------------------------------------
 inf-0.45    56568     5728     5727  100.0      9.9      2913.75    16.39    0.082    0.035
 inf-0.80    10148     1052     1052  100.0      9.6     12308.31    30.51    0.073    0.031
Data reduction ended at Wed Sep 20 14:38:07 2023
 * * * CRYSALIS DATA REDUCTION FINALIZING (42.101a 64-bit (release 31-08-2023)) * * *
INPUT: C:\Users\sms\Desktop\20230716\taurine\200K\ESPERANTO\230716_tarurine51_200K_50keV_03_0.rrpprof
OUTPUT: C:\Users\sms\Desktop\20230716\taurine\200K\ESPERANTO\230716_tarurine51_200K_50keV_03_0
Laue class: 2/m (b-unique) - Friedel mate is equivalent
Lattice type: P-lattice (extinction condition applied)
Machine error default setting:   0.0000
Rejection parameter default setting (X-ray): KKM   0.5000 Blessing   6.0000
Scan speed scaling applied!
Automatic use of scale3 abspack active!
SCALE3 ABSPACK PARS: Laue:2; Friedel:1;
cycles:5; Levenberg-Marq.:0.00000; Sig-cutoff:7.00000
scale restraint esd:0.20000; detector xy correction restraint esd:0.20000; frames in group:50
Detector xy correction grid 4x4, image size 1044x1044
Is frame scaling 1; Is detector xy correction 0;
Spherical harmonics order: even:0; odd:0
 * * * CRYSALIS DATA REDUCTION (42.101a 64-bit (release 31-08-2023)) * * *


COMMAND LINE: dc rrp tab

TIME OF DATA REDUCTION FINALISING: Wed Sep 20 17:26:36 2023
CRYSTAL INFORMATION  

   UB - MATRIX:
       0.040030   -0.010132   -0.005366   (  0.000000    0.000000    0.000000 )
      -0.009073    0.002803   -0.030919   (  0.000000    0.000000    0.000000 )
       0.023245    0.018553    0.001764   (  0.000000    0.000000    0.000000 )

      5.27974 (    0.00000 )    11.64835 (    0.00000 )     7.92365 (    0.00000 )
     90.03611 (    0.00000 )    94.12722 (    0.00000 )    90.01185 (    0.00000 )
  V =       486.04


CELL:     5.27974     11.64835      7.92365    90.03611     94.12722     90.01185 

MACHINE INFORMATION 
- GONIOMETER OXFORD DIFFRACTION KM4 XCALIBUR 
ALPHA (DEG)   90.00000 BETA (DEG)    0.00000
WAVELENGTH (ANG): A1    0.24840 A2    0.24840  B1    0.24840
POLARISATION FACTOR    0.00000
X-RAY BEAM ORIENTATION (DEG): X2    0.00000 X3    0.00000
BEAM PATH ABSORPTIONCOEFFICIENTS (MM-1): AIR    0.00000 BE    0.00000 BE THICKNESS (MM):    0.00000 
SOFTWARE ZEROCORRECTION (DEG): OMEGA    0.00000 THETA    0.00000 KAPPA    0.00000 PHI    0.00000
MACHINE OFFSETS (STEPS): OMEGA          0 THETA          0 KAPPA          0 PHI          0
CCD DETECTOR KM4CCD/SAPPHIRE 
CHIP: n/a n/a (1044x1044) n/a 
TAPER:  (,),
    ZOOM 1.000000 PIXELSIZE IN 1X1 BINNING (MM)  0.17200
   - GAIN 1.00 (double-correlated-divide-by-2 gain)SETUP PATH: NONE
GEOMETRIC CORRECTION FILE : NONE 
FLAT FIELD CORRECTION FILE: NONE 
DETECTOR ROTATION (DEG): X1    0.00000 X2    0.00000 X3    0.00000
DETECTOR DISTANCE (MM):  130.00000, DETECTOR ZERO (PIX, 1X1 BINNING): X  527.71035 Y  510.98928
DETECTOR BINNING (PIX): X:   1 Y:   1
Outlier rejection type: X-rayRejection parameter rrp file setting (X-ray): KKM   0.0000 Blessing   6.0000Machine error rrp file setting:   0.0000

RUN    TYPE OF SCAN  START(DEG)   END(DEG)    # FRAMES    EXP(SEC)   OMEGA(DEG)  THETA(DEG)  KAPPA(DEG)   PHI(DEG) 
Run 1 Omega scan: (0.000 - 180.000,1800 frames, 4.000 sec, 0.100 deg) at th=0.100, ka=0.000,ph=0.000 (rot geo dd=130.000)
  1       OMEGA         0.00000   180.00000        1800      4.00000    n/a         0.10000     0.00000     0.00000  
Run 2 Omega scan: (0.000 - 180.000,1800 frames, 4.000 sec, 0.100 deg) at th=0.100, ka=20.000,ph=0.000 (rot geo dd=130.000)
  2       OMEGA         0.00000   180.00000        1800      4.00000    n/a         0.10000    20.00000     0.00000  
Run 3 Omega scan: (0.000 - 180.000,1800 frames, 4.000 sec, 0.100 deg) at th=0.100, ka=40.000,ph=0.000 (rot geo dd=130.000)
  3       OMEGA         0.00000   180.00000        1800      4.00000    n/a         0.10000    40.00000     0.00000  
PROFFIT INFO: signal sum: min=-1174.0000 max=1052964.0000
PROFFIT INFO: signal sum lp corr: min=-1648.0255 max=1876638.3452
PROFFIT INFO: background sum: min=565.0000 max=7955.0000
PROFFIT INFO: background sum sig2: min=0.0000 max=2592.0000
PROFFIT INFO: num of signal pixels: min=12 max=1296
PROFFIT INFO: Inet: min=-494.4077 max=562991.5625
PROFFIT INFO: sig(Inet): min=0.3754 max=666.1290
PROFFIT INFO: Inet/sig(Inet): min=-2.50 max=1016.77
 
I/Sigma    <   0       1       2       3       4       8      16      32      64     128     max
N(Refl)     5694   28259   34148   37115   39185   43731   47563   51016   53816   55599   56922
Percent     10.0    49.6    60.0    65.2    68.8    76.8    83.6    89.6    94.5    97.7   100.0 
 
Overlap statistics (higher percentage means higher overlapping)
Percent    frequency    relative
  0- 10        56922    100.00 (completely separated)
 10- 20            0      0.00
 20- 30            0      0.00
 30- 40            0      0.00
 40- 50            0      0.00
 50- 60            0      0.00
 60- 70            0      0.00
 70- 80            0      0.00
 80- 90            0      0.00
 90-100            0      0.00 (completely overlapped)
Overall        56922    100.00%
Overall                   0.00% overlapped pixels
 
All reflections intensity statistics
 
                                             mean            mean          %
       intensity               #              F2           F2/sig(F2)  >3*F2/sig(F2)
------------------------------------------------------------------------------------
    562992-      5762          5692         22948.29         107.07     100.00
      5762-      2089          5692          3520.56          20.62     100.00
      2089-      1006          5692          1457.82           7.66      96.89
      1006-       536          5692           742.48           3.35      41.95
       536-       294          5692           398.66           1.62       7.15
       294-       167          5692           223.61           0.86       1.48
       167-        93          5692           127.03           0.46       0.39
        93-        44          5692            67.66           0.24       0.05
        44-         0          5692            22.42           0.12       0.07
         0-      -494          5694           -44.28          -0.14       0.00
------------------------------------------------------------------------------------
    562992-      -494         56922          2946.32          14.18      34.80
 
 
All reflections resolution statistics
 
                                             mean            mean          %
       resolution              #              F2           F2/sig(F2)  >3*F2/sig(F2)
------------------------------------------------------------------------------------
     11.65-      0.96          5692         18659.40          91.21       86.56
      0.96-      0.77          5692          4332.73          23.68       74.02
      0.77-      0.68          5692          2552.81          12.26       64.56
      0.68-      0.61          5692          1689.47           7.24       56.38
      0.61-      0.57          5692           855.72           3.28       33.33
      0.57-      0.53          5692           493.53           1.69       19.43
      0.53-      0.51          5692           333.08           1.04        8.78
      0.51-      0.48          5692           226.34           0.64        2.53
      0.48-      0.47          5692           182.56           0.48        1.72
      0.47-      0.45          5694           138.60           0.33        0.67
------------------------------------------------------------------------------------
     11.65-      0.45         56922          2946.32          14.18       34.80
 
SCALE3 ABSPACK - A Rigaku Oxford Diffraction program (1.0.11,gui:1.0.7)
(C) 2005-2023 Rigaku Oxford Diffraction
Output file (*.dat):C:\Users\sms\Desktop\20230716\taurine\200K\ESPERANTO\230716_tarurine51_200K_50keV_03_0_absscale.dat
Started at Wed Sep 20 17:26:37 2023
Sorting 56922 observations
56922 observations in 3 runs
Run #  start #  end #  total #
    1       3    1797    1795
    2       3    1797    3590
    3       3    1797    5385
Total number of frames 5385
Glued frame scales: 50 frame = 1 scale
56922 observations in 3 runs
Run #  start #  end #  total #
    1       0      35      36
    2       0      35      72
    3       0      35     108
Total number of frames 108
14012 observations >     7.00 F2/sig(F2)
14012 observations in 3 runs
Run #  start #  end #  total #
    1       0      35      36
    2       0      35      72
    3       0      35     108
Total number of frames 108
Removing 'redundancy=1' reflections
Average redundancy: 9.1 (Out of 14012 removed 75 = 13937, unique = 1526)
SCALE3 ABSPACK SYMMETRY INFORMATION
Using point Laue symmetry!
Flags: friedel mate:1; friedel mate on for non-centro:1
Laue group (Hermann Mauguin): 2/m (b)
 
13937 observations in 3 runs
Run #  start #  end #  total #
    1       0      35      36
    2       0      35      72
    3       0      35     108
Total number of frames 108
1526 unique data precomputed (should be 1526)
1526 unique data with 13937 observations
Combined refinement in use
Rint:    0.10752
There are 108 active scales (one needs to be fixed)
Refinement control: frame scale #24 fixed
Refinement control: frame scale esd restraint = 0.20000
Refinement control: 107 pars with 5778 matrix size
Enough LS memory for 12 threads!
Cycle 1
wR=   0.17242
Using Levenberg-Marquardt:    0.00010
New wR=   0.14871
There are no clusters with unrefined scales! Interpolation skipped!
Rint for refined data:    0.09988 with corrections    0.08290
Rint for all data:        0.10752 with corrections    0.09128
2 observations identified as outliers and rejected
Cycle 2
wR=   0.13383
Using Levenberg-Marquardt:    0.00001
New wR=   0.13471
Using Levenberg-Marquardt:    0.00010
New wR=   0.13471
Using Levenberg-Marquardt:    0.00100
New wR=   0.13471
Using Levenberg-Marquardt:    0.01000
New wR=   0.13469
Using Levenberg-Marquardt:    0.10000
New wR=   0.13457
Using Levenberg-Marquardt:    1.00000
New wR=   0.13415
Using Levenberg-Marquardt:   10.00000
New wR=   0.13388
There are no clusters with unrefined scales! Interpolation skipped!
Rint for refined data:    0.09912 with corrections    0.08208
Rint for all data:        0.10752 with corrections    0.09126
Final wR=   0.13388
Final frame scales: Min=  0.7352 Max=  1.1604
PROFFIT INFO: Inet (after scale3 abspack): min=-479.0574 max=501969.3750
PROFFIT INFO: sig(Inet) (after scale3 abspack): min=0.3848 max=629.4249

******************************************************************************
*                 E R R O R   M O D E L   C A L C U L A T I O N              *
******************************************************************************

Input file: C:\Users\sms\Desktop\20230716\taurine\200K\ESPERANTO\230716_tarurine51_200K_50keV_03_0.tmp
Laue: 2, Friedel: 1
Min/max for: run:1/3 frame:4/1798
56922 reflections read from tmp file
3326 reflections are rejected (3294 as outliers, 32 as groups of 1 refl)

Redundancy:             1      2      3      4      5      6      7      8      9     10+
Number of groups:       0     93    101    113    193    386    222    471    652   3439

Initial Chi^2=   0.44502
Cycle 1, Chi^2=   0.97999
Current error model SIG(F2)^2 =   0.40*(I_RAW + I_BACK)+(0.07390*<F2>)^2
Cycle 2, Chi^2=   0.99866
Current error model SIG(F2)^2 =   0.38*(I_RAW + I_BACK)+(0.07560*<F2>)^2
Cycle 3, Chi^2=   0.99965
Current error model SIG(F2)^2 =   0.38*(I_RAW + I_BACK)+(0.07653*<F2>)^2
Cycle 4, Chi^2=   0.99988
Current error model SIG(F2)^2 =   0.37*(I_RAW + I_BACK)+(0.07690*<F2>)^2
Cycle 5, Chi^2=   0.99996
Current error model SIG(F2)^2 =   0.37*(I_RAW + I_BACK)+(0.07705*<F2>)^2
Final Chi^2=   0.99996
Final error model SIG(F2)^2 =   0.37*(I_RAW + I_BACK)+(0.07705*<F2>)^2
*************************************************
All reflections intensity statistics
 
                                             mean            mean          %
       intensity               #              F2           F2/sig(F2)  >3*F2/sig(F2)
------------------------------------------------------------------------------------
    501969-      5720          5692         22623.89          13.95     100.00
      5720-      2072          5692          3496.13          12.89      99.98
      2071-       990          5692          1444.61          11.31      99.95
       990-       534          5692           733.99           8.51      99.93
       534-       292          5692           396.04           5.58      98.91
       292-       166          5692           223.26           3.34      50.91
       166-        93          5692           126.94           1.94       8.52
        93-        44          5692            67.62           1.06       1.28
        44-         0          5692            22.38           0.39       0.16
         0-      -479          5694           -44.52          -0.63       0.00
------------------------------------------------------------------------------------
    501969-      -479         56922          2908.93           5.83      55.96
 
 
All reflections resolution statistics
 
                                             mean            mean          %
       resolution              #              F2           F2/sig(F2)  >3*F2/sig(F2)
------------------------------------------------------------------------------------
     11.65-      0.96          5692         18441.12          12.05       90.48
      0.96-      0.77          5692          4276.51          10.06       86.47
      0.77-      0.68          5692          2513.49           8.94       81.39
      0.68-      0.61          5692          1667.94           7.94       75.63
      0.61-      0.57          5692           841.59           5.80       61.33
      0.57-      0.53          5692           485.49           4.26       49.46
      0.53-      0.51          5692           327.16           3.40       43.13
      0.51-      0.48          5692           222.08           2.47       32.19
      0.48-      0.47          5692           179.12           1.94       23.17
      0.47-      0.45          5694           135.80           1.49       16.39
------------------------------------------------------------------------------------
     11.65-      0.45         56922          2908.93           5.83       55.96
 
 
All reflections cumulative resolution statistics
 
                                             mean            mean          %
       resolution              #              F2           F2/sig(F2)  >3*F2/sig(F2)
------------------------------------------------------------------------------------
     11.65-      0.96          5692         18441.12          12.05       90.48
     11.65-      0.77         11384         11358.82          11.06       88.48
     11.65-      0.68         17076          8410.37          10.35       86.12
     11.65-      0.61         22768          6724.77           9.75       83.49
     11.65-      0.57         28460          5548.13           8.96       79.06
     11.65-      0.53         34152          4704.36           8.18       74.13
     11.65-      0.51         39844          4079.04           7.49       69.70
     11.65-      0.48         45536          3596.92           6.87       65.01
     11.65-      0.47         51228          3217.17           6.32       60.36
     11.65-      0.45         56922          2908.93           5.83       55.96
------------------------------------------------------------------------------------
     11.65-      0.45         56922          2908.93           5.83       55.96
 
Scale applied to data: s=1.000000 (maximum obs:501969.375,used system gain:1.0)!

Without outlier rejection...
Rint      0.091; Rsigma      0.090:  data 56922  -> merged 5727
With outlier rejection (X-ray)...
Rint      0.085; Rsigma      0.090:  data 56587  -> merged 5727
With outlier rejection (X-ray)...
Rejected total: 335, method kkm 333, method Blessing 2

Completeness
direct cell (a, b, c) = (5.279, 11.651, 7.923), (alpha, beta, gamma) = (90.000, 94.112, 90.000)
wavelength: 0.248400
dmin, dmax value (Ang): 0.451012, 11.651287

		******************************************************************
		* GRAL PLUGIN          	 started at Wed Sep 20 17:26:40 2023     *
		*          version 2.4. 1                                        *
		******************************************************************


		42.101a 64-bit (release 31-08-2023),compiled Aug 31 2023,21:40:33


Original cell in Angstroms and degrees: 

   5.279708  11.649932   7.923143  90.0406  94.1233  90.0078 

   56587 Reflections read from file 230716_tarurine51_200K_50keV_03_0.hkl

   49676 Reflections used for space-group determination (up to diffraction limit of 0.47A); mean (I/sigma) =    6.45


Lattice exceptions:  P      A      B      C      I      F     Obv    Rev    All
          


N (total) =           0  24859  24751  24876  24911  37243  33189  33110  49676


N (int>3sigma) =      0  15301  15151  15288  15164  22870  20225  20432  30503


Mean intensity =    0.0   29.6   33.2   33.5   31.4   32.1   32.8   33.7   32.9


Mean int/sigma =    0.0    6.6    6.4    6.5    6.4    6.5    6.4    6.5    6.4

Lattice type: P chosen          Volume:       486.08

-------------------------------------------------------------------------------

DETERMINATION OF REDUCED (NIGGLI) CELL

Transformation from original cell (HKLF-matrix):
   -1.0000  0.0000  0.0000    0.0000  0.0000 -1.0000    0.0000 -1.0000  0.0000

Unitcell:       5.280    7.923   11.650   90.04   90.01   94.12 

Niggli form:     a.a =    27.875      b.b =    62.776      c.c =   135.721
                 b.c =    -0.065      a.c =    -0.008      a.b =    -3.008 

-------------------------------------------------------------------------------

SEARCH FOR HIGHER METRIC SYMMETRY

------------------------------------------------------------------------------
Option: [34]  err=   0.066    MONOCLINIC P-lattice R(int) = 0.084 [ 44617] Vol =    486.1
Cell:    5.280  11.650   7.923   90.04   94.12   90.01    Volume:       486.08
Matrix: 1.0000  0.0000  0.0000  0.0000  1.0000  0.0000  0.0000  0.0000  1.0000
------------------------------------------------------------------------------
Option: [44]  err=   0.000     TRICLINIC P-lattice R(int) = 0.079 [ 39916] Vol =    486.1
Cell:    5.280   7.923  11.650   90.04   90.01   94.12    Volume:       486.08
Matrix:-1.0000  0.0000  0.0000  0.0000  0.0000 -1.0000  0.0000 -1.0000  0.0000

Option [34] selected

-------------------------------------------------------------------------------

SPACE GROUP DETERMINATION


Lattice exceptions:  P      A      B      C      I      F     Obv    Rev    All
          


N (total) =           0  24859  24751  24876  24911  37243  33189  33110  49676


N (int>3sigma) =      0  15301  15151  15288  15164  22870  20225  20432  30503


Mean intensity =    0.0   29.6   33.2   33.5   31.4   32.1   32.8   33.7   32.9


Mean int/sigma =    0.0    6.6    6.4    6.5    6.4    6.5    6.4    6.5    6.4


Crystal system MONOCLINIC and Lattice type P selected

Mean |E*E-1| = 0.924 [expected .968 centrosym and .736 non-centrosym]

 Systematic absence exceptions:
        21--   b--   c--   n--  -21-   -a-   -c-   -n-  --21   --a   --b   --n


 N        27  1691  1671  1698    61   750   757   757    32  1071  1079  1090
 N I>3s   21  1125  1166  1095     0   276     1   277     0   751   736   735
 <I>   154.5  84.1  81.1  51.1   0.0  56.1   0.0  55.6   0.0  61.5  60.4  58.5
 <I/s>   9.9   7.1   7.4   7.1   0.1   4.0   0.0   3.9   0.1   7.9   7.7   7.6


  Space Group           No.   C/A   En.   O.A.  Pie.  Pyr.   CCDC    ICSD    R(int)   N(eq)

       P2(1)/c (be=94)    14     C     N     N     N     N    82146    4760    0.083    43956        5.280 11.650 7.923  90.04 94.12 90.01
      P2(1)/n (be=127)    14     C     N     N     N     N    82146    4760    0.085    43958        9.832 11.650 5.280  90.01 126.51 90.03
      P2(1)/a (be=148)    14     C     N     N     N     N    82146    4760    0.085    43966        7.923 11.650 9.832  90.03 147.62 89.96

 P2(1)/c		 2/m		 Monoclinic

  (1)  x, y, z                            (2) -x, y+1/2,-z+1/2 
  (3) -x,-y,-z                            (4)  x,-y+1/2, z+1/2 
   
Chemical formula: C2 H7 N O3 S; Z=4.0 (Not implemented wavelength type, re-run Gral gui)
   
EXPORTING .INS FILE

TITL 230716_tarurine51_200K_50keV_03_0 in P2(1)/c 
REM P2(1)/c (#14 in standard setting)
CELL 0.24840   5.279708  11.649932   7.923143  90.0406  94.1233  90.0078
ZERR    4.00   0.000215   0.000632   0.000328   0.0039   0.0033   0.0039
LATT  1
SYMM -x, y+1/2,-z+1/2 
SFAC C H N O S
UNIT 8.00 28.00 4.00 12.00 4.00
TREF
HKLF 4
END

Due to the lattice reduction and/or space group transformation(s) a new hkl and p4p file will be output!
The orignal files are backed up as *.p4pgral and *.hklgral!
Back-up copy of original file: C:\Users\sms\Desktop\20230716\taurine\200K\ESPERANTO\230716_tarurine51_200K_50keV_03_0.p4pgral!
Back-up copy of original file: C:\Users\sms\Desktop\20230716\taurine\200K\ESPERANTO\230716_tarurine51_200K_50keV_03_0.hklgral!

 
Note: The Rint, Rsigma and RsigmaB values are computed for redundant data only!
	Mean F2 and F2/sig(F2) are given for all measured values!
Note: The RsigmaA values are computed for all measured values!

Help: For more information about computations of rint and rsigma please look into Crysalis help: 
 file:__#HELP_DTheoryAlgorithm_DataReductionOutput.html
 

Statistics vs intensity - point group symmetry: P2/m (b-unique)
                       #        #        #      average    mean      mean        
          intensity measured   kept    unique  redundancy   F2     F2/sig(F2)   Rint   Rsigma
---------------------------------------------------------------------------------------------
    467159-     5873     5601     5545      572    9.7     22931.49    13.86    0.078    0.092
      5862-     2092     5769     5707      572   10.0      3565.42    12.87    0.072    0.087
      2092-      992     5681     5635      572    9.9      1459.62    11.37    0.081    0.099
       991-      536     5655     5609      572    9.8       743.04     8.61    0.098    0.120
       536-      290     5797     5769      572   10.1       396.05     5.58    0.140    0.172
       289-      157     5770     5743      572   10.0       216.92     3.29    0.222    0.272
       157-       82     5804     5786      572   10.1       117.40     1.81    0.376    0.474
        81-       36     5807     5795      572   10.1        56.05     0.84    0.648    0.934
        36-       10     5643     5634      572    9.8        22.88     0.35    0.899    2.220
        10-     -118     5395     5364      579    9.3        -3.96    -0.04    0.974    4.782
-------------------------------------------------------------------------------------------
    467159-     -118    56922    56587     5727    9.9      2907.70     5.85    0.085    0.100
 

Statistics vs resolution - point group symmetry: P2/m (b-unique)
resolu-      #        #        #               average    mean      mean          
tion(A)   measured   kept    unique           redundancy   F2     F2/sig(F2)   Rint   Rsigma   RsigmaA
------------------------------------------------------------------------------------------------------
 inf-0.98     5197     5134      572             9.0     19756.75    12.21    0.082    0.095     0.075
0.98-0.78     5990     5955      572            10.4      4344.90    10.13    0.072    0.088     0.079
0.78-0.68     6144     6095      572            10.7      2605.19     9.08    0.071    0.087     0.084
0.68-0.61     5405     5356      572             9.4      1661.08     7.92    0.074    0.091     0.093
0.61-0.57     5004     4954      572             8.7       883.66     5.96    0.095    0.115     0.120
0.57-0.54     5642     5615      572             9.8       499.51     4.37    0.127    0.160     0.173
0.54-0.51     5769     5748      572            10.0       352.15     3.58    0.158    0.197     0.232
0.51-0.49     5862     5854      572            10.2       227.89     2.51    0.219    0.279     0.344
0.49-0.47     5933     5916      572            10.3       187.89     2.02    0.260    0.334     0.422
0.47-0.45     5976     5960      579            10.3       135.14     1.49    0.331    0.438     0.585
------------------------------------------------------------------------------------------------------
 inf-0.45    56922    56587     5727             9.9      2907.70     5.85    0.085    0.100     0.090
 inf-0.80    10222    10133     1052             9.6     12287.64    11.21    0.080    0.094     0.076
 

Statistics vs resolution (taking redundancy into account) - point group symmetry: P2/m (b-unique)
resolu-      #        #        #       %       average    mean      mean          
tion(A)    kept     theory   unique complete  redundancy   F2     F2/sig(F2)   Rint  RsigmaB
--------------------------------------------------------------------------------------------
 inf-0.98     5134      572      572  100.0      9.0     19756.75    37.69    0.082    0.027
0.98-0.78     5955      572      572  100.0     10.4      4344.90    33.15    0.072    0.025
0.78-0.68     6095      572      572  100.0     10.7      2605.19    29.94    0.071    0.026
0.68-0.61     5356      572      572  100.0      9.4      1661.08    24.82    0.074    0.031
0.61-0.57     4954      572      572  100.0      8.7       883.66    17.82    0.095    0.042
0.57-0.54     5615      573      572   99.8      9.8       499.51    13.82    0.127    0.058
0.54-0.51     5748      572      572  100.0     10.0       352.15    11.27    0.158    0.076
0.51-0.49     5854      572      572  100.0     10.2       227.89     7.90    0.219    0.114
0.49-0.47     5916      572      572  100.0     10.3       187.89     6.35    0.260    0.139
0.47-0.45     5960      579      579  100.0     10.3       135.14     4.65    0.331    0.200
--------------------------------------------------------------------------------------------
 inf-0.45    56587     5728     5727  100.0      9.9      2907.70    18.53    0.085    0.030
 inf-0.80    10133     1052     1052  100.0      9.6     12287.64    35.55    0.080    0.026
 * * * CRYSALIS DATA REDUCTION (42.101a 64-bit (release 31-08-2023)) * * *


COMMAND LINE: dc rrp tab

TIME OF DATA REDUCTION FINALISING: Wed Sep 20 17:26:43 2023
CRYSTAL INFORMATION  

   UB - MATRIX:
       0.040030   -0.010132   -0.005366   (  0.000000    0.000000    0.000000 )
      -0.009073    0.002803   -0.030919   (  0.000000    0.000000    0.000000 )
       0.023245    0.018553    0.001764   (  0.000000    0.000000    0.000000 )

      5.27974 (    0.00000 )    11.64835 (    0.00000 )     7.92365 (    0.00000 )
     90.03611 (    0.00000 )    94.12722 (    0.00000 )    90.01185 (    0.00000 )
  V =       486.04


CELL:     5.27974     11.64835      7.92365    90.03611     94.12722     90.01185 

MACHINE INFORMATION 
- GONIOMETER OXFORD DIFFRACTION KM4 XCALIBUR 
ALPHA (DEG)   90.00000 BETA (DEG)    0.00000
WAVELENGTH (ANG): A1    0.24840 A2    0.24840  B1    0.24840
POLARISATION FACTOR    0.00000
X-RAY BEAM ORIENTATION (DEG): X2    0.00000 X3    0.00000
BEAM PATH ABSORPTIONCOEFFICIENTS (MM-1): AIR    0.00000 BE    0.00000 BE THICKNESS (MM):    0.00000 
SOFTWARE ZEROCORRECTION (DEG): OMEGA    0.00000 THETA    0.00000 KAPPA    0.00000 PHI    0.00000
MACHINE OFFSETS (STEPS): OMEGA          0 THETA          0 KAPPA          0 PHI          0
CCD DETECTOR KM4CCD/SAPPHIRE 
CHIP: n/a n/a (1044x1044) n/a 
TAPER:  (,),
    ZOOM 1.000000 PIXELSIZE IN 1X1 BINNING (MM)  0.17200
   - GAIN 1.00 (double-correlated-divide-by-2 gain)SETUP PATH: NONE
GEOMETRIC CORRECTION FILE : NONE 
FLAT FIELD CORRECTION FILE: NONE 
DETECTOR ROTATION (DEG): X1    0.00000 X2    0.00000 X3    0.00000
DETECTOR DISTANCE (MM):  130.00000, DETECTOR ZERO (PIX, 1X1 BINNING): X  527.71035 Y  510.98928
DETECTOR BINNING (PIX): X:   1 Y:   1
Outlier rejection type: X-rayRejection parameter rrp file setting (X-ray): KKM   0.0000 Blessing   6.0000Machine error rrp file setting:   0.0000

RUN    TYPE OF SCAN  START(DEG)   END(DEG)    # FRAMES    EXP(SEC)   OMEGA(DEG)  THETA(DEG)  KAPPA(DEG)   PHI(DEG) 
Run 1 Omega scan: (0.000 - 180.000,1800 frames, 4.000 sec, 0.100 deg) at th=0.100, ka=0.000,ph=0.000 (rot geo dd=130.000)
  1       OMEGA         0.00000   180.00000        1800      4.00000    n/a         0.10000     0.00000     0.00000  
Run 2 Omega scan: (0.000 - 180.000,1800 frames, 4.000 sec, 0.100 deg) at th=0.100, ka=20.000,ph=0.000 (rot geo dd=130.000)
  2       OMEGA         0.00000   180.00000        1800      4.00000    n/a         0.10000    20.00000     0.00000  
Run 3 Omega scan: (0.000 - 180.000,1800 frames, 4.000 sec, 0.100 deg) at th=0.100, ka=40.000,ph=0.000 (rot geo dd=130.000)
  3       OMEGA         0.00000   180.00000        1800      4.00000    n/a         0.10000    40.00000     0.00000  
PROFFIT INFO: signal sum: min=-1174.0000 max=1052964.0000
PROFFIT INFO: signal sum lp corr: min=-1648.0255 max=1876638.3452
PROFFIT INFO: background sum: min=565.0000 max=7955.0000
PROFFIT INFO: background sum sig2: min=0.0000 max=2592.0000
PROFFIT INFO: num of signal pixels: min=12 max=1296
PROFFIT INFO: Inet: min=-494.4077 max=562991.5625
PROFFIT INFO: sig(Inet): min=0.3754 max=666.1290
PROFFIT INFO: Inet/sig(Inet): min=-2.50 max=1016.77
 
I/Sigma    <   0       1       2       3       4       8      16      32      64     128     max
N(Refl)    11388   56518   68296   74230   78370   87462   95126  102032  107632  111198  113844
Percent     10.0    49.6    60.0    65.2    68.8    76.8    83.6    89.6    94.5    97.7   100.0 
 
Overlap statistics (higher percentage means higher overlapping)
Percent    frequency    relative
  0- 10        56922    100.00 (completely separated)
 10- 20            0      0.00
 20- 30            0      0.00
 30- 40            0      0.00
 40- 50            0      0.00
 50- 60            0      0.00
 60- 70            0      0.00
 70- 80            0      0.00
 80- 90            0      0.00
 90-100            0      0.00 (completely overlapped)
Overall        56922    100.00%
Overall                   0.00% overlapped pixels
 
All reflections intensity statistics
 
                                             mean            mean          %
       intensity               #              F2           F2/sig(F2)  >3*F2/sig(F2)
------------------------------------------------------------------------------------
    562992-      5762          5692         22948.29         107.07     100.00
      5762-      2089          5692          3520.56          20.62     100.00
      2089-      1006          5692          1457.82           7.66      96.89
      1006-       536          5692           742.48           3.35      41.95
       536-       294          5692           398.66           1.62       7.15
       294-       167          5692           223.61           0.86       1.48
       167-        93          5692           127.03           0.46       0.39
        93-        44          5692            67.66           0.24       0.05
        44-         0          5692            22.42           0.12       0.07
         0-      -494          5694           -44.28          -0.14       0.00
------------------------------------------------------------------------------------
    562992-      -494         56922          2946.32          14.18      34.80
 
 
All reflections resolution statistics
 
                                             mean            mean          %
       resolution              #              F2           F2/sig(F2)  >3*F2/sig(F2)
------------------------------------------------------------------------------------
     11.65-      0.96          5692         18659.40          91.21       86.56
      0.96-      0.77          5692          4332.73          23.68       74.02
      0.77-      0.68          5692          2552.81          12.26       64.56
      0.68-      0.61          5692          1689.47           7.24       56.38
      0.61-      0.57          5692           855.72           3.28       33.33
      0.57-      0.53          5692           493.53           1.69       19.43
      0.53-      0.51          5692           333.08           1.04        8.78
      0.51-      0.48          5692           226.34           0.64        2.53
      0.48-      0.47          5692           182.56           0.48        1.72
      0.47-      0.45          5694           138.60           0.33        0.67
------------------------------------------------------------------------------------
     11.65-      0.45         56922          2946.32          14.18       34.80
 
SCALE3 ABSPACK - A Rigaku Oxford Diffraction program (1.0.11,gui:1.0.7)
(C) 2005-2023 Rigaku Oxford Diffraction
Output file (*.dat):C:\Users\sms\Desktop\20230716\taurine\200K\ESPERANTO\230716_tarurine51_200K_50keV_03_0_absscale.dat
Started at Wed Sep 20 17:26:44 2023
Sorting 56922 observations
56922 observations in 3 runs
Run #  start #  end #  total #
    1       3    1797    1795
    2       3    1797    3590
    3       3    1797    5385
Total number of frames 5385
Glued frame scales: 50 frame = 1 scale
56922 observations in 3 runs
Run #  start #  end #  total #
    1       0      35      36
    2       0      35      72
    3       0      35     108
Total number of frames 108
14012 observations >     7.00 F2/sig(F2)
14012 observations in 3 runs
Run #  start #  end #  total #
    1       0      35      36
    2       0      35      72
    3       0      35     108
Total number of frames 108
Removing 'redundancy=1' reflections
Average redundancy: 9.1 (Out of 14012 removed 75 = 13937, unique = 1526)
SCALE3 ABSPACK SYMMETRY INFORMATION
Using point Laue symmetry!
Flags: friedel mate:1; friedel mate on for non-centro:1
Laue group (Hermann Mauguin): 2/m (b)
 
13937 observations in 3 runs
Run #  start #  end #  total #
    1       0      35      36
    2       0      35      72
    3       0      35     108
Total number of frames 108
1526 unique data precomputed (should be 1526)
1526 unique data with 13937 observations
Combined refinement in use
Rint:    0.10752
There are 108 active scales (one needs to be fixed)
Refinement control: frame scale #24 fixed
Refinement control: frame scale esd restraint = 0.20000
Refinement control: 107 pars with 5778 matrix size
Enough LS memory for 12 threads!
Cycle 1
wR=   0.17242
Using Levenberg-Marquardt:    0.00010
New wR=   0.14871
There are no clusters with unrefined scales! Interpolation skipped!
Rint for refined data:    0.09988 with corrections    0.08290
Rint for all data:        0.10752 with corrections    0.09128
2 observations identified as outliers and rejected
Cycle 2
wR=   0.13383
Using Levenberg-Marquardt:    0.00001
New wR=   0.13471
Using Levenberg-Marquardt:    0.00010
New wR=   0.13471
Using Levenberg-Marquardt:    0.00100
New wR=   0.13471
Using Levenberg-Marquardt:    0.01000
New wR=   0.13469
Using Levenberg-Marquardt:    0.10000
New wR=   0.13457
Using Levenberg-Marquardt:    1.00000
New wR=   0.13415
Using Levenberg-Marquardt:   10.00000
New wR=   0.13388
There are no clusters with unrefined scales! Interpolation skipped!
Rint for refined data:    0.09912 with corrections    0.08208
Rint for all data:        0.10752 with corrections    0.09126
Final wR=   0.13388
Final frame scales: Min=  0.7352 Max=  1.1604
PROFFIT INFO: Inet (after scale3 abspack): min=-479.0574 max=501969.3750
PROFFIT INFO: sig(Inet) (after scale3 abspack): min=0.3848 max=629.4249

******************************************************************************
*                 E R R O R   M O D E L   C A L C U L A T I O N              *
******************************************************************************

Input file: C:\Users\sms\Desktop\20230716\taurine\200K\ESPERANTO\230716_tarurine51_200K_50keV_03_0.tmp
Laue: 2, Friedel: 1
Min/max for: run:1/3 frame:4/1798
56922 reflections read from tmp file
3326 reflections are rejected (3294 as outliers, 32 as groups of 1 refl)

Redundancy:             1      2      3      4      5      6      7      8      9     10+
Number of groups:       0     93    101    113    193    386    222    471    652   3439

Initial Chi^2=   0.44502
Cycle 1, Chi^2=   0.97999
Current error model SIG(F2)^2 =   0.40*(I_RAW + I_BACK)+(0.07390*<F2>)^2
Cycle 2, Chi^2=   0.99866
Current error model SIG(F2)^2 =   0.38*(I_RAW + I_BACK)+(0.07560*<F2>)^2
Cycle 3, Chi^2=   0.99965
Current error model SIG(F2)^2 =   0.38*(I_RAW + I_BACK)+(0.07653*<F2>)^2
Cycle 4, Chi^2=   0.99988
Current error model SIG(F2)^2 =   0.37*(I_RAW + I_BACK)+(0.07690*<F2>)^2
Cycle 5, Chi^2=   0.99996
Current error model SIG(F2)^2 =   0.37*(I_RAW + I_BACK)+(0.07705*<F2>)^2
Final Chi^2=   0.99996
Final error model SIG(F2)^2 =   0.37*(I_RAW + I_BACK)+(0.07705*<F2>)^2
*************************************************
All reflections intensity statistics
 
                                             mean            mean          %
       intensity               #              F2           F2/sig(F2)  >3*F2/sig(F2)
------------------------------------------------------------------------------------
    501969-      5720          5692         22623.89          13.95     100.00
      5720-      2072          5692          3496.13          12.89      99.98
      2071-       990          5692          1444.61          11.31      99.95
       990-       534          5692           733.99           8.51      99.93
       534-       292          5692           396.04           5.58      98.91
       292-       166          5692           223.26           3.34      50.91
       166-        93          5692           126.94           1.94       8.52
        93-        44          5692            67.62           1.06       1.28
        44-         0          5692            22.38           0.39       0.16
         0-      -479          5694           -44.52          -0.63       0.00
------------------------------------------------------------------------------------
    501969-      -479         56922          2908.93           5.83      55.96
 
 
All reflections resolution statistics
 
                                             mean            mean          %
       resolution              #              F2           F2/sig(F2)  >3*F2/sig(F2)
------------------------------------------------------------------------------------
     11.65-      0.96          5692         18441.12          12.05       90.48
      0.96-      0.77          5692          4276.51          10.06       86.47
      0.77-      0.68          5692          2513.49           8.94       81.39
      0.68-      0.61          5692          1667.94           7.94       75.63
      0.61-      0.57          5692           841.59           5.80       61.33
      0.57-      0.53          5692           485.49           4.26       49.46
      0.53-      0.51          5692           327.16           3.40       43.13
      0.51-      0.48          5692           222.08           2.47       32.19
      0.48-      0.47          5692           179.12           1.94       23.17
      0.47-      0.45          5694           135.80           1.49       16.39
------------------------------------------------------------------------------------
     11.65-      0.45         56922          2908.93           5.83       55.96
 
 
All reflections cumulative resolution statistics
 
                                             mean            mean          %
       resolution              #              F2           F2/sig(F2)  >3*F2/sig(F2)
------------------------------------------------------------------------------------
     11.65-      0.96          5692         18441.12          12.05       90.48
     11.65-      0.77         11384         11358.82          11.06       88.48
     11.65-      0.68         17076          8410.37          10.35       86.12
     11.65-      0.61         22768          6724.77           9.75       83.49
     11.65-      0.57         28460          5548.13           8.96       79.06
     11.65-      0.53         34152          4704.36           8.18       74.13
     11.65-      0.51         39844          4079.04           7.49       69.70
     11.65-      0.48         45536          3596.92           6.87       65.01
     11.65-      0.47         51228          3217.17           6.32       60.36
     11.65-      0.45         56922          2908.93           5.83       55.96
------------------------------------------------------------------------------------
     11.65-      0.45         56922          2908.93           5.83       55.96
 
Scale applied to data: s=1.000000 (maximum obs:501969.375,used system gain:1.0)!

Without outlier rejection...
Rint      0.091; Rsigma      0.090:  data 56922  -> merged 5727
With outlier rejection (X-ray)...
Rint      0.085; Rsigma      0.090:  data 56587  -> merged 5727
With outlier rejection (X-ray)...
Rejected total: 335, method kkm 333, method Blessing 2

Completeness
direct cell (a, b, c) = (5.279, 11.651, 7.923), (alpha, beta, gamma) = (90.000, 94.112, 90.000)
wavelength: 0.248400
dmin, dmax value (Ang): 0.451012, 11.651287

		******************************************************************
		* GRAL PLUGIN          	 started at Wed Sep 20 17:26:40 2023     *
		*          version 2.4. 1                                        *
		******************************************************************


		42.101a 64-bit (release 31-08-2023),compiled Aug 31 2023,21:40:33


Original cell in Angstroms and degrees: 

   5.279708  11.649932   7.923143  90.0406  94.1233  90.0078 

   56587 Reflections read from file 230716_tarurine51_200K_50keV_03_0.hkl

   49676 Reflections used for space-group determination (up to diffraction limit of 0.47A); mean (I/sigma) =    6.45


Lattice exceptions:  P      A      B      C      I      F     Obv    Rev    All
          


N (total) =           0  24859  24751  24876  24911  37243  33189  33110  49676


N (int>3sigma) =      0  15301  15151  15288  15164  22870  20225  20432  30503


Mean intensity =    0.0   29.6   33.2   33.5   31.4   32.1   32.8   33.7   32.9


Mean int/sigma =    0.0    6.6    6.4    6.5    6.4    6.5    6.4    6.5    6.4

Lattice type: P chosen          Volume:       486.08

-------------------------------------------------------------------------------

DETERMINATION OF REDUCED (NIGGLI) CELL

Transformation from original cell (HKLF-matrix):
   -1.0000  0.0000  0.0000    0.0000  0.0000 -1.0000    0.0000 -1.0000  0.0000

Unitcell:       5.280    7.923   11.650   90.04   90.01   94.12 

Niggli form:     a.a =    27.875      b.b =    62.776      c.c =   135.721
                 b.c =    -0.065      a.c =    -0.008      a.b =    -3.008 

-------------------------------------------------------------------------------

SEARCH FOR HIGHER METRIC SYMMETRY

------------------------------------------------------------------------------
Option: [34]  err=   0.066    MONOCLINIC P-lattice R(int) = 0.084 [ 44617] Vol =    486.1
Cell:    5.280  11.650   7.923   90.04   94.12   90.01    Volume:       486.08
Matrix: 1.0000  0.0000  0.0000  0.0000  1.0000  0.0000  0.0000  0.0000  1.0000
------------------------------------------------------------------------------
Option: [44]  err=   0.000     TRICLINIC P-lattice R(int) = 0.079 [ 39916] Vol =    486.1
Cell:    5.280   7.923  11.650   90.04   90.01   94.12    Volume:       486.08
Matrix:-1.0000  0.0000  0.0000  0.0000  0.0000 -1.0000  0.0000 -1.0000  0.0000

Option [34] selected

-------------------------------------------------------------------------------

SPACE GROUP DETERMINATION


Lattice exceptions:  P      A      B      C      I      F     Obv    Rev    All
          


N (total) =           0  24859  24751  24876  24911  37243  33189  33110  49676


N (int>3sigma) =      0  15301  15151  15288  15164  22870  20225  20432  30503


Mean intensity =    0.0   29.6   33.2   33.5   31.4   32.1   32.8   33.7   32.9


Mean int/sigma =    0.0    6.6    6.4    6.5    6.4    6.5    6.4    6.5    6.4


Crystal system MONOCLINIC and Lattice type P selected

Mean |E*E-1| = 0.924 [expected .968 centrosym and .736 non-centrosym]

 Systematic absence exceptions:
        21--   b--   c--   n--  -21-   -a-   -c-   -n-  --21   --a   --b   --n


 N        27  1691  1671  1698    61   750   757   757    32  1071  1079  1090
 N I>3s   21  1125  1166  1095     0   276     1   277     0   751   736   735
 <I>   154.5  84.1  81.1  51.1   0.0  56.1   0.0  55.6   0.0  61.5  60.4  58.5
 <I/s>   9.9   7.1   7.4   7.1   0.1   4.0   0.0   3.9   0.1   7.9   7.7   7.6


  Space Group           No.   C/A   En.   O.A.  Pie.  Pyr.   CCDC    ICSD    R(int)   N(eq)

       P2(1)/c (be=94)    14     C     N     N     N     N    82146    4760    0.083    43956        5.280 11.650 7.923  90.04 94.12 90.01
      P2(1)/n (be=127)    14     C     N     N     N     N    82146    4760    0.085    43958        9.832 11.650 5.280  90.01 126.51 90.03
      P2(1)/a (be=148)    14     C     N     N     N     N    82146    4760    0.085    43966        7.923 11.650 9.832  90.03 147.62 89.96

 P2(1)/c		 2/m		 Monoclinic

  (1)  x, y, z                            (2) -x, y+1/2,-z+1/2 
  (3) -x,-y,-z                            (4)  x,-y+1/2, z+1/2 
   
Chemical formula: C2 H7 N O3 S; Z=4.0 (Not implemented wavelength type, re-run Gral gui)
   
EXPORTING .INS FILE

TITL 230716_tarurine51_200K_50keV_03_0 in P2(1)/c 
REM P2(1)/c (#14 in standard setting)
CELL 0.24840   5.279708  11.649932   7.923143  90.0406  94.1233  90.0078
ZERR    4.00   0.000215   0.000632   0.000328   0.0039   0.0033   0.0039
LATT  1
SYMM -x, y+1/2,-z+1/2 
SFAC C H N O S
UNIT 8.00 28.00 4.00 12.00 4.00
TREF
HKLF 4
END

Due to the lattice reduction and/or space group transformation(s) a new hkl and p4p file will be output!
The orignal files are backed up as *.p4pgral and *.hklgral!
Back-up copy of original file: C:\Users\sms\Desktop\20230716\taurine\200K\ESPERANTO\230716_tarurine51_200K_50keV_03_0.p4pgral!
Back-up copy of original file: C:\Users\sms\Desktop\20230716\taurine\200K\ESPERANTO\230716_tarurine51_200K_50keV_03_0.hklgral!

 
Note: The Rint, Rsigma and RsigmaB values are computed for redundant data only!
	Mean F2 and F2/sig(F2) are given for all measured values!
Note: The RsigmaA values are computed for all measured values!

Help: For more information about computations of rint and rsigma please look into Crysalis help: 
 file:__#HELP_DTheoryAlgorithm_DataReductionOutput.html
 

Statistics vs intensity - point group symmetry: P2/m (b-unique)
                       #        #        #      average    mean      mean        
          intensity measured   kept    unique  redundancy   F2     F2/sig(F2)   Rint   Rsigma
---------------------------------------------------------------------------------------------
    467159-     5873     5601     5545      572    9.7     22931.49    13.86    0.078    0.092
      5862-     2092     5769     5707      572   10.0      3565.42    12.87    0.072    0.087
      2092-      992     5681     5635      572    9.9      1459.62    11.37    0.081    0.099
       991-      536     5655     5609      572    9.8       743.04     8.61    0.098    0.120
       536-      290     5797     5769      572   10.1       396.05     5.58    0.140    0.172
       289-      157     5770     5743      572   10.0       216.92     3.29    0.222    0.272
       157-       82     5804     5786      572   10.1       117.40     1.81    0.376    0.474
        81-       36     5807     5795      572   10.1        56.05     0.84    0.648    0.934
        36-       10     5643     5634      572    9.8        22.88     0.35    0.899    2.220
        10-     -118     5395     5364      579    9.3        -3.96    -0.04    0.974    4.782
-------------------------------------------------------------------------------------------
    467159-     -118    56922    56587     5727    9.9      2907.70     5.85    0.085    0.100
 

Statistics vs resolution - point group symmetry: P2/m (b-unique)
resolu-      #        #        #               average    mean      mean          
tion(A)   measured   kept    unique           redundancy   F2     F2/sig(F2)   Rint   Rsigma   RsigmaA
------------------------------------------------------------------------------------------------------
 inf-0.98     5197     5134      572             9.0     19756.75    12.21    0.082    0.095     0.075
0.98-0.78     5990     5955      572            10.4      4344.90    10.13    0.072    0.088     0.079
0.78-0.68     6144     6095      572            10.7      2605.19     9.08    0.071    0.087     0.084
0.68-0.61     5405     5356      572             9.4      1661.08     7.92    0.074    0.091     0.093
0.61-0.57     5004     4954      572             8.7       883.66     5.96    0.095    0.115     0.120
0.57-0.54     5642     5615      572             9.8       499.51     4.37    0.127    0.160     0.173
0.54-0.51     5769     5748      572            10.0       352.15     3.58    0.158    0.197     0.232
0.51-0.49     5862     5854      572            10.2       227.89     2.51    0.219    0.279     0.344
0.49-0.47     5933     5916      572            10.3       187.89     2.02    0.260    0.334     0.422
0.47-0.45     5976     5960      579            10.3       135.14     1.49    0.331    0.438     0.585
------------------------------------------------------------------------------------------------------
 inf-0.45    56922    56587     5727             9.9      2907.70     5.85    0.085    0.100     0.090
 inf-0.80    10222    10133     1052             9.6     12287.64    11.21    0.080    0.094     0.076
 

Statistics vs resolution (taking redundancy into account) - point group symmetry: P2/m (b-unique)
resolu-      #        #        #       %       average    mean      mean          
tion(A)    kept     theory   unique complete  redundancy   F2     F2/sig(F2)   Rint  RsigmaB
--------------------------------------------------------------------------------------------
 inf-0.98     5134      572      572  100.0      9.0     19756.75    37.69    0.082    0.027
0.98-0.78     5955      572      572  100.0     10.4      4344.90    33.15    0.072    0.025
0.78-0.68     6095      572      572  100.0     10.7      2605.19    29.94    0.071    0.026
0.68-0.61     5356      572      572  100.0      9.4      1661.08    24.82    0.074    0.031
0.61-0.57     4954      572      572  100.0      8.7       883.66    17.82    0.095    0.042
0.57-0.54     5615      573      572   99.8      9.8       499.51    13.82    0.127    0.058
0.54-0.51     5748      572      572  100.0     10.0       352.15    11.27    0.158    0.076
0.51-0.49     5854      572      572  100.0     10.2       227.89     7.90    0.219    0.114
0.49-0.47     5916      572      572  100.0     10.3       187.89     6.35    0.260    0.139
0.47-0.45     5960      579      579  100.0     10.3       135.14     4.65    0.331    0.200
--------------------------------------------------------------------------------------------
 inf-0.45    56587     5728     5727  100.0      9.9      2907.70    18.53    0.085    0.030
 inf-0.80    10133     1052     1052  100.0      9.6     12287.64    35.55    0.080    0.026
